# Supplementary material for: Systematic investigation of interindividual variation of DNA methylation in human whole blood
Source: Genome Biol. 2026 Mar 5;27:128. doi: 10.1186/s13059-026-04021-1 (PMC13069719; doi:10.1186/s13059-026-04021-1)
Supplement: Supplementary file 2 — Additional file 2. List of all VMPs in whole blood. [file 13059_2026_4021_MOESM2_ESM.csv]

	Name	chr	pos	strand	AddressA	AddressB	ProbeSeqA	ProbeSeqB	Type	NextBase	Color	Probe_rs	Probe_maf	CpG_rs	CpG_maf	SBE_rs	SBE_maf	Islands_Name	Relation_to_Island	Forward_Sequence	SourceSeq	UCSC_RefGene_Name	UCSC_RefGene_Accession	UCSC_RefGene_Group	Phantom4_Enhancers	Phantom5_Enhancers	DMR	X450k_Enhancer	HMM_Island	Regulatory_Feature_Name	Regulatory_Feature_Group	GencodeBasicV12_NAME	GencodeBasicV12_Accession	GencodeBasicV12_Group	GencodeCompV12_NAME	GencodeCompV12_Accession	GencodeCompV12_Group	DNase_Hypersensitivity_NAME	DNase_Hypersensitivity_Evidence_Count	OpenChromatin_NAME	OpenChromatin_Evidence_Count	TFBS_NAME	TFBS_Evidence_Count	Methyl27_Loci	Methyl450_Loci	Random_Loci	metStatus	methStatus	firstGene
1	cg00001099	chr8	87081553	+	67679910		CCRCCTCRAAATTCCCTTCAACTTAACTCAATTTTAAACAAAATTCTTTC		II			NA	NA	NA	NA	NA	NA	chr8:87081653-87082046	N_Shore	GGTTGTAGAAGATTTACATCTCAAAAGGGCAGAGAAAGGGGGAGATCAGTGCCTATCATC[CG]AAAGAACCCTGTCCAAAATTGAGTCAAGCTGAAGGGAACCTCGAGGCGGTCTTGGCCAGG	CGCCTCGAGGTTCCCTTCAGCTTGACTCAATTTTGGACAGGGTTCTTTCG	PSKH2	NM_033126	Body								PSKH2	ENST00000517981.1	3'UTR	PSKH2;PSKH2;ATP6V0D2	ENST00000517981.1;ENST00000523010.1;ENST00000521564.1	3'UTR;3'UTR;5'UTR	chr8:87080845-87082195	3						TRUE		NA	NA	PSKH2
2	cg00001126	chr3	81734040	+	89785978		TAACCTAAATCATACTCTATCACTTACTTAACTAAAAATAATAACTTATC		II			NA	NA	NA	NA	NA	NA		OpenSea	CACCAGAACTAAAGCTACATCAGTCTGTGAAAACAGAGGATCCCCTCAACCACACTGCTG[CG]ATAAGTCACCATCCCCAGCCAAGTAAGTGACAGAGCATGACTCAGGCTACTCTCTCGATA	AGCCTGAGTCATGCTCTGTCACTTACTTGGCTGGGGATGGTGACTTATCG	GBE1	NM_000158	Body						3:81734033-81734081	Unclassified_Cell_type_specific	GBE1	ENST00000536832.1	5'UTR	GBE1	ENST00000536832.1	5'UTR	chr3:81733920-81734190	3								NA	NA	GBE1
3	cg00001520	chr14	37666489	+	17796928		AAACCTTACAAAATTTAAAAATATCCAAAATTTTCAATTAACCTACCTCC		II			NA	NA	NA	NA	NA	NA	chr14:37666686-37667493	N_Shore	CTATGGAACAAAAAACCCAAATTTAAATTACTAGCAGTTAATTATACCATTCTTAGTTCA[CG]GAGGTAGGCCAATTGAAAACTTTGGACATTTTTAAATTCTGTAAGGTTTAACATTTTTTC	CGGAGGTAGGCCAATTGAAAACTTTGGACATTTTTAAATTCTGTAAGGTT	MIPOL1;MIPOL1;MIPOL1	NM_001195297;NM_001195296;NM_138731	TSS1500;TSS1500;TSS1500								MIPOL1;MIPOL1;MIPOL1;MIPOL1	ENST00000536774.1;ENST00000539062.2;ENST00000556451.1;ENST00000396294.2	TSS1500;TSS1500;TSS1500;TSS1500	MIPOL1;MIPOL1;MIPOL1;MIPOL1;MIPOL1;MIPOL1;MIPOL1	ENST00000556615.1;ENST00000536774.1;ENST00000554930.1;ENST00000556451.1;ENST00000555870.1;ENST00000556753.1;ENST00000396294.2	TSS1500;TSS1500;TSS1500;TSS1500;TSS1500;TSS1500;TSS1500			chr14:37666444-37667922	6	chr14:37665497-37668180	6				NA	NA	MIPOL1
4	cg00002033	chr19	39798481	-	6736340	23645136	TAACTATAACTCTAAAATAATACCCCATAATCCCCATCAAACAAATAACA	TAACTATAACTCTAAAATAATACCCCGTAATCCCCGTCGAACGAATAACG	I	C	Grn	NA	NA	NA	NA	NA	NA	chr19:39797786-39799250	Island	GCGCGGCGCGGGTAACTGTGGCTCTGGAATAGTGCCCCGTAGTCCCCGTCGAACGAATAG[CG]CTGCTGCGGCCTCGGCCGGGCCGCGGCTCCCCCAGGAACTAGAGCTAGAGTAGGGGGCGC	TAACTGTGGCTCTGGAATAGTGCCCCGTAGTCCCCGTCGAACGAATAGCG	LRFN1	NM_020862	Body				TRUE	19:44489564-44491070									chr19:39797945-39798515	3						TRUE		NA	NA	LRFN1
5	cg00002176	chr20	44902245	-	92637174		CTTTCTAATACATCAAACATCACACTCACAAACCAAAATACTAACAAAAC		II			NA	NA	NA	NA	NA	NA		OpenSea	ATGTCCCTACTCTTTCTGATGCATCAAACATCACACTCACAGGCCAAGATGCTAACAGAG[CG]CTGTGCTCAGAGCTCGGTGAGCTGTCCGGAGAGGCAGGGCTGTGAGCTCAGAGGAGGGAA	TTTCTGATGCATCAAACATCACACTCACAGGCCAAGATGCTAACAGAGCG	CDH22	NM_021248	5'UTR								CDH22	ENST00000537909.1	5'UTR	CDH22	ENST00000537909.1	5'UTR			chr20:44902199-44902666	4						NA	NA	CDH22
6	cg00002224	chr8	144120399	+	31729263		AAAAAAATCCCRCCCTAAAACAACTAAAATAAAATTAACCTAAAAACCAC		II			NA	NA	NA	NA	NA	NA		OpenSea	CGGGGTTCTGGAAGCAGGGAGGGCAGAGGCTGGCCCAGCCTATGGGAGACCCTGCAGAGG[CG]TGGCCTCCAGGCTAATCCTACCCCAGCTGCCCCAGGGCGGGATTTCTTTTCTTTTTTCCT	AAGAAATCCCGCCCTGGGGCAGCTGGGGTAGGATTAGCCTGGAGGCCACG	C8orf31	NM_173687	TSS1500				TRUE	8:144191635-144192225	8:144120151-144120944	Unclassified_Cell_type_specific	C8orf31;C8orf31	ENST00000517653.1;ENST00000395172.1	TSS1500;TSS1500	C8orf31;C8orf31;C8orf31;C8orf31	ENST00000517653.1;ENST00000523766.1;ENST00000395172.1;ENST00000519775.1	TSS1500;TSS1500;TSS1500;TSS1500	chr8:144120025-144121035	3						TRUE		NA	intermediateMethylation	C8orf31
7	cg00003241	chr7	157382312	+	14674898		ATTTTATTCAATACTTCTAAATAAAAAATCTTAACACCTCATACCCATCC		II			NA	NA	NA	NA	NA	NA		OpenSea	CAGCCTCCTCCCTAAGCGGCTTGTTGACAGCAACCAGAGCTCAACGCCTGGGGGTGTCAA[CG]GATGGGTATGAGGTGTTAAGACTCCTTATTTAGAAGCATTGAACAAAACAGTAAAACCTC	CGGATGGGTATGAGGTGTTAAGACTCCTTATTTAGAAGCATTGAACAAAA	PTPRN2;PTPRN2;PTPRN2;PTPRN2;PTPRN2	NM_001308268;NM_002847;NM_130843;NM_130842;NM_001308267	Body;Body;Body;Body;Body																chr7:157381742-157382730	6						NA	intermediateMethylation	PTPRN2
8	cg00003622	chr16	10834206	-	29745141		ATAAATAAATCTACAACTCTTAACTAAACTCTTCTCATATATCTTAAACC		II			NA	NA	NA	NA	NA	NA	chr16:10837584-10838196	N_Shelf	TGTGGGTCTGGGTGGGTGGATCTGCAGCTCTTGGCTGGACTCTTCTCATGTGTCTTGGGC[CG]CTGGTTTAGGAGGCCTTCACTGAGAGCACAGGGGTGGCTCAGCTCAGTTCCAGGTGTTTC	CGGCCCAAGACACATGAGAAGAGTCCAGCCAAGAGCTGCAGATCCACCCA																					chr16:10834146-10835412	6				NA	NA	NA
9	cg00004061	chr6	81797194	-	12777938		TACACAATCAAAATACTAAACCAACATAAAATATTCCTCTTAAATATAAC		II			NA	NA	NA	NA	NA	NA		OpenSea	AGAATGTAATATACACAATCAGGATGCTAAACCAACATGAGGTGTTCCTCTTAGATATAA[CG]TGCCTGCGATTTGCTCAAACCTGGCAAGGAAGGTAAAGGCAAGGAAAAGTGAATTTTTAC	ACACAATCAGGATGCTAAACCAACATGAGGTGTTCCTCTTAGATATAACG							TRUE																	TRUE		NA	intermediateMethylation	NA
10	cg00004963	chr6	147124996	+	19752541		AAACATTCTAAAAAACTAATTAACTTATTAAAACTTTTCCCAACTATCCC		II			NA	NA	NA	NA	NA	NA		OpenSea	TCGGCTTCTGGGCCGAGTCCCACTCAGGGCCATTCAAACGCGGCCGCGCGCGCGGCCTGC[CG]GGATAGCTGGGAAAAGTCTTAACAAGCCAATTAGCTCCTCAGAATGCCTACAGAATCCCC	GGCATTCTGAGGAGCTAATTGGCTTGTTAAGACTTTTCCCAGCTATCCCG	LOC729176;C6orf103	NR_003954;NM_024694	TSS200;Body					6:147166553-147166690			RP11-497D6.2;ADGB;ADGB	ENST00000562413.1;ENST00000367493.3;ENST00000367488.1	TSS200;3'UTR;3'UTR	RP11-497D6.2;ADGB;ADGB;ADGB	ENST00000562413.1;ENST00000367493.3;ENST00000367488.1;ENST00000493950.2	TSS200;3'UTR;3'UTR;3'UTR	chr6:147124825-147125095	3						TRUE		NA	NA	LOC729176
11	cg00005849	chr2	237071182	+	94730881		AAACCAAACACCCCTACCCCATTAAAAAACCCAAAATATACTAAAAATCC		II			NA	NA	NA	NA	NA	NA	chr2:237071794-237078762	N_Shore	TTGCTTGAGGCCCAGGACCAAACTAAAGAGGGTCCTGCCCCAAGAACAGGGAGATGGCTG[CG]GATTTTCAGCATACCTTGGGTTCTCCAATGGGGCAGGGGTGCCTGGCTTGCCAGGGAGCA	AGCCAGGCACCCCTGCCCCATTGGAGAACCCAAGGTATGCTGAAAATCCG																	chr2:237069725-237071295	3						TRUE		NA	intermediateMethylation	NA
12	cg00006735	chr9	138306333	-	86711418		CRAAACTTCRACCTAAAAACCTAAAAACRTCCTAAAACTAACTAAAAATC		II			rs7864986	0.122151	NA	NA	NA	NA	chr9:138304468-138304684	S_Shore	CCTCATAGGGACGGGGCTTCGGCCTGGAGGCCTGAAAACGTCCTGAAACTAGCTGGAGGT[CG]TGGTTACGCAACACCATGAATGTCTAAACACCCCCAAGCTGTGCACCTGAAAATGATTCA	CGACCTCCAGCTAGTTTCAGGACGTTTTCAGGCCTCCAGGCCGAAGCCCC																	chr9:138305980-138306695	3								NA	intermediateMethylation	NA
13	cg00008629	chr9	115093661	-	32669551		ATCCTACCATACAAAAATTCTTCTCTTCTAAACCCCAAAAAACTATCTTC		II			NA	NA	NA	NA	NA	NA	chr9:115095149-115095919	N_Shore	TCCCCTTTAAAGTCCTGCCATACAAAAATTCTTCTCTTCTAAGCCCCAAGAAACTGTCTT[CG]ATTAATGTTTTTCTTCATATCTCCTAGAAGAAAGCTACGAATACATTCTACATATTGTTA	CGAAGACAGTTTCTTGGGGCTTAGAAGAGAAGAATTTTTGTATGGCAGGA	ROD1;ROD1;ROD1	NM_001163790;NM_005156;NM_001163788	Body;Body;5'UTR						9:115093506-115093751	Promoter_Associated_Cell_type_specific	PTBP3;PTBP3;PTBP3	ENST00000487997.1;ENST00000343327.2;ENST00000374257.1	3'UTR;5'UTR;5'UTR	PTBP3;PTBP3;PTBP3	ENST00000487997.1;ENST00000343327.2;ENST00000374257.1	3'UTR;5'UTR;5'UTR	chr9:115093060-115094375	3						TRUE		NA	NA	ROD1
14	cg00009088	chr11	60930188	-	5665424		TCTAATTAAATCATAACTTATACCATATATCTACTTCTTAATTCTATTCC		II			NA	NA	NA	NA	NA	NA	chr11:60928560-60929262	S_Shore	CCATGGCTCAATCTGATTAGATCATGGCTTATACCATGTATCTACTTCTTAATTCTGTTC[CG]GTTCTTTGGTCTGAGCATTTAGGTTGCGCCTGTGGTTGCATGCTTGGTTCTTCTGGGCAC	CGGAACAGAATTAAGAAGTAGATACATGGTATAAGCCATGATCTAATCAG	VPS37C	NM_017966	TSS1500		chr11:60930012-60930012						VPS37C;VPS37C	ENST00000540084.1;ENST00000301765.5	TSS1500;TSS1500	VPS37C;VPS37C;VPS37C;VPS37C	ENST00000536000.1;ENST00000540084.1;ENST00000535818.1;ENST00000301765.5	TSS1500;TSS1500;TSS1500;TSS1500	chr11:60929585-60930355	3						TRUE		NA	NA	VPS37C
15	cg00009352	chr3	197712358	+	6617426		AAAAATACTACAAACATTAATTACTATCRTATAATTATATTTCCAAACAC		II			NA	NA	NA	NA	NA	NA		OpenSea	AGAGCAAACAGGAATTAAAAACACAACAGCTGGTGTTCTTTATGGTTTTAAAATTCTAGT[CG]TGCTTGGAAATATAATTATACGACAGTAATTAATGTTTGTAGTATTTCTACTGAATATAA	CGTGCTTGGAAATATAATTATACGACAGTAATTAATGTTTGTAGTATTTC	LMLN;LMLN;LMLN;LMLN	NR_026787;NR_026786;NM_033029;NM_001136049	Body;Body;Body;Body											LMLN;LMLN;LMLN;LMLN	ENST00000476356.1;ENST00000472063.1;ENST00000451139.2;ENST00000473676.1	TSS1500;TSS200;5'UTR;5'UTR										NA	intermediateMethylation	LMLN
16	cg00010672	chr2	55281781	-	15614227		AAATATACTCTTACCTACATATAACAAAACRTAAACACCAAAATAAATTC		II			NA	NA	NA	NA	NA	NA	chr2:55276555-55278044	S_Shelf	AGGCGTAGGATGGGTATACTCTTGCCTACATATAGCAGGACGTGAACACCAGAGTGGGTT[CG]GTAAGAGAAGAAAGATGAGAGGTGGATTGTAGAGAAACCTGTTTCAAGAGCAGTCAACCA	GGTATACTCTTGCCTACATATAGCAGGACGTGAACACCAGAGTGGGTTCG									2:55281274-55281989	Unclassified				RTN4	ENST00000427710.1	5'UTR	chr2:55281740-55281995	3						TRUE		NA	NA	NA
17	cg00010954	chr16	54620055	-	96794261	75650482	AACCACCCTAACAACACAAACATTACACCAACAAAATAAATTAAAACACA	AACCGCCCTAACAACACGAACGTTACACCAACAAAATAAATTAAAACACG	I	A	Red	NA	NA	NA	NA	NA	NA		OpenSea	GGGGGCCCCAAGGACCGCCCTGGCAGCACGGGCGTTGCACCAGCAGAGTAAATTAAAACA[CG]GATTAGAGCAAGTATGATTGGGGATGACAAGCGGGGCGGGTGTAGCCGCGGAATGAGCCG	GACCGCCCTGGCAGCACGGGCGTTGCACCAGCAGAGTAAATTAAAACACG							TRUE	16:53177470-53177617									chr16:54619845-54620215	3						TRUE		NA	intermediateMethylation	NA
18	cg00011856	chr2	217560946	-	58650243		AAAAAATTTCAATACTCATAATAAAAAAATAACCAATTACCTTCAACTAC		II			NA	NA	NA	NA	NA	NA	chr2:217559039-217559484	S_Shore	AGGATTTAATCAGGGGGTTTCAGTACTCATGATGAAGAGGTGACCAGTTGCCTTCAGCTG[CG]TTGGCCAGGGAGGTTCTCTCTCTCTTTCTCTCTCTCTGTGTGTGTGTGTGTATGTGTGTG	CGCAGCTGAAGGCAACTGGTCACCTCTTCATCATGAGTACTGAAACCCCC	IGFBP5	NM_000599	TSS1500								IGFBP5;AC007563.5	ENST00000233813.4;ENST00000447289.1	TSS1500;5'UTR	IGFBP5;IGFBP5;AC007563.5	ENST00000449583.1;ENST00000233813.4;ENST00000447289.1	TSS1500;TSS1500;5'UTR					chr2:217558766-217562191	6		TRUE		NA	intermediateMethylation	IGFBP5
19	cg00011924	chr17	8301192	-	8715346	72609588	ACAAAACAAATCAAAAAAACAACACAAAAAAATAAATATCACCCAACCCA	ACAAAACAAATCGAAAAAACAACGCGAAAAAATAAATATCGCCCAACCCG	I	T	Red	rs17205049	0.001064	NA	NA	NA	NA		OpenSea	CAATTCCTAATGACAGAGCAGGTCGGGAGGACAGCGCGAGGAAGTGAATGTCGCCCAACC[CG]TTTGAGGCCAGGAGGCTTTGGCGTTGCCCAGGGGGTTGGCAGCTGCTGGAGTCAGGTGAT	CGGGTTGGGCGACATTCACTTCCTCGCGCTGTCCTCCCGACCTGCTCTGT	RNF222	NM_001146684	TSS200								RNF222	ENST00000399398.1	TSS200	RNF222	ENST00000399398.1	TSS200	chr17:8300985-8301275	3						TRUE		NA	NA	RNF222
20	cg00011943	chr20	24686278	+	79728188		AAAATCTTCAAAATTTAAATAAAACTCCCAACCTCTTTATCACCRTATTC		II			NA	NA	NA	NA	NA	NA		OpenSea	GGTTTAGAATTGCCACTGGCAAAAAAGGAATTTGGACCACAAGCTAGGGTACTGTTATTA[CG]AATACGGTGACAAAGAGGTTGGGAGCTTCACCCAAACCCTGAAGATTTCACCATCCCACA	CGAATACGGTGACAAAGAGGTTGGGAGCTTCACCCAAACCCTGAAGATTT																	chr20:24686220-24686415	3								NA	NA	NA
21	cg00012362	chr1	153599487	-	63786167		TTATTTATCTCCAAAACTTATTTATATTAAACCCTAATCTCCRACCACTC		II			NA	NA	NA	NA	NA	NA		OpenSea	AGGTCATAAGGTTGTTTGTCTCCAAAGCTTGTTTATGTTGGGCCCTGGTCTCCGGCCACT[CG]CATCCGCCCACACACACTCTAACCGCTCCTCCCAGCAGAGAAGCACAGGGTCTGGCAAAT	TGTTTGTCTCCAAAGCTTGTTTATGTTGGGCCCTGGTCTCCGGCCACTCG	S100A13;S100A13;S100A13;S100A13;S100A1;S100A13;S100A13	NM_005979;NM_001024213;NM_001024211;NM_001024213;NM_006271;NM_001024210;NM_001024212	5'UTR;1stExon;5'UTR;5'UTR;TSS1500;5'UTR;5'UTR				TRUE		1:153599380-153599533	Unclassified_Cell_type_specific	S100A13;S100A13;S100A13;S100A13;S100A1;S100A13;S100A13;S100A13;S100A1;S100A1;S100A1	ENST00000392622.1;ENST00000392623.1;ENST00000392622.1;ENST00000491177.1;ENST00000368698.3;ENST00000440685.2;ENST00000339556.3;ENST00000368699.1;ENST00000469893.1;ENST00000292169.1;ENST00000368696.3	5'UTR;5'UTR;1stExon;3'UTR;TSS1500;5'UTR;5'UTR;5'UTR;TSS1500;TSS1500;TSS1500	S100A13;S100A13;S100A13;S100A13;S100A13;S100A13;S100A1;S100A13;S100A13;S100A13;S100A1;S100A1;S100A1;S100A1	ENST00000392622.1;ENST00000392623.1;ENST00000392622.1;ENST00000476133.1;ENST00000491177.1;ENST00000497086.1;ENST00000368698.3;ENST00000440685.2;ENST00000339556.3;ENST00000368699.1;ENST00000469893.1;ENST00000292169.1;ENST00000368696.3;ENST00000436839.1	5'UTR;5'UTR;1stExon;3'UTR;3'UTR;3'UTR;TSS1500;5'UTR;5'UTR;5'UTR;TSS1500;TSS1500;TSS1500;TSS1500	chr1:153599340-153600475	3						TRUE		NA	intermediateMethylation	S100A13
22	cg00013655	chr16	629015	-	91760273	56687206	CCCCCTAAAAAATACAAAAACTCCAACTAAACAAACATTCAAATAAAACA	CCCCCTAAAAAATACAAAAACTCCGACTAAACGAACGTTCGAATAAAACG	I	A	Red	NA	NA	NA	NA	NA	NA	chr16:629463-629903	N_Shore	CCCTCCCCACCGCCCCCTGGGAGGTGCAGAGGCTCCGGCTGGGCGGGCGTTCGAGTGGGG[CG]GGGGCGGGGCGGGGCGGGGCGGGGCCGGGCCCGACAGCACTGCGTCCTGTAGGCTGTACT	CCCCCTGGGAGGTGCAGAGGCTCCGGCTGGGCGGGCGTTCGAGTGGGGCG	PIGQ;PIGQ	NM_148920;NM_004204	Body;Body					16:568945-569951	16:628968-629518	Unclassified_Cell_type_specific				PIGQ;PIGQ	ENST00000540241.1;ENST00000480424.2	TSS200;5'UTR	chr16:628905-629390	3						TRUE		NA	lowMethylation	PIGQ
23	cg00013952	chr11	66563344	-	88759580		ATTAATAAATTAATATCAAAAATAAATTCCTTTTAATATTTACTCCTTCC		II			NA	NA	NA	NA	NA	NA		OpenSea	TAAATGTTTGGATTAATGGATTGATGTCAAAAATAGGTTCCTTTTAGTGTTTGCTCCTTC[CG]ACTCCACTCAGATTCTTTTTTTAAAATTTCTTTCTAAAAAAGCATAACTCAGATTCTTAA	CGGAAGGAGCAAACACTAAAAGGAACCTATTTTTGACATCAATCCATTAA	C11orf80;C11orf80	NM_024650;NM_001302084	Body;Body								C11orf80;C11orf80	ENST00000527634.1;ENST00000527368.1	5'UTR;5'UTR	C11orf80;C11orf80;C11orf80;C11orf80;C11orf80	ENST00000527352.1;ENST00000524551.1;ENST00000527634.1;ENST00000527368.1;ENST00000532565.1	TSS200;5'UTR;5'UTR;5'UTR;3'UTR										NA	intermediateMethylation	C11orf80
24	cg00014020	chr19	18344740	-	5700506		AAATACRTACAAATAACAATCTTTCTACCAAACCCAAAAAAATAAACTCC		II			NA	NA	NA	NA	NA	NA	chr19:18343496-18344196	S_Shore	CTGGTCTTCGGAGGTACGTACAGATAGCAGTCTTTCTGCCAAGCCCAGGAAGGTAGGCTC[CG]CGGTTCAGCCCCAGAAGGGGTCTCTTTGGAGCCCTAAAACCCCCACCCATGCCAGGCAGG	GGTACGTACAGATAGCAGTCTTTCTGCCAAGCCCAGGAAGGTAGGCTCCG	PDE4C	NM_000923	5'UTR						19:18343231-18344766	Unclassified	PDE4C;PDE4C;PDE4C	ENST00000543547.1;ENST00000336173.7;ENST00000355502.2	TSS1500;5'UTR;5'UTR	PDE4C;PDE4C;PDE4C	ENST00000543547.1;ENST00000336173.7;ENST00000355502.2	TSS1500;5'UTR;5'UTR			chr19:18343176-18345725	6	chr19:18343292-18345956	6				NA	intermediateMethylation	PDE4C
25	cg00014194	chr9	137978763	+	63704534		TACATAAAATCTAAAACTCAAACCTAAACCTCAAAAACTAAAAAAACCAC		II			rs114654291	0.013901	NA	NA	NA	NA	chr9:137978821-137980254	N_Shore	TCCACCACAGACCCCAGTCCCCGCCCCACACACCCACCTCCCCAACACCAGGTTCATGGG[CG]TGGTCCCTTCAGCTCCTGAGGTCCAGGCCTGAGCCCCAGACCTTATGCAGCTCCTGCCGG	GCATAAGGTCTGGGGCTCAGGCCTGGACCTCAGGAGCTGAAGGGACCACG	OLFM1;OLFM1	NM_014279;NM_006334	Body;Body					9:137117735-137120886			OLFM1;OLFM1;OLFM1	ENST00000371796.3;ENST00000392991.4;ENST00000371793.3	TSS1500;TSS1500;TSS1500	OLFM1;OLFM1;OLFM1;OLFM1	ENST00000371796.3;ENST00000539529.1;ENST00000392991.4;ENST00000371793.3	TSS1500;TSS1500;TSS1500;TSS1500	chr9:137978580-137978975	3						TRUE		NA	NA	OLFM1
26	cg00014638	chr10	94113651	+	80693314		TAACCTAATCCAACCAATATTAAAATAATTTACTATATTAAAAACAAAAC		II			NA	NA	NA	NA	NA	NA		OpenSea	AATTAAACTTAGTGACTTAATTAGTCACTGCCTTGCTAACTTTGCTGTAATTTTTTTAAA[CG]TCTTGTTTTTAATATAGCAAACTATCTCAATACTGGCTGGATTAGGTTAAATAAAGAATT	CGTCTTGTTTTTAATATAGCAAACTATCTCAATACTGGCTGGATTAGGTT	MARCH5	NM_017824	3'UTR				TRUE				MARCH5	ENST00000358935.2	3'UTR	MARCH5	ENST00000358935.2	3'UTR								TRUE		NA	NA	MARCH5
27	cg00014998	chr2	177014962	-	39614190		AAACCCATTAAACTACCTAAACTATCTCAAAAAATACRAATAACTACRTC		II			NA	NA	NA	NA	NA	NA	chr2:177014948-177015214	Island	AAATTGTCGCCAAGCCCATTAGGCTACCTGAACTGTCTCAGAAAGTGCGGGTGGCTGCGT[CG]AACGGTGGTGGCTCAGAGGAAGAGATTGGGGCCGGCAGCGACCTAGGTACCTCACTCTGG	CGACGCAGCCACCCGCACTTTCTGAGACAGTTCAGGTAGCCTAATGGGCT	HOXD4;MIR10B	NM_014621;NR_029609	TSS1500;TSS200					2:176723155-176723249			HOXD4;MIR10B;HOXD3	ENST00000306324.3;ENST00000385011.1;ENST00000468418.2	TSS1500;TSS200;TSS200	HOXD4;MIR10B;HOXD3;HOXD3	ENST00000306324.3;ENST00000385011.1;ENST00000468418.2;ENST00000432796.2	TSS1500;TSS200;TSS200;5'UTR			chr2:177013464-177018777	6	chr2:177011625-177017831	6		TRUE		NA	NA	HOXD4
28	cg00016814	chr7	145875026	-	45622112		AACCTCCAATTTTAAAACTAAAAAAACCATATTATAAAAATTTCATAATC		II			NA	NA	NA	NA	NA	NA		OpenSea	TAAATTTTAGAAGCCTCCAATTTTAGAACTAAAAGAACCATATTGTAGAGATTTCATGAT[CG]CCAAGTTTAATCCTTCCTCTTACCTATGAGAATGCCTGTAGGTTGCTTGTATTTTATTTT	GCCTCCAATTTTAGAACTAAAAGAACCATATTGTAGAGATTTCATGATCG	CNTNAP2	NM_014141	Body				TRUE																	TRUE		NA	intermediateMethylation	CNTNAP2
29	cg00018276	chr9	107954218	+	33727966		ATTATCTCCTATTTAATTATAAAAACATTAAACTTTCRACTTACAAAACC		II			rs28565252	0.024703	NA	NA	NA	NA		OpenSea	TTGCTACATAAAAATTACCACAAATTTCGTGACTTAAAACGACACCCATTTTTCAGTTTG[CG]GTTTTGTAAGTCGAAAGTTCAATGCTTTCACAATCAAACAGGAGACAACAGTGGGTCTAG	TTGTCTCCTGTTTGATTGTGAAAGCATTGAACTTTCGACTTACAAAACCG					chr9:107954000-107954000												chr9:107953805-107954435	3								NA	NA	NA
30	cg00019654	chr14	82148289	-	3686210	83627213	CTTATTACATTACAAAAAAACAATTAAAAAAAAACCTCCACAAAACAACA	CTTATTACATTACAAAAAAACGATTAAAAAAAAACCTCCACAAAACAACG	I	A	Red	NA	NA	NA	NA	NA	NA		OpenSea	ATCCATGCAAACCTTATTGCATTGCAGAAAAACGATTAAGAAAAAGCCTCCACAAAACAA[CG]AACTCAACAGCACTCATCAAGAAAATTGAACTCAGATTATAAACTTAAAAAAATCTGTTT	CTTATTGCATTGCAGAAAAACGATTAAGAAAAAGCCTCCACAAAACAACG							TRUE																	TRUE		NA	intermediateMethylation	NA
31	cg00019997	chr7	108025567	-	57617584		ATCTAATCCTAAACAAATACTTTATACTCTAAAATATTACAACTTAAAAC		II			NA	NA	NA	NA	NA	NA		OpenSea	AAATCTGTAGCATCTGATCCTAAGCAAGTGCTTTGTACTCTAAAGTGTTGCAACTTAAGG[CG]TTATGAGGAATAGATCACATTTATTTCCATCTTACATTTGTCTCCCTGTCTTAATGCATA	CGCCTTAAGTTGCAACACTTTAGAGTACAAAGCACTTGCTTAGGATCAGA	NRCAM;NRCAM	NM_001037132;NM_005010	5'UTR;5'UTR				TRUE		7:108025554-108025767	Unclassified_Cell_type_specific	NRCAM;NRCAM;NRCAM;NRCAM	ENST00000379024.4;ENST00000351718.4;ENST00000379028.3;ENST00000445979.2	5'UTR;5'UTR;5'UTR;5'UTR	NRCAM;NRCAM;NRCAM;NRCAM;NRCAM	ENST00000379024.4;ENST00000351718.4;ENST00000379028.3;ENST00000445979.2;ENST00000418239.1	5'UTR;5'UTR;5'UTR;5'UTR;5'UTR			chr7:108025561-108025859	6	chr7:108025098-108026129	6		TRUE		NA	NA	NRCAM
32	cg00020172	chr6	31050373	+	81801268		TAATCCRATACCAACCCCTAATTCTCTCTTCCTAAAAATAAAAACACTTC		II			NA	NA	NA	NA	NA	NA		OpenSea	TGAACCCTGACTGATATAACTTGTTATTAAGAAACAGGAAGATAAAAACTAATTGAGCAT[CG]AAGTGCTTTTACTTCTAGGAAGAGAGAATTAGGGGTTGGTACCGGACTATAGCTTTTGTT	AGTCCGGTACCAACCCCTAATTCTCTCTTCCTAGAAGTAAAAGCACTTCG											U6	ENST00000410963.1	TSS1500	U6	ENST00000410963.1	TSS1500										NA	intermediateMethylation	NA
33	cg00020590	chr2	173891947	-	50780574		TCAATTTTAAATCRTCACTAAAATCTACCTTTATTCTCAACTCAACAAAC		II			NA	NA	NA	NA	NA	NA		OpenSea	TTTAATGAAATTCAGTTTTGGGTCGTCACTGAGATCTGCCTTTGTTCTCAGCTCAGCAAG[CG]TGTTCAGCTATTAAAAAAATTTATTAAGATAGCAGCCCAGTAAGTATATTTAGCTTGGAA	CGCTTGCTGAGCTGAGAACAAAGGCAGATCTCAGTGACGACCCAAAACTG	RAPGEF4;RAPGEF4;RAPGEF4;RAPGEF4;RAPGEF4	NM_001282901;NM_007023;NM_001100397;NM_001282900;NM_001282899	Body;Body;Body;Body;Body											RAPGEF4	ENST00000498533.1	5'UTR					chr2:173891888-173893002	6				NA	NA	RAPGEF4
34	cg00021600	chr16	84003607	+	77657597	90602949	TAACTACATAAATATATCTCTAACTATATATACATACATAAACAAATACA	TAACTACATAAATATATCTCTAACTATATATACGTACGTAAACGAATACG	I	T	Red	NA	NA	NA	NA	NA	NA	chr16:84001805-84002011	S_Shore	CCGGCCAGAGCAGGGGGAGCTCTAGAGTGCCACACTCGCAGGCACACATTCACACACTCA[CG]CACTCGCTTACGCACGCACACACAGCCAGAGACACACCCATGCAGCCAAACCATCCCCTC	CGCACTCGCTTACGCACGCACACACAGCCAGAGACACACCCATGCAGCCA	NECAB2	NM_019065	Body				TRUE				NECAB2	ENST00000565691.1	TSS1500	NECAB2	ENST00000565691.1	TSS1500	chr16:84003505-84003655	3						TRUE		NA	intermediateMethylation	NECAB2
35	cg00021855	chr8	144690956	+	58759109		ATAACTTACTATAAATCTCAAAAATCTTCCCTATAAAACCTAACAATACC		II			NA	NA	NA	NA	NA	NA	chr8:144691400-144692269	N_Shore	TACTAAGCTCAACACTAGACATTTATGTCTCATTTAACCTGTACAGCTCTGGGAGGCATG[CG]GTACTGCCAGGTTTCACAGGGAAGACTCCTGAGACTCATAGTAAGCTATTTCCCGATTGA	TAGCTTACTATGAGTCTCAGGAGTCTTCCCTGTGAAACCTGGCAGTACCG	PYCRL	NM_023078	Body								PYCRL;PYCRL	ENST00000495276.1;ENST00000377579.3	3'UTR;5'UTR	PYCRL;PYCRL;PYCRL;PYCRL;PYCRL	ENST00000447926.2;ENST00000495276.1;ENST00000482616.1;ENST00000377579.3;ENST00000462036.1	3'UTR;3'UTR;3'UTR;5'UTR;TSS1500	chr8:144690905-144691055	3						TRUE		NA	intermediateMethylation	PYCRL
36	cg00021892	chr1	153582521	-	53617119		ACAAAAAACCACACRCTTTTCCATATTCTTTTATTTAAATATATAACTAC		II			NA	NA	NA	NA	NA	NA		OpenSea	GTACCAGGATGGCAGGAAGCCACACGCTTTTCCATATTCTTTTATTTAAGTGTGTAACTG[CG]TGGTTCCCTGTCTATACCGCTGCAAGACTTTCATACAAACACTTTAACATTTACAGTTGA	CGCAGTTACACACTTAAATAAAAGAATATGGAAAAGCGTGTGGCTTCCTG	S100A16	NM_080388	5'UTR								S100A16;S100A16;S100A16;S100A16	ENST00000368704.1;ENST00000368705.1;ENST00000474991.1;ENST00000368706.3	TSS1500;TSS1500;3'UTR;5'UTR	S100A16;S100A16;S100A16;S100A16	ENST00000368704.1;ENST00000368705.1;ENST00000474991.1;ENST00000368706.3	TSS1500;TSS1500;3'UTR;5'UTR	chr1:153582280-153582555	3								NA	NA	S100A16
37	cg00022024	chr9	138800324	+	58763255		ATAACRAACTACCTAAATCCTCTAAACACCTAACATTTCATACATATTCC		II			NA	NA	NA	NA	NA	NA	chr9:138798462-138800325	Island	GGCGCCCGGCGCGGGGCTCCCAGCCTGTCTGTACCTGGTCGAGACACCCCGTGCCAGAGG[CG]GAACATGTATGAAATGCCAGGTGCCCAGAGGACCCAGGCAGTCCGTCATTCACATACCAA	TGACGGACTGCCTGGGTCCTCTGGGCACCTGGCATTTCATACATGTTCCG	CAMSAP1	NM_015447	TSS1500					9:137938284-137940191			CAMSAP1;CAMSAP1;RP11-432J22.2	ENST00000389532.4;ENST00000409386.3;ENST00000423793.1	TSS1500;TSS1500;5'UTR	CAMSAP1;CAMSAP1;RP11-432J22.2	ENST00000389532.4;ENST00000409386.3;ENST00000423793.1	TSS1500;TSS1500;5'UTR	chr9:138799785-138800470	3						TRUE		NA	intermediateMethylation	CAMSAP1
38	cg00022938	chr10	65133289	+	22810286		AATTATTTCACTCCTCRTATAATACTTATTTAATATTACATATCAATTAC		II			NA	NA	NA	NA	NA	NA		OpenSea	AAACAGCAGGTACACTGCCAGTTTCCACTAATTTCTAGGTATAAGAGGTAGACAAGATAA[CG]TAACTGATATGTAATATTAAACAAGTACCACACGAGGAGTGAAACAACTAGAAAGAAGAT	CGTAACTGATATGTAATATTAAACAAGTACCACACGAGGAGTGAAACAAC	MIR1296;JMJD1C	NR_031566;NM_032776	TSS1500;Body								MIR1296;JMJD1C	ENST00000408136.1;ENST00000399251.1	TSS1500;5'UTR	MIR1296;JMJD1C	ENST00000408136.1;ENST00000399251.1	TSS1500;5'UTR					chr10:65132965-65133300	3				NA	NA	MIR1296
39	cg00022997	chr6	31650808	+	96780365	1711455	ATAATTCAAAAAAATATTCCACAAATACTAAATAAATATCTTACCCCCCA	ATAATTCGAAAAAATATTCCGCGAATACTAAATAAATATCTTACCCCCCG	I	A	Red	NA	NA	NA	NA	NA	NA	chr6:31650648-31651292	Island	CCCTGAGAGGTCCGGGAGGACTTGCTGTGGAATTCAAGCGACCGTGGGCCTTGAGGGAAC[CG]GGGGGCAAGACACCCACCCAGCATTCGCGGAATATTTCCTCGAATTATTTCGGGGAGGGG	CGGGGGGCAAGACACCCACCCAGCATTCGCGGAATATTTCCTCGAATTAT								6:31758628-31759271			LY6G5C	ENST00000472051.1	3'UTR	LY6G5C;LY6G5C;LY6G5C;LY6G5C	ENST00000467098.1;ENST00000472051.1;ENST00000461572.1;ENST00000375863.3	3'UTR;3'UTR;TSS1500;ExonBnd	chr6:31650585-31650815	3						TRUE		NA	NA	NA
40	cg00023304	chr16	57281117	-	76739223		AAAAATTCATACCCTTAACTCCTAAATATAAATATTTCATCATTAAACTC		II			NA	NA	NA	NA	NA	NA	chr16:57278758-57279377	S_Shore	CCTTCAGGTATAAAGGTTCATGCCCTTAACTCCTGAATATAGATGTTTCATCATTAAGCT[CG]TTTCCCATGTGGACTTGGGGATTTCTGGGGAATACTGAAGAATCCATTCAGTTCTCTTGC	CGAGCTTAATGATGAAACATCTATATTCAGGAGTTAAGGGCATGAACCTT	ARL2BP	NM_012106	Body								RP11-407G23.4	ENST00000562409.1	TSS200	RP11-407G23.4	ENST00000562409.1	TSS200										NA	NA	ARL2BP
41	cg00023919	chr11	66839191	+	4732209		CCCCTTTCTCAATCCAAAACTCCCAAACCTCAAAACCTAACTTTAATAAC		II			NA	NA	NA	NA	NA	NA	chr11:66838918-66839192	Island	CTGGCTGGGCTGGACCCGGTCCCTAGGCTGTGACCGCCGAACTCCACTGCAACAGACGGG[CG]CCACCAAAGCCAGGCCCTGAGGCCTGGGAGTCCTGGACTGAGAAAGGGGGTTCCTGGGCC	CCCTTTCTCAGTCCAGGACTCCCAGGCCTCAGGGCCTGGCTTTGGTGGCG	RHOD	NM_014578	3'UTR					11:66595408-66595902	11:66837883-66839857	Unclassified	RHOD	ENST00000308831.2	3'UTR	RHOD	ENST00000308831.2	3'UTR			chr11:66838734-66839623	6	chr11:66838824-66839693	6		TRUE		NA	NA	RHOD
42	cg00024416	chr22	24240387	+	91795379		AACAATTCCCAATAAAAACATTTAAATTACATCCCAACAAAATACCACTC		II			rs114362543	0.017376	NA	NA	NA	NA	chr22:24236257-24237539	S_Shelf	TCCAGATGGAGCCGGGAAGTGCTAGGAGGCCAGTGAGGCCAGTCTGTGCAGCAGGGCAAA[CG]AGTGGTATCCTGCTGGGATGCAACTCAAATGCCTTCACTGGGAACTGCTCCCCCACCAGC	CGAGTGGTATCCTGCTGGGATGCAACTCAAATGCCTTCACTGGGAACTGC									22:24240250-24240481	Unclassified_Cell_type_specific	AP000350.4	ENST00000406213.1	5'UTR	AP000350.4	ENST00000406213.1	5'UTR	chr22:24240145-24240775	3						TRUE		NA	NA	NA
43	cg00027083	chr18	5543801	+	46649923	98620392	AAAAAAAACCCAAAACCTAAAACAAAACACACAAAACAATAAAACTAACA	AAAAAAAACCCGAAACCTAAAACGAAACGCGCGAAACAATAAAACTAACG	I	C	Grn	NA	NA	NA	NA	NA	NA	chr18:5543437-5544241	Island	CCCCGGCCGCGCCGGGCGCGGGGCTCGGGATTCGGGAGACCGCGCGGCGCCGAAGCCACG[CG]TCAGCCCCACTGTCCCGCGCGCCTCGCCCCAGGCCTCGGGCTCTTCCTCCGCACCTCGTA	AGGAAGAGCCCGAGGCCTGGGGCGAGGCGCGCGGGACAGTGGGGCTGACG	EPB41L3	NM_012307	5'UTR					18:5532823-5534217	18:5543793-5544104	Unclassified_Cell_type_specific	EPB41L3;EPB41L3;EPB41L3	ENST00000540638.1;ENST00000545076.1;ENST00000341928.2	5'UTR;5'UTR;5'UTR	EPB41L3;EPB41L3;EPB41L3	ENST00000540638.1;ENST00000545076.1;ENST00000341928.2	5'UTR;5'UTR;5'UTR			chr18:5542386-5544490	6	chr18:5542414-5544600	6	TRUE	TRUE		NA	lowMethylation	EPB41L3
44	cg00027669	chr17	37382699	-	24757866		TATATATATCAAAAACCAAACCRAACAATTCCTCCTTATAATAAAAAACC		II			NA	NA	NA	NA	NA	NA	chr17:37380953-37382363	S_Shore	CTGGACTATGGTGTATGTGTCAAAGGCCAGGCCGGACAATTCCTCCTTGTGATGGAAAGC[CG]GATGACTCTATCCCCTTCCAGTCTTGGCGTCTGAACTTCAGCAGAGATGGGGGCTCAGTC	CGGCTTTCCATCACAAGGAGGAATTGTCCGGCCTGGCCTTTGACACATAC	STAC2	NM_198993	TSS1500			CDMR					STAC2	ENST00000333461.4	TSS1500	STAC2	ENST00000333461.4	TSS1500	chr17:37382505-37382835	3						TRUE		NA	NA	STAC2
45	cg00028014	chr2	201601406	+	89627539		TTCAATAAAACCTATTTTTTAACTTCTAAAAAATCCTAACCTACCTTATC		II			rs13017660	0.491208	NA	NA	NA	NA		OpenSea	TGTATGACTGAAAAAAAAAAAAAAAAAAAAAAAAGCTTGATTTTCCTAGTACTCCTGCAA[CG]ATAAGGCAGGCCAGGACCTTCCAGAAGTTAAAAAACAGGCTCCACTGAAACCTGTGATAA	TCAGTGGAGCCTGTTTTTTAACTTCTGGAAGGTCCTGGCCTGCCTTATCG							TRUE							AC007163.4;AOX2P	ENST00000479041.1;ENST00000502600.1	5'UTR;5'UTR								TRUE		NA	intermediateMethylation	NA
46	cg00028308	chr12	54090754	+	25777938		AAAAAAAATCCTCTCCCCCTCTAACTCCCTCCTAAACTAAATTATTTTAC		II			NA	NA	NA	NA	NA	NA	chr12:54089211-54089413	S_Shore	TTCTGGCTCAGCTTCCTCAATTCCCTACCGACCCTCCTCCATTTCAAGATCCAGGCATCT[CG]CAAAACAATCCAGTTTAGGAGGGAGTTAGAGGGGGAGAGGACCCCCCCCCCAAAAAAACC	CGCAAAACAATCCAGTTTAGGAGGGAGTTAGAGGGGGAGAGGACCCCCCC						RDMR		12:52376862-52377134									chr12:54090585-54090755	3						TRUE		NA	NA	NA
47	cg00028678	chr2	131674175	-	20642873	56779217	AAACCAACAAAAACAAAACACACAAAAACCTCAAAAAATCTTAATAACCA	AAACCGACAAAAACGAAACACACGAAAACCTCAAAAAATCTTAATAACCG	I	A	Red	NA	NA	NA	NA	NA	NA	chr2:131673686-131674150	S_Shore	GACAGGACTGCAGGGCCGGCAGGAGCGGGGCACACGGGGACCTCAGGGGATCTTGGTAGC[CG]AGGGCCTTCCTCTGAGAGCTGCAACGCAAAGAGACTCAAAACAACGGAGAAAAAACTCAG	CGGCTACCAAGATCCCCTGAGGTCCCCGTGTGCCCCGCTCCTGCCGGCCC	ARHGEF4;ARHGEF4	NM_032995;NM_015320	TSS200;TSS200					2:131390105-131390672			ARHGEF4;ARHGEF4;ARHGEF4	ENST00000428230.2;ENST00000525839.1;ENST00000326016.5	TSS1500;TSS1500;TSS200	ARHGEF4;ARHGEF4;ARHGEF4	ENST00000428230.2;ENST00000525839.1;ENST00000326016.5	TSS1500;TSS1500;TSS200	chr2:131673905-131675235	3						TRUE		NA	intermediateMethylation	ARHGEF4
48	cg00029246	chr7	137223417	+	99757899		CACCTTCACCAAAATAAAATCTCCCCTATTTTTTAAAACAAAAAACTATC		II			NA	NA	NA	NA	NA	NA		OpenSea	TTGCTGAATTTAGCTATGACACTCGCTGAGTCACTGCAGTGGGCAAGAAGAAATGCAGTC[CG]ATAGTTCTCTGCTTCAAAAAACAGGGGAGATCTTATCCTGGTGAAGGTGGGTCAGCACAC	ACCTTCACCAGGATAAGATCTCCCCTGTTTTTTGAAGCAGAGAACTATCG	DGKI	NM_004717	Body				TRUE							DGKI	ENST00000460662.1	3'UTR	chr7:137223085-137223490	3						TRUE		NA	NA	DGKI
49	cg00029922	chr2	192030587	-	63724546		TACTATACAACTTTAAAACAAATTCCCTAACTATCCCAATAAATTACCCC		II			rs16833461	0.019665	NA	NA	NA	NA		OpenSea	GGTGGTTTCTTTGCTATACAACTTTAAGACAAATTCCCTGGCTGTCCCAATAAGTTGCCC[CG]TTTAACTCCTTTATAGAAATTCTAGAGCCATGACTGCTTGCTGGTTGGTTTTCCAGAGAA	CGGGGCAACTTATTGGGACAGCCAGGGAATTTGTCTTAAAGTTGTATAGC							TRUE														chr2:192029652-192032145	6		TRUE		NA	NA	NA
50	cg00030918	chr1	152679697	-	90704479		ATCATTATTAAACATCTATTTTACATAATAAATATTTCCAAAAATACCTC		II			NA	NA	NA	NA	NA	NA		OpenSea	AGCTAACTTTTGTCATTGTTAGACATCTATTTTGCATAGTAGGTATTTCCAGAAGTACCT[CG]TGATTATATGTGTATATACGTATAACATATATGATATACATAAGGAGAAATAAATCAATC	CGAGGTACTTCTGGAAATACCTACTATGCAAAATAGATGTCTAACAATGA											LCE4A	ENST00000368777.1	TSS1500	LCE4A	ENST00000368777.1	TSS1500										NA	intermediateMethylation	NA
51	cg00032643	chr1	3700680	+	90713589		TAAACRAATTCTATAACTATAACCCTAATAAAATTTATAAATTTCTACCC		II			NA	NA	NA	NA	NA	NA	chr1:3703672-3703908	N_Shelf	TGCAGCTGCCGCACCAGCTCCTTGGCCTTGGCTTCTTTCCGCCCCAAGGGGACAATCTAT[CG]GGCAGAAACCCACAAACTCCACTAGGGTCACAGCCACAGAACTCGCCCATCGTGTCGATT	CGGGCAGAAACCCACAAACTCCACTAGGGTCACAGCCACAGAACTCGCCC	LRRC47	NM_020710	Body					1:3690431-3690949			LRRC47;LRRC47;LRRC47	ENST00000462356.1;ENST00000462356.1;ENST00000378251.1	3'UTR;1stExon;ExonBnd	LRRC47;LRRC47;LRRC47;LRRC47	ENST00000462356.1;ENST00000462356.1;ENST00000479239.1;ENST00000378251.1	3'UTR;1stExon;TSS200;ExonBnd			chr1:3700134-3701104	6	chr1:3686912-3701343	6		TRUE		NA	intermediateMethylation	LRRC47
52	cg00033202	chr4	123958982	-	47669537		AACAACCAACTTTATCTAACCCCAAATTAACTTTCATCTAAAATCTTAAC		II			NA	NA	NA	NA	NA	NA		OpenSea	AAATTATTTTTAGCAGCCAGCTTTGTCTAGCCCCAAATTAACTTTCATCTAAAATCTTAA[CG]GGACATTTCATTTCTCTTTTAAGGACTTAGAACAGGACATCATAATTCTTAGAAAGAGTG	GCAGCCAGCTTTGTCTAGCCCCAAATTAACTTTCATCTAAAATCTTAACG	SPATA5	NM_145207	Body								SPATA5	ENST00000422835.2	5'UTR	SPATA5	ENST00000422835.2	5'UTR	chr4:123958980-123959250	3								NA	intermediateMethylation	SPATA5
53	cg00033450	chr4	25970375	-	38772132		RAAAATTATTATCTCAAAATCTACTCCTAAAAAAACTCAAATAAAAAAAC		II			rs936236	0.483971	NA	NA	NA	NA		OpenSea	ACCACTTGCACGGAAATTGTTGTCTCAGAGTCTGCTCCTGAGGGAACTCAAATGAAGAAA[CG]GGGCCACCCTGGTCTCTTTCACTTTTGTTCTGTGCTCTTCTTGTTACCATTTGACTTATC	GAAATTGTTGTCTCAGAGTCTGCTCCTGAGGGAACTCAAATGAAGAAACG																	chr4:25970020-25970430	3								NA	NA	NA
54	cg00034336	chr2	8684126	+	95745504	32806566	TACTACAAAATCATTACATAACACAAACACCACAACATCTCAAATACACA	TACTACGAAATCATTACGTAACGCGAACACCGCAACATCTCAAATACACG	I	C	Grn	rs752225	0.110251	NA	NA	NA	NA		OpenSea	TGGAGCTGTTAAGACTCGGCCCTCGCCTGCTCCCGGGCACCTCAGGGCCATCGAAGGGCG[CG]TGCACCTGAGATGCTGCGGTGCTCGCGTCACGCAATGACCCCGCAGCAGGCACCAGCCAC	TGCTGCGGGGTCATTGCGTGACGCGAGCACCGCAGCATCTCAGGTGCACG							TRUE	2:8601379-8601646	2:8683375-8684259	Unclassified	AC011747.3	ENST00000418358.1	3'UTR	AC011747.3	ENST00000418358.1	3'UTR			chr2:8682739-8686033	6	chr2:8681445-8686927	6		TRUE		NA	NA	NA
55	cg00034409	chr15	48008810	-	81641871		AAAACCCTCAATAATCCATAATTCAACTAAAAATTAATAAAACACAACCC		II			NA	NA	NA	NA	NA	NA	chr15:48009418-48011044	N_Shore	TCTAGCCATTTAGAGCCCTCAGTGATCCATAATTCAACTGGAAATTAATAAAACACAGCC[CG]TTCTTGGAAATGAAGTTTGAATTAAAATCCTCTTGTTTTGGAATATGTGACTTTTTTTTT	CGGGCTGTGTTTTATTAATTTCCAGTTGAATTATGGATCACTGAGGGCTC	SEMA6D	NM_001198999	5'UTR								SEMA6D;SEMA6D;SEMA6D;SEMA6D	ENST00000536845.2;ENST00000558816.1;ENST00000558014.1;ENST00000537942.1	TSS1500;TSS1500;5'UTR;5'UTR	SEMA6D;SEMA6D;SEMA6D;SEMA6D;SEMA6D;SEMA6D;SEMA6D;SEMA6D	ENST00000561133.1;ENST00000536845.2;ENST00000561106.1;ENST00000558816.1;ENST00000558014.1;ENST00000559184.1;ENST00000560636.1;ENST00000537942.1	TSS1500;TSS1500;TSS1500;TSS1500;5'UTR;5'UTR;5'UTR;5'UTR										NA	intermediateMethylation	SEMA6D
56	cg00035347	chr10	104953608	+	80625912		TATACCAAAATCCTACTAAAAACCTCACCTATATTATATAATTTCATCCC		II			NA	NA	NA	NA	NA	NA	chr10:104952242-104953232	S_Shore	GGTGCCCACATTTGTAGCACCAGGATAGGGAACAACAGTCCCCACATCAAAGGGTGTTGA[CG]GGATGAAATCACACAATATAGGTGAGGCCCTCAGCAGGATCCTGGCACACAGTAAGCACT	CGGGATGAAATCACACAATATAGGTGAGGCCCTCAGCAGGATCCTGGCAC	NT5C2;NT5C2	NM_012229;NM_001134373	TSS1500;TSS1500								NT5C2;NT5C2;NT5C2	ENST00000369857.4;ENST00000369853.3;ENST00000343289.5	TSS1500;TSS1500;TSS1500	NT5C2;NT5C2;NT5C2;NT5C2	ENST00000369857.4;ENST00000369853.3;ENST00000461461.1;ENST00000343289.5	TSS1500;TSS1500;TSS1500;TSS1500	chr10:104953465-104953635	3					TRUE	TRUE		NA	intermediateMethylation	NT5C2
57	cg00035636	chr13	21900591	+	66603912	45785249	AAACACCCCATTAAAACATTACCACATCAATAAATAACTACCCTAAAACA	AAACGCCCCGTTAAAACATTACCGCATCGATAAATAACTACCCTAAAACG	I	A	Red	rs11620586	0.400273	NA	NA	NA	NA	chr13:21900425-21900637	Island	CCCCTGAAGCCTGGTACGCGTGGGCACCGGCGCACGGCGGTGCCCCGGAAACGCAGCCAT[CG]CCTCAGGGCAGCCACTCACCGATGCGGTAATGCCCCAACGGGGCGTTTCATTGGCCAGCT	CGCCTCAGGGCAGCCACTCACCGATGCGGTAATGCCCCAACGGGGCGTTT								13:20798299-20798637			LINC00422;LINC00422;LINC00422	ENST00000423575.1;ENST00000411525.1;ENST00000434601.1	3'UTR;3'UTR;3'UTR	LINC00422;LINC00422;LINC00422	ENST00000423575.1;ENST00000411525.1;ENST00000434601.1	3'UTR;3'UTR;3'UTR	chr13:21900265-21901455	3						TRUE		NA	intermediateMethylation	NA
58	cg00036119	chr16	7277833	-	86712336		ACAAAAAACTCCTACCTCATCACRACAACTACATATATAAATAAACCCAC		II			NA	NA	NA	NA	NA	NA		OpenSea	CTGTGGCAGACACAGGAAACTCCTACCTCATCACGGCAGCTGCATGTGTGGGTAAGCCCA[CG]GTGATGATGACTTCTGTACTGGCTGTTTTTACTCCTTGCTTTAATGATATTAGCTCACGT	CAGGAAACTCCTACCTCATCACGGCAGCTGCATGTGTGGGTAAGCCCACG	A2BP1;A2BP1;A2BP1	NM_001142334;NM_001142333;NM_018723	Body;Body;Body				TRUE				RBFOX1	ENST00000547427.1	5'UTR	RBFOX1	ENST00000547427.1	5'UTR								TRUE		NA	NA	A2BP1
59	cg00036352	chr8	144636448	-	48747559		ATATACACACACAAAAACACAAAAACCCACTTACATATAAATACAAATAC		II			NA	NA	NA	NA	NA	NA	chr8:144635308-144636026	S_Shore	CACACAGCGACATGTGCACACACAGGAACACAGAGGCCCACTTACATATAAATGCAGATG[CG]TGCCTGCATCAACGAGCGGGAGCACATTGGGCAAATGCACGTGTACATGCCCTACGTGAA	CGCATCTGCATTTATATGTAAGTGGGCCTCTGTGTTCCTGTGTGTGCACA	GSDMD	NM_001166237	5'UTR					8:144706474-144708111	8:144635072-144636483	Promoter_Associated	GSDMD	ENST00000526406.1	5'UTR	GSDMD;GSDMD	ENST00000526406.1;ENST00000529854.1	5'UTR;5'UTR			chr8:144634703-144637337	6	chr8:144635133-144637384	6				NA	NA	GSDMD
60	cg00038038	chr1	176522318	-	69699963		TTTTTAATCTAATTCACTTAACAAATTATTTAAATCCAACCCACCTTTCC		II			NA	NA	NA	NA	NA	NA		OpenSea	GGGTTGCTGTGTTTTTGATCTGATTCACTTGACAGATTATTTGAATCCAGCCCACCTTTC[CG]CACATGTCAAACAGATGGGATCATTGTTAAAAGCCTTGAGAGAGCCGAGGCTGAGCGGTG	TTTTGATCTGATTCACTTGACAGATTATTTGAATCCAGCCCACCTTTCCG	PAPPA2;PAPPA2	NM_021936;NM_020318	5'UTR;5'UTR								PAPPA2;PAPPA2	ENST00000367661.3;ENST00000486075.1	5'UTR;TSS1500	PAPPA2;PAPPA2;PAPPA2	ENST00000367661.3;ENST00000493665.1;ENST00000486075.1	5'UTR;5'UTR;TSS1500	chr1:176522280-176522475	3								NA	NA	PAPPA2
61	cg00039176	chr5	140753076	+	6668390		TTCAATAAAAATACCAACAACCACAAACACTTTTTTAAAAACAAAATCTC		II			NA	NA	NA	NA	NA	NA	chr5:140753654-140753952	N_Shore	GGAGGTAGCAGCTGCAATGAGCTATAATTGTGCCCCTGCACTCTAGCCTGGGAGACAGAG[CG]AGACTTTGTCTCCAAAAAAGTGTTTGTGGTTGTTGGTACCCTTACTGAAAATGGGACTAG	TCAGTAAGGGTACCAACAACCACAAACACTTTTTTGGAGACAAAGTCTCG	PCDHGA4;PCDHGA6;PCDHGA1;PCDHGA5;PCDHGB1;PCDHGA6;PCDHGA3;PCDHGA2;PCDHGB2;PCDHGB3	NM_018917;NM_032086;NM_018912;NM_018918;NM_018922;NM_018919;NM_018916;NM_018915;NM_018923;NM_018924	Body;TSS1500;Body;Body;Body;TSS1500;Body;Body;Body;Body								PCDHGA6	ENST00000517434.1	TSS1500	PCDHGA6	ENST00000517434.1	TSS1500					chr5:140752980-140753916	6		TRUE		NA	NA	PCDHGA4
62	cg00040466	chr6	168918597	-	77634149		ATCCCRATACCCAACCCAACTCCAAACTCTCAAAACTACAAACTAAAAAC		II			NA	NA	NA	NA	NA	NA	chr6:168918596-168918902	Island	GCTCTGCAGGTGTCCCGATGCCCAGCCCAGCTCCAGACTCTCAGGGCTACAAGCTGAGGG[CG]CCGGAGCGCGAGCCTGGGCCGGGGGGCTCTGTCCTCGCGTCTCTAGAACGAGGAGCCGGT	TCCCGATGCCCAGCCCAGCTCCAGACTCTCAGGGCTACAAGCTGAGGGCG	SMOC2;SMOC2	NM_022138;NM_001166412	Body;Body					6:168660620-168661776									chr6:168917965-168918655	3						TRUE		NA	intermediateMethylation	SMOC2
63	cg00041585	chr3	107886621	-	84717251		ATTCTCTTATAACAAATATTCCACAAATAAATAAATATACATTAATTCAC		II			NA	NA	NA	NA	NA	NA		OpenSea	TATTCTTTCATGTTCTCTTATAACAGGTGTTCCACAGATGAGTAAATGTACATTGATTCA[CG]TAAAGTAATTCATATACCTTGGTCTCCTTTAGAGCAGATTCAATTCCACTTCTGTGCTGG	CGTGAATCAATGTACATTTACTCATCTGTGGAACACCTGTTATAAGAGAA	IFT57;IFT57	NM_018010;NM_018010	ExonBnd;Body								IFT57;IFT57	ENST00000468021.1;ENST00000264538.3	TSS1500;ExonBnd	IFT57;IFT57;IFT57	ENST00000468021.1;ENST00000264538.3;ENST00000478157.1	TSS1500;ExonBnd;3'UTR										NA	intermediateMethylation	IFT57
64	cg00042969	chr19	40882392	+	8673924		AAAAAACCAAACCTAAACCCTACTTTAACTATTAAAAAAACTTCCTCATC		II			NA	NA	NA	NA	NA	NA		OpenSea	CCAGGAAGAGGAAATAGGGATGTGGGATTTATGGAGACAGGAACAGGGTCTGGGAGCCAG[CG]ATGAGGAAGTCCTCTCAATAGCTAAAGCAGGGCCCAGGCTTGGTTCCCCAAAGCTGAGGG	GGGAACCAAGCCTGGGCCCTGCTTTAGCTATTGAGAGGACTTCCTCATCG	PLD3;PLD3;PLD3	NM_001031696;NM_012268;NM_001291311	Body;Body;Body								PLD3	ENST00000486134.1	TSS1500	PLD3;PLD3;PLD3	ENST00000488311.1;ENST00000488311.1;ENST00000486134.1	1stExon;5'UTR;TSS1500	chr19:40882285-40882975	3								NA	intermediateMethylation	PLD3
65	cg00044354	chr1	67389884	-	3662269		CAAACACAACAATAAAAATTTATTTTATCTTATTTTTTAAACAAAATCTC		II			NA	NA	NA	NA	NA	NA	chr1:67390468-67391109	N_Shore	TTCTCACACAGCAAGCACAGCAATAGAGATTTATTTTATCTTATTTTTTAGACAGAGTCT[CG]CTCTGTTGCTCAGGCTCGAGTGCAACGGCACGATCTCGGCTTACTGCAACCTCCGCCTTC	AAGCACAGCAATAGAGATTTATTTTATCTTATTTTTTAGACAGAGTCTCG	MIER1;WDR78;MIER1;MIER1;MIER1;MIER1;MIER1;WDR78;MIER1;MIER1	NM_001146112;NM_024763;NM_001077700;NM_001146110;NM_001146111;NM_001146113;NM_001077702;NM_207014;NM_020948;NM_001077703	TSS1500;Body;TSS1500;TSS1500;TSS1500;TSS1500;TSS1500;Body;TSS1500;TSS1500						1:67389656-67391637	Promoter_Associated	MIER1;MIER1;MIER1;MIER1;WDR78	ENST00000371017.3;ENST00000357692.2;ENST00000401041.1;ENST00000371012.2;ENST00000431318.1	TSS1500;TSS1500;TSS1500;TSS1500;5'UTR	MIER1;MIER1;MIER1;MIER1;WDR78;WDR78	ENST00000371017.3;ENST00000357692.2;ENST00000401041.1;ENST00000371012.2;ENST00000474506.1;ENST00000431318.1	TSS1500;TSS1500;TSS1500;TSS1500;3'UTR;5'UTR	chr1:67389600-67389930	3						TRUE		NA	intermediateMethylation	MIER1
66	cg00044796	chr1	146552390	-	4804108	74615935	TACAAAAACTAAAACTCTACACACTTAACCACTTCAAAATAAAACTTCCA	TACGAAAACTAAAACTCTACGCGCTTAACCACTTCGAAATAAAACTTCCG	I	T	Red	NA	NA	NA	NA	NA	NA	chr1:146552328-146552577	Island	GGGAAATGCTCCTGCGGAAGCTGGAGCTCTGCGCGCTTGACCACTTCGGGGTGAAGCTTC[CG]TCCGCCCATCCTTCCTTCGAGGGGCCTTGGGGAGAGGAGAAATGCTCCAGGACGATGCCC	CGGAAGCTTCACCCCGAAGTGGTCAAGCGCGCAGAGCTCCAGCTTCCGCA								1:145015270-145019201	1:146551058-146552550	Unclassified_Cell_type_specific							chr1:146552185-146552975	3						TRUE		NA	lowMethylation	NA
67	cg00045227	chr11	56467944	-	62646142		TTATACTACTAAACTTCACCACAAACCCAAAAATACAACTAAACCTCTTC		II			NA	NA	rs36184181	0.354148	rs36184181	0.354148		OpenSea	AGTGACTGAGTTTATACTGCTGGGCTTCACCACAGACCCAGGAATGCAGCTGGGCCTCTT[CG]TGGTGTTCCTGGGCGTGTACTCTCTCACTGTGGTAGGAAATAGCACCCTCATCGTGTTGA	TATACTGCTGGGCTTCACCACAGACCCAGGAATGCAGCTGGGCCTCTTCG	OR8U8;OR9G9;OR9G1	NM_001013356;NM_001013358;NM_001005213	Body;1stExon;1stExon								OR9G1	ENST00000312153.1	1stExon	OR9G1	ENST00000312153.1	1stExon	chr11:56467800-56468095	3						TRUE		NA	intermediateMethylation	OR8U8
68	cg00045910	chr10	23466070	-	11729277		AATAAATATATATTACAAACATAAACATCRTACTTCTTTAAAACAACCAC		II			NA	NA	NA	NA	NA	NA	chr10:23462224-23463889	S_Shelf	AACAGGTGCTTAATAAATGTGTGTTACAGACATGAACATCGTGCTTCTTTAAGGCAGCCA[CG]TTTTCTATGAAATAACTCAAAATCAGAGAAAGCTGATCCATAGAAAATGAAAAGGATGAA	CGTGGCTGCCTTAAAGAAGCACGATGTTCATGTCTGTAACACACATTTAT																								TRUE		NA	NA	NA
69	cg00046623	chr8	52320263	-	24730279		TTTATTTTTATTATCACTACTTTTCTCTCCCTAAAAAAACCTATATAATC		II			NA	NA	NA	NA	NA	NA	chr8:52321162-52322221	N_Shore	ACAAAAAATAATTTGTTTTTATTATCACTACTTTTCTCTCCCTAAGAAGGCCTATGTGAT[CG]GCCAGTTTATTTTATGAATTTATATCGAATGTATGGCCTCATATCAACAAAAGGGCCTTG	TTGTTTTTATTATCACTACTTTTCTCTCCCTAAGAAGGCCTATGTGATCG	PXDNL	NM_144651	Body				TRUE										chr8:52320185-52320515	3						TRUE		NA	intermediateMethylation	PXDNL
70	cg00047185	chr19	54196849	-	4804264		TTATATATTATATACACACAAAATACTCTTCTAAACACAAAAAATACTCC		II			NA	NA	NA	NA	NA	NA		OpenSea	ATTTTATATTCTTATATATTATGTACACACAAAATACTCTTCTAAACACAGAGAATACTC[CG]ATATCACCTAGGGTGTGTGTGCGTGTGCGTGTGTGTGCGTGTGTGTGTGGTTCTTTTCTG	CGGAGTATTCTCTGTGTTTAGAAGAGTATTTTGTGTGTACATAATATATA	MIR526B	NR_030190	TSS1500								MIR526B	ENST00000384848.1	TSS1500	MIR526B	ENST00000384848.1	TSS1500								TRUE		NA	intermediateMethylation	MIR526B
71	cg00047667	chr4	41202562	+	4712568		TTCTATCCTAAAAATATACTCAAAATAATCACRAAAAATAAATTCCAACC		II			rs7678120	0.19002	NA	NA	NA	NA		OpenSea	AATTTTCAGACTAATATATTTACAGAGAATATTTTGAGACTGCCAGTTGCTCTCCCCTGG[CG]GCTGGAACTTATCCTCCGTGATTATCCTGAGCACATTCTCAGGACAGAATGCTCAATGAT	TCTGTCCTGAGAATGTGCTCAGGATAATCACGGAGGATAAGTTCCAGCCG	APBB2;APBB2;APBB2	NM_173075;NM_001166050;NM_004307	5'UTR;5'UTR;5'UTR								APBB2;APBB2;APBB2;APBB2;APBB2	ENST00000513140.1;ENST00000508593.1;ENST00000506352.1;ENST00000295974.8;ENST00000511572.1	5'UTR;5'UTR;5'UTR;5'UTR;3'UTR	APBB2;APBB2;APBB2;APBB2;APBB2;APBB2;APBB2;APBB2;APBB2;APBB2;APBB2;APBB2;APBB2;APBB2	ENST00000505266.1;ENST00000509446.1;ENST00000503264.1;ENST00000513140.1;ENST00000503503.1;ENST00000508707.1;ENST00000508593.1;ENST00000508676.1;ENST00000506352.1;ENST00000295974.8;ENST00000506999.1;ENST00000503555.1;ENST00000511572.1;ENST00000502682.1	3'UTR;5'UTR;5'UTR;5'UTR;5'UTR;5'UTR;5'UTR;5'UTR;5'UTR;5'UTR;3'UTR;3'UTR;3'UTR;3'UTR	chr4:41202520-41202910	3								NA	intermediateMethylation	APBB2
72	cg00048370	chr6	164506939	-	36727147		TCTAAAATTATAATAATATTTTATCCATCTTTCTTCATAAAAACACAATC		II			rs206736	0.044428	NA	NA	NA	NA		OpenSea	TTGCTCATGCCTCTGAGGTTATGGTAATATTTTATCCATCTTTCTTCATGAAGACACAGT[CG]CTGCTGCTATTGACAACCGGAGGCCAGCACTGAGGAGTGACGTGGGCAGGGGGCCAGGGG	CTGAGGTTATGGTAATATTTTATCCATCTTTCTTCATGAAGACACAGTCG								6:164426929-164427007			RP1-155D22.2	ENST00000564697.1	TSS1500	RP1-155D22.2	ENST00000564697.1	TSS1500								TRUE		NA	intermediateMethylation	NA
73	cg00048905	chr10	671213	+	81736456		CTACACTAAAACTACTATACTAACTCTAAATCACTATCATAAAACTTCAC		II			NA	NA	NA	NA	NA	NA	chr10:669070-669336	S_Shore	ATTATCACGGCCGCAAGCCTCTGCGCAGCCCTCCTCCCCCGCCGCTTCCCGTCAGGGCAA[CG]TGAAGTCCCATGACAGTGACTCAGAGCCAGCACAGTAGCTTCAGTGCAGAAAAAAAATCA	CGTGAAGTCCCATGACAGTGACTCAGAGCCAGCACAGTAGCTTCAGTGCA	DIP2C	NM_014974	Body				TRUE	10:660579-661214									chr10:671045-671650	3								NA	NA	DIP2C
74	cg00049595	chr6	41650636	+	34611227		TAACCRAACTAACRCAAACTACAAAATTAATCTCAAAATCAAATAAAACC		II			NA	NA	NA	NA	NA	NA	chr6:41650672-41651582	N_Shore	ACCTGGAACTAGGAGGAGGCGCCAGCGCCCCGGCTGGCTCAGGCTCCACAAGGTCATCCC[CG]GCTCCATCTGACCTTGAGATTAATCCTGCAGCCTGCGCCAGCCCGGCCACCATCAGCGCC	GGCCGGGCTGGCGCAGGCTGCAGGATTAATCTCAAGGTCAGATGGAGCCG							TRUE										chr6:41650245-41650675	3						TRUE		NA	NA	NA
75	cg00050402	chr7	55073022	+	4703102		AAAACCTAAAACACTAAACCAAAATCTAACTAACATTTCACAAAACTCTC		II			NA	NA	NA	NA	NA	NA	chr7:55072962-55073433	Island	CCGAGCACGGCCTCGGAGGCTGAGAGGCCTGGGAGGCAGGGCCGCGTCCTGCGGGCTCCA[CG]AGAGCCCTGTGAAATGCCAGTCAGATCCTGGCCCAGTGCCCCAGGTCCTCCCGCAGCCTC	GGACCTGGGGCACTGGGCCAGGATCTGACTGGCATTTCACAGGGCTCTCG								7:55040384-55040927									chr7:55072845-55073235	3						TRUE		NA	intermediateMethylation	NA
76	cg00051163	chr5	14260250	-	4691929		TACRTTATTATTCACTAATAAACTTTATATTTCTAATCTCCACAACAAAC		II			NA	NA	NA	NA	NA	NA		OpenSea	AACATGTTACTTACGTTATTATTCACTAATGGGCTTTGTGTTTCTAATCTCCACAGCAAG[CG]TTTCCAACCCTTTCAGAATGGTCTGGAACACCTTTTTTATGTTAAGGACTTATTTTTAGT	CGCTTGCTGTGGAGATTAGAAACACAAAGCCCATTAGTGAATAATAACGT	TRIO	NM_007118	Body											TRIO;TRIO;TRIO	ENST00000505971.1;ENST00000502816.1;ENST00000512070.2	5'UTR;5'UTR;5'UTR										NA	intermediateMethylation	TRIO
77	cg00052692	chr12	122442863	+	58638280		ATCTACCCCAAAATCACAATAACACAACCTAATTTAAAATAAACAATTCC		II			NA	NA	NA	NA	NA	NA		OpenSea	GTGGGGTCCAGCTGGAAATCTGGCATGGTGAGAATCTTTGGAACGCCCCGGAACGTGGAA[CG]GAACTGTCTACCCCAAACCAGGCTGTGTCACTGTGACCTTGGGGCAGACAGCACGGGCCA	CGGAACTGTCTACCCCAAACCAGGCTGTGTCACTGTGACCTTGGGGCAGA																	chr12:122441525-122442975	3								NA	intermediateMethylation	NA
78	cg00055486	chr2	236411200	-	23757294		TAATATTTTTATTTAACCAAAAACTCATTTACAAATTTCACACTTCTCCC		II			NA	NA	NA	NA	NA	NA		OpenSea	TGGGAACAGATTGGTGTTTTTGTTTAACCAGGGGCTCATTTGCAAATTTCACACTTCTCC[CG]CTGTTTGATGGGGATTGTCTTTTTTTGGGCTGCAGTGTTGGAGTATTTGTACAGTGTTTC	CGGGAGAAGTGTGAAATTTGCAAATGAGCCCCTGGTTAAACAAAAACACC	AGAP1;AGAP1;AGAP1	NM_001244888;NM_001037131;NM_014914	Body;Body;Body														chr2:236410920-236411595	3								NA	intermediateMethylation	AGAP1
79	cg00055529	chr17	37123835	+	40757890		RAAAAACACCATAAAAACTAACTCTCTTACTATTCATAAAACRAAAAAAC		II			NA	NA	NA	NA	NA	NA		OpenSea	TCATGAATATTGTAGATCTTCCCAGAAGCCCTAGCGGGAAGGAGGTTCCCCCCCGCCTCC[CG]CCTCCCCGCTTTATGAATAGCAAGAGAGCCAGCTCCCATGGTGCCCTCCGTCTCATGAAT	GAGGGCACCATGGGAGCTGGCTCTCTTGCTATTCATAAAGCGGGGAGGCG	FBXO47	NM_001008777	TSS200					17:34377128-34377370	17:37123634-37124081	Unclassified_Cell_type_specific	FBXO47	ENST00000378079.2	TSS200	FBXO47	ENST00000378079.2	TSS200	chr17:37123625-37123935	3						TRUE		NA	NA	FBXO47
80	cg00056066	chr10	25010738	+	36691534	16783949	TAACAAACTCAAAACCTACAAAATAAACACAAAACCAACATTCCTAACCA	TAACAAACTCAAAACCTACGAAATAAACGCGAAACCAACGTTCCTAACCG	I	A	Red	NA	NA	NA	NA	NA	NA	chr10:25011963-25013816	N_Shore	GGCCCCGTGGCCGGTAACCCCCAACTTGCAGGACGCTCAAGACACAGGCCACCGCCCTGC[CG]GCCAGGAACGCTGGCTCCGCGCTTACCTCGCAGGCCTTGAGCTTGTCACCATCTCCCTCA	CGGCCAGGAACGCTGGCTCCGCGCTTACCTCGCAGGCCTTGAGCTTGTCA	ARHGAP21	NM_020824	Body			DMR		10:25050582-25051257			ARHGAP21;ARHGAP21	ENST00000445703.2;ENST00000535396.1	5'UTR;5'UTR	ARHGAP21;ARHGAP21;ARHGAP21;ARHGAP21	ENST00000476499.1;ENST00000445703.2;ENST00000535396.1;ENST00000472150.1	3'UTR;5'UTR;5'UTR;3'UTR	chr10:25010065-25011075	3						TRUE		NA	intermediateMethylation	ARHGAP21
81	cg00056257	chr3	6901652	-	46728844		ACCCTCCAACAAAAAACCTCAAAAAAAAATAATTTAACCTCCTTAAATCC		II			NA	NA	NA	NA	NA	NA	chr3:6902823-6903516	N_Shore	ATGATTTTGCTGCCCTCCAACAGAAAGCCTCAGGAAGAGATGGTTTAACCTCCTTAAGTC[CG]CTCCCATCCCCAAGGACAGACATTCACTTTCCTTGAATTGGAAGTAGAGCCACTTGTTGC	CCCTCCAACAGAAAGCCTCAGGAAGAGATGGTTTAACCTCCTTAAGTCCG	GRM7;GRM7	NM_181874;NM_000844	TSS1500;TSS1500								GRM7;GRM7;GRM7	ENST00000357716.4;ENST00000389336.4;ENST00000413492.2	TSS1500;TSS1500;TSS1500	GRM7;GRM7;GRM7;GRM7;GRM7	ENST00000467425.1;ENST00000389336.4;ENST00000413492.2;ENST00000448328.2;ENST00000443259.1	TSS1500;TSS1500;TSS1500;5'UTR;3'UTR	chr3:6901405-6901775	3						TRUE		NA	intermediateMethylation	GRM7
82	cg00056433	chr1	161391807	+	58753911		ACTACAATAATTTCCACCAAAACCATATTCAATAATCTTCAATTCAAAAC		II			NA	NA	NA	NA	NA	NA		OpenSea	GTTTTCAAGACTGACTTCAGGATCATCTGGGAGAGGTTGAAAGGCACATGCAGTGTTCAC[CG]CCTTGAACTGAAGATCACTGAACATGGCTTTGGTGGAAACCACTGCAGTGATATCAGAAA	CGCCTTGAACTGAAGATCACTGAACATGGCTTTGGTGGAAACCACTGCAG								1:159658367-159660156	1:161391805-161392048	Unclassified_Cell_type_specific							chr1:161391660-161392075	3						TRUE		NA	lowMethylation	NA
83	cg00056497	chr10	134785521	-	94787300		CCCRAAACACAATACACAAATAAACTAATACAAAATCCTAAAAACACTAC		II			NA	NA	NA	NA	NA	NA		OpenSea	TACCAGGAGTGCCCGAGGCACAGTGCACAGATGGGCTGGTACAGGGTCCTGGGAGCACTG[CG]GGACCGGGCAGGGCTCTGCTGAGCCTCAGGAGAGGGAGGGCGCTGGTTCCCGCATCCTGT	CCGAGGCACAGTGCACAGATGGGCTGGTACAGGGTCCTGGGAGCACTGCG							TRUE				RP13-137A17.6	ENST00000461291.1	5'UTR	RP13-137A17.6	ENST00000461291.1	5'UTR	chr10:134785420-134785895	3						TRUE		NA	intermediateMethylation	NA
84	cg00056541	chr6	164288623	-	79659154		CTCTACCTATCCTCTCTCATAAAAAATCTAAAACCCTCAAACCRAAAAAC		II			NA	NA	NA	NA	NA	NA		OpenSea	GAGAGCCGCGCCTCTGCCTGTCCTCTCTCATGGGAAGTCTGGGACCCTCAGACCGAAAGA[CG]ACGTGCAGCTTCCACCGGGGGCGCCTTCAGGACAGGGGCCTCGGCCTCGTGGGCGCTTTA	TCTGCCTGTCCTCTCTCATGGGAAGTCTGGGACCCTCAGACCGAAAGACG							TRUE	6:164208478-164208851									chr6:164288465-164288955	3						TRUE		NA	intermediateMethylation	NA
85	cg00057231	chr3	48631958	-	93799274		TTACTACRACCAATAAATAAAAAACCATCCAATAAAAACACAATATCAAC		II			NA	NA	NA	NA	NA	NA	chr3:48631882-48632901	Island	CCTCGCGGAAATTGCTGCGGCCAATGGATGAGGAGCCATCCAGTAAGAACACAATGTCAG[CG]GCGTAAAGGCGCGTGCAGGTCACTGGGGCGGGCAGGAGAGATCAGGGCCTCTTCTGGGAG	TGCTGCGGCCAATGGATGAGGAGCCATCCAGTAAGAACACAATGTCAGCG	COL7A1	NM_000094	Body					3:48606898-48607840									chr3:48631785-48633895	3						TRUE		NA	intermediateMethylation	COL7A1
86	cg00057265	chr10	61824098	+	98766866		ATAAAATTCCCTTTTCTTTTTATAACAATTAAACATTACTTTTATAAAAC		II			rs71495624	0.000457	NA	NA	NA	NA		OpenSea	TTGCCAGTTCTGTAGAAAAGAAAGAGAGTTACTAAGATTGCATATTCTACTTTTATCACA[CG]TTTCATAAAAGTAATGCTCAATTGCCACAAAAAGAAAAGGGAATTTTATAGTCAAGCTCA	TAAAATTCCCTTTTCTTTTTGTGGCAATTGAGCATTACTTTTATGAAACG	ANK3;ANK3;ANK3;ANK3	NM_001149;NM_020987;NM_001204404;NM_001204403	Body;Body;Body;Body											ANK3;ANK3	ENST00000514197.1;ENST00000459732.1	TSS200;TSS200										NA	NA	ANK3
87	cg00058436	chr3	76092767	-	5709955		AATAATAAAAACCTAAAATACAAAACTTACACCCTAACCAATTCTTCATC		II			rs9837726	0.328677	NA	NA	NA	NA		OpenSea	TTTCAGTCTTTGATGATGGAAGCCTGAAATGCAGAGCTTACACCCTAACCAATTCTTCAT[CG]TCCAAAAAAAAAAAAAAAAAAAAAAAAAACCACACCAAAAAACCAAACCAAAACAAACCA	ATGATGGAAGCCTGAAATGCAGAGCTTACACCCTAACCAATTCTTCATCG																					chr3:76092410-76095052	6				NA	NA	NA
88	cg00058515	chr2	80527798	+	67773950		ACTAAACCAATATAACCCATATCCCTAAATCTTTCTCTTCCCTCTCTAAC		II			NA	NA	NA	NA	NA	NA	chr2:80529677-80530846	N_Shore	GACTTCTCTCTCTCAAAAAAAAGGAAAAATAAAAACAGAAAGATGCAACTCTTTAGTGTC[CG]TTAGAGAGGGAAGAGAAAGACTTAGGGACATGGGCTACATTGGTTCAGCATCTGTCATCC	CTGAACCAATGTAGCCCATGTCCCTAAGTCTTTCTCTTCCCTCTCTAACG	CTNNA2;CTNNA2	NM_004389;NM_001164883	Body;Body											LRRTM1;LRRTM1	ENST00000417012.1;ENST00000433224.1	3'UTR;3'UTR								TRUE		NA	intermediateMethylation	CTNNA2
89	cg00058522	chr7	135749053	-	32658580		TAATCAACTAAAAACTACTAATCTCCTTATATATTCCTTACTATCACTAC		II			NA	NA	NA	NA	NA	NA		OpenSea	GGCTAGATGATTAATCAGCTGGGAACTGCTAATCTCCTTATGTGTTCCTTGCTGTCACTA[CG]TGGCTCATGTTCTTTATCACTACCACCCTTTCCCAAACTGACTTGTCCACCACTGTCTGT	AATCAGCTGGGAACTGCTAATCTCCTTATGTGTTCCTTGCTGTCACTACG											AC024084.1	ENST00000440744.1	5'UTR	AC024084.1	ENST00000440744.1	5'UTR	chr7:135748885-135749130	3								NA	intermediateMethylation	NA
90	cg00058938	chr19	40724733	-	54692169		AATTCAAATCCCTACTTACTTTCTCACTAATAATATAACTTAAACAACTC		II			NA	NA	NA	NA	NA	NA	chr19:40723104-40724389	S_Shore	CAAGCTTCCCAAATTCAAATCCCTGCTTACTTTCTCACTAGTGGTATGACTTAGACAGCT[CG]CTTAAACTACCTGGAACTCTGTATCCTCATCAGTAACATGGCACAATAATATCACCTTTA	ATTCAAATCCCTGCTTACTTTCTCACTAGTGGTATGACTTAGACAGCTCG	TTC9B	NM_152479	TSS1500								TTC9B	ENST00000311308.6	TSS1500	TTC9B	ENST00000311308.6	TSS1500	chr19:40721785-40724775	3					TRUE	TRUE		NA	NA	TTC9B
91	cg00059089	chr2	153263288	-	94646896		ACCATATAACCTTCCAAACACCACRTACTATTCCACTTTAAATCTAAAAC		II			NA	NA	NA	NA	NA	NA		OpenSea	TTTAGAATTTAACCATATGACCTTCCAGGCACCACGTACTGTTCCACTTTAAGTCTAAGA[CG]TTTCATTTACATTTTGTTCTTACTGATTTAGAAAAGTTTATTGTTTTCATTTTCTCACAT	CGTCTTAGACTTAAAGTGGAACAGTACGTGGTGCCTGGAAGGTCATATGG	FMNL2	NM_052905	Body				TRUE										chr2:153263065-153263510	3						TRUE		NA	intermediateMethylation	FMNL2
92	cg00059399	chr5	2008272	-	65768973	16690840	TCTCCTAACCAAACCTAAAAATTACAAAAAACCAAACAAAAAACCCCACA	TCTCCTAACCAAACCTAAAAATTACAAAAAACCGAACGAAAAACCCCGCG	I	T	Red	NA	NA	NA	NA	NA	NA	chr5:2008187-2008428	Island	CGCTCGGGAATGTCTCCTGGCCAGGCCTGGAGATTGCAGGAGGCCGGGCGAGGAGCCCCG[CG]TCTCCCCCGTTTCCGGGCCGTTGTTTTCTTGGCTGGATTTTGAGGAGGGTTAAGTGTCCC	CGCGGGGCTCCTCGCCCGGCCTCCTGCAATCTCCAGGCCTGGCCAGGAGA								5:2060226-2061518									chr5:2007745-2008595	3						TRUE		NA	intermediateMethylation	NA
93	cg00059977	chr8	2230584	-	5773955		ATAAATCCCAACRAAATTTACTTTACTAATTCAACRACTACTCCTATAAC		II			rs6995430	0.012376	NA	NA	NA	NA		OpenSea	ATCACAACTGAGTAGATCCCAACGGGATTTGCTTTGCTGGTTCAGCGGCTGCTCCTGTGG[CG]CCTCCTTGTGGACTGTTTTCCCCCGTGACTGCCCCAGCCTTGTCCGCCATGACACTCTTC	TAGATCCCAACGGGATTTGCTTTGCTGGTTCAGCGGCTGCTCCTGTGGCG									8:2230499-2230761	Unclassified_Cell_type_specific							chr8:2230480-2230695	3								NA	intermediateMethylation	NA
94	cg00061551	chr16	5121151	+	3688830		AACCATAATAAAAATTTAATATATATCTCTACRATAACCTATATTAATCC		II			rs3760027	0.254423	NA	NA	NA	NA	chr16:5121749-5122192	N_Shore	AAACCTCTTTCTTATGTAAAGTGCTCAGTCTCGGGTATGTCTTTATCAGCAGCATGAAAA[CG]GACTAATACAGGCCATCGCAGAGACACACATTAAACTCTCACTATGGCTACTTTGGGAGG	CGGACTAATACAGGCCATCGCAGAGACACACATTAAACTCTCACTATGGC	ALG1	NM_019109	TSS1500						16:5121137-5122511	Unclassified	ALG1;ALG1	ENST00000262374.4;ENST00000544428.1	TSS1500;TSS1500	ALG1;ALG1	ENST00000262374.4;ENST00000544428.1	TSS1500;TSS1500					chr16:5120951-5123941	6		TRUE		NA	NA	ALG1
95	cg00061553	chr20	48233873	+	81622423		AATAAAAAAATATACACAACTTCCACCAAAAATTCAACCTTAAATAAAAC		II			NA	NA	NA	NA	NA	NA		OpenSea	AAAAAACGCACAGTGTACTCTCTTGACCCTCATCATCTTCCAACAAGCACCCTGGTCCTC[CG]TCCCACCTAAGGCTGAACTTCTGGTGGAAGCTGTGCATACTCCCCCACCCACTTTCACAC	GTGGGGGAGTATGCACAGCTTCCACCAGAAGTTCAGCCTTAGGTGGGACG																	chr20:48233865-48234235	3								NA	intermediateMethylation	NA
96	cg00061907	chr11	8931485	+	94721477		TTTAATAAAAAATACAACCCAAACTCTCACTACTAATTAATAACTCAACC		II			NA	NA	NA	NA	NA	NA	chr11:8932573-8933294	N_Shore	AGCGTGTCCCTCAAAGTGGACCTTCCTAAGCATCGGCGCTTTGCTTTGCGCTGGGTGGTG[CG]GCTGAGTCACTAATTAGCAGTGAGAGCCTGGGCTGTATCTCCTACCAAATAACCAGCGGA	CGGCTGAGTCACTAATTAGCAGTGAGAGCCTGGGCTGTATCTCCTACCAA	AKIP1;AKIP1;AKIP1;AKIP1;AKIP1;AKIP1;ST5	NM_020642;NM_001206648;NM_001206647;NM_001206646;NR_045418;NR_045417;NM_005418	TSS1500;TSS1500;TSS1500;TSS1500;TSS1500;TSS1500;5'UTR			RDMR					AKIP1;AKIP1;AKIP1;AKIP1;AKIP1;AKIP1;AKIP1;ST5	ENST00000299576.5;ENST00000309377.4;ENST00000309357.4;ENST00000529876.1;ENST00000525005.1;ENST00000534506.1;ENST00000396648.2;ENST00000534127.1	TSS1500;TSS1500;TSS1500;TSS1500;TSS1500;TSS1500;TSS1500;5'UTR	AKIP1;AKIP1;AKIP1;AKIP1;AKIP1;AKIP1;AKIP1;AKIP1;ST5;ST5	ENST00000299576.5;ENST00000309377.4;ENST00000309357.4;ENST00000529876.1;ENST00000525005.1;ENST00000524577.1;ENST00000530281.1;ENST00000396648.2;ENST00000531640.1;ENST00000534127.1	TSS1500;TSS1500;TSS1500;TSS1500;TSS1500;TSS1500;TSS1500;TSS1500;TSS200;5'UTR	chr11:8931400-8932110	3								NA	intermediateMethylation	AKIP1
97	cg00063987	chr19	43912160	-	10678851		AAAATAACTCCCTAAATAAAATCTATTAAAAATTAACCCTCCACACAAAC		II			NA	NA	NA	NA	NA	NA	chr19:43912167-43912635	N_Shore	TTCTCTGCAGCAGAGTGGCTCCCTGGATGGGATCTGTTGAAAGTTAGCCCTCCACACAGG[CG]TGTGTCCGCTTCGCAGCGTGTGTGCAGAGCCATCAATCCTTCCTTCCTCAATCCCGGGGG	CGCCTGTGTGGAGGGCTAACTTTCAACAGATCCCATCCAGGGAGCCACTC	TEX101	NM_031451	Body					19:48603747-48604475	19:43912131-43912425	Unclassified_Cell_type_specific							chr19:43911665-43912515	3								NA	NA	TEX101
98	cg00064733	chr7	153584038	-	14793593	19656892	CAACTCCATCCACAACAATCACCATAATACTTATTTATAAAAACCAAACA	CGACTCCATCCGCGACAATCACCGTAATACTTATTTATAAAAACCGAACG	I	T	Red	NA	NA	NA	NA	NA	NA	chr7:153583317-153585666	Island	GGCTGCGGACGGCGGCTCCATCCGCGGCAATCACCGTAGTGCTTGTTTGTGGAAGCCGAG[CG]TGCGTGCGCCGCGCGCGCACCCAGTCCAGCGCGGAGTGGGCGTCTACCCGAGGAGGGGTG	CGCTCGGCTTCCACAAACAAGCACTACGGTGATTGCCGCGGATGGAGCCG	DPP6	NM_001039350	TSS200					7:153214251-153215390			DPP6	ENST00000404039.1	TSS200	DPP6	ENST00000404039.1	TSS200	chr7:153583625-153584555	3								NA	lowMethylation	DPP6
99	cg00065396	chr6	26594778	+	57712209		TATTCCATATCCTCCTCCCTTAAAATAAATAAAACCATTACCCTTATTAC		II			NA	NA	NA	NA	NA	NA	chr6:26596046-26596321	N_Shore	TATTATTTACTTCCTATAGAGAGAGGAGGTGCTAAGCGGACAGGACAGCTGGACAACACG[CG]CAATAAGGGCAATGGTCCTATCTATTCTAAGGGAGGAGGACATGGAATATTGGTGTGGTT	ATTCCATGTCCTCCTCCCTTAGAATAGATAGGACCATTGCCCTTATTGCG						RDMR											chr6:26594440-26594815	3						TRUE		NA	NA	NA
100	cg00066111	chr18	52258304	-	83709928		TCAAAAAAAATAATCACAAAAACTTTCAAAAAAAATACTAATTTTCTTAC		II			rs118050985	0.013889	NA	NA	NA	NA		OpenSea	ATGTAAGGTTTTCAGAGGGAGTAGTCACAAAAGCTTTCAGAGGAAGTACTGGTTTTCTTG[CG]TCTTTCTGCAGTTAACATTTCATTTCCTCCTCTAAGGTGGATCCTGTTTTAGTGAATAAT	CGCAAGAAAACCAGTACTTCCTCTGAAAGCTTTTGTGACTACTCCCTCTG	DYNAP;DYNAP	NM_173629;NM_001307955	TSS200;Body								C18orf26	ENST00000321600.1	TSS200	C18orf26	ENST00000321600.1	TSS200										NA	lowMethylation	DYNAP
101	cg00067133	chr18	49140574	+	53760841		TTACTAACTCTATATATTTATTTACCCCAAACTAACTAAACTAACTTTTC		II			NA	NA	NA	NA	NA	NA		OpenSea	GGAAGCTGGACTATGAGCAAGTGCTGACTAATGCAGGCATCTCTCACCTTATCTCTGAGA[CG]AAAAGCCAGCTCAGTCAGCCTGGGGCAAACAAACACATAGAGTCAGCAAAGACCTCTTCT	TGCTGACTCTATGTGTTTGTTTGCCCCAGGCTGACTGAGCTGGCTTTTCG																	chr18:49140425-49140710	3								NA	intermediateMethylation	NA
102	cg00067274	chr4	155313256	-	45756128		AATATTTTACACTAAACCTAATTTACTTTATATACACCAAAAACTTCCAC		II			NA	NA	NA	NA	NA	NA		OpenSea	GTTTTGTAAACAATGTTTTACACTGAGCCTGATTTACTTTATATACACCAAAAGCTTCCA[CG]TGGTATGATTGTTAAGGGCCAGCCTCTTCCCACTCCACCCACAAAGATACATTGAAATGC	CGTGGAAGCTTTTGGTGTATATAAAGTAAATCAGGCTCAGTGTAAAACAT	DCHS2;DCHS2	NM_017639;NM_001142552	TSS1500;Body								DCHS2	ENST00000357232.3	TSS1500	DCHS2	ENST00000357232.3	TSS1500								TRUE		NA	intermediateMethylation	DCHS2
103	cg00067824	chr10	23492914	-	47809837	4614169	CACTCACCCAACACCAACCAAAACTTTCCTTAAAAACATAAAAAAAAACA	CGCTCACCCAACACCAACCAAAACTTTCCTTAAAAACGTAAAAAAAAACG	I	C	Grn	NA	NA	NA	NA	NA	NA		OpenSea	TTCAGTGCGCCCCGCTCACCCAGCACCAGCCAGGGCTTTCCTTAAAGGCGTGGAAAGGAG[CG]CGCACAAGGCGCGCATTGAGGTCTATTCGAGCGCAGTGCTGGTTAATATACATAATCTGG	CGCTCACCCAGCACCAGCCAGGGCTTTCCTTAAAGGCGTGGAAAGGAGCG							TRUE	10:23532804-23532934			C10orf115;C10orf115	ENST00000399806.1;ENST00000376501.4	3'UTR;3'UTR	C10orf115;C10orf115	ENST00000399806.1;ENST00000376501.4	3'UTR;3'UTR	chr10:23492865-23493175	3						TRUE		NA	NA	NA
104	cg00069003	chr5	140164106	-	36647552		CTAATACCACCAAAAATATTAAAATTCCTCATTAACAACTTTACAAAAAC		II			NA	NA	NA	NA	NA	NA	chr5:140165958-140166214	N_Shore	TTTGGCCTGATCTGATACCACCAGAAGTATTGGGATTCCTCATTAACAGCTTTGCAAGAG[CG]TTAATCTAGATTCCCCACTCAACTTTTGCTGGTGTGGGGCCACAGTTTTTTTCTGTGGTG	CGCTCTTGCAAAGCTGTTAATGAGGAATCCCAATACTTCTGGTGGTATCA																								TRUE		NA	intermediateMethylation	NA
105	cg00073044	chr3	20234475	-	78632825		TACCCATAAATATATAATCTTTATTCCCTAAAAACAAAAATATTTTTTAC		II			NA	NA	NA	NA	NA	NA		OpenSea	TTATGTACCTGTACCCATAAATATATAGTCTTTGTTCCCTAAGAGCAAAGATATTTTTTA[CG]ATATAATGATCAAAATCAGGAAATTTAACATAGATATGATATTCCTACCTAAACAACAGT	ACCCATAAATATATAGTCTTTGTTCCCTAAGAGCAAAGATATTTTTTACG											RNY4P22	ENST00000516633.1	TSS200	RNY4P22	ENST00000516633.1	TSS200										NA	NA	NA
106	cg00073460	chr6	149806502	+	84716821		TCTAACACTCTTCCTCCTACAAACTATATTTATATCCAACTATAAATACC		II			rs2179368	0.496414	NA	NA	NA	NA		OpenSea	AGAAGTTCTCCTGCCTCCAGCTGAGAAGATGATCAGATTCTAGCTGCTCCTGGGGAAAGT[CG]GTACTCACAGCTGGACACAAACATAGCTTGCAGGAGGAAGAGTGTCAGAGCAAGAGACAG	CGGTACTCACAGCTGGACACAAACATAGCTTGCAGGAGGAAGAGTGTCAG	ZC3H12D	NM_207360	TSS1500						6:149805583-149806902	Promoter_Associated	ZC3H12D;ZC3H12D;ZC3H12D	ENST00000416573.2;ENST00000542614.1;ENST00000409806.3	TSS1500;TSS1500;TSS1500	ZC3H12D;ZC3H12D;ZC3H12D	ENST00000416573.2;ENST00000542614.1;ENST00000409806.3	TSS1500;TSS1500;TSS1500	chr6:149805825-149806855	3						TRUE		NA	intermediateMethylation	ZC3H12D
107	cg00074145	chr15	53075505	+	33744105	87787473	CACTAACACACTAAAATAATCAAAAAAATCAAACCTATCCTCATCAATCA	CACTAACACACTAAAATAATCGAAAAAATCAAACCTATCCTCGTCGATCG	I	A	Red	rs140372473	0.0133	NA	NA	NA	NA	chr15:53076187-53077926	N_Shore	GTGCACGTGCACTCAGATACTCACACAAAGCCGCGTGGAGGGACGAAAAGATCAACCACC[CG]ATCGACGAGGATAGGTTTGATCTTTTCGATTACCTCAGTGTGCCAGTGTATATTCCCGGC	CACTGGCACACTGAGGTAATCGAAAAGATCAAACCTATCCTCGTCGATCG	ONECUT1	NM_004498	Body			CDMR		15:50862711-50862856						ONECUT1	ENST00000561401.1	3'UTR	chr15:53075445-53075875	3						TRUE		NA	NA	ONECUT1
108	cg00074818	chr8	8560427	-	24731118		ACTACAACCTAATCCTAAACTACCTAAACAACTACCTCCTACTACTAAAC		II			NA	NA	NA	NA	NA	NA	chr8:8559131-8560867	Island	GGTGCAGGTCAGCTACAGCCTGGTCCTGGGCTACCTGGGCAGCTGCCTCCTGCTGCTGGG[CG]GCTTCTCGCTGGCGCTCAGCTTCGCGCCCTGGTGCGACGAGCGTTGTCGCCGCCGCCGCA	CGCCCAGCAGCAGGAGGCAGCTGCCCAGGTAGCCCAGGACCAGGCTGTAG	CLDN23	NM_194284	1stExon					8:8596484-8598319			CLDN23	ENST00000519106.1	1stExon	CLDN23	ENST00000519106.1	1stExon	chr8:8559545-8560455	3						TRUE		NA	intermediateMethylation	CLDN23
109	cg00075402	chr11	94300101	+	88664125		TCACTTATTAATTTTTACTATAAAATACTTTAACCAAAATCCTAAATTTC		II			NA	NA	NA	NA	NA	NA		OpenSea	AATTTTCTTTTAAAAAGACCCAAAAAGCACGAATTTTAAAATGGCTGAATTTGACAACAT[CG]AAATTTAGGATTTTGGTTAAAGCATTTCATAGTAAAAATTAACAAGTGATAGATAGGAAG	CACTTGTTAATTTTTACTATGAAATGCTTTAACCAAAATCCTAAATTTCG	PIWIL4	NM_152431	TSS1500								PIWIL4;RP11-867G2.8;RP11-867G2.8	ENST00000299001.6;ENST00000536540.1;ENST00000537874.1	TSS1500;3'UTR;3'UTR	PIWIL4;PIWIL4;PIWIL4;RP11-867G2.8;RP11-867G2.8	ENST00000299001.6;ENST00000545603.1;ENST00000543336.1;ENST00000536540.1;ENST00000537874.1	TSS1500;TSS1500;5'UTR;3'UTR;3'UTR					chr11:94299769-94302288	6				NA	intermediateMethylation	PIWIL4
110	cg00075467	chr2	9983094	+	88643348		CTATAAAAATTAAATATTATCTATAAACCCCTTATAATTAAATCTCCACC		II			NA	NA	NA	NA	NA	NA	chr2:9983263-9983901	N_Shore	GGCCTCAAGCAATCCTCCCGACTCAGCCTCCCCAGGATTACAGGCGTGAACCAGCACGCC[CG]GTGGAGACTCAATTATAAGGGGCTCACAGATAACATCTAATTCTTACAGAGGAGTAAACT	TGTAAGAATTAGATGTTATCTGTGAGCCCCTTATAATTGAGTCTCCACCG	TAF1B	NM_005680	TSS1500						2:9983042-9984474	Promoter_Associated	TAF1B;TAF1B;TAF1B;TAF1B;TAF1B	ENST00000263663.4;ENST00000402170.1;ENST00000404869.3;ENST00000396242.3;ENST00000469895.1	TSS1500;TSS1500;TSS1500;TSS1500;TSS1500	TAF1B;TAF1B;TAF1B;TAF1B;TAF1B;TAF1B;TAF1B;TAF1B;TAF1B;TAF1B	ENST00000263663.4;ENST00000402170.1;ENST00000404869.3;ENST00000497182.1;ENST00000396242.3;ENST00000434858.1;ENST00000416181.1;ENST00000469895.1;ENST00000480197.1;ENST00000490432.1	TSS1500;TSS1500;TSS1500;TSS1500;TSS1500;TSS1500;TSS1500;TSS1500;TSS1500;TSS1500					chr2:9982223-9985091	6		TRUE		NA	intermediateMethylation	TAF1B
111	cg00075735	chr20	37698609	-	98634536		AATTTTTAAACCCCTTATATAAAATCCCAATCCCTCTACTTTAAACAAAC		II			NA	NA	NA	NA	NA	NA		OpenSea	TTGAACTGGAGAGTTTTTGAGCCCCTTGTGTAGGGTCCCAGTCCCTCTGCTTTGAACAAA[CG]TGTGCGTGAGGGTCTTGACATGGTCCAGGGAGGGATGATGGAGTTTGGACTCGGGGGGAG	GTTTTTGAGCCCCTTGTGTAGGGTCCCAGTCCCTCTGCTTTGAACAAACG																	chr20:37698605-37698955	3								NA	NA	NA
112	cg00076195	chr5	140892677	-	89611160	92793837	ATCAAAAAACCACTTTATATCATTACACATCTAAATATTTCCAAATTACA	ATCGAAAAACCACTTTATATCATTACGCGTCTAAATATTTCCGAATTACG	I	T	Red	rs251022	0.000418	NA	NA	NA	NA	chr5:140892913-140893189	N_Shore	AAGAAGGGCGGAATCGGGAGGCCACTTTGTGTCATTGCGCGTCTAGATGTTTCCGAATTG[CG]TGTGTGTGTGTGACTGTGCAATATGGTTGTGTATGCTTGCAATGCCGTTGTGCCTATGAG	CGCAATTCGGAAACATCTAGACGCGCAATGACACAAAGTGGCCTCCCGAT						CDMR		5:140872809-140873888	5:140891341-140892957	Promoter_Associated							chr5:140892525-140893075	3						TRUE		NA	NA	NA
113	cg00076774	chr2	45016971	-	93663964		ACRATATAAAACAACATACAATTCTCAAAAAACCCCTAAACTACCTATAC		II			NA	NA	NA	NA	NA	NA		OpenSea	GGAATTTGGGTGCGGTGTGAGGCAGCATACAATTCTCAGAGGACCCCTGGGCTGCCTGTG[CG]TCGTGAGCAGTGGGCTGGGGGAGAGAGCTCCCATCCTAAAGGCTTTGTAGCTTGCAAGGC	CGCACAGGCAGCCCAGGGGTCCTCTGAGAATTGTATGCTGCCTCACACCG							TRUE														chr2:45016597-45018507	6		TRUE		NA	NA	NA
114	cg00077391	chr20	57038463	-	39629257		CTTATTTACAATTATCTCTACCTTACAAACTCTCRTAAACTAAATTTACC		II			rs112698857	0.0215	NA	NA	NA	NA	chr20:57036303-57036605	S_Shore	CTGTCTTTGCCCTTATTTACAGTTGTCTCTGCCTTACAAACTCTCGTGAGCTGGGTTTAC[CG]TAAAACACGTTAACAGGAAACAGATGCTAAAGCAAATTGTGTGGGAGTAGTCTGCATTTT	CGGTAAACCCAGCTCACGAGAGTTTGTAAGGCAGAGACAACTGTAAATAA	APCDD1L;APCDD1L	NM_001304787;NM_153360	Body;Body								APCDD1L	ENST00000491015.1	TSS1500	APCDD1L	ENST00000491015.1	TSS1500	chr20:57038245-57038595	3								NA	intermediateMethylation	APCDD1L
115	cg00077402	chr20	9597606	+	98719975		TCTATCTAAATCACACACAATTACAATAATCCAACTTTTTACAATTATCC		II			NA	NA	NA	NA	NA	NA		OpenSea	TCTGGGAAAATCTTTTTGTTTATTCTTTCACTTTGGTTTTTCTGGAGTTGTACAAAAATA[CG]GATAATTGCAAAAAGCTGGACTATTGCAATTGTGTGTGATTCAGACAGAATAAGCCTGAG	CGGATAATTGCAAAAAGCTGGACTATTGCAATTGTGTGTGATTCAGACAG	PAK7;PAK7	NM_177990;NM_020341	Body;Body						20:9597064-9599048	Unclassified									chr20:9597438-9598079	6	chr20:9596357-9598198	6				NA	intermediateMethylation	PAK7
116	cg00078456	chr1	1564422	-	62707573		CACTTAAATTCCRAAAAAAATACCCTTACCTTATATTTTAAACATAAAAC		II			NA	NA	NA	NA	NA	NA	chr1:1564421-1570006	Island	CCTGCCTGTCCCACTTGGGTTCCGGAAGAGGTGCCCTTGCCTTGTATTTTAGACATGGGG[CG]CCGGCTGCTGGGGCTGCCAGGTGCCAGGAGACGCCTCCCTCGGGCCTGCCCCGGCGCCCG	ACTTGGGTTCCGGAAGAGGTGCCCTTGCCTTGTATTTTAGACATGGGGCG	MIB2;MIB2;MIB2;MIB2;MIB2;MIB2	NM_001170687;NM_001170688;NM_080875;NM_001170689;NM_001170686;NR_033183	Body;Body;Body;Body;Body;Body								MIB2	ENST00000473511.1	5'UTR	MIB2;MIB2;MIB2;MIB2;MIB2;MIB2;MIB2;MIB2;MIB2;MIB2	ENST00000489635.1;ENST00000506488.1;ENST00000473511.1;ENST00000464570.1;ENST00000470373.1;ENST00000483015.1;ENST00000511910.1;ENST00000479659.1;ENST00000511502.1;ENST00000507229.1	3'UTR;3'UTR;5'UTR;5'UTR;TSS1500;5'UTR;TSS200;5'UTR;5'UTR;5'UTR			chr1:1554737-1574273	6	chr1:1562578-1566300	6		TRUE		NA	NA	MIB2
117	cg00078996	chr12	132293329	+	72766255		ACCCCRAAAAAATTCTATCTAAATTAAATAAAATTTCTAAAACRCCAAAC		II			NA	NA	NA	NA	NA	NA	chr12:132293443-132293816	N_Shore	ACCCTGTGTCAAAAAGAAAAAAAAGAGAGAGACATTTGCATTAGATCTTTGAACTGTTTC[CG]CTTGGCGTCTTAGAAACCTTACTCAACCCAGACAGAACCCTCTCGGGGTGAAGCTTGCGC	CGCTTGGCGTCTTAGAAACCTTACTCAACCCAGACAGAACCCTCTCGGGG									12:132293295-132293760	Unclassified_Cell_type_specific							chr12:132293325-132293795	3						TRUE		NA	NA	NA
118	cg00079566	chr3	177194742	-	69680915		TTTTAATAAACCRTTTACTAACTACACTAAATCCTATCTTATAAATACTC		II			rs10428125	0.412946	NA	NA	NA	NA		OpenSea	TTTGTTTTTTTTTTTAGTGGGCCGTTTACTGGCTACACTGAGTCCTATCTTGTAAATACT[CG]TAATGCACTTCCTCAGGCTTTGAAGTAAGTGAATAAGCGCAGCCCTCATGGATTTCATAG	CGAGTATTTACAAGATAGGACTCAGTGTAGCCAGTAAACGGCCCACTAAA	LINC00578	NR_047568	Body								LINC00578;LINC00578	ENST00000442937.1;ENST00000439009.1	5'UTR;5'UTR	LINC00578;LINC00578	ENST00000442937.1;ENST00000439009.1	5'UTR;5'UTR					chr3:177194697-177195283	3				NA	NA	LINC00578
119	cg00079898	chr11	5801244	-	99706391		AATCAAAAAATTTCTTATATCAACTCTTTCTTTCTAACACCACTTTCAAC		II			NA	NA	NA	NA	NA	NA		OpenSea	AAAAACTTTTAAATCAGAAAATTTCTTATATCAGCTCTTTCTTTCTAACACCACTTTCAG[CG]TAAAGACCACCTAGCCACATCCATTTATTTCTTGGCATTGCCTCTTTAGTATTTCATAAG	CGCTGAAAGTGGTGTTAGAAAGAAAGAGCTGATATAAGAAATTTTCTGAT	OR52N5	NM_001001922	TSS1500								OR52N5;TRIM5	ENST00000317093.2;ENST00000380027.1	TSS1500;5'UTR	OR52N5;TRIM5;TRIM5	ENST00000317093.2;ENST00000380027.1;ENST00000412903.1	TSS1500;5'UTR;5'UTR								TRUE		NA	NA	OR52N5
120	cg00080972	chr5	178986291	+	62713899		TAAAATCAAATAAATTCAAAAAATTCCATTTCAACTCCCATTATCTTATC		II			NA	NA	NA	NA	NA	NA	chr5:178986513-178986999	N_Shore	AGCACGTATAGATATCTGATGATAATTGCACACAGTCTTTATTACACCCTCAAGGCAATG[CG]ACAAGATAATGGGAGTTGAAATGGAACTCTCTGAATTCATTTGACTCCAACGGTTTTCCT	GGAGTCAAATGAATTCAGAGAGTTCCATTTCAACTCCCATTATCTTGTCG	RUFY1;RUFY1;RUFY1	NM_001040452;NM_025158;NM_001040451	TSS1500;Body;TSS1500						5:178986177-178986948	Promoter_Associated	RUFY1	ENST00000437570.2	TSS1500	RUFY1;RUFY1	ENST00000507569.1;ENST00000503514.1	TSS1500;TSS1500	chr5:178985920-178986415	3						TRUE		NA	NA	RUFY1
121	cg00081439	chr10	743761	+	21673231		TTTTTTACACAACTACTTTTTCCTAAAATCTAAACTCCTTAAAAAACCAC		II			NA	NA	NA	NA	NA	NA	chr10:743240-743479	S_Shore	CACGCACCCCTTCCTGCAGCCCCTCTAGCATCCTCCTTTCCAGCCTCACCAAGGGCTGCA[CG]TGGTTTCTCAAGGAGTTTAGACCCCAGGAAAAAGTAGTTGTGCAAAAAACTCACAGGAGA	TTTTTGCACAACTACTTTTTCCTGGGGTCTAAACTCCTTGAGAAACCACG								10:733241-733762									chr10:743505-743955	3						TRUE		NA	intermediateMethylation	NA
122	cg00081729	chr1	240656737	+	22611210		CTCRTTTACAAAATATTCTAAAAACTTTCCCTATCCTTATTCCTAATAAC		II			NA	NA	NA	NA	NA	NA	chr1:240656253-240656720	S_Shore	AGGCGAGGGGATGGCGCCCGCCGGCCGGTTCTTCCGGGCTTCCGCCACCTTCACCAGCAC[CG]CCACCAGGAACAAGGACAGGGAAAGCTTCCAGAACATCCTGCAAACGAGAAAAGAGAGGG	CGCCACCAGGAACAAGGACAGGGAAAGCTTCCAGAACATCCTGCAAACGA	GREM2	NM_022469	Body														chr1:240656005-240656815	3						TRUE		NA	intermediateMethylation	GREM2
123	cg00082012	chr12	131879299	+	30651899		TAAAAAAACCTAACTCAAAAAACTACCTAAAAAATCTACTAAACACRAAC		II			NA	NA	NA	NA	NA	NA		OpenSea	TTTCCAGCCTCCTTTGAAGTTCTGAGAGGCCTCAGGTCTCCTCACCAGAATCAGCTCTCA[CG]TTCGTGCCCAGCAGACCCTTCAGGCAGCTTTCTGAGCTAGGCTTCTCTAACTCAGAACCA	AGAGAAGCCTAGCTCAGAAAGCTGCCTGAAGGGTCTGCTGGGCACGAACG																			chr12:131879072-131880850	6						NA	intermediateMethylation	NA
124	cg00082295	chr2	160966307	-	71634986		TAATACAACACCTACTTCTAAAATCCTAAATATCTAACTATACTACATAC		II			NA	NA	NA	NA	NA	NA		OpenSea	CGAGTCCAGGTTGGTGCAGCACCTACTTCTAAGGTCCTGAGTATCTAACTGTGCTACATG[CG]TTGCACAATCTGGTAGCTCAATGTGCATATTGAGTGCTTGAAATGTGACTTTTCCCAAGT	CGCATGTAGCACAGTTAGATACTCAGGACCTTAGAAGTAGGTGCTGCACC	ITGB6;ITGB6;ITGB6;ITGB6;ITGB6;ITGB6;ITGB6	NM_001282390;NM_001282389;NM_000888;NM_001282388;NM_001282355;NM_001282354;NM_001282353	Body;Body;Body;Body;Body;Body;Body											ITGB6;ITGB6	ENST00000475438.1;ENST00000409583.1	3'UTR;3'UTR			chr2:160966253-160966381	4	chr2:160965848-160967665	6				NA	intermediateMethylation	ITGB6
125	cg00082939	chr10	77165293	+	84770141		CTAAACCTTACTCCCAATCAAATAAAACRAACCTAAATACAAAAACCTCC		II			rs112197680	0.098856	NA	NA	NA	NA	chr10:77155128-77169600	Island	CTCCCCACCCCTGTCCTGCCCCGCCTCGCGGTCCCTGGGAGCGGGGAGAGAAAGCGCGCG[CG]GAGGCCTCTGCACCCAGGTCCGCCCCACCTGACTGGGAGCAAGGCCCAGATTCGCGGGGC	TGGGCCTTGCTCCCAGTCAGGTGGGGCGGACCTGGGTGCAGAGGCCTCCG	C10orf41;C10orf41	NR_024421;NR_024422	Body;Body		chr10:77165098-77165098			10:76835144-76835519	10:77165139-77165377	Unclassified_Cell_type_specific	ZNF503-AS2	ENST00000466942.2	5'UTR	ZNF503-AS2;ZNF503-AS2;ZNF503-AS2;ZNF503-AS2;ZNF503-AS2	ENST00000466942.2;ENST00000486015.1;ENST00000491557.2;ENST00000484411.1;ENST00000527641.1	5'UTR;5'UTR;5'UTR;5'UTR;5'UTR	chr10:77164585-77165455	3						TRUE		NA	intermediateMethylation	C10orf41
126	cg00083206	chr6	110721305	-	41666888		CCCCTAACTAAAAATCATTTTAAATAACRAAAAATACTAACCRCAAACCC		II			NA	NA	NA	NA	NA	NA	chr6:110721059-110721630	Island	CAGCCCCAAGCCCCCTGGCTGGGGGTCATTTTAAGTGGCGGGAAATGCTGACCGCAGGCC[CG]CAGCCCAGGACGGGGTGGCAGGGTTGACCCAGGCCTTCCTGCCGCAGTCAGGGGTCAGGT	CGGGCCTGCGGTCAGCATTTCCCGCCACTTAAAATGACCCCCAGCCAGGG	DDO;DDO	NM_004032;NM_003649	Body;Body					6:110827422-110828273						DDO	ENST00000479373.1	3'UTR	chr6:110720585-110721315	3						TRUE		NA	intermediateMethylation	DDO
127	cg00083704	chr17	8870355	+	55677529		CATATCTCTCAAAACCTCAAATAAAACTACRACTTTTAACCAACAATAAC		II			NA	NA	NA	NA	NA	NA	chr17:8868469-8869372	S_Shore	GGAACTGTGTCATAATATCTGTTAGAGGCGTGCAAACTCGGCCACAAGGTCATGGTCATA[CG]TTATTGTTGGTCAAAAGCCGCAGCCCTACCTGAGGCTTTGAGAGATATGAACACCAATGA	ATATCTCTCAAAGCCTCAGGTAGGGCTGCGGCTTTTGACCAACAATAACG	PIK3R5;PIK3R5;PIK3R5;PIK3R5;PIK3R5	NM_001142633;NM_001251855;NM_001251853;NM_001251852;NM_001251851	TSS1500;TSS1500;TSS1500;TSS1500;TSS1500		chr17:8869986-8869986						PIK3R5	ENST00000447110.1	TSS1500	PIK3R5	ENST00000447110.1	TSS1500	chr17:8869785-8870655	3								NA	NA	PIK3R5
128	cg00083721	chr4	21452852	-	8702148		AAAACTAATTTTTATTCTATAATTATTACCATTCCTAAATAATAAACAAC		II			NA	NA	NA	NA	NA	NA		OpenSea	TTTGTTAATGTGAAGCTAGTTTTTGTTCTGTGGTTATTGCCATTCCTGAGTAATGAGCAA[CG]AGATCTCTTTCCCATCTGGCATTTTGTGGCTGAGAATAGCAGCAGCATAAGGTGAAATGT	AAGCTAGTTTTTGTTCTGTGGTTATTGCCATTCCTGAGTAATGAGCAACG	KCNIP4;KCNIP4;KCNIP4	NM_001035003;NM_001035004;NM_147182	Body;5'UTR;5'UTR								KCNIP4	ENST00000509207.1	5'UTR	KCNIP4;KCNIP4	ENST00000515786.2;ENST00000509207.1	3'UTR;5'UTR	chr4:21452705-21452975	3								NA	NA	KCNIP4
129	cg00084205	chr19	9485501	-	9746377		TAAATACAATATCATATCATCTACAAACATAATTTTACTTCTTTTCCAAC		II			NA	NA	NA	NA	NA	NA		OpenSea	TTAGGGTTTTCTAGATACAATATCATGTCATCTACAAACATAATTTTACTTCTTTTCCAA[CG]TAGACGCCTTTTGTTTTCTTGCGTAATTGTTCTGGCTAGAACTTCAGTTGTATGTTGAAT	CGTTGGAAAAGAAGTAAAATTATGTTTGTAGATGACATGATATTGTATCT	ZNF177;ZNF177;ZNF559-ZNF177;ZNF559-ZNF177	NM_003451;NM_001172651;NM_001172650;NM_001202425	5'UTR;TSS1500;5'UTR;5'UTR								ZNF177;ZNF177;ZNF177	ENST00000343499.3;ENST00000541595.1;ENST00000446085.2	5'UTR;5'UTR;5'UTR	ZNF177;ZNF177;ZNF177	ENST00000343499.3;ENST00000541595.1;ENST00000446085.2	5'UTR;5'UTR;5'UTR										NA	NA	ZNF177
130	cg00084338	chr6	170595920	+	24664231	64711826	AAAAATAAACACAAAAACACCCACCAACTCCCATTAACAAAAAAAATACA	GAAAATAAACGCAAAAACACCCGCCGACTCCCATTAACGAAAAAAATACG	I	T	Red	NA	NA	NA	NA	NA	NA	chr6:170597246-170597499	N_Shore	CCCCACCTCCTCACACACACCCCTCGCGTGTACACACACACACACACACACACACGCACA[CG]CACCCCTTCCGCCAATGGGAGCCGGCGGGTGTCCCTGCGCCTATCCCCGGAGAGATCTAA	CGCACCCCTTCCGCCAATGGGAGCCGGCGGGTGTCCCTGCGCCTATCCCC	DLL1	NM_005618	Body					6:170437809-170437895									chr6:170595665-170596175	3						TRUE		NA	intermediateMethylation	DLL1
131	cg00085416	chr8	74660265	-	90790200		AACCAATCTCATATCTACACCTAAAAAAATAATATATATCCTAATTAACC		II			NA	NA	NA	NA	NA	NA	chr8:74658490-74659828	S_Shore	TCATCATCTAAAACCAATCTCATGTCTGCACCTGGGAAGGTAGTGTGTGTCCTGGTTAAC[CG]CAAGGGCGCCAGAGTCAGATAACCAAGGCTGGATATCCGCTTGCTAACTGGTGAGGAGAC	ACCAATCTCATGTCTGCACCTGGGAAGGTAGTGTGTGTCCTGGTTAACCG	STAU2;STAU2;STAU2;STAU2;STAU2;STAU2;STAU2	NM_001164381;NM_001164380;NM_001164385;NM_001164382;NM_001164384;NM_014393;NM_001164383	TSS1500;TSS1500;TSS1500;TSS1500;TSS1500;TSS1500;TSS1500								STAU2;STAU2;STAU2;STAU2;STAU2;STAU2;STAU2;STAU2	ENST00000522962.1;ENST00000523558.1;ENST00000517542.1;ENST00000521451.1;ENST00000521419.1;ENST00000524300.1;ENST00000521727.1;ENST00000522509.1	TSS1500;TSS1500;TSS1500;TSS1500;TSS1500;TSS1500;TSS1500;TSS1500	STAU2;STAU2;STAU2;STAU2;STAU2;STAU2;STAU2;STAU2;STAU2;STAU2;STAU2;STAU2;STAU2;STAU2;STAU2;STAU2	ENST00000522962.1;ENST00000523558.1;ENST00000519818.1;ENST00000521447.1;ENST00000517542.1;ENST00000524191.1;ENST00000521451.1;ENST00000521419.1;ENST00000518502.1;ENST00000524300.1;ENST00000523160.1;ENST00000518767.1;ENST00000518981.1;ENST00000520872.1;ENST00000521727.1;ENST00000522509.1	TSS1500;TSS1500;TSS1500;TSS1500;TSS1500;TSS1500;TSS1500;TSS1500;TSS1500;TSS1500;TSS1500;TSS1500;TSS1500;TSS1500;TSS1500;TSS1500	chr8:74660080-74660755	3						TRUE		NA	NA	STAU2
132	cg00085420	chr2	154148681	+	65689166		AAAAAACCTTAATAATAAAACAACTAATAATTCACATCCTTTAACCCACC		II			NA	NA	NA	NA	NA	NA		OpenSea	ATTCATACATCATTAGTAATTTATATGTCGCTCAAATGAGTAGTTTTCTGAAGCACATCA[CG]GTGGGCCAAAGGATGTGAACCATTAGCTGTTTCACCACCAAGGTTCTCTCCTGGAGGGAG	CGGTGGGCCAAAGGATGTGAACCATTAGCTGTTTCACCACCAAGGTTCTC																					chr2:154148379-154149189	5				NA	intermediateMethylation	NA
133	cg00086247	chr5	29568333	+	68752214		TATAATCACCCTAACCCACAAACCTTCACTTAAAATTTTATAACTAAAAC		II			NA	NA	NA	NA	NA	NA		OpenSea	TTTTGGCACCTCCAGGAATCTGTGGGCTCCGATATCCTTATCAGCAGTGGCAACAAGAAA[CG]CTCCAGCCACAAAACTCCAAGTGAAGGCTTGTGGGCTAGGGTGATCACAGCTTCTACATA	CGCTCCAGCCACAAAACTCCAAGTGAAGGCTTGTGGGCTAGGGTGATCAC																	chr5:29568180-29568410	3								NA	NA	NA
134	cg00088575	chr10	99847263	+	61806870		TCATAAACAACTTAAAACAAAATACCAAATCTCACTTTACCTTAAACAAC		II			NA	NA	NA	NA	NA	NA		OpenSea	TCAATAGCTGTCATTCATTCATTTACTGAGCATCTCTTAGCTGGAAGGTCTTGGGACTGG[CG]CTGTCCAAGGTAAAGTGAGACCTGGTATTTTGCTTCAAGTTGTTTATGATCCAGTTAAAG	CATAAACAACTTGAAGCAAAATACCAGGTCTCACTTTACCTTGGACAGCG																	chr10:99847165-99847375	3								NA	NA	NA
135	cg00088688	chr6	167560504	+	80630334		ATACTATACTCTCCAATTCCCCAAAAACAACRATTTCRAAAATAACTAAC		II			NA	NA	NA	NA	NA	NA		OpenSea	AGCTGCAGGTGGTGAAAATGGAAATGAAGGGTTAAAAGGAAACCTTTTGAAAATCTGCAC[CG]CCAGCCATCCCCGAAATCGCTGCCTCTGGGGAACTGGAGAGCACAGCACATTCCTGTCAG	CGCCAGCCATCCCCGAAATCGCTGCCTCTGGGGAACTGGAGAGCACAGCA							TRUE	6:167480309-167480792						TCP10L2	ENST00000539001.1	5'UTR	chr6:167560425-167561135	3						TRUE		NA	intermediateMethylation	NA
136	cg00088989	chr2	96968012	+	26721529		AACAAAAATAACTTATATTTACTAAACACTCRATTTATATAAAACAACAC		II			NA	NA	NA	NA	NA	NA	chr2:96971125-96971556	N_Shelf	AATGGAAAATGAATATTAACAGCACCTATTCATGGAGTTATGTAGGGTTGGGGGAAGACA[CG]TGCTGTTCCACACAAATCGAGTGCTCAGTAAATATAAGCCACTTCTGCCAACCAGTACAG	CGTGCTGTTCCACACAAATCGAGTGCTCAGTAAATATAAGCCACTTCTGC	SNRNP200	NM_014014	Body						2:96967841-96968038	Gene_Associated_Cell_type_specific	SNRNP200	ENST00000536601.1	5'UTR	SNRNP200	ENST00000536601.1	5'UTR								TRUE		NA	NA	SNRNP200
137	cg00089384	chr15	51972699	-	78701909		ATACTAAATCCTTCTCTTTAATCATTATTCAAACTAATTCCCAACATACC		II			NA	NA	NA	NA	NA	NA	chr15:51973533-51973838	N_Shore	AAGGCCTGATTGTGCTGAATCCTTCTCTTTGGTCATTATTCAGACTGGTTCCCAGCATGC[CG]CAGTCCAGAGGAAAAGGTCCAAGTTCTGTTTAAAAATCAGAGACTAAAGAGCTTACTCAG	CGGCATGCTGGGAACCAGTCTGAATAATGACCAAAGAGAAGGATTCAGCA	SCG3;SCG3	NM_013243;NM_001165257	TSS1500;TSS1500								SCG3;SCG3	ENST00000220478.3;ENST00000542355.2	TSS1500;TSS1500	SCG3;SCG3;SCG3	ENST00000220478.3;ENST00000542355.2;ENST00000558709.1	TSS1500;TSS1500;TSS1500					chr15:51972575-51972933	3		TRUE		NA	NA	SCG3
138	cg00089528	chr5	180609278	+	61733521		AAATACTATAAATAATTTCTCATCTTAATACACACTCTCATAAAACACCC		II			rs10479609	0.070906	NA	NA	NA	NA	chr5:180610053-180610263	N_Shore	TGCATGAGGTGGGCATGACTGTGCTACGAGCATAACTAAGAACGTCTTCATCTTAGTGAG[CG]GGTGTTTTATGAGAGTGTGCACTAAGATGAGAAATCATCCACAGCATCCACTAAAAGAGG	CGGGTGTTTTATGAGAGTGTGCACTAAGATGAGAAATCATCCACAGCATC									5:180608734-180609321	Unclassified_Cell_type_specific							chr5:180609000-180609475	3						TRUE		NA	NA	NA
139	cg00089945	chr1	222816858	-	44780207		CTACTTATTCTTACTTAATTATTCCTCTAAATTAACTTTATATTCAACTC		II			NA	NA	NA	NA	NA	NA	chr1:222817467-222817671	N_Shore	TCAGGGTTTTCCTGCTTGTTCTTGCTTGATTGTTCCTCTGAGTTGACTTTATATTCAACT[CG]AAGAGAGACCTTTAAAGGTCTAAAAATGGTATTTTTTATCTACAGATACCATTTTTTCCC	CGAGTTGAATATAAAGTCAACTCAGAGGAACAATCAAGCAAGAACAAGCA	MIA3	NM_198551	Body								MIA3;RP11-378J18.5;MIA3;MIA3	ENST00000340535.7;ENST00000433391.1;ENST00000284471.7;ENST00000470521.1	TSS1500;TSS1500;TSS1500;5'UTR	MIA3;RP11-378J18.5;MIA3;MIA3;MIA3	ENST00000340535.7;ENST00000433391.1;ENST00000495210.1;ENST00000284471.7;ENST00000470521.1	TSS1500;TSS1500;TSS1500;TSS1500;5'UTR			chr1:222816676-222818296	6	chr1:222816313-222819015	6		TRUE		NA	intermediateMethylation	MIA3
140	cg00090182	chr3	42190162	-	91663327		TACRTATCCATAAAACAACATATTATACTACACAAACCCTTTATAATAAC		II			NA	NA	NA	NA	NA	NA		OpenSea	GATTACACATGTACGTGTCCATGAAACAGCATATTGTACTGCACAAGCCCTTTGTGATGG[CG]CCCTCCTCTATTTGTATGTGACAGGCTGTTTTTCTAGAAGTTTGAGCAAAAGCATGAGCA	ACGTGTCCATGAAACAGCATATTGTACTGCACAAGCCCTTTGTGATGGCG	TRAK1;TRAK1;TRAK1;TRAK1	NM_001265609;NM_001265610;NM_001265608;NM_001042646	TSS1500;TSS1500;Body;Body								TRAK1;TRAK1	ENST00000449246.1;ENST00000487159.1	TSS1500;5'UTR	TRAK1;TRAK1;TRAK1;TRAK1	ENST00000449246.1;ENST00000418790.1;ENST00000487159.1;ENST00000484786.1	TSS1500;TSS1500;5'UTR;5'UTR			chr3:42190050-42190900	6						NA	intermediateMethylation	TRAK1
141	cg00092235	chr17	70154920	+	61696241		TCTAAAACAAAACTCATTTAATAAAAAAACTACCTTCAAAATTATCTTCC		II			NA	NA	NA	NA	NA	NA		OpenSea	TGGCATTAGAACCCCTTATCAATGTGGAGATGGGCGGGGAAGACTAACAGAGCGGAACAA[CG]GAAGACAACCCTGAAGGCAGCTCTTCCATCAAATGAGTTCTGCTTTAGATTTCACAACTC	CGGAAGACAACCCTGAAGGCAGCTCTTCCATCAAATGAGTTCTGCTTTAG							TRUE							AC005152.2	ENST00000532249.1	3'UTR								TRUE		NA	NA	NA
142	cg00092623	chr19	28462158	-	81732433		TTCCTCAAACAATTCTCATACAAACTATAATTAACAACTACTACCRTATC		II			rs75070951	0.109756	NA	NA	NA	NA		OpenSea	CCCAGGCTGCATTCCTCAGGCAGTTCTCATGCAGGCTGTGATTGACAGCTGCTGCCGTGT[CG]TCTTTGTTCCTTGGGCCATGAGTCTTAATCTACCCCTACTGATCACTTGTGCCTGCTTAT	CGACACGGCAGCAGCTGTCAATCACAGCCTGCATGAGAACTGCCTGAGGA																	chr19:28462025-28462310	3								NA	NA	NA
143	cg00092687	chr1	197392148	-	81682103		ACAAATCACRAACCTATTTAACAATAAAATATAATATCTACTAACTCTAC		II			NA	NA	NA	NA	NA	NA		OpenSea	CAATATTCATTACAAATCACGGACCTGTTTGACAATGAAGTATGGTATCTACTAGCTCTA[CG]TAATATTTTAAGTAGAATGGCAAGTTGTTTTGTGATTTTTTTTAAGGAGAAAAAGGGAAA	CGTAGAGCTAGTAGATACCATACTTCATTGTCAAACAGGTCCGTGATTTG	CRB1;CRB1;CRB1;CRB1;CRB1;CRB1	NR_047564;NR_047563;NM_001193640;NM_201253;NM_001257966;NM_001257965	Body;Body;Body;Body;Body;Body								CRB1	ENST00000543483.1	3'UTR	CRB1;CRB1	ENST00000543483.1;ENST00000480086.1	3'UTR;5'UTR			chr1:197392016-197392555	4	chr1:197391960-197392513	4				NA	NA	CRB1
144	cg00093095	chr17	76481380	+	91636115		ATAAACATAATAATAAAATTTTAATAACCAATCRAAACAACAAATCCCCC		II			NA	NA	NA	NA	NA	NA		OpenSea	GGTGGCAGGAACCTTGCTCTCCGTCACCTTTGGGTCGCCTTAGATTGGCTGAGACACTCC[CG]GGGGACCTGCTGCCTCGACTGGCCATCAAAACCCCATCACCATGCCCACAAGGGAGCACC	CGGGGGACCTGCTGCCTCGACTGGCCATCAAAACCCCATCACCATGCCCA	DNAH17	NM_173628	Body				TRUE	17:73992464-73993652	17:76480233-76481684	Unclassified_Cell_type_specific							chr17:76481245-76482155	3						TRUE		NA	NA	DNAH17
145	cg00093315	chr13	27827907	-	7608184		ACCAATTTTCAATCRTATTTAACTATTCTACTTTCTAATTTCAATAATTC		II			NA	NA	NA	NA	NA	NA	chr13:27825351-27826049	S_Shore	TTGGGGCAAATGCCAGTTTTCAGTCGTATTTGACTGTTCTGCTTTCTGGTTTCAGTAATT[CG]CCAAAATGACGAACACAAAGGGAAAGAGGAGAGGCACCCGATATATGTTCTCTAGGCCTT	CCAGTTTTCAGTCGTATTTGACTGTTCTGCTTTCTGGTTTCAGTAATTCG	RPL21;RPL21P28;SNORD102;RPL21;RPL21P28	NM_000982;NR_026911;NR_002574;NM_000982;NR_026911	5'UTR;Body;TSS1500;ExonBnd;ExonBnd								RPL21;RPL21;RPL21;RPL21;SNORD102;RPL21;RPL21;RPL21	ENST00000311549.6;ENST00000272274.4;ENST00000319826.4;ENST00000326092.4;ENST00000384769.1;ENST00000311549.6;ENST00000466550.1;ENST00000466550.1	5'UTR;5'UTR;5'UTR;5'UTR;TSS1500;ExonBnd;1stExon;5'UTR	RPL21;RPL21;RPL21;RPL21;RPL21;RPL21;RPL21;SNORD102;RPL21;RPL21;RPL21;RPL21;RPL21;RPL21	ENST00000311549.6;ENST00000473558.1;ENST00000461690.1;ENST00000272274.4;ENST00000319826.4;ENST00000326092.4;ENST00000485756.1;ENST00000384769.1;ENST00000493317.1;ENST00000493317.1;ENST00000311549.6;ENST00000466550.1;ENST00000466550.1;ENST00000483765.1	5'UTR;5'UTR;5'UTR;5'UTR;5'UTR;5'UTR;TSS1500;TSS1500;1stExon;5'UTR;ExonBnd;1stExon;5'UTR;5'UTR	chr13:27827640-27828050	3								NA	intermediateMethylation	RPL21
146	cg00094051	chr19	46874846	-	54690117		ACCAAAAAATAACAACTTTATCCCAAAATCAAACCATAAACAAAACAAAC		II			NA	NA	NA	NA	NA	NA		OpenSea	GAGGTTGCACAGCCAGGAGGTGGCAGCTTTGTCCCAGAGTCAGGCCATAAGCAGGGCAGG[CG]CAGCGGGTCCGAGTTTCTCGGCACAGCACTCACCCTTAGCTCAGGCAGTGCACCTTGGTG	CGCCTGCCCTGCTTATGGCCTGACTCTGGGACAAAGCTGCCACCTCCTGG	PPP5C;PPP5C	NM_001204284;NM_006247	Body;Body														chr19:46874745-46875610	3								NA	NA	PPP5C
147	cg00094744	chr2	239927431	+	11614890		TTAAAATATCCCCAATAAATCAAACCCTAAAACTATAACTAACTATAATC		II			NA	NA	NA	NA	NA	NA	chr2:239930798-239931057	N_Shelf	GTCTCAGGCAGTCTGGAGACTCAGGCTAGTGACTGAGTGTTCCCTCAGCTGAATACAACC[CG]ACCACAGCCAGCTACAGCCCCAGGGCTTGACCCACTGGGGACACCCCAAGACCACCTGCC	TGGGGTGTCCCCAGTGGGTCAAGCCCTGGGGCTGTAGCTGGCTGTGGTCG																	chr2:239927325-239927535	3						TRUE		NA	intermediateMethylation	NA
148	cg00095859	chr7	1336729	-	46725970	42794951	CCACACTAAAAAATACACTCAACACCCAAATACACAAAATACAAAAAACA	CCACGCTAAAAAATACGCTCGACACCCAAATACGCGAAATACAAAAAACG	I	C	Grn	rs114381563	0.044178	NA	NA	NA	NA	chr7:1337105-1337388	N_Shore	ATGGGGGGGCTTCCACGCTGGGGGGTGCGCTCGGCACCCAGGTGCGCGGGGTGCAGGGGA[CG]CCGCTTGAGGACTCCCAGCAGCGTGGGACGTGAGCACCCCTGCAGCCGCCGTGCTGGGCA	CCACGCTGGGGGGTGCGCTCGGCACCCAGGTGCGCGGGGTGCAGGGGACG								7:1303081-1303307									chr7:1336680-1337055	3						TRUE		NA	intermediateMethylation	NA
149	cg00099145	chr6	106317887	+	62809856		CTCAACAAATCTAAAACRAAACCTAAACTCTACATTTCTAAAAAACTACC		II			rs7759312	0.165602	NA	NA	NA	NA		OpenSea	ATGTTCTCTGGGACCTTCGTATTCAAAGAGTAGCTCACATTCCAGCACCTGCAGCATCAC[CG]GCAGCTTCTCAGAAATGCAGAGTCCAGGTCCCGCCTCAGACCTGCTGAGTCAGAACCTGC	CGGCAGCTTCTCAGAAATGCAGAGTCCAGGTCCCGCCTCAGACCTGCTGA					chr6:106317855-106317855		TRUE										chr6:106317805-106318030	3								NA	NA	NA
150	cg00099295	chr3	12597720	-	36681112		AAACCAAAAAACCAATTAAAAAACTATCRCATAACTAACCAAACRTACAC		II			NA	NA	NA	NA	NA	NA	chr3:12598391-12599051	N_Shore	ACCAGGAACGGAAGCCAGAAGACCAGTTAAAAGGCTATCGCATGGCTGGCCAGGCGTGCA[CG]CCTGTAATTCCAGCTACGTGGAAGGCTGAGAGGCAGGAGAATCGCTTGAACCCGGGAGGC	AGCCAGAAGACCAGTTAAAAGGCTATCGCATGGCTGGCCAGGCGTGCACG	MKRN2	NM_014160	TSS1500								MKRN2;MKRN2;MKRN2;MKRN2-AS1	ENST00000170447.7;ENST00000411987.1;ENST00000448482.1;ENST00000567514.1	TSS1500;TSS1500;TSS1500;3'UTR	MKRN2;MKRN2;MKRN2;MKRN2-AS1;MKRN2-AS1	ENST00000170447.7;ENST00000411987.1;ENST00000448482.1;ENST00000447550.1;ENST00000567514.1	TSS1500;TSS1500;TSS1500;3'UTR;3'UTR	chr3:12597545-12597750	3						TRUE		NA	NA	MKRN2
151	cg00099912	chr17	36857687	-	62790134		TCCAACTATCACCATATTAAAAATTAACAAACTAAAACAACTAACTAACC		II			NA	NA	NA	NA	NA	NA	chr17:36858278-36861697	N_Shore	AGGCAGGGGGATCCAACTATCACCATATTAGAGATTGGCAAACTGAGGCAGCTAGCTAAC[CG]CAGAGGGCAAGATTTGATATTGAGTACTGTGTTCCTCCTGTAGAAAGACCTGAGAAGCCC	CCAACTATCACCATATTAGAGATTGGCAAACTGAGGCAGCTAGCTAACCG											CTB-58E17.1	ENST00000563897.1	TSS1500	CTB-58E17.1	ENST00000563897.1	TSS1500	chr17:36857685-36858475	3								NA	NA	NA
152	cg00100114	chr7	101932902	-	58698859		CAAAAAAAAACCCAAAAAAACTTTATTAACACCTATAATCTCCAAAATTC		II			NA	NA	NA	NA	NA	NA	chr7:101929503-101931089	S_Shore	GGAGTTGAGCTCAGAGAAAGGCCCAGGGAAGCTTTATTAGCACCTGTAGTCTCCAGAGTT[CG]GGGATGCTCAGATCTTAGGGGTGCCACCAGAGGTCTCAGGAGGCACTGGTATGAGTGTCC	AGAGAAAGGCCCAGGGAAGCTTTATTAGCACCTGTAGTCTCCAGAGTTCG	SH2B2	NM_020979	Body						7:101932757-101932954	Unclassified_Cell_type_specific				SH2B2	ENST00000444095.1	5'UTR			chr7:101927701-101933699	6	chr7:101927675-101935578	6		TRUE		NA	NA	SH2B2
153	cg00100375	chr5	166731437	-	8708234		TTCACAACCTCAATCTCAACCTCTCCTTTCAATACAAATTAAATTAAAAC		II			rs77644672	0.014181	NA	NA	NA	NA		OpenSea	TAAACTACTTGTTCACAGCCTCAGTCTCAGCCTCTCCTTTCAATACAAATTGGGTTAAGA[CG]TTTGGCAGCTAATTCATTTTTAAAAGTCACTGTGTAGAACAAAACAAGACTATCTATAGG	CGTCTTAACCCAATTTGTATTGAAAGGAGAGGCTGAGACTGAGGCTGTGA	TENM2	NM_001122679	Body								CTC-286N12.1	ENST00000523497.1	TSS1500	CTC-286N12.1	ENST00000523497.1	TSS1500										NA	NA	TENM2
154	cg00100549	chr11	67849750	+	38708150		ACACAAATTTCTAACTTTACTTTTCCCCATTCCCTTATTAAAAATAATAC		II			NA	NA	NA	NA	NA	NA		OpenSea	TCATGGTACAGATCATATATTTTAAGAGCAACCCCCCACCCCAAATGCTTTAAAATCCTT[CG]TACTATCTTTAATAAGGGAATGGGGAAAAGTAAAGTCAGAAACTTGTGTCACGTCAAACT	CACAAGTTTCTGACTTTACTTTTCCCCATTCCCTTATTAAAGATAGTACG	CHKA;CHKA	NM_001277;NM_212469	Body;Body											CHKA;CHKA;CHKA	ENST00000533910.1;ENST00000530730.1;ENST00000528235.1	TSS1500;TSS200;3'UTR										NA	intermediateMethylation	CHKA
155	cg00100844	chr11	76804644	-	78655555		ACAAATAAATCACCATACTAATAATCACACAACAAATCTATATCTATCAC		II			NA	NA	NA	NA	NA	NA		OpenSea	TGTGGTGGGAGGCAGGTGAATCACCATGCTGATGATCACACAGCAAGTCTGTGTCTGTCA[CG]TCTGTGTCTGTCATGTCTCCTGCCATGGGGGGCATCCGCATGCTCCTCCGCCCCTCACGC	CGTGACAGACACAGACTTGCTGTGTGATCATCAGCATGGTGATTCACCTG	CAPN5	NM_004055	Body								CAPN5	ENST00000531028.1	5'UTR	CAPN5;CAPN5	ENST00000531028.1;ENST00000533889.1	5'UTR;5'UTR	chr11:76804385-76804655	3								NA	intermediateMethylation	CAPN5
156	cg00101154	chr16	420108	-	73739253		AATTAATCTTAAACTTAACCCCATAAAACCTATAATACACRAAAATAAAC		II			rs80158709	0.010751	NA	NA	NA	NA	chr16:419860-420256	Island	CCCGTTCTTGGGGTTGATCTTGAACTTGGCCCCATGAGGCCTATAGTGCACGGGAGTGGG[CG]TCCGCTCCTCCTCCAGGGAGCGCAGGTAGTGGCCGGGCAGGCGGGAACAGATGCCCTCCC	CGCCCACTCCCGTGCACTATAGGCCTCATGGGGCCAAGTTCAAGATCAAC	MRPL28	NM_006428	Body					16:359773-360737			MRPL28;MRPL28	ENST00000397734.1;ENST00000429738.1	1stExon;TSS1500	MRPL28;MRPL28;MRPL28;MRPL28;MRPL28;MRPL28;MRPL28	ENST00000483764.1;ENST00000481453.1;ENST00000461550.1;ENST00000469744.1;ENST00000461550.1;ENST00000397734.1;ENST00000429738.1	3'UTR;3'UTR;3'UTR;3'UTR;1stExon;1stExon;TSS1500	chr16:419585-420415	3						TRUE		NA	intermediateMethylation	MRPL28
157	cg00101436	chr7	90755643	-	60802244		ACCCAAATTATCCTCTTTTTATCRATATCAAAAATTTAATCCTCCCTAAC		II			NA	NA	NA	NA	NA	NA		OpenSea	TAGTTAAGAATGCCCAGATTATCCTCTTTTTGTCGGTGTCAAGAATTTAATCCTCCCTGG[CG]CCATACCAACCTCCACCATACCTGTTTGTTTTTATGTGAATATGTAAAAATTAACACCCC	CGCCAGGGAGGATTAAATTCTTGACACCGACAAAAAGAGGATAATCTGGG	CDK14	NM_012395	3'UTR				TRUE				CDK14;CDK14;CDK14;CDK14	ENST00000436577.2;ENST00000406263.1;ENST00000265741.3;ENST00000380050.3	3'UTR;3'UTR;3'UTR;3'UTR	CDK14;CDK14;CDK14;CDK14	ENST00000436577.2;ENST00000406263.1;ENST00000265741.3;ENST00000380050.3	3'UTR;3'UTR;3'UTR;3'UTR								TRUE		NA	intermediateMethylation	CDK14
158	cg00101728	chr6	2953027	+	40715887		RATCAAAATCTTAAAACTCAAACTCCAAATATAACRTACCATCTTCTAAC		II			NA	NA	NA	NA	NA	NA		OpenSea	AGAAAGAAAGGAGTGGGTAGGTCCTGATGGGAATGAAGCTAGAGAAAAGGAGGAAATGTC[CG]CTAGAAGATGGCACGCCATATCTGGAGTCTGAGCTTTAAGACCTTGATCGAGCCTGAGGG	ATCAAGGTCTTAAAGCTCAGACTCCAGATATGGCGTGCCATCTTCTAGCG	SERPINB6	NM_004568	Body				TRUE	6:2897936-2898486	6:2951932-2953705	Unclassified							chr6:2952805-2953230	3						TRUE		NA	intermediateMethylation	SERPINB6
159	cg00102042	chr8	129254685	-	28808597		TCTCTTTAATATAAATAAAAACCTCCTACTTCTAATTATTCAAAATTCTC		II			NA	NA	NA	NA	NA	NA		OpenSea	TCACCACCTGTTCTCTTTAATGTGGATGAAGACCTCCTGCTTCTGGTTATTCAGGATTCT[CG]TAAGCTCCTCTTTCACAAAGGCTGAGCATCTGAGCACAAGAACCTAACTTGAGGAGTGTG	CGAGAATCCTGAATAACCAGAAGCAGGAGGTCTTCATCCACATTAAAGAG																	chr8:129254460-129254790	3								NA	NA	NA
160	cg00103243	chr1	237433757	-	36759576		ACTAAAATAATATTCTTCAAAATATAATTTAAACTATACAATCATATCAC		II			NA	NA	NA	NA	NA	NA		OpenSea	TTTTAAAATGCACTAAAATAATGTTCTTCAAGATATGATTTGGACTGTGCAGTCATGTCA[CG]TCTCACTTATTTTTCCCTCTCTTTCTCCCCCTTTGCAGGATGATGAAGTGGTTCTGCAGT	CTAAAATAATGTTCTTCAAGATATGATTTGGACTGTGCAGTCATGTCACG	RYR2	NM_001035	Body								RYR2	ENST00000542537.1	TSS200	RYR2	ENST00000542537.1	TSS200										NA	intermediateMethylation	RYR2
161	cg00104167	chr16	86953195	-	88628483	69715262	AACAAAAAACAAATTAAAAAACAAACAATTCATAAAACTATCAAAACTCA	AACGAAAAACAAATTAAAAAACAAACAATTCATAAAACTATCAAAACTCG	I	A	Red	rs117362436	0.032118	NA	NA	NA	NA		OpenSea	TGAAGATGAAAGAGCGGGAGGCAGGTTGGAAAACAGACAATTCATGGGGCTGTCAGAGCT[CG]ATTTGAATTTCATTCACACCAGGCCGAGCCGGGGCGGGGGGAGCGGGGCTTGAGGTCTTT	CGAGCTCTGACAGCCCCATGAATTGTCTGTTTTCCAACCTGCCTCCCGCT								16:85510459-85510912											chr16:86951130-86954444	6				TRUE		NA	intermediateMethylation	NA
162	cg00104484	chr11	5617851	+	11639552		AAAATTTACRAAAAACTCATCTCCCAACTCCTTCTAAAAAAAATCRAACC		II			rs10838406	0.141007	NA	NA	NA	NA		OpenSea	CTCCCCCATCTCCAGCCTGGCCGCTCCAGGAAGTGAGCACCGTTTATCCCCCACCCCAGG[CG]GCCCGACTCCTCCCAGAAGGAGTTGGGAGATGAGCCTTCCGCAAACTCCTGACCTGTGGG	CGGCCCGACTCCTCCCAGAAGGAGTTGGGAGATGAGCCTTCCGCAAACTC	TRIM6;TRIM6;TRIM6;TRIM6-TRIM34;TRIM6	NM_001198645;NM_001198644;NM_001003818;NM_001003819;NM_058166	TSS200;TSS200;TSS200;TSS200;5'UTR								TRIM6;TRIM34;TRIM6-TRIM34;TRIM6;TRIM6;TRIM6;TRIM6;TRIM6;TRIM6;HBG2;AC015691.13	ENST00000380097.3;ENST00000337072.10;ENST00000354852.5;ENST00000396867.4;ENST00000515022.1;ENST00000278302.5;ENST00000507320.1;ENST00000515469.1;ENST00000380107.1;ENST00000380259.2;ENST00000394793.2	TSS200;TSS200;TSS200;TSS200;TSS200;5'UTR;5'UTR;5'UTR;5'UTR;5'UTR;3'UTR	TRIM6;TRIM6;TRIM34;TRIM6-TRIM34;TRIM6;TRIM6;TRIM6;TRIM6;TRIM6;TRIM6;TRIM6;HBG2;AC015691.13	ENST00000511284.1;ENST00000380097.3;ENST00000337072.10;ENST00000354852.5;ENST00000396867.4;ENST00000515022.1;ENST00000278302.5;ENST00000424369.1;ENST00000507320.1;ENST00000515469.1;ENST00000380107.1;ENST00000380259.2;ENST00000394793.2	TSS200;TSS200;TSS200;TSS200;TSS200;TSS200;5'UTR;5'UTR;5'UTR;5'UTR;5'UTR;5'UTR;3'UTR	chr11:5617745-5618215	3								NA	lowMethylation	TRIM6
163	cg00105080	chr15	99277733	-	66708166		ACCCAACACTACCCAAAATAACTTACAAAATTTATACCCATAAAAATTTC		II			NA	NA	NA	NA	NA	NA		OpenSea	CTTTTGGTTGTACCCAGCACTGCCCAGAATGGCTTACAGAGTTTATACCCATGGAGGTTT[CG]TAAAGGTGACATTAACTTCGCAGTAAAGTCACTGACCCCGAACCTGTGTCACTTCAGGCT	CGAAACCTCCATGGGTATAAACTCTGTAAGCCATTCTGGGCAGTGCTGGG	IGF1R;IGF1R	NM_000875;NM_001291858	Body;Body											IGF1R;IGF1R	ENST00000557938.1;ENST00000559925.1	TSS1500;5'UTR	chr15:99277700-99278335	3								NA	intermediateMethylation	IGF1R
164	cg00105415	chr10	64579276	-	86661181		TCCAAACTTACAACTAAATCTTCTAAATCCAAATACAACRCACAATAATC		II			NA	NA	NA	NA	NA	NA	chr10:64574660-64578778	S_Shore	AAGTGGTCGTGTCCAAACTTGCAGCTGGGTCTTCTGAATCCAAGTACAGCGCACAGTGGT[CG]CTACATCGTGCCCTCAGGAAAACCCAGGTCTGAAAAGTGAACACTTCTTTGAGGATTGGG	CCAAACTTGCAGCTGGGTCTTCTGAATCCAAGTACAGCGCACAGTGGTCG	EGR2	NM_001136178	TSS1500								EGR2;EGR2;EGR2	ENST00000432380.2;ENST00000439032.1;ENST00000493899.1	TSS1500;TSS1500;3'UTR	EGR2;EGR2;EGR2	ENST00000432380.2;ENST00000439032.1;ENST00000493899.1	TSS1500;TSS1500;3'UTR	chr10:64579200-64579575	3								NA	NA	EGR2
165	cg00106225	chr4	38510396	+	10784960		TCTTTATTTCCTACCTTCTTTTAAATAAACCAACTATTTTTTAACTAATC		II			rs73139945	0.010522	NA	NA	NA	NA		OpenSea	AACCACCAAAAAATAGCACAAAGATATGAGTAAAACAAAAATATAATAAAGGAAAGGAAA[CG]ATCAGTTAAAAAATAGTTGGTTCACTCAAAAGAAGGCAGGAAATAAAGACAACAAAGAAC	CGATCAGTTAAAAAATAGTTGGTTCACTCAAAAGAAGGCAGGAAATAAAG	LINC01258	NR_110951	Body								RP11-213G21.1;RP11-83C7.2	ENST00000507056.1;ENST00000512517.1	TSS1500;3'UTR	RP11-213G21.1;RP11-83C7.2	ENST00000507056.1;ENST00000512517.1	TSS1500;3'UTR										NA	NA	LINC01258
166	cg00106345	chr7	27138396	+	91661876	94736897	AAAAAACATTTTAAACCAAAAAAACCACTTATAAACAATCATTTTAAACA	AAAAAACGTTTTAAACCAAAAAAACCGCTTATAAACGATCATTTTAAACG	I	T	Red	NA	NA	NA	NA	NA	NA	chr7:27135342-27136736	S_Shore	AAGACTGGAGCTGGTCTCTTTCAACGCCTTGGGAGACTGGGTGAAAGGCGAGCTTGGTTA[CG]CTTAAAATGATCGCCTACAAGCGGTTCTCTTGGCTCAAAACGCCTCTTTCAGGGCTCTTA	CGCTTAAAATGATCGCCTACAAGCGGTTCTCTTGGCTCAAAACGCCTCTT								7:27104415-27105024	7:27138326-27138743	Gene_Associated_Cell_type_specific	HOTAIRM1;HOTAIRM1;HOTAIRM1;HOTAIRM1	ENST00000434063.3;ENST00000429611.3;ENST00000425358.2;ENST00000428939.3	5'UTR;5'UTR;5'UTR;TSS200	HOTAIRM1;HOTAIRM1;HOTAIRM1;HOTAIRM1	ENST00000434063.3;ENST00000429611.3;ENST00000425358.2;ENST00000428939.3	5'UTR;5'UTR;5'UTR;TSS200	chr7:27137265-27139435	3						TRUE		NA	intermediateMethylation	NA
167	cg00106419	chr1	248601850	-	35699215		TATACCAAAAAATTCACCTCATAATACTACATATAAACAAACTCAACAAC		II			NA	NA	NA	NA	NA	NA		OpenSea	TGTCCATGAATTATGCCAGAGAATTCACCTCATAATACTGCATATAAGCAAACTCAACAA[CG]TGAATGTGAACCAAGCTGAGTGTCTCATATTCAATCACAGCAATAGTCTCTATAAAGACT	ATGCCAGAGAATTCACCTCATAATACTGCATATAAGCAAACTCAACAACG																			chr1:248601749-248602642	5						NA	intermediateMethylation	NA
168	cg00106564	chr9	277742	+	75701876		AATACATATCCAAAATATAACTTTTTACATCCTTTTCTTCAATCAAAACC		II			rs9406914	0.094434	NA	NA	NA	NA		OpenSea	TTTTAAAAGTGAGAATAGAACAATTTTGAAGTGAAATGGAATGAATTAGCTGGACCATAA[CG]GCTCTGACTGAAGAAAAGGATGTAAAAAGCCACATCCTGGATATGTACCAAACACCATGG	CGGCTCTGACTGAAGAAAAGGATGTAAAAAGCCACATCCTGGATATGTAC	DOCK8;DOCK8;DOCK8	NM_001193536;NM_001190458;NM_203447	5'UTR;5'UTR;Body		chr9:277612-277612				9:277639-278001	Promoter_Associated_Cell_type_specific	DOCK8;DOCK8	ENST00000469391.1;ENST00000432829.2	5'UTR;5'UTR	DOCK8;DOCK8;DOCK8;DOCK8;DOCK8;DOCK8;DOCK8;DOCK8;DOCK8;DOCK8;DOCK8	ENST00000487230.1;ENST00000382341.1;ENST00000483757.1;ENST00000478380.1;ENST00000469391.1;ENST00000469197.1;ENST00000432829.2;ENST00000454469.2;ENST00000479404.1;ENST00000524396.1;ENST00000495184.1	5'UTR;5'UTR;5'UTR;5'UTR;5'UTR;3'UTR;5'UTR;5'UTR;5'UTR;3'UTR;5'UTR	chr9:277680-278150	3								NA	lowMethylation	DOCK8
169	cg00108210	chr6	109476861	-	74702984		AAATTATTATAATTACCAATAAACTTAATAACCTTCACATATACAAAAAC		II			NA	NA	NA	NA	NA	NA		OpenSea	TTATAAACAGAAAATTATTGTAATTACCAATAGACTTAGTGACCTTCACATGTACAAAAA[CG]GTATCTTGGATTTTCTTTTCTTTTCTTCTCCAAAAAGCATTTTTATATTTATAAACTTAG	AATTATTGTAATTACCAATAGACTTAGTGACCTTCACATGTACAAAAACG	CEP57L1;CEP57L1;CEP57L1;CEP57L1	NM_001271853;NM_001083535;NM_001271852;NM_173830	Body;Body;Body;Body											CEP57L1;CEP57L1	ENST00000523174.1;ENST00000520761.1	TSS200;5'UTR										NA	NA	CEP57L1
170	cg00108282	chr7	845047	+	9707259		AAACRTTTTTATAACTTACRTCCTCCAAAAAAATCCTCAATAAAAACAAC		II			rs73038184	0.118024	NA	NA	NA	NA		OpenSea	AGCGGAGCTCCTGGCAGCCCGAGCCGCTCTGCCCCCGCCTGGGGTTTGTTTTCCAGAAGG[CG]TTGCCTCCACTGAGGACCTTTCTGGAGGACGCAAGTCATAAAAACGTCCCCACCCTTGAC	GACGTTTTTATGACTTGCGTCCTCCAGAAAGGTCCTCAGTGGAGGCAACG								7:811495-811740									chr7:844940-845255	3						TRUE		NA	intermediateMethylation	NA
171	cg00108944	chr12	75784855	-	96713321		ACRAAACAAAACTTACTTACRTCCTCCRTAAATTAACAAATCACTAAAAC		II			NA	NA	NA	NA	NA	NA	chr12:75784799-75785241	Island	CCTTCCGGGAGGCGGGACAAGGCTTGCTTGCGTCCTCCGTAGATTGGCAGGTCACTGGGA[CG]GCCAGCGCGTGCGCACTGGCCTGTCAGCGGCCGGTGGACCATGGAGGCCGCAAGGCCCTT	CGGGACAAGGCTTGCTTGCGTCCTCCGTAGATTGGCAGGTCACTGGGACG	GLIPR1L2	NM_152436	TSS200					12:74071122-74071500	12:75784337-75785318	Promoter_Associated	GLIPR1L2;GLIPR1L2;GLIPR1L2;GLIPR1L2;GLIPR1L2;CAPS2;GLIPR1L2;GLIPR1L2	ENST00000441218.1;ENST00000378689.2;ENST00000378692.3;ENST00000320460.4;ENST00000547164.1;ENST00000442339.2;ENST00000550916.1;ENST00000550916.1	TSS1500;TSS200;TSS200;TSS200;TSS200;TSS200;5'UTR;1stExon	GLIPR1L2;GLIPR1L2;GLIPR1L2;CAPS2;CAPS2;CAPS2;GLIPR1L2;CAPS2;CAPS2;CAPS2;GLIPR1L2;GLIPR1L2	ENST00000441218.1;ENST00000378689.2;ENST00000378692.3;ENST00000552497.1;ENST00000486196.1;ENST00000548958.1;ENST00000547164.1;ENST00000442339.2;ENST00000328705.3;ENST00000547320.1;ENST00000550916.1;ENST00000550916.1	TSS1500;TSS200;TSS200;TSS200;TSS200;TSS200;TSS200;TSS200;TSS200;TSS200;5'UTR;1stExon	chr12:75784720-75785350	3						TRUE		NA	lowMethylation	GLIPR1L2
172	cg00111969	chr2	60669013	+	71668105		TTCCTTATATATATATCTATTTATAACACATACCTATTCATATACCACCC		II			rs57989736	0.36144	NA	NA	NA	NA		OpenSea	GAGATCGTCATAGTCGTTACAGATGAGGCATTTTTTTATGTCTAGATAGATGTGTGTATA[CG]GGTGGCACATGAATAGGCATGTGCTATAAATAGATATATACACAAGGAACTATATGTGAC	CGGGTGGCACATGAATAGGCATGTGCTATAAATAGATATATACACAAGGA																			chr2:60668961-60669320	3						NA	intermediateMethylation	NA
173	cg00112493	chr4	110224951	-	6688865		AAAAAACCATATATTTTTCCTATTCTCCTTAATTAAACTAACCTAAAATC		II			NA	NA	NA	NA	NA	NA	chr4:110222970-110224257	S_Shore	CCCTATAAAAAAAAAAACCATATATTTTTCCTATTCTCCTTAATTAAGCTAACCTGAAGT[CG]TTGCTTACTATTGTAAACAGTCAACAAAATACTTCACTAAGTTGGTCTTTCACATGTGTA	CGACTTCAGGTTAGCTTAATTAAGGAGAATAGGAAAAATATATGGTTTTT	COL25A1;COL25A1	NM_198721;NM_032518	TSS1500;TSS1500						4:110224819-110225117	Unclassified_Cell_type_specific	COL25A1;COL25A1;AC004051.2	ENST00000399127.1;ENST00000399132.1;ENST00000500526.1	TSS1500;TSS1500;5'UTR	COL25A1;COL25A1;COL25A1;AC004051.2	ENST00000494183.1;ENST00000399132.1;ENST00000505591.1;ENST00000500526.1	TSS1500;TSS1500;TSS1500;5'UTR								TRUE		NA	intermediateMethylation	COL25A1
174	cg00112952	chr1	247616523	+	95670476		CTAAAACAACAAAAAACACCTATTACAACATATAAACTAAACAAATCTCC		II			NA	NA	NA	NA	NA	NA	chr1:247614695-247614944	S_Shore	ATAATTTATGAAGGATTTTTATTCTTGATTTGGTACCTTATGCATAGACTGTAAAACTAA[CG]GAGATCTGCTCAGCTTACATGTTGCAACAGGTGTTCCCTGCTGCCCCAGTTGATGTTCTG	CGGAGATCTGCTCAGCTTACATGTTGCAACAGGTGTTCCCTGCTGCCCCA	OR2B11	NM_001004492	TSS1500								OR2B11	ENST00000318749.6	TSS1500	OR2B11	ENST00000318749.6	TSS1500								TRUE		NA	NA	OR2B11
175	cg00113675	chr6	29855347	-	19785276		AAAACRATATATAAATTAAAAATACCCCRCCTTAAAAATTCRCCACCTCC		II			rs3132696	0.128018	NA	NA	NA	NA	chr6:29855295-29856565	Island	CTCAGGCCCCGAAGGCGGTGTATGGATTGGGGATGCCCCGCCTTAGGGATTCGCCACCTC[CG]CAGTTTCTCTTCTTCTCACAACCTGCGACGGGTCCTTCTTCCTTGATACTCACGAAGCGG	CGGAGGTGGCGAATCCCTAAGGCGGGGCATCCCCAATCCATACACCGCCT	HLA-H	NR_001434	TSS200					6:29963281-29964497									chr6:29855025-29856410	3						TRUE		NA	NA	HLA-H
176	cg00114966	chr1	197893920	-	70761249		AAAAATTACATACCTTCACAACRACACTCACTTTAAAATAAATACCCATC		II			NA	NA	NA	NA	NA	NA	chr1:197890478-197890824	S_Shelf	CTTCATTCTCAGAAGGTTACATACCTTCACAGCGACACTCACTTTAGGATGGGTGCCCAT[CG]CATAAGTGACTGGAAATAAAATACTTAGATCTTCTCATTAACTTATAATACTGGATGTGA	AAGGTTACATACCTTCACAGCGACACTCACTTTAGGATGGGTGCCCATCG	LHX9;LHX9	NM_020204;NM_001014434	Body;Body						1:197893576-197893991	Unclassified_Cell_type_specific							chr1:197893685-197893970	3						TRUE		NA	NA	LHX9
177	cg00115458	chr6	33141305	-	99783218	97614267	TCAAAACTCAAAATCAACTTACCAAAAATCCTTTCAATCCAAAAAACCCA	TCAAAACTCGAAATCAACTTACCGAAAATCCTTTCGATCCAAAAAACCCG	I	T	Red	rs2855430	0.095289	NA	NA	NA	NA		OpenSea	AAGCGAGGTGGGTCAGAGCTCGGGGTCAACTTACCGGGGGTCCTTTCGGTCCAGGAAACC[CG]TTGGGACCCTGAGGTCCAGGGAGGCCCTAGAGACAGAGGTGGGGGGAGTCAGGAGAATGG	CGGGTTTCCTGGACCGAAAGGACCCCCGGTAAGTTGACCCCGAGCTCTGA	COL11A2;COL11A2;COL11A2	NM_080679;NM_080681;NM_080680	Body;Body;Body								COL11A2	ENST00000477772.1	3'UTR	COL11A2	ENST00000477772.1	3'UTR			chr6:33131698-33148000	6				TRUE		NA	intermediateMethylation	COL11A2
178	cg00116315	chr6	35466268	+	70657263		CCCCAAAATTAAAAACACTATCTACCAAAATAAAAATCCAAAAAAATCTC		II			NA	NA	NA	NA	NA	NA	chr6:35464056-35466269	Island	CGCGGCCGAACTGCAGCACGATATAGTCGGCTATGGACACAAGACGGGGTGGGGGCGGCC[CG]AGACCTCCTTGGACCCCCATCCTGGCAGACAGTGCCCTCAACCTTGGGGGCAGTCTGTCC	CCCAAGGTTGAGGGCACTGTCTGCCAGGATGGGGGTCCAAGGAGGTCTCG	TULP1;TEAD3	NM_003322;NM_003214	Body;TSS1500								TEAD3;TEAD3;TULP1	ENST00000338863.7;ENST00000373905.5;ENST00000545327.1	TSS1500;TSS1500;3'UTR	TEAD3;TEAD3;TULP1	ENST00000338863.7;ENST00000373905.5;ENST00000545327.1	TSS1500;TSS1500;3'UTR			chr6:35461207-35467160	6	chr6:35462967-35468553	6		TRUE		NA	NA	TULP1
179	cg00116583	chr12	95945927	-	55728898		AAACTTTTCAAAATTTTACAAACAATACTCTTACCTAATAACTAATATTC		II			NA	NA	NA	NA	NA	NA	chr12:95941906-95942979	S_Shelf	AATCACTTTTAAGACTTTTCAGAGTTTTACAGACAATGCTCTTACCTAATAACTAATATT[CG]CTTAACATTTTTTTCAACACCTAAATGCCTGGCACCATGCTAAGCATTGAGATATTCATA	GACTTTTCAGAGTTTTACAGACAATGCTCTTACCTAATAACTAATATTCG	USP44	NM_032147	TSS1500						12:95945891-95946276	Unclassified_Cell_type_specific	USP44	ENST00000258499.3	TSS1500	USP44	ENST00000258499.3	TSS1500	chr12:95945900-95946135	3								NA	intermediateMethylation	USP44
180	cg00117018	chr8	145955983	+	1666926		ATTTCAATCRTATTTATTAAAAATCCCTTAACAAAACCCTACCCCRAAAC		II			NA	NA	NA	NA	NA	NA	chr8:145955639-145955989	Island	CATGTGACGCTGCGACGGGGCGTCCCGGGGGTGACACTGGCATGTGACGCTGCGACGGGG[CG]TCCCGGGGCAGGGCCCTGCCAAGGGACCCCCAACAAACACGACTGAAACTCAGCCTGGAT	TTTCAGTCGTGTTTGTTGGGGGTCCCTTGGCAGGGCCCTGCCCCGGGACG	ZNF251	NM_138367	Body					8:145926403-145927042	8:145955019-145956512	Unclassified	ZNF251	ENST00000533117.1	3'UTR	ZNF251;ZNF251	ENST00000524394.1;ENST00000533117.1	3'UTR;3'UTR	chr8:145955965-145956215	3						TRUE		NA	intermediateMethylation	ZNF251
181	cg00118597	chr12	15502027	-	16639988		ACCATAAAATAATCTAACCTACAAAACAAATTTATAAAACAAATAATACC		II			NA	NA	NA	NA	NA	NA		OpenSea	CATTTTTAAAGACCATAGAATAGTCTGACCTGCAAAACAGATTTATGGAACAAGTAATAC[CG]ATACAGTATAATAAAACTTATAGTAGATGTATATAAGTTTTATACTTCAAGAAATAGTGA	CGGTATTACTTGTTCCATAAATCTGTTTTGCAGGTCAGACTATTCTATGG	PTPRO;PTPRO	NM_002848;NM_030667	Body;Body								RERG	ENST00000437578.2	TSS1500	RERG;RERG;PTPRO	ENST00000393736.3;ENST00000437578.2;ENST00000545023.1	TSS1500;TSS1500;5'UTR										NA	NA	PTPRO
182	cg00118989	chr5	135701794	-	12646200		ACAAAACTAAAAAAATTAACTTTCATTTACAACTTTCCATTTTTTAAAAC		II			NA	NA	NA	NA	NA	NA		OpenSea	TCACATTAGTAACAAGACTAAAAGGGTTAGCTTTCATTTGCAACTTTCCATTTTTTGAAA[CG]AAATTCTCAATCCAAAATACCATTTCCCCAACAGTTCCCACGCTCACCAATTGCTATGTA	CGTTTCAAAAAATGGAAAGTTGCAAATGAAAGCTAACCCTTTTAGTCTTG	TRPC7;TRPC7;TRPC7	NM_001167577;NM_020389;NM_001167576	TSS1500;TSS1500;TSS1500								TRPC7;TRPC7	ENST00000355180.3;ENST00000513104.1	TSS1500;TSS1500	TRPC7;TRPC7	ENST00000355180.3;ENST00000513104.1	TSS1500;TSS1500					chr5:135699793-135702077	6		TRUE		NA	NA	TRPC7
183	cg00120123	chr6	135583702	+	90777854		ACRAACACRTACTCTATTTTCTCATAAAAATATCTAATACTACATCTATC		II			NA	NA	NA	NA	NA	NA		OpenSea	GGAGAGAAGGAAGAGGCTAAGTTGGTTCCCAGGTTCCTGTGTGGGTGACCGCGATAAGGA[CG]ACAGATGCAGTACCAGATATCTCCATGAGAAAACAGAGCACGTGCTCGTCGTCTTTGGAA	CGAGCACGTGCTCTGTTTTCTCATGGAGATATCTGGTACTGCATCTGTCG																	chr6:135583565-135583830	3								NA	NA	NA
184	cg00120721	chr10	19175217	+	30731936		TTATTCTATACATATCAATCTTATCTCTCACCAAAACTATTCTCATTACC		II			NA	NA	NA	NA	NA	NA		OpenSea	GAAGCTATGGTTAAGAGAAGCTCTGACTCACCCTCAGCCACACTATAAATTAACAGAGAA[CG]GCAATGAGAACAGTCCTGGTGAGAGATAAGACTGACATGCACAGAATAATCATGGACATG	CGGCAATGAGAACAGTCCTGGTGAGAGATAAGACTGACATGCACAGAATA																	chr10:19175080-19175390	3								NA	NA	NA
185	cg00120932	chr6	30079436	-	6719373	37615547	TCTACTTCCAAAAATCATAAAATAAAATTTTTCTTACCATAAAAACATCA	TCTACTTCCAAAAATCGTAAAATAAAATTTTTCTTACCGTAAAAACATCG	I	A	Red	NA	NA	NA	NA	NA	NA		OpenSea	GGCAGAGATGTTTCTGCTTCCAGAGATCGTGGGATGGAGTTTTTCTTACCGTGAAGACAT[CG]ACCCTGTGTACACCTTGTGCCTTCACTTGTACTGTCTCCTTCTCCTTTTGCTGCAAGACT	TCTGCTTCCAGAGATCGTGGGATGGAGTTTTTCTTACCGTGAAGACATCG	TRIM31	NM_007028	Body								TRIM31;TRIM31;TRIM31-AS1	ENST00000496062.1;ENST00000376734.3;ENST00000440874.1	3'UTR;ExonBnd;5'UTR	TRIM31;TRIM31;TRIM31;TRIM31;TRIM31;TRIM31;TRIM31;TRIM31-AS1	ENST00000496062.1;ENST00000485864.1;ENST00000480808.1;ENST00000477254.1;ENST00000493404.1;ENST00000376734.3;ENST00000480808.1;ENST00000440874.1	3'UTR;3'UTR;3'UTR;TSS1500;3'UTR;ExonBnd;1stExon;5'UTR								TRUE		NA	NA	TRIM31
186	cg00121045	chr16	1416053	-	77716250	35627903	TTTAAAAAAAATACCTTAAAACCATCAATAAAACTAAATAAATAACAACA	TTTAAAAAAAATACCTTAAAACCGTCGATAAAACTAAATAAATAACAACG	I	T	Red	rs74697119	0.018298	NA	NA	NA	NA	chr16:1414417-1414851	S_Shore	GCATTTAAGGTTTTTGAGGAAAATACCTTGAAACCGTCGGTAGGACTAGATAGGTGACAA[CG]TGTGACAGGAAAGGCTGTCAGGCCAAGCGCAGGCGGGGCTCCCAGCCTCATGATAACGTG	TTTGAGGAAAATACCTTGAAACCGTCGGTAGGACTAGATAGGTGACAACG	UNKL	NM_023076	3'UTR					16:1355932-1356300			UNKL;UNKL;UNKL;UNKL;UNKL	ENST00000391893.2;ENST00000248104.7;ENST00000397464.1;ENST00000508903.2;ENST00000402641.2	3'UTR;3'UTR;3'UTR;3'UTR;3'UTR	UNKL;UNKL;UNKL;UNKL;UNKL;UNKL;UNKL	ENST00000391893.2;ENST00000248104.7;ENST00000562537.1;ENST00000397464.1;ENST00000508903.2;ENST00000402641.2;ENST00000562537.1	3'UTR;3'UTR;3'UTR;3'UTR;3'UTR;3'UTR;1stExon	chr16:1416005-1416190	3						TRUE		NA	NA	UNKL
187	cg00121868	chr12	80463147	+	67620237		TATTTTTCCTACTACTTATTACATATCAAACACTATTCTAATTACTTTTC		II			NA	NA	NA	NA	NA	NA		OpenSea	TGCACAATGGGATAACTTCCCTCCAAGGATGGTGTTGTGATAAACAAACAAATTAACACA[CG]AAAAGCAATTAGAACAGTGCTTGACATGTAATAAGCAGTAGGAAAAATAGGTTTAAAAAG	ATTTTTCCTACTGCTTATTACATGTCAAGCACTGTTCTAATTGCTTTTCG											U7	ENST00000459514.1	TSS1500	U7	ENST00000459514.1	TSS1500										NA	intermediateMethylation	NA
188	cg00121876	chr6	166251659	-	86620862		AATAACATTATAAAACAATTCCRTTCCCTTCCCACAATTTATAACATCTC		II			NA	NA	NA	NA	NA	NA		OpenSea	TGTAGGGTTTGAGTAACATTATAAAACAATTCCGTTCCCTTCCCACAATTTATAACATCT[CG]TAAACCCTTTGGGGAAATAACTTTTCACTTTAAAATCATACCATCCCATTCACCATTTCC	CGAGATGTTATAAATTGTGGGAAGGGAACGGAATTGTTTTATAATGTTAC											RP11-252P19.3	ENST00000535229.1	3'UTR	RP11-252P19.3	ENST00000535229.1	3'UTR	chr6:166251465-166251750	3						TRUE	TRUE	NA	NA	NA
189	cg00122614	chr7	1562658	-	68699846		AACCRATCTTTTCATTTAAAAATACTTTACAATTTACAACRAACTTCCCC		II			rs67573033	0.387038	NA	NA	NA	NA		OpenSea	CCATTGCGCCCAGCCGGTCTTTTCATTTGAGAATGCTTTGCAGTTTACAACGAACTTCCC[CG]TGTCTGGCCCTCAAGTCGATCCTGTTTCTATTTTAGGGATGAGGAGCGGGCTCAAGGGTG	CGGGGAAGTTCGTTGTAAACTGCAAAGCATTCTCAAATGAAAAGACCGGC							TRUE																			NA	intermediateMethylation	NA
190	cg00123225	chr9	3875784	+	26717545		CATTTACACTTTATAATTTTACCTTACTACTATATTCTCCCCTACTAAAC		II			NA	NA	NA	NA	NA	NA		OpenSea	AGAGAACCTGCCATACTCACACTTGCCCACTCCAGCTGGGAAGGCAAGGGATGGGGCACA[CG]TCCAGTAGGGGAGAATATAGCAGCAAGGCAAAACCACAAAGTGCAAATGTCCATTTCATT	CGTCCAGTAGGGGAGAATATAGCAGCAAGGCAAAACCACAAAGTGCAAAT	GLIS3;GLIS3	NM_152629;NM_001042413	Body;Body								RP11-252M18.3;GLIS3	ENST00000422150.1;ENST00000461870.1	5'UTR;3'UTR	RP11-252M18.3;GLIS3;GLIS3;GLIS3	ENST00000422150.1;ENST00000474483.1;ENST00000461870.1;ENST00000467497.1	5'UTR;3'UTR;3'UTR;3'UTR	chr9:3875120-3875815	3								NA	NA	GLIS3
191	cg00123232	chr9	16921903	-	48646143		ATACCAACATATTAAATTCTTTATCCAAACTCTCACAAAAAAACTAAATC		II			rs116304673	0.019114	NA	NA	NA	NA		OpenSea	AGGATATTCTAGTACCAACATGTTAAATTCTTTATCCAGGCTCTCACAGAAGGACTAGAT[CG]TTTTAGACAGGGCTTCCACTAGAAGAGAAGGACAGAAAGAAATAATATTAACAACAACAA	CGATCTAGTCCTTCTGTGAGAGCCTGGATAAAGAATTTAACATGTTGGTA																	chr9:16921885-16922235	3								NA	intermediateMethylation	NA
192	cg00123963	chr17	80702289	-	90726366		CCTTTACCACAATCAAAATAAATATACTAATTACCCCCAAAAAATTCCTC		II			NA	NA	NA	NA	NA	NA		OpenSea	GTACCTGTGAACCTTTACCACAGTCAAGGTGAGTATACTGATTACCCCCAAAAGGTTCCT[CG]TGCCCTTCCCTGCCCCTGGGCAACCATTCATTGGTGTTGTCACTGTAGATTAGTTTGCAT	CTTTACCACAGTCAAGGTGAGTATACTGATTACCCCCAAAAGGTTCCTCG	FN3K	NM_022158	Body								RP11-388C12.8	ENST00000572594.1	TSS1500	RP11-388C12.8;FN3K	ENST00000572594.1;ENST00000570734.1	TSS1500;5'UTR										NA	intermediateMethylation	FN3K
193	cg00124993	chr5	135416412	+	53806246	50715900	AATACAAACAAAAAAAACTAAAAATCCCTCCAAAACACATTAACAAAACA	AATACGAACGAAAAAAACTAAAAATCCCTCCAAAACACGTTAACAAAACG	I	C	Grn	NA	NA	NA	NA	NA	NA	chr5:135416204-135416475	Island	GCATGTGCTCCCCGCCCCCGAGAGGCCTGCGTCATGCGGTCTCGCCCGCTCTGCGCCAGG[CG]TCCTGCTAACGTGTCCTGGAGGGACTCTCAGTTCCTCCCGCCCGCATCCTGCGCGGGAAC	GATGCGGGCGGGAGGAACTGAGAGTCCCTCCAGGACACGTTAGCAGGACG	MIR886	NR_030583	TSS200					5:135444113-135444367	5:135416212-135416626	Unclassified_Cell_type_specific	VTRNA2-1	ENST00000365160.1	TSS200	VTRNA2-1	ENST00000365160.1	TSS200	chr5:135416105-135416475	3						TRUE		NA	NA	MIR886
194	cg00125500	chr4	174673801	-	78683320		TCTAAAAAACRAACACTACCTAACAAAAACTACACCTCTAAAAATACAAC		II			NA	NA	NA	NA	NA	NA		OpenSea	TTGGAGACTCTTCTGAGGAGCGGGCACTGCCTGGCAGGGACTGCACCTCTGAAGGTACAA[CG]AAGCTGGTTTTGGGGCTCTTGCAAAATGGGCTGGAGACTGGAATCACGTTCCAGGGTGAA	CTGAGGAGCGGGCACTGCCTGGCAGGGACTGCACCTCTGAAGGTACAACG									4:174673540-174674414	Unclassified_Cell_type_specific									chr4:174673790-174674367	6	chr4:174673589-174674335	6				NA	intermediateMethylation	NA
195	cg00125585	chr19	51635803	-	62710911		ACTATAATCTAAATATTTTTACCAAACCATATATATCTCATAACCCRACC		II			rs73932817	0.027879	NA	NA	NA	NA		OpenSea	AGCCTCCTGAGACTGTAGTCTGAGTGTTTTTACCAGGCCATATGTGTCTCATGACCCGAC[CG]CAAAAGGCCATCTGGTGGACATTTTGGTTTAACAAACCCTTTCGAGAAACACTTGGCGGA	CGGTCGGGTCATGAGACACATATGGCCTGGTAAAAACACTCAGACTACAG	SIGLEC9	NM_001198558	Body					19:56327611-56327690									chr19:51635240-51635950	3								NA	NA	SIGLEC9
196	cg00125768	chr22	46264625	+	91722361		AAAACCAAAACAATACCCCTTCTATAAACTCCAAAAACACCRAACTATAC		II			rs136048	0.297445	NA	NA	NA	NA	chr22:46262065-46263747	S_Shore	CCTAAGTCAAATCACATCATTCTTCTGCCAAAACCCTCCAAAGACTCTCAGCTTGCTCAG[CG]CACAGCCCGGTGCTCCTGGAGCCCACAGAAGGGGCACTGCCCTGGCTTCCCCTTCTGCCG	CGCACAGCCCGGTGCTCCTGGAGCCCACAGAAGGGGCACTGCCCTGGCTT																	chr22:46264405-46265015	3								NA	NA	NA
197	cg00126237	chr1	58857835	+	53703590		AAATAAAATACCAAAAAATTTAAACTTATCTTTCTTCCCCTCAACTCTAC		II			rs338933	0.267919	NA	NA	NA	NA		OpenSea	GATTATGGTTCTGGGGTTAACATCACTTAGCAGGGCAGGCAGGAAGGAAGAAGAGCTAAG[CG]CAGAGTTGAGGGGAAGAAAGATAAGCTCAAATTTTCTGGCATCTCACTTTTACTACAAAA	CGCAGAGTTGAGGGGAAGAAAGATAAGCTCAAATTTTCTGGCATCTCACT							TRUE				DAB1	ENST00000485760.1	3'UTR	DAB1	ENST00000485760.1	3'UTR	chr1:58857785-58858175	3								NA	intermediateMethylation	NA
198	cg00126412	chr10	5607725	-	88781593		AAAATTCACCCTAATTAACCTAAACATCTAAAAAATTCTAAACTAAACAC		II			rs4529812	0.295798	NA	NA	NA	NA		OpenSea	AGGGAAGTTCAAGGGTTCACCCTGATTGGCCTGAACATCTGGGAAGTTCTGGGCTGAGCA[CG]ATGACAAATGTGCCTCCCACCCCCACCATCCACACTCATCTACCCACACACACGGGTTCT	CGTGCTCAGCCCAGAACTTCCCAGATGTTCAGGCCAATCAGGGTGAACCC					chr10:5607602-5607602												chr10:5607645-5608375	3								NA	NA	NA
199	cg00126995	chr5	54780174	-	20702130		ACCCATAAATCCACCCCCTTCTCCTTATTATAATTAAAATTAAACCCTCC		II			rs2115324	0.197267	NA	NA	NA	NA		OpenSea	TGATTCCCCTCACCCATAAATCCACCCCCTTCTCCTTGTTGTAGTTAGAGTTGAGCCCTC[CG]CTATTGCACTAGGTGCAATAGTCTTGAGTAAAGTTTTCCTTACCATTTTAACAAGTATCA	CGGAGGGCTCAACTCTAACTACAACAAGGAGAAGGGGGTGGATTTATGGG	PPAP2A;PPAP2A	NM_176895;NM_003711	Body;Body				TRUE				PPAP2A	ENST00000515132.1	3'UTR	PPAP2A	ENST00000515132.1	3'UTR					chr5:54779924-54781383	4		TRUE		NA	intermediateMethylation	PPAP2A
200	cg00127664	chr18	29597931	-	61619230		TTCATCACTAAAACCRAATCTAACRTACAATAAACACTAAATAAATCTTC		II			NA	NA	NA	NA	NA	NA	chr18:29598566-29599460	N_Shore	ACGATTGTGTCTTCATCACTAGAACCGAGTCTGGCGTGCAGTGGGCACTAAATAAGTCTT[CG]TAAAAAGTGTAAATTAACGCCCGGCTAATTTTTGTATTATTAGCAGCGACGGGGTTTCAC	CGAAGACTTATTTAGTGCCCACTGCACGCCAGACTCGGTTCTAGTGATGA	RNF125	NM_017831	TSS1500								RNF125	ENST00000217740.3	TSS1500	RNF125	ENST00000217740.3	TSS1500					chr18:29597795-29600203	6				NA	intermediateMethylation	RNF125
201	cg00128506	chr8	8641298	+	9741332		AAAATCACTCTACTCTACAAAACTCTTCAACTATCTATACAAAAAATTCC		II			rs3087732	0.118559	NA	NA	NA	NA		OpenSea	TAGTGAATCACCTATCGCCTCGGTGGGCTGCTGTGTCTTTCCAGGTGCTGAAAGAGAAAA[CG]GAATTTCTTGCATAGACAGCTGAAGAGTCCTGTAGAGCAGAGTGATTTTTGTATCTCCAA	CGGAATTTCTTGCATAGACAGCTGAAGAGTCCTGTAGAGCAGAGTGATTT									8:8641019-8641494	Unclassified	RP11-211C9.1;MFHAS1	ENST00000522213.1;ENST00000276282.6	TSS1500;3'UTR	RP11-211C9.1;MFHAS1	ENST00000522213.1;ENST00000276282.6	TSS1500;3'UTR	chr8:8640985-8641575	3								NA	NA	NA
202	cg00128590	chr9	101003021	+	8639583		AACRAACTTCCCATTCCCAAAAATATATACTAAAACTTAAAAAACCTTTC		II			NA	NA	NA	NA	NA	NA		OpenSea	GTCTGATAAGCAGTCACCCCTGGGGTGTGGGAAAGCACAGAAACCACAACTTTAGGGCAG[CG]AAAGGCCTTCTAAGCCCTAGCACACATCTCTGGGAATGGGAAGCTCGCTACCTTCTGAAA	GCGAGCTTCCCATTCCCAGAGATGTGTGCTAGGGCTTAGAAGGCCTTTCG	TBC1D2;TBC1D2;TBC1D2	NR_051978;NM_018421;NM_001267571	Body;Body;Body								TBC1D2	ENST00000342112.5	5'UTR	TBC1D2;TBC1D2	ENST00000465784.1;ENST00000342112.5	3'UTR;5'UTR	chr9:101002800-101003030	3								NA	NA	TBC1D2
203	cg00128695	chr10	133508866	+	11743828		ATTCACRTAACCATAATTCACATCCTCCTTCTCACACTTATTTTTCTAAC		II			NA	NA	NA	NA	NA	NA	chr10:133508354-133508591	S_Shore	CCTGGGCTCTCCATGCCCTTGTGGCGTCTCCACCCCATGCTTCCCTCTCCCTTCCCAGCA[CG]CCAGAAAAACAAGTGTGAGAAGGAGGATGTGAATTATGGTCACGTGAATAAGGGGATTTA	CGCCAGAAAAACAAGTGTGAGAAGGAGGATGTGAATTATGGTCACGTGAA								10:133358745-133358857													chr10:133508321-133509662	5		TRUE		NA	intermediateMethylation	NA
204	cg00129273	chr8	70906996	+	14624566		ATAAACCTCRAAATAACTATAACCACTATAACAACTAAAAAACTACRAAC		II			NA	NA	NA	NA	NA	NA		OpenSea	ACGGGCGGGCAAGGCGCTGCAGGGAGGGACTCCAAAGACACACGCGCGCAGCCCTCCTCC[CG]CCCGCAGCCCTTCAGCTGCTACAGTGGCCACAGCTATTCCGAGGTCTATTCCGGCCTCGC	CGCCCGCAGCCCTTCAGCTGCTACAGTGGCCACAGCTATTCCGAGGTCTA						DMR		8:71069470-71069723									chr8:70906840-70907175	3						TRUE		NA	lowMethylation	NA
205	cg00130086	chr19	57454404	+	2697989		CAATTCACAACAACCACATATTAAATACTTAACAACCATCTATAATTTAC		II			NA	NA	NA	NA	NA	NA		OpenSea	CGCGAGCGCTGCCCCCCTACTCAGATGGCACTCTAGAACTGGAATGTCCCACAGAGCAGC[CG]CAAACCACAGATGGCTGTTAAGCACTTAATATGTGGCTGCTGTGAATTGAGCCTTGCCAC	AATTCACAGCAGCCACATATTAAGTGCTTAACAGCCATCTGTGGTTTGCG																	chr19:57454200-57454475	3								NA	NA	NA
206	cg00130180	chr2	242625439	+	22657915		AACTTATTTACAAATTACTATTATTACTCAAAAAAATTCCTTTAACTTCC		II			NA	NA	NA	NA	NA	NA	chr2:242625961-242626720	N_Shore	GACTCAAGTCTCACGTTGAATTTTACTTTACTAAATCTCTAGACAGGCTTGGATCTTCTG[CG]GAAGCCAAAGGAATTTCTCTGAGCAATAACAGCAATCTGCAAACAAGCTGGGATGAAAAA	GCTTGTTTGCAGATTGCTGTTATTGCTCAGAGAAATTCCTTTGGCTTCCG	DTYMK;DTYMK;DTYMK	NM_001165031;NM_012145;NR_033255	Body;Body;Body											DTYMK;DTYMK;DTYMK	ENST00000493095.1;ENST00000464603.1;ENST00000420144.1	3'UTR;3'UTR;TSS200	chr2:242625305-242625575	3						TRUE		NA	intermediateMethylation	DTYMK
207	cg00130307	chr10	122741155	+	75622257		AATAAATCCTTTTAATACATACCAAAAAACTACAACTAAAAAATACCACC		II			NA	NA	NA	NA	NA	NA	chr10:122739052-122739391	S_Shore	AACTTGTCAAATGGGAGCTTAATAGAGTCTCCTGGGGGCTCCCTTGCAGGCCCAGCACCA[CG]GTGGCATCCCCCAGTTGCAGCTCCCTGGTATGTATTAAAAGGACCTATTGGGTTTACAGG	CGGTGGCATCCCCCAGTTGCAGCTCCCTGGTATGTATTAAAAGGACCTAT	MIR5694	NR_049879	Body				TRUE				RP11-95I16.2	ENST00000414774.1	TSS1500	RP11-95I16.2	ENST00000414774.1	TSS1500	chr10:122740985-122741530	3								NA	NA	MIR5694
208	cg00134032	chr7	55372268	+	11756882		TTAAACAACAATCTAACAATTCCTATAAATATAACCCAACAATTCTACTC		II			NA	NA	NA	NA	NA	NA		OpenSea	TATTTGCATACGAGCCTTTGTGTGTGCACATGCTTTTCATTTCCCTTGGGTACACACCTA[CG]AGTAGAATTGCTGGGTCATATCCACAGGAACTGCCAGACTGTTGTCCAAAGTGGCTGCCC	CGAGTAGAATTGCTGGGTCATATCCACAGGAACTGCCAGACTGTTGTCCA																	chr7:55372120-55372415	3								NA	intermediateMethylation	NA
209	cg00134134	chr1	178853554	-	45707539		TAAAAAATCCCTAATAAATACCTTTTTTAAAATTCCCAATATAAACCTTC		II			NA	NA	NA	NA	NA	NA		OpenSea	TTATCATTATTTAAGAAATCCCTGATAAGTACCTTTTTTAAAATTCCCAATATAGGCCTT[CG]CACTAAGTTTCATGTATATTCTAAAAATATTTGATGGCTAATCTGATAAGATGTGAAGTG	AAGAAATCCCTGATAAGTACCTTTTTTAAAATTCCCAATATAGGCCTTCG	RALGPS2;RALGPS2	NM_001286247;NM_152663	Body;Body								RALGPS2;RALGPS2	ENST00000535251.1;ENST00000477383.1	TSS1500;5'UTR	RALGPS2;RALGPS2	ENST00000535251.1;ENST00000477383.1	TSS1500;5'UTR										NA	NA	RALGPS2
210	cg00135293	chr6	102088363	-	80674824		CATTTCCCAACATAACAATTATACTCAAATTCAAAACATCCTAAAATACC		II			NA	NA	NA	NA	NA	NA		OpenSea	TCCAACTCATTCATTTCCCAACATAGCAATTGTGCTCAAGTTCAAAGCATCCTAAAATAC[CG]CCAAAATATCAAAGATTGCTAACCTGGAGAATTATCTGGACCTACAGCAGACCTGGCTTT	ATTTCCCAACATAGCAATTGTGCTCAAGTTCAAAGCATCCTAAAATACCG	GRIK2;GRIK2;GRIK2	NM_001166247;NM_175768;NM_021956	Body;Body;Body				TRUE										chr6:102088100-102088415	3						TRUE		NA	NA	GRIK2
211	cg00137234	chr4	155703138	-	67726592		AATTCAACAATCTAATTTCAAAATTAAATTCAAACTAAATAAACTTTAAC		II			NA	NA	NA	NA	NA	NA	chr4:155702340-155703328	Island	CGGCTGGGTGAGATTCAGCAGTCTGGTTTCAGAATTGAATTCAGGCTGGGTGAGCTTTAG[CG]GGCTCCTAGTCGTTTGCGTGGAGTTCTAGCCGGGACTGAGCCTCGAACTTTACTTTGCCT	ATTCAGCAGTCTGGTTTCAGAATTGAATTCAGGCTGGGTGAGCTTTAGCG	RBM46	NM_144979	5'UTR					4:155921670-155922778			RP11-21G20.3;RBM46;RBM46	ENST00000515071.1;ENST00000514866.1;ENST00000510397.1	TSS200;5'UTR;5'UTR	RP11-21G20.3;RBM46;RBM46;RBM46	ENST00000515071.1;ENST00000514866.1;ENST00000510397.1;ENST00000512640.1	TSS200;5'UTR;5'UTR;5'UTR	chr4:155702980-155703315	3						TRUE		NA	intermediateMethylation	RBM46
212	cg00137951	chr7	43417374	+	92610987		AATCCCCAAAATCAAACTTCCCTTTAATCCAAAAACTACTTAATAATTCC		II			NA	NA	NA	NA	NA	NA		OpenSea	CCCAGGCATGTTGCCAGGGTGTAAAGGCCCTTATCTGTGTGCTCTCTGCCAATGGGAAGT[CG]GAATTATCAAGCAGCCCTTGGATCAAAGGGAAGTCTGATCCTGGGGACTTTCTTATGCCT	CGGAATTATCAAGCAGCCCTTGGATCAAAGGGAAGTCTGATCCTGGGGAC	HECW1;HECW1	NM_001287059;NM_015052	Body;Body											HECW1;HECW1	ENST00000481031.1;ENST00000492310.1	TSS200;5'UTR	chr7:43417260-43417490	3								NA	NA	HECW1
213	cg00139234	chr6	163922286	-	48778114		CCCACCCAACACTAACATAAACTACTCACTAAATAACCAAAAAAAATTTC		II			NA	NA	NA	NA	NA	NA		OpenSea	TCAAAGTGCTCCCCACCCAACACTGGCATGGACTGCTCACTAGGTGGCCAAAAGAGATTT[CG]TTTATGGATGTGTTTTGAATGTTTTAACATTAAAAAAAAAAAACCCAAAGCATTTGAGGC	CGAAATCTCTTTTGGCCACCTAGTGAGCAGTCCATGCCAGTGTTGGGTGG	QKI;QKI;QKI;QKI;QKI	NM_206855;NM_206854;NM_206853;NM_001301085;NM_006775	Body;Body;Body;Body;Body											QKI;QKI	ENST00000545346.1;ENST00000545607.1	3'UTR;3'UTR	chr6:163922140-163922375	3								NA	intermediateMethylation	QKI
214	cg00139956	chr16	56512336	-	39606180		AAAAACCACAATTTTTTAACCACAATATAACAACACTCAAATAAAATTAC		II			NA	NA	NA	NA	NA	NA		OpenSea	TTGGCCAGGCTGGAGACCACAATTTTTTAACCACAGTGTAGCAACACTCAAGTGGGATTG[CG]AATACTGTTACTAATGGTTAATGTCACAGCTTGCCTTTTCTATATTCCAGCTGACTAAAG	CGCAATCCCACTTGAGTGTTGCTACACTGTGGTTAAAAAATTGTGGTCTC											OGFOD1	ENST00000566157.1	3'UTR	OGFOD1;BBS2;BBS2	ENST00000566157.1;ENST00000564123.1;ENST00000564459.1	3'UTR;3'UTR;3'UTR	chr16:56512240-56512450	3								NA	NA	NA
215	cg00142257	chr9	124990276	+	93719489		CTTTTTTATTTTCTTTCTTTCTCTCTTTTCTCCTTTTTACATTTTATACC		II			NA	NA	NA	NA	NA	NA	chr9:124987743-124991086	Island	ATTTTTTCTCTCTCCACCCGCCCCCCCACCCCACTCCCCTTCCTCGCTCCCTTCTCCTCT[CG]GCACAAAATGCAAAAAGGAGAAAAGAGAGAAAGAAAGAAAATAAAAAAGAGATGGGTGAG	CGGCACAAAATGCAAAAAGGAGAAAAGAGAGAAAGAAAGAAAATAAAAAA	LHX6;LHX6	NM_199160;NM_014368	Body;Body								LHX6;LHX6	ENST00000560152.1;ENST00000373754.2	TSS1500;TSS1500	LHX6;LHX6;LHX6;LHX6;LHX6;LHX6	ENST00000558672.1;ENST00000560152.1;ENST00000560485.1;ENST00000559529.1;ENST00000373755.2;ENST00000560485.1	TSS1500;TSS1500;5'UTR;5'UTR;TSS1500;1stExon			chr9:124986604-124992053	6	chr9:124986719-124992317	6		TRUE		NA	NA	LHX6
216	cg00142430	chr4	1410791	+	93695265		CAAATACRTCTAAAACCCACAACTACTAAACAAAACAAACTCACTAAACC		II			rs7666322	0.207444	NA	NA	NA	NA	chr4:1408521-1409224	S_Shore	AGTGGCTCTGGTGAATGCAGCCCTTCCCTTGCTGGGCTTCCTAGTGGGGGCCTGGAGGTG[CG]GCCCAGTGAGTCTGCCCTGCCCAGTAGCTGTGGGCCTCAGACGCACCTGTCTTCTGGCAG	CGGCCCAGTGAGTCTGCCCTGCCCAGTAGCTGTGGGCCTCAGACGCACCT																	chr4:1410485-1410835	3								NA	intermediateMethylation	NA
217	cg00144814	chr20	12349600	+	14680546		ACAACTATAAATTTCTCTCTTAACACAACTTTTACTACATCCAATAATTC		II			NA	NA	NA	NA	NA	NA		OpenSea	AAAAAGAAATTATTAGGAATATTAGAAAAATAGTTTGAGACAATGAAAACAAAAATACAA[CG]AACCATTGGATGTAGTAAAAGCTGTGCTAAGAGAGAAATTTATAGCTGTAAACACTTACA	CGAACCATTGGATGTAGTAAAAGCTGTGCTAAGAGAGAAATTTATAGCTG																										NA	intermediateMethylation	NA
218	cg00145955	chr16	29703480	-	23623296		TCCATTAAACTACAAATCTTCTCCCTACCRATAAATAACRCTATTACACC		II			NA	NA	NA	NA	NA	NA	chr16:29706198-29706458	N_Shelf	GATGGCGGGGGTCCATTAGGCTGCAGGTCTTCTCCCTGCCGATAGATGGCGCTGTTGCAC[CG]CGCCTGGGTTTGCCTCTGCCCGCAGCCATGCAGGGCCCATCACGGGCTATGCCTACCGCG	CCATTAGGCTGCAGGTCTTCTCCCTGCCGATAGATGGCGCTGTTGCACCG	QPRT	NM_014298	Body					16:29610830-29611042	16:29703149-29703665	Promoter_Associated	QPRT	ENST00000219771.7	5'UTR	QPRT	ENST00000219771.7	5'UTR	chr16:29703105-29703555	3						TRUE		NA	NA	QPRT
219	cg00146027	chr10	33299147	+	51772902		CTAATTATCATCTATTATCTAACTACTCCTCACAATATAAACTTATACTC		II			NA	NA	NA	NA	NA	NA		OpenSea	ATCATACTGATAGAGTGATGCACTAAGCCTGTATTTATTTTCAGATCGATTTCTAGATAA[CG]AGCACAAGCTCATATTGTGAGGAGCAGCTAGACAACAGATGATAATCAGGGTGTGTGCTT	CGAGCACAAGCTCATATTGTGAGGAGCAGCTAGACAACAGATGATAATCA							TRUE		10:33299011-33299856	Unclassified	RP11-462L8.1;RP11-462L8.1	ENST00000450890.1;ENST00000414157.1	5'UTR;5'UTR	RP11-462L8.1;RP11-462L8.1	ENST00000450890.1;ENST00000414157.1	5'UTR;5'UTR	chr10:33298945-33299715	3						TRUE		NA	intermediateMethylation	NA
220	cg00146490	chr17	2120742	+	51702986		TTAAAAATAATCAACTACCAAAAATATAATCTCTACTTTTCCTAAAAACC		II			NA	NA	NA	NA	NA	NA		OpenSea	TAATATATATTATTTTACCAAAATGTGATCAATTGCAAAGTTCATAACCATGAAGCCACA[CG]GTCTTCAGGAAAAGCAGAGATCACATTTTTGGCAGCTGACCACTCCCAACCACCAGAAAA	CGGTCTTCAGGAAAAGCAGAGATCACATTTTTGGCAGCTGACCACTCCCA	SMG6;SMG6;SMG6	NM_001256828;NM_001256827;NM_017575	Body;Body;Body								AC130689.5	ENST00000413674.1	TSS1500	AC130689.5;SMG6	ENST00000413674.1;ENST00000572205.1	TSS1500;3'UTR	chr17:2120700-2121015	3								NA	NA	SMG6
221	cg00147172	chr22	46423604	+	44686198	67802192	ACACACTACCAAACTAATTAACATAAACAAAAAACACTAACACAAAAACA	ACGCGCTACCAAACTAATTAACATAAACGAAAAACGCTAACGCGAAAACG	I	C	Grn	NA	NA	NA	NA	NA	NA	chr22:46423299-46423652	Island	TGCTTTGTGTCTCGCCCCGGCCAGCTGGGCCCGCGAGGGACGTGCCAGCTCGGCCGGCGG[CG]TCCCCGCGCCAGCGCCCCTCGCCCATGCTAATCAGCCTGGCAGCGCGTCTGGGCGGGCGG	ACGCGCTGCCAGGCTGATTAGCATGGGCGAGGGGCGCTGGCGCGGGGACG					chr22:46423205-46423205			22:44801875-44802338									chr22:46422765-46423735	3						TRUE		NA	intermediateMethylation	NA
222	cg00148063	chr8	4853360	+	76783945		ATTCCAAACCTAAAAACTAATTCTCTCTTACTAAAATATAAAATTTCCAC		II			NA	NA	NA	NA	NA	NA	chr8:4848968-4852635	S_Shore	GGACATTTAAAGGATTCGACATCCTTGACCAAAAAGGTTTAGCCCTTTCAGAGGACAGAA[CG]TGGAAATCCCATACCCTAGTAAGAGAGAATTAGCCTCCAGGCCTGGAACCATTAGAGTAT	CGTGGAAATCCCATACCCTAGTAAGAGAGAATTAGCCTCCAGGCCTGGAA	CSMD1	NM_033225	TSS1500			RDMR					CSMD1;CSMD1;CSMD1	ENST00000542608.1;ENST00000400186.3;ENST00000520002.1	TSS1500;TSS1500;TSS1500	CSMD1;CSMD1;CSMD1	ENST00000537824.1;ENST00000400186.3;ENST00000520002.1	TSS1500;TSS1500;TSS1500	chr8:4853305-4853495	3								NA	intermediateMethylation	CSMD1
223	cg00148411	chr10	5930582	+	98729971		TCAAATAACATTACTCCAATCAATATCCAAAATTCCTAAATTATACACRC		II			NA	NA	NA	NA	NA	NA	chr10:5930914-5932389	N_Shore	TGGTGGTTATGCAAGGCTGCACGTATGTGATACAACTGCACTGTGCTCTACACACACGAG[CG]CGTGTATAACTCAGGAATTCTGGATATTGATTGGAGCAATGCCACTTGAAACAATGCATT	CGCGTGTATAACTCAGGAATTCTGGATATTGATTGGAGCAATGCCACTTG	ANKRD16;ANKRD16;ANKRD16;FBXO18	NM_019046;NM_001009941;NM_001009943;NM_001258452	Body;Body;Body;TSS1500								FBXO18	ENST00000397269.3	TSS1500	FBXO18;ANKRD16	ENST00000397269.3;ENST00000492368.1	TSS1500;TSS1500	chr10:5930320-5931415	3								NA	intermediateMethylation	ANKRD16
224	cg00148727	chr12	34756440	+	9762379		TTATAACCATAAACCAAAAAAACCCAAAATCTACAAAACCCCRTACATAC		II			NA	NA	NA	NA	NA	NA		OpenSea	GAAGGAAAAAAAAAGCGGCACGGCAGAGGTCCCCTAAAGGACGAAACTGCCTCCCAACCA[CG]CATGCACGGGGCCCTGTAGATCCTGGGCTTCCCTGGTTCATGGCCACAAAGCATATCAGG	CGCATGCACGGGGCCCTGTAGATCCTGGGCTTCCCTGGTTCATGGCCACA								12:34647495-34647791																TRUE		NA	intermediateMethylation	NA
225	cg00148862	chr2	1286394	-	68810177		AATCCAAAAACAATATCTACAAAATCCCRCCAAACATCACTCACAATAAC		II			NA	NA	NA	NA	NA	NA	chr2:1286393-1286642	Island	CCAAACAGGGGAATCCAGAGGCAGTATCTGCAAGGTCCCGCCAAGCATCACTCACAATAA[CG]CCGCCTCCCCCGCACAGCGCGTCCCTCCGGGAACTCCCCCCGCCCCCACGTCAGTGAGCT	ATCCAGAGGCAGTATCTGCAAGGTCCCGCCAAGCATCACTCACAATAACG	SNTG2	NM_018968	Body					2:1265379-1265649						SNTG2	ENST00000471239.1	5'UTR	chr2:1286385-1286630	3						TRUE		NA	NA	SNTG2
226	cg00149452	chr5	82177905	-	30723889		RATAAAATTACTATAATAAATATCAATAATCATAAACTTCTAAAAAAACC		II			rs4383715	0.191998	NA	NA	NA	NA		OpenSea	ATTACAAGTACGGTGAAATTGCTATGATAGGTATCAATAGTCATGAGCTTCTGAGAGGAC[CG]CTACCAGAATTTCCTTTCTCTGAGTCTCCAGAGTGGCAGTTGCAAGTACTGCTGTTAGAG	CGGTCCTCTCAGAAGCTCATGACTATTGATACCTATCATAGCAATTTCAC																			chr5:82177419-82177960	4						NA	intermediateMethylation	NA
227	cg00149455	chr10	134332383	-	5675485		RATAAACATTTATATCACRTCTACTTTTTTAACCRCTAAAACAAACAACC		II			rs73393480	0.026039	NA	NA	NA	NA		OpenSea	CCAGACCTGCCGATGGACATTTATATCACGTCTGCTTTTTTGGCCGCTGAAACAAGCAGC[CG]AGGTGCCTTTGGGCCTGTATCTTTGCCCACCTTCTGATTGTTTTCTGGACAAATCCCCGA	CGGCTGCTTGTTTCAGCGGCCAAAAAAGCAGACGTGATATAAATGTCCAT								10:134182178-134182541			RP11-432J24.5	ENST00000455414.1	TSS1500	RP11-432J24.5	ENST00000455414.1	TSS1500	chr10:134332120-134332395	3						TRUE		NA	intermediateMethylation	NA
228	cg00151250	chr8	91803412	+	11702851		AAACTTAACCTATAAACCTCACTTTTCCTCATCAATAAAATAATTACACC		II			NA	NA	NA	NA	NA	NA	chr8:91803656-91804141	N_Shore	AGCACCGCCTTTGTCAGCAGCACTGCCATAGGTAAGCCTCAGAACCCTCTGGGGTGAGAC[CG]GTGTAACCATTTTACTGATGAGGAAAAGTGAGGCTTACAGGTTAAGTCCTTCGAGCGCAA	GACTTAACCTGTAAGCCTCACTTTTCCTCATCAGTAAAATGGTTACACCG	NECAB1	NM_022351	TSS1500								NECAB1;NECAB1;TMEM64	ENST00000417640.2;ENST00000521954.1;ENST00000519519.1	TSS1500;TSS1500;5'UTR	NECAB1;NECAB1;NECAB1;TMEM64;TMEM64;TMEM64	ENST00000417640.2;ENST00000522729.1;ENST00000523962.1;ENST00000521211.1;ENST00000519519.1;ENST00000521852.1	TSS1500;TSS1500;TSS1500;3'UTR;5'UTR;5'UTR	chr8:91803105-91803635	3						TRUE		NA	NA	NECAB1
229	cg00152167	chr7	154953687	+	85749354		TACRATTTTTCAACACAAAACCTTTCTTACCACTTAAATAAACACTAACC		II			NA	NA	NA	NA	NA	NA		OpenSea	CCTATGATGACACCTGGGCCATATCCCACAAACACAAAACACTCCTGACTCAGAAGCTGA[CG]GCCAGTGTTTACTCAAGTGGCAAGAAAGGCTTTGTGTTGAAAAATCGCAGAAGGAAGCCA	CGGCCAGTGTTTACTCAAGTGGCAAGAAAGGCTTTGTGTTGAAAAATCGC																	chr7:154953580-154953770	3								NA	intermediateMethylation	NA
230	cg00152799	chr18	54306261	-	86655981		ATCCAAAACACCCACTAAAAATACTTTAAAAATACTCCTATACTATATTC		II			NA	NA	NA	NA	NA	NA	chr18:54305419-54306087	S_Shore	TCTTAGCTGCTGTCCAGGGCACCCACTGGAAGTACTTTGAAGATGCTCCTGTACTGTATT[CG]GGGCAGGTCTACATACAAGACAAAATAACGTTTAGGAATATTTATTAACAGACTTAATTA	TCCAGGGCACCCACTGGAAGTACTTTGAAGATGCTCCTGTACTGTATTCG	TXNL1;TXNL1	NR_024546;NM_004786	TSS1500;TSS1500						18:54305037-54306543	Promoter_Associated	TXNL1;TXNL1;TXNL1	ENST00000217515.5;ENST00000540155.1;ENST00000540155.1	TSS1500;ExonBnd;5'UTR	TXNL1;TXNL1;TXNL1	ENST00000217515.5;ENST00000540155.1;ENST00000540155.1	TSS1500;ExonBnd;5'UTR	chr18:54306225-54306575	3						TRUE		NA	NA	TXNL1
231	cg00154825	chr13	103496799	-	87672350		AAAAAATTACCTACTCCCTTAAATCAACCTTTTCACTAAATTTAAATTTC		II			rs2094258	0.238969	NA	NA	NA	NA	chr13:103498100-103498763	N_Shore	AAGAAGTCTTTAAAAAATTGCCTGCTCCCTTAAGTCAGCCTTTTCACTGAGTTTAAATTT[CG]TTCCAATTTGAACAAATATGGATGCTAATACTATCCTTTATAGTTACTAGTGCTAAGTGC	AAAAATTGCCTGCTCCCTTAAGTCAGCCTTTTCACTGAGTTTAAATTTCG	BIVM-ERCC5;ERCC5	NM_001204425;NM_000123	Body;TSS1500								ERCC5;ERCC5;ERCC5	ENST00000355739.4;ENST00000535557.1;ENST00000375955.4	TSS1500;TSS1500;TSS1500	ERCC5;ERCC5;ERCC5	ENST00000355739.4;ENST00000535557.1;ENST00000375955.4	TSS1500;TSS1500;TSS1500					chr13:103495360-103500567	6				NA	intermediateMethylation	BIVM-ERCC5
232	cg00154902	chr8	1245703	-	13667198	81743468	TTTCATATAATAAAAAACATAACATACACAAACAAACACCACACAAAACA	TTTCATATAATAAAAAACGTAACATACGCGAACAAACACCACGCGAAACG	I	A	Red	NA	NA	NA	NA	NA	NA	chr8:1245671-1246464	Island	TTAAATCATGTATTTCATGTGGTGAGAAACGTGGCATGCGCGAACAGACACCACGCGAGA[CG]GAGGAGAAAGGTGGCATGCGTGAACAGACACTACACGAGACAGGGAGGAGAAACGTGGCA	TTTCATGTGGTGAGAAACGTGGCATGCGCGAACAGACACCACGCGAGACG								8:1233079-1233850			CTD-2281E23.1	ENST00000521186.1	3'UTR	CTD-2281E23.1	ENST00000521186.1	3'UTR			chr8:1245693-1245868	3	chr8:1245598-1246579	5		TRUE		NA	intermediateMethylation	NA
233	cg00155351	chr20	1974982	-	76707941		AATATAATACTATTTATCACTTAAAATCCRACCACTTCAATTTTTAATAC		II			NA	NA	NA	NA	NA	NA		OpenSea	GGCGGATTCTGGGTGTAGTGCTGTTTGTCACTTGAAATCCGGCCACTTCAGTTTTTGATG[CG]TTTCCAGGAGAGTGTCACAGGAAAAAGAAGACAGGGAAGGACAGAGACAGAAGAGTTAGA	CGCATCAAAAACTGAAGTGGCCGGATTTCAAGTGACAAACAGCACTACAC	PDYN;PDYN;PDYN;PDYN	NM_001190900;NM_001190899;NM_001190898;NM_024411	TSS1500;TSS200;TSS200;TSS200								PDYN;PDYN;PDYN;RP4-684O24.5	ENST00000540134.1;ENST00000217305.2;ENST00000539905.1;ENST00000446562.1	TSS1500;TSS1500;TSS1500;5'UTR	PDYN;PDYN;PDYN;RP4-684O24.5	ENST00000540134.1;ENST00000217305.2;ENST00000539905.1;ENST00000446562.1	TSS1500;TSS1500;TSS1500;5'UTR	chr20:1974245-1975055	3								NA	intermediateMethylation	PDYN
234	cg00155535	chr12	132671473	-	93712500		ATTAACTTTAACCRCCAAAAAAAACCATTCTTATCTACAAAACAAACACC		II			rs11246973	0.405109	NA	NA	NA	NA	chr12:132673993-132675241	N_Shelf	TTGTCAGTTTAATTAACTTTGGCCGCCAGAGGAGGCCATTCTTATCTACAGGACAAGCAC[CG]CGGCTGTACCAGCCTCTGAGTTCCGACTCGGGTCCTGCAGGTGTGGCTTCCTGGCGCACG	TTAACTTTGGCCGCCAGAGGAGGCCATTCTTATCTACAGGACAAGCACCG								12:131237426-131237626	12:132670187-132671695	Unclassified_Cell_type_specific	RP13-977J11.2	ENST00000538731.1	3'UTR	RP13-977J11.2	ENST00000538731.1	3'UTR	chr12:132671380-132671835	3						TRUE		NA	NA	NA
235	cg00156858	chr10	119028963	+	83693539		TTATACTACCTACTCCCCACTATTCAAAAAACRAAATTCTAATACTAATC		II			NA	NA	NA	NA	NA	NA		OpenSea	ATACATACATACTCATAAATACACACATATACATACAGACATACACCCCAGCAACAACCA[CG]ACCAGCATTAGAATCTCGTCTCTTGAATAGTGGGGAGCAGGTAGCATAAAGATGGTGTGT	CGACCAGCATTAGAATCTCGTCTCTTGAATAGTGGGGAGCAGGTAGCATA	SLC18A2	NM_003054	Body								SLC18A2	ENST00000497497.1	5'UTR	SLC18A2	ENST00000497497.1	5'UTR										NA	NA	SLC18A2
236	cg00158092	chr13	64210567	+	92625536		ATATTATCAATTCAACTAAATTACACTCCTAAACAAAATCRACTTCATCC		II			NA	NA	NA	NA	NA	NA		OpenSea	TTCCACCTGCTTTGGGTAAACAGCATGATATTGCCAACAGGGGGAGGTACAGACAGAAGA[CG]GATGAAGCCGATTTTGTTTAGGAGTGTAATTTAGCTGAACTGACAATATATTATACCTTA	CGGATGAAGCCGATTTTGTTTAGGAGTGTAATTTAGCTGAACTGACAATA																	chr13:64210420-64211070	3								NA	intermediateMethylation	NA
237	cg00158530	chr16	69966973	-	22609520		CCRTAATAACCTCCTCTCCAAACTCTACTTAATAAACTTCTAATATAACC		II			NA	NA	NA	NA	NA	NA		OpenSea	GTTCCTTTTTTCCGTGGTGACCTCCTCTCCAGGCTCTGCTTGGTGGGCTTCTGGTGTGGC[CG]CGCCCTGTGTGTGTCTCTCTCTGTGTCCTGCCAGTGGTTTTACCCTATGGTAGGTTACGT	CGTGGTGACCTCCTCTCCAGGCTCTGCTTGGTGGGCTTCTGGTGTGGCCG	MIR140;WWP2;WWP2	NR_029681;NM_199424;NM_007014	TSS200;Body;Body					16:68524286-68524606			MIR140;WWP2	ENST00000385282.1;ENST00000544162.1	TSS200;5'UTR	WWP2;WWP2;MIR140;WWP2;WWP2;WWP2	ENST00000568818.1;ENST00000567161.1;ENST00000385282.1;ENST00000569297.1;ENST00000566463.1;ENST00000544162.1	5'UTR;TSS1500;TSS200;5'UTR;5'UTR;5'UTR	chr16:69966640-69967170	3						TRUE		NA	intermediateMethylation	MIR140
238	cg00158539	chr2	1859035	-	50718130	64692255	TAACAAAAAAAATCTTCACCTCTCAAACAAAATCAACTCCAAAATCCTCA	TAACAAAAAAAATCTTCGCCTCTCAAACGAAATCAACTCCAAAATCCTCG	I	A	Red	NA	NA	NA	NA	NA	NA		OpenSea	TGACTGTTCATCTAACAAAAGGGATCTTCGCCTCTCAAACGGAGTCAGCTCCAGGATCCT[CG]ACCACGGGCGTGGCGTGAAATCGATTTACAAACACGCGATTTGTATCTGCCCATCTAGGA	TAACAAAAGGGATCTTCGCCTCTCAAACGGAGTCAGCTCCAGGATCCTCG	MYT1L	NM_015025	Body				TRUE	2:1838021-1838154	2:1858427-1859179	Unclassified_Cell_type_specific							chr2:1858445-1859075	3						TRUE		NA	intermediateMethylation	MYT1L
239	cg00158600	chr20	36540289	-	96736557		CTATATACTTAAAAACCACATCTTTTATCCTACAACCAACATATATATAC		II			NA	NA	NA	NA	NA	NA		OpenSea	AATTCTTCCATCTGTATACTTAGAAACCACATCTTTTGTCCTGCAGCCAGCATGTATGTG[CG]TGTATGTGTGTGTGTGTGTGCATGTGTGTATGTGTGCGGGTGAGGATGGAGCTGGTGGGA	CGCACATACATGCTGGCTGCAGGACAAAAGATGTGGTTTCTAAGTATACA	VSTM2L	NM_080607	Body														chr20:36540200-36540795	3								NA	NA	VSTM2L
240	cg00158770	chr8	19271585	-	58684531		CCAACTCACAAAAATTAAACAAATCTCTTCCCAACCTTATATTCAATAAC		II			rs11780388	0.433486	NA	NA	NA	NA		OpenSea	GCCAGCTTGCACCAGCTCACAAGGATTGGACAAATCTCTTCCCAACCTTGTGTTCAGTGA[CG]TCATGCTGGTAGCCTGAAATAGGCCACGGTGGGAGTATTTACACCATGGAAATTGGCAAA	CGTCACTGAACACAAGGTTGGGAAGAGATTTGTCCAATCCTTGTGAGCTG	CSGALNACT1;CSGALNACT1;CSGALNACT1	NM_018371;NM_001130518;NR_024040	Body;Body;Body				TRUE							CSGALNACT1	ENST00000397998.3	3'UTR	chr8:19271545-19272270	3						TRUE		NA	intermediateMethylation	CSGALNACT1
241	cg00159523	chr10	114713187	+	26759224	40773989	ATCCAATTTATTAATAAACAAACACTACAATTCTAAACCAAACAATCCCA	ATCCGATTTATTAATAAACGAACACTACGATTCTAAACCGAACGATCCCG	I	T	Red	NA	NA	NA	NA	NA	NA	chr10:114712115-114712544	S_Shore	TAGGGGAAGCACAGTTCGCTTACTTTGTATTTTTCTTGGGAGCTTGTGGGGCATCTTAAA[CG]GGACCGTTCGGCTCAGAATCGCAGTGTTCGCCTACCAATAAACCGGACCAAGCAACATTC	CGGGACCGTTCGGCTCAGAATCGCAGTGTTCGCCTACCAATAAACCGGAC	TCF7L2;TCF7L2;TCF7L2;TCF7L2;TCF7L2;TCF7L2	NM_001146284;NM_001146285;NM_030756;NM_001146274;NM_001146286;NM_001146283	Body;Body;Body;Body;Body;Body					10:114703011-114703223			TCF7L2	ENST00000542695.1	5'UTR	TCF7L2	ENST00000542695.1	5'UTR	chr10:114712520-114713930	3						TRUE		NA	NA	TCF7L2
242	cg00160670	chr21	35320599	+	92662505		TATACTCTACAAACCACACTCAAACATTAACATCRCTAAACATAATAAAC		II			NA	NA	NA	NA	NA	NA		OpenSea	CCAGCGAGGCTGCTGGATTTTCTCGAAGGGTATTGAGTTGCTAAGCAACAGCACTGGCGG[CG]CCTATCATGCCCAGCGATGTCAATGCCTGAGTGTGGCCTGCAGAGCACATTTGCTCCCCT	GTGCTCTGCAGGCCACACTCAGGCATTGACATCGCTGGGCATGATAGGCG	LINC00649;LINC00649	NM_001288961;NR_038883	TSS1500;Body			DMR	TRUE		21:35319835-35321437	Promoter_Associated	AP000569.2;AP000569.8	ENST00000381181.1;ENST00000427447.1	TSS1500;5'UTR	AP000569.2;AP000569.8;AP000569.8	ENST00000381181.1;ENST00000427447.1;ENST00000400353.2	TSS1500;5'UTR;5'UTR	chr21:35320440-35321295	3								NA	intermediateMethylation	LINC00649
243	cg00160872	chr2	106567892	+	5800942		ATAAACTATCAAATTCTACTAATAAATTCATATTTTAATCTAATCAAAAC		II			rs1814308	0.037762	NA	NA	NA	NA		OpenSea	TTTCAAGAGAGAAAGTACAATCATTTTTTCCATGGGAAAGTAGAGTTTGTTTAGTAAAAG[CG]TTTTGACCAGATCAAAATATGAATTCACTAGTAGAATCTGACAGTCCATGTCACAAATCA	TGGACTGTCAGATTCTACTAGTGAATTCATATTTTGATCTGGTCAAAACG							TRUE										chr2:106567720-106568255	3						TRUE		NA	intermediateMethylation	NA
244	cg00160911	chr14	70041888	+	53807213		AAAAAAAAATCACAATTTACATCAAACRCCATATTTCCACCCAATTATTC		II			NA	NA	NA	NA	NA	NA	chr14:70038108-70040302	S_Shore	ATGAAGGAATTGCTCAGCTTGTTTCTAAAGGAAACCCTGAGGAGCAAACAAACTTGATAG[CG]AATAATTGGGTGGAAATATGGCGCCTGATGCAAATTGTGATTTTTTTTTTTTCAATGAAA	AAAAAAAATCACAATTTGCATCAGGCGCCATATTTCCACCCAATTATTCG	CCDC177	NM_001271507	TSS1500						14:70040441-70042418	Unclassified									chr14:70037662-70042008	6	chr14:70038040-70042251	6				NA	intermediateMethylation	CCDC177
245	cg00161189	chr9	127906880	+	86689218		AAATCAATAAAAAATTTTCCCCACCCCAATATTAACATATACTACTCRAC		II			NA	NA	NA	NA	NA	NA	chr9:127905675-127905947	S_Shore	CTTTCTCTTAAGTCACTTCCATTTTATTAGAACATCTTTTATGCCTCAATAATATGACAG[CG]TCGAGTAGTACATGTCAACATTGGGGTGGGGAAAATCTCTCATTGATCTCCATAAGCGGC	GATCAATGAGAGATTTTCCCCACCCCAATGTTGACATGTACTACTCGACG	SCAI;SCAI	NM_173690;NM_001144877	TSS1500;TSS1500								SCAI	ENST00000336505.5	TSS1500	SCAI;SCAI;SCAI	ENST00000477186.1;ENST00000336505.5;ENST00000468569.1	TSS1500;TSS1500;TSS1500										NA	intermediateMethylation	SCAI
246	cg00161556	chr11	19138045	-	83784563		ACTAAACAAAACTTAAATACCAACTCCTCCAATACCCTCCACAAAAAATC		II			NA	NA	NA	NA	NA	NA	chr11:19138497-19139216	N_Shore	TAGACCTTCAAGCTGGACAGGGCTTAAATGCCAGCTCCTCCAGTGCCCTCCACAAAGGGT[CG]TGGAGGTCAGGGGGGAGGTGCACTTCAAGTGGGAGGCTCTCGCCCACTCCCCCTCTAGCC	CGACCCTTTGTGGAGGGCACTGGAGGAGCTGGCATTTAAGCCCTGTCCAG	ZDHHC13;ZDHHC13	NM_001001483;NM_019028	TSS1500;TSS1500						11:19137953-19139443	Promoter_Associated	ZDHHC13;ZDHHC13	ENST00000446113.2;ENST00000399351.3	TSS1500;TSS1500	ZDHHC13;ZDHHC13;ZDHHC13;ZDHHC13;ZDHHC13	ENST00000532026.1;ENST00000446113.2;ENST00000399351.3;ENST00000525490.1;ENST00000524744.1	TSS1500;TSS1500;TSS1500;TSS1500;TSS1500	chr11:19137840-19138235	3						TRUE		NA	intermediateMethylation	ZDHHC13
247	cg00162680	chr21	47160779	-	33710922		AAAATAAATTTCTTATATTACAAACAATACCCCCACRTCTTAAAAATAAC		II			rs71324443	0.028793	NA	NA	NA	NA		OpenSea	GAGGGGACTGAGAAGTGAGTTTCTTGTGTTGCAGACAGTGCCCCCACGTCTTGGGAATGG[CG]TTACTGTGCAGCTGAACATGGGGAGGCAGTAGAGATACGGTTGACATAGGAAAGCTGTGG	CGCCATTCCCAAGACGTGGGGGCACTGTCTGCAACACAAGAAACTCACTT											PCBP3	ENST00000400314.1	5'UTR	PCBP3;PCBP3	ENST00000465077.1;ENST00000400314.1	5'UTR;5'UTR	chr21:47160705-47161355	3								NA	intermediateMethylation	NA
248	cg00164546	chr1	25882734	-	7695894		CTAAATTAAAAAATAAATCTATAATACTCCTACCCCACCTCTAAACTACC		II			NA	NA	NA	NA	NA	NA		OpenSea	CTGTCCCACCTCTGGGTTGAGGGGTGAGTCTGTGGTGCTCCTGCCCCACCTCTGGGCTAC[CG]GCCCCTCCCCGATTGAGACTCTGAGGCTGACTGGAGGCAACGAGGAGGGACCAGACAAGT	TGGGTTGAGGGGTGAGTCTGTGGTGCTCCTGCCCCACCTCTGGGCTACCG	LDLRAP1	NM_015627	Body				TRUE				LDLRAP1	ENST00000488127.1	5'UTR	LDLRAP1;LDLRAP1	ENST00000462394.1;ENST00000488127.1	5'UTR;5'UTR			chr1:25882621-25883968	6				TRUE		NA	intermediateMethylation	LDLRAP1
249	cg00164941	chr2	73523056	+	83747227	78797943	AACAAAAAAAATAAACAACCTAAAACTAACCAATCTAACCCAACAAAACA	AACAAAAAAAATAAACAACCTAAAACTAACCAATCTAACCCGACGAAACG	I	A	Red	NA	NA	NA	NA	NA	NA	chr2:73518364-73520986	S_Shelf	GCCTGAGAGGGAGGAGGAGGGGAGGAGTTTGACTGGGCTGGTGTCCAGGTCTCCCCAGGT[CG]CCCCGTCGGGCCAGATTGGTCAGCCCCAGGTTGCCCATCCCTTCTGCTGTTCTTCCCTCT	CGCCCCGTCGGGCCAGATTGGTCAGCCCCAGGTTGCCCATCCCTTCTGCT									2:73522887-73523086	Unclassified_Cell_type_specific							chr2:73522925-73523495	3						TRUE		NA	NA	NA
250	cg00165619	chr1	22903087	+	1673336		AAAAAAATAACCAAACAAACACCTATATCCTAAAAAACCAAATAAAAACC		II			rs55844027	0.039977	NA	NA	NA	NA	chr1:22902802-22903413	Island	TGGTGTGCGGCGTCTCAAGCTCAACACGGAGGTGCGCAGTGTGGGTCCCCTCAGCAAGCG[CG]GCTTCTACCTGGCCTTCCAGGACATAGGTGCCTGCCTGGCCATCCTCTCTCTCCGCATCT	AGAGGATGGCCAGGCAGGCACCTATGTCCTGGAAGGCCAGGTAGAAGCCG	EPHA8;EPHA8	NM_001006943;NM_020526	Body;Body					1:22775390-22775969											chr1:22902968-22903727	5				TRUE		NA	intermediateMethylation	EPHA8
251	cg00166372	chr3	50232459	+	85732899		AAAACCTAAAAACAATAAACTCCAAAATTTAAAAATAAAACTCCAAAACC		II			NA	NA	NA	NA	NA	NA	chr3:50230430-50232344	S_Shore	TGCCCTCTCCAGGCTCTTGCCTCAATACCCCAGCCCCGTCCAGCTCCCCACCCCACACCA[CG]GCCCTGGAGCCTCACCCCCAAATCCTGGAGCCTACTGCCTCCAGGCCCCACCCCAGCTCC	CGGCCCTGGAGCCTCACCCCCAAATCCTGGAGCCTACTGCCTCCAGGCCC	GNAT1;GNAT1	NM_000172;NM_144499	3'UTR;3'UTR				TRUE		3:50231171-50233082	Promoter_Associated	GNAT1;GNAT1	ENST00000433068.1;ENST00000232461.3	3'UTR;3'UTR	GNAT1;GNAT1	ENST00000433068.1;ENST00000232461.3	3'UTR;3'UTR	chr3:50232385-50233235	3						TRUE		NA	NA	GNAT1
252	cg00167275	chr10	88854588	-	30654153	92786395	AAAAAAATACATAATAATCACAAAACAAACACACTTTCTCAAACTCCCCA	AAAAAAATACGTAATAATCGCGAAACAAACGCGCTTTCTCAAACTCCCCG	I	C	Grn	NA	NA	NA	NA	NA	NA	chr10:88853757-88855498	Island	GCCACAAGCGGAGGGGAGGTGCGTGATGGTCGCGAAACAGGCGCGCTTTCTCAGACTCCC[CG]CGACTAGGGAGGAAGGGTCCCGCGCGGGTTGCCCTTTTAAGCCGCAGCTTCCTGCTTGCC	CGGGGAGTCTGAGAAAGCGCGCCTGTTTCGCGACCATCACGCACCTCCCC	FAM35A;GLUD1;GLUD1	NM_019054;NM_005271;NM_005271	TSS1500;5'UTR;1stExon	high-CpG:88844299-88844814				10:88843704-88845467	10:88854528-88855567	Promoter_Associated	FAM35A;GLUD1;GLUD1;GLUD1;RP11-96C23.7;GLUD1;GLUD1;GLUD1;GLUD1	ENST00000298784.1;ENST00000537649.1;ENST00000544149.1;ENST00000277865.4;ENST00000437629.1;ENST00000513510.2;ENST00000277865.4;ENST00000394415.3;ENST00000513510.2	TSS1500;TSS1500;TSS1500;1stExon;5'UTR;5'UTR;5'UTR;TSS200;1stExon	FAM35A;GLUD1;GLUD1;GLUD1;RP11-96C23.7;GLUD1;GLUD1;GLUD1;GLUD1	ENST00000298784.1;ENST00000537649.1;ENST00000544149.1;ENST00000277865.4;ENST00000437629.1;ENST00000513510.2;ENST00000277865.4;ENST00000394415.3;ENST00000513510.2	TSS1500;TSS1500;TSS1500;1stExon;5'UTR;5'UTR;5'UTR;TSS200;1stExon	chr10:88852520-88854995	3						TRUE		NA	NA	FAM35A
253	cg00168694	chr21	40193056	-	9770873		TAAACAATTTACACATAATCATTTAACAAAAAAATAACATAAAATCCCAC		II			NA	NA	NA	NA	NA	NA	chr21:40194644-40194849	N_Shore	CGGGCTCACATTAAGCAATTTACACATGGTCATTTGGCAGGAAGGTGGCATGGGATCCCA[CG]TATGACACGCCTCATTCTGTGATGAAACACCCCCTCAGCCACCCCCATCTCTGCCCCACT	CGTGGGATCCCATGCCACCTTCCTGCCAAATGACCATGTGTAAATTGCTT	ETS2	NM_005239	Body											TMPRSS3	ENST00000553129.1	3'UTR	chr21:40192765-40193155	3						TRUE		NA	NA	ETS2
254	cg00169030	chr17	32889449	+	51764219		ATCTCCTCACTTTATAAACAAAATTAACATATATCACTTCCAAACCAAAC		II			NA	NA	NA	NA	NA	NA		OpenSea	TGCCAGTCACTCTACCAGAAGGAGAAGATTGCTCTGGAGGGTCTTACTTTGGCAATTAAG[CG]CTTGGTCTGGAAGTGACACATGCCAATTCTGCTCACAAAGTGAGGAGACAGAACTAACAC	CGCTTGGTCTGGAAGTGACACATGCCAATTCTGCTCACAAAGTGAGGAGA																			chr17:32889380-32889802	6	chr17:32889091-32890008	6				NA	intermediateMethylation	NA
255	cg00169354	chr20	54922827	-	29710296		CAACCAAATATAATTATTCATACRTAACAACATAACTAAAAACACACACC		II			NA	NA	NA	NA	NA	NA	chr20:54919036-54919357	S_Shelf	AAACAAAGCAACAACCAGGTATGATTGTTCATACGTAGCAACATGGCTGGAAACACACAC[CG]CAAGCGGCTGACTGGCCACTGCTGCGGCCTCCCCTGGACCCTCCCTCCAGGCTCTGGGCA	CGGTGTGTGTTTCCAGCCATGTTGCTACGTATGAACAATCATACCTGGTT									20:54922718-54922857	Unclassified_Cell_type_specific							chr20:54922800-54923075	3						TRUE		NA	intermediateMethylation	NA
256	cg00169419	chr4	111530900	-	66702258		TAAACACTCTATAACCACATCTTAAACAAAAAACCATTTTCTCTAAAAAC		II			NA	NA	NA	NA	NA	NA	chr4:111532647-111533391	N_Shore	ACATGAAGTGATGAACACTCTGTAACCACATCTTAAACAGAAAGCCATTTTCTCTGAGAA[CG]AACTGATTGGTGATGTCCAATTAATACACATACACAGCACTTGTCACATTGTTGATGCCT	CGTTCTCAGAGAAAATGGCTTTCTGTTTAAGATGTGGTTACAGAGTGTTC							TRUE				RP11-380D23.2;RP11-380D23.2	ENST00000513690.1;ENST00000503456.1	3'UTR;3'UTR	RP11-380D23.2;RP11-380D23.2	ENST00000513690.1;ENST00000503456.1	3'UTR;3'UTR	chr4:111530285-111531095	3						TRUE		NA	NA	NA
257	cg00169964	chr10	85974172	-	2607987		AAAAACTATAACAACAACAACCCAAAAAACTCTCTACTCCCRAAAACTCC		II			NA	NA	NA	NA	NA	NA		OpenSea	AACCTCCCAATGAGAACTGTAACAACAACAGCCCAGAAAGCTCTCTGCTCCCGAGAGCTC[CG]GCTCTCCCTCCACCACCCAGCGTGGCGCCCAGCACTGGCGCAGCCCAGTGGACCGTGCCT	AGAACTGTAACAACAACAGCCCAGAAAGCTCTCTGCTCCCGAGAGCTCCG	PCDH21	NM_033100	Body					10:85963986-85964193	10:85974044-85974893	Unclassified	CDHR1	ENST00000459673.1	5'UTR	CDHR1	ENST00000459673.1	5'UTR			chr10:85973765-85974909	6	chr10:85973638-85975535	6		TRUE		NA	intermediateMethylation	PCDH21
258	cg00172225	chr10	124912800	+	83766849		TAAATATCAAAAACTCACTAAAAAATTTCAATTTAATCCATACTTTAACC		II			NA	NA	NA	NA	NA	NA	chr10:124913631-124914726	N_Shore	CTTCACACAAAATCAAATAAAACGATATATATTTTTCTTTTACAAAAGGCAGTGAAAAAG[CG]GTTAAAGCATGGATTAAATTGAAATTTTTCAGTGAGCCTTTGACATTCAAGAATAACTCA	CGGTTAAAGCATGGATTAAATTGAAATTTTTCAGTGAGCCTTTGACATTC	BUB3;BUB3	NM_004725;NM_001007793	TSS1500;TSS1500						10:124912488-124912808	Unclassified_Cell_type_specific	BUB3;BUB3;BUB3;BUB3	ENST00000368865.4;ENST00000538238.1;ENST00000368859.1;ENST00000368858.5	TSS1500;TSS1500;TSS1500;TSS1500	BUB3;BUB3;BUB3;BUB3;BUB3	ENST00000368865.4;ENST00000538238.1;ENST00000368859.1;ENST00000368858.5;ENST00000490143.1	TSS1500;TSS1500;TSS1500;TSS1500;TSS1500					chr10:124891581-124918422	6		TRUE		NA	NA	BUB3
259	cg00172812	chr1	23279685	-	85620197	36602957	AATAAAAATTAACCAACTACCCATACTAAACCTCAAACAAAAACCACACA	AATAAAAATTAACCAACTACCCGTACTAAACCTCGAACGAAAACCACGCG	I	T	Red	rs12735075	0.013699	NA	NA	NA	NA	chr1:23279553-23280569	Island	GGTGATCCAAGGGGTAGAAGTTGACCAGCTGCCCGTGCTGGGCCTCGAGCGAGAGCCACG[CG]TCGCCGAGTGGCAGTGCGCAGGGGAACTCGTGGGCCACGTGCAGCTGGAAGACGCGGCCG	CGCGTGGCTCTCGCTCGAGGCCCAGCACGGGCAGCTGGTCAACTTCTACC								1:23152171-23153065	1:23279566-23279759	Unclassified_Cell_type_specific							chr1:23279305-23280135	3						TRUE		NA	NA	NA
260	cg00173446	chr12	96733079	+	18691584		CAAAATCCACTATATATTTTACAACTACAACACAACTCAATTTAAACTAC		II			rs12049922	0.32322	NA	NA	NA	NA		OpenSea	CACAGAACTGAGCTATCCAAAACTGTAGCCAACAGCAGGCTAATAAGCACTTGAAAAGTA[CG]TAGTCCAAACTGAGTTGTGCTGCAGCTGTAAAATACACAGTGGACTTTGGTTGCCAGGGG	CGTAGTCCAAACTGAGTTGTGCTGCAGCTGTAAAATACACAGTGGACTTT	CDK17;CDK17	NM_001170464;NM_002595	5'UTR;5'UTR								CDK17;CDK17;CDK17	ENST00000542666.1;ENST00000543119.2;ENST00000261211.3	5'UTR;5'UTR;5'UTR	CDK17;CDK17;CDK17;CDK17;CDK17	ENST00000542666.1;ENST00000552262.1;ENST00000551816.1;ENST00000543119.2;ENST00000261211.3	5'UTR;5'UTR;5'UTR;5'UTR;5'UTR	chr12:96732720-96733090	3								NA	NA	CDK17
261	cg00173820	chr4	105978652	+	75677543		ATAAATTCCATTTACAAAATATAATTATAAAAACCCCRAATCTCTTAAAC		II			NA	NA	NA	NA	NA	NA		OpenSea	GACCAGTGCTATTGATAGGGACTTCTGGCCAGCTAGGAGAGAAGGTAGTGTTGTGCAAGG[CG]TTCAAGAGACTCGGGGCCCCTACAATTATACTTTGTAAATGGAACTTACTCAATGCACTC	TAAGTTCCATTTACAAAGTATAATTGTAGGGGCCCCGAGTCTCTTGAACG					chr4:105978597-105978597						RP11-556I14.1;RP11-556I14.1	ENST00000506148.1;ENST00000506386.1	5'UTR;5'UTR	RP11-556I14.1;RP11-556I14.1	ENST00000506148.1;ENST00000506386.1	5'UTR;5'UTR	chr4:105978620-105978870	3								NA	NA	NA
262	cg00174294	chr8	54090049	+	76666236		CTAAAAAAATTAATCCTTACTTCTATATCCTATTCCCATTAACTAAAACC		II			NA	NA	NA	NA	NA	NA		OpenSea	TAACCCACATCCCTGCTCTATTTGAAATAGCCAATTGGGATTAGCTTAGATTGTGCCATC[CG]GCTCCAGCCAATGGGAACAGGACACAGAAGCAAGGACTAACCTCTTTAGGGATAAAAACC	CGGCTCCAGCCAATGGGAACAGGACACAGAAGCAAGGACTAACCTCTTTA											RP11-162D9.3;RP11-162D9.3	ENST00000529837.1;ENST00000524425.1	TSS200;TSS200	RP11-162D9.3;RP11-162D9.3	ENST00000529837.1;ENST00000524425.1	TSS200;TSS200										NA	intermediateMethylation	NA
263	cg00174654	chr1	115110293	+	86767418		AACAACTTCAAAAAAACAATAACTATACAATTATCATTATCATCATCATC		II			NA	NA	NA	NA	NA	NA		OpenSea	GTGTTCAGAACAATGTTCAGCACATATTAAGCTTGATATAACTGTTACCTATGATGATGA[CG]ATGATGATGATAATGATAACTGTACAGTCACTGTCTTTCTGAAGTTGTTTGGTGATCAAG	ACAACTTCAGAAAGACAGTGACTGTACAGTTATCATTATCATCATCATCG	BCAS2	NM_005872	3'UTR								BCAS2	ENST00000369541.3	3'UTR	BCAS2	ENST00000369541.3	3'UTR								TRUE		NA	intermediateMethylation	BCAS2
264	cg00174901	chr19	709889	-	31626572		AATATAACTACAAAAATAAACTAACCCTAAACTAAAATCCCTAAACCCCC		II			NA	NA	NA	NA	NA	NA	chr19:709129-709990	Island	GGGGCTCCACTGGTGTAGCTACAGGAGTGGGCTGGCCCTGGGCTGGGATCCCTGGACCCC[CG]CATGGCTGCGCCTGTGTGTGTGGGGGGGGGGTGGCCAGTGGAGGCACCGAGCGAGGGCGC	CGGGGGTCCAGGGATCCCAGCCCAGGGCCAGCCCACTCCTGTAGCTACAC	PALM;PALM	NM_002579;NM_001040134	Body;Body					19:659535-660990											chr19:707352-710999	6			TRUE	TRUE		NA	NA	PALM
265	cg00176584	chr8	142734084	-	72600958		RATAAATCTTAACTTTAATAAAAATAAAACTCCCATCCCCAACCCAATCC		II			NA	NA	NA	NA	NA	NA	chr8:142734083-142734331	Island	CTAGAAATCTCGATGGATCTTGGCTTTGGTAAAAGTGAGGCTCCCATCCCCAACCCAGTC[CG]GGCCCACACAGCGTCCTGGGTAGCAGCGTCCGCCCGCTGCGCGAGGAGGCAGAGGGCAGA	ATGGATCTTGGCTTTGGTAAAAGTGAGGCTCCCATCCCCAACCCAGTCCG								8:142803266-142803539											chr8:142716471-142742717	6				TRUE		NA	intermediateMethylation	NA
266	cg00176718	chr6	28781594	+	20772534		AATAATACAAAAAACTACCACACACAAATTACTCATATTTACCAATTCCC		II			rs113791992	0.014639	NA	NA	NA	NA	chr6:28781857-28782302	N_Shore	ATAATAGTGTGTGTGTGTGTTTAGCCGTAAAGAGAGAGGAGAATCATTGTGGCAAAATAT[CG]GGAATTGGTAAATATGAGTAACTTGTGTGTGGCAGTTCTTTGTATCATTTTTGCAACTTT	CGGGAATTGGTAAATATGAGTAACTTGTGTGTGGCAGTTCTTTGTATCAT																					chr6:28780676-28783473	3		TRUE		NA	NA	NA
267	cg00179026	chr6	155654609	+	23616203		TCCTTTTACTCATATTTTCTTAATCTTCTAATCATTCTACAAACATTTTC		II			NA	NA	NA	NA	NA	NA		OpenSea	GAAGGAAAAAGAGTCAGAGAGGATGAGAGAGGTTTTCAGAGACGAGAAGATAGTATTTAG[CG]AAAATGCTTGCAGAATGATCAGAAGACTAAGAAAACATGAGCAAAAGGAAGCAGTGGGAA	CCTTTTGCTCATGTTTTCTTAGTCTTCTGATCATTCTGCAAGCATTTTCG							TRUE										chr6:155654360-155654915	3						TRUE		NA	NA	NA
268	cg00182405	chr11	112831268	+	90762129		ATAATATTACTAAAATACCAACACAATAAACTTTAATTAAAATTCCACCC		II			NA	NA	NA	NA	NA	NA	chr11:112832524-112834490	N_Shore	TCAGGTGCTGAGACATGATTCTTTTCACCCCGCTTTCTCCACCCCCTACTTTTGAAAACA[CG]GGTGGAATTTTAATTAAAGCCTATTGTGTTGGTACCTCAGTAATATTATACATTAATATC	CGGGTGGAATTTTAATTAAAGCCTATTGTGTTGGTACCTCAGTAATATTA	LOC101928847;NCAM1;NCAM1;NCAM1;NCAM1;NCAM1	NR_120563;NM_000615;NM_181351;NM_001076682;NM_001242608;NM_001242607	Body;TSS1500;TSS1500;TSS1500;TSS1500;TSS1500								RP11-629G13.1;NCAM1	ENST00000500537.2;ENST00000397957.4	3'UTR;TSS1500	RP11-629G13.1;NCAM1;NCAM1;NCAM1;NCAM1;NCAM1;NCAM1;NCAM1;NCAM1;NCAM1;RP11-629G13.1	ENST00000500537.2;ENST00000531915.1;ENST00000527506.1;ENST00000528742.1;ENST00000534618.1;ENST00000526427.1;ENST00000524665.1;ENST00000529420.1;ENST00000531838.1;ENST00000534015.1;ENST00000532002.1	3'UTR;TSS1500;TSS1500;TSS1500;TSS1500;TSS1500;TSS1500;TSS1500;TSS1500;TSS1500;3'UTR										NA	NA	LOC101928847
269	cg00182893	chr6	139861189	-	39610985		CTAAAAAAAACAACTACAATAAACAATACCTAAAAACACATTATTAACTC		II			NA	NA	NA	NA	NA	NA		OpenSea	AATTCTTGCTTCTAAAGGGAGCAGCTGCAATGAGCAATGCCTGGGAACACATTATTAACT[CG]CAATACACAGTGTGGCCCGCTCTTCCTTTCTGTAAACAGTTACTTGGTGATCAACAACGT	TAAAGGGAGCAGCTGCAATGAGCAATGCCTGGGAACACATTATTAACTCG					chr6:139860975-139860975		TRUE										chr6:139860965-139861255	3						TRUE		NA	intermediateMethylation	NA
270	cg00182921	chr1	100466941	-	84607492		ACAAACATAATATATCTTCCCATTTATATCCTATTCCATTTCTTTCATCC		II			NA	NA	NA	NA	NA	NA		OpenSea	TCTTTTAATCCACAAGCATGGTATATCTTCCCATTTGTGTCCTGTTCCATTTCTTTCATC[CG]TGTTTTGTAGTTTTTCTTGTAGAGATCTTTTACTTCCTTGGTTAAATTTATTCCCAGATT	CGGATGAAAGAAATGGAACAGGACACAAATGGGAAGATATACCATGCTTG	SLC35A3;SLC35A3;SLC35A3	NM_001271685;NM_001271684;NM_012243	Body;Body;Body								SLC35A3;U6	ENST00000370156.3;ENST00000365389.1	5'UTR;TSS1500	SLC35A3;U6	ENST00000370156.3;ENST00000365389.1	5'UTR;TSS1500										NA	NA	SLC35A3
271	cg00185804	chr8	22907738	-	92778933		CAAAACTAACTCATACACCCACTTTCCCTTTAATTAATATCAAATTTTAC		II			rs76294576	0.032494	NA	NA	NA	NA		OpenSea	AAGGGAAGCAACAGGGCTGGCTCATACACCCACTTTCCCTTTGGTTGATATCAGGTTTTG[CG]TTAGTTTTGAGAGTCTGTTTTGCCGTAGTGCACTTCCCCTTGGGTTTTTCTGAAATGTTT	CGCAAAACCTGATATCAACCAAAGGGAAAGTGGGTGTATGAGCCAGCCCT	TNFRSF10B;TNFRSF10B;TNFRSF10B	NR_027140;NM_147187;NM_003842	Body;Body;Body								TNFRSF10B;TNFRSF10B	ENST00000519910.1;ENST00000542226.1	TSS1500;5'UTR	TNFRSF10B;TNFRSF10B;TNFRSF10B	ENST00000519910.1;ENST00000542226.1;ENST00000519028.1	TSS1500;5'UTR;3'UTR	chr8:22907445-22907835	3								NA	intermediateMethylation	TNFRSF10B
272	cg00186224	chr10	21369318	+	81614332		TATACCAAAATTAATCCCAAATAACTCAACTATTCCCAAAAATAAAATTC		II			NA	NA	NA	NA	NA	NA		OpenSea	GTGCATGAGACATATATTTTTGACTCTTCTCAATTGTGGTAAATATTCATACTTTGAGGG[CG]AATTTCATTTTTGGGAACAGCTGAGTCATTTGGGACTAACTCTGGCATATAAGCTGGAGA	ATGCCAGAGTTAGTCCCAAATGACTCAGCTGTTCCCAAAAATGAAATTCG	NEBL;NEBL	NM_213569;NM_001173484	Body;Body														chr10:21369220-21369490	3								NA	intermediateMethylation	NEBL
273	cg00186462	chr3	100401284	+	81743422	92619211	ATAACTCAAAACAAAAACTATTCCCCAAACACAAAAACTTAACACCATCA	ATAACTCGAAACAAAAACTATTCCCCAAACGCAAAAACTTAACGCCGTCG	I	A	Red	NA	NA	NA	NA	NA	NA		OpenSea	GTGGGAGCAGTGCCCGCTTCGAGGACCCAGCCAGCAACGTGGCCACCGCGCCCAACCCGC[CG]ACGGCGCCAAGTTCCTGCGCCTGGGGAACAGTCTCTGCTCCGAGTCACCTGAGGCTGCGT	GTGACTCGGAGCAGAGACTGTTCCCCAGGCGCAGGAACTTGGCGCCGTCG	GPR128	NM_032787	Body					3:101883854-101884034			GPR128	ENST00000481506.1	5'UTR	GPR128	ENST00000481506.1	5'UTR	chr3:100401240-100401975	3						TRUE		NA	highMethylation	GPR128
274	cg00186529	chr6	170452864	+	30738914	42658537	AAAACACAAAAAAAACTCAAAACAAACCTATACATTTTTTATAACCTACA	AAAACACAAAAAAAACTCGAAACGAACCTATACGTTTTTTATAACCTACG	I	A	Red	NA	NA	NA	NA	NA	NA	chr6:170451497-170452927	Island	GCGTGTTCGCTCCCTCTGCCCCTCAGCTTCAGGCCCGTTTCTGAGAAGCAATAGGAAACT[CG]CAGGCCATAAAAAACGCACAGGCCCGTCCCGAGCCCTTCCTGTGTCCTAAAAATACAGCG	CGCAGGCCATAAAAAACGCACAGGCCCGTCCCGAGCCCTTCCTGTGTCCT								6:170292496-170295015											chr6:170450803-170453896	6				TRUE		NA	NA	NA
275	cg00186701	chr8	98290510	-	94603331		ACTCCTCCAATTATCTCTTATAACATCTATCATAAAAAAAATACTCRAAC		II			NA	NA	NA	NA	NA	NA	chr8:98289604-98290404	S_Shore	AAACATCTTCAGCTCCTCCAGTTATCTCTTGTGGCATCTGTCATGAAGAAAGTGCTCGGG[CG]TGTGTGTCTCTCTTTGAACACCTTTGCTGAGGGATTTGCTCTGGTACCTTAACTCCAGAG	CGCCCGAGCACTTTCTTCATGACAGATGCCACAAGAGATAACTGGAGGAG	TSPYL5	NM_033512	TSS1500					8:98358575-98359687	8:98289986-98290577	Promoter_Associated	TSPYL5	ENST00000322128.3	TSS1500	TSPYL5	ENST00000322128.3	TSS1500	chr8:98290045-98290575	3					TRUE	TRUE		NA	NA	TSPYL5
276	cg00189689	chr11	413350	+	75602168		CAATAAATAATTCCCCTAAATCAAAAACTTTCCTTAAAATATCCTCCACC		II			NA	NA	NA	NA	NA	NA	chr11:416419-417650	N_Shelf	ATACAGCATGAGGCACACACCCATGGGGGATGGCCAGGGGGTCCTTGAAGAAGTCCTTTG[CG]GTGGAGGACACTCCAAGGAAAGTCCTTGACCCAGGGGAACCACCCACTGAGGGTCCTTAA	CGGTGGAGGACACTCCAAGGAAAGTCCTTGACCCAGGGGAACCACCCACT	SIGIRR;SIGIRR;SIGIRR	NM_001135054;NM_021805;NM_001135053	5'UTR;5'UTR;5'UTR								SIGIRR;SIGIRR;SIGIRR;SIGIRR	ENST00000431843.2;ENST00000397632.3;ENST00000332725.3;ENST00000529486.1	5'UTR;5'UTR;5'UTR;3'UTR	SIGIRR;SIGIRR;SIGIRR;SIGIRR;SIGIRR;SIGIRR;SIGIRR;SIGIRR;SIGIRR;SIGIRR;SIGIRR;SIGIRR;SIGIRR;SIGIRR;SIGIRR	ENST00000530494.1;ENST00000532587.1;ENST00000431843.2;ENST00000397632.3;ENST00000332725.3;ENST00000527295.1;ENST00000525299.1;ENST00000534217.1;ENST00000526788.1;ENST00000529486.1;ENST00000528116.1;ENST00000527136.1;ENST00000528209.1;ENST00000528058.1;ENST00000525070.1	5'UTR;5'UTR;5'UTR;5'UTR;5'UTR;3'UTR;3'UTR;3'UTR;3'UTR;3'UTR;3'UTR;3'UTR;5'UTR;5'UTR;3'UTR			chr11:412693-414002	6						NA	NA	SIGIRR
277	cg00190206	chr2	176999353	+	78766343		ATAAAAACAAAACTTTATAACCCTCCCTTTCAACTTAAAAAATAAAAACC		II			NA	NA	NA	NA	NA	NA	chr2:177001221-177001783	N_Shore	ACCTCTGCACAAGGGGAGAAAAATGCAAATATGGCTGCTTTTCAGTGCAAAGTGTCTTTG[CG]GCCCTCATTCCCCAAGTTGAAAGGGAGGGTCATAAAGCTCTGCTTTTATTTGGGTAAGAT	CGGCCCTCATTCCCCAAGTTGAAAGGGAGGGTCATAAAGCTCTGCTTTTA											HOXD-AS2;HOXD-AS2	ENST00000426965.1;ENST00000440016.2	3'UTR;3'UTR	HOXD-AS2;HOXD-AS2	ENST00000426965.1;ENST00000440016.2	3'UTR;3'UTR					chr2:176996900-177002263	6		TRUE		NA	NA	NA
278	cg00190549	chr9	117902972	-	78792228		ATAATTTACTACAAAATCATTAATCATTCACTTTCTCAACACTTTTTCTC		II			NA	NA	NA	NA	NA	NA		OpenSea	TGACTTGCAGAATGATTTGCTGCAAGGTCATTAGTCATTCACTTTCTCAACACTTTTTCT[CG]AAAGAATTTTGAGTTGTACCTTTGTTTGGTCCCCCAGAAATTTTTATACCCCAAAGCAAC	CGAGAAAAAGTGTTGAGAAAGTGAATGACTAATGACCTTGCAGCAAATCA	DEC1	NM_017418	TSS1500								DEC1	ENST00000374016.1	TSS1500	DEC1	ENST00000374016.1	TSS1500										NA	NA	DEC1
279	cg00190713	chr5	86626797	-	40679167		CTCATAAATTCCATATACCTTATAAAATCATAATTCCTCAATATAAAATC		II			NA	NA	NA	NA	NA	NA		OpenSea	CATTTTATATTCTCATAGGTTCCATGTGCCTTGTGAAGTCATGGTTCCTCAGTATAAGAT[CG]AGGTAGTAAATTAATCATTTCCATTTGTCTATCTTTTATTTTTCTAAGTAAAGATCTGGT	TCATAGGTTCCATGTGCCTTGTGAAGTCATGGTTCCTCAGTATAAGATCG	RASA1;RASA1	NM_002890;NM_022650	Body;Body								RASA1	ENST00000506290.1	ExonBnd	RASA1	ENST00000506290.1	ExonBnd			chr5:86625822-86626815	6						NA	intermediateMethylation	RASA1
280	cg00191409	chr12	65093708	-	83776244		TTAATATATATCAACTCATTAACTCTCCTATAACRTTATCACACTATTTC		II			NA	NA	NA	NA	NA	NA		OpenSea	TTCTGAAATGCTTAATATGTATCAACTCATTGACTCTCCTGTGACGTTATCACACTATTT[CG]TCATATCCCTTTTTTCACAAATGTGGAAATGGACATGTTGAGGTTTAGCAGCTTGCTCAA	TAATATGTATCAACTCATTGACTCTCCTGTGACGTTATCACACTATTTCG																	chr12:65093620-65093830	3								NA	NA	NA
281	cg00191853	chr8	101177733	-	28756554		CTTAAAAAAAACCTTTAACATAATAACRCCRAAAAAAACCCAAAACCCAC		II			NA	NA	NA	NA	NA	NA		OpenSea	CTCAGAGTGATCTTAAAGGAAACCTTTGACATGGTGGCGCCGGGAGGAACCCAGAACCCA[CG]CCAACTCCGCGGAGCAACCCCACTTCCTCCACGGTGCCGGGGACCACACCGCCCCACTCA	TTAAAGGAAACCTTTGACATGGTGGCGCCGGGAGGAACCCAGAACCCACG	SPAG1;SPAG1	NM_003114;NM_172218	Body;Body					8:101246886-101246943																TRUE		NA	NA	SPAG1
282	cg00192605	chr2	98950447	+	52618835		AAAAATTTATTCRAAATCACTAACTACAACAAATCTCCTCCCACACAACC		II			NA	NA	NA	NA	NA	NA		OpenSea	ATTTAACCATGAGTTGGTCAGTAGCCATGCTGTACAGAGTGCAGGTCTGAGGAATGGGGT[CG]GCTGTGTGGGAGGAGACTTGCTGCAGCCAGTGACTCCGAACAAACCTCCAAGTCCACCTC	CGGCTGTGTGGGAGGAGACTTGCTGCAGCCAGTGACTCCGAACAAACCTC							TRUE				AC092675.3;AC092675.3;AC092675.3	ENST00000467398.1;ENST00000467398.1;ENST00000409490.1	3'UTR;1stExon;TSS200	AC092675.3;AC092675.3;AC092675.3;AC092675.3	ENST00000467398.1;ENST00000467398.1;ENST00000409490.1;ENST00000454230.1	3'UTR;1stExon;TSS200;5'UTR	chr2:98950320-98950715	3								NA	intermediateMethylation	NA
283	cg00192703	chr2	198023748	+	53801938		ACATCTCCTTTCATTACACAATTTCTTTCTATTTAACTTTTTCTAATACC		II			NA	NA	NA	NA	NA	NA		OpenSea	CCATCAGCAAAGAGCAAACAAACACACACACACACACACACACATACACACACATACACA[CG]GTATTAGAAAAAGTTAAACAGAAAGAAACTGTGCAATGAAAGGAGATGCTCAAAGGCATC	CGGTATTAGAAAAAGTTAAACAGAAAGAAACTGTGCAATGAAAGGAGATG	ANKRD44;ANKRD44	NM_001195144;NM_153697	Body;Body				TRUE				ANKRD44	ENST00000539527.1	5'UTR	ANKRD44;ANKRD44	ENST00000463879.1;ENST00000539527.1	3'UTR;5'UTR	chr2:198023525-198023815	3								NA	intermediateMethylation	ANKRD44
284	cg00192952	chr2	86747793	+	80679433		ATACCTAAAAATAAATTTACAAAATATAAATCTTTAAAATCAAACATAAC		II			NA	NA	NA	NA	NA	NA		OpenSea	ATACTAGAACAGTCTTTAAAAATGTGTTTTGATTCAACAAATTGGTTTAAATTTCACAAA[CG]TTATGCTTGACCCCAAAGATCCATACCTTGCAAATTCATTTTCAGGTACTCCAATCAAAG	TACCTGAAAATGAATTTGCAAGGTATGGATCTTTGGGGTCAAGCATAACG	CHMP3;CHMP3;CHMP3;CHMP3;RNF103-CHMP3	NM_001005753;NR_036454;NM_001193517;NM_016079;NM_001198954	Body;Body;Body;Body;Body											CHMP3;CHMP3;CHMP3	ENST00000393773.3;ENST00000409810.2;ENST00000486404.1	3'UTR;3'UTR;3'UTR					chr2:86747139-86747801	4				NA	intermediateMethylation	CHMP3
285	cg00193283	chr3	10806047	-	93779310	93762868	AAACTAATCAATAAATAAATAAACATAACCCATTTTTCTACTTTTATCCA	GAACTAATCAATAAATAAATAAACGTAACCCATTTTTCTACTTTTATCCG	I	A	Red	NA	NA	NA	NA	NA	NA		OpenSea	CCAGCCAGGCCCGGGCTGGTCAGTGAATGAATAAACGTGGCCCATTTTTCTGCTTTTGTC[CG]GAGCCTCCCTGGGGCTTCCTGCTGTCAGCCCCAGCTGTGGGGAAGGCGGAATTTGCCTGA	GGGCTGGTCAGTGAATGAATAAACGTGGCCCATTTTTCTGCTTTTGTCCG	LOC285370	NR_027102	TSS200								AC018495.2;AC018495.2	ENST00000436060.1;ENST00000412578.1	TSS200;TSS200	AC018495.2;AC018495.2	ENST00000436060.1;ENST00000412578.1	TSS200;TSS200	chr3:10805685-10806175	3						TRUE		NA	intermediateMethylation	LOC285370
286	cg00193867	chr4	6437362	-	65673197		ATCTCTAAATATAATAAATTCTTCCTAAACCATCTATTTATACAAAATTC		II			NA	NA	NA	NA	NA	NA		OpenSea	AATTATTACTCATCTCTGAATGTGATGAGTTCTTCCTGAACCATCTATTTATACAAGATT[CG]TGCACCAGAGTGTCCAAAAGAGTAATCTAGTTCTTAGAAAACAGGCTTGTGAGTGAGAGT	TCTCTGAATGTGATGAGTTCTTCCTGAACCATCTATTTATACAAGATTCG	PPP2R2C;PPP2R2C;PPP2R2C	NM_020416;NM_001206995;NM_001206994	Body;Body;Body		chr4:6437206-6437206						PPP2R2C	ENST00000314348.8	3'UTR	PPP2R2C;PPP2R2C	ENST00000314348.8;ENST00000507028.1	3'UTR;3'UTR										NA	intermediateMethylation	PPP2R2C
287	cg00194869	chr5	153593984	+	2632210		TCTCCTTTTTCCAAATTAAACTCTATCATTCCCACCRATAATAAATACTC		II			NA	NA	NA	NA	NA	NA		OpenSea	TCTGCTCTGCCGGTTCATTGTGGAATTCAGCCTCATGTTTCATTGTGATCTCAGAAGCAG[CG]AGCACTCATCACCGGTGGGAATGATAGAGCCTAATTTGGAAAAAGGAGAAAAAAAACCCC	CTCCTTTTTCCAAATTAGGCTCTATCATTCCCACCGGTGATGAGTGCTCG	GALNT10	NM_198321	Body								MFAP3	ENST00000519325.1	5'UTR	GALNT10;MFAP3;GALNT10	ENST00000521786.1;ENST00000519325.1;ENST00000521781.1	5'UTR;5'UTR;5'UTR	chr5:153593860-153594095	3								NA	intermediateMethylation	GALNT10
288	cg00195729	chr12	42877771	+	99773106	59731196	TTTTTTTACTACAAACTCTAATTACTTTTAAAAATCACCAACCCCAAACA	TTTTTTTACTACGAACTCTAATTACTTTTAAAAATCGCCGACCCCAAACG	I	A	Red	NA	NA	NA	NA	NA	NA	chr12:42876654-42878193	Island	GTCCTTCCAGGATCCTCCTCTGCGGGGAGAAAAACTCGTCTCCGCTCAGCGCCGGGAGCC[CG]CCTGGGGCCGGCGATCTTCAAAAGTAATCAGAGCCCGCAGTAAAAAAAAAAAAAAAAAAA	TTTTTTTACTGCGGGCTCTGATTACTTTTGAAGATCGCCGGCCCCAGGCG	PRICKLE1;PRICKLE1;PRICKLE1;PRICKLE1;PRICKLE1;PRICKLE1	NM_001144883;NM_001144882;NM_001144881;NM_001144883;NM_001144882;NM_153026	1stExon;1stExon;TSS1500;5'UTR;5'UTR;5'UTR	high-CpG:41163680-41164463				12:41162829-41164049	12:42876032-42878260	Unclassified	PRICKLE1;PRICKLE1;PRICKLE1;PRICKLE1;PRICKLE1;PRICKLE1;PRICKLE1	ENST00000455697.1;ENST00000552240.1;ENST00000548696.1;ENST00000455697.1;ENST00000345127.3;ENST00000445766.2;ENST00000552200.1	1stExon;TSS1500;TSS200;5'UTR;5'UTR;5'UTR;3'UTR	PRICKLE1;PRICKLE1;PRICKLE1;PRICKLE1;PRICKLE1;PRICKLE1;PRICKLE1;PRICKLE1;PRICKLE1	ENST00000551050.1;ENST00000455697.1;ENST00000552240.1;ENST00000548696.1;ENST00000455697.1;ENST00000552108.1;ENST00000345127.3;ENST00000445766.2;ENST00000552200.1	TSS1500;1stExon;TSS1500;TSS200;5'UTR;5'UTR;5'UTR;5'UTR;3'UTR	chr12:42877085-42878575	3								NA	NA	PRICKLE1
289	cg00197728	chr20	58151913	-	81621983		CTCTAAAAAATCACCCCAACCCCTTCAAACCCAAATACTAATAAATAAAC		II			rs73138871	0.065648	NA	NA	NA	NA	chr20:58152280-58152847	N_Shore	GCTGCTGAGGCCTCTGGAGAGTCACCCCAACCCCTTCAGGCCCAGGTGCTGGTGGGTGGA[CG]GGCGTTTTGTGAGAGGGCGCTGGGAGGGTCAGAGGACGGGGCCGGCACAGTTCTAGTTCT	TCTGGAGAGTCACCCCAACCCCTTCAGGCCCAGGTGCTGGTGGGTGGACG											PHACTR3	ENST00000359926.3	TSS1500	PHACTR3	ENST00000359926.3	TSS1500	chr20:58151185-58151915	3						TRUE		NA	intermediateMethylation	NA
290	cg00198337	chr5	1082123	-	13695284		AAAAAACCTCATATAAAAAACAACATACTCCTAAAAAACCTAAACTTCCC		II			NA	NA	NA	NA	NA	NA	chr5:1080029-1080491	S_Shore	TCAGCACTAAAGAGAAGCCTCATGTGGGGAACAACATACTCCTGGAAAGCCTGGGCTTCC[CG]TCTCGGGTTCTGGAAAGTCCAGGCTTCCCGTCTCGGGTTCTGGAAAGCCTGGGCTTCCCA	CGGGAAGCCCAGGCTTTCCAGGAGTATGTTGTTCCCCACATGAGGCTTCT	SLC12A7	NM_006598	Body					5:1134738-1136292						SLC12A7	ENST00000510943.2	TSS1500										NA	NA	SLC12A7
291	cg00199799	chr10	130894873	+	93756366		AATAAAATATACTATTTTCCTACCATATAACAAAAACCTACACTCCTTAC		II			NA	NA	NA	NA	NA	NA		OpenSea	CAGCCCACCGCACTTAGAACTCTATTCACACACGTTTTAAAATGGCTTTTTGCATTCTTA[CG]CAAGGAGTGCAGGCTCTTGTTATATGGCAGGAAAACAGCATATTTCATTTCTGATTCACA	CGCAAGGAGTGCAGGCTCTTGTTATATGGCAGGAAAACAGCATATTTCAT																	chr10:130894620-130895275	3								NA	intermediateMethylation	NA
292	cg00200283	chr9	105757259	+	30757530		CTTTTATTAAATCAATACATAACTTTACATATCTTTCTCTCATCTTAAAC		II			NA	NA	NA	NA	NA	NA		OpenSea	TTTATAAGTTTAAAAAGCATATAGCTTTGTTTAAAATATTCTATGTATGAGAAAACAATA[CG]TTTAAGATGAGAGAAAGACATGTAAAGTTATGCATTGATTTAACAAAAGTTACAGGAATG	TTTTGTTAAATCAATGCATAACTTTACATGTCTTTCTCTCATCTTAAACG	CYLC2	NM_001340	TSS1500								CYLC2;CYLC2	ENST00000374798.3;ENST00000487798.1	TSS1500;TSS1500	CYLC2;CYLC2	ENST00000374798.3;ENST00000487798.1	TSS1500;TSS1500										NA	NA	CYLC2
293	cg00200629	chr9	98743029	+	28722979		TTTATTCTTACTTCATTTCCCTTTCTCTTTATTTATTCTCTTTTCTTCTC		II			NA	NA	NA	NA	NA	NA		OpenSea	GCTGGTGTGGCAGTGGGTGGCAATAGTGAATTTGCAGTTTTGAAAAAAATTAAAAAGTTA[CG]AGAAGAAAAGAGAATAAACAAAGAGAAAGGGAAATGAAGCAAGAACAAAAGAGACTCAAT	CGAGAAGAAAAGAGAATAAACAAAGAGAAAGGGAAATGAAGCAAGAACAA	ERCC6L2	NM_020207	Body				TRUE							C9orf102	ENST00000479391.1	5'UTR	chr9:98742800-98743030	3								NA	NA	ERCC6L2
294	cg00201779	chr6	72131020	-	94640396		TAAAAACCTTTCCTTTTAAAACACTACTTTACAATACCTAATCAACCRAC		II			NA	NA	NA	NA	NA	NA	chr6:72129508-72130756	S_Shore	CACTGTTTAAGTGAAGGCCTTTCCTTTTAGAACACTGCTTTACAATGCCTAATCAGCCGG[CG]CTCAGGTTGGTGCATTCAGAGACCCGAGCGTTTGTGTTCCTAATAAGTTTGCTAGAATGT	CGCCGGCTGATTAGGCATTGTAAAGCAGTGTTCTAAAAGGAAAGGCCTTC	C6orf155	NR_026807	TSS1500			CDMR					LINC00472	ENST00000426635.1	TSS1500	LINC00472;LINC00472;LINC00472;LINC00472	ENST00000413945.1;ENST00000436803.1;ENST00000421704.1;ENST00000426635.1	TSS1500;TSS1500;TSS1500;TSS1500	chr6:72130800-72131050	3						TRUE		NA	NA	C6orf155
295	cg00202913	chr11	100383206	-	93769271		ATACCTAAATCACAAAAAACCATTTCAATCTAAATTATCTTTAATTTACC		II			NA	NA	NA	NA	NA	NA		OpenSea	CCCCTAATTAAATGCCTAAATCACAAAGAACCATTTCAGTCTAAATTGTCTTTAGTTTGC[CG]TGTGTGGATTTTCCTATTGCATGGTGACTGCCAGAGAAAGTAACAAAGAGCTATAAATCA	CGGCAAACTAAAGACAATTTAGACTGAAATGGTTCTTTGTGATTTAGGCA																					chr11:100383161-100383686	3				NA	NA	NA
296	cg00203621	chr8	110693859	-	23748992		ATAAAATTTCTTTTCTTCTTTTTATATACAATAATTAAATAACAACATAC		II			NA	NA	NA	NA	NA	NA		OpenSea	CTTTAAAAATGATGAAGTTTCTTTTCTTCTTTTTATATACAATAATTGGATAACAGCATA[CG]TAATTCAATAACTGGGAAAAAATATTCTGGAGCAAACGATCACACATTTAATTTACAAGC	CGTATGCTGTTATCCAATTATTGTATATAAAAAGAAGAAAAGAAACTTCA	SYBU;SYBU;SYBU;SYBU	NM_001099745;NM_001099746;NM_001099743;NM_001099744	TSS1500;TSS1500;5'UTR;5'UTR								SYBU;SYBU	ENST00000408889.3;ENST00000419099.1	TSS1500;5'UTR	SYBU;SYBU;SYBU;SYBU;SYBU;SYBU;SYBU;SYBU;SYBU;SYBU;SYBU	ENST00000533821.1;ENST00000528716.1;ENST00000527600.1;ENST00000527664.1;ENST00000531230.1;ENST00000532189.1;ENST00000534184.1;ENST00000408889.3;ENST00000534578.1;ENST00000529190.1;ENST00000422135.1	TSS1500;TSS1500;TSS1500;TSS1500;TSS1500;TSS1500;TSS1500;TSS1500;5'UTR;5'UTR;5'UTR										NA	intermediateMethylation	SYBU
297	cg00203913	chr17	13506186	+	27719225		AAAACCRCAATTTATAAAAAAACATTTAACCTCTTTACRAACRTACATAC		II			rs1005639	0.423253	NA	NA	NA	NA	chr17:13503829-13505559	S_Shore	TCCTTAATGTTGTTTGTACTTTTGTGTGTGTGTGTGTGTGTGTGTGTGTGTGCGCGCGCG[CG]CATGCACGCTCGCAAAGAGGTTAAATGTCCTTTCATAAACTGCGGTTTCCTCTTTCCCTT	AAACCGCAGTTTATGAAAGGACATTTAACCTCTTTGCGAGCGTGCATGCG	HS3ST3A1	NM_006042	TSS1500					17:13446903-13447039			HS3ST3A1	ENST00000284110.1	TSS1500	HS3ST3A1	ENST00000284110.1	TSS1500	chr17:13506180-13506395	3						TRUE		NA	NA	HS3ST3A1
298	cg00204532	chr3	4533398	-	1747592		CAATACCTAACACATAACATTCACCCAATAAATATCAATAATTATAATTC		II			NA	NA	NA	NA	NA	NA	chr3:4534412-4535367	N_Shore	AGAGTTTAGACCAATGCCTGACACATGGCATTCACCCAATAAGTGTCAATAATTATGATT[CG]TTTTGGCATTATTATGTCAGTAATAACTATTAGCTATGATTCTCCTCTAATTTGTTCCTA	CGAATCATAATTATTGACACTTATTGGGTGAATGCCATGTGTCAGGCATT											AC024168.2	ENST00000412804.1	3'UTR	AC024168.2	ENST00000412804.1	3'UTR								TRUE		NA	intermediateMethylation	NA
299	cg00204727	chr5	141185856	-	75704114		CCTACACCCACTACTTATAAACTCTACAATAATTTTACTATAATTTCCTC		II			NA	NA	NA	NA	NA	NA		OpenSea	ACCCACCGGTCCCTACACCCACTGCTTGTGGACTCTGCAGTGATTTTACTGTAATTTCCT[CG]TTGTTGCAGTTAATAGCATTAGTTTGTTAATTACTGTATATTTTAAAAGTAAGACGAAAG	CGAGGAAATTACAGTAAAATCACTGCAGAGTCCACAAGCAGTGGGTGTAG																	chr5:141185505-141185975	3								NA	intermediateMethylation	NA
300	cg00205419	chr3	122369449	-	84603975		TTTCCTCAACATTTAACAAAACCCATATTTCCTCTAATATCTACAAAATC		II			rs6771634	0.105243	NA	NA	NA	NA		OpenSea	CATATTCACCATTTCCTCAGCATTTGGCAAGGCCCATGTTTCCTCTAGTATCTACAAAAT[CG]TTGTAACCTACAGTGTCAGTTGAAAGTCATAGCCTTAACTTCCCAGCCCTTCCACGCTAC	TTCCTCAGCATTTGGCAAGGCCCATGTTTCCTCTAGTATCTACAAAATCG																					chr3:122369217-122371192	6				NA	intermediateMethylation	NA
301	cg00208768	chr17	73265381	+	38747535		AAAAATTTATCTTCAACTAATAATTAACAACACCCATCATATATCAAACC		II			NA	NA	NA	NA	NA	NA	chr17:73266340-73268052	N_Shore	TATACTACACACATGCAAACCCCCAACAAGAGAGGGCCACATAGGGCCTCCCAACAGGCT[CG]GCTTGACACATGATGGGTGTTGCTAATTATTAGTTGAAGACAAACCTCTGTACTGCGTGT	CGGCTTGACACATGATGGGTGTTGCTAATTATTAGTTGAAGACAAACCTC	MIF4GD;MIF4GD;MIF4GD;MIF4GD	NM_001242501;NM_001242500;NM_020679;NM_001242498	Body;Body;Body;Body														chr17:73265105-73265415	3								NA	NA	MIF4GD
302	cg00209520	chr2	98962546	-	52754277		ATTATCCCAAAAAAAAACTTATTTCTAACATCTTCCCTAAAATAACAAAC		II			NA	NA	NA	NA	NA	NA	chr2:98962873-98964187	N_Shore	GGAGAATACACATTGTCCCAAAGAGAAACTTGTTTCTAACATCTTCCCTAAGATGGCAAA[CG]GGTCCAAGACTTTGTGCGTGTGTGTGTGTGTGTGTCCCCACCTTTAAACTTCAAACCCCA	TTGTCCCAAAGAGAAACTTGTTTCTAACATCTTCCCTAAGATGGCAAACG	CNGA3;CNGA3	NM_001298;NM_001079878	TSS200;TSS200								AC092675.4;CNGA3;CNGA3	ENST00000413274.1;ENST00000393504.1;ENST00000436404.2	TSS1500;TSS200;TSS200	AC092675.4;CNGA3;CNGA3;AC092675.3	ENST00000413274.1;ENST00000393504.1;ENST00000436404.2;ENST00000454230.1	TSS1500;TSS200;TSS200;5'UTR					chr2:98962434-98965684	6		TRUE		NA	intermediateMethylation	CNGA3
303	cg00210007	chr1	217251566	+	3759437		ATTTCCTTCTCTATTATCAAATTTAACACTATACTCTTATCATCAAATCC		II			NA	NA	NA	NA	NA	NA		OpenSea	GCAGTTTCAAGGACAAATGTCTTAAGGAAGCCTCTCTACTGTGCAGCAGGGAGCCTGGCT[CG]GATCTGATGACAAGAGCACAGTGCTAAATCTGACAACAGAGAAGGAAACTTCCTGTGTGA	CGGATCTGATGACAAGAGCACAGTGCTAAATCTGACAACAGAGAAGGAAA	ESRRG;ESRRG;ESRRG;ESRRG;ESRRG;ESRRG;ESRRG;ESRRG;ESRRG	NM_001243509;NM_001243507;NM_001243505;NM_001243506;NM_206595;NM_206594;NM_001134285;NM_001243511;NM_001243510	TSS1500;TSS1500;5'UTR;5'UTR;5'UTR;5'UTR;5'UTR;5'UTR;5'UTR				TRUE				ESRRG;ESRRG;ESRRG;ESRRG;ESRRG;ESRRG;ESRRG	ENST00000493748.1;ENST00000463665.1;ENST00000359162.2;ENST00000361525.3;ENST00000493603.1;ENST00000366940.2;ENST00000471371.1	TSS1500;TSS1500;5'UTR;5'UTR;5'UTR;5'UTR;3'UTR	ESRRG;ESRRG;ESRRG;ESRRG;ESRRG;ESRRG;ESRRG;ESRRG;ESRRG;ESRRG;ESRRG	ENST00000493748.1;ENST00000463665.1;ENST00000477799.1;ENST00000359162.2;ENST00000361525.3;ENST00000493603.1;ENST00000366940.2;ENST00000477799.1;ENST00000471371.1;ENST00000488947.1;ENST00000459825.1	TSS1500;TSS1500;1stExon;5'UTR;5'UTR;5'UTR;5'UTR;3'UTR;3'UTR;3'UTR;3'UTR	chr1:217251405-217251990	3								NA	intermediateMethylation	ESRRG
304	cg00210210	chr6	99798738	-	79690241		TAATTCTAAATAAAACTCCCATAAATAAATTACAAAAAATAAAACCCAAC		II			NA	NA	NA	NA	NA	NA	chr6:99797208-99797946	S_Shore	AGTAATGTGTGTGGTTCTAAGTGAGGCTCCCATAAGTAGGTTGCAAGGAGTGAAACCCAA[CG]GCCTCCTGGGGTGACTGAGGTGGTCACCAGCCGGTCTTTCAAGGAGAGAGGCCAGAAGGC	GGTTCTAAGTGAGGCTCCCATAAGTAGGTTGCAAGGAGTGAAACCCAACG	C6orf168	NM_032511	TSS1500								FAXC	ENST00000389677.4	TSS1500	FAXC;FAXC	ENST00000389677.4;ENST00000480148.1	TSS1500;TSS1500	chr6:99798380-99798755	3						TRUE		NA	intermediateMethylation	C6orf168
305	cg00214395	chr3	149167242	+	19774898		AAACTCTATCCCATCCTATAAAACTAAAAAATTTCCTTAAAAAAAATCTC		II			NA	NA	NA	NA	NA	NA		OpenSea	TTTCCAGATGGCCAACGTAAGGTTATTTAATTCAGTAAAAAAACATTGTTTTCCTCCTTT[CG]AGACTCTTTCTAAGGAAATTTTCCAGCTCCACAGGATGGGACAGAGCCTTGATGTATTTT	CGAGACTCTTTCTAAGGAAATTTTCCAGCTCCACAGGATGGGACAGAGCC							TRUE										chr3:149166925-149167310	3						TRUE		NA	NA	NA
306	cg00216277	chr20	1550240	-	9601188		TTCTATTTCRTATCTTTCCTCTTCTAACAAACAAAAACATAAACAAATCC		II			NA	NA	NA	NA	NA	NA		OpenSea	CATTGTTTGTCTTCTATTTCGTGTCTTTCCTCTTCTGGCAGGCAGGGACATGAACAAATC[CG]TGACTCAGCACTGACCCAGGAGATGACGCAAACATCATAGGGTGTTTTGGAAGGAACCTG	CGGATTTGTTCATGTCCCTGCCTGCCAGAAGAGGAAAGACACGAAATAGA	SIRPB1;SIRPB1	NM_006065;NM_001083910	Body;Body														chr20:1550105-1550370	3								NA	NA	SIRPB1
307	cg00217795	chr14	80677688	+	48654880		TCTCTATAACTCRATCATTCTACTCAAACACRTAATACTACTATTAAACC		II			NA	NA	NA	NA	NA	NA		OpenSea	ACGCAGCGCAGTCCCTCTGAGGTCAGCATGCGCCGCCACTCTCCGCGAGTGGACTTGGAG[CG]GCTCAACAGCAGCACCACGTGCTTGAGCAGAATGACCGAGTCATAGAGAGCCAGGAAGAG	CGGCTCAACAGCAGCACCACGTGCTTGAGCAGAATGACCGAGTCATAGAG	DIO2;DIO2;DIO2	NM_013989;NM_001007023;NM_000793	1stExon;1stExon;Body								CTD-2540C19.1;DIO2;DIO2	ENST00000553979.1;ENST00000555750.1;ENST00000438257.4	TSS200;1stExon;1stExon	CTD-2540C19.1;DIO2;DIO2;DIO2	ENST00000553979.1;ENST00000555750.1;ENST00000438257.4;ENST00000556811.1	TSS200;1stExon;1stExon;TSS200	chr14:80677600-80677835	3					TRUE	TRUE		NA	intermediateMethylation	DIO2
308	cg00219169	chr10	530951	+	6630931		CCTTAATAATCTATATACTATCCTACATAAAATCRACAACTCTACTCAAC		II			NA	NA	NA	NA	NA	NA	chr10:530713-531099	Island	GTAACAAGTTGAAAAAAAACTAATTAATTCAAACTTTAGTTTTTTTTAAATTTGTTACAG[CG]CTGAGCAGAGCTGCCGACCCCATGCAGGACAGCACACAGACCACCAAGGGGACCACAGGG	CGCTGAGCAGAGCTGCCGACCCCATGCAGGACAGCACACAGACCACCAAG	DIP2C	NM_014974	Body				TRUE				DIP2C	ENST00000381496.3	5'UTR	DIP2C	ENST00000381496.3	5'UTR			chr10:530340-531869	6	chr10:530411-531563	3		TRUE		NA	intermediateMethylation	DIP2C
309	cg00219626	chr6	28983835	+	68696986		AAACCACCACAATATAAAACAAAACAAAACAAATTACAATAACCAACTCC		II			rs6916161	0.333892	NA	NA	NA	NA	chr6:28984418-28984686	N_Shore	TAAAATGGACCAATCAGCAGGATGTGGGTGGGGCCAGATAAGGGAATAAAAGCAGGTTAC[CG]GAGTTGGCCATTGTAATTTGTTTTGTCCTGTTTCACATTGTGGTGGTTTTATTTTTTACT	CGGAGTTGGCCATTGTAATTTGTTTTGTCCTGTTTCACATTGTGGTGGTT																	chr6:28983560-28984110	3						TRUE		NA	NA	NA
310	cg00219816	chr8	96280555	-	5770141	92766338	CTACAAAAAATACAAATTAACCAAACTCATACCTATAATCCCAATTTACA	CTACAAAAAATACAAATTAACCGAACTCGTACCTATAATCCCAATTTACG	I	T	Red	rs34202133	0.046575	NA	NA	NA	NA	chr8:96280844-96281747	N_Shore	GTGAGACTGTCTCTACAAAAAATACAAATTAACCGGGCTCGTGCCTGTAATCCCAGTTTA[CG]TAATCCCAGATTACAGGCTCGTGCCTGTAATCCCAGCTAGGGTAGGCCGAGGTGGGAGGA	CTACAAAAAATACAAATTAACCGGGCTCGTGCCTGTAATCCCAGTTTACG	C8orf37	NM_177965	Body								KB-1047C11.2	ENST00000521905.1	TSS1500	KB-1047C11.2;KB-1047C11.2	ENST00000521905.1;ENST00000517655.1	TSS1500;5'UTR					chr8:96280280-96283114	6		TRUE		NA	intermediateMethylation	C8orf37
311	cg00220102	chr16	8806756	+	66753129	80760142	AAAAAAACAAAAAACTTTCAATCACATACTACTCATCAATTACCATAACA	AAAAAAACAAAAAACTTTCGATCACATACTACTCATCAATTACCATAACG	I	A	Red	NA	NA	NA	NA	NA	NA		OpenSea	TTTAGAACCAGTGTGTCTCTCCTGCAGCCTCCATTCTGGGTGCCTCCACCCCCTTGCCGT[CG]TCATGGTAACTGATGAGCAGCATGTGACCGAAAGCTCTCTGCCCCCCCAACCCCATACCC	GGGGGGGCAGAGAGCTTTCGGTCACATGCTGCTCATCAGTTACCATGACG	ABAT;ABAT	NM_020686;NM_000663	5'UTR;TSS200	low-CpG:8714165-8715094							ABAT;ABAT;ABAT;ABAT	ENST00000563215.1;ENST00000567812.1;ENST00000396600.2;ENST00000268251.8	TSS1500;TSS1500;TSS200;5'UTR	ABAT;ABAT;ABAT;ABAT;ABAT;ABAT;ABAT;ABAT;ABAT;ABAT;ABAT;ABAT	ENST00000563215.1;ENST00000565016.1;ENST00000567812.1;ENST00000561870.1;ENST00000569695.1;ENST00000396600.2;ENST00000566590.1;ENST00000568847.1;ENST00000568847.1;ENST00000268251.8;ENST00000564714.1;ENST00000563992.1	TSS1500;TSS1500;TSS1500;TSS200;TSS200;TSS200;TSS200;1stExon;5'UTR;5'UTR;5'UTR;5'UTR	chr16:8806600-8807035	3						TRUE		NA	NA	ABAT
312	cg00221095	chr8	70444130	+	31610287		TAAATTCCTAAAACTAACAACAATACAATTTCRCCCTTAAAAAAATAACC		II			NA	NA	NA	NA	NA	NA		OpenSea	TGGCTCCACAGCTCAGTATCAACACGGGAAAGAGAGGCGGCTCTAAGCTGATTACATACG[CG]GCCACCCCTCTAAGGGCGAAACTGCATTGCTGTCAGTCTTAGGAATTCACAACCTTAACA	CGGCCACCCCTCTAAGGGCGAAACTGCATTGCTGTCAGTCTTAGGAATTC	SULF1;SULF1;SULF1;SULF1	NM_001128206;NM_001128205;NM_015170;NM_001128204	5'UTR;5'UTR;5'UTR;5'UTR								SULF1;SULF1;SULF1	ENST00000402687.4;ENST00000419716.3;ENST00000260128.4	5'UTR;5'UTR;5'UTR	SULF1;SULF1;SULF1;SULF1;SULF1	ENST00000402687.4;ENST00000419716.3;ENST00000529041.1;ENST00000525061.1;ENST00000529134.1	5'UTR;5'UTR;5'UTR;5'UTR;5'UTR	chr8:70444060-70444290	3								NA	NA	SULF1
313	cg00221650	chr2	6819650	+	31639536		AAACTCCTAAATTTCCTACTATATTTTAAATAATCCCTTTAATTTAAACC		II			NA	NA	NA	NA	NA	NA		OpenSea	TCTTTGTAAATCTACCTGGTTTCTCGATCTCTGTTGTTATTTCTGATCTGGGCCTCTCAA[CG]GTTTAAACCAAAGGGATTATTCAAAACACAGTAGGAAATTCAGGAGCTTTTTCATGCCTC	CGGTTTAAACCAAAGGGATTATTCAAAACACAGTAGGAAATTCAGGAGCT							TRUE																	TRUE		NA	NA	NA
314	cg00222963	chr8	33462278	-	84757820		AAAAAAACTCCCTACTACTCTATAATTCTTCCTCCTAAATAAAAAATAAC		II			NA	NA	NA	NA	NA	NA		OpenSea	CTTCAATCTCTGGAGAAGCTCCCTGCTGCTCTGTAATTCTTCCTCCTAAGTAGAGGATAG[CG]CTTCCTCCCAACCACACACCAGATACCGCCATGCCCATCCCTCCTGGGCTGGTGCACCCT	GAGAAGCTCCCTGCTGCTCTGTAATTCTTCCTCCTAAGTAGAGGATAGCG											RP11-317N12.1	ENST00000523063.1	TSS200	RP11-317N12.1	ENST00000523063.1	TSS200	chr8:33462045-33462295	3								NA	intermediateMethylation	NA
315	cg00223043	chr22	31011643	+	8687257		AAACATTCTAAAAAACTCCATCCTACAAACTAACCAACAAAACAACCCTC		II			NA	NA	NA	NA	NA	NA		OpenSea	ACCAGTTCCTCATGACTTCCCCCATGCGTGGGGCAGAACTGGGAACAGCATGTCTCAAGG[CG]AGGGTTGCTTTGCTGGCCAGTCTGCAGGATGGAGCCTTCCAGAATGCTCTCATGATTTCC	AGCATTCTGGAAGGCTCCATCCTGCAGACTGGCCAGCAAAGCAACCCTCG	TCN2;TCN2	NM_000355;NM_001184726	Body;Body											TCN2;TCN2;TCN2;MTMR3	ENST00000471659.1;ENST00000493542.1;ENST00000450638.1;ENST00000464734.1	TSS200;TSS200;3'UTR;5'UTR	chr22:31011405-31011735	3								NA	intermediateMethylation	TCN2
316	cg00223569	chr12	25064560	+	63787263		AAATACAAAAACCCACAAACTAAACTCAAAAATTTACACTTTATCTACTC		II			rs7297229	0.278715	NA	NA	NA	NA		OpenSea	CATTCCAGTGGAGTCTGTTGCATATCTCAATATATACACACCACGATGAAACTCACTCTG[CG]AGCAGACAAAGTGCAAATTCCTGAGCTTAGTCTGTGGGCTCCTGCACTTGCTGAATCACC	AGTGCAGGAGCCCACAGACTAAGCTCAGGAATTTGCACTTTGTCTGCTCG	BCAT1;BCAT1;BCAT1	NM_001178092;NM_001178091;NM_005504	Body;Body;Body														chr12:25064205-25064735	3								NA	intermediateMethylation	BCAT1
317	cg00224807	chr2	238065650	+	5793446	40784904	TCAATAAACTACTAAAAATACAATACCTAACACAACCCCACTTCAAAACA	TCGATAAACTACTAAAAATACGATACCTAACGCGACCCCGCTTCAAAACG	I	T	Red	NA	NA	NA	NA	NA	NA		OpenSea	CAAGGTCAAAGCTCTGGCCCGGCCGCTCATCAGCTTCCAGGGCTCTGCCCTCGGAGTCCA[CG]CTCTGAAGCGGGGTCGCGTCAGGCATCGCATCCCCAGCAGCTCACCGATCGCAGTTCCCA	CGCTCTGAAGCGGGGTCGCGTCAGGCATCGCATCCCCAGCAGCTCACCGA								2:237729897-237730509											chr2:238064764-238065684	6	chr2:238063585-238066457	6		TRUE		NA	highMethylation	NA
318	cg00225902	chr3	66444122	+	10732916	57668983	CTCTAATACCCAAATTTAACTACAAATATACTCCACATACAAAACTAACA	CTCTAATACCCGAATTTAACTACGAATATACTCCGCGTACGAAACTAACG	I	T	Red	rs6790222	0.27026	NA	NA	NA	NA		OpenSea	ACTTGTTCTTCCTGTATTTAACCTTTCATTCTTGGGGTCGGAAAGAAACACACATTAAAA[CG]CCAGCCTCGTACGCGGAGTACATTCGCAGCTAAACCCGGGCACCAGAGCCCTTCTGAAAC	CGCCAGCCTCGTACGCGGAGTACATTCGCAGCTAAACCCGGGCACCAGAG	LRIG1	NM_015541	Body				TRUE		3:66444115-66445004	Unclassified	LRIG1	ENST00000496559.2	3'UTR	LRIG1;LRIG1	ENST00000496559.2;ENST00000495037.1	3'UTR;3'UTR	chr3:66443780-66444795	3						TRUE		NA	NA	LRIG1
319	cg00227341	chr2	75145194	-	89625275		ATATAAAAATCTACTAACAAATCATCTAAAATAAAAACTCTCAACTAACC		II			NA	NA	rs114941793	0.012598	rs114941793	0.012598	chr2:75147005-75147336	N_Shore	TAGGCTCAACTGTGTGGAAGTCTGCTGACAGGTCATCTAAGATGAGGACTCTCAACTGAC[CG]TTGGATTTGCAATGTGGACCTGAAGAGTAATTGTGGTGAAGTTGTGAGAATGAAACTGAA	CGGTCAGTTGAGAGTCCTCATCTTAGATGACCTGTCAGCAGACTTCCACA	LINC01291	NR_125792	Body								AC104135.3	ENST00000435984.1	TSS200	AC104135.3	ENST00000435984.1	TSS200	chr2:75144940-75145235	3								NA	intermediateMethylation	LINC01291
320	cg00229754	chr15	25018302	-	73756168		ACTACTCCRATCTCACAAAAATAATAACAAAAAATACRCCATTATTCRAC		II			rs10162667	0.02	NA	NA	NA	NA	chr15:25018174-25018533	Island	CGCAAAGCCCAGCTACTCCGATCTCACAGGGATGGTGGCAGGAAATGCGCCATTGTTCGG[CG]CAGCGAAACAGCCCGCAGTGCGCTGTAGGAAGGTCACATGACAGAGGGGGAAGACGGTGG	CGCCGAACAATGGCGCATTTCCTGCCACCATCCCTGTGAGATCGGAGTAG					chr15:25018281-25018281			15:22569278-22569585	15:25018121-25018449	Unclassified_Cell_type_specific							chr15:25018260-25018515	3						TRUE		NA	NA	NA
321	cg00233028	chr11	44642914	+	88754964	3744906	AAAATAAAACACTAACAAACCCCACATTAACAAAACTAAAAATAACCACA	AAAATAAAACGCTAACAAACCCCGCGTTAACGAAACTAAAAATAACCACG	I	A	Red	NA	NA	NA	NA	NA	NA		OpenSea	CAGGGACCACCAGGCGGCGCTGCAGCCTCAGCCTAGGAGCCCGGCAGAGCCCAAAGGTTC[CG]TGGTTACTCCCAGTTTCGCCAACGCGGGGCCTGCCAGCGTCCCACTCCAGTGGAAGCACT	GGAGTGGGACGCTGGCAGGCCCCGCGTTGGCGAAACTGGGAGTAACCACG								11:44599444-44599517	11:44641938-44643745	Unclassified							chr11:44642685-44643215	3						TRUE		NA	NA	NA
322	cg00233420	chr11	43290958	-	68799873		CATCTACATCTAAATCRATCAAAAACTAAAAACACAACAAACCRAAAAAC		II			NA	NA	NA	NA	NA	NA		OpenSea	TGCGCTGCTGCCATCTGCATCTGAGTCGGTCAGGGACTGAGAGCACAGCAGGCCGGGGAG[CG]AGCGGCTGCCAAATTACAGAGCAAGGAGCACTTAGGATGGTGGGAGGGGGAGGAAAGGAG	CGCTCCCCGGCCTGCTGTGCTCTCAGTCCCTGACCGACTCAGATGCAGAT							TRUE				HNRNPKP3	ENST00000511537.1	TSS200	HNRNPKP3;HNRNPKP3	ENST00000511537.1;ENST00000533565.1	TSS200;TSS200	chr11:43290780-43291115	3						TRUE		NA	NA	NA
323	cg00234645	chr3	191178736	+	87635917		AAAATTCTTTATATAATCTAAAAACAAATCCTTCATTAAATACRCRATAC		II			NA	NA	NA	NA	NA	NA		OpenSea	CCTTAAAGGACACCATCATTAAACTGATAAGACAACTCACAGAATGGGAGCAAAAATTTG[CG]TATCGCGTATCTAATGAAGGACCTGTCCCTAGACTATATAAAGAACTCTTACAACTCAGC	GAGTTCTTTATATAGTCTAGGGACAGGTCCTTCATTAGATACGCGATACG	PYDC2;LINCR-0002	NM_001083308;NR_120606	TSS1500;Body								PYDC2	ENST00000518817.1	TSS1500	PYDC2	ENST00000518817.1	TSS1500										NA	intermediateMethylation	PYDC2
324	cg00235484	chr6	136825415	+	62784966		AAAAATACAAATTATTATAACTAATTTCRTCATTTCCTATATATCCTTCC		II			NA	NA	NA	NA	NA	NA		OpenSea	ATTATCTCCCTGGGAAGGGAAATAGGGAAACAGGGAGAGAGATGGAAGGAGGTGAGACTA[CG]GAAGGATACACAGGAAATGACGAAATTAGCCATAATAATTTGTATTCCCATAAATACATC	CGGAAGGATACACAGGAAATGACGAAATTAGCCATAATAATTTGTATTCC	MAP7	NM_003980	Body				TRUE				MAP7	ENST00000432797.2	5'UTR	MAP7	ENST00000432797.2	5'UTR								TRUE		NA	NA	MAP7
325	cg00236004	chr10	106166501	-	13730829		CRACCCCAATACATATAAACTAATACAAAAAATTCACACCCTACAAAAAC		II			NA	NA	NA	NA	NA	NA		OpenSea	GGACAGGCCAGCGACCCCAATGCATATGAGCTGATACAGAAAATTCACACCCTGCAGAAG[CG]TCTCATCAGCAAGACTGAAGAGGTGGTTGAAAAAGAGCTGCTCCTCCAGGTAGCATTTTT	CGCTTCTGCAGGGTGTGAATTTTCTGTATCAGCTCATATGCATTGGGGTC	CFAP58	NM_001008723	Body																chr10:106166438-106166797	6	chr10:106166263-106167245	6				NA	NA	CFAP58
326	cg00237268	chr4	7287615	-	63778948		AACTAAATAAATTCAAATACTCCTACTAAAAAAACCRTTCTCTAATATTC		II			rs4689681	0.000417	NA	NA	NA	NA		OpenSea	TGTTAGAGCAGAACTGAGTGAGTTCAGATGCTCCTGCTGAGGGGGCCGTTCTCTGATGTT[CG]GTGCAGCCCTGATTTAGGAGCCTGGCGTGAGGCCGACAGCCTGGGGCTGCAGTGTAGCGT	ACTGAGTGAGTTCAGATGCTCCTGCTGAGGGGGCCGTTCTCTGATGTTCG	SORCS2	NM_020777	Body					4:7338393-7338649									chr4:7287285-7287650	3						TRUE		NA	NA	SORCS2
327	cg00239915	chr7	157809596	-	7601240		ATTTTCAAAAACATAACTACAAAATAAAACTAATCATACACATAATAACC		II			NA	NA	NA	NA	NA	NA		OpenSea	CTGTTAATTGCATTTTCAGAGACATAGCTACAAGGTGAAACTAATCATACACATGATAAC[CG]GGCTTCACCACCTACAGTGCCCTGCTGCTGCACTCTCACTAATCTGTATTAAAACAGCCC	TTTTCAGAGACATAGCTACAAGGTGAAACTAATCATACACATGATAACCG	PTPRN2;PTPRN2;PTPRN2	NM_002847;NM_130842;NM_130843	Body;Body;Body			RDMR	TRUE												chr7:157808897-157809661	3				TRUE		NA	intermediateMethylation	PTPRN2
328	cg00240598	chr5	76363946	+	14706979		ACAAAATACTAATATACAAAATCTATATTACATATACTATAAACATACTC		II			NA	NA	NA	NA	NA	NA		OpenSea	TTCAAACTATTTTGATGATGATCTACAATGTGAATACAATTTGTATTACAGTTCAGTACA[CG]AGCATGTTCATAGCATATGTAACATAGATTTTGTATACCAGTACTTTGCCATAAGCTCAT	CGAGCATGTTCATAGCATATGTAACATAGATTTTGTATACCAGTACTTTG							TRUE												chr5:76363737-76364156	4				TRUE		NA	intermediateMethylation	NA
329	cg00242965	chr11	68658969	+	6612940		AACAATCAATACACACCTAAAAATAAACACRACCATATACAACAAAAAAC		II			NA	NA	NA	NA	NA	NA		OpenSea	GTCATCAGTTACAGCAGGGGCTCTGCACACAGCCCTCCCCAGCCAGCGCGACCCCGGCAA[CG]TCCCCTGCTGCACATGGCCGTGTTTATCTCCAGGTGTGCACTGACTGCCTCGCTAGCTTG	CGTCCCCTGCTGCACATGGCCGTGTTTATCTCCAGGTGTGCACTGACTGC	MRPL21;MRPL21	NM_181515;NM_181514	Body;Body				TRUE							MRPL21;MRPL21	ENST00000541279.1;ENST00000565125.1	3'UTR;3'UTR	chr11:68658920-68659515	3								NA	NA	MRPL21
330	cg00243360	chr8	72269115	+	85783465		TCTTCTAAAAATACTAAAAAATTACTACTTAAACTATTACTATTAAACAC		II			NA	NA	NA	NA	NA	NA		OpenSea	AGCCTTGCCCAGGCAGCTTGGAAAAGGTGCTTGGAAAAAAATAGCGAATGACAAAATGAT[CG]TGTTTAACAGCAATAGTTCAAGCAGTAATCCTCCAGCATCCTCAGAAGATCTTTCATCTT	CGTGTTTAACAGCAATAGTTCAAGCAGTAATCCTCCAGCATCCTCAGAAG	EYA1;EYA1;EYA1;EYA1;EYA1;EYA1	NM_172060;NM_172058;NM_001288575;NM_000503;NM_001288574;NM_172059	TSS200;TSS200;5'UTR;5'UTR;5'UTR;TSS1500				TRUE				EYA1;EYA1;EYA1;EYA1;EYA1;EYA1;EYA1	ENST00000388740.3;ENST00000303824.7;ENST00000340726.3;ENST00000388741.2;ENST00000419131.1;ENST00000388743.2;ENST00000388742.4	TSS200;5'UTR;5'UTR;5'UTR;TSS1500;TSS1500;TSS1500	EYA1;EYA1;EYA1;EYA1;EYA1;EYA1;EYA1;EYA1;EYA1	ENST00000388740.3;ENST00000465115.1;ENST00000303824.7;ENST00000340726.3;ENST00000388741.2;ENST00000419131.1;ENST00000388743.2;ENST00000496494.1;ENST00000388742.4	TSS200;5'UTR;5'UTR;5'UTR;5'UTR;TSS1500;TSS1500;TSS1500;TSS1500	chr8:72268805-72269130	3								NA	NA	EYA1
331	cg00243480	chr14	34269416	+	42607838		CTCCRTCTTAATCTTAAACACCRAAACACTATTAAAAAAAAACAACAACC		II			NA	NA	NA	NA	NA	NA	chr14:34268946-34270438	Island	CGGCGCCTGTCCAGCGCGTCGAGCCCAGGCGGCCTGGACGCGGGCCTGGTGGAGCCCCCG[CG]GCTGCTGTCCTCCCCCAACAGTGCCTCGGTGCTCAAGATCAAGACGGAGATCTCAGAACC	TCCGTCTTGATCTTGAGCACCGAGGCACTGTTGGGGGAGGACAGCAGCCG	NPAS3;NPAS3;NPAS3;NPAS3	NM_001164749;NM_173159;NM_001165893;NM_022123	Body;Body;Body;Body					14:33338656-33340189									chr14:34269165-34269615	3						TRUE		NA	NA	NPAS3
332	cg00245465	chr12	8756853	+	86647224		RCATTTCRTACTTTAAAACTTTAATAACAACTTCCAAAAATATCACACAC		II			NA	NA	NA	NA	NA	NA	chr12:8757750-8758079	N_Shore	AAAACAGAGAAGACTTGAAGGACTGTTTTTTATCCACTGTCTTCAGCAGAGATATTTCAT[CG]TGTGTGACATTCCTGGAAGTTGCTATCAAAGTCCCAAAGTACGAAATGCGTCTCGTAAGT	CGTGTGTGACATTCCTGGAAGTTGCTATCAAAGTCCCAAAGTACGAAATG	AICDA	NM_020661	3'UTR				TRUE				AICDA	ENST00000229335.6	3'UTR	AICDA;AICDA	ENST00000229335.6;ENST00000543081.1	3'UTR;3'UTR					chr12:8756269-8756865	6		TRUE		NA	NA	AICDA
333	cg00247334	chr3	8811543	+	31672538		AAACAAAAATATTCCAAAACAAAAACTTATTTAAATTCACTACTAAAACC		II			NA	NA	NA	NA	NA	NA	chr3:8808961-8811280	S_Shore	CCCAAAAATGATGTTAATTTTCAGGCTTTTCTCTCCCCCCACACCTCCAGCTTGATGTAG[CG]GCTTTAGCAGTGAACTCAAATAAGTCTTTGCTTTGGAATACTTTTGTTCCTATTCCCGTT	CGGCTTTAGCAGTGAACTCAAATAAGTCTTTGCTTTGGAATACTTTTGTT	OXTR	NM_000916	TSS1500						3:8810023-8811772	Unclassified	OXTR;CAV3	ENST00000316793.3;ENST00000472766.1	TSS1500;5'UTR	OXTR;OXTR;OXTR;OXTR;CAV3	ENST00000449615.1;ENST00000474615.1;ENST00000316793.3;ENST00000431493.1;ENST00000472766.1	TSS1500;TSS1500;TSS1500;TSS1500;5'UTR	chr3:8811505-8811735	3						TRUE		NA	NA	OXTR
334	cg00249310	chr1	174084195	-	87728360		TCCTCCTTCTATATTTCTCTCTCCTAATAACAATAAAAATTACTACAAAC		II			rs80065868	0.111723	NA	NA	NA	NA		OpenSea	CCCTTCTCCCTTCCTCCTTCTGTGTTTCTCTCTCCTAGTGGCAATAGAGGTTACTGCAAG[CG]TGAGTTCCCATTGTATAAGTGGCCAAAGGGCAAATTGTGTTGTCTAGTGCTTGATGTCTC	CGCTTGCAGTAACCTCTATTGCCACTAGGAGAGAGAAACACAGAAGGAGG									1:174084024-174084323	Unclassified_Cell_type_specific							chr1:174084000-174084315	3								NA	intermediateMethylation	NA
335	cg00250645	chr8	72534391	-	89623827		AAACAAATAATTTAATACTAATAACAACTTTAAACTAACCACCCATTTCC		II			NA	NA	NA	NA	NA	NA		OpenSea	ATGCCTGCTAAAGGCAGATGGTTTGGTACTAGTGGCAACTTTAAGCTAACCACCCATTTC[CG]GAGGTCTTCTTAACTGCCTGTTTCCCAGCTAGAACTCTTTTGAAGACTCTTGGTATAAGC	GGCAGATGGTTTGGTACTAGTGGCAACTTTAAGCTAACCACCCATTTCCG							TRUE																	TRUE		NA	intermediateMethylation	NA
336	cg00251905	chr12	116718617	-	96621437		TCCCCATCATTAACACTTAATTATATATAAAATATTACTCAACCTCACTC		II			NA	NA	NA	NA	NA	NA		OpenSea	CTCAGAACACATCCCCATCATTGACACTTGATTGTATATAAAATGTTACTCAACCTCACT[CG]TTGTTATTGGCTGAATGTTTGTGTCCTCCCCAAACTTCATATGTTGAAACTCTACTCACC	CGAGTGAGGTTGAGTAACATTTTATATACAATCAAGTGTCAATGATGGGG					chr12:116718485-116718485												chr12:116718420-116718835	3								NA	NA	NA
337	cg00253126	chr4	152808381	-	80734175		ACCTCATTTAATACCCAAAACCCTAAAACAACAAAACTTAATTATATCTC		II			rs244403	0.134553	NA	NA	NA	NA		OpenSea	ATTGTGCTAATGCCTCATTTGGTACCCAAAGCCCTGAAGCAACAAGACTTAGTTGTGTCT[CG]TTCCAGCTGCCAGATGCAGAGAAGGCCTAGCATGCATAGCTCAGTATGTCACCGGCCCAT	CGAGACACAACTAAGTCTTGTTGCTTCAGGGCTTTGGGTACCAAATGAGG																	chr4:152808140-152808490	3								NA	intermediateMethylation	NA
338	cg00253401	chr9	102274191	+	91767307		TATAATCACAAAACTAAAACTTTAAAAAACACCCACAAAAAACRCTCCCC		II			rs79279713	0.022589	NA	NA	NA	NA		OpenSea	CTTTTAGCTGCCTCCAGCCTTGGTCACAGTCACCCTGCCTCTTTTCTAAGAATGAGCATC[CG]GGGAGCGCCTCCTGTGGGTGCTCTTTAAAGCTTCAGTTCTGTGATCACAGACAGGGAGTT	CGGGGAGCGCCTCCTGTGGGTGCTCTTTAAAGCTTCAGTTCTGTGATCAC																	chr9:102274065-102274295	3								NA	intermediateMethylation	NA
339	cg00253658	chr16	54210496	-	61784163	7775505	ATAAACAATCCCATCACAAACCAACATATATATTTAATTAAACCAAATCA	ATAAACGATCCCATCGCAAACCGACATATATATTTAATTAAACCAAATCG	I	A	Red	rs1013170	0.000208	NA	NA	NA	NA		OpenSea	CCTTGAGCAGCGGTAAACGGTCCCATCGCAAACCGGCATGTGTGTTTGGTTAGGCCAGGT[CG]GCAGGGGTCAGGGCTCACCTGAGGCCAGCGGTGCGGGGCCGACCTGCCTGAGCGAGGAGT	GTAAACGGTCCCATCGCAAACCGGCATGTGTGTTTGGTTAGGCCAGGTCG								16:52767921-52768052									chr16:54210365-54210830	3						TRUE		NA	NA	NA
340	cg00254258	chr1	3105189	+	39622858	4761879	CAAAAAAAACAAAATCAAACAAAATCCTACCAAATACACAAAAAACACCA	CAAAAAAAACAAAATCAAACGAAATCCTACCGAATACGCGAAAAACACCG	I	T	Red	NA	NA	NA	NA	NA	NA	chr1:3104956-3105253	Island	TGACAGATACCCCTCCTGCCGGCGCTTAGAAATATTTACTCTCCCCCCGACGCCCTCAAA[CG]GTGCTCCCCGCGCACCCGGCAGGATCTCGCCTGACCTTGTTTTCCTTGCGAGTTCGGGCA	CGGTGCTCCCCGCGCACCCGGCAGGATCTCGCCTGACCTTGTTTTCCTTG	PRDM16;PRDM16	NM_022114;NM_199454	Body;Body					1:3094850-3095167											chr1:3100554-3111067	6				TRUE		NA	NA	PRDM16
341	cg00254306	chr12	126346041	-	17692177	47733117	CCATTTCTTACCAAAATACCTAAAAAAAATAATTTCTAAATCTAAATCCA	CCGTTTCTTACCGAAATACCTAAAAAAAATAATTTCTAAATCTAAATCCG	I	A	Red	NA	NA	NA	NA	NA	NA	chr12:126345899-126346531	Island	CGTCTCCGAAGCCCGTTTCTTGCCGGGATGCCTGGAGGAAGTGGTTTCTGGGTCTGAATC[CG]GTGAGCGCGGCCTCGTCCTCTTCCCGCCAACTCCCCGCCCTCGAGGAGCGCCCGCCTCCC	CCGTTTCTTGCCGGGATGCCTGGAGGAAGTGGTTTCTGGGTCTGAATCCG								12:124911655-124912441											chr12:126345451-126346608	3				TRUE		NA	intermediateMethylation	NA
342	cg00254441	chr1	41414272	-	69757835		AAACAAATAACTCCCAAACTACTAACAAATAAAATTTTCTCCCRAACAAC		II			NA	NA	NA	NA	NA	NA		OpenSea	TCGGCCTGGAAGGACAGATGACTCCCAGACTGCTAACAAATAGGGTTTTCTCCCGGACAG[CG]TTTCCCTCCCCCGGCTATTAGAGGTTTCCCACCAAGACTCCTGGCTTCCTTTTCAGAGCC	CGCTGTCCGGGAGAAAACCCTATTTGTTAGCAGTCTGGGAGTCATCTGTC									1:41414179-41415154	Unclassified									chr1:41414214-41415129	6	chr1:41414249-41415206	6				NA	NA	NA
343	cg00254470	chr8	129006087	-	78644204		TTATAAAATAATTTCTCATCCTTTCTCCTTTCTTATATTACACAAATATC		II			NA	NA	NA	NA	NA	NA		OpenSea	GACTTTACAGTTTATAAAGTGATTTCTCATCCTTTCTCCTTTCTTGTATTGCACAAATAT[CG]AACGAGAACCTGCAGTGTGCCACTGTGCAGGGTGCCTAGAATAAAGGAGAAAAGCCACTG	TATAAAGTGATTTCTCATCCTTTCTCCTTTCTTGTATTGCACAAATATCG	PVT1	NR_003367	Body	low-CpG:129074526-129075407			TRUE				PVT1	ENST00000513868.2	5'UTR	PVT1;PVT1;PVT1;PVT1;PVT1;PVT1	ENST00000512617.2;ENST00000521600.1;ENST00000522875.1;ENST00000513868.2;ENST00000519481.1;ENST00000517838.1	5'UTR;5'UTR;5'UTR;5'UTR;5'UTR;5'UTR					chr8:129004753-129006183	6		TRUE		NA	intermediateMethylation	PVT1
344	cg00255093	chr13	51504471	-	86667902		TTACTACAACTTTATAAATAAACTAACRATACAAATTCCCTAACATTACC		II			NA	NA	NA	NA	NA	NA		OpenSea	GAAATTACATTTTACTGCAGCTTTATAGATAGACTGACGATACAGGTTCCCTAACATTGC[CG]TCTTCTCATTCTGTCTGTGCTTCCTCCTAACCCCTCGTTTTTCAGGGGGTTGGGAGGCTG	CGGCAATGTTAGGGAACCTGTATCGTCAGTCTATCTATAAAGCTGCAGTA	RNASEH2B;RNASEH2B	NM_024570;NM_001142279	Body;Body								RNASEH2B	ENST00000495244.1	5'UTR	RNASEH2B;RNASEH2B;RNASEH2B	ENST00000459983.1;ENST00000495244.1;ENST00000459681.1	5'UTR;5'UTR;5'UTR										NA	NA	RNASEH2B
345	cg00255636	chr10	104152996	+	88656875		TAATCCTCCTACTTTAACCTTCCAAAATACTTAAATTTTAAATTACAAAC		II			NA	NA	NA	NA	NA	NA	chr10:104153729-104155557	N_Shore	AGTGTTCAGGTGGAAATTGGAAGGTCTATAAGAGGCAATTCGGCAGCATACAGTGGCTCA[CG]TCTGTAATCCAAAATCCAAGCATTTTGGAAGGCCAAAGTAGGAGGATCACTTAAGCCCAG	GATCCTCCTACTTTGGCCTTCCAAAATGCTTGGATTTTGGATTACAGACG	NFKB2;NFKB2	NM_001288724;NM_001077494	TSS1500;TSS1500								NFKB2;NFKB2	ENST00000428099.1;ENST00000369966.3	TSS1500;TSS1500	NFKB2;NFKB2	ENST00000428099.1;ENST00000369966.3	TSS1500;TSS1500					chr10:104152073-104175105	6				NA	intermediateMethylation	NFKB2
346	cg00255882	chr2	128569347	+	78637244		TACTACRAATAAACRTACTATAAACATTCTTACACATACCTTTAATAAAC		II			rs115510891	0.016	NA	NA	NA	NA	chr2:128568321-128569064	S_Shore	GCTAAATGTACGCTTACCTTGTGACCCCAGAAATTTCACTTCAAGAGGAATGAGTGCATA[CG]TCCACCAAAGGCATGTGCAAGAATGTCCATAGCACGTTTATTCGTAGTAGTAAAAAACTG	CGTCCACCAAAGGCATGTGCAAGAATGTCCATAGCACGTTTATTCGTAGT	WDR33;WDR33;WDR33	NM_001006623;NM_018383;NM_001006622	TSS1500;TSS1500;TSS1500						2:128567836-128569667	Promoter_Associated	WDR33;WDR33	ENST00000322313.4;ENST00000393006.1	TSS1500;TSS1500	WDR33;WDR33;WDR33;WDR33	ENST00000408998.1;ENST00000322313.4;ENST00000393006.1;ENST00000436787.1	TSS1500;TSS1500;TSS1500;TSS1500	chr2:128569005-128569375	3						TRUE		NA	NA	WDR33
347	cg00255919	chr5	131827918	+	89626181		ACTCAAATTACAATACRCCAAAATAAAATTAACCCATACATTTCCTCTAC		II			NA	NA	NA	NA	NA	NA	chr5:131825842-131826935	S_Shore	CAGGCTATAAATAGACACACCCATGCAACATTCGACTTGCCAGTCACTCTACCTCCCTCC[CG]TAGAGGAAATGCATGGGTTAATCCCATTCTGGCGCATTGCAATCTGAGTGCTGTGACCAA	CTCAGATTGCAATGCGCCAGAATGGGATTAACCCATGCATTTCCTCTACG	IRF1	NM_002198	TSS1500			RDMR			5:131827803-131828004	Unclassified_Cell_type_specific	IRF1	ENST00000245414.4	TSS1500	IRF1;IRF1;IRF1;IRF1;IRF1	ENST00000493208.1;ENST00000459982.1;ENST00000463784.1;ENST00000437654.1;ENST00000245414.4	TSS1500;TSS1500;TSS1500;TSS1500;TSS1500	chr5:131827560-131827975	3						TRUE		NA	NA	IRF1
348	cg00256046	chr1	217306763	-	48757883		AACCCAAAATTTATACTAAAATAAAATTACCRAAAATACTAAAAACCCAC		II			rs114649924	0.017795	NA	NA	NA	NA	chr1:217307744-217309179	N_Shore	CCCATCTTCAGGACCCAGAGTTTATGCTAAAGTAAAATTGCCGGAGGTACTGGGAGCCCA[CG]CTCGGGCCTTCTCCAACTTTGGCCAATACTTGAGCGACGCGTGTCATAGAAACATTTTGG	ACCCAGAGTTTATGCTAAAGTAAAATTGCCGGAGGTACTGGGAGCCCACG	ESRRG	NM_001134285	5'UTR					1:215373298-215373391			ESRRG;ESRRG	ENST00000493603.1;ENST00000366940.2	5'UTR;5'UTR	ESRRG;ESRRG	ENST00000493603.1;ENST00000366940.2	5'UTR;5'UTR	chr1:217306620-217306835	3						TRUE		NA	NA	ESRRG
349	cg00256231	chr17	77916733	+	80788851	5619433	AAAACAACCAAACCAAAAAACACACAAAATACAACCATCAAAACCTAACA	AAAACGACCAAACCGAAAAACACACAAAATACAACCGTCAAAACCTAACG	I	T	Red	rs35641054	0.128193	NA	NA	NA	NA	chr17:77916684-77916916	Island	CCCTTTAAAGACCGCCTCACGGGGCCTGCCAGCAACGCGCTGTGTGCAGCAGGAAGCCCA[CG]CCAGGTCCTGACGGCTGCATCCTGTGTGCTCTCCGGCCTGGCCGCCTCAAGACACGCCAC	CGCCAGGTCCTGACGGCTGCATCCTGTGTGCTCTCCGGCCTGGCCGCCTC	TBC1D16	NM_019020	Body		chr17:77916649-77916649		TRUE	17:75531259-75532658									chr17:77916665-77917075	3						TRUE		NA	lowMethylation	TBC1D16
350	cg00256302	chr5	122112283	-	38709882		AACCAACACCTCCTAAAATTAATAAAAATTATCTTACAAAATATATTTTC		II			NA	NA	NA	NA	NA	NA	chr5:122110539-122111169	S_Shore	GCCTGAGTTAAAACCAGCACCTCCTAAAATTAATAAAAATTATCTTGCAGAATATATTTT[CG]GGGATTAGTATCCTTTTAGCCCTTTCTACTTACTATACAGCTACTTTAACATGTACATGT	ACCAGCACCTCCTAAAATTAATAAAAATTATCTTGCAGAATATATTTTCG	SNX2;SNX2	NM_001278199;NM_003100	5'UTR;Body								AC093267.1;SNX2	ENST00000390825.1;ENST00000514949.1	TSS200;5'UTR	AC093267.1;SNX2;SNX2	ENST00000390825.1;ENST00000505854.1;ENST00000514949.1	TSS200;5'UTR;5'UTR			chr5:122112233-122112796	6	chr5:122110052-122112613	6				NA	intermediateMethylation	SNX2
351	cg00256329	chr17	724374	+	69646851		ATTATTATATCTACRATATCCACACCATCCTAAACTTAACTTATTAACCC		II			NA	NA	NA	NA	NA	NA		OpenSea	GCAGAGACGGGAGCTGTGGCACGGCAGAGGCGGGAGCTGTGGCATGGCAGAGCAGGACTG[CG]GGCCAATAAGCCAAGCCCAGGATGGTGTGGACACCGCAGATACAACAATGTACAAAGTGC	CGGGCCAATAAGCCAAGCCCAGGATGGTGTGGACACCGCAGATACAACAA	NXN	NM_022463	Body					17:670977-671206			NXN;NXN	ENST00000538650.1;ENST00000537628.2	5'UTR;5'UTR	NXN;NXN;NXN	ENST00000538650.1;ENST00000537628.2;ENST00000575455.1	5'UTR;5'UTR;3'UTR								TRUE		NA	NA	NXN
352	cg00256932	chr22	51041732	-	70750875		CRCACCCCATCTACTCCTTCCAAAATAACTTCCAAAAATTTAAAATAATC		II			rs17854483	0.22028	NA	NA	NA	NA	chr22:51042293-51043422	N_Shore	CTCGGAGCAGCCGCACCCCATCTGCTCCTTCCAGGATGACTTCCAGGAGTTTGAGATGAT[CG]ATGACAATGAAGAGGAGGACGATGAGGACGAGGAAGAGGAGGAGGAGGAGGAGGAGGGAG	GCACCCCATCTGCTCCTTCCAGGATGACTTCCAGGAGTTTGAGATGATCG	MAPK8IP2;MAPK8IP2	NM_016431;NM_012324	1stExon;Body								MAPK8IP2;MAPK8IP2;MAPK8IP2;MAPK8IP2	ENST00000399912.1;ENST00000008876.5;ENST00000399908.2;ENST00000341339.4	5'UTR;1stExon;5'UTR;ExonBnd	MAPK8IP2;MAPK8IP2;MAPK8IP2;MAPK8IP2	ENST00000399912.1;ENST00000008876.5;ENST00000399908.2;ENST00000341339.4	5'UTR;1stExon;5'UTR;ExonBnd	chr22:51041445-51042315	3						TRUE		NA	NA	MAPK8IP2
353	cg00258081	chr11	43290962	-	75745347	26808975	ACATCTAAATCAATCAAAAACTAAAAACACAACAAACCAAAAAACAAACA	ACATCTAAATCGATCAAAAACTAAAAACACAACAAACCGAAAAACGAACG	I	A	Red	NA	NA	NA	NA	NA	NA		OpenSea	CTGCTGCCATCTGCATCTGAGTCGGTCAGGGACTGAGAGCACAGCAGGCCGGGGAGCGAG[CG]GCTGCCAAATTACAGAGCAAGGAGCACTTAGGATGGTGGGAGGGGGAGGAAAGGAGGAAG	GCATCTGAGTCGGTCAGGGACTGAGAGCACAGCAGGCCGGGGAGCGAGCG							TRUE				HNRNPKP3	ENST00000511537.1	TSS200	HNRNPKP3;HNRNPKP3	ENST00000511537.1;ENST00000533565.1	TSS200;TSS200	chr11:43290780-43291115	3						TRUE		NA	intermediateMethylation	NA
354	cg00259046	chr11	50257771	+	38755946		RTAATTACCAAACTCCACTCTAATAATAAAACTACCCAACTACAAACACC		II			rs10794225	0.494017	NA	NA	NA	NA	chr11:50257255-50257772	Island	AGAGGTGGGCCTTCGGCGACGTCACAGGCGAGGGCGTTCGGCGACGTTACTGGGGCTGCA[CG]GTGCTTGTAGCTGGGCAGTCTTATCATCAGAGTGGAGCCTGGTAACCACGACCTCCCCGC	CGGTGCTTGTAGCTGGGCAGTCTTATCATCAGAGTGGAGCCTGGTAACCA	LOC441601	NR_003034	TSS200					11:50213790-50214562			RP11-347H15.4;RP11-347H15.4;RP11-347H15.4	ENST00000529219.1;ENST00000525654.1;ENST00000525654.1	TSS200;1stExon;5'UTR	RP11-347H15.4;RP11-347H15.4;RP11-347H15.4	ENST00000529219.1;ENST00000525654.1;ENST00000525654.1	TSS200;1stExon;5'UTR	chr11:50257325-50257790	3						TRUE		NA	intermediateMethylation	LOC441601
355	cg00259549	chr8	689968	+	37774186		RCACAAAAACAAAATACRTCCCAAATCATCACTAAAAACAAATCCCACRC		II			NA	NA	NA	NA	NA	NA	chr8:686830-689496	S_Shore	CGGCCCTGTCCTCGGTTCTGTCTCGGGTCACCTGAGGCATCTTCACCGCGGCAGCTCGGG[CG]CGTGGGATCTGCTCTCAGTGATGACCTGGGACGCATCCTGCCTCTGTGCGCCATTCCTGC	CACAGAGGCAGGATGCGTCCCAGGTCATCACTGAGAGCAGATCCCACGCG								8:679872-680060						CTD-3212A4.1;CTD-3212A4.1	ENST00000520816.1;ENST00000522092.1	5'UTR;5'UTR	chr8:687965-690075	3						TRUE		NA	NA	NA
356	cg00260937	chr7	128520193	+	98740583		AAAATCCCTAAAAACTCCTAAAAAATACTTAATTTTCTAAAAAAATCTAC		II			NA	NA	NA	NA	NA	NA		OpenSea	CCTTGTCCTGCACTCAGCCCCAGACACTGTCAGACACACCGCCCTCCCCGCCATGCCTCT[CG]CAGACCCTCCCAGAAAACCAAGCATCTCCCAGGAGTCTCCAGGGATCTCCAGGACTCTGG	CGCAGACCCTCCCAGAAAACCAAGCATCTCCCAGGAGTCTCCAGGGATCT	KCP	NM_001135914	Body				TRUE		7:128520007-128520656	Unclassified	KCP	ENST00000476647.2	3'UTR	KCP;KCP;KCP;KCP	ENST00000460528.1;ENST00000492679.1;ENST00000297801.3;ENST00000476647.2	TSS1500;3'UTR;3'UTR;3'UTR	chr7:128519240-128520395	3						TRUE		NA	NA	KCP
357	cg00261569	chr3	119216728	-	73732566		CCACCTTAAAAAAACCTACCAAAAAACTAATTCTTCAAAAAAATATTCTC		II			rs6438533	0.1275	NA	NA	NA	NA	chr3:119217308-119217756	N_Shore	GGGAGTGAAATCCACCTTAGGAAGACCTGCCAAAAAGCTGATTCTTCAAAAAAGTGTTCT[CG]AAATCTTAGTGTAACTGGCACCAACACCCATCCCCAATGCCTCGTTTTTTTTCCAGCAGA	CGAGAACACTTTTTTGAAGAATCAGCTTTTTGGCAGGTCTTCCTAAGGTG	C3orf1	NM_016589	TSS1500								TIMMDC1;TIMMDC1	ENST00000494664.1;ENST00000493694.1	TSS1500;TSS1500	TIMMDC1;TIMMDC1;TIMMDC1;TIMMDC1;TIMMDC1;TIMMDC1;TIMMDC1;TIMMDC1	ENST00000494664.1;ENST00000493694.1;ENST00000264244.3;ENST00000486418.1;ENST00000492164.1;ENST00000466984.1;ENST00000463927.2;ENST00000498399.1	TSS1500;TSS1500;TSS1500;TSS1500;TSS1500;TSS1500;TSS1500;TSS1500	chr3:119216705-119216955	3						TRUE		NA	intermediateMethylation	C3orf1
358	cg00263240	chr2	242711599	+	67603992		ATACAATAAATATCAATAAACCTAACCCTCTAAAACCACTACTAATCCCC		II			rs12471604	0.043	NA	NA	NA	NA	chr2:242710637-242711047	S_Shore	CACAAGATAAAGAGAGAAAGAGAAAGCAGCTGGGCTCTGGGGACCACTACCATCAAGACG[CG]GGGACCAGTAGTGGTCCCAGAGGGCTAGGCCCACTGATATTTATTGCATACAAGACAAGG	CGGGGACCAGTAGTGGTCCCAGAGGGCTAGGCCCACTGATATTTATTGCA					chr2:242711564-242711564				2:242710947-242712389	Unclassified_Cell_type_specific							chr2:242711585-242711875	3								NA	NA	NA
359	cg00263425	chr4	186300849	-	58660873		TCTAAACAACRCCRACAAAACTTTACRAAATAAAATTCATTATAAAACTC		II			NA	NA	NA	NA	NA	NA		OpenSea	TTGTAAGGCTTTCTAGGCAGCGCCGACAAAACTTTACGAAATAAGGTTCATTATGAGGCT[CG]TTTAACGTATGGGGAAACCAAGGGACAGTGGGGAAGTTAAGTAACTTGCCCAAGGCCACA	CGAGCCTCATAATGAACCTTATTTCGTAAAGTTTTGTCGGCGCTGCCTAG	LRP2BP	NM_018409	TSS1500								LRP2BP;LRP2BP;RP11-714G18.1;LRP2BP	ENST00000362004.3;ENST00000510776.1;ENST00000514884.1;ENST00000505916.1	TSS1500;TSS1500;5'UTR;5'UTR	LRP2BP;LRP2BP;LRP2BP;RP11-714G18.1;LRP2BP	ENST00000511404.1;ENST00000362004.3;ENST00000510776.1;ENST00000514884.1;ENST00000505916.1	TSS1500;TSS1500;TSS1500;5'UTR;5'UTR					chr4:186296801-186305588	6				NA	intermediateMethylation	LRP2BP
360	cg00266064	chr13	53774644	-	84777307		CCCTAAAAATACCRATAAACTAAAACRTAAACACCAATAAACTACAAAAC		II			rs2004422	0.233076	NA	NA	NA	NA	chr13:53774264-53776345	Island	GTGTGCACGCACCCTGGAGGTGCCGGTGGACTAGGACGTGGGCACCAATGGGCTGCAGAG[CG]TGCGCCTGGCCCAACCGCACAGCCCCTTTTCGCGTGGAGCTGCAGAAGCGCGCGGACGGC	CGCTCTGCAGCCCATTGGTGCCCACGTCCTAGTCCACCGGCACCTCCAGG								13:52672287-52674531									chr13:53774420-53775095	3								NA	NA	NA
361	cg00266128	chr7	139445706	+	41769576		CACRAAATCATCCAACTCCTCTTTTTCTCCTTTTCTATATTAAAATAATC		II			NA	NA	NA	NA	NA	NA		OpenSea	TGAATTGAGAGGTCAATCCTACCCACTACTAGTTAAGTCTTTCACAGCAAGTAGCAGCCA[CG]ATTATTTCAACACAGAAAAGGAGAAAAAGAGGAGCTGGATGACCTCGTGTAAATAGGTGA	ACGAGGTCATCCAGCTCCTCTTTTTCTCCTTTTCTGTGTTGAAATAATCG	HIPK2;HIPK2	NM_001113239;NM_022740	Body;Body				TRUE										chr7:139445480-139446135	3								NA	NA	HIPK2
362	cg00267140	chr17	43058567	+	28667870		CTCAAATTACAAAACACAAACTAACTAATTAATACCCCAAAACTAATACC		II			NA	NA	NA	NA	NA	NA		OpenSea	ACCCCACATGCCCCTGGTGCTGTGTTAAATAATCGTCCTTCTCGCCTCGGGTCTGTCTCA[CG]GTATTAGTTCTGGGGCATCAATCAGCCAGTTTGTGCTCTGCAATCTGAGAACAATCATTT	CGGTATTAGTTCTGGGGCATCAATCAGCCAGTTTGTGCTCTGCAATCTGA																			chr17:43053281-43060237	6	chr17:43058392-43059457	6				NA	NA	NA
363	cg00267323	chr7	36445177	-	97632361		TAAACCTTAACTTCCCTATATACATACCCTAAAAAAAACCTAAAATCTTC		II			NA	NA	NA	NA	NA	NA		OpenSea	AGGAAGTGCTATGAACCTTGGCTTCCCTATATACATGCCCTAGGGAAGGCCTAGAATCTT[CG]TCAGTTAAATATCACTATTTGGGATTTCTCTCCAAATGAAGTAACTATGCAGAAAAACAT	GAACCTTGGCTTCCCTATATACATGCCCTAGGGAAGGCCTAGAATCTTCG	ANLN	NM_018685	Body				TRUE				ANLN	ENST00000495714.1	TSS1500	ANLN;ANLN;ANLN;ANLN;ANLN	ENST00000460598.1;ENST00000429082.1;ENST00000441696.1;ENST00000452877.1;ENST00000495714.1	5'UTR;TSS1500;TSS1500;TSS1500;TSS1500								TRUE		NA	NA	ANLN
364	cg00268085	chr13	111014385	-	11794833		TCTAAAAACTTAAACAAATTCTTTTTCCAACATAATCATCTTCTATATCC		II			NA	NA	NA	NA	NA	NA		OpenSea	CAAAACTCAAGTCTGGGGACTTAGACAAATTCTTTTTCCAGCATAATCATCTTCTGTGTC[CG]TACTCCTCTTCCCATATGTCAGCCTAGAAGAGTGAGGCTCTCCGGGATGCAGGGAAGAAC	CGGACACAGAAGATGATTATGCTGGAAAAAGAATTTGTCTAAGTCCCCAG	COL4A2	NM_001846	Body																							NA	NA	COL4A2
365	cg00269553	chr8	52321814	-	19715220	55723226	CCAATACATAAACATACACATATAACTATAATCAAAAATAACAACCACCA	CCAATACATAAACATACGCGTATAACTATAATCGAAAATAACGACCGCCG	I	C	Grn	NA	NA	NA	NA	NA	NA	chr8:52321162-52322221	Island	TAGAAACCAGCCCCAGTGCATGAGCATGCGCGTGTAGCTGTGGTCGGGGGTGACGGCCGC[CG]CGCGCGCCCACACTGTGGCGACCAGCCGGGGCGGCGGGAGGGGCTGGCGGGAGCCCACAG	CCAGTGCATGAGCATGCGCGTGTAGCTGTGGTCGGGGGTGACGGCCGCCG	PXDNL	NM_144651	Body					8:52483619-52484751						PXDNL;PXDNL	ENST00000522628.1;ENST00000522933.1	1stExon;TSS1500	chr8:52321540-52321815	3						TRUE		NA	highMethylation	PXDNL
366	cg00269817	chr8	57361797	+	64697899		AAATTTCTTACAACTCATTACCACCAAAATAACTTTTAATTTCTCAAATC		II			NA	NA	NA	NA	NA	NA	chr8:57359899-57360114	S_Shore	AGGTCGACCTTGTTTGCCTACCCCAAATCAGTGACATCTCTTCCCATCATCCTCCCCCAT[CG]ACCTGAGAAACTAAAAGTCATTCTGGTGGCAATGAGTTGTAAGAAATTCATTTTTTCATC	CGACCTGAGAAACTAAAAGTCATTCTGGTGGCAATGAGTTGTAAGAAATT									8:57360377-57362115	Unclassified_Cell_type_specific	RP11-17A4.2	ENST00000518662.1	5'UTR	RP11-17A4.2	ENST00000518662.1	5'UTR			chr8:57361411-57361808	6	chr8:57357615-57362282	6		TRUE		NA	NA	NA
367	cg00270625	chr22	51017019	-	90628119	65785211	CACCCACCTTCCACAATAAAAATTACAAAACACAACTAAATTTCTATACA	CACCCACCTTCCGCGATAAAAATTACAAAACGCGACTAAATTTCTATACG	I	A	Red	NA	NA	NA	NA	NA	NA	chr22:51016253-51017020	Island	AGAACCAGAACCCACCCACCTTCCGCGGTGGGAATTGCAGGGCGCGGCTGGGTTTCTGTG[CG]GTGAAGGTTGCTCAAAGGTCTGGGAGCCTGGGGGGCCCCAGAGTCTCGTGAGGATGGTGG	CGCACAGAAACCCAGCCGCGCCCTGCAATTCCCACCGCGGAAGGTGGGTG	CPT1B;CPT1B;CPT1B;CPT1B;CHKB-CPT1B;CPT1B;CPT1B;CPT1B;CPT1B;CPT1B;CPT1B;CPT1B	NM_152245;NM_001145137;NM_001145136;NM_001145135;NR_027928;NM_001145134;NM_152245;NM_004377;NM_152246;NM_001145135;NM_001145136;NM_001145134	1stExon;TSS1500;1stExon;5'UTR;Body;1stExon;5'UTR;TSS200;TSS200;1stExon;5'UTR;5'UTR				TRUE				CHKB-CPT1B;CPT1B;CHKB-CPT1B;CPT1B;CPT1B;CPT1B;CPT1B;CPT1B	ENST00000453634.1;ENST00000434492.2;ENST00000452668.1;ENST00000440709.1;ENST00000405237.3;ENST00000312108.7;ENST00000395650.2;ENST00000440709.1	3'UTR;5'UTR;3'UTR;5'UTR;TSS1500;TSS200;TSS200;1stExon	CHKB-CPT1B;CPT1B;CHKB-CPT1B;CPT1B;CPT1B;CPT1B;CPT1B;CPT1B;CPT1B;CPT1B;CPT1B;CHKB-CPT1B	ENST00000453634.1;ENST00000434492.2;ENST00000452668.1;ENST00000440709.1;ENST00000461117.1;ENST00000405237.3;ENST00000312108.7;ENST00000417176.1;ENST00000395650.2;ENST00000460853.1;ENST00000440709.1;ENST00000492556.1	3'UTR;5'UTR;3'UTR;5'UTR;TSS1500;TSS1500;TSS200;TSS1500;TSS200;TSS200;1stExon;3'UTR	chr22:51016525-51017195	3						TRUE		NA	NA	CPT1B
368	cg00270878	chr11	64334217	-	98697278	41743234	ACCACAACTTATACAATTTTACTCTAATATTATTAAACTAATATTATCCA	ACCGCGACTTATACGATTTTACTCTAATATTATTAAACTAATATTATCCG	I	A	Red	NA	NA	NA	NA	NA	NA	chr11:64335489-64335965	N_Shore	ACTTCATGAAACACCGCGGCTTGTGCGATTTTACTCTGATGTTGTTGGGCTGGTGTTGTC[CG]ATGTTTATTGGGTGATGCAATCAGGTGACGCCTAAGGGGAGGGCTGGGAGGAGCATCTGG	CGGACAACACCAGCCCAACAACATCAGAGTAAAATCGCACAAGCCGCGGT	SLC22A11	NM_018484	Body				TRUE		11:64333910-64334436	Unclassified_Cell_type_specific				SLC22A11;SLC22A11	ENST00000428570.1;ENST00000416590.1	TSS1500;TSS1500	chr11:64333925-64334355	3						TRUE		NA	NA	SLC22A11
369	cg00271171	chr2	126876975	+	34615588		TAAAAATAATAACATAATTTAATACTCCTATTTTAATTTATTCTATAACC		II			rs4315539	0.057962	NA	NA	NA	NA		OpenSea	TAAAGATTTGCTATAATTTAAAAGTCTAACAATAGCTATTTGGTTAACTAAATTATTAGG[CG]GTCATAGAATAAACTAAAATAGGAGTATCAAATCATGTTATTATTTTTAGCTAATTTTTA	AAAAATAATAACATGATTTGATACTCCTATTTTAGTTTATTCTATGACCG											AC114813.1	ENST00000455174.2	TSS1500	AC114813.1	ENST00000455174.2	TSS1500										NA	NA	NA
370	cg00271210	chr6	167070053	+	46778114	20645573	TCCATCTTCACATCCCAAAAACCAAAACTAAAAACAAAAACAAAATCACA	TCCATCTTCGCATCCCAAAAACCAAAACTAAAAACGAAAACAAAATCACG	I	A	Red	NA	NA	NA	NA	NA	NA		OpenSea	AATGAGGAACAGCCATTCCCCTCCAGCAGGGCCTCGGCAGGTGGGCCCGGCAGGTGCTCC[CG]TGACTCTGCCTCCGCCTCCAGCCCTGGTCTCTGGGATGCGAAGATGGATGGAAAGACCAT	TCCATCTTCGCATCCCAGAGACCAGGGCTGGAGGCGGAGGCAGAGTCACG	RPS6KA2	NM_001006932	Body				TRUE	6:166990017-166990680						RPS6KA2	ENST00000512860.1	5'UTR	chr6:167070005-167070195	3						TRUE		NA	intermediateMethylation	RPS6KA2
371	cg00271766	chr22	33172767	+	52672901		CCAACTAAATAAACAAATTTACTTCCACTTTAAATTCTTATACCTTCTCC		II			NA	NA	NA	NA	NA	NA		OpenSea	TGAGGATCAGATGGGACAGAGGGCATGAAAAGCATTTTGTAAACTGTAAAGTGCAGTGCA[CG]GAGAAGGCATAAGAATTCAAAGTGGAAGCAAACCTGCTTACCTAGCTGGCCATGGCAAGG	CGGAGAAGGCATAAGAATTCAAAGTGGAAGCAAACCTGCTTACCTAGCTG	SYN3;SYN3;SYN3	NM_003490;NM_001135774;NM_133633	Body;Body;Body											SYN3	ENST00000462268.1	3'UTR	chr22:33172445-33172775	3								NA	intermediateMethylation	SYN3
372	cg00272317	chr16	26657023	-	48635873		AATCATATATTTTCCTTATTTATTTCCCCAACTTCTCACACATTTTCAAC		II			NA	NA	NA	NA	NA	NA		OpenSea	ATATTTTATAGAGTCATGTATTTTCCTTGTTTATTTCCCCAGCTTCTCACACATTTTCAG[CG]ATGCTCTTTGTGGAAATGTCAGCCTCTCAGCTCTGCTCAAGAAAACCCAGGAACAGAGAG	CGCTGAAAATGTGTGAGAAGCTGGGGAAATAAACAAGGAAAATACATGAC											AC002331.2	ENST00000408554.1	TSS1500	AC002331.2	ENST00000408554.1	TSS1500	chr16:26656985-26657210	3								NA	NA	NA
373	cg00272500	chr1	174946178	+	62742177		TTAATATTACTAATATCTCAAAATAAAACTCATTAAAATAAACTAATCAC		II			NA	NA	NA	NA	NA	NA		OpenSea	AAGAGTGTGTTTGAATTTTACTAATGTAGCTAACTTATAAAGTGAGGAAGCATCTCAAAT[CG]TGATTAGCTTATTTTAATGAGTTTCATTCTGAGACATCAGTAATACTAAACTTAAAGCAC	CGTGATTAGCTTATTTTAATGAGTTTCATTCTGAGACATCAGTAATACTA	RABGAP1L;RABGAP1L	NM_001243764;NM_001243765	Body;Body								RABGAP1L	ENST00000367686.3	5'UTR	RABGAP1L;RABGAP1L;RABGAP1L;RABGAP1L	ENST00000485114.1;ENST00000461613.1;ENST00000367686.3;ENST00000469553.2	5'UTR;5'UTR;5'UTR;3'UTR	chr1:174945920-174946190	3								NA	intermediateMethylation	RABGAP1L
374	cg00274965	chr21	34405681	+	8754993	16788959	ATATAAAAAACACAACAAAACAAAAAATATAACCCAAAATTCCAACTACA	ATATAAAAAACACAACGAAACAAAAAATATAACCCGAAATTCCGACTACG	I	A	Red	NA	NA	NA	NA	NA	NA	chr21:34405577-34406538	Island	ACGCCCCGCGAGGGACCGTCGTTAGTGCCAAGACAGCTGCCGCTCCTGCCGGCCTAGGGC[CG]CAGCCGGAATCCCGGGCCACATCCCCTGCCCCGTTGTGCCTTCCACACCTCGGGCAGTCA	GTGTGGAAGGCACAACGGGGCAGGGGATGTGGCCCGGGATTCCGGCTGCG						DMR		21:33327409-33328345			AP000282.2	ENST00000420356.1	3'UTR	AP000282.2	ENST00000420356.1	3'UTR	chr21:34405485-34405695	3						TRUE		NA	intermediateMethylation	NA
375	cg00275479	chr5	134882430	-	54650249		AAAATACTCCCTTAATAACAATACTTAAATTTCACTTCTTTAAATACCCC		II			NA	NA	NA	NA	NA	NA	chr5:134879443-134879819	S_Shelf	ACATTCTGAATGAAATACTCCCTTAGTGACAATGCTTAGATTTCACTTCTTTGAGTGCCC[CG]CTGATGTTAACTGGGGCCTGGATGAACACTTTATGGAGTATTTCTGAAACAGAATTAGTA	CGGGGCACTCAAAGAAGTGAAATCTAAGCATTGTCACTAAGGGAGTATTT						RDMR											chr5:134882345-134883075	3						TRUE		NA	NA	NA
376	cg00275896	chr20	58251756	+	35803535		AAAAATCCTAAATAAAAAACTTTATCTTCCCCAAAACCCCTACTCTCCCC		II			rs2426809	0.185167	NA	NA	NA	NA		OpenSea	AGGGCTCTTTGCCAATCTTGACCTTTCAGGGAGATTTGAGAGAAAGACTCCAGAAGCCCG[CG]GGGAGAGCAGGGGTTCTGGGGAAGATAAAGCCCTTCATCCAGGATCCCTCTGTGACCATA	GGGATCCTGGATGAAGGGCTTTATCTTCCCCAGAACCCCTGCTCTCCCCG	PHACTR3;PHACTR3;PHACTR3;PHACTR3;PHACTR3	NM_001199506;NM_001281507;NM_001199506;NM_001199505;NM_080672	1stExon;5'UTR;5'UTR;Body;Body								PHACTR3;PHACTR3;PHACTR3;PHACTR3	ENST00000355648.4;ENST00000541461.1;ENST00000355648.4;ENST00000395639.4	1stExon;5'UTR;5'UTR;5'UTR	PHACTR3;PHACTR3;PHACTR3;PHACTR3	ENST00000355648.4;ENST00000541461.1;ENST00000355648.4;ENST00000395639.4	1stExon;5'UTR;5'UTR;5'UTR	chr20:58251745-58252235	3								NA	intermediateMethylation	PHACTR3
377	cg00276548	chr15	95216999	-	39642938		AACCCCRACTATCTTTACACATAATATACAAATAAATAAACTTTAAAACC		II			rs79618881	0.032937	NA	NA	NA	NA		OpenSea	AGCCAAAGTATAACCCCGGCTGTCTTTGCACATGATGTGCAGGTGGATAGACTTTGAGAC[CG]TCCTCTATCAACCAAGAGCAAAAAGAGAAAAGAGGAAAAAGGGCAAATATCCAGCTTCCC	CGGTCTCAAAGTCTATCCACCTGCACATCATGTGCAAAGACAGCCGGGGT																					chr15:95216983-95217862	3				NA	NA	NA
378	cg00277065	chr8	17613633	-	86798827		CCACAACTACTAATATAAATAACTAAAATATAATCAAACAATCTATCACC		II			rs7387668	0.273609	NA	NA	NA	NA		OpenSea	ACATTTAGACCCCACAACTACTGATGTGGGTAACTGAGATATAATCAGGCAATCTATCAC[CG]CTTTTCAAGATACTTTTTTAATTTGAGGGAATAGCAAATGGGGCAAAATGGAAGATGGGG	CGGTGATAGATTGCCTGATTATATCTCAGTTACCCACATCAGTAGTTGTG	MTUS1;MTUS1	NM_001001924;NM_001001925	5'UTR;5'UTR				TRUE				MTUS1;MTUS1;MTUS1	ENST00000519263.1;ENST00000262102.6;ENST00000381869.3	TSS200;5'UTR;5'UTR	MTUS1;MTUS1;MTUS1;MTUS1;MTUS1;MTUS1;MTUS1	ENST00000518891.1;ENST00000519263.1;ENST00000523718.1;ENST00000520196.1;ENST00000518755.1;ENST00000262102.6;ENST00000381869.3	3'UTR;TSS200;3'UTR;TSS1500;3'UTR;5'UTR;5'UTR										NA	NA	MTUS1
379	cg00277334	chr10	82204260	+	13787826		AACTCTCTACCCTCTATACCACTCTATATCTTTAAAATCCTCTATACACC		II			NA	NA	NA	NA	NA	NA		OpenSea	GTGTGAGGGAGGGGGAACCGGAGCTCAGGAGAGGGATCTGGCCACAAAGATGGGTGGGGG[CG]GTGCACAGAGGATTCTAAAGACACAGAGTGGCACAGAGGGCAGAGAGCCTGTGGAGATGA	GCTCTCTGCCCTCTGTGCCACTCTGTGTCTTTAGAATCCTCTGTGCACCG							TRUE		10:82204242-82204806	Unclassified									chr10:82204232-82205105	6	chr10:82202204-82205335	6		TRUE		NA	intermediateMethylation	NA
380	cg00278392	chr6	16802505	+	61776874		TACACAATATAAACCAATCTAAATCCTTACATCATCTTTAACAAACCATC		II			NA	NA	NA	NA	NA	NA		OpenSea	TAGCCTCTATTTTTACATCTGTCAGCCAGAAAGCCACAAGGAGCTGGATGAAGAAAGGGA[CG]ATGGTTTGCCAAAGATGATGTAAGGACCCAGACTGGCTCATATTGTGCATACAGCCAGCA	GCACAATATGAGCCAGTCTGGGTCCTTACATCATCTTTGGCAAACCATCG							TRUE										chr6:16802320-16802615	3						TRUE		NA	NA	NA
381	cg00279814	chr5	158758077	+	89722952		TCTCCCCAAATCTATATCTATATAAAATATACATAAATATATATATACAC		II			NA	NA	NA	NA	NA	NA	chr5:158758474-158758839	N_Shore	ATTTACCACCCATCTTGGCTCCATGCACCTCTCCCCACATTCCCCGAGTGGGAACACACG[CG]TGCACACACACACCCATGCACATTTCATACAGACACAGACCTGGGGAGATGATAAAACTG	CTCCCCAGGTCTGTGTCTGTATGAAATGTGCATGGGTGTGTGTGTGCACG	LOC285626;IL12B	NR_037889;NM_002187	TSS1500;TSS1500				TRUE		5:158757616-158759200	Unclassified	AC008697.1;IL12B	ENST00000515337.1;ENST00000231228.2	TSS1500;TSS200	AC008697.1;IL12B;AC008697.1	ENST00000515337.1;ENST00000231228.2;ENST00000521472.1	TSS1500;TSS200;5'UTR			chr5:158758066-158759399	6	chr5:158756944-158759325	6				NA	intermediateMethylation	LOC285626
382	cg00280564	chr1	9425751	-	7793374		CATTCTACCATACCCCACCCRTAATATTTAATCTTCAATAATTAATTTTC		II			rs10864412	0.413715	NA	NA	NA	NA	chr1:9427507-9427734	N_Shore	CAGCCTCTCTCCATTCTGCCATGCCCCACCCGTAGTGTTTGGTCTTCAGTAATTGATTTT[CG]TATATTTGAGACACATTGGTGAATATTAAAGAACTTTAATCCACTTTTTACTGGTAGGAT	CGAAAATCAATTACTGAAGACCAAACACTACGGGTGGGGCATGGCAGAAT	SPSB1	NM_025106	Body																chr1:9425632-9426637	6						NA	NA	SPSB1
383	cg00280858	chr7	157809235	+	33783166		TTAATACCAATTACAAACRACTTACTTATCCAATTATTACCATAAAAACC		II			NA	NA	NA	NA	NA	NA		OpenSea	AAGGTCATTAGAGATGGATCCCAATAAATACACACACACCCATCAGATTAGCAGACCCAA[CG]GTCTCCATGGCAACAATTGGACAAGCAAGTCGCCTGCAATTGGCATTAATTTAAAATATT	CGGTCTCCATGGCAACAATTGGACAAGCAAGTCGCCTGCAATTGGCATTA	PTPRN2;PTPRN2;PTPRN2	NM_002847;NM_130842;NM_130843	Body;Body;Body			RDMR		7:157501345-157501997									chr7:157808785-157809275	3						TRUE		NA	intermediateMethylation	PTPRN2
384	cg00281725	chr8	833048	+	85608313		AAAACATACRCACTACTCAAAAAATCATCTAACCTAACCCTACAAAACAC		II			NA	NA	NA	NA	NA	NA	chr8:832244-832918	S_Shore	TTGTTTCCCTCCCTGTGCTCCACACGGGCTCTGGTCCTCTAACACAATCTTCCTGGGTCC[CG]TGCTCTGCAGGGCCAGGTCAGATGATTTCCTGAGCAGTGCGTATGTCCTGTGATGTCCTG	GGACATACGCACTGCTCAGGAAATCATCTGACCTGGCCCTGCAGAGCACG											CTD-3212A4.1	ENST00000524139.1	TSS200	CTD-3212A4.1;CTD-3212A4.1	ENST00000524139.1;ENST00000522092.1	TSS200;5'UTR	chr8:833045-833395	3						TRUE		NA	NA	NA
385	cg00281837	chr2	231855218	-	1600502		AAAATAAAAACRACCTAAACCTACAAAACTTTCCAAAAAACACTACAACC		II			NA	NA	NA	NA	NA	NA	chr2:231854997-231855957	Island	GCTCTGGAAGCAGGATGAGGACGGCCTGAGCCTGCAGAGCTTTCCAGGAGACACTGCAGC[CG]ATCAGCTCCCCAGGCCCTCGTCCGCCCGAGCCATGAGCGGCCACACCAGCGCCAGCAACT	CGGCTGCAGTGTCTCCTGGAAAGCTCTGCAGGCTCAGGCCGTCCTCATCC								2:231563153-231564304			AC105344.2	ENST00000414876.1	3'UTR	AC105344.2;AC105344.2;AC105344.2;AC105344.2;AC105344.2;AC105344.2;AC105344.2	ENST00000446741.1;ENST00000434094.1;ENST00000418330.1;ENST00000426904.1;ENST00000441063.1;ENST00000457803.1;ENST00000414876.1	3'UTR;3'UTR;3'UTR;3'UTR;3'UTR;3'UTR;3'UTR	chr2:231855005-231855495	3						TRUE		NA	intermediateMethylation	NA
386	cg00288324	chr4	182123553	+	70606547		TACAAAACTAAACTATAATCCTCAACCTTCCCTAAAACTTCAATATAACC		II			NA	NA	NA	NA	NA	NA		OpenSea	CGAGGCCTGGAATGAGTACACAGTACATCCATTCATTTCATTGTTCAAAGCACAAGCTGA[CG]GCCACACTGAAGCCCCAGGGAAGGCTGAGGACTATAGTCTAGCTCTGTATCCAGGAAAAA	CGGCCACACTGAAGCCCCAGGGAAGGCTGAGGACTATAGTCTAGCTCTGT																	chr4:182123440-182123695	3								NA	NA	NA
387	cg00288612	chr6	40302419	+	6732435		AAATCACTTTATTCTTATCAAAACACAAAACTCTAAACAAACAACAAACC		II			NA	NA	NA	NA	NA	NA		OpenSea	GGGCATTCTCTGAGAACAAAGCCTCTTCCTGGGGAGTGTTGGCCAGGGCTCTTGTCATTG[CG]GCTTGCTGTCTGCTCAGAGCCTTGTGTTTTGACAAGAACAAAGTGATTCCGATTGGAACC	CGGCTTGCTGTCTGCTCAGAGCCTTGTGTTTTGACAAGAACAAAGTGATT											TDRG1	ENST00000451810.1	TSS1500	TDRG1	ENST00000451810.1	TSS1500	chr6:40302280-40302675	3								NA	intermediateMethylation	NA
388	cg00290607	chr11	67383545	-	30709887	49792247	CTCCTTCTAACTCTAAATCAAACTACAACTAAAATACAAAACAAACAACA	CTCCTTCTAACTCTAAATCGAACTACAACTAAAATACAAAACGAACGACG	I	A	Red	NA	NA	NA	NA	NA	NA	chr11:67383537-67383809	Island	TGTCGTCTGAGTCTCCTTCTGGCTCTGGGTCGGGCTGCAGCTGGGGTGCAGAGCGGACGG[CG]GACGCCGCTGCGGGGCGCAGGTTCGGAGGGTGCAGGGCAGGCTCCGCAAAAGGGTAAAAG	CGCCGTCCGCTCTGCACCCCAGCTGCAGCCCGACCCAGAGCCAGAAGGAG							TRUE	11:67140114-67140331	11:67382913-67383979	Promoter_Associated							chr11:67383360-67384735	3						TRUE		NA	NA	NA
389	cg00291366	chr1	12616550	-	3777946		ATTACCTAAAAAATCCACCRTAACATCTAAAAAATATTTAACCTTCTCTC		II			rs3923904	0.280876	NA	NA	NA	NA		OpenSea	CCAAGAAGCCCATTGCCTGAGGAATCCACCGTGGCATCTGGGGGATGTTTAGCCTTCTCT[CG]TGCCCACAGCCAGGCCCCAGGCTGGGGCTCTGCCCACAGTCCCCTTGTGACCTTCCCAAG	TTGCCTGAGGAATCCACCGTGGCATCTGGGGGATGTTTAGCCTTCTCTCG					chr1:12616547-12616547		TRUE										chr1:12616465-12616850	3						TRUE		NA	NA	NA
390	cg00291442	chr12	99325398	-	62787852		CTATATTACTCTTTTTATATTAATATCCTATTACAACCATATTTTATTTC		II			NA	NA	NA	NA	NA	NA		OpenSea	GACAGAACACTCTGTATTACTCTTTTTATATTGATGTCCTGTTACAACCATGTTTTGTTT[CG]TTTTGTACTAGAGAAAAAAGAGGACTCAAACTTATGTTGTCAAATATTTCCTAGACACTT	CGAAACAAAACATGGTTGTAACAGGACATCAATATAAAAAGAGTAATACA	ANKS1B;ANKS1B;ANKS1B;ANKS1B;ANKS1B;ANKS1B;ANKS1B;ANKS1B	NM_020140;NM_181670;NM_001204069;NM_001204070;NM_001204066;NM_001204067;NM_001204068;NM_152788	Body;Body;Body;Body;Body;Body;Body;Body								RP11-473C19.1	ENST00000551372.1	TSS200	RP11-473C19.1	ENST00000551372.1	TSS200										NA	intermediateMethylation	ANKS1B
391	cg00291478	chr10	121301041	+	20643259		TTATAATTTAAAAACTAAAACCAAACTAACTAAATCCRAATCTCACCTTC		II			NA	NA	NA	NA	NA	NA	chr10:121301478-121303169	N_Shore	TGTTATTCCCACTGTGCAGAACCTCATTCTGCAGAAAGGTCCCACGGCTGGTGAATATGG[CG]AAGGTGAGATTCGGATCCAGCCAGTCTGGTCCCAGTCTCTAAACCACAATGTCCCTCATA	TGTGGTTTAGAGACTGGGACCAGACTGGCTGGATCCGAATCTCACCTTCG	RGS10	NM_001005339	Body			CDMR											chr10:121300940-121302095	3						TRUE		NA	intermediateMethylation	RGS10
392	cg00291837	chr1	55460884	+	9705478		TTAAACACTACTCTATCCCCAAAAACTAAAACAAAATAAACTCTAAATAC		II			NA	NA	NA	NA	NA	NA	chr1:55462688-55463010	N_Shore	TGCATTTCCTCTCCGGCCTCTCTCTCCCAGGCATGCAGATTCCATCCCTCTATTCACACA[CG]CATCCAGAGCCTACCCTGTCCTAGCCCCTGGGGATAGAGCAGTGCTCAAAACAAAGTCCC	CGCATCCAGAGCCTACCCTGTCCTAGCCCCTGGGGATAGAGCAGTGCTCA							TRUE										chr1:55460760-55461035	3						TRUE		NA	NA	NA
393	cg00292334	chr5	100115829	-	86671439		TATCTACTAAAAATCCACTTTTACCACATAAACAATATCCCTTACATTAC		II			NA	NA	NA	NA	NA	NA		OpenSea	GCACTTGCTGGTGTCTACTAGGGATCCACTTTTGCCACATAAGCAATGTCCCTTACATTG[CG]CCACTCTGGTCATGTTGAGAAATTGCTCAATTTCTGTGACGAAAAAGGGATCTGCACGCT	GTCTACTAGGGATCCACTTTTGCCACATAAGCAATGTCCCTTACATTGCG					chr5:100115654-100115654												chr5:100115640-100115930	3								NA	NA	NA
394	cg00293060	chr12	132944284	+	97787919	83722888	TAACCATAACCCTAACTCCTAAAATCCACTCTATTAAACCACAAAACACA	TAACCGTAACCCTAACTCCTAAAATCCACTCTATTAAACCACGAAACACG	I	A	Red	rs28571035	0.321055	NA	NA	NA	NA		OpenSea	CCCAGCAGAGGGAGGAGGAGGAGCTGAGCCTCTCGGGCACCACCCCAGGATGCCTAGAAC[CG]TGTCCCGTGGCTCAACAGAGTGGACTCCAGGAGTCAGGGCCACGGCCATGAGGTCTCATC	TGGCCGTGGCCCTGACTCCTGGAGTCCACTCTGTTGAGCCACGGGACACG								12:131454083-131454778	12:132944211-132944375	Unclassified_Cell_type_specific									chr12:132942598-132944809	6	chr12:132943848-132944374	6		TRUE		NA	intermediateMethylation	NA
395	cg00293330	chr1	152572678	-	45779885		TTATAAAAACAACAACATACTCAAATTATACATCATCRTATACACTACAC		II			NA	NA	NA	NA	NA	NA		OpenSea	CACCTCCCTGGTTGTGAAAACAGCAGCATACTCAGGTTGTGCATCATCGTGTACACTGCA[CG]GGATAAAAGGGCTCCTACCCTGGGCTTCTCATCCACAGCATCCTTAGGAGCAGCCTTCTT	TGTGAAAACAGCAGCATACTCAGGTTGTGCATCATCGTGTACACTGCACG	LCE3C	NM_178434	TSS1500								LCE3C	ENST00000333881.3	TSS1500	LCE3C	ENST00000333881.3	TSS1500										NA	intermediateMethylation	LCE3C
396	cg00295879	chr3	194826392	+	97645316		ATAATTAAAACAAATCTCCAAATCACTACTCRATAACCCCRTAAATAAAC		II			NA	NA	NA	NA	NA	NA		OpenSea	GAAATTGTCGTTTAACAACAGAGTCCATCCCTGAATGCTGCAGCCAAGTCTGCGCCTCCG[CG]TCCACTCACGGGGCCACCGAGCAGTGATTTGGAGACCTGTTTCAACTATCAGCGGGGGCC	TAGTTGAAACAGGTCTCCAAATCACTGCTCGGTGGCCCCGTGAGTGGACG	XXYLT1;XXYLT1	NM_001308069;NM_152531	Body;Body		chr3:194826238-194826238		TRUE	3:196307679-196307875	3:194826295-194827844	Unclassified				XXYLT1;XXYLT1;XXYLT1	ENST00000473200.1;ENST00000418940.1;ENST00000491138.1	3'UTR;3'UTR;3'UTR	chr3:194826045-194827415	3								NA	NA	XXYLT1
397	cg00296936	chr5	155249466	-	59730887		ACCTATTCACAAAAACCCTAAAAATACCTTTAAAATATCCTAAAATTAAC		II			NA	NA	NA	NA	NA	NA		OpenSea	GCAGGCTGCTCACCTGTTCACAGAGGCCCTGAAAATACCTTTGAAATGTCCTGAAATTGA[CG]TGAAGCACAGTAAATATGATTTGGTGTCTATAACCTTGAACAATAATTATTTTGCACACT	CCTGTTCACAGAGGCCCTGAAAATACCTTTGAAATGTCCTGAAATTGACG																			chr5:155249285-155249594	6	chr5:155249175-155249597	6				NA	NA	NA
398	cg00297876	chr19	50861774	-	67757591		CAAATTCRCTCAATAAAAATAATAAATTTTTACTAAATAACAAAACCTCC		II			NA	NA	NA	NA	NA	NA	chr19:50861773-50862083	Island	AGCAACCCAGGCAGGTTCGCTCAATGGAAATAGTGGATTTTTACTGGGTAGCAGGACCTC[CG]CGACCACCCGCTGCGCATGCGCTTCACTTGGGCGTCACCCGGGGAACTGCGCCTGCGCAG	AGGTTCGCTCAATGGAAATAGTGGATTTTTACTGGGTAGCAGGACCTCCG	NAPSA	NM_004851	3'UTR					19:55553586-55554143	19:50861647-50862407	Promoter_Associated	NAPSA;NR1H2	ENST00000253719.1;ENST00000542413.1	3'UTR;5'UTR	NAPSA;NR1H2	ENST00000253719.1;ENST00000542413.1	3'UTR;5'UTR	chr19:50861660-50862695	3						TRUE		NA	NA	NAPSA
399	cg00297912	chr6	155636825	-	16629993		CACAATATACCTAACAAAACATTATTTCACAATTATATTCATTATTTCCC		II			NA	NA	NA	NA	NA	NA	chr6:155635218-155635882	S_Shore	ATCGTCCAAAACACAGTATACCTGACAAAGCATTATTTCACAGTTATATTCATTATTTCC[CG]TACTCCTCACAATGGTCCCATGTGAATGAGATTATTATTCTTAGTTTGCTGTGAAGAAAT	CGGGAAATAATGAATATAACTGTGAAATAATGCTTTGTCAGGTATACTGT	TFB1M	NM_016020	TSS1500								TFB1M;TFB1M	ENST00000480390.1;ENST00000367166.4	TSS1500;TSS1500	TFB1M;TFB1M;TFB1M;TFB1M	ENST00000466349.1;ENST00000480390.1;ENST00000367166.4;ENST00000475849.1	TSS1500;TSS1500;TSS1500;TSS1500	chr6:155636760-155636990	3						TRUE		NA	NA	TFB1M
400	cg00297966	chr8	126186709	-	27797833		CCACCAATACRAAAATTCTAATACTATATTCTATATAAATAAATCATTCC		II			NA	NA	NA	NA	NA	NA		OpenSea	TCGTTTCTTTTCCACCAGTACGGGAATTCTAATGCTGTATTCTGTGTAAATAAATCATTC[CG]GTTGGTCATCGTATTATAGTGGGCATGGTGCCATGGGAAATTTATTGGAGTAATTTTTAA	CACCAGTACGGGAATTCTAATGCTGTATTCTGTGTAAATAAATCATTCCG	NSMCE2	NM_173685	Body				TRUE							NSMCE2;NSMCE2;NSMCE2;NSMCE2	ENST00000520866.1;ENST00000519010.1;ENST00000518146.1;ENST00000519712.1	5'UTR;5'UTR;3'UTR;3'UTR	chr8:126186600-126186890	3						TRUE		NA	NA	NSMCE2
401	cg00298324	chr20	822788	-	58613981	34656141	AAAACTCAAAAAAATCTATTTTTAACCTCATTTCACAAATAAAATAACCA	AAAACTCAAAAAAATCTATTTTTAACCTCGTTTCACGAATAAAATAACCG	I	A	Red	NA	NA	NA	NA	NA	NA	chr20:821674-822500	S_Shore	TATCGTGACCTGGAGGCTCAGGAAGGTCTATTTTTAACCTCGTTTCACGGATAAGGTAAC[CG]AGTCTGTAAAGAGGCGAAGCTGCTTGCGCAAGGCGCACAGCGGGCGGGTGGGCGAGCCGA	CGGTTACCTTATCCGTGAAACGAGGTTAAAAATAGACCTTCCTGAGCCTC	FAM110A;FAM110A	NM_207121;NM_001042353	5'UTR;5'UTR					20:769656-770999	20:821751-822801	Unclassified	FAM110A;FAM110A;FAM110A;FAM110A	ENST00000381941.3;ENST00000304189.2;ENST00000381939.1;ENST00000246100.3	5'UTR;5'UTR;5'UTR;5'UTR	FAM110A;FAM110A;FAM110A;FAM110A	ENST00000381941.3;ENST00000304189.2;ENST00000381939.1;ENST00000246100.3	5'UTR;5'UTR;5'UTR;5'UTR	chr20:821765-823515	3						TRUE		NA	NA	FAM110A
402	cg00299286	chr5	180478185	-	82749293		ATAAAACAAACTAAAAACAATAAAACATATCCACAAATTACAAAAAACAC		II			NA	NA	NA	NA	NA	NA	chr5:180479585-180480959	N_Shore	CGTAGAGAAAAATGAAGCAGGCTGAAAGCAGTGAGGCATGTCCACAGATTACAAAAGGCA[CG]TCCAGGAAGTGGGCGTGTAGGCAGTGAGCTGAAGGCAAGGTCATTATTAAAGTCTTATTA	CGTGCCTTTTGTAATCTGTGGACATGCCTCACTGCTTTCAGCCTGCTTCA	BTNL9	NM_152547	Body														chr5:180478085-180478695	3						TRUE		NA	NA	BTNL9
403	cg00299396	chr11	115483607	+	53792135		AAACAATTTAACTCCAAATTCTATACTTTTCCCACCCTACTCTACTACTC		II			NA	NA	NA	NA	NA	NA		OpenSea	ACAGCCACCTTTTCCTAGGCCCCTATCACTGCTACTAATTGCCTTCACCTTTGCCCTGAT[CG]AGCAGCAGAGTAGGGTGGGAAAAGCACAGAATCTGGAGCTAAACTGCCTCCATTGAAAAC	CGAGCAGCAGAGTAGGGTGGGAAAAGCACAGAATCTGGAGCTAAACTGCC							TRUE																	TRUE		NA	intermediateMethylation	NA
404	cg00299519	chr1	168908904	-	93683249		ATCCTAACTATTAAATTCAAAATAACCTTCATACAAAAACAAATAATATC		II			rs16861770	0.019665	NA	NA	NA	NA		OpenSea	TCCATGTGATTATCCTGGCTGTTAGATTCAAAATGACCTTCATACAAAGACAGATAATAT[CG]CAAGCTAATGAGGAGAGGCGTCCTGTGTAGGCAGGGCAGGAATGAGTCACAGGCATCCTT	TCCTGGCTGTTAGATTCAAAATGACCTTCATACAAAGACAGATAATATCG	LINC00970	NR_104091	Body								RP11-375F2.2	ENST00000366408.3	3'UTR	RP11-375F2.2	ENST00000366408.3	3'UTR	chr1:168908840-168909075	3								NA	NA	LINC00970
405	cg00299558	chr3	183958478	-	96729971		AAATCTAAACTAATTCTAAACCTAACAAAACAATCTACTCTATTAAAATC		II			NA	NA	NA	NA	NA	NA	chr3:183959061-183959747	N_Shore	TCAAAGTTGGGGAGTCTGAGCTGGTTCTGGGCCTAGCAAGGCAATCTACTCTGTTAAAGT[CG]ATAGAGGGAGAAGCTGGGGAGAACACTGCAATTTTTTCTATGAGCCCTCTGTAGAGGGTG	CGACTTTAACAGAGTAGATTGCCTTGCTAGGCCCAGAACCAGCTCAGACT	VWA5B2;MIR1224	NM_138345;NR_030410	Body;TSS1500								MIR1224	ENST00000408193.1	TSS1500	MIR1224;VWA5B2;VWA5B2;VWA5B2	ENST00000408193.1;ENST00000493493.1;ENST00000493493.1;ENST00000461141.1	TSS1500;1stExon;5'UTR;5'UTR			chr3:183956828-183960733	6	chr3:183956710-183960948	6		TRUE		NA	NA	VWA5B2
406	cg00300828	chr5	3395436	-	41723923		TCTTTTCACAATTCAAAATTAAACTTTCTCCACTACTAACTACAAACAAC		II			NA	NA	NA	NA	NA	NA		OpenSea	GACTTATTGAATCTTTTCACAGTTCAGAATTAAACTTTCTCCACTGCTAACTGCAGACAG[CG]TAGAATGAAAGTTGAGTCTTAACTGACAGTCCTCTCCTTAGATCAATCTTTGCAAAAGCC	CGCTGTCTGCAGTTAGCAGTGGAGAAAGTTTAATTCTGAACTGTGAAAAG																	chr5:3395405-3395575	3								NA	intermediateMethylation	NA
407	cg00301120	chr10	132740439	+	73733128		AAACACACRACATTATAAACAAAACCCTAATATACTAATCACAAAAAACC		II			NA	NA	NA	NA	NA	NA		OpenSea	TCAACCCTCCTTCTCTGCGGGATCCTTTTGCAGCCTCCAAGGCATAGACAGGGCGGTGCA[CG]GCTCCCTGTGACCAGCACACCAGGGTCTTGCCCACAATGCCGTGTGTTCCTGACTCACAC	CGGCTCCCTGTGACCAGCACACCAGGGTCTTGCCCACAATGCCGTGTGTT																	chr10:132740205-132740535	3								NA	NA	NA
408	cg00301396	chr16	30572929	-	85761183	4692410	CTTCCCTAATTCATTAACTTAAAACCATAAACACAACCAATAACTCCACA	CTTCCCTAATTCATTAACTTAAAACCATAAACGCGACCAATAACTCCGCG	I	A	Red	NA	NA	NA	NA	NA	NA	chr16:30572693-30573037	Island	CGTCCCTTCCACCTTCCCTGGTTCATTGGCTTGGAGCCATGAGCGCGGCCAGTGGCTCCG[CG]GCTCCCGGAGGGACGCTGGGGGTTTGCCCTGGGAGTAGGGTGCAGGAGGTTCCACGGACG	CGCGGAGCCACTGGCCGCGCTCATGGCTCCAAGCCAATGAACCAGGGAAG								16:30480212-30480556									chr16:30572665-30573095	3						TRUE		NA	NA	NA
409	cg00301576	chr2	42397985	-	33691213		TCTCTACTTAATTAATATTCACTAATCAATAAACAATCTAACCATAAACC		II			NA	NA	NA	NA	NA	NA	chr2:42396301-42396933	S_Shore	TTGATAATAAGTCTCTACTTGGTTAATGTTCACTGATCAGTGAGCAGTCTGGCCATAGGC[CG]TACTATATCCAGATAATATCGAGATGAGATGGATTTTTAAAATCTAAAGTAAAAAAGTAA	CGGCCTATGGCCAGACTGCTCACTGATCAGTGAACATTAACCAAGTAGAG	LOC102723824;EML4;EML4	NR_110584;NM_001145076;NM_019063	TSS1500;Body;Body								AC083949.1;AC083949.1;EML4	ENST00000422013.2;ENST00000458490.1;ENST00000482660.1	TSS1500;TSS1500;5'UTR	AC083949.1;AC083949.1;EML4;EML4	ENST00000422013.2;ENST00000458490.1;ENST00000409040.1;ENST00000482660.1	TSS1500;TSS1500;5'UTR;5'UTR					chr2:42395593-42399274	6				NA	NA	LOC102723824
410	cg00301762	chr7	1714056	+	95764477	69768964	CCAAAAAAAAACTTAAATCCAACTCACAAACAAAAAAAACCTAAAAACCA	CCAAAAAAAAACTTAAATCCGACTCACAAACGAAAAAAACCTAAAAACCG	I	T	Red	rs6942630	0.48716	NA	NA	NA	NA	chr7:1703861-1710517	S_Shelf	TCTCGGTTACTCAGCCCCGGTTGCCTCCCTTCTGCCCAGCAGTTAGTTCCTCAGGACTCA[CG]GCTTCCAGGCTCCCCTCGCCTGTGAGCCGGACCCAAGCTCCTCTTTGGGGCTGAGGAGGA	CGGCTTCCAGGCTCCCCTCGCCTGTGAGCCGGACCCAAGCTCCTCTTTGG																	chr7:1713505-1714155	3						TRUE		NA	intermediateMethylation	NA
411	cg00303335	chr7	101385620	-	37750171		AAAATAAAAAATCCCAAAAAAAATCCCCACACTTCACTCCTACACCTCTC		II			NA	NA	NA	NA	NA	NA	chr7:101386554-101387122	N_Shore	GTGTGTGTGTGAGGGTGAGGGGTCCCAGGAAGGGTCCCCACACTTCACTCCTGCACCTCT[CG]CTCCCCACAGCCCCCCTCCCCTTTTCTAACTCCAAAAAGCCCAGAGGCCCAGCCGTGTTT	GGGTGAGGGGTCCCAGGAAGGGTCCCCACACTTCACTCCTGCACCTCTCG																								TRUE		NA	intermediateMethylation	NA
412	cg00303541	chr3	51741280	-	32757529		TAACCCTTACCTCACRTCCCAAAATCCTACRAACCCTCAAATTATAAAAC		II			NA	NA	NA	NA	NA	NA	chr3:51740740-51741413	Island	GCCGACCTTTTTGGCCCTTACCTCACGTCCCAGGGTCCTGCGGGCCCTCAAGTTGTGGGG[CG]CCCGCGCTGCTGTGTCCAGACAGCGTTCCCTGAGAGCTCCGGGAAGCGGGAAGACAGCCC	GGCCCTTACCTCACGTCCCAGGGTCCTGCGGGCCCTCAAGTTGTGGGGCG	GRM2;GRM2	NM_000839;NM_001130063	5'UTR;5'UTR				TRUE	3:51715881-51716416			GRM2;GRM2	ENST00000395052.3;ENST00000475478.1	5'UTR;5'UTR	GRM2;GRM2;GRM2;GRM2;GRM2	ENST00000395052.3;ENST00000296479.5;ENST00000475478.1;ENST00000464585.1;ENST00000419928.1	5'UTR;5'UTR;5'UTR;TSS200;TSS200	chr3:51741225-51741735	3						TRUE		NA	intermediateMethylation	GRM2
413	cg00305071	chr1	34504017	-	62778941		TCTAAAATACACAAAAAACAACATTTTACAAACAAATAACATAACCAAAC		II			NA	NA	NA	NA	NA	NA		OpenSea	TCCTTGCAGACTCTAAAATGCACAGAGAACAGCATTTTGCAAACAGGTGGCATAGCCAAA[CG]TGTAAAACAATACTCATCTTCTGCTTTACATCAGCCTTATTGTCTTCTCATTTTCTCCAC	CTAAAATGCACAGAGAACAGCATTTTGCAAACAGGTGGCATAGCCAAACG	CSMD2	NM_052896	Body				TRUE																	TRUE		NA	NA	CSMD2
414	cg00305108	chr3	14203919	+	7737955		AATTTCCAACCTCTCAATTCTATACTATTAATCTACATATCTATTCTTAC		II			NA	NA	NA	NA	NA	NA		OpenSea	AGGCTTCCTGATTTCGCAACTTACTACAAAGCTATAGTAATCAAAACAGTGTTGTACTGG[CG]TAAGAACAGACATGTAGACCAACAGCATAGAATTGAGAGGCTGGAAATTAACCCATACAT	ATTTCCAGCCTCTCAATTCTATGCTGTTGGTCTACATGTCTGTTCTTACG	XPC;XPC	NR_027299;NM_004628	Body;Body											XPC;XPC	ENST00000476581.2;ENST00000477324.2	3'UTR;3'UTR	chr3:14203740-14203975	3								NA	NA	XPC
415	cg00307203	chr18	47715633	-	97629304		ATCCTAAAACAAAAATTCCTACTCAAAAAACTTATAAAACAATATTTTCC		II			NA	NA	NA	NA	NA	NA		OpenSea	CCTAGAATCTGATCCTGAGACAAGGATTCCTGCTCAAGAGACTTGTAAGGCAGTGTTTTC[CG]GAAAAGACTGGTAGGGGAGTAGAGAAGGTGGACAAGAGAGGGAAGGAAGTCAAGCTAACA	CGGAAAACACTGCCTTACAAGTCTCTTGAGCAGGAATCCTTGTCTCAGGA	MYO5B	NM_001080467	Body														chr18:47715425-47715935	3								NA	intermediateMethylation	MYO5B
416	cg00308130	chr5	135415190	-	84711442	12739955	ACAAATAAAAACACTACCAAAACAAAAAAACTTAATAAATACAAAAACCA	ACAAATAAAAACACTACCAAAACAAAAAAACTTAATAAATACGAAAACCG	I	A	Red	NA	NA	NA	NA	NA	NA	chr5:135415069-135415307	Island	GCAACATGCACCACAGGTAGGGGCACTACCAGGGCAAAAAGACTTGGTGAATGCGAGGGC[CG]GGCCTGATCAAAGGTGCGTATGGTGGTACCAGAGCAAGGCGGAACAGCTGCTCAGTGGTC	CGGCCCTCGCATTCACCAAGTCTTTTTGCCCTGGTAGTGCCCCTACCTGT						RDMR		5:135442979-135443206	5:135415053-135416202	Unclassified_Cell_type_specific							chr5:135415105-135415415	3						TRUE		NA	intermediateMethylation	NA
417	cg00309232	chr7	155141967	+	16740847		CTTTTATTTTTCCCCCTTACTAATATTATTTTCCAACTATTTACCCCCAC		II			NA	NA	NA	NA	NA	NA	chr7:155142688-155143467	N_Shore	TGTAAATGCGTCACTTTGGTAGCAGGCGCAGTAATGAAGAAAAATACACTTTTTTTCATT[CG]TGGGGGTAAACAGCTGGAAAATAATATTAGTAAGGGGGAAAAACAAAAGAGAAGGCTGGG	CGTGGGGGTAAACAGCTGGAAAATAATATTAGTAAGGGGGAAAAACAAAA																	chr7:155141565-155141975	3						TRUE		NA	intermediateMethylation	NA
418	cg00310125	chr4	77652248	-	48783968		AATATTAAATCTCTATCCACTACTTTTCTCATCCTCTTATAATACTTAAC		II			rs344135	0.212459	NA	NA	NA	NA		OpenSea	TACTCACACTAAATATTAAATCTCTATCCACTGCTTTTCTCATCCTCTTATAGTGCTTGA[CG]TGTATATGAGTTACCTTTATATGCTTGGCTAGATCAACTTGAAGATCAGAATTATTTGAA	CGTCAAGCACTATAAGAGGATGAGAAAAGCAGTGGATAGAGATTTAATAT	SHROOM3	NM_020859	Body								SHROOM3;SHROOM3	ENST00000264907.6;ENST00000473602.1	5'UTR;5'UTR	SHROOM3;SHROOM3;SHROOM3;SHROOM3;SHROOM3	ENST00000264907.6;ENST00000486758.1;ENST00000473602.1;ENST00000469923.1;ENST00000481002.1	5'UTR;5'UTR;5'UTR;5'UTR;5'UTR										NA	NA	SHROOM3
419	cg00310139	chr6	168225685	+	41617278		CAAACAATTAAAAAATTCTATCATCCCCACTAAATTCTATCTTTTCTACC		II			NA	NA	NA	NA	NA	NA	chr6:168226063-168228559	N_Shore	GTTCAACACCCCAGGCTCCTCTGCTGAGAAGCCTCCTTATGTAGCTGTACTGGACAAGTG[CG]GTAGAAAAGACAGAACCCAGTGGGGATGACAGAATTCTTTAATTGTCTGCAAAAGAGGAA	AGACAATTAAAGAATTCTGTCATCCCCACTGGGTTCTGTCTTTTCTACCG	C6orf124	NR_027906	Body								MLLT4-AS1	ENST00000359760.5	3'UTR	MLLT4-AS1;MLLT4-AS1	ENST00000359760.5;ENST00000425438.1	3'UTR;TSS1500	chr6:168225125-168225755	3						TRUE		NA	intermediateMethylation	C6orf124
420	cg00311702	chr10	89857116	+	3618302		TTAATTTAACTTTACCAAACTAAAACACAAACATTATAACAAAAACTTCC		II			NA	NA	NA	NA	NA	NA		OpenSea	TCAGCTGGGAACATTGCCCAAGATTCTGTAGGTAAGAATAAAGAAAGAATGGATTACCAA[CG]GAAGTCTCTGTCACAATGTCTGTGCTTTAGTCTGGCAAAGCTAAATTAAGCTGCAGCAAC	CGGAAGTCTCTGTCACAATGTCTGTGCTTTAGTCTGGCAAAGCTAAATTA					chr10:89856855-89856855																					NA	NA	NA
421	cg00312625	chr8	112439876	+	27731974		CTAATTTTAACTTTATCATATCCATCATAACCCTATTTTCAAATAAAATC		II			NA	NA	NA	NA	NA	NA		OpenSea	TGAATTGTGACCCTACACCCAAAATTATGTTGAATTTCTAATCCATGTTACCTGTGAATG[CG]ACTTTATTTGAAAATAGGGTTATGATGGATATGATAAAGTTAAAATTAGGTCATTAGATC	TAATTTTAACTTTATCATATCCATCATAACCCTATTTTCAAATAAAGTCG											RP11-1101K5.1	ENST00000521753.1	5'UTR	RP11-1101K5.1;RP11-1101K5.1;RP11-1101K5.1	ENST00000521904.1;ENST00000521753.1;ENST00000524236.1	5'UTR;5'UTR;5'UTR			chr8:112439411-112440054	5	chr8:112439304-112439898	6				NA	intermediateMethylation	NA
422	cg00312944	chr10	122948543	+	40728127		TTATAAATTTAACTTTATTAATCCTCACAACTTCACTACCTAATTAACAC		II			NA	NA	NA	NA	NA	NA		OpenSea	ATTGTACACTTAGCTAATTTAAAAAAAGAGAGAGACAGAGAGATCTGAAACACTGGAAAA[CG]TGTCAACCAGGCAGTGAAGCTGTGAGGATTAACAAAGTCAAATTTACAAAGTAAAATCAG	CGTGTCAACCAGGCAGTGAAGCTGTGAGGATTAACAAAGTCAAATTTACA																					chr10:122946939-122948659	6				NA	intermediateMethylation	NA
423	cg00313750	chr13	25746473	+	4802238		TCTATTATTATCAAATATAAACTATACCRCAACATCTATAACTTCATCCC		II			NA	NA	NA	NA	NA	NA	chr13:25743998-25746127	S_Shore	GGTGGAGTTTGCCTGCACCTTTGGGACAACCATGACTTTTATCCCAGACTCCAGCCACCA[CG]GGATGAAGTCACAGATGCTGCGGCACAGCCCACATCTGATAACAATAGACAAGCTGACCG	CGGGATGAAGTCACAGATGCTGCGGCACAGCCCACATCTGATAACAATAG	FAM123A;FAM123A	NM_152704;NM_199138	TSS1500;TSS1500			RDMR	TRUE				FAM123A;FAM123A;FAM123A	ENST00000381853.3;ENST00000515384.1;ENST00000357816.2	TSS1500;TSS200;TSS200	FAM123A;FAM123A;FAM123A	ENST00000381853.3;ENST00000515384.1;ENST00000357816.2	TSS1500;TSS200;TSS200	chr13:25744225-25746575	3						TRUE		NA	intermediateMethylation	FAM123A
424	cg00314260	chr7	694536	+	42647914		ATTTCCAATACTAAACTCCTCTCTTAATTATAAAATTCCTTAAAAACAAC		II			rs77058354	0.022296	NA	NA	NA	NA		OpenSea	ATCATCACCACCAACACTCATTATCACCATCACCACCATCAACATCATTGTTATCATTGC[CG]TTGCCTCCAAGGAATCTCATAACCAAGAGAGGAGCCCAGCACTGGAAACAAACCTCATAG	TTTCCAGTGCTGGGCTCCTCTCTTGGTTATGAGATTCCTTGGAGGCAACG	PRKAR1B;PRKAR1B;PRKAR1B;PRKAR1B;PRKAR1B;PRKAR1B	NM_002735;NM_001164762;NM_001164761;NM_001164759;NM_001164760;NM_001164758	Body;Body;Body;Body;Body;Body																chr7:693338-694751	6	chr7:693452-694541	3				NA	intermediateMethylation	PRKAR1B
425	cg00316103	chr6	114599020	-	43670283		TCTTATATCCCTTCTTAAACAAAAATACTCTCATTACAAATTACCTTATC		II			rs1337328	0.459325	NA	NA	NA	NA		OpenSea	CAGAGAGTTATTCTTATATCCCTTCTTGAGCAAGAATGCTCTCATTGCAGGTTGCCTTGT[CG]AGGTTATAGTTGTAATTACAAAGGAACAAAAAGATGACTATTTTTTTTACTCTGTCATTT	CTTATATCCCTTCTTGAGCAAGAATGCTCTCATTGCAGGTTGCCTTGTCG	LOC101927768	NR_125845	Body								MIR548U;HS3ST5;RP3-399L15.3	ENST00000408672.1;ENST00000312719.5;ENST00000519104.1	TSS1500;5'UTR;5'UTR	MIR548U;HS3ST5;RP3-399L15.3	ENST00000408672.1;ENST00000312719.5;ENST00000519104.1	TSS1500;5'UTR;5'UTR										NA	intermediateMethylation	LOC101927768
426	cg00316875	chr18	12912338	+	73798583		CCTTCCAAATCAACACCACTATTAACAAAACTCAAACTCTCTCTATCCCC		II			NA	NA	NA	NA	NA	NA	chr18:12911024-12912704	Island	TGGAGCTCCACGAGCCGGTGCTGCACACGGCAGAATCCCCTCGACGTGGGCCCGCAGAGC[CG]GGGACAGAGAGAGTCTGAGCTCTGTTAACAGTGGTGCTGACTTGGAAGGTGCCTCGTGTG	CGGGGACAGAGAGAGTCTGAGCTCTGTTAACAGTGGTGCTGACTTGGAAG								18:12901025-12902704									chr18:12912225-12912575	3						TRUE		NA	intermediateMethylation	NA
427	cg00317246	chr14	60701555	+	71760978		CCAAAATAACCACAACAATATTTCTAATCTCRTATACTCTTCTAAAACAC		II			NA	NA	NA	NA	NA	NA		OpenSea	TTCCAACTCATCATGGGGAAACGGAATTGCTCTTCTAGAACACGTATGTTCTAGAACACA[CG]TGTTCTAGAAGAGCATACGAGACTAGAAATATTGTTGTGGCCATTTTGGGAAAATAAGTT	CAAAATGGCCACAACAATATTTCTAGTCTCGTATGCTCTTCTAGAACACG																			chr14:60701239-60702554	4						NA	NA	NA
428	cg00317892	chr1	245116811	-	81659568		TCCTATATTACTACTTATACCAAACCCTATAAAAATACATAATATACTAC		II			NA	NA	NA	NA	NA	NA		OpenSea	TAACTACTTTTTCCTGTGTTACTGCTTGTGCCAGACCCTGTAGAAGTGCATAATATGCTA[CG]TCAACTCCATCAATATTTCTTCATAACAATCTGCAAGGAAGTATTATTGTTCTTATTTTA	CCTGTGTTACTGCTTGTGCCAGACCCTGTAGAAGTGCATAATATGCTACG											U6	ENST00000516264.1	TSS1500	U6	ENST00000516264.1	TSS1500			chr1:245115108-245117579	6						NA	NA	NA
429	cg00318013	chr17	55119388	-	6628503		CAAAAAAAATCTAAAACCTTCTCCCTCACAACTCCAAAATAAAATACACC		II			NA	NA	NA	NA	NA	NA	chr17:55122795-55124018	N_Shelf	GGACTGAGACACAGGAAGGGTCTGGAGCCTTCTCCCTCACAACTCCAAGATGAGATGCAC[CG]GGGCTTGGGGTCAGGTGGGGGAGGGGAGGGACAACAGCAGAAGAGGAAAATGAGGAGGAG	AGGAAGGGTCTGGAGCCTTCTCCCTCACAACTCCAAGATGAGATGCACCG																	chr17:55119245-55119635	3						TRUE		NA	intermediateMethylation	NA
430	cg00318109	chr14	23904214	-	39600939		TACCATATATACCTCAACAACAAATATACACATTTCAAAATATATACCAC		II			NA	NA	NA	NA	NA	NA		OpenSea	CAACCCCAGGGTGCCATATATGCCTCAACAGCAAATGTGCACATTTCAGGATGTGTGCCA[CG]TAAGTAGATCACATCACTGCGTGTTCTTCAGTACACAAAGACCTGGAACATCCTACACCC	CGTGGCACACATCCTGAAATGTGCACATTTGCTGTTGAGGCATATATGGC	MYH7	NM_000257	5'UTR								MYH7;MYH7	ENST00000544444.1;ENST00000355349.3	5'UTR;5'UTR	MYH7;MYH7	ENST00000544444.1;ENST00000355349.3	5'UTR;5'UTR	chr14:23903925-23904515	3								NA	NA	MYH7
431	cg00318347	chr8	25812500	-	60741154		TACRACTAACTAAAAACCTAAAATCTATACTACRAAAACTCAAACRCAAC		II			NA	NA	NA	NA	NA	NA		OpenSea	ACCACAGTGACTGCGGCTGGCTAGGGACCTGGGGTCTGTGCTGCGAGGACTCAGACGCAG[CG]CGCCAGGTTGTGCAGCCGCTGTAAACAAGGCGCCCAGGGGCTGCACGCTCTGGGAGGATC	GCGGCTGGCTAGGGACCTGGGGTCTGTGCTGCGAGGACTCAGACGCAGCG	EBF2	NM_022659	Body					8:25868124-25868465																TRUE		NA	intermediateMethylation	EBF2
432	cg00318631	chr1	247803166	+	90633932		ACTATAATACCCATAAAAAATCATCTTAATTCCAAAAAACRAAAACTAAC		II			NA	NA	NA	NA	NA	NA	chr1:247802738-247803141	S_Shore	TGAGGCGGGGCGCCTGCCACCATTCGTGATTTTCCGTGACTCACCCTCTCAACAGTGTCC[CG]TCAGCCCCCGCTTTCTGGAATTAAGATGATTTTCCATGGGCATTATAGTCAGAGGAGGTT	CTATAATGCCCATGGAAAATCATCTTAATTCCAGAAAGCGGGGGCTGACG								1:245869280-245869790			RP11-634B7.4;RP11-978I15.10;RP11-978I15.10;RP11-978I15.10;RP11-634B7.4	ENST00000449298.1;ENST00000446347.1;ENST00000435333.1;ENST00000446347.1;ENST00000449298.1	1stExon;1stExon;3'UTR;3'UTR;5'UTR	RP11-634B7.4;RP11-978I15.10;RP11-978I15.10;RP11-978I15.10;RP11-634B7.4	ENST00000449298.1;ENST00000446347.1;ENST00000435333.1;ENST00000446347.1;ENST00000449298.1	1stExon;1stExon;3'UTR;3'UTR;5'UTR	chr1:247802940-247803555	3						TRUE		NA	intermediateMethylation	NA
433	cg00319223	chr8	2012508	-	52683825		ATAAAACAACRAAAACCATAAACAAAAAACCTAACTTACCCRTACCCACC		II			rs35645898	0.385949	NA	NA	NA	NA		OpenSea	AAAGAGAAAAGGTGAGACAGCGGGAACCATAAACAGAAGGCCTAACTTACCCGTGCCCAC[CG]TGGGGGTGACCGCGAGCTCCTTAGCGGGGCGCCTCCTGCATGGAGTGGGGCCACCGCCGT	CGGTGGGCACGGGTAAGTTAGGCCTTCTGTTTATGGTTCCCGCTGTCTCA	MYOM2	NM_003970	Body					8:1999906-2000056			MYOM2	ENST00000523438.1	5'UTR	MYOM2	ENST00000523438.1	5'UTR			chr8:2011876-2013145	6				TRUE		NA	NA	MYOM2
434	cg00320217	chr2	198307720	-	51781126		AAAAAAAAACRTATCCAAATATTCAACAACATATATAATCTATCACCCCC		II			NA	NA	NA	NA	NA	NA		OpenSea	CTATGGTCAGAAGAAAGAAACGTATCCAAATATTCAACAGCATGTGTGATCTGTCACCCC[CG]CTACTCACCCCAGTGTGAAAATGTGCCTATGGTTGAGAAAGAATAAGCAGCCTCGTATGA	CGGGGGTGACAGATCACACATGCTGTTGAATATTTGGATACGTTTCTTTC																	chr2:198307525-198307895	3								NA	NA	NA
435	cg00320269	chr17	437835	-	41722549		ACAAACAACATAAAACTAAACTCATAACCAATAACAACTATACACACAAC		II			NA	NA	NA	NA	NA	NA		OpenSea	ACCAGAGCCAGACAAGCAACATGAAACTGAACTCATGACCAATGGCAGCTGTGCACACAG[CG]CTTTGTAACCTAAGTTGCTTCACATTAGAACATGCTCCGGACTGGGCATGGCAGCTCATG	CGCTGTGTGCACAGCTGCCATTGGTCATGAGTTCAGTTTCATGTTGCTTG	VPS53;VPS53	NM_001128159;NM_018289	Body;Body								RP5-1029F21.4;VPS53	ENST00000570974.1;ENST00000576149.1	5'UTR;3'UTR	RP5-1029F21.4;VPS53;VPS53;VPS53	ENST00000570974.1;ENST00000389040.5;ENST00000576149.1;ENST00000573028.1	5'UTR;3'UTR;3'UTR;3'UTR	chr17:437480-437890	3								NA	NA	VPS53
436	cg00320861	chr7	103075709	-	2633410		AAAACAACAACTCTAATCATACTAAAAATACTCAAATTTTTAAAAAAAAC		II			NA	NA	NA	NA	NA	NA		OpenSea	TTTGTTGTGTGGAAACAACAACTCTAATCATGCTAAGAGTGCTCAGATTTTTAAAAAAGG[CG]ATTTTCTTTTCCCTGAATGATCTCTCCTCTGGCAATAGTAATTGTTTATCTTGATGTTTC	CGCCTTTTTTAAAAATCTGAGCACTCTTAGCATGATTAGAGTTGTTGTTT	SLC26A5;SLC26A5;SLC26A5;SLC26A5;SLC26A5;SLC26A5;SLC26A5;SLC26A5	NM_206883;NM_206885;NM_001167962;NM_206884;NM_198999;NR_120443;NR_120442;NR_120441	5'UTR;5'UTR;5'UTR;5'UTR;5'UTR;Body;Body;Body								Y_RNA;SLC26A5;SLC26A5;SLC26A5;SLC26A5;SLC26A5	ENST00000516238.1;ENST00000393729.1;ENST00000393730.1;ENST00000339444.6;ENST00000306312.3;ENST00000354356.4	TSS200;5'UTR;5'UTR;5'UTR;5'UTR;5'UTR	Y_RNA;SLC26A5;SLC26A5;SLC26A5;SLC26A5;SLC26A5;SLC26A5	ENST00000516238.1;ENST00000487407.1;ENST00000393729.1;ENST00000454864.1;ENST00000339444.6;ENST00000306312.3;ENST00000354356.4	TSS200;3'UTR;5'UTR;5'UTR;5'UTR;5'UTR;5'UTR										NA	NA	SLC26A5
437	cg00321709	chr10	135341933	-	18713165		CTCTAAAACAACAACAATACCCRCCCRACAAAAATATAACTTAAAACCCC		II			NA	NA	NA	NA	NA	NA	chr10:135341255-135342561	Island	CCCTCTGGGTTCTCTAGAGCAACAGCAATACCCGCCCGGCAGGGGTGTGGCTTAGAGCCC[CG]CACCTCCTCGCCGCGCGGCGGGCCTGACTTCTAGCCACGGGTCTCCGCAGTTGGCCCAGC	CGGGGCTCTAAGCCACACCCCTGCCGGGCGGGTATTGCTGTTGCTCTAGA	CYP2E1	NM_000773	Body					10:135191246-135192212	10:135341813-135342001	Unclassified_Cell_type_specific	CYP2E1;CYP2E1;SPRN	ENST00000480558.1;ENST00000480558.1;ENST00000541506.1	1stExon;5'UTR;5'UTR	CYP2E1;CYP2E1;CYP2E1;SPRN	ENST00000477500.1;ENST00000480558.1;ENST00000480558.1;ENST00000541506.1	5'UTR;1stExon;5'UTR;5'UTR	chr10:135341645-135343115	3						TRUE		NA	NA	CYP2E1
438	cg00322000	chr13	79759877	-	6616126		CATCAAAAACATCCTATAAATAACTAACAATAAAAAACACAATAACCACC		II			NA	NA	NA	NA	NA	NA		OpenSea	TTCTACTGCTTCATCAAAGACATCCTGTGAGTGACTGACAGTGAAAAACACAATGACCAC[CG]CCAGAGCAGGCACCACTGCCTTTCTTGGTGTTGCAACACCACCACTTTGTCCCAGCATGG	ATCAAAGACATCCTGTGAGTGACTGACAGTGAAAAACACAATGACCACCG																	chr13:79759760-79760015	3								NA	intermediateMethylation	NA
439	cg00322003	chr12	889885	+	17706876		CAAAATCATTCTTCTATAATTTACATTAAAACTAAATCTCCCACTCTAAC		II			rs11064524	0.245719	NA	NA	NA	NA		OpenSea	AATAGGAAATTCTGAATTAATACTTACATGCTGAAGTATCTTTGTGGAGCTTATTTTGAG[CG]TTAGAGTGGGAGACTTAGTTCTAATGCAAACTATAGAAGAATGACCTTGGGTAAGTTTGT	AAGGTCATTCTTCTATAGTTTGCATTAGAACTAAGTCTCCCACTCTAACG	WNK1;WNK1;WNK1;WNK1	NM_001184985;NM_014823;NM_213655;NM_018979	Body;Body;Body;Body				TRUE				U4atac;WNK1;WNK1	ENST00000408512.1;ENST00000252477.7;ENST00000537501.1	TSS1500;5'UTR;5'UTR	U4atac;WNK1;WNK1	ENST00000408512.1;ENST00000252477.7;ENST00000537501.1	TSS1500;5'UTR;5'UTR			chr12:889331-890231	6						NA	NA	WNK1
440	cg00322927	chr11	132707687	+	73675822	43775266	AACCCACTTAACTCCTAAAACTTCACAATAATCCTCCACTCAAATACCCA	AACCCGCTTAACTCCTAAAACTTCACAATAATCCTCCACTCAAATACCCG	I	C	Grn	rs10894618	0.248976	NA	NA	NA	NA		OpenSea	CTGGAAGACAAGTAGGCGTCCATGAGGCAGACTGGATGGACAGGGCATGGCGGGGGAAGG[CG]GGCATCTGAGTGGAGGACCACTGTGAAGCCTCAGGAGCTAAGCGGGTCAGTACCAAGACA	CGGGCATCTGAGTGGAGGACCACTGTGAAGCCTCAGGAGCTAAGCGGGTC	OPCML;OPCML	NM_002545;NM_001012393	Body;Body								OPCML	ENST00000529038.1	3'UTR	OPCML;OPCML;OPCML	ENST00000529019.1;ENST00000525412.1;ENST00000529038.1	3'UTR;3'UTR;3'UTR								TRUE	TRUE	NA	intermediateMethylation	OPCML
441	cg00323915	chr7	150264987	-	97612910		CTACAATCTAAAATCTTATTACAAAATTAACTATCTACTCRAAACTACCC		II			NA	NA	NA	NA	NA	NA		OpenSea	GATTGGAGGCTCTGCAGTCTGAGGTCTTGTTACAGGGTTAACTGTCTGCTCGGAGCTGCC[CG]TTAGGGAAACTGTCTCCTCAGGGACAGTCCTGGGTTTACTGGGCATTGAGCTCCCCTTTA	CGGGCAGCTCCGAGCAGACAGTTAACCCTGTAACAAGACCTCAGACTGCA	GIMAP4	NM_018326	5'UTR						7:150264978-150265278	Unclassified_Cell_type_specific	GIMAP4;GIMAP4;GIMAP4;GIMAP4	ENST00000255945.2;ENST00000461940.1;ENST00000494750.1;ENST00000466938.2	5'UTR;5'UTR;5'UTR;5'UTR	GIMAP4;GIMAP4;GIMAP4;GIMAP4;GIMAP4;GIMAP4	ENST00000255945.2;ENST00000461940.1;ENST00000494750.1;ENST00000478135.1;ENST00000466938.2;ENST00000479232.1	5'UTR;5'UTR;5'UTR;5'UTR;5'UTR;5'UTR	chr7:150264840-150265310	3					TRUE	TRUE		NA	NA	GIMAP4
442	cg00325112	chr1	93634565	+	41794153		TTACTAATTTTTTACCTCTTAACTTAATCAATTACTAATAAAAAAATATC		II			rs78937132	0.3	NA	NA	NA	NA		OpenSea	AGGCAAAAACTGAAAGAGCCACAAGAAGAAACAGAAAATCATTACTATAGCTGGAGACTG[CG]ACATCCCTCTATCAGTAATTGACCAAGCCAAGAGGCAAAAAATCAGTAAGGATATAGTTG	TACTGATTTTTTGCCTCTTGGCTTGGTCAATTACTGATAGAGGGATGTCG	TMED5;TMED5;TMED5	NR_030761;NM_016040;NM_001167830	Body;Body;Body		chr1:93634565-93634565									TMED5	ENST00000370290.3	3'UTR										NA	NA	TMED5
443	cg00325531	chr1	75591353	+	53686253		TACCRAAAAATAATTAAATAATCTCCAAAATAACAATCAACCAAAAAAAC		II			NA	NA	NA	NA	NA	NA	chr1:75590817-75591354	Island	GCAACAATATTTATGACCAGCAGGCGATGAGAAAGTGTTCGCCCATCACGCGATCCATCT[CG]CTCCCCTGGCTGATTGCCATCCTGGAGACCATCCAACCACCCCCCGGTACCCCCGCCCCC	CGCTCCCCTGGCTGATTGCCATCCTGGAGACCATCCAACCACCCCCCGGT						RDMR		1:75362945-75364114									chr1:75591065-75591395	3						TRUE		NA	NA	NA
444	cg00326908	chr8	66755120	+	12651941		AATTACACATCTAACTTACAAAACAAATCAAAAACTCTTTATCTTTTCTC		II			rs6472226	0.447031	NA	NA	NA	NA	chr8:66753589-66754950	S_Shore	AAGTAGACTGCATGCCCCTCTACCAAAAGTGTTGTTTGTTGACTTTCGATTTTTCGAAAG[CG]AGAAAAGATAAAGAGCTCTTGACCTGTTTTGTAAGCTAGATGTGTAATTTGAGTGTTCAT	ATTACACATCTAGCTTACAAAACAGGTCAAGAGCTCTTTATCTTTTCTCG	PDE7A	NM_002604	TSS1500								PDE7A;PDE7A	ENST00000396642.3;ENST00000401827.3	TSS1500;TSS1500	PDE7A;PDE7A;PDE7A;PDE7A	ENST00000396642.3;ENST00000401827.3;ENST00000519231.1;ENST00000519626.1	TSS1500;TSS1500;TSS1500;TSS1500	chr8:66754965-66755475	3						TRUE		NA	NA	PDE7A
445	cg00327322	chr6	74355165	+	89806122		AATCATAATAATACATTCACTAATTTCCCTTTTTACTATAAACCCTTTAC		II			NA	NA	NA	NA	NA	NA		OpenSea	CAAACTTGCAGAACCTATGACAGTTGCAGCATCTGTGACAGTTGCTCAGTAGTTATCAAG[CG]TAAAGGGCTCACAGTAAAAAGGGAAATCAGTGAATGTACCACCATGATTAAAAAAAAAGG	ATCATGGTGGTACATTCACTGATTTCCCTTTTTACTGTGAGCCCTTTACG	SLC17A5	NM_012434	Body								SLC17A5	ENST00000481996.1	TSS1500	SLC17A5	ENST00000481996.1	TSS1500	chr6:74354705-74355255	3								NA	NA	SLC17A5
446	cg00327939	chr5	176127180	-	73646898		ATACATAACTTCATACTATTTTCTCTTACACCTAAATCTTTAAATCATCC		II			NA	NA	NA	NA	NA	NA		OpenSea	CTCCACCACACATACATGGCTTCATGCTATTTTCTCTTGCACCTGAATCTTTAAATCATC[CG]TGTCTCTGGGCGAGCCGAGGCTGCGGCGGGAGCTGTTAATAATAGACACAAGCGACTGTC	CGGATGATTTAAAGATTCAGGTGCAAGAGAAAATAGCATGAAGCCATGTA																			chr5:176127075-176129189	6	chr5:176126856-176127770	6				NA	intermediateMethylation	NA
447	cg00329052	chr4	169935001	+	36671894		CAACTAAATACCAAATTTAAATCTCRATAAACAACCTCAAAAACATAAAC		II			NA	NA	NA	NA	NA	NA	chr4:169930790-169931607	S_Shelf	ATTTCATTTTGATTGGGAACAAAAAATGTGGCCCATGAGCTTGTTATTTTGTTGAATTGG[CG]TTTATGCCTCTGAGGCTGCCCACCGAGACCTAAACCTGGCACTCAGTTGCCTAAGGCAGA	AACTGAGTGCCAGGTTTAGGTCTCGGTGGGCAGCCTCAGAGGCATAAACG																								TRUE		NA	NA	NA
448	cg00329656	chr1	17054246	+	72740206	87687421	TCTTTAAACCACTAAAACCTCTTAAACCTCTAACATAACTATCCTACCCA	TCTTTAAACCGCTAAAACCTCTTAAACCTCTAACGTAACTATCCTACCCG	I	C	Grn	rs2743508	0.171429	NA	NA	NA	NA	chr1:17051491-17051891	S_Shelf	TTACTGCTGAGCCACTGTAGAGAGGATCAAGAAATGACGCTCTTGGAAGGAGAGAAGCTG[CG]GGCAGGACAGTCACGTCAGAGGTCCAAGAGGCTTCAGCGGCCCAAAGAAAGGGAAGGTGT	CGGGCAGGACAGTCACGTCAGAGGTCCAAGAGGCTTCAGCGGCCCAAAGA								1:16926561-16927051	1:17053913-17054283	Unclassified							chr1:17054160-17054515	3						TRUE		NA	NA	NA
449	cg00329728	chr15	27113913	+	93725896		ATCCACAAATATAATAATTTTACCTTTCTAAAATATCTACCACRCCACRC		II			NA	NA	NA	NA	NA	NA	chr15:27112030-27113479	S_Shore	CTTCTTTCCACGTACTTTCTCAGTGCCTTGCAGAGAGAGGAGTAGCTTGCTGGCTTTGAA[CG]CGTGGCGTGGCAGATATTTCAGAAAGGTAAAATTACTACACTTGTGGATTTGACGGATAC	CGCGTGGCGTGGCAGATATTTCAGAAAGGTAAAATTACTACACTTGTGGA	GABRA5;GABRA5	NM_000810;NM_001165037	5'UTR;5'UTR								GABRA5;GABRA5;GABRA5;GABRA5	ENST00000335625.5;ENST00000355395.5;ENST00000400081.3;ENST00000557449.1	5'UTR;5'UTR;5'UTR;5'UTR	GABRA5;GABRA5;GABRA5;GABRA5;GABRA5;GABRA5;GABRA5;GABRA5;GABRA5;GABRA5;GABRA5	ENST00000335625.5;ENST00000355395.5;ENST00000400081.3;ENST00000554038.1;ENST00000554596.1;ENST00000555060.1;ENST00000554599.1;ENST00000554599.1;ENST00000555182.1;ENST00000557484.1;ENST00000557449.1	5'UTR;5'UTR;5'UTR;5'UTR;5'UTR;5'UTR;1stExon;5'UTR;5'UTR;5'UTR;5'UTR								TRUE	TRUE	NA	NA	GABRA5
450	cg00329803	chr19	4768572	+	20603116		AAATTCAACTTATTATAATACTATACTAAACAAACTCTAAACCAAAAAAC		II			NA	NA	NA	NA	NA	NA		OpenSea	ACTGTGCCCAATGTCCCAAAGGAAGGAGAAGAAAAATCTGAACTTGAACCCCAGTTTCTT[CG]TTTTTTGGTTCAGAGCCTGCCCAGTATAGCACTACAATAAGCTGAATTTTATAAATTGGG	AATTCAGCTTATTGTAGTGCTATACTGGGCAGGCTCTGAACCAAAAAACG	MIR7-3HG	NR_027148	TSS1500								MIR7-3HG;MIR7-3HG	ENST00000540211.1;ENST00000317292.3	TSS1500;TSS1500	MIR7-3HG;MIR7-3HG	ENST00000540211.1;ENST00000317292.3	TSS1500;TSS1500					chr19:4768567-4771007	6				NA	intermediateMethylation	MIR7-3HG
451	cg00331501	chr5	37209440	+	6759975	37776950	AAACATATTAAACTAAACCATCATCAACCATCAACTTCCTCCAAAACCCA	AAACATATTAAACTAAACCATCATCAACCGTCAACTTCCTCCGAAACCCG	I	C	Grn	NA	NA	NA	NA	NA	NA	chr5:37209072-37209461	Island	CGTCTTGGCCCTACAGCCCCAGCTGGGCACTAAACTCGGGCCACGGCGGGGCGAGCGAGG[CG]GGCTCCGGAGGAAGCTGACGGCTGATGATGGCTCAGTCCAACATGCTCCCCGTGGCTGAT	CGGGCTCCGGAGGAAGCTGACGGCTGATGATGGCTCAGTCCAACATGCTC	C5orf42	NM_023073	Body					5:37244854-37245218			C5orf42	ENST00000274258.7	5'UTR	C5orf42	ENST00000274258.7	5'UTR			chr5:37208971-37209904	6				TRUE		NA	NA	C5orf42
452	cg00332393	chr10	54277038	-	18708177		CTACAACCTAACTCACAATAACACATACTAATAACAAAAAACATAACATC		II			NA	NA	NA	NA	NA	NA		OpenSea	CAGGCCTTGTGCTGCAGCCTGGCTCACAATGGCACATGCTAGTGACAAGAGACATAACAT[CG]GAGCTGTGGCTCCTGCATGGCTGCAACTATTGATACAAGTTGTGTTGACTTGTAGTTATT	TGCAGCCTGGCTCACAATGGCACATGCTAGTGACAAGAGACATAACATCG																	chr10:54276860-54277050	3								NA	intermediateMethylation	NA
453	cg00333946	chr15	99975310	-	23692952		AACTTTACTAAAACCATCTCRATTCTTCCTCCCTACAACTACTAAAACAC		II			rs74035734	0.062614	NA	NA	NA	NA		OpenSea	GCAAAGTGGAGGGCTTTGCTGAAGCCATCTCGATTCTTCCTCCCTGCAGCTACTAAAACA[CG]CAGCGCTGGCAGCTGAGGGGCGCGGGCCTTAGCATTACCGCAGAAACTGTGAAGGGCAAA	GCTTTGCTGAAGCCATCTCGATTCTTCCTCCCTGCAGCTACTAAAACACG							TRUE	15:97792757-97793015									chr15:99975125-99975915	3						TRUE		NA	intermediateMethylation	NA
454	cg00334012	chr16	23186659	-	79742986		ATCCTCTAAAAACCAAAAACTCTACAAAAATATTACAAAAACRTTCCAAC		II			NA	NA	NA	NA	NA	NA		OpenSea	CCCCAGCAGTGATCCTCTAAGGACCAGAAACTCTACAGAGGTATTGCAAAAACGTTCCAA[CG]CTGGGCGTGGTGGCTCACGCAGCCCTTTGGGAGCAGCACTTTGGGAGGCCGAGGTGGGCG	TCCTCTAAGGACCAGAAACTCTACAGAGGTATTGCAAAAACGTTCCAACG																					chr16:23185628-23186785	6				NA	intermediateMethylation	NA
455	cg00335715	chr5	90575459	+	4626985	19648833	TAAAACCTATCCATCTAAATAAACCAATTTAAATAAACCACTCCCAATCA	TAAAACCTATCCATCTAAATAAACCGATTTAAATAAACCGCTCCCGATCG	I	T	Red	NA	NA	NA	NA	NA	NA	chr5:90576347-90576629	N_Shore	AGAGAAATGCTGCCCTGCTGCTGCGCTGCAGATTGAACTCTGGGGAAGAAGAAATGAGCA[CG]ACCGGGAGCGGTCCATCTAAACCGGTCCATTTAGATGGACAGGTTTTAGCAGTCCATCTA	CGACCGGGAGCGGTCCATCTAAACCGGTCCATTTAGATGGACAGGTTTTA								5:90611118-90611216	5:90575199-90575574	Unclassified_Cell_type_specific							chr5:90575165-90575535	3						TRUE		NA	NA	NA
456	cg00335744	chr5	95298673	-	98803838		AAAACCTAACATACTTTCCATTCCATCCACAAAATACTTCCTATATAAAC		II			NA	NA	NA	NA	NA	NA	chr5:95296368-95297438	S_Shore	AGGGGCGTGCAAAGGCCTGGCATACTTTCCATTCCATCCACAGGATGCTTCCTGTGTAGG[CG]TGGCTAAAAGAGGGAGCCTAATCTGGAGTCCCTTTCAGATTGTGTGTGGATAGACTGACA	CGCCTACACAGGAAGCATCCTGTGGATGGAATGGAAAGTATGCCAGGCCT	ELL2	NM_012081	TSS1500		chr5:95298372-95298372	RDMR					ELL2;ELL2;ELL2	ENST00000506628.1;ENST00000431061.2;ENST00000237853.4	TSS1500;TSS1500;TSS1500	ELL2;ELL2;ELL2;ELL2;ELL2;CTD-2337A12.1;CTD-2337A12.1	ENST00000515020.1;ENST00000506628.1;ENST00000513343.1;ENST00000431061.2;ENST00000237853.4;ENST00000502645.1;ENST00000511775.1	TSS1500;TSS1500;TSS1500;TSS1500;TSS1500;5'UTR;5'UTR	chr5:95298500-95298775	3						TRUE		NA	intermediateMethylation	ELL2
457	cg00336149	chr3	53700195	+	79776114		CAAAATCCTACTTATCCTTCAAAATTCCCTTCAAATACTCCCTCCTTAAC		II			NA	NA	NA	NA	NA	NA		OpenSea	TGTAAGCGCAGGTGCAGAGGAAAAGAACCATGGATGCTGACAAGAGGAAATGGCAGATTC[CG]CTAAGGAGGGAGCATTTGAAGGGAACCTTGAAGGACAAGCAGGATCCTGAGGCAACGCAG	CGCTAAGGAGGGAGCATTTGAAGGGAACCTTGAAGGACAAGCAGGATCCT	CACNA1D;CACNA1D;CACNA1D	NM_001128839;NM_000720;NM_001128840	Body;Body;Body											CACNA1D;CACNA1D;CACNA1D	ENST00000464429.1;ENST00000481478.1;ENST00000481085.1	TSS1500;TSS1500;TSS200								TRUE		NA	NA	CACNA1D
458	cg00337181	chr6	28548673	-	65788883		TTTTCCACCAACTAAACTAAACCAAAATAAATAAACCTAATCTTAAAACC		II			NA	NA	rs146918648	0.0174	rs146918648	0.0174		OpenSea	GATTCCTCTACTTTTCCACCAGCTGGACTAGACCAAAATGGGTGGGCCTGGTCTTAGAAC[CG]GGAGGAACTCCACTTCTGCCTCTACCACAGAAGTTTGAAGAGTACCTTGGGTAGTGGTAA	TTTCCACCAGCTGGACTAGACCAAAATGGGTGGGCCTGGTCTTAGAACCG	SCAND3	NM_052923	Body								SCAND3	ENST00000530247.1	3'UTR	SCAND3	ENST00000530247.1	3'UTR	chr6:28548525-28548715	3						TRUE		NA	NA	SCAND3
459	cg00338231	chr9	138152732	-	11665185		TAAATATCTATATATTCACTATATCAATACCAACAACTAATCCTAATACC		II			rs7862572	0.465537	NA	NA	NA	NA	chr9:138150402-138151229	S_Shore	TCCTCAGGGCATGGGTGTCTGTGTGTTCACTATGTCAGTGCCAACAGCTGGTCCTGATGC[CG]TCCCGGGCTTCCGCAAGACGCTACCCCTGGGCGGAAACGGAGTAAAGGCTGCAAGTGGCC	CGGCATCAGGACCAGCTGTTGGCACTGACATAGTGAACACACAGACACCC							TRUE										chr9:138152625-138152995	3								NA	intermediateMethylation	NA
460	cg00339240	chr6	47455902	-	38738243		ATCAATAATATTAAACATCTTATCAAATAAATCTACTAATTACCTACTCC		II			rs58692350	0.356427	NA	NA	NA	NA		OpenSea	GAGAATCAATAATCAGTGATGTTAAGCATCTTGTCAGGTGAATCTGCTGATTACCTACTC[CG]TGTGTATAAATAAAGGGAAAGTTTGGCAGAGAGAGACATTTCTGTATGAGTCTCCAATTT	CGGAGTAGGTAATCAGCAGATTCACCTGACAAGATGCTTAACATCACTGA	CD2AP	NM_012120	Body								Y_RNA	ENST00000362892.1	TSS1500	Y_RNA	ENST00000362892.1	TSS1500										NA	intermediateMethylation	CD2AP
461	cg00340179	chr4	89730906	-	61711526		AAATACAACACATATACTTAAACATTTTCAATTTATCCACAATCTCAATC		II			rs17014601	0.132192	NA	NA	NA	NA		OpenSea	CTCAAAACATAAAGTGCAACACATGTACTTGAGCATTTTCAATTTATCCACAGTCTCAGT[CG]TTAACCATGCCCCTTGCCAACTGGGGAGGTACGTGGCAGCCACTGTTCTGTTGCTTAGGT	CGACTGAGACTGTGGATAAATTGAAAATGCTCAAGTACATGTGTTGCACT	FAM13A;FAM13A;FAM13A;FAM13A;FAM13A	NM_001015045;NM_001265580;NM_001265579;NM_001265578;NM_014883	Body;Body;Body;Body;Body								FAM13A	ENST00000502459.1	3'UTR	FAM13A	ENST00000502459.1	3'UTR	chr4:89730740-89730990	3								NA	intermediateMethylation	FAM13A
462	cg00341042	chr10	116854499	+	32745909		AAAATATATACTAACTCCAAAATATACCAACTAATTTAAAATCATAACTC		II			NA	NA	NA	NA	NA	NA	chr10:116852261-116854094	S_Shore	GGAGAGAAATCGAGGCGATACATTGAAGTAACTTGGCCAGGATTACACAGTAGTAAGGGC[CG]AGTTATGATTCCAAATCAGCTGGCACATTCTGGAGCCAGTACACACTCCAGAATGTGTAC	GAGTGTGTACTGGCTCCAGAATGTGCCAGCTGATTTGGAATCATAACTCG	ATRNL1	NM_207303	Body								ATRNL1	ENST00000529665.1	5'UTR	ATRNL1;ATRNL1	ENST00000529665.1;ENST00000527407.1	5'UTR;5'UTR	chr10:116854445-116854935	3						TRUE		NA	intermediateMethylation	ATRNL1
463	cg00341374	chr6	6970311	+	6789941		ACRCCTACTAACTACTACTACTAAAAACTATAAAAACATATAACTACCAC		II			NA	NA	NA	NA	NA	NA		OpenSea	ACTGAGCACCTTCAGGTTCCCAAGGCCCCTGTGGAAGGTGGGATGCTGACTCACAGCCTA[CG]TGGCAGCCACATGTTTCCACAGCTCCCAGCAGCAGCAGCCAGCAGGCGCCTCCTATGTCC	CGTGGCAGCCACATGTTTCCACAGCTCCCAGCAGCAGCAGCCAGCAGGCG					chr6:6970116-6970116												chr6:6970085-6970515	3								NA	NA	NA
464	cg00343695	chr1	37175899	+	19772154		AAAAAAACTAACATTTAAAATAACAATTAAACTCAACCCCATCTAACCRC		II			NA	NA	NA	NA	NA	NA		OpenSea	CACCGTGTAATCCTCTGCCTGCCTCTCCGCCATAACGAGCCGGCCCGCCACCAGCTGCCA[CG]CGGCTAGATGGGGCTGAGTTTAATTGCTACCCCAAATGTCAGCCCTTTCAAACCCACAGT	CGCGGCTAGATGGGGCTGAGTTTAATTGCTACCCCAAATGTCAGCCCTTT																										NA	NA	NA
465	cg00343839	chr17	5403516	+	4750483	52725850	ATACACCCAATCTTAAAATCTTTAAAAAATAAACCAAACCCAAACCCACA	ATACGCCCAATCTTAAAATCTTTAAAAAATAAACCAAACCCAAACCCGCG	I	A	Red	NA	NA	NA	NA	NA	NA	chr17:5403131-5404602	Island	GGCTCCGGCCCACCCCGGGCCAGGGCGCCGACCCTCCCTGCCGGACCCTCTCTAGAAGGC[CG]CGGGTCTGGGTCTGGCTCATCCCTTAAAGATTCCAAGATTGGGCGCACTCTGAGCTCCCC	CGCGGGTCTGGGTCTGGCTCATCCCTTAAAGATTCCAAGATTGGGCGCAC	LOC728392;LOC728392	NM_001162371;NM_001162371	1stExon;3'UTR					17:5343812-5344411	17:5402865-5404850	Unclassified				NLRP1;NLRP1;NLRP1;NLRP1	ENST00000544378.2;ENST00000574406.1;ENST00000568641.1;ENST00000568641.1	3'UTR;3'UTR;3'UTR;1stExon	chr17:5403140-5404255	3						TRUE		NA	intermediateMethylation	LOC728392
466	cg00343906	chr1	1696692	-	1690314		AAAAACCATCCCTCCCAATTATACCTAAACTCCTTAATACTCCCCAAAAC		II			rs75906779	0.173357	NA	NA	NA	NA		OpenSea	AGAAAAAAAAGAGGAACCATCCCTCCCAGTTGTACCTGAACTCCTTGGTGCTCCCCAGGG[CG]GGCGAGGCAGACAGGCTGCGAGACTTGGCCCGGCCCCGGATGGGGTGGTTGTAACTCCAG	GGAACCATCCCTCCCAGTTGTACCTGAACTCCTTGGTGCTCCCCAGGGCG	NADK	NM_023018	Body					1:1686552-1686635			NADK	ENST00000492845.1	3'UTR	NADK;NADK;NADK;NADK	ENST00000492845.1;ENST00000492768.1;ENST00000460602.1;ENST00000464373.1	3'UTR;3'UTR;3'UTR;3'UTR	chr1:1696600-1696770	3						TRUE		NA	NA	NADK
467	cg00343981	chr1	181888452	-	83663342		CTCCCACTTATAATCCACTAAAATACTCAAAACCTTAATAACTCATACCC		II			NA	NA	NA	NA	NA	NA		OpenSea	TGCTGTGAGGGCTCCCACTTGTAATCCACTAAAATACTCAGGGCCTTGGTGACTCATGCC[CG]CATGACATTTGCCTAATTAATTCTGCCTCTTAGATTCTCAGCTCTCTGGTCTGTGAAGGG	CGGGCATGAGTCACCAAGGCCCTGAGTATTTTAGTGGATTACAAGTGGGA																	chr1:181888305-181888590	3								NA	intermediateMethylation	NA
468	cg00344085	chr11	10661003	+	51721160		ATTTTCTTTCTATTAAACAATTCCRTAAAACRAACCTTCTCAAAATCTAC		II			rs58056814	0.010979	NA	NA	NA	NA		OpenSea	GGTTGGGAGTTGTGGTTAAACTATTTGCCCTGAAACCTAATGAAGCCGTGATCCACGTGG[CG]CAGACTCTGAGAAGGCTCGCCTTACGGAACTGTTCAACAGAAAGAAAACCAGCATAGAAG	TTTTCTTTCTGTTGAACAGTTCCGTAAGGCGAGCCTTCTCAGAGTCTGCG	MRVI1;MRVI1;MRVI1;MRVI1;MRVI1;MRVI1	NM_001100167;NM_001206881;NM_001100163;NM_001098579;NM_130385;NM_001206880	5'UTR;5'UTR;5'UTR;Body;Body;Body								MRVI1;MRVI1;MRVI1;MRVI1;MRVI1;MRVI1;MRVI1	ENST00000424001.1;ENST00000545852.1;ENST00000558540.1;ENST00000532037.1;ENST00000552103.1;ENST00000527509.2;ENST00000547195.1	5'UTR;5'UTR;5'UTR;3'UTR;5'UTR;5'UTR;5'UTR	MRVI1;MRVI1;MRVI1;MRVI1;MRVI1;MRVI1;MRVI1;MRVI1;MRVI1	ENST00000424001.1;ENST00000545852.1;ENST00000558540.1;ENST00000532037.1;ENST00000531786.1;ENST00000529068.1;ENST00000552103.1;ENST00000527509.2;ENST00000547195.1	5'UTR;5'UTR;5'UTR;3'UTR;3'UTR;3'UTR;5'UTR;5'UTR;5'UTR	chr11:10660940-10661250	3								NA	intermediateMethylation	MRVI1
469	cg00345704	chr17	39216495	-	78700855		TTATAACTACCCRTTAAAATAAAAACTCTAAATTTAACTACTAAAACAAC		II			NA	NA	NA	NA	NA	NA		OpenSea	ATTTCCTGGAGTTGTAGCTGCCCGTTGAAATGAGAACTCTGGATTTAACTGCTGAGGCAG[CG]ATCCCTAAATCACTAAAGAATGCTTTGTTTTCTACCTGTCTACTTTTTCCCTAGAACGGA	CGCTGCCTCAGCAGTTAAATCCAGAGTTCTCATTTCAACGGGCAGCTACA	LOC730755	NM_001165252	TSS200								KRTAP2-3	ENST00000391418.2	TSS200	KRTAP2-3	ENST00000391418.2	TSS200	chr17:39216320-39216535	3						TRUE		NA	intermediateMethylation	LOC730755
470	cg00347798	chr3	45077649	-	3691323		AAAAAAATCCCAAAAACCRATTCRAAAACTCCCTCCRTAATAAAATAAAC		II			NA	NA	NA	NA	NA	NA	chr3:45077069-45077690	Island	CGCGGGGCGGGGAGGAGGTCCCAGGAGCCGGTTCGAAAGCTCCCTCCGTGATGAAGTAGG[CG]AGAAGGGAGGAGGTGAAGGAGGGCGAGCTGAGCACACGCGCTTCATGCCACAGGAGGGTG	CGCCTACTTCATCACGGAGGGAGCTTTCGAACCGGCTCCTGGGACCTCCT							TRUE	3:45052096-45052775	3:45077441-45079749	Unclassified							chr3:45077200-45077935	3						TRUE		NA	NA	NA
471	cg00347863	chr7	94220697	-	61761271		AAATCTATTCTACACTCAAAACRAACACAATACACCTTCTACACATAAAC		II			NA	NA	NA	NA	NA	NA		OpenSea	ATAACTGATCTGGGTCTATTCTACACTCAAAACGAACACAGTGCACCTTCTACACATAGG[CG]CACACCACACACAAGCACTTCCTCATTCCTTACCATCTCTAGCTCTACCTAGCCTGTCAG	CGCCTATGTGTAGAAGGTGCACTGTGTTCGTTTTGAGTGTAGAATAGACC	SGCE;SGCE;SGCE	NM_001099400;NM_001099401;NM_003919	Body;Body;Body				TRUE							SGCE	ENST00000472326.2	3'UTR					chr7:94220113-94220998	3		TRUE		NA	intermediateMethylation	SGCE
472	cg00347921	chr12	124097590	-	8740548		ACAACACATATTAATATTTATTCTAAACTAAATAAACCAATTAACATTCC		II			NA	NA	NA	NA	NA	NA		OpenSea	TTTTACAGGCAGCAGCACATGTTGATATTTATTCTGAGCTAGGTAGACCAGTTAACATTC[CG]ACTAAAGTCTGTCCTACCCATGGGGGAAATGACATTCCTTAAAATTTAATGCTGAAACTG	CGGAATGTTAACTGGTCTACCTAGCTCAGAATAAATATCAACATGTGCTG	DDX55	NM_020936	Body								DDX55	ENST00000541259.1	TSS200	DDX55;DDX55;DDX55;DDX55;DDX55	ENST00000354291.4;ENST00000541259.1;ENST00000542286.1;ENST00000539934.1;ENST00000544738.1	3'UTR;TSS200;5'UTR;5'UTR;3'UTR										NA	NA	DDX55
473	cg00348647	chr7	56354974	+	87733501		ATTAATCTTTTTCAAATTTCCCCAATTTTATATATAACTCATTTATATCC		II			rs80125408	0.027368	NA	NA	NA	NA	chr7:56355508-56355798	N_Shore	TGGTGGATAAAGAAAGCTTCAGATACGATATCTTTGTATAAAATTAAATGTACATGCACA[CG]GACACAAATGAGTTATACATAAAATTGGGGAAACCTGAAAAAGATCAACTGCTTATATCA	CGGACACAAATGAGTTATACATAAAATTGGGGAAACCTGAAAAAGATCAA																								TRUE		NA	intermediateMethylation	NA
474	cg00348900	chr16	57562452	-	99635227		AAACCAAACCTTTACTAACTTATTTCTAAACCCAACAACTCAAAACAATC		II			rs8045906	0.473015	NA	NA	NA	NA	chr16:57562451-57563325	Island	AAACCTCCAGGAGGCCAGGCCTTTACTAGCTTGTTTCTGAGCCCAGCAGCTCAGGACAAT[CG]GCCCCGCCCACTTCGAGACTGGAGCGCGAACGCCCCGCCCGCGCCGCGCACCTGGCTGCC	GGCCAGGCCTTTACTAGCTTGTTTCTGAGCCCAGCAGCTCAGGACAATCG	CCDC102A	NM_033212	Body						16:57562060-57562469	Unclassified_Cell_type_specific							chr16:57562245-57564695	3						TRUE		NA	NA	CCDC102A
475	cg00349233	chr8	130695977	+	13766258		ACAATACCRAAAAAACRTCTATTACTCTTAATAATAAATAACAATTCTCC		II			NA	NA	NA	NA	NA	NA		OpenSea	ACTGCGGGTTCTGGCCAAATTGTAATTGTGACAGCATCCTGCCCAGGACTTACCCGACAG[CG]GAGAACTGTCACTCATTACCAAGAGCAACAGACGTTCTTTCGGCATTGTCCTGGCCCTCT	CAATGCCGAAAGAACGTCTGTTGCTCTTGGTAATGAGTGACAGTTCTCCG											RP11-419K12.1	ENST00000522667.1	TSS200	RP11-419K12.1	ENST00000522667.1	TSS200	chr8:130695840-130696210	3								NA	intermediateMethylation	NA
476	cg00350158	chr11	40713713	+	85746417		TTTTCTACTAAATACCTAAAAAATTAACACATTATATACTAATCTCTCTC		II			NA	NA	NA	NA	NA	NA		OpenSea	TCATAAACCAGAAATGTGTATGATACAGATTGAGCATTATTGTCTCTGAGAAAATGAACC[CG]AGAGAGATCAGCATACAATGTGTCAATTCCCCAGGCATTCAGCAGAAAATGAATATGTAT	TTTCTGCTGAATGCCTGGGGAATTGACACATTGTATGCTGATCTCTCTCG							TRUE				LRRC4C;LRRC4C;LRRC4C	ENST00000528697.1;ENST00000530763.1;ENST00000534577.1	5'UTR;5'UTR;3'UTR	LRRC4C;LRRC4C;LRRC4C	ENST00000528697.1;ENST00000530763.1;ENST00000534577.1	5'UTR;5'UTR;3'UTR								TRUE		NA	intermediateMethylation	NA
477	cg00350861	chr16	83751674	-	5605192		ACATAACTATAACTATCTTACTTTAAACAATCTTACTTTAAATTACCCCC		II			NA	NA	NA	NA	NA	NA		OpenSea	GAATTCTATTAACATGACTGTGACTGTCTTACTTTGGACAGTCTTACTTTGGATTGCCCC[CG]AAGCAGATGCTGAGACAAGGGTTAGGGTGAAAATAGTTTAGTTGGCAGAAAATCCCATAA	CGGGGGCAATCCAAAGTAAGACTGTCCAAAGTAAGACAGTCACAGTCATG	CDH13;CDH13;CDH13;CDH13	NM_001220490;NM_001257;NM_001220489;NM_001220488	Body;Body;Body;Body								RP11-298D21.3	ENST00000565904.1	TSS200	RP11-298D21.3;CDH13	ENST00000565904.1;ENST00000539548.2	TSS200;3'UTR	chr16:83751465-83751835	3								NA	intermediateMethylation	CDH13
478	cg00350932	chr2	86335912	+	78801135		AAAATTATTCTAATAATAATATTCATATATAACCATATATTATTAACCAC		II			NA	NA	NA	NA	NA	NA	chr2:86332659-86333650	S_Shelf	ATGAGATTTACTTAAAAGAACAATTGAAAGAGATTTTGAATTAGTGTGGGTTACTATTTA[CG]TGGTTAATAATACATGGTTATACATGAACATCATCATTAGAATAATTTTTTTCAAGGAAG	CGTGGTTAATAATACATGGTTATACATGAACATCATCATTAGAATAATTT	PTCD3	NM_017952	Body								PTCD3	ENST00000465560.1	5'UTR	PTCD3;PTCD3;PTCD3;PTCD3;PTCD3	ENST00000488801.1;ENST00000473829.1;ENST00000465560.1;ENST00000483925.1;ENST00000409326.2	5'UTR;5'UTR;5'UTR;5'UTR;3'UTR								TRUE		NA	intermediateMethylation	PTCD3
479	cg00352576	chr9	135454197	-	43638930		CTCTCACTACCATATTCCAATATTAATACCTTTATACCCAAAAAAAAACC		II			NA	NA	NA	NA	NA	NA	chr9:135455164-135458586	N_Shore	CCCACCCGCATCTCTCACTGCCATGTTCCAATGTTAATGCCTTTGTACCCAAGGGAAAGC[CG]AGGTCTGGGCAAGAGAGATGAGTTGTCCAGAGTGTGGGCAGTGCCAGAGCCTTCTGGAGG	CGGCTTTCCCTTGGGTACAAAGGCATTAACATTGGAACATGGCAGTGAGA							TRUE												chr9:135453585-135454839	6	chr9:135453748-135468276	6		TRUE		NA	NA	NA
480	cg00354258	chr19	57306738	+	70750963		AACCCAACCAAAAACCTAAACRAAACTAAAACCCCAATAAACTTAAAAAC		II			NA	NA	NA	NA	NA	NA	chr19:57306682-57307032	Island	GGGCCCGCCGCGGAGTCTTCCTCACGAAGCCGCGCGCTGCCCCGCGCTGGATGCCTCTTG[CG]CCCTCAAGTCCACTGGGGCCCCAGCCCCGCCCAGGCCCCTGGCTGGGCTACCCGCTCGCC	CGCCCTCAAGTCCACTGGGGCCCCAGCCCCGCCCAGGCCCCTGGCTGGGC	ZIM2;ZIM2;ZIM2	NM_001146326;NM_001146327;NM_015363	Body;Body;Body					19:61998495-61998844															TRUE	TRUE		NA	NA	ZIM2
481	cg00355768	chr18	4988351	+	84604130		AACTATCAAACTCCAAACATCATTCAATTAAAAACTCAAACAATAACTCC		II			NA	NA	NA	NA	NA	NA		OpenSea	TTGGTGAATACGGGAGTCAGATCTCTCTCAGAGGTCTATCTAAGGGTCCTTAGTAAAAAA[CG]GAGCCATTGTCTGAGCCTCTAATTGAATGATGCTTGGAGTTTGATAGCCTCTTGAGAATA	CGGAGCCATTGTCTGAGCCTCTAATTGAATGATGCTTGGAGTTTGATAGC											AP005138.1	ENST00000410531.1	TSS200	AP005138.1	ENST00000410531.1	TSS200	chr18:4988160-4988370	3								NA	intermediateMethylation	NA
482	cg00356897	chr1	24866792	-	31697826		AAAAACTAACCTAAAACTAAATCAACRTCTCTACCCACTTAAATAACAAC		II			NA	NA	NA	NA	NA	NA		OpenSea	TAGCCAAGGTCAAGAACTAACCTGGGGCTGAGTCAGCGTCTCTACCCACTTAAATAACAG[CG]TAAAGATCTTTCACTAAATTCGTTATGTGGTCTGTCTGGATGTAAACCTATATATTTCCT	CGCTGTTATTTAAGTGGGTAGAGACGCTGACTCAGCCCCAGGTTAGTTCT	LOC100506985	NR_109781	Body								RP4-594I10.2	ENST00000445805.1	TSS1500	RP4-594I10.2	ENST00000445805.1	TSS1500	chr1:24866480-24866890	3								NA	intermediateMethylation	LOC100506985
483	cg00357551	chr5	169407472	+	54742952		AATTCAACCTATAACCACTAAAAATCTTTTCTTTTCACATAATAACTACC		II			NA	NA	NA	NA	NA	NA		OpenSea	ATGCAAGAAGTGTAGTGGGTCTGCTCACGTAGGAATAAATAAAAAGCCGAACAAACTGCT[CG]GCAGCTACCATGTGAAAAGAAAAGACCTCTAGTGGCCACAGGCTGAATTCTTTAAGGAAG	CGGCAGCTACCATGTGAAAAGAAAAGACCTCTAGTGGCCACAGGCTGAAT	FAM196B;DOCK2;FAM196B	NM_001129891;NM_004946;NM_001129891	5'UTR;Body;1stExon						5:169407396-169408303	Unclassified_Cell_type_specific	FAM196B;FAM196B;DOCK2;DOCK2;FAM196B	ENST00000377365.3;ENST00000523970.1;ENST00000540750.1;ENST00000523351.1;ENST00000377365.3	1stExon;TSS200;5'UTR;5'UTR;5'UTR	FAM196B;FAM196B;DOCK2;DOCK2;FAM196B	ENST00000377365.3;ENST00000523970.1;ENST00000540750.1;ENST00000523351.1;ENST00000377365.3	1stExon;TSS200;5'UTR;5'UTR;5'UTR	chr5:169407400-169407955	3						TRUE		NA	NA	FAM196B
484	cg00357663	chr20	5278603	-	98681894		TAACTCCTAAATCACTTACAAACAACTCCATATACATTCRAATCTAATAC		II			rs114745042	0.017376	NA	NA	NA	NA		OpenSea	GCTTTCCCATTTGGCTCCTGAATCACTTGCAAACAGCTCCATGTGCATTCGAGTCTAATG[CG]TTAAGAGCCCCTCCACGCCCATTTATCTCAATAGGAGAAAAGAAAGGCAGGAGCACTAGG	CGCATTAGACTCGAATGCACATGGAGCTGTTTGCAAGTGATTCAGGAGCC																	chr20:5278365-5278775	3								NA	NA	NA
485	cg00357958	chr12	123215010	-	57788987	54600882	ATTAACACTCACCCAACTACTACATATCTAACTTCATCACCCAAAATACA	GTTAACACTCACCCAACTACTACGTATCTAACTTCATCACCCAAAATACG	I	A	Red	NA	NA	NA	NA	NA	NA		OpenSea	GCTTATCTGAGCGTTAGCACTCACCCAGCTGCTGCGTGTCTGACTTCATCACCCAGGATG[CG]GGTCCTGTGTGTGTGGGTTGGATGCTGCCACAGCAGCGAGAAGAGAAACTTCAGCCAGGA	GTTAGCACTCACCCAGCTGCTGCGTGTCTGACTTCATCACCCAGGATGCG	GPR81;GPR81	NM_032554;NM_032554	1stExon;5'UTR					12:121780181-121781262	12:123214989-123215200	Unclassified_Cell_type_specific	HCAR1;HCAR1;HCAR1;HCAR1;HCAR1	ENST00000432564.1;ENST00000436083.2;ENST00000356987.2;ENST00000432564.1;ENST00000356987.2	1stExon;1stExon;1stExon;5'UTR;5'UTR	HCAR1;HCAR1;HCAR1;HCAR1;HCAR1	ENST00000432564.1;ENST00000436083.2;ENST00000356987.2;ENST00000432564.1;ENST00000356987.2	1stExon;1stExon;1stExon;5'UTR;5'UTR	chr12:123214765-123215575	3						TRUE		NA	intermediateMethylation	GPR81
486	cg00358952	chr2	32435165	+	13628253		CTTTACATTTTCTATATTTTCCTCATCATTCCTAACRTACRAATAAAACC		II			rs212687	0.494387	NA	NA	NA	NA		OpenSea	AAAATTTCGTATTTTCTAATTCAGTTTGAACCTCAATACCAGAGAGACTTTATTATGACA[CG]GTTTTACTCGTACGTTAGGAATGATGAGGAAAATACAGAAAATGTAAAGCACTATAATCT	CGGTTTTACTCGTACGTTAGGAATGATGAGGAAAATACAGAAAATGTAAA	SLC30A6;SLC30A6;SLC30A6;SLC30A6	NM_017964;NM_001193515;NM_001193514;NM_001193513	Body;Body;Body;Body											SLC30A6;SLC30A6	ENST00000454324.1;ENST00000449777.1	3'UTR;3'UTR										NA	NA	SLC30A6
487	cg00360343	chr21	30590362	-	36628297		ATTATTATTCTCCCCTCATAATTCAATTCAAATACCTTCTTCTCTTTAAC		II			NA	NA	NA	NA	NA	NA		OpenSea	CTATGTTGAATGTTGTTATTCTCCCCTCATGATTCAGTTCAAATGCCTTCTTCTCTTTAA[CG]CCTTTGTCAACATCCCACTTCCTCCAGTCTCCCCAGTGCTCTGCTCATAATTCTCCTATC	TTGTTATTCTCCCCTCATGATTCAGTTCAAATGCCTTCTTCTCTTTAACG	LINC00189	NR_027072	Body		chr21:30590117-30590117						LINC00189	ENST00000420364.1	5'UTR	LINC00189;LINC00189;LINC00189;BACH1;BACH1	ENST00000545936.1;ENST00000420364.1;ENST00000431661.1;ENST00000548219.1;ENST00000547141.1	5'UTR;5'UTR;5'UTR;5'UTR;5'UTR	chr21:30590160-30590435	3								NA	NA	LINC00189
488	cg00361264	chr1	203198777	+	83778362		AAAAACAAAACAAAACCTAAAAAACTAATTTATATAAACTACAACCTACC		II			NA	NA	NA	NA	NA	NA		OpenSea	CAGCCCACTATCCGACGGCTCACCTGCCCAGGCCACAGACCGCACCATGATGCAGCTCAG[CG]GCAGGCTGCAGCCCATACAAACCAGCTTTCCAGGTCCTGCTCTGCTTTTATCTGGCCACC	CGGCAGGCTGCAGCCCATACAAACCAGCTTTCCAGGTCCTGCTCTGCTTT	CHIT1;CHIT1;CHIT1;CHIT1;CHIT1;CHIT1;CHIT1;CHIT1	NM_001256125;NM_003465;NM_001270509;NM_001256125;NM_003465;NM_001270509;NR_045785;NR_045784	1stExon;1stExon;1stExon;5'UTR;5'UTR;5'UTR;Body;Body								CHIT1;CHIT1;CHIT1	ENST00000367229.1;ENST00000367229.1;ENST00000484834.1	1stExon;5'UTR;3'UTR	CHIT1;CHIT1;CHIT1;CHIT1;CHIT1	ENST00000367229.1;ENST00000367229.1;ENST00000491855.1;ENST00000484834.1;ENST00000513472.1	1stExon;5'UTR;TSS200;3'UTR;3'UTR	chr1:203198745-203199210	3								NA	NA	CHIT1
489	cg00363045	chr13	28611746	-	48700908		TAAAATAATCACCATATAAATCATATACCCATTAAAAATTAAAATTAACC		II			rs2491236	0.000208	NA	NA	NA	NA		OpenSea	AATCTGCATTTTAAGATGATCACCATGTGAGTCATATGCCCATTGGGAGTTGGGATTGGC[CG]AAGATTCTCAGTGAGACCAGGAAGTTCCTGCCCCTCTTGCTCTGGATAGTCTAACTTCTC	CGGCCAATCCCAACTCCCAATGGGCATATGACTCACATGGTGATCATCTT	FLT3;FLT3	NR_130706;NM_004119	Body;Body		chr13:28611666-28611666				13:28611656-28611840	Gene_Associated_Cell_type_specific							chr13:28611600-28612070	3								NA	intermediateMethylation	FLT3
490	cg00364028	chr5	150862717	-	7608868		TAATAAAATAACAACAAAAACTCCCAACACAAAAACCATAAATAACCAAC		II			NA	NA	NA	NA	NA	NA		OpenSea	AGCTTTGATCATAATAAAATAGCAGCAAGAGCTCCCAGCACAGGAGCCATAAATGGCCAG[CG]TATTTCGTAAGTTCGCTTTTGTTCTTTTCAGTGCTTTGCTCTTGTTGTGTATAAGTCAGC	CGCTGGCCATTTATGGCTCCTGTGCTGGGAGCTCTTGCTGCTATTTTATT	SLC36A1	NM_078483	Body											SLC36A1	ENST00000522185.1	3'UTR	chr5:150862665-150863195	3								NA	NA	SLC36A1
491	cg00364778	chr11	4629410	+	11787590	79645275	AACCAAATATAATATTCTAAAAACTACAAACTACTAAACCTACACTACCA	AACCGAATATAATATTCTAAAAACTACGAACTACTAAACCTACGCTACCG	I	A	Red	rs6578503	0.027702	NA	NA	NA	NA	chr11:4629098-4629530	Island	CCGTTCCCGGCAGCTCAGCACTTAGGGCCAGAGAGCGGCAGAGGCCCAGAACCCAAAGCC[CG]GCAGCGCAGGCCCAGTAGCCCGCAGCTCCCAGAATACTACACCCGGCTCTAGGCCCCGCT	AGCCGGGTGTAGTATTCTGGGAGCTGCGGGCTACTGGGCCTGCGCTGCCG	TRIM68;TRIM68;TRIM68;TRIM68	NM_001304496;NM_018073;NM_018073;NM_001304496	5'UTR;5'UTR;1stExon;1stExon					11:4585598-4586074	11:4628812-4630013	Promoter_Associated	TRIM68;TRIM68;TRIM68	ENST00000300747.5;ENST00000300747.5;ENST00000544055.1	5'UTR;1stExon;TSS200	TRIM68;TRIM68;TRIM68;TRIM68;TRIM68;TRIM68;TRIM68;TRIM68;TRIM68;TRIM68	ENST00000526337.1;ENST00000531101.1;ENST00000300747.5;ENST00000531101.1;ENST00000526337.1;ENST00000300747.5;ENST00000533021.1;ENST00000544055.1;ENST00000532108.1;ENST00000531644.1	5'UTR;5'UTR;5'UTR;1stExon;1stExon;1stExon;TSS200;TSS200;TSS200;TSS200	chr11:4629380-4629650	3								NA	lowMethylation	TRIM68
492	cg00364843	chr6	109109698	+	6807267		ATCTTATTTATTCCTAATAATTAAAATAATATTACATTCCAATATTTCCC		II			NA	NA	NA	NA	NA	NA		OpenSea	AAATATTATTCTCAGTGGTGAAATCCTAAAAACATCCCATTTGAATTCAGGAATAAGACA[CG]GGAAATACTGGAATGCAACATCATCCTAATTATCAGGAACAAACAAGATGCAATTTTTAA	CGGGAAATACTGGAATGCAACATCATCCTAATTATCAGGAACAAACAAGA											ZNF259P1	ENST00000572422.1	TSS1500	ZNF259P1	ENST00000572422.1	TSS1500										NA	NA	NA
493	cg00366205	chr8	82350707	-	8734100		TTATTTATACTACCTATTTCACAAAATTTTCCTTTCATATCTTATATCAC		II			rs6984672	0.018721	NA	NA	NA	NA		OpenSea	GTGATTGTTTTTTATTTATGCTACCTATTTCACAGAATTTTCCTTTCATATCTTGTATCA[CG]TCTTTGATTTCTTTAAGTTGGAGTTCACTTTTCTCTGGTGCCTCCCTGATTAGCTTAAGA	CGTGATACAAGATATGAAAGGAAAATTCTGTGAAATAGGTAGCATAAATA											RP11-157I4.4	ENST00000524085.2	TSS1500	RP11-157I4.4	ENST00000524085.2	TSS1500										NA	intermediateMethylation	NA
494	cg00366236	chr17	14952413	-	33746869		TCAATAATTCTTTCTACATAACTTTAAAAAACAATCTCCAACAAATTCCC		II			NA	NA	NA	NA	NA	NA		OpenSea	ACAGTTTCCTTTCAGTGATTCTTTCTGCATAACTTTAAGAGGCAGTCTCCAACAGGTTCC[CG]CTGCATGTGGCTTTCCTTCTTGGGATAATTTGCCAATGGCAATTGCATTCCTTATGCACT	CGGGAACCTGTTGGAGACTGCCTCTTAAAGTTATGCAGAAAGAATCACTG							TRUE				AC005772.2	ENST00000446671.1	5'UTR	AC005772.2	ENST00000446671.1	5'UTR	chr17:14952360-14952530	3						TRUE		NA	intermediateMethylation	NA
495	cg00366359	chr11	79145542	-	7705135		TCTCRAAAAAACTATTTATCATTCACCATAAAACCAACCCCACCTACAAC		II			NA	NA	NA	NA	NA	NA	chr11:79148358-79152200	N_Shelf	ACACACACTCTTCTCGGAGGAACTATTTGTCATTCACCATGGAGCCAGCCCCACCTACAA[CG]CTGAGGAACATATTTACATATTTCAACTCCATTGCTGGCTGAAGCACTCCAGAAAGTGAT	CTCGGAGGAACTATTTGTCATTCACCATGGAGCCAGCCCCACCTACAACG	ODZ4	NM_001098816	5'UTR								ODZ4	ENST00000278550.7	5'UTR	ODZ4;ODZ4;ODZ4	ENST00000278550.7;ENST00000528688.1;ENST00000531583.1	5'UTR;3'UTR;3'UTR	chr11:79145365-79145615	3						TRUE		NA	NA	ODZ4
496	cg00366917	chr18	74845154	-	23767215	87654838	CTCAAAAACTAAAAACCCCAAAAACTACCAATAAACTTAACACAACCCCA	CTCAAAAACTAAAAACCCCAAAAACTACCGATAAACTTAACGCAACCCCG	I	A	Red	NA	NA	NA	NA	NA	NA	chr18:74843360-74845426	Island	TCTCCCCGCGTCCTCAGGGGCTGGAAACCCCAGAAACTGCCGATAGACTTGGCGCAGCCC[CG]GCCCTGCAGGAGGAGAGTCAGCCCGGCCTGGAGGCGAAAGGAGCCGGCAGGTCCTCCCAA	CGGGGCTGCGCCAAGTCTATCGGCAGTTTCTGGGGTTTCCAGCCCCTGAG	MBP;MBP	NM_001025100;NM_001025101	TSS1500;TSS1500	high-CpG:72973604-72974168				18:72972014-72974414	18:74843693-74845302	Promoter_Associated	MBP;MBP;MBP	ENST00000397860.3;ENST00000487778.1;ENST00000355994.2	TSS1500;TSS1500;TSS1500	MBP;MBP;MBP;MBP;MBP	ENST00000397860.3;ENST00000487778.1;ENST00000355994.2;ENST00000490754.1;ENST00000497479.1	TSS1500;TSS1500;TSS1500;3'UTR;3'UTR	chr18:74844965-74846095	3						TRUE		NA	NA	MBP
497	cg00367461	chr1	162571491	+	35737178		TTTCCTAAACCAAAACTCAAAACAAAACCATAAATTACAAAAATATCCAC		II			NA	NA	NA	NA	NA	NA		OpenSea	AAGAGTGACTAAAACACAAATCATTCAGTTAGTTTGGAAATCTGTTTTTCTGTTGGCCAA[CG]TGGACATTTTTGCAATTCATGGTCCTGTTTTGAGCCCTGGTTTAGGAAATACATATTGGG	CGTGGACATTTTTGCAATTCATGGTCCTGTTTTGAGCCCTGGTTTAGGAA																	chr1:162571360-162571590	3								NA	NA	NA
498	cg00367567	chr11	62138469	-	81661258		ATAAATACTACTACCAACCAATTTTAAATTACAACATTAAACATCCTAAC		II			NA	NA	NA	NA	NA	NA	chr11:62138621-62138873	N_Shore	TGGTACTGACAGTAGGTACTGCTACCAACCAATTTTGGATTGCAGCATTAAACATCCTGG[CG]CATTTTTAAGTGTATCTGAGTGGGCTGGAGCCCTCGTCTGGGCCAGGAAAAAAAAAAAAG	CGCCAGGATGTTTAATGCTGCAATCCAAAATTGGTTGGTAGCAGTACCTA	ASRGL1;ASRGL1	NM_025080;NM_001083926	Body;Body						11:62138400-62138887	Unclassified_Cell_type_specific	ASRGL1	ENST00000528206.1	5'UTR	ASRGL1;ASRGL1;ASRGL1	ENST00000529226.1;ENST00000534183.1;ENST00000528206.1	3'UTR;3'UTR;5'UTR	chr11:62138305-62138535	3								NA	intermediateMethylation	ASRGL1
499	cg00367721	chr9	115893636	-	87769107		TCTATTTACTCACAACCTTTATTAAATCCCTCATATATATCAAATACCAC		II			NA	NA	NA	NA	NA	NA		OpenSea	GCTCCTCTGAATCTATTTACTCACAACCTTTATTAAGTCCCTCATGTGTGTCAGATGCCA[CG]TTAGTAACTGGGGACACATGGCCTGACCTTAGGGAGGTCTATAATTTAGCACAGAAAGGT	CGTGGCATCTGACACACATGAGGGACTTAATAAAGGTTGTGAGTAAATAG																					chr9:115893623-115894831	6				NA	NA	NA
500	cg00368414	chr3	27333542	+	68755977		CCATTTATTTTTTTCTTACCTCTCAAAAACTATAAATAATATATTTTTTC		II			NA	NA	NA	NA	NA	NA		OpenSea	CAAATTTAACTTCTTTTGGTTATCAACAAAGTTGGGGAAATAATATTCCCCAACTTATCT[CG]AAAAAATACACTATTTACAGTTTTTGAGAGGTAAGAAAAAAACAAATGGAGAAGAAAGTT	CATTTGTTTTTTTCTTACCTCTCAAAAACTGTAAATAGTGTATTTTTTCG	NEK10;NEK10	NM_152534;NM_199347	Body;Body								NEK10	ENST00000357467.2	TSS1500	NEK10;NEK10;NEK10;NEK10	ENST00000435584.1;ENST00000357467.2;ENST00000574215.1;ENST00000424275.1	TSS1500;TSS1500;TSS1500;TSS1500										NA	intermediateMethylation	NEK10
501	cg00369151	chr10	23002323	+	94731278	51690955	CTTTAAAAAATCAAACAAAAATCACCAACTACAAAAAAACAACCAAAACA	CTTTAAAAAATCAAACAAAAATCACCGACTACGAAAAAACGACCGAAACG	I	A	Red	NA	NA	NA	NA	NA	NA	chr10:23002155-23003790	Island	GGTGCGGCCAACTCGGGACCCCCTCCGCCCGCGCCCGCCGGGACCCCCGCCTGCTGTCCC[CG]CCCCGGCCGCCCTTCCGCAGTCGGTGACTTCTGCCTGACTCCCCAAAGTGGGGGGAGGCG	CGCCCCGGCCGCCCTTCCGCAGTCGGTGACTTCTGCCTGACTCCCCAAAG	PIP4K2A	NM_005028	Body			DMR		10:23042044-23042521	10:23002195-23002444	Promoter_Associated	PIP4K2A	ENST00000545335.1	5'UTR	PIP4K2A	ENST00000545335.1	5'UTR	chr10:23001560-23003675	3						TRUE		NA	NA	PIP4K2A
502	cg00371383	chr1	240476592	-	7771488		ATCCAAATAAAAACCACTAATACTTCCTTTTTCTAACAAATATACATAAC		II			NA	NA	NA	NA	NA	NA		OpenSea	CTTTTTCTCCCATCCAAGTGGGAACCACTGATGCTTCCTTTTTCTAACAAATATGCATAA[CG]CCCTTTTCACTATTCTGAAAAGAAATGTATGGATAATAAATCTATATACATAACTTAAGT	TCCAAGTGGGAACCACTGATGCTTCCTTTTTCTAACAAATATGCATAACG	FMN2;FMN2	NM_020066;NM_001305424	Body;Body											FMN2	ENST00000463398.1	5'UTR			chr1:240475186-240476657	6	chr1:240475379-240476900	6				NA	intermediateMethylation	FMN2
503	cg00373274	chr1	232403393	-	88728953		ATCCCCAAATCCTACAACATCAACACTAATAAAACTTTAATCTAAAATAC		II			NA	NA	NA	NA	NA	NA		OpenSea	GATCCTGTTTGGTCCCCAGGTCCTGCAGCATCAGCACTAATGGGACTTTGATCTGGAGTG[CG]TGTCTTCACCCTCTTTGCTGTTTTTATTGACACTGTGCAGTAAGAGCAGTGCAATTTCCT	CGCACTCCAGATCAAAGTCCCATTAGTGCTGATGCTGCAGGACCTGGGGA																	chr1:232403325-232403595	3								NA	intermediateMethylation	NA
504	cg00373796	chr5	37309092	-	31678121		AAATCAATATAATCATCAAATATTACAACACAATAATACCACATTCCTAC		II			NA	NA	NA	NA	NA	NA		OpenSea	ACAGCTTCTGCAGGTCAGTGTAGTCATCAAATATTGCAACACAATGATACCACATTCCTA[CG]TCCTTTCACTCGGCCTCTGATGCTGAAAGAAGATTTGCATCTGGAAAGTGGCTTTTCATC	GGTCAGTGTAGTCATCAAATATTGCAACACAATGATACCACATTCCTACG	NUP155;NUP155;NUP155	NM_004298;NM_153485;NM_001278312	Body;Body;Body								NUP155	ENST00000502533.1	3'UTR	NUP155	ENST00000502533.1	3'UTR	chr5:37308965-37309195	3								NA	NA	NUP155
505	cg00374263	chr14	75229370	-	57709941		TATATCTAATTTTTACTCTCTTTACTTTTACTCTAAAATTCTACAACACC		II			NA	NA	NA	NA	NA	NA	chr14:75229927-75230531	N_Shore	TAGACCATCTTTGTATCTGGTTTTTGCTCTCTTTGCTTTTGCTCTGAGATTCTGCAACAC[CG]ATTTATATGTGTTGAGACAGTCTAAAAAATTCCATTTCTCCCCTTCTACAATTCCTGCAG	CGGTGTTGCAGAATCTCAGAGCAAAAGCAAAGAGAGCAAAAACCAGATAC	YLPM1	NM_019589	TSS1500								YLPM1	ENST00000238571.3	TSS1500	YLPM1	ENST00000238571.3	TSS1500	chr14:75229025-75229495	3						TRUE		NA	NA	YLPM1
506	cg00375389	chr1	225836351	+	43802102		AAAAATACAAATAATAATCTCTTTATTCCCATAAATCTTCATTTATACTC		II			NA	NA	NA	NA	NA	NA	chr1:225840270-225841795	N_Shelf	AAGATTTGGCTCTTGCTCCTAAAATAAACCTCTGTGGGAAAGTCACACATCCAACAGCTA[CG]AGTATAAATGAAGACCCATGGGAACAAAGAGACTACTATTTGTATCCTTTCATGGATATC	CGAGTATAAATGAAGACCCATGGGAACAAAGAGACTACTATTTGTATCCT	ENAH;ENAH	NM_001008493;NM_018212	Body;Body														chr1:225836060-225836415	3								NA	intermediateMethylation	ENAH
507	cg00375983	chr1	19181390	-	91631507		ACAATAATCCAATTCCAACRAAAATACAACATCAACTACACCATAACCTC		II			NA	NA	NA	NA	NA	NA	chr1:19180945-19181469	Island	TGCTCACCAGCACAATGATCCAGTTCCAGCGGAAGTGCAGCATCAGCTGCACCATGGCCT[CG]ATGTGGTGGTCGGCGCTGGGTGTGGTACGCAGCAAAGCCGGGAAGCGCACCTTGTCTCGC	CGAGGCCATGGTGCAGCTGATGCTGCACTTCCGCTGGAACTGGATCATTG	TAS1R2	NM_152232	Body					1:19053533-19054025			RP13-279N23.2	ENST00000494072.2	3'UTR	RP13-279N23.2	ENST00000494072.2	3'UTR			chr1:19180566-19181635	6	chr1:19181041-19181593	6		TRUE		NA	intermediateMethylation	TAS1R2
508	cg00376184	chr5	77242372	-	4787875		ATTTATTATCCATCCATAAATTAAAAAAATATACTCTAAAATTCCATCCC		II			NA	NA	NA	NA	NA	NA		OpenSea	GCTTAATTTTGATTTATTGTCCATCCATAAATTAGAAAAATATGCTCTGGAATTCCATCC[CG]CTGAAAAGCTGTGCCTGATGTCAGGGGACTGGGTGATATTTAAGATGTCAGAAATACATA	CGGGATGGAATTCCAGAGCATATTTTTCTAATTTATGGATGGACAATAAA	LOC101929154	NR_105012	Body								RP11-107N7.1	ENST00000523413.1	TSS200	RP11-107N7.1	ENST00000523413.1	TSS200	chr5:77242280-77242535	3								NA	NA	LOC101929154
509	cg00376321	chr7	41230010	+	71714575		CATATAACTCTTCTACCRAATCACCAAAATTACACAATTCATAAATTCAC		II			rs255016	0.306427	NA	NA	NA	NA		OpenSea	GTGTGGCGTTCACACTGTTCTGGTGAGAATGAAATACATATGCGCATACAAGGTACAGAA[CG]TGAATTTATGAATTGTGTAATTTTGGTGATTCGGCAGAAGAGTTACATGTTCTTATATTT	CGTGAATTTATGAATTGTGTAATTTTGGTGATTCGGCAGAAGAGTTACAT																					chr7:41227672-41230094	6				NA	NA	NA
510	cg00376654	chr16	20360497	+	88798147		TTTCTATCCACAAAATAATACTCTAAATATCACAACAATACCACCTACAC		II			NA	NA	NA	NA	NA	NA	chr16:20359767-20360498	Island	GGTCAGGCCATCGCCGGTGAAGCCCTCCTGACAGGTGCACGTCGTAACGGCCTCATCCTC[CG]TGCAGGTGGCATTGCTGTGACATTCAGAGCACCATCCTGTGGACAGAAAAGCCCAGCTTC	TTCTGTCCACAGGATGGTGCTCTGAATGTCACAGCAATGCCACCTGCACG	UMOD;UMOD	NM_003361;NM_001008389	Body;Body														chr16:20360345-20360755	3						TRUE		NA	intermediateMethylation	UMOD
511	cg00377344	chr10	43857301	+	12635866	7750222	CAAAATCATTTATCATCAACATTTACTCATTCCACACCTAAAAAAACACA	CAAAATCATTTATCATCAACGTTTACTCGTTCCGCACCTAAAAAAACGCG	I	A	Red	rs12221341	0.000308	NA	NA	NA	NA	chr10:43857486-43858205	N_Shore	CATGAGTAGGAGCTGCAACAGGGGGCTAAGAGGTGACCTGTGCAGTAGAAGGAAAGCACT[CG]CGTTCTCCCAGGTGCGGAACGAGCAAACGTTGATGACAAATGACTTTGCCTACCATCTTG	CGCGTTCTCCCAGGTGCGGAACGAGCAAACGTTGATGACAAATGACTTTG							TRUE		10:43857036-43858393	Promoter_Associated									chr10:43857086-43858403	6	chr10:43856552-43858672	6		TRUE		NA	NA	NA
512	cg00377653	chr12	56882535	-	88782873		AAAAACTAAATAAAAATAAACCCAATTCAAAAAATCACTCAAAAAACCTC		II			rs2638334	0.485351	NA	NA	NA	NA	chr12:56881401-56882702	Island	GCCTCGAGAGAGGAGGCTAAGTAAGAGTGAGCCCAGTTCAGGAGGTCACTCAGAGAGCCT[CG]ACCTCCGAAGGCCAAACCAGCGCCCAGTAACCCGGCGGGTAGCGTGGCGCGCGGCCGACG	CGAGGCTCTCTGAGTGACCTCCTGAACTGGGCTCACTCTTACTTAGCCTC	GLS2	NM_013267	TSS1500					12:55168523-55168969	12:56881353-56882671	Unclassified	GLS2;GLS2	ENST00000539272.1;ENST00000311966.4	TSS1500;TSS1500	GLS2;GLS2;GLS2;GLS2;GLS2;GLS2;GLS2;GLS2;GLS2;GLS2;GLS2	ENST00000491880.1;ENST00000539272.1;ENST00000424141.2;ENST00000461077.1;ENST00000479952.1;ENST00000486896.1;ENST00000494345.1;ENST00000471282.1;ENST00000494474.1;ENST00000311966.4;ENST00000483347.1	TSS1500;TSS1500;TSS1500;TSS1500;TSS1500;TSS1500;TSS1500;TSS1500;TSS1500;TSS1500;TSS1500	chr12:56882105-56882595	3						TRUE		NA	NA	GLS2
513	cg00377915	chr10	70631035	+	69778862		AATTTAATTATCAACACACTAATACACCAAAAAAACAAATAACCCCACCC		II			NA	NA	NA	NA	NA	NA		OpenSea	CTATCCGCAGTGAGGGTGGTGGCCATGGGGGAAGGGAGCTAGAGGCTCAAAGGGCACCCC[CG]GGTGGGGCCACCTGTCTTCTTGGTGTATCAGTGTGCTGACAACCAAATTGTGGGGTCTGT	ATTTGGTTGTCAGCACACTGATACACCAAGAAGACAGGTGGCCCCACCCG	STOX1;STOX1;STOX1;STOX1;STOX1	NM_001130162;NM_001130160;NM_152709;NM_001130161;NM_001130159	5'UTR;Body;Body;Body;Body				TRUE				STOX1	ENST00000421961.2	5'UTR	STOX1	ENST00000421961.2	5'UTR	chr10:70630820-70631130	3						TRUE		NA	NA	STOX1
514	cg00378211	chr8	1237075	+	35675129		ACACTATATAATAAAACCTAACAAAACCATATACACACACACACTAAACC		II			NA	NA	NA	NA	NA	NA		OpenSea	GAGTGTGTGTGTGTGTGTGTGTGTGTGTGTGTATGGTTCTGTTAGGAGGGGAACTAGTTT[CG]GTTCAGTGTGTGTGTGTACATGGTTCTGTTAGGTTCTATTACACAGTGTTCATTCCTCCA	CGGTTCAGTGTGTGTGTGTACATGGTTCTGTTAGGTTCTATTACACAGTG																	chr8:1236720-1237135	3								NA	NA	NA
515	cg00378510	chr19	2291020	+	60759255	48726158	AAAAAATAACAACAAACAACCTACAAAACCTAAACCTAACCTCACTATCA	AAAAAATAACGACGAACAACCTACGAAACCTAAACCTAACCTCGCTATCG	I	A	Red	NA	NA	NA	NA	NA	NA	chr19:2289895-2291904	Island	GAGGTGCGCCTGGTGCCGCAGCGCGGCGGCCGGCACGGCGGTGATGTTGGTGTGGGTGAC[CG]ACAGCGAGGTCAGGTTCAGGCCCCGCAGGCTGCCCGCCGCCACCTCCTCCAGCAGCGGCC	AGGAGGTGGCGGCGGGCAGCCTGCGGGGCCTGAACCTGACCTCGCTGTCG	LINGO3	NM_001101391	Body			DMR	TRUE	19:2240853-2242893	19:2290926-2291065	Promoter_Associated							chr19:2290345-2292030	3						TRUE		NA	NA	LINGO3
516	cg00378658	chr11	1232347	-	12699524		AAAAAACACACCAAAAAACAACCTTTACAAAATTCACTTAAAAACATCTC		II			rs79334170	0.082163	NA	NA	NA	NA	chr11:1228751-1229024	S_Shelf	TGTCAAGAAAAAAAAAACACACCAAGAAACAGCCTTTGCAAAGTTCACTTAAAAACATCT[CG]AATGGATCACTGTAGCCTTCAATAATAAAAAAGAAGAGAAAAACCCAGCCAACACTAGAA	CGAGATGTTTTTAAGTGAACTTTGCAAAGGCTGTTTCTTGGTGTGTTTTT																								TRUE		NA	intermediateMethylation	NA
517	cg00380574	chr1	918689	-	68705237		RTACTCCAAACTAAAATTTCCCAAAAACTACRCATCTACTTCTATATAAC		II			NA	NA	NA	NA	NA	NA	chr1:919726-919927	N_Shore	GCTGCGTGGCCGTGCTCCAGGCTGGAGTTTCCCAGGAGCTGCGCATCTGCTTCTGTGTGG[CG]TCTCTCGGCTGCGGCCGCCTCCCTGTGCCTCCTCCCTGTGGGTCTGTAGGAGTCCTTACG	CGCCACACAGAAGCAGATGCGCAGCTCCTGGGAAACTCCAGCCTGGAGCA	PERM1;PERM1	NM_001291367;NM_001291366	TSS1500;TSS1500					1:907316-908570	1:918041-919973	Unclassified	C1orf170;C1orf170	ENST00000341290.2;ENST00000433179.2	TSS1500;TSS1500	C1orf170;C1orf170	ENST00000341290.2;ENST00000433179.2	TSS1500;TSS1500	chr1:918600-918775	3								NA	NA	PERM1
518	cg00382999	chr3	136649333	+	21756296		TTCTATCAATTTATTAACACAACTCAAAATAATTCTCAATAAACTTCCTC		II			NA	NA	NA	NA	NA	NA		OpenSea	CCTGGGTGTGGGCCAGGTCACATGGATTGGGTGTGGGAAGTTTCAGTGTTGCAGAACAGA[CG]AGGAAGCTCACTGAGAATTATCCTGAGCTGTGTTAACAAACTGACAGAACACAGAATTTT	CGAGGAAGCTCACTGAGAATTATCCTGAGCTGTGTTAACAAACTGACAGA	NCK1	NM_006153	Body	low-CpG:138132012-138132038							NCK1;NCK1	ENST00000469404.1;ENST00000469404.1	5'UTR;1stExon	NCK1;NCK1;NCK1	ENST00000467911.1;ENST00000469404.1;ENST00000469404.1	TSS200;5'UTR;1stExon	chr3:136648900-136649430	3						TRUE		NA	NA	NCK1
519	cg00383244	chr17	812734	-	7608864		ACCRAAAACCTATTCTAACATAAAAATATTCACAAAAAACAACACTTCTC		II			rs9893779	0.127147	NA	NA	NA	NA		OpenSea	ACAATCAAGCCACCGAAAACCTGTTCTGACATGAGAATGTTCACAAAAGACAGCACTTCT[CG]ACTTCTGCTGATAAACTTGTGTTCCAAAGGAAATGAATTTTTTTTTTTTTTTTTTTTTTT	CGAGAAGTGCTGTCTTTTGTGAACATTCTCATGTCAGAACAGGTTTTCGG	NXN	NM_022463	Body								NXN;RP11-676J12.7	ENST00000577098.1;ENST00000576252.1	TSS1500;TSS200	NXN;RP11-676J12.7;NXN;NXN	ENST00000577098.1;ENST00000576252.1;ENST00000571338.1;ENST00000575171.1	TSS1500;TSS200;3'UTR;3'UTR	chr17:812425-812775	3								NA	NA	NXN
520	cg00383793	chr3	50488162	-	53706576		CTATTAAAACACTAAAACTAATAATCRTTTATAAAAAACAAACCTACTAC		II			NA	NA	NA	NA	NA	NA		OpenSea	AGTGAAAGAGGCTGTTGGAACACTGAGGCTGATGATCGTTTGTAAAAGGCAGGCCTGCTG[CG]CGCATGCCTGACTCAGAGCCTTCCCTTCCCATCGGCAGGCCTCCCCTCCCTGCCCACAGT	TGTTGGAACACTGAGGCTGATGATCGTTTGTAAAAGGCAGGCCTGCTGCG	CACNA2D2;CACNA2D2	NM_001005505;NM_006030	Body;Body		chr3:50488140-50488140			3:50463142-50463249	3:50487465-50488502	Unclassified_Cell_type_specific	CACNA2D2	ENST00000487413.1	3'UTR	CACNA2D2	ENST00000487413.1	3'UTR	chr3:50488100-50488515	3						TRUE		NA	NA	CACNA2D2
521	cg00385421	chr1	9996516	+	91621853		AATTATATATTATTATACTAAAAACTAACRTTTTTTCTACAACTAACTCC		II			NA	NA	NA	NA	NA	NA		OpenSea	AAAGCACTGCAAAGAACACTACAGGGGAATGCAGAATCATCACACATGGGCCTGCATCCA[CG]GAGCTAGCTGCAGAAAAAACGCCAGTTTCCAGCATAACAACATACAATTAAACTCTTACC	CGGAGCTAGCTGCAGAAAAAACGCCAGTTTCCAGCATAACAACATACAAT	LZIC	NM_032368	Body								LZIC	ENST00000488540.1	TSS1500	LZIC;LZIC	ENST00000488540.1;ENST00000486804.1	TSS1500;3'UTR			chr1:9996259-9996555	3						NA	NA	LZIC
522	cg00385441	chr20	43991402	+	37752275		CTTAAAATAAACCTACAAACTCCTCCACRTAAAAATTTACCAATATTCCC		II			NA	NA	NA	NA	NA	NA	chr20:43991615-43992376	N_Shore	GTGTCGTTGAAACAGTATGTTGCTTTCCTTCTCTGGCCCTTAGCTTAACTATCTGTACAG[CG]GGAACATTGGCAAACTCCTACGTGGAGGAGCTTGCAGGTCCACTTCAAGTTATCAGACTC	CGGGAACATTGGCAAACTCCTACGTGGAGGAGCTTGCAGGTCCACTTCAA	SYS1;SYS1-DBNDD2	NM_033542;NR_003189	TSS1500;TSS1500						20:43990837-43992453	Promoter_Associated	SYS1;SYS1;SYS1-DBNDD2;SYS1;SYS1;SYS1-DBNDD2	ENST00000243918.5;ENST00000426004.1;ENST00000475242.1;ENST00000372727.1;ENST00000414310.1;ENST00000458187.1	TSS1500;TSS1500;TSS1500;5'UTR;5'UTR;TSS1500	SYS1;SYS1;SYS1;SYS1-DBNDD2;SYS1-DBNDD2;SYS1;SYS1;SYS1;SYS1;SYS1-DBNDD2;SYS1-DBNDD2	ENST00000243918.5;ENST00000426004.1;ENST00000461890.1;ENST00000419593.1;ENST00000475242.1;ENST00000457307.1;ENST00000372727.1;ENST00000414310.1;ENST00000453003.1;ENST00000458187.1;ENST00000452133.1	TSS1500;TSS1500;TSS1500;TSS1500;TSS1500;TSS1500;5'UTR;5'UTR;TSS1500;TSS1500;TSS1500			chr20:43991341-43992401	6	chr20:43991228-43992989	6		TRUE		NA	intermediateMethylation	SYS1
523	cg00387819	chr10	20002868	-	21731116		TCCCTTTATTACTCTTACAAAACATACAATAAATATATAAAACTTACTCC		II			NA	NA	NA	NA	NA	NA		OpenSea	AATGGGAAAAGTCCCTTTATTGCTCTTGCAGAGCATGCAATGGGTGTGTGGGGCTTGCTC[CG]TCGATGCCCCGCTGCCCAAACCTCTAGGGGGAGCACGCAGACAGGCAAGTTGTGGGGATC	CGGAGCAAGCCCCACACACCCATTGCATGCTCTGCAAGAGCAATAAAGGG	LOC101928834;MALRD1	NR_120646;NM_001142308	Body;Body								RP11-354E11.2	ENST00000451713.1	3'UTR	RP11-354E11.2;C10orf112	ENST00000451713.1;ENST00000480707.1	3'UTR;5'UTR	chr10:20002785-20002990	3								NA	NA	LOC101928834
524	cg00388287	chr2	23358444	+	53691991		CCTAAAAATATCTATATTTATAAAAACTATATTTTTAAAACTACTCCCTC		II			NA	NA	NA	NA	NA	NA		OpenSea	AGGCGGTCTTGCCAAAAAAGCCAACCAGTTTGAGGGAAGGAGAAACAAGCACCAAACCTC[CG]AGGGAGCAGCTCCAAAAACACAGTCCTTACAAACACAGACACCTTCAGGAGCTCCGAATT	CTGAAGGTGTCTGTGTTTGTAAGGACTGTGTTTTTGGAGCTGCTCCCTCG							TRUE				AC016768.1	ENST00000440785.1	3'UTR	AC016768.1	ENST00000440785.1	3'UTR								TRUE		NA	intermediateMethylation	NA
525	cg00388596	chr5	92848726	-	81805254		CCTATTAATTCTATTTCTCTTAAAAACTTTCACTAACACAATTAACAAAC		II			NA	NA	NA	NA	NA	NA		OpenSea	TGACTGTATATCCTGTTGGTTCTGTTTCTCTTGAGAACTTTCACTAACACAGTTAACAAA[CG]TTTCCTGTAGACATACAAGCAGCCAACAAACATATGAAAAATTCTCAACATCACTAATCA	CTGTTGGTTCTGTTTCTCTTGAGAACTTTCACTAACACAGTTAACAAACG	NR2F1-AS1;NR2F1-AS1;NR2F1-AS1;NR2F1-AS1;NR2F1-AS1;NR2F1-AS1;NR2F1-AS1	NR_109825;NR_109824;NR_109823;NR_109822;NR_109821;NR_109820;NR_021491	Body;Body;Body;Body;Body;Body;Body											RP11-65F13.2	ENST00000510254.1	3'UTR	chr5:92848580-92848890	3								NA	NA	NR2F1-AS1
526	cg00392196	chr19	1542897	-	77703463		AATAACTATATATAACRTCATAAAACTTCCTTACACCTTAACAAAACCCC		II			rs78841044	0.018663	NA	NA	NA	NA	chr19:1546219-1546455	N_Shelf	CTGTTGCCCGTGGTAACTGTGTGTGACGTCATAAAGCTTCCTTGCACCTTGGCAAGGCCC[CG]GGAGCAGGGACCTTTTCTCTCCCACTATACAGATGGGGACACTGAGGCGCTGGTTCTCAA	CGGGGCCTTGCCAAGGTGCAAGGAAGCTTTATGACGTCACACACAGTTAC																	chr19:1542660-1543015	3						TRUE		NA	intermediateMethylation	NA
527	cg00393533	chr22	26801377	-	51648565		TAACAAACTAACTACAACTCAAAAAAACTAACTAACTCATCCAATATTAC		II			NA	NA	NA	NA	NA	NA		OpenSea	AATCCTGTAAATGACAAACTGGCTGCAGCTCAGAGAGGCTGGCTAACTCATCCAATGTTA[CG]CAGCTTTGAATGTCTACTCTTTGAACAGTCCAATTCCTCGGCCCAATACCTGGAGACTTT	GACAAACTGGCTGCAGCTCAGAGAGGCTGGCTAACTCATCCAATGTTACG																			chr22:26800411-26801409	6	chr22:26800472-26801558	6				NA	intermediateMethylation	NA
528	cg00394026	chr13	113357420	-	12610129		TCTTAATATAAAACTAAACAAATACTACCTATATTTCAAAAAACTCAACC		II			NA	NA	NA	NA	NA	NA		OpenSea	AGCACCTAGCATCTTAGTGTGGAGCTGAACAGGTACTGCCTGTGTTTCAGAGAGCTCAGC[CG]CTGTTACAGAATACTGCAGGCTGCATGGTTTACGCAATAGAAATTTATTTCTTGTAGCTC	CGGCTGAGCTCTCTGAAACACAGGCAGTACCTGTTCAGCTCCACACTAAG	ATP11A;ATP11A	NM_015205;NM_032189	Body;Body								ATP11A;RP11-144L2.1	ENST00000466946.1;ENST00000419448.1	TSS200;5'UTR	ATP11A;RP11-144L2.1	ENST00000466946.1;ENST00000419448.1	TSS200;5'UTR	chr13:113357380-113357715	3								NA	NA	ATP11A
529	cg00395420	chr5	140716485	-	75672477		AATATTTCCAAATCATATATCTAAAAATAAATATCCAAAATAAAAAACTC		II			NA	NA	NA	NA	NA	NA	chr5:140719129-140719343	N_Shelf	GAAAGAGAGAAAATGTTTCCAAATCATGTATCTGAGAATGGATATCCAGAATAAAGAACT[CG]AACTCAACAACAAAGAATCCCAAACAATTGGATGTTAAAATGAGCAAAGGACTTGAATAG	CGAGTTCTTTATTCTGGATATCCATTCTCAGATACATGATTTGGAAACAT	PCDHGA1	NM_018912	Body																					TRUE		NA	NA	PCDHGA1
530	cg00395667	chr8	127513706	+	48777865		AAAAATACAAAATCCAAAACTTCACCAAAATTTATTAAACATCCTCTCCC		II			NA	NA	NA	NA	NA	NA		OpenSea	TGAATAGTAATTTGACAGGACCCAGAAGAGAGAGCATGAGTGATGGGATTATAATAAATG[CG]GGAGAGGATGCTTAATAAACTTTGGTGAAGCCCTGGATCCTGCACTTTTCCTCTCCTACC	CGGGAGAGGATGCTTAATAAACTTTGGTGAAGCCCTGGATCCTGCACTTT																	chr8:127513240-127513715	3								NA	intermediateMethylation	NA
531	cg00396899	chr3	63213796	+	87685345		CACTACTATCCCAATCATCAAAAACAATTTTTCTTTATTAACCTCCTACC		II			NA	NA	NA	NA	NA	NA		OpenSea	GATTTAATCTATTCAGGCAGCTGGAAGCAGAATGGATTATACAGAAAAAGAAGGGAGGCC[CG]GTAGGAGGCCAACAAAGAAAAATTGCCTTTGATGACTGGGATAGCAGTGTCTGTGGGGTT	ACTGCTATCCCAGTCATCAAAGGCAATTTTTCTTTGTTGGCCTCCTACCG							TRUE							SYNPR	ENST00000478456.1	TSS200	chr3:63213780-63214015	3								NA	NA	NA
532	cg00397871	chr7	31692686	+	52747561		TACAATTCTATCTCCCCCACTACACTATAAATTCTAACAAAACAAAAACC		II			NA	NA	NA	NA	NA	NA		OpenSea	AATAACTGAGCACCTAGTATGTGCCTGGCACAGAGTATGCAACAGTGACTAAATAGTATA[CG]GTCTCTGCCCTGCTAGAACTTACAGTGTAGTGGGGGAGATAGAATTGCAAACAAAAAGTA	CGGTCTCTGCCCTGCTAGAACTTACAGTGTAGTGGGGGAGATAGAATTGC	CCDC129	NM_194300	3'UTR								CCDC129;CCDC129	ENST00000319386.3;ENST00000409210.1	3'UTR;3'UTR	CCDC129;CCDC129;CCDC129	ENST00000463693.1;ENST00000319386.3;ENST00000409210.1	5'UTR;3'UTR;3'UTR								TRUE		NA	intermediateMethylation	CCDC129
533	cg00397910	chr8	80522577	-	1789444		ACCTATAATTTCCTTAATACCCAAACCAACCAACCAACCTATTTTCTACC		II			NA	NA	NA	NA	NA	NA	chr8:80523975-80525765	N_Shore	ACATGGCATTCACCTGTGGTTTCCTTAATGCCCAAACCAGCCAGCCAACCTGTTTTCTGC[CG]TGTTAACAAATGGACAGGACACAGGCACCAGAGGTTAAACTTTCTTCCTCTTCCCCCATG	CGGCAGAAAACAGGTTGGCTGGCTGGTTTGGGCATTAAGGAAACCACAGG	STMN2	NM_007029	TSS1500								STMN2;STMN2;STMN2;STMN2	ENST00000220876.6;ENST00000414622.2;ENST00000518111.1;ENST00000518491.1	TSS1500;TSS1500;TSS1500;TSS1500	STMN2;STMN2;STMN2;STMN2	ENST00000220876.6;ENST00000414622.2;ENST00000518111.1;ENST00000518491.1	TSS1500;TSS1500;TSS1500;TSS1500					chr8:80520995-80525962	6		TRUE		NA	NA	STMN2
534	cg00398637	chr15	72977752	+	80761942		AAAATCAAACATAAATTCTAAATTTAACTACTACATAACCTAAACCCRTC		II			NA	NA	NA	NA	NA	NA	chr15:72978290-72978758	N_Shore	GATCCTCCGTTTTGTTCATCACACAGCTCCCGGCACTTTAATAAATGAGGCTCAAAGAAA[CG]ACGGGCTTAGGTCATGCAGTAGTCAAATTCAGAACTCATGTTTGATTCCAAAGCCCACAC	CGACGGGCTTAGGTCATGCAGTAGTCAAATTCAGAACTCATGTTTGATTC	BBS4;BBS4;BBS4;BBS4;HIGD2B	NM_033028;NM_001252678;NR_045566;NR_045565;NR_002780	TSS1500;TSS1500;TSS1500;TSS1500;Body								BBS4;BBS4;BBS4;BBS4;BBS4;HIGD2B	ENST00000542334.1;ENST00000268057.4;ENST00000539603.1;ENST00000395205.2;ENST00000564239.1;ENST00000311755.3	TSS1500;TSS1500;TSS1500;TSS1500;TSS1500;5'UTR	BBS4;BBS4;BBS4;BBS4;BBS4;BBS4;BBS4;BBS4;BBS4;BBS4;HIGD2B	ENST00000542334.1;ENST00000268057.4;ENST00000565160.1;ENST00000561914.1;ENST00000563600.1;ENST00000562084.1;ENST00000569338.1;ENST00000566829.1;ENST00000395205.2;ENST00000564239.1;ENST00000311755.3	TSS1500;TSS1500;TSS1500;TSS1500;TSS1500;TSS1500;TSS1500;TSS1500;TSS1500;TSS1500;5'UTR	chr15:72977705-72978055	3								NA	NA	BBS4
535	cg00398641	chr8	75942906	-	80810115		TAAATATATTAACTCAACTTCRACAACCCTAAAATATCAAACCTATACCC		II			NA	NA	NA	NA	NA	NA		OpenSea	CCTGAGCACTCTAAGTATGTTAGCTCAGCTTCGACAGCCCTGAAATGTCAGGCCTATACC[CG]GAGATATATGTGTGTGTGTGTGTGTGTGTGTGTGTATATGTATGTGTGTGTGTCTGTGTA	CGGGTATAGGCCTGACATTTCAGGGCTGTCGAAGCTGAGCTAACATACTT	CRISPLD1;CRISPLD1;CRISPLD1	NM_031461;NM_001286777;NM_001286778	Body;Body;Body								RP11-300E4.2	ENST00000520778.1	TSS1500	RP11-300E4.2	ENST00000520778.1	TSS1500										NA	intermediateMethylation	CRISPLD1
536	cg00399059	chr8	143859774	-	8639985		AAAATCCTTCRATCCCCAACAAACTAAACCAATTAATTATTCTATTTACC		II			NA	NA	NA	NA	NA	NA	chr8:143858279-143859411	S_Shore	TCCGGTTCCAGGAAATCCTTCGGTCCCCAGCAAACTAGGCCAGTTAGTTGTTCTGTTTGC[CG]AGAGGTAATGCGCACCCTCCTGTGCCAGGTCCTAGTTGGGGAGAAGGCAAAGAATAAAAC	CGGCAAACAGAACAACTAACTGGCCTAGTTTGCTGGGGACCGAAGGATTT	LYNX1;LYNX1;LYNX1;LYNX1	NM_023946;NM_177476;NM_177457;NM_177477	TSS200;TSS1500;TSS200;TSS1500					8:143856711-143857003			LYNX1;LYNX1;LYNX1;LYNX1;LYNX1	ENST00000345173.6;ENST00000522906.1;ENST00000398906.1;ENST00000395192.2;ENST00000335822.5	TSS1500;TSS1500;TSS1500;TSS1500;TSS200	LYNX1;LYNX1;LYNX1;LYNX1;LYNX1	ENST00000345173.6;ENST00000522906.1;ENST00000398906.1;ENST00000395192.2;ENST00000335822.5	TSS1500;TSS1500;TSS1500;TSS1500;TSS200	chr8:143859645-143859870	3						TRUE		NA	NA	LYNX1
537	cg00400452	chr6	1524003	+	18630284		ATACCCRACCTTAATAATATTTATCTACTAAACTTTCCTATATACTCCAC		II			rs2569870	0.13495	NA	NA	NA	NA	chr6:1524153-1524543	N_Shore	CACACAGGCCACTCTGCGTCAGCCACTCTCGGGCTGCCCCGAAGTGATGTCCTGGTGGTC[CG]TGGAGCACACAGGAAAGTCCAGCAGACAAACATCATCAAGGTCGGGCATTCTGTCAGCTG	TGCCCGACCTTGATGATGTTTGTCTGCTGGACTTTCCTGTGTGCTCCACG								6:1468714-1469003	6:1523872-1524880	Unclassified									chr6:1523727-1524858	6	chr6:1523873-1524990	6		TRUE		NA	NA	NA
538	cg00401101	chr5	16509323	+	36698222	49640559	TTATTTTAAACCTTTTTAAATAAAAAATCTTTTTACCAAATAACTAAACA	TTATTTTAAACCTTTTTAAATAAAAAATCTTTTTACCGAATAACTAAACG	I	T	Red	rs33685	0.397192	NA	NA	NA	NA		OpenSea	TTGGAGAGCAGACAGCAAAACAGGCTGTACCTGTGAGGGTTGGGGGTTTTGTTTGGAGAA[CG]CCTAGCCACTCGGCAAAAAGATCCCTTACTCAAAAAGGTTTAAAACAAAAGCCATTATGC	CGCCTAGCCACTCGGCAAAAAGATCCCTTACTCAAAAAGGTTTAAAACAA	FAM134B;FAM134B	NM_019000;NM_001034850	TSS1500;Body				TRUE				FAM134B	ENST00000399793.2	TSS1500	FAM134B;FAM134B;FAM134B	ENST00000506441.1;ENST00000399793.2;ENST00000509977.1	TSS1500;TSS1500;3'UTR	chr5:16508945-16509655	3						TRUE		NA	intermediateMethylation	FAM134B
539	cg00401463	chr10	133978450	-	23759912		CTAAACTAAACRAAACTAAACTAAATAATAACTACAAAAACTCTAAACCC		II			rs2637655	0.049045	NA	NA	NA	NA		OpenSea	GCTGGGCGGAGCTGAGCTGGGCGGAGCTGAGCTGGGTGGTAGCTGCAAGGGCTCTGGACC[CG]GAGACAGGAGCCCCAGGGTCTAGGAATGCCCCTGCCAGGGCCCAGCCATGCGACCGCAGA	CGGGTCCAGAGCCCTTGCAGCTACCACCCAGCTCAGCTCCGCCCAGCTCA	JAKMIP3	NM_001105521	Body					10:133828283-133828441			JAKMIP3	ENST00000477275.1	5'UTR	JAKMIP3	ENST00000477275.1	5'UTR	chr10:133978245-133978490	3						TRUE		NA	NA	JAKMIP3
540	cg00401745	chr2	131673963	-	38810884		TCCTTCAAAAAAAACAAACCCTTAACCACTAAAAACCCAAAAAAAATCCC		II			NA	NA	NA	NA	NA	NA	chr2:131673686-131674150	Island	CCAAGGTGACCTCCTTCAGGAAGGGCAGGCCCTTGGCCACTGAGAGCCCAGGAGGGGTCC[CG]GCCCCGACCACCGAGGGTCGCCGCTGGGGCTCTTCAGGCCCCGAGGGGCTCCCCAGGGAG	CCTTCAGGAAGGGCAGGCCCTTGGCCACTGAGAGCCCAGGAGGGGTCCCG	ARHGEF4;ARHGEF4	NM_015320;NM_032995	TSS1500;TSS1500					2:131390105-131390672	2:131673892-131673991	Unclassified_Cell_type_specific	ARHGEF4;ARHGEF4;ARHGEF4	ENST00000326016.5;ENST00000428230.2;ENST00000525839.1	TSS1500;TSS1500;TSS1500	ARHGEF4;ARHGEF4;ARHGEF4	ENST00000326016.5;ENST00000428230.2;ENST00000525839.1	TSS1500;TSS1500;TSS1500	chr2:131673905-131675235	3						TRUE		NA	NA	ARHGEF4
541	cg00402352	chr11	134373160	+	23667242		CCTAAACRTAAAAACTCTTAAACCCCCTCCCCTATTAACRAAACTAAAAC		II			NA	NA	NA	NA	NA	NA		OpenSea	GAGGCCCGTCTAGCCCCTGCGGCTGTCACCGTGGTGCCTCCTCACTGGCCAGTGCGGTCG[CG]CCTCAGCTTCGTTAATAGGGGAGGGGGCCTAAGAGTTTTCACGTCCAGGCTCGGGCAGTG	CTGGACGTGAAAACTCTTAGGCCCCCTCCCCTATTAACGAAGCTGAGGCG							TRUE	11:133878329-133878592			RP11-627G23.1	ENST00000533390.1	5'UTR	RP11-627G23.1;RP11-627G23.1	ENST00000532886.1;ENST00000533390.1	5'UTR;5'UTR	chr11:134372865-134373190	3						TRUE		NA	intermediateMethylation	NA
542	cg00402533	chr2	197458695	+	66706198		TACAATAATTTTAAATTTTAATACCCTCTTTAAACAAAATATCTAAAAAC		II			NA	NA	NA	NA	NA	NA	chr2:197457392-197458522	S_Shore	GGTAATACTCATGTCGCACACACAGGGTGTGGTCACGATGAAAAAATGGATTATTGAAAG[CG]TTCCCAGATACTTTGCCTAAAGAGGGCACTAAAATTTAAAATTACTGTATTAATACTTTC	ACAGTAATTTTAAATTTTAGTGCCCTCTTTAGGCAAAGTATCTGGGAACG	HECW2	NM_020760	TSS1500								HECW2	ENST00000260983.2	TSS1500	HECW2;HECW2;HECW2	ENST00000260983.2;ENST00000427457.1;ENST00000452031.1	TSS1500;TSS1500;TSS1500			chr2:197457018-197458708	6	chr2:197456991-197459300	6		TRUE		NA	intermediateMethylation	HECW2
543	cg00402801	chr8	27248542	-	38687571		ATCCAAATTTAAATAAATTAAATATACRCRCCTTCTCCCTAACATCATAC		II			NA	NA	NA	NA	NA	NA		OpenSea	AAGTGGTTTAAATCCAGGTTTGAATGAGTTAAATGTACGCGCCTTCTCCCTGACATCATA[CG]GCCTTTCTGACTAATGGGCCCCTTTCCACTCTCTCTCAAATCAGGAACAGAACCTTTTTT	TCCAGGTTTGAATGAGTTAAATGTACGCGCCTTCTCCCTGACATCATACG	PTK2B;PTK2B;PTK2B;PTK2B	NM_173174;NM_004103;NM_173176;NM_173175	5'UTR;5'UTR;5'UTR;5'UTR		chr8:27248451-27248451						PTK2B;PTK2B;PTK2B;PTK2B	ENST00000539100.1;ENST00000397501.1;ENST00000346049.5;ENST00000420218.2	5'UTR;5'UTR;5'UTR;5'UTR	PTK2B;PTK2B;PTK2B;PTK2B;PTK2B;PTK2B;PTK2B;PTK2B;PTK2B	ENST00000539100.1;ENST00000397501.1;ENST00000522338.1;ENST00000521164.1;ENST00000346049.5;ENST00000420218.2;ENST00000522517.1;ENST00000412793.1;ENST00000496920.1	5'UTR;5'UTR;5'UTR;5'UTR;5'UTR;5'UTR;5'UTR;5'UTR;5'UTR					chr8:27243725-27248578	6				NA	intermediateMethylation	PTK2B
544	cg00403186	chr1	170046362	+	20690161		CTATTCAACTTTACAAAATAATCTAACATTTTATTCCCTTATTTAACCCC		II			NA	NA	NA	NA	NA	NA	chr1:170043610-170043997	S_Shelf	AGCTAAAGGATTGTAAATGCACCAATCAGCACTCTGTAACACCAATCAGCAGGATGTGGG[CG]GGGCCAAACAAGGGAATAAAATGTCAGATTATTTTGTAAAGTTGAATAGGCACATACTCT	CGGGGCCAAACAAGGGAATAAAATGTCAGATTATTTTGTAAAGTTGAATA											KIFAP3	ENST00000490550.1	3'UTR	KIFAP3	ENST00000490550.1	3'UTR										NA	intermediateMethylation	NA
545	cg00404280	chr8	144631887	+	50723174	75751314	CCCAATAAAAAAAACAACCACAAAACAACCTAACCAAAATATACAATACA	CCCGATAAAAAAAACGACCACGAAACAACCTAACCAAAATATACAATACG	I	C	Grn	NA	NA	NA	NA	NA	NA	chr8:144631767-144631971	Island	TTGGCGGGAAGCAGAGTCACCTAAACCGCCTGCTGTGCACACCGGTGTTCGGAAGGGCAG[CG]CACTGCACATCCTGGCCAGGCTGCTTCGTGGCCGTCTCTCCCACCGGGGTCTGCAGGTGC	CCCGGTGGGAGAGACGGCCACGAAGCAGCCTGGCCAGGATGTGCAGTGCG						CDMR			8:144631420-144631981	Unclassified	RP11-661A12.5;RP11-661A12.5	ENST00000530600.1;ENST00000530600.1	3'UTR;1stExon	RP11-661A12.5;RP11-661A12.5	ENST00000530600.1;ENST00000530600.1	3'UTR;1stExon	chr8:144631500-144631895	3						TRUE		NA	intermediateMethylation	NA
546	cg00404717	chr4	174912178	-	90712977		CCAACAACTAAATTCTATCACCCTAACTAAAACRACCCTATTAATATAAC		II			NA	NA	NA	NA	NA	NA		OpenSea	GGAGCCTGGAGCCAGCAGCTGGGTTCTGTCACCCTGACTGGGGCGGCCCTGTTAGTGTAG[CG]TGACCCCTGGCGCATTCGCACAGATAATACCGGCACCTCTTTTCACTCTAATCTCCTACC	CGCTACACTAACAGGGCCGCCCCAGTCAGGGTGACAGAACCCAGCTGCTG									4:174911686-174912335	Unclassified_Cell_type_specific	RP11-161D15.3;RP11-161D15.3	ENST00000511291.1;ENST00000503325.1	TSS200;TSS200	RP11-161D15.3;RP11-161D15.3	ENST00000511291.1;ENST00000503325.1	TSS200;TSS200	chr4:174912080-174912275	3						TRUE		NA	NA	NA
547	cg00405789	chr8	135609355	-	66660841		AAATAAAACTATTACCAAAAAAAATCCACRTTAACTATCCTTAAAAATAC		II			NA	NA	NA	NA	NA	NA		OpenSea	ATATCTTGATAAAGTAAAGCTGTTACCAAAAAAAATCCACGTTAACTGTCCTTGAAAATA[CG]GAATTCTATTTAAAACACTTTGCAATAGCAACTTTATTATCAGATCAAAAGAGTCTTCAT	AGTAAAGCTGTTACCAAAAAAAATCCACGTTAACTGTCCTTGAAAATACG	ZFAT;ZFAT;ZFATAS	NM_001167583;NM_020863;NR_002438	Body;Body;TSS1500								ZFAT-AS1	ENST00000505776.1	TSS1500	ZFAT-AS1;ZFAT;ZFAT	ENST00000505776.1;ENST00000519827.1;ENST00000523924.1	TSS1500;3'UTR;3'UTR								TRUE		NA	NA	ZFAT
548	cg00405803	chr5	87952153	-	23803280		TAATATTCAAAACTATACTCRCTCATTATTTAATAACACACAAATCCAAC		II			NA	NA	NA	NA	NA	NA	chr5:87955638-87955864	N_Shelf	AATTAAATAGTTGGTATTCAAGGCTATGCTCGCTCATTGTTTAGTGACACACAAATCCAG[CG]ATGTGTGCCAGCAGACATTTTAAGTTGAATGTTTTCTCCTCTACGGTCTTTGTCATGAAA	CGCTGGATTTGTGTGTCACTAAACAATGAGCGAGCATAGCCTTGAATACC	LOC645323	NR_015436	Body											LINC00461;LINC00461;LINC00461;LINC00461;LINC00461;LINC00461	ENST00000506978.1;ENST00000506014.1;ENST00000502301.1;ENST00000508885.1;ENST00000509405.1;ENST00000513805.1	3'UTR;3'UTR;3'UTR;3'UTR;3'UTR;3'UTR	chr5:87952040-87952390	3						TRUE		NA	NA	LOC645323
549	cg00406010	chr8	2178551	+	82748522		AATCTCRTATTAATAAAAATATTCCACAACTAACAAATTTTCCTAAACTC		II			rs10107849	0.150943	NA	NA	NA	NA		OpenSea	GCTGATCACAGAGTCTGTGTGCTTCCTCTGGAGCCAGTTTCCTCCTCAGCCTCCCTAAAT[CG]AGTCCAGGAAAACCTGCCAGCTGTGGAACACTTTCATTAACACGAGATCCTGGCACTGCC	CGAGTCCAGGAAAACCTGCCAGCTGTGGAACACTTTCATTAACACGAGAT								8:2165840-2165959											chr8:2178142-2178605	5				TRUE		NA	intermediateMethylation	NA
550	cg00407017	chr21	17657235	-	94651949		TACTTTAAATATACCTTCTAATTCTCACTTTAAACTACCTATAATAAAAC		II			NA	NA	NA	NA	NA	NA		OpenSea	GCTCTAAATCATACTTTGGATATACCTTCTAATTCTCACTTTGAACTACCTGTGATAAGA[CG]TGACATTTATGTTTTGTCATATTATTCAACATATAATTTAAAAATAATTTAAAATCACAT	ACTTTGGATATACCTTCTAATTCTCACTTTGAACTACCTGTGATAAGACG	MIR99AHG;MIR99AHG;MIR99AHG;MIR99AHG	NR_027790;NR_111005;NR_111004;NR_027791	Body;Body;Body;Body								SNORD74;LINC00478	ENST00000364155.1;ENST00000458468.1	TSS200;5'UTR	SNORD74;LINC00478;LINC00478;LINC00478;LINC00478;LINC00478	ENST00000364155.1;ENST00000458468.1;ENST00000400178.2;ENST00000456342.1;ENST00000419952.1;ENST00000445461.1	TSS200;5'UTR;5'UTR;5'UTR;5'UTR;5'UTR										NA	NA	MIR99AHG
551	cg00407329	chr6	100893665	-	31792876		TAATACTTATAATATCTCAAACATACAAAACACCTTCTTAAAAAATATCC		II			NA	NA	NA	NA	NA	NA	chr6:100895007-100895246	N_Shore	GAGTGTATGTGTAATGCTTGTGATGTCTCAGACATACAAAGCACCTTCTTAAAGAATGTC[CG]TTTCCTTTCCATGGTAAGCGGACATAATTTTTCACCCTTTAATACTACTGTTTCACGGAG	CGGACATTCTTTAAGAAGGTGCTTTGTATGTCTGAGACATCACAAGCATT	SIM1	NM_005068	Body														chr6:100893460-100893735	3						TRUE		NA	NA	SIM1
552	cg00408067	chr6	142409279	+	76803882	9742893	AAAACAAATAAAAAAAACTCACCCAAAATACACCTACTAACAAAAAAACA	AAAACGAATAAAAAAAACTCACCCGAAATACACCTACTAACAAAAAAACG	I	C	Grn	NA	NA	NA	NA	NA	NA	chr6:142409473-142410112	N_Shore	CTCTACTTCCCAGGTACACACTCTCTCCCTCTCTTCCTCTCCACACCCAACCTTTCCTTG[CG]TCCTTCTGCCAGTAGGTGCACTCCGGGTGAGTCTTCTCTACTCGCCCCTCTCCACGACTT	GGGGCGAGTAGAGAAGACTCACCCGGAGTGCACCTACTGGCAGAAGGACG	NMBR	NM_002511	Body								RP11-137J7.2	ENST00000454401.1	TSS200	RP11-137J7.2	ENST00000454401.1	TSS200					chr6:142409179-142410814	6				NA	NA	NMBR
553	cg00408725	chr8	66641587	-	21692106		CCTACCAACCCTTATCATTTCCCATTATAATAATTATCACAATAAATTTC		II			NA	NA	NA	NA	NA	NA		OpenSea	TGTTTTCACTGCCTGCCAGCCCTTATCATTTCCCATTGTAATGGTTATCACAGTGAGTTT[CG]TTGGTGGTAGCTTTTTTTTTTTTTTTTTTTTTTTGGCTAAATTGGCAAATCAAAAATATA	CTGCCAGCCCTTATCATTTCCCATTGTAATGGTTATCACAGTGAGTTTCG	PDE7A;PDE7A	NM_002603;NM_001242318	Body;Body		chr8:66641187-66641187						PDE7A	ENST00000518667.1	3'UTR	PDE7A;MTFR1;PDE7A	ENST00000522220.1;ENST00000521247.2;ENST00000518667.1	TSS1500;3'UTR;3'UTR										NA	intermediateMethylation	PDE7A
554	cg00409021	chr10	63959748	+	73746536		AACTTTAAAATTATAAATAATATTAAATTTTTCTACAAACCTCCCTTAAC		II			NA	NA	NA	NA	NA	NA		OpenSea	ATAGATAGCAATACATTTTTGCTTTGAATAAAAATCAGTGAATTTATACATAAAGCACTG[CG]TTAAGGGAGGCTTGCAGAAAAACCTAATACTATCCATAATTTCAAAGTCCAGTTCTGAAC	ACTTTGAAATTATGGATAGTATTAGGTTTTTCTGCAAGCCTCCCTTAACG	RTKN2	NM_145307	Body																		chr10:63959338-63960069	4				NA	NA	RTKN2
555	cg00409049	chr2	118980919	-	95757499		TTCTAACTCAAATCTATCTTTTAAAAAATTAATTTTCTCTCTCTATTACC		II			NA	NA	NA	NA	NA	NA	chr2:118981769-118982466	N_Shore	TGTATTTTTGTTTCTAACTCAAATCTATCTTTTAAAAAATTAATTTTCTCTCTCTATTGC[CG]GATTACATTTTCATTTAACTTTGGTGCCGTGCCTTGTAATTAGTTTTTCTTGATCTGTTT	CGGCAATAGAGAGAGAAAATTAATTTTTTAAAAGATAGATTTGAGTTAGA																					chr2:118980758-118983666	6		TRUE		NA	NA	NA
556	cg00410951	chr12	123604538	-	92721149		AAAACTATATCAACTCAACAACCATACTACCCTATAAATATAATAAAATC		II			rs1790121	0.493973	NA	NA	NA	NA		OpenSea	ACCCACGTGAGGAGGCTGTGTCAGCTCAGCAACCATACTGCCCTGTGAGTATGGTGAAGT[CG]TGTTACCTACTTGACAACCAGTGAGTCAAAGGGAAACTCATCACAGGTGCCTGTATGGCC	CGACTTCACCATACTCACAGGGCAGTATGGTTGCTGAGCTGACACAGCCT							TRUE		12:123604377-123604674	Unclassified_Cell_type_specific				PITPNM2	ENST00000542210.1	5'UTR	chr12:123604400-123604655	3								NA	NA	NA
557	cg00411413	chr16	83171299	-	98603877		TTCRATATAATTAAAAAATATCACTACCCRTTTTTCTCAATAATAAAACC		II			NA	NA	NA	NA	NA	NA		OpenSea	AAAAAGCCAACTTCGGTGTAATTAAGAGATATCACTGCCCGTTTTTCTCAGTGATGAGGC[CG]CAGCTGACTCAGTCGATAAGGGCCGTGAAGGAGTGGGGCCCAGGGCGCAGTGGGGATGGA	CGGCCTCATCACTGAGAAAAACGGGCAGTGATATCTCTTAATTACACCGA	CDH13	NM_001257	Body					16:81728779-81728826			CDH13	ENST00000569454.1	5'UTR	CDH13;CDH13	ENST00000569454.1;ENST00000539548.2	5'UTR;3'UTR	chr16:83170545-83171435	3						TRUE		NA	NA	CDH13
558	cg00413030	chr7	158947138	+	83701500		TCRACCATATTCTAACACTACCTTAATTACAATTTTAAAATAAAAAACAC		II			NA	NA	NA	NA	NA	NA		OpenSea	CACAGGGGCTCCCTTGCTCCACCTCCTGGCCACGATGCCACCTCCGCTGCCTGGCTCAGC[CG]TGCCTTTCATTTCAAAACTGCAACCAAGGCAGTGTCAGAACATGGCCGATGGTGTCGGAA	CGGCCATGTTCTGACACTGCCTTGGTTGCAGTTTTGAAATGAAAGGCACG								7:158639813-158640230									chr7:158946985-158947215	3						TRUE		NA	intermediateMethylation	NA
559	cg00413089	chr7	158750985	-	93766145		AATATCAAAACAACAAAACCRTAATTAAAAAACAAACAAAAACCTATACC		II			NA	NA	NA	NA	NA	NA	chr7:158750984-158751210	Island	TTGATTCCAGAAATGTCAAAGCAGCAAAGCCGTGGTTGAAAAGCAGGCAGAAGCCTGTGC[CG]CGTGGGAGGCTCTGCAGCGCCCGCCCCACACCTGGCGTTCCAGCCACCTACCGACCAGAG	ATGTCAAAGCAGCAAAGCCGTGGTTGAAAAGCAGGCAGAAGCCTGTGCCG								7:158442967-158443962	7:158750590-158751377	Unclassified_Cell_type_specific							chr7:158750585-158751335	3						TRUE		NA	NA	NA
560	cg00413348	chr14	77889624	+	59625232		AAACATTTCTTTAAAATATAATTCTATATATTCAATCCTATTTCCAAAAC		II			NA	NA	NA	NA	NA	NA		OpenSea	CAGCAATTGAGTTTTACAGGTATTCTTGGGCCAGGACGTTTTCCCTTCCATTCCCTCCTG[CG]TTTTGGAAATAGGACTGAACACATAGAACCACATTTCAAAGAAATGCTTCCCTTTCACTA	AGCATTTCTTTGAAATGTGGTTCTATGTGTTCAGTCCTATTTCCAAAACG	NOXRED1	NM_001113475	TSS1500								NOXRED1;NOXRED1	ENST00000380835.2;ENST00000298358.3	TSS1500;TSS1500	NOXRED1;NOXRED1;NOXRED1	ENST00000380835.2;ENST00000555603.1;ENST00000298358.3	TSS1500;5'UTR;TSS1500										NA	NA	NOXRED1
561	cg00414890	chr19	53500997	+	73658877	78663369	CAAAATACCTTTTATAAACAAATAAAAACACCCATCCTACAAACAAAACA	CAAAATACCTTTTATAAACAAATAAAAACGCCCGTCCTACAAACGAAACG	I	A	Red	NA	NA	NA	NA	NA	NA	chr19:53496732-53497028	S_Shelf	TACCGAGGTCCTTGCCCCTCGCCCTCCCCCTACCCCAGCTACCCCAGGCTGCGGGGAGCT[CG]CCCCGCCTGCAGGACGGGCGTCTTTACCTGCTCACAAAAGGCACTTTGCATTTAAACCAT	CGCCCCGCCTGCAGGACGGGCGTCTTTACCTGCTCACAAAAGGCACTTTG																	chr19:53500885-53501070	3						TRUE		NA	NA	NA
562	cg00416177	chr17	406140	-	34730147		ATATTATAAAATAATAACAACACAAACCACACTAAACCATCAATATCRTC		II			NA	NA	NA	NA	NA	NA	chr17:406197-406502	N_Shore	TTGCTACTGCAATATTATAGGGTAATAGCAGCACAGGCCACACTGAGCCATCAGTGTCGT[CG]GTTTTGAGAAGAGACCCGCTGGAGCCAGGCTCTTTAGCTCCTTCTGAGAAACCCTACGGA	TATTATAGGGTAATAGCAGCACAGGCCACACTGAGCCATCAGTGTCGTCG									17:406067-406386	Unclassified_Cell_type_specific	RP5-1029F21.3	ENST00000571282.1	TSS1500	RP5-1029F21.3	ENST00000571282.1	TSS1500	chr17:406100-406730	3								NA	NA	NA
563	cg00417746	chr4	176883776	+	30661971		CTAATTTCCTTTACTATAAATACCATAAACTAAAATATCCTCAAATATCC		II			NA	NA	NA	NA	NA	NA		OpenSea	TGTACTCATTACTACTTTGGTTTCTAGGGAAACATGAAGACAACTGAGGTGATAGAAACA[CG]GACACCTGAGGATATTTTAGCCTATGGCACCTACAGCAAAGGAAACTAGTAAACACGGCC	CGGACACCTGAGGATATTTTAGCCTATGGCACCTACAGCAAAGGAAACTA	GPM6A;GPM6A;GPM6A;GPM6A	NR_048571;NM_001261447;NM_201592;NM_005277	Body;Body;Body;5'UTR								GPM6A	ENST00000280187.7	5'UTR	GPM6A;GPM6A;GPM6A;GPM6A	ENST00000509865.1;ENST00000502754.1;ENST00000512509.1;ENST00000280187.7	5'UTR;5'UTR;5'UTR;5'UTR										NA	intermediateMethylation	GPM6A
564	cg00418160	chr12	95597249	+	29672189		AAAACATCACCTACATAACAACACTTAAACCAAATCTTTTTTAAATAAAC		II			NA	NA	NA	NA	NA	NA		OpenSea	ACCACTAAAACTGCTCTCACCAACATTAAAAAACAACCTCCTAAACACCAGATCTAATCA[CG]CCCATTTAAAAAAGACTTGGTTCAAGTGTTGCCATGTAGGTGATGTTTTCTTTAATACCC	CGCCCATTTAAAAAAGACTTGGTTCAAGTGTTGCCATGTAGGTGATGTTT	FGD6	NM_018351	Body								FGD6	ENST00000550368.1	3'UTR	FGD6	ENST00000550368.1	3'UTR	chr12:95596460-95597450	3								NA	intermediateMethylation	FGD6
565	cg00418799	chr6	169989419	-	68612847		AACACTAACCTTTTACCAAACACTAATAAAAATTTTACATAAATTTTCTC		II			NA	NA	NA	NA	NA	NA		OpenSea	AGTACTTTCTGGACACTGACCTTTTGCCAGGCACTGATAAGAATTTTACATAAATTTTCT[CG]TGTAACCCTCTCAACAGCACTATGAAGAAAACACTTATTGCCCCAATTCTATAGACAAGG	ACACTGACCTTTTGCCAGGCACTGATAAGAATTTTACATAAATTTTCTCG	WDR27;WDR27	NM_001202550;NM_182552	Body;Body								WDR27	ENST00000546525.1	3'UTR	WDR27;WDR27	ENST00000546525.1;ENST00000479310.1	3'UTR;3'UTR			chr6:169989385-169990458	6	chr6:169989336-169990437	4				NA	NA	WDR27
566	cg00420877	chr12	8841003	+	63670917		AATTTCTATTATTTATCTTCTATTTTCTCATTCCCCTTTCCCTAAATCTC		II			NA	NA	NA	NA	NA	NA		OpenSea	GAAAATATGGGGGCAACATGAGAGGGAAACAGAAGCTGTTACAATAAGAGACAAGAAAAG[CG]AGATTTAGGGAAAGGGGAATGAGAAAACAGAAGATAAATAATAGAAATTATTTTCTTAGA	ATTTCTATTATTTATCTTCTGTTTTCTCATTCCCCTTTCCCTAAATCTCG	RIMKLB	NR_123740	Body				TRUE							RIMKLB;RIMKLB	ENST00000538758.1;ENST00000544257.1	5'UTR;5'UTR					chr12:8840302-8841014	6				NA	intermediateMethylation	RIMKLB
567	cg00421144	chr8	27336675	+	36748900		TAAACCCTCATCCCCTCCTAAAACCAAACTTAAATTTCACCTACAAAATC		II			NA	NA	NA	NA	NA	NA		OpenSea	GGCAGCCAGAACGGCTTCATGCAGGTGCCACTGAGGACAGCCCAGGCAGCCCAGCACAAG[CG]ATTCTGCAGGTGAAACCCAAGCCTGGCCCCAGGAGGGGATGAGGGCTCAGCACACAAGCA	GAGCCCTCATCCCCTCCTGGGGCCAGGCTTGGGTTTCACCTGCAGAATCG	CHRNA2;CHRNA2	NM_000742;NM_000742	5'UTR;1stExon								CHRNA2;CHRNA2;CHRNA2;CHRNA2	ENST00000240132.2;ENST00000407991.1;ENST00000240132.2;ENST00000407991.1	5'UTR;5'UTR;1stExon;1stExon	CHRNA2;CHRNA2;CHRNA2;CHRNA2;CHRNA2;CHRNA2;CHRNA2;CHRNA2;CHRNA2;CHRNA2	ENST00000523695.1;ENST00000240132.2;ENST00000407991.1;ENST00000520208.1;ENST00000524096.1;ENST00000523695.1;ENST00000240132.2;ENST00000407991.1;ENST00000520650.1;ENST00000518712.1	5'UTR;5'UTR;5'UTR;5'UTR;5'UTR;1stExon;1stExon;1stExon;TSS200;TSS1500			chr8:27336588-27337053	4	chr8:27336493-27337263	5		TRUE		NA	intermediateMethylation	CHRNA2
568	cg00421612	chr7	1251338	+	71759942		TAATAACRACACTAATAAATTTACCAATTAAAAATCCTACTATAAACCCC		II			rs73672574	0.027422	NA	NA	NA	NA	chr7:1250826-1251141	S_Shore	GGCCGTCCATGTCATGGTTGGTCCACAGGGTCCCTGGACACAGACACTGGAGAGCTCCCC[CG]GGGCCCACAGCAGGACTTTCAACTGGCAAACCCACCAGTGTCGTCATTAGAGGAAGAGCC	CGGGGCCCACAGCAGGACTTTCAACTGGCAAACCCACCAGTGTCGTCATT																			chr7:1249938-1251550	6				TRUE		NA	NA	NA
569	cg00421848	chr21	35832164	-	70689287		TAAATCCTATCRAAAAAACTCAAAACCRACAAAAAATTTACATTAAAATC		II			NA	NA	NA	NA	NA	NA	chr21:35831697-35832365	Island	GGGAAGCGTTTTAGATCCTGTCGGAGAGGCTCAAGGCCGGCAGAAGGTTTGCATTAGGAT[CG]AGAAAGCCGACCAACGGACAGATCTACCTACCTTCCTGCGGGAGTTTGAGGTTGCCAGGG	AGATCCTGTCGGAGAGGCTCAAGGCCGGCAGAAGGTTTGCATTAGGATCG	KCNE1;KCNE1;KCNE1	NM_000219;NM_001127669;NM_001127668	5'UTR;TSS1500;TSS1500					21:34753547-34754235			KCNE1;KCNE1;KCNE1;KCNE1	ENST00000399289.3;ENST00000399284.1;ENST00000337385.3;ENST00000399286.2	TSS1500;5'UTR;5'UTR;5'UTR	KCNE1;KCNE1;KCNE1;KCNE1	ENST00000399289.3;ENST00000399284.1;ENST00000337385.3;ENST00000399286.2	TSS1500;5'UTR;5'UTR;5'UTR	chr21:35831785-35832335	3						TRUE		NA	NA	KCNE1
570	cg00422068	chr6	16223119	+	93622505		ATAAAAAAATCTTAACTAAAACTAAAAACCCTATATCTAAAATCCTTTCC		II			NA	NA	rs114190139	0.010851	rs114190139	0.010851		OpenSea	TGCAAACCTGTCCTTCACCCGCCTTCAAATCAGCACCAGGAGGATATGCCCCAGAGACAA[CG]GAAAGGACTCCAGACACAGGGCTCCCAGTCCCAGTCAAGATTCCCTCACCCACAAGTGAC	CGGAAAGGACTCCAGACACAGGGCTCCCAGTCCCAGTCAAGATTCCCTCA																	chr6:16222965-16223395	3								NA	highMethylation	NA
571	cg00422578	chr11	119968331	+	78728525		ATCTAAAATCACAAAACTTAAACTCAAATTCCTACTCCTTCCCACTAACC		II			rs1670197	0.491803	NA	NA	NA	NA		OpenSea	CAAACCAGGAATTTCAGGTTCAAAGAGTAAAGGGTCCCCCCGCTCCCCAGGCCATAGAAC[CG]GCTAGTGGGAAGGAGCAGGAACTTGAGCTCAAGTCTTGTGATTCCAGACACTACCTGTTC	CGGCTAGTGGGAAGGAGCAGGAACTTGAGCTCAAGTCTTGTGATTCCAGA							TRUE												chr11:119967390-119968790	5				TRUE		NA	intermediateMethylation	NA
572	cg00422909	chr2	113994578	-	46711144		AAAATAAAAAATCTCAACCAAAAAACCACACCCTAATTAAATAACTAATC		II			NA	NA	NA	NA	NA	NA	chr2:113993204-113994075	S_Shore	TGCCCAGACGTGGGATAGAGAGTCTCAGCCAGAGGACCACACCCTGGTTGGATGGCTGGT[CG]GCTTCCTGGTTTCACCACACTGTTGGGACCCACAGAATGCAGGACGGTGCCAAGGACTGG	GGATAGAGAGTCTCAGCCAGAGGACCACACCCTGGTTGGATGGCTGGTCG	PAX8-AS1;PAX8-AS1;PAX8;PAX8;PAX8;PAX8	NR_047570;NR_015377;NM_003466;NM_013953;NM_013952;NM_013992	Body;Body;Body;Body;Body;Body								PAX8;AC016683.6;AC016683.6;AC016683.6;AC016683.6;AC016683.6;AC016683.6;AC016683.6;AC016683.6;AC016683.6	ENST00000497038.2;ENST00000437551.1;ENST00000456685.1;ENST00000553869.1;ENST00000451179.1;ENST00000556070.1;ENST00000422956.1;ENST00000333145.5;ENST00000445745.1;ENST00000436293.2	5'UTR;5'UTR;5'UTR;5'UTR;5'UTR;5'UTR;5'UTR;5'UTR;5'UTR;5'UTR	PAX8;AC016683.6;AC016683.6;AC016683.6;PAX8;PAX8;AC016683.6;PAX8;AC016683.6;AC016683.6;AC016683.6;AC016683.6;AC016683.6;AC016683.6;AC016683.6	ENST00000497038.2;ENST00000553759.1;ENST00000437551.1;ENST00000555766.1;ENST00000485840.1;ENST00000554352.1;ENST00000456685.1;ENST00000485840.1;ENST00000553869.1;ENST00000451179.1;ENST00000556070.1;ENST00000422956.1;ENST00000333145.5;ENST00000445745.1;ENST00000436293.2	5'UTR;5'UTR;5'UTR;TSS1500;1stExon;TSS200;5'UTR;3'UTR;5'UTR;5'UTR;5'UTR;5'UTR;5'UTR;5'UTR;5'UTR	chr2:113994025-113994715	3								NA	NA	PAX8-AS1
573	cg00423030	chr17	76037075	-	21639882		AACTAACCCCRAAAACTTCCTAACAACTCCCTAACAACTCTACAAAAAAC		II			rs9899282	0.08033	NA	NA	NA	NA	chr17:76037074-76037323	Island	GCCCGGACGCAGACTGGCCCCGGGAGCTTCCTGGCAGCTCCCTGGCAGCTCTACAGGAGG[CG]GCTCTCGCTGTACCCAGCCGACATGTTGTAGCGAGAGGCCAGGCGAGCCTCGATGCAGGC	CGCCTCCTGTAGAGCTGCCAGGGAGCTGCCAGGAAGCTCCCGGGGCCAGT	TNRC6C;TNRC6C	NM_018996;NM_001142640	5'UTR;5'UTR					17:73548515-73548918	17:76036732-76037572	Unclassified	TNRC6C	ENST00000335749.4	5'UTR	TNRC6C	ENST00000301624.4	5'UTR	chr17:76036585-76037555	3						TRUE		NA	intermediateMethylation	TNRC6C
574	cg00423153	chr2	229046785	+	64625565	58664854	AATCAACACAAAAAACCAAAAAAATAACACACAACCAATAAAAAATATCA	AATCGACACAAAAAACCAAAAAAATAACGCGCAACCAATAAAAAATATCG	I	A	Red	NA	NA	NA	NA	NA	NA	chr2:229045957-229046553	S_Shore	TCTGAGCCCTGAAGTTGTTCACGCACTTTCCCACATTCACGCCCTCACTCCTGGCAATGC[CG]ACACTCCCCACTGGTTGCGCGCCACTCCTCTGGCTTCCTGTGTCGATTTCATTTTTGTTT	AATCGACACAGGAAGCCAGAGGAGTGGCGCGCAACCAGTGGGGAGTGTCG	SPHKAP;SPHKAP	NM_030623;NM_001142644	TSS1500;TSS1500					2:228753831-228755051			SPHKAP;SPHKAP	ENST00000344657.5;ENST00000392056.3	TSS1500;TSS1500	SPHKAP;SPHKAP	ENST00000344657.5;ENST00000392056.3	TSS1500;TSS1500	chr2:229046645-229046795	3						TRUE		NA	NA	SPHKAP
575	cg00424367	chr3	193678465	+	94726965		TAAAAATTAATAAATTCAAATACAAACTTACCTTATTCCRATCCAACTAC		II			NA	NA	NA	NA	NA	NA		OpenSea	TGTGCCGGGGTGTGGAGCTGATGTCAGCGTCTAGAATGCTGGTTGGAATCACCCTGGTTA[CG]CAGCTGGACCGGAATAAGGCAAGTCTGTATCTGAACTCATTAATTTTTACAACCAACTGA	CGCAGCTGGACCGGAATAAGGCAAGTCTGTATCTGAACTCATTAATTTTT	LOC647323	NR_033944	Body						3:193678314-193678479	Unclassified_Cell_type_specific	RP11-699L21.1	ENST00000397645.2	3'UTR	RP11-699L21.1	ENST00000397645.2	3'UTR	chr3:193678265-193678635	3								NA	intermediateMethylation	LOC647323
576	cg00425431	chr15	90792223	+	60771528		TTAACTAACAAAACCTATACATTCAAAAATAACAACCATAATAAAACCAC		II			NA	NA	NA	NA	NA	NA	chr15:90792559-90792929	N_Shore	GGTTTGGTTATTCCTTAATGGAGCTGTCTCAGTCCACCAGAGGCAAAGCCTTGAAAGGCA[CG]TGGCCTTACCATGGCTGTCACTCTTGAATGCATAGGCTTTGCTAGCTAAACTTAGAGTTA	CGTGGCCTTACCATGGCTGTCACTCTTGAATGCATAGGCTTTGCTAGCTA	TTLL13	NM_001029964	TSS1500								TTLL13;RP11-697E2.6	ENST00000339615.5;ENST00000561573.1	TSS1500;TSS1500	TTLL13;RP11-697E2.6	ENST00000339615.5;ENST00000561573.1	TSS1500;TSS1500	chr15:90791965-90792330	3						TRUE		NA	intermediateMethylation	TTLL13
577	cg00426709	chr6	100067930	+	59608984		CCTTTTTTTTCCAAAAATTTAAACAAAATTAAAAACAATCTTTAACCTTC		II			NA	NA	NA	NA	NA	NA	chr6:100066405-100067277	S_Shore	TCTTATGTGACAGGAGATATAGTGGAGATAGATGCAATAGCAGATGGCTTTACATAACAG[CG]AAGGTCAAAGATTGTTTTTAATCTTGTTTAAATCCCTGGAAAAAAAAGGCAGAGAGATAA	CTTTTTTTTCCAGGGATTTAAACAAGATTAAAAACAATCTTTGACCTTCG									6:100067930-100067966	Unclassified_Cell_type_specific														TRUE		NA	NA	NA
578	cg00427601	chr13	32985821	-	76801149		AAAATAAAAAAATAATTAATTCCATATAACCTTCACCTCCCACAACCCCC		II			NA	NA	NA	NA	NA	NA		OpenSea	ATAAAAGGGAAAAAATAGAAAGATAATTAATTCCATATAACCTTCACCTCCCACAACCCC[CG]CTCAAATTCATTTAAAATCACTATTATAAGAGAAACTCAGGGGCTAATCTTGATTTCACA	CGGGGGTTGTGGGAGGTGAAGGTTATATGGAATTAATTATCTTTCTATTT	N4BP2L1;N4BP2L1;N4BP2L1;N4BP2L1;N4BP2L1	NM_001286460;NM_001286461;NM_052818;NM_001286459;NM_001079691	Body;Body;Body;Body;Body								N4BP2L1;N4BP2L1	ENST00000530622.2;ENST00000459716.1	TSS200;3'UTR	N4BP2L1;N4BP2L1;N4BP2L1;N4BP2L1	ENST00000530622.2;ENST00000459716.1;ENST00000495479.1;ENST00000472298.1	TSS200;3'UTR;3'UTR;3'UTR										NA	NA	N4BP2L1
579	cg00428598	chr17	7153814	+	77801449		TAAATACTATACCCACCATTAAAATTTAAATATCCCTATCAAAAAACAAC		II			rs9914481	0.078491	NA	NA	NA	NA	chr17:7154424-7156126	N_Shore	GAATGCTAGGCTCTCCTGGAGAAGCAAACGTCCTCATTTTCAAGCCCTACAACTGCCCAG[CG]CTGTCCTCTGACAGGGACACCCAAACTTCAATGGTGGGCACAGCACCCACCTTGAACTCC	GGGTGCTGTGCCCACCATTGAAGTTTGGGTGTCCCTGTCAGAGGACAGCG	DULLARD;DULLARD	NM_015343;NM_001143775	Body;Body			RDMR					CTDNEP1	ENST00000572043.1	5'UTR	CTDNEP1;C17orf81	ENST00000572043.1;ENST00000573699.1	5'UTR;TSS1500					chr17:7153110-7157038	6		TRUE		NA	intermediateMethylation	DULLARD
580	cg00429622	chr19	3504945	-	36776597		TTCACTAAACATAATACTTTCRAAATTCATCCAATCTATAACCTATATCC		II			NA	NA	NA	NA	NA	NA	chr19:3505820-3506770	N_Shore	ATCTGGCTTCTTTCACTGGGCATGATGCTTTCGAGGTTCATCCAATCTGTAGCCTGTGTC[CG]AGCCTCATTGCCTCATATTGCAAAACACCGTGTCATTGTATGAATGGAGCATTTTCCCTT	CGGACACAGGCTACAGATTGGATGAACCTCGAAAGCATCATGCCCAGTGA	FZR1	NM_016263	TSS1500								FZR1	ENST00000441788.1	TSS1500	FZR1	ENST00000441788.1	TSS1500	chr19:3504725-3505070	3								NA	NA	FZR1
581	cg00429726	chr17	8897867	+	60785294		CCAAAACCAAATATCAAACAACTAAAAAAATCCCCTATACCTTAAAACCC		II			rs73256615	0.03065	NA	NA	NA	NA		OpenSea	GTTTCGGAGGGAAAGGCAGGCAAGGCAAGGTTTAGGATTGGCAAGTGTGAGTAATTTTGG[CG]GGCTCCAAGGTATAGGGGATTTCTCTAGTTGTCTGACACTTGGCCCTGGGGTGACTAGGA	CGGGCTCCAAGGTATAGGGGATTTCTCTAGTTGTCTGACACTTGGCCCTG									17:8897676-8897953	Unclassified							chr17:8897620-8897890	3								NA	intermediateMethylation	NA
582	cg00429829	chr6	69942121	+	75746403		AAAAAAAAAATACTATAAAACTCAACCAATCAACTTTATTATCATTACAC		II			NA	NA	NA	NA	NA	NA		OpenSea	CTGGATAATTTCCATGCCTGGGGGAGGGGAGGTGACAATTGGTGCATTCAGTACAGAACA[CG]TGTAATGATAATAAAGTTGATTGGTTGAGCTCTATAGCATTTTTTTTTTTTCTTTTTCTC	AAAAAAAAATGCTATAGAGCTCAACCAATCAACTTTATTATCATTACACG	ADGRB3	NM_001704	Body				TRUE				BAI3	ENST00000238918.8	TSS200	BAI3	ENST00000238918.8	TSS200					chr6:69941781-69943571	6				NA	NA	ADGRB3
583	cg00430155	chr1	230850009	+	11617210		CTCTACATCRATCACTAAAACTTCCTAAAAAAAATCCCAACRTAAATATC		II			rs11568020	0.05043	NA	NA	NA	NA		OpenSea	AGAGGAGGGTTACATCACTTGGCCAGACCACAGGCTGGCCAGAAGGACAGATGCCAGAAG[CG]ACACTCACGCTGGGACCTCTTCCAGGAAGTCTTAGTGATCGATGCAGAGTTTCACTGCTG	TCTGCATCGATCACTAAGACTTCCTGGAAGAGGTCCCAGCGTGAGTGTCG	AGT;AGT	NM_000029;NM_000029	5'UTR;1stExon	low-CpG:228916477-228916680			TRUE				AGT;AGT;AGT	ENST00000366667.4;ENST00000366667.4;ENST00000430091.2	5'UTR;1stExon;TSS200	AGT;AGT;AGT;RP11-99J16__A.2	ENST00000366667.4;ENST00000366667.4;ENST00000430091.2;ENST00000412344.1	5'UTR;1stExon;TSS200;3'UTR	chr1:230849785-230850270	3								NA	NA	AGT
584	cg00430355	chr2	153661012	-	53703294		TTTATTACAAAAAACAAAACAACAAAACTTCCTAACCCRAACACRTTACC		II			rs1896292	0.413541	NA	NA	NA	NA		OpenSea	CAGCAGCAAGATTTATTGCAAAGAACAAAACAACAAAGCTTCCTGACCCGAGCACGTTGC[CG]CTGCTTGACGGGGAGGCCTGCTTTTATTATCTTATCTGGCCCTACCTGCATCCTGCTGAT	CGGCAACGTGCTCGGGTCAGGAAGCTTTGTTGTTTTGTTCTTTGCAATAA					chr2:153661008-153661008																					NA	intermediateMethylation	NA
585	cg00431813	chr7	1051703	+	66670293		CTATACCAAAAAAATTTTTACCTTTCAAAACCAATTATTATACCTACCCC		II			NA	NA	NA	NA	NA	NA	chr7:1052387-1052736	N_Shore	GACCGGCTCCAACCAGCTCCATGCTCACCTCCTAGGCCCACAGCCGCCCACAGCCGCCAA[CG]GGGCAGGCACAACAACTGGCCCTGAAAGGTAAAAACCCTCCTGGCACAGGCCCAGCCTCG	CGGGGCAGGCACAACAACTGGCCCTGAAAGGTAAAAACCCTCCTGGCACA	C7orf50;C7orf50;C7orf50	NM_001134395;NM_032350;NM_001134396	Body;Body;Body						7:1050912-1052125	Unclassified_Cell_type_specific	C7orf50	ENST00000488073.1	3'UTR	C7orf50	ENST00000488073.1	3'UTR	chr7:1050865-1051735	3						TRUE		NA	NA	C7orf50
586	cg00431894	chr4	189871012	-	89785342		AACAACAACCCTAACTAATTAAAAATCTAATATCACCRTATATAAAAAAC		II			rs72721500	0.1369	NA	NA	NA	NA		OpenSea	TAGCAACATAAAGCAGCAGCCCTGGCTAGTTGAAGATCTGGTATCACCGTGTGTGAAAAG[CG]ACAGCAGCACCTTGTGCTTGTGTGGAAATTTCACTTCCCTTGAAGAAGGCAATTGGCTTT	CGCTTTTCACACACGGTGATACCAGATCTTCAACTAGCCAGGGCTGCTGC							TRUE										chr4:189870825-189871050	3						TRUE		NA	intermediateMethylation	NA
587	cg00432318	chr6	97164131	+	51775274		TTCAACTAAAAAATCRCCTCAAATTTCTAAATAAAAATACCTAAAAACCC		II			rs9400248	0.267811	NA	NA	NA	NA		OpenSea	ATCCAAGAACTGAGGAGCAGTGGTACTCTGGGGAATAGGGGCAGAGGCATAGGTCCTCAC[CG]GGCTCTCAGGTATTTCTATTCAGAAATCTGAGGCGATTCTCCAGCTGAAACAACGAGGGA	CGGGCTCTCAGGTATTTCTATTCAGAAATCTGAGGCGATTCTCCAGCTGA																					chr6:97163950-97164523	6				NA	NA	NA
588	cg00432328	chr10	76589109	-	22706532		ATATACTTCATAAACTCTCATAAACTTTCACRTATCAATTAATAAAAAAC		II			NA	NA	NA	NA	NA	NA	chr10:76584625-76586746	S_Shelf	TAATAATTTTAATGTGCTTCATAAGCTCTCATGGACTTTCACGTATCAATTAGTAAAAGA[CG]TAACTAAGTGATCTGGCTTTCAGTCTCCTAGTTCTCTACAGTGTACCCTCAGTTTTCCAC	CGTCTTTTACTAATTGATACGTGAAAGTCCATGAGAGCTTATGAAGCACA	MYST4	NM_012330	5'UTR								KAT6B;KAT6B;KAT6B;KAT6B	ENST00000372725.1;ENST00000372724.1;ENST00000287239.4;ENST00000372714.1	5'UTR;5'UTR;5'UTR;5'UTR	KAT6B;KAT6B;KAT6B;KAT6B	ENST00000372725.1;ENST00000372724.1;ENST00000287239.4;ENST00000372714.1	5'UTR;5'UTR;5'UTR;5'UTR	chr10:76588760-76589115	3						TRUE		NA	NA	MYST4
589	cg00432840	chr19	710187	+	73673973	57708125	AACAAATCACAAATAAATCCCCAAAAAAAATTAACAACTTAAAAAACACA	AACGAATCACGAATAAATCCCCGAAAAAAATTAACGACTTAAAAAACACG	I	C	Grn	NA	NA	NA	NA	NA	NA	chr19:709129-709990	S_Shore	GCCCGAGGACCGAAGACCGGATCTGGAGGCCGCCTGTGGCCCCCTGCCCTTCCCACTGGG[CG]TGTTTTCTAAGCCGCCAACTTTCCCCGGGGATTCACCCGTGACCCGCCACGCCCGCGGCT	GGCGGGTCACGGGTGAATCCCCGGGGAAAGTTGGCGGCTTAGAAAACACG	PALM;PALM	NM_001040134;NM_002579	Body;Body		chr19:710143-710143			19:661112-661245	19:710178-710240	Unclassified_Cell_type_specific							chr19:710100-710455	3								NA	intermediateMethylation	PALM
590	cg00433296	chr8	22223852	+	48629902	30678595	ACAACATCCCACTCTCTACAAATCTTACAAAAAAAACCCCCATAATAACA	ACAACATCCCACTCTCTACAAATCTTACGAAAAAAACCCCCGTAATAACG	I	A	Red	NA	NA	NA	NA	NA	NA	chr8:22224519-22225244	N_Shore	AGCTCCTGAGTTCTTGCTACCGGCTCCAGCGACTGTCTGCTTTCCTTTTCTCCTTAGCGC[CG]CCATCACGGGGGTCCTCCCCGCAAGACCTGCAGAGAGTGGGATGTTGCCCCCTTCCCTGC	GCAACATCCCACTCTCTGCAGGTCTTGCGGGGAGGACCCCCGTGATGGCG	SLC39A14;SLC39A14;SLC39A14;SLC39A14	NM_001135154;NM_015359;NM_001128431;NM_001135153	TSS1500;TSS1500;TSS1500;TSS1500			RDMR		8:22279794-22279985			SLC39A14;SLC39A14;SLC39A14;SLC39A14	ENST00000359741.5;ENST00000240095.6;ENST00000381237.1;ENST00000289952.5	TSS1500;TSS1500;TSS1500;TSS1500	SLC39A14;SLC39A14;SLC39A14;SLC39A14;SLC39A14;SLC39A14	ENST00000359741.5;ENST00000520644.1;ENST00000240095.6;ENST00000381237.1;ENST00000289952.5;ENST00000524285.1	TSS1500;TSS1500;TSS1500;TSS1500;TSS1500;TSS1500	chr8:22223805-22224235	3						TRUE		NA	NA	SLC39A14
591	cg00434123	chr2	191505431	+	61750131		TATCACAACAAATTACCACAACAAATTACTCAACACTACCTTCTAAAAAC		II			NA	NA	NA	NA	NA	NA		OpenSea	TATTTCAGTAGTTTAAAAGTCTCTCATTGTAGGATATATGCATTGTCCTTTCAAAGTATC[CG]CTCCTAGAAGGCAGTGTTGAGTAATTTGTTGTGGTAATTTGTTGTGACAATTCGCCAACT	CGCTCCTAGAAGGCAGTGTTGAGTAATTTGTTGTGGTAATTTGTTGTGAC																					chr2:191504852-191505722	6				NA	NA	NA
592	cg00434384	chr8	61858240	+	65628925		AACAAAAAAATATTATACAAACTAATTAATTTCTCTACCCCATAACTTCC		II			NA	NA	NA	NA	NA	NA		OpenSea	ATATTGTCAGTTAGTGCTCACAAAACCCTTATGTGGTAGATACTATTATTGCCTCCACAG[CG]GAAGTTATGGGGTAGAGAAATTAACCAGCTTGCACAATACCCCTCTGCCAGTAAATGGTA	GCAGAGGGGTATTGTGCAAGCTGGTTAATTTCTCTACCCCATAACTTCCG											AC022182.1;AC022182.1;AC022182.1	ENST00000526936.1;ENST00000529234.1;ENST00000527672.1	5'UTR;5'UTR;5'UTR	AC022182.1;AC022182.1;AC022182.1	ENST00000526936.1;ENST00000529234.1;ENST00000527672.1	5'UTR;5'UTR;5'UTR	chr8:61858180-61858375	3								NA	NA	NA
593	cg00435063	chr7	157454207	+	33744167		CRCTACTCAAATATTTACCTAAACCACTTACTAAATAAAAACTTAATAAC		II			rs35069110	0.313815	NA	NA	NA	NA	chr7:157453774-157454208	Island	GCTTCCGCCTGGGAACGGGGGCGGGTGCTCTAGCCCGGCGCTGCTCCGCTCTGAACCCAC[CG]CTACCAAGTTTCTATTCAGCAAGTGGCTCAGGCAAACATCTGAGCAGCGATAAGGCCGGG	GCTGCTCAGATGTTTGCCTGAGCCACTTGCTGAATAGAAACTTGGTAGCG	PTPRN2;PTPRN2;PTPRN2	NM_002847;NM_130842;NM_130843	Body;Body;Body					7:157146760-157146969									chr7:157454025-157454415	3						TRUE		NA	NA	PTPRN2
594	cg00435273	chr2	120113498	-	1692311		ACTACAAAATACACATACTTTTCAAATATCCACAACATAAATACCAAAAC		II			NA	NA	NA	NA	NA	NA		OpenSea	CCCCACTAATGACTGCAAAATACACATACTTTTCAAGTATCCACAACATAGATGCCAAGA[CG]TCCACATCCTGCACCACAGGAAAAAACCATGACGAGTCTGAAGAAGTGAAATTAAACAAT	CTGCAAAATACACATACTTTTCAAGTATCCACAACATAGATGCCAAGACG	C2orf76	NM_001017927	5'UTR		chr2:120113403-120113403						C2orf76;C2orf76;C2orf76;C2orf76	ENST00000498049.1;ENST00000409523.1;ENST00000409466.2;ENST00000334816.7	3'UTR;5'UTR;5'UTR;5'UTR	C2orf76;C2orf76;C2orf76;C2orf76	ENST00000498049.1;ENST00000409877.1;ENST00000409466.2;ENST00000334816.7	3'UTR;5'UTR;5'UTR;5'UTR	chr2:120113400-120113715	3								NA	NA	C2orf76
595	cg00435616	chr7	1080473	-	16632833		TATAAACTAAAACAAAATATATACAAACCACACATACACAAAAACCTAAC		II			rs9801444	0.338338	NA	NA	NA	NA	chr7:1080835-1081069	N_Shore	AAGAGATAAGCTATGGACTGGGACAAAATATGTACAAACCACACATACACAAAAGCCTAG[CG]TCTAGAACACATAAACAACGAGAAGGCGCAGCTCGGAGCAGGGCTGGGAGGATGAGCAAA	CGCTAGGCTTTTGTGTATGTGTGGTTTGTACATATTTTGTCCCAGTCCAT	C7orf50;C7orf50;C7orf50	NM_001134395;NM_032350;NM_001134396	Body;Body;Body								AC073957.15;C7orf50	ENST00000418941.1;ENST00000488073.1	5'UTR;3'UTR	AC073957.15;C7orf50	ENST00000418941.1;ENST00000488073.1	5'UTR;3'UTR	chr7:1080420-1080795	3						TRUE		NA	NA	C7orf50
596	cg00436969	chr2	220197716	+	19785904		ATCAAAAATAATAAAATAAACTAAATTCCTTAAATACCTACTATTTCATC		II			rs2385400	0.404792	NA	NA	NA	NA	chr2:220196431-220196768	S_Shore	GTAAGATACGGGTGCAAGTTGTACCTACTCAGGTTTGTTGTGAGAATCAAATATGAACAG[CG]ATGAAACAGTAGGCACTCAAGGAATTTAGTTTATTTTATTATCCTTGACACTCTTTACTC	TCAAGGATAATAAAATAAACTAAATTCCTTGAGTGCCTACTGTTTCATCG	RESP18	NM_001007089	Body								RESP18	ENST00000392083.1	TSS1500	RESP18	ENST00000392083.1	TSS1500								TRUE		NA	intermediateMethylation	RESP18
597	cg00439981	chr6	170684299	-	35717296		AAATCCAATCTATAATTATTACTATAATCAATATATCAACACAAAATTCC		II			NA	NA	NA	NA	NA	NA	chr6:170686006-170687003	N_Shore	TCATATGAAGTAGGTCCAATCTGTGGTTGTTGCTGTAATCAGTGTGTCAGCACAGAGTTC[CG]CAATTTCAGTATCTTTCTAAATAACCGACTGTGGAATGTTTGTAATCACACAGCACATAG	CGGAACTCTGTGCTGACACACTGATTACAGCAACAACCACAGATTGGACC	FAM120B	NM_032448	Body														chr6:170683805-170684615	3						TRUE		NA	NA	FAM120B
598	cg00440448	chr5	9834313	+	85604599		AAAACACAACTAAAACTTAAACCCAAACAATTAAAATCCCAAATCAATAC		II			NA	NA	NA	NA	NA	NA		OpenSea	GGAAGCAGAGCAGAACTGTTTCTGCGTCAAGCGCTCAGGAGCTAGGAGCTGGGAGCTGGG[CG]CACTGACTTGGGATCCCAACTGCCTGGGTCTAAGCCCCAGCTGTGCTTCTCCCCAGAGTT	AAGCACAGCTGGGGCTTAGACCCAGGCAGTTGGGATCCCAAGTCAGTGCG	LOC285692	NR_027112	Body				TRUE				CTD-2143L24.1	ENST00000511616.1	3'UTR	CTD-2143L24.1	ENST00000511616.1	3'UTR	chr5:9834080-9834330	3								NA	intermediateMethylation	LOC285692
599	cg00440468	chr1	19110768	+	73771295		TAAATCCTTTTATTTCTTTTCCTCACAACTCATAAATACATAACRAAACC		II			NA	NA	NA	NA	NA	NA	chr1:19110720-19110932	Island	ATTGGAGCATGGACGAGATTAGGTGGCGGAGGCGCTGGCCGGGCCAGATGCGCCTGAGCG[CG]GCCTCGTTATGTATTCATGAGCTGTGAGGAAAAGAAATAAAAGGATTCATTATCGTCCAA	CGGCCTCGTTATGTATTCATGAGCTGTGAGGAAAAGAAATAAAAGGATTC							TRUE										chr1:19110485-19110835	3								NA	intermediateMethylation	NA
600	cg00440531	chr3	137478664	-	90616583		ATATCTTAATAAAACCAAAACTCTAAATCCTCTAAACACTCTCTAAAAAC		II			NA	NA	NA	NA	NA	NA	chr3:137479995-137480197	N_Shore	ATTACCAAGAAATGTCTTAATAAGACCAGAGCTCTGGATCCTCTGGGCACTCTCTAGAGG[CG]GGATATATACAGTCTCTGAATTTTAAAATAGAAAACAGTGGGCAGCGGGGAACGGAGTAG	CGCCTCTAGAGAGTGCCCAGAGGATCCAGAGCTCTGGTCTTATTAAGACA																								TRUE		NA	NA	NA
601	cg00441403	chr4	71063375	+	90642389		AAATTAATAAAAAAACCCAACATCTACATATACCACACTAATTTTAAACC		II			NA	NA	NA	NA	NA	NA		OpenSea	CCCAGTTAACCAGTAACAGCAGGTTGGCAGGTTTAGGGTTAAGGTAGGGGAAAATACAGA[CG]GTTTAAAACCAGTGTGGCATATGCAGATGTTGGGCTCTTTTATCAACCTTATCCTGCCCC	CGGTTTAAAACCAGTGTGGCATATGCAGATGTTGGGCTCTTTTATCAACC	ODAM	NM_017855	Body											ODAM;ODAM;ODAM	ENST00000514097.1;ENST00000510847.1;ENST00000506248.1	TSS1500;TSS1500;TSS200										NA	intermediateMethylation	ODAM
602	cg00441550	chr20	29955998	-	25711565		ATATATTCATTATCRTTTATTTCCACAAACCTTCACTAAAAACATACTTC		II			NA	NA	NA	NA	NA	NA		OpenSea	TATAGATTGACATGTGTTCATTATCGTTTATTTCCACAAACCTTCACTGAGAGCATGCTT[CG]TGCCTTGGGGGCTCAAAAATGAAAGACACGTTCCCTACTCTCAGGAATTTCACAGGCTGG	TGTGTTCATTATCGTTTATTTCCACAAACCTTCACTGAGAGCATGCTTCG	DEFB118	NM_054112	TSS1500								DEFB118	ENST00000253381.2	TSS1500	DEFB118	ENST00000253381.2	TSS1500										NA	intermediateMethylation	DEFB118
603	cg00442225	chr1	223659758	-	78607828		AACRAATCCCTTTAAAACTAAAATTTACCACATAATCACAATCTTCAACC		II			NA	NA	NA	NA	NA	NA		OpenSea	CACCTCACTCTGACGGGTCCCTTTAGGGCTGGAGTTTGCCACATGGTCACAATCTTCAGC[CG]TGGGGTGGAGACTCTTTGACAGGTGATCCCTTGTCTGCTGAGCTCTGCCCAGCCCTGTGA	CGGCTGAAGATTGTGACCATGTGGCAAACTCCAGCCCTAAAGGGACCCGT																			chr1:223659715-223660055	6	chr1:223659574-223660116	6				NA	intermediateMethylation	NA
604	cg00442570	chr12	70731148	-	12604264		TAACTTTATAATCTATAACAAAATATCATAAATATCAATTACAATTCTCC		II			rs10506590	0.121065	NA	NA	NA	NA		OpenSea	ATGAGGAAAGTTAACTTTATAATCTGTAGCAAAATATCATAAATATCAATTGCAATTCTC[CG]GATTATTTTCATTACATAGTTGGAATGGTAACAAAACCAGCAAATGAACAATCCCAGGAC	CGGAGAATTGCAATTGATATTTATGATATTTTGCTACAGATTATAAAGTT	CNOT2;CNOT2;CNOT2;CNOT2;CNOT2;CNOT2;CNOT2;CNOT2	NM_014515;NM_001199303;NM_001199302;NR_037615;NM_014515;NM_001199303;NM_001199302;NR_037615	ExonBnd;ExonBnd;ExonBnd;ExonBnd;Body;Body;Body;Body								CNOT2;CNOT2;CNOT2	ENST00000229195.3;ENST00000551483.1;ENST00000551483.1	ExonBnd;1stExon;5'UTR	CNOT2;CNOT2;CNOT2;CNOT2;CNOT2;CNOT2;CNOT2;CNOT2	ENST00000548939.1;ENST00000546673.1;ENST00000548338.1;ENST00000552599.1;ENST00000552231.1;ENST00000551483.1;ENST00000551483.1;ENST00000548599.1	TSS1500;TSS1500;TSS1500;TSS200;ExonBnd;1stExon;5'UTR;3'UTR										NA	intermediateMethylation	CNOT2
605	cg00443133	chr5	125615555	+	37768280		AAATTAATACTCTATTCTAATTATCTTAAAATTCTTACTAACTTTTAAAC		II			NA	NA	NA	NA	NA	NA		OpenSea	TCCTTCAGATCAGCTATAAAATATGTGGGGACCAGTACAAAACGAAGATGTAGGGTTCCA[CG]TTCAAAAGTTAGTAAGAATTTCAAGACAACTAGAACAGAGCATCAATTTCAGTCTATTAG	AATTGATGCTCTGTTCTAGTTGTCTTGAAATTCTTACTAACTTTTGAACG	LOC101927488;LOC101927488	NR_105039;NR_105040	Body;Body								RP11-114J13.1	ENST00000450613.2	TSS200	RP11-114J13.1	ENST00000450613.2	TSS200										NA	NA	LOC101927488
606	cg00443946	chr16	86370962	-	9614472	58771574	AATACAAAAACAAAAAATAAAACACAACACTACCAACAAAAACTAAAACA	AATACAAAAACGAAAAATAAAACACAACGCTACCAACAAAAACTAAAACG	I	C	Grn	NA	NA	NA	NA	NA	NA		OpenSea	CCTGAGCTAGGAGATGCAGGGGCGGGGAGTGGGGCACAGCGCTGCCAGCAGAGGCTGAGA[CG]CACCTGAGAGGGGAGGAAGCTTCCGCTCTTCTGGCCTCCCGGATCCGCCAGGGCTCCTGC	GATGCAGGGGCGGGGAGTGGGGCACAGCGCTGCCAGCAGAGGCTGAGACG	LOC732275	NR_024406	Body					16:84928425-84928682			AC092327.1	ENST00000304488.4	ExonBnd	AC092327.1	ENST00000304488.4	ExonBnd	chr16:86370845-86371150	3						TRUE		NA	NA	LOC732275
607	cg00444581	chr8	141856401	-	46808582		TACTTACTCTAATACTTCATAATTAAACTTCTTTTCTAATACATTACCCC		II			NA	NA	NA	NA	NA	NA		OpenSea	TGTAAGTACAATACTTACTCTAATACTTCATAGTTAGACTTCTTTTCTAGTGCATTGCCC[CG]CATCTCCCAGTATGATCGCCTAAAATCAGGGAAGACATACATTTATATGTATATATAAGG	CGGGGCAATGCACTAGAAAAGAAGTCTAACTATGAAGTATTAGAGTAAGT	PTK2;PTK2	NM_153831;NM_005607	Body;Body				TRUE				PTK2;PTK2;PTK2	ENST00000342207.5;ENST00000522684.1;ENST00000395221.3	ExonBnd;ExonBnd;5'UTR	PTK2;PTK2;PTK2;PTK2;PTK2;PTK2	ENST00000342207.5;ENST00000524202.1;ENST00000522684.1;ENST00000521791.1;ENST00000519993.1;ENST00000395221.3	ExonBnd;TSS200;ExonBnd;3'UTR;3'UTR;5'UTR								TRUE		NA	NA	PTK2
608	cg00445187	chr4	111564206	-	71788169		TTTAACCAACATAATCTTAATTTTCAAATTATAAAAACCTTTTAATATAC		II			NA	NA	NA	NA	NA	NA	chr4:111560563-111560808	S_Shelf	AAAACAGCCTATTTGGCCAGCATAATCTTAGTTTTCAAATTATAAAAACCTTTTAATATA[CG]AAGTTCCCAGTTTTTACCTCCTCTAGCTCCTTGCTCATTCAAAACTTCTATTTTAATTGG	TTGGCCAGCATAATCTTAGTTTTCAAATTATAAAAACCTTTTAATATACG	PITX2;PITX2;PITX2;PITX2;PITX2	NM_001204399;NM_001204398;NM_001204397;NM_153427;NM_153426	TSS1500;TSS1500;TSS1500;TSS1500;TSS1500				TRUE				PITX2	ENST00000354925.2	TSS1500	PITX2;PITX2;PITX2	ENST00000354925.2;ENST00000511990.1;ENST00000511837.1	TSS1500;TSS1500;TSS1500										NA	intermediateMethylation	PITX2
609	cg00446046	chr3	187686918	+	24758547		CAACAAATATTTAAAATCTCCTAAATAATATAACAATAATACCCTATTCC		II			NA	NA	NA	NA	NA	NA		OpenSea	ATGCTTAACAATCAATAATTCCATCACCAGGCAGTATGAGGCTGGGAGTTATGCAACAGG[CG]GAACAGGGCATTACTGCTACATCATTCAGGAGACTCCAAATATCTGTTGTGCTCAGAACC	AACAGATATTTGGAGTCTCCTGAATGATGTAGCAGTAATGCCCTGTTCCG					chr3:187686706-187686706		TRUE				RP11-132N15.3	ENST00000446091.1	3'UTR	RP11-132N15.3	ENST00000446091.1	3'UTR	chr3:187686705-187686975	3						TRUE		NA	NA	NA
610	cg00446123	chr20	62367888	-	70783542	71679933	TCAAAACAATACAAACTAAAAACACACACATTTCATCTAAACTTCAAACA	TCAAAACAATACGAACTAAAAACGCACACGTTTCATCTAAACTTCGAACG	I	A	Red	NA	NA	NA	NA	NA	NA	chr20:62368955-62371962	N_Shore	TGAGTTAGGCTGTCAGAACAGTGCGGGCTAGAGGCGCACACGTTTCATCTAGGCTTCGGG[CG]GGGCGCAGCAGGTGGGTGAGGCTGCGGTGGTGGCTGCTGCCCAGGGTGGGAGGCTCAGGG	TCAGAACAGTGCGGGCTAGAGGCGCACACGTTTCATCTAGGCTTCGGGCG	LIME1	NM_017806	TSS200			CDMR			20:62367587-62368260	Promoter_Associated	LIME1;LIME1;LIME1;ZGPAT	ENST00000490824.1;ENST00000490824.1;ENST00000309546.3;ENST00000490623.1	1stExon;5'UTR;TSS200;5'UTR	LIME1;LIME1;LIME1;LIME1;LIME1;LIME1;LIME1;LIME1;LIME1;LIME1;LIME1;ZGPAT;ZGPAT	ENST00000496820.1;ENST00000493265.1;ENST00000489212.1;ENST00000444951.1;ENST00000490824.1;ENST00000490824.1;ENST00000309546.3;ENST00000487026.1;ENST00000465591.1;ENST00000465591.1;ENST00000480139.1;ENST00000490623.1;ENST00000486025.1	5'UTR;TSS1500;TSS1500;5'UTR;1stExon;5'UTR;TSS200;TSS200;1stExon;5'UTR;TSS200;5'UTR;5'UTR	chr20:62367365-62368895	3						TRUE		NA	intermediateMethylation	LIME1
611	cg00446965	chr16	49189804	+	93769825		ACACTCTTATAATCTAAAATTTAACAACCTAATAAAAATACCAAAAACTC		II			NA	NA	NA	NA	NA	NA		OpenSea	CTCTCTCTCTCTCTCTCTCTCTCTCTCTCTCTACATATATATATATATAGCTTAATAGGA[CG]AGCTCCTGGTATTTTTACCAGGCTGCTAAATTCTAGATTACAAGAGTGTGCTTTCATGTC	CGAGCTCCTGGTATTTTTACCAGGCTGCTAAATTCTAGATTACAAGAGTG																										NA	intermediateMethylation	NA
612	cg00447940	chr15	88852743	-	35606583		ATATACACATCATACAAACAAATACAAACCATCTATATTCAAAACACAAC		II			NA	NA	NA	NA	NA	NA		OpenSea	TGAAGGTGTATATATACACATCATACAGGCAGATGCAAGCCATCTGTATTCAAAACACAA[CG]GAGTAAGTTATTCTAGTCACTCAGAATTCAACCTGTTCCCCTGAGGACTTTCTTACCACT	TATACACATCATACAGGCAGATGCAAGCCATCTGTATTCAAAACACAACG																			chr15:88852695-88852861	3	chr15:88852601-88852962	5				NA	intermediateMethylation	NA
613	cg00448525	chr1	247581408	+	98752136		ACRATACCATCTTAACCCATCAACAAAAAAATTTTTATCCCRTTAATTAC		II			NA	NA	NA	NA	NA	NA		OpenSea	TTTGTAGATGAGGAAACTGAAGTTGAGGAATAGTGAAGAGTTTGTCCAATGTCATAGCCC[CG]TAATCAACGGGACAAAAATTTTCTTGCTGATGGGTCAAGATGGCATCGTGAAGTGGTTGT	CGATGCCATCTTGACCCATCAGCAAGAAAATTTTTGTCCCGTTGATTACG	NLRP3;NLRP3;NLRP3;NLRP3;NLRP3;NLRP3;NLRP3;NLRP3;NLRP3;NLRP3	NM_001127461;NM_001079821;NM_004895;NM_001127462;NM_183395;NM_001243133;NM_004895;NM_001127462;NM_001243133;NM_183395	5'UTR;5'UTR;5'UTR;5'UTR;5'UTR;5'UTR;1stExon;1stExon;1stExon;1stExon								NLRP3;NLRP3;NLRP3;NLRP3;NLRP3;NLRP3;NLRP3	ENST00000366497.2;ENST00000474792.1;ENST00000391827.2;ENST00000348069.2;ENST00000348069.2;ENST00000366496.2;ENST00000366496.2	5'UTR;TSS1500;TSS1500;5'UTR;1stExon;5'UTR;1stExon	NLRP3;NLRP3;NLRP3;NLRP3;NLRP3;NLRP3;NLRP3	ENST00000366497.2;ENST00000474792.1;ENST00000391827.2;ENST00000336119.3;ENST00000336119.3;ENST00000366496.2;ENST00000366496.2	5'UTR;TSS1500;TSS1500;5'UTR;1stExon;5'UTR;1stExon										NA	NA	NLRP3
614	cg00449201	chr19	50193437	+	50705520		CTTCCCCRAAAACTCCTTAATAAAAACAACRAATCCAATATATAATCTCC		II			NA	NA	NA	NA	NA	NA	chr19:50193020-50194798	Island	AGGTCCCCCAGCACCGCGGGCACGTCTGCTACCTGGGCGTATGCCGGACCCACCGCCTGG[CG]GAGATCATATACTGGATTCGCTGTCTCCACCAAGGAGCCCTCGGGGAAGGCCAGCCACGA	TTCCCCGAGGGCTCCTTGGTGGAGACAGCGAATCCAGTATATGATCTCCG	CPT1C;CPT1C;C19orf76	NM_152359;NM_001136052;NM_001101340	TSS1500;TSS1500;Body					19:54884382-54886673	19:50192245-50194371	Promoter_Associated	CPT1C;CPT1C;CPT1C;CPT1C;CPT1C	ENST00000392518.4;ENST00000354199.5;ENST00000405931.2;ENST00000323446.4;ENST00000295404.5	TSS1500;TSS1500;TSS1500;TSS1500;TSS1500	CPT1C;CPT1C;CPT1C;CPT1C;CPT1C	ENST00000392518.4;ENST00000354199.5;ENST00000405931.2;ENST00000323446.4;ENST00000295404.5	TSS1500;TSS1500;TSS1500;TSS1500;TSS1500	chr19:50192645-50194490	3						TRUE		NA	intermediateMethylation	CPT1C
615	cg00449347	chr5	173491521	-	49691247		AAATTTAATCAAATAACAAAAACTCTACCTCTAAAATCTATCATATTCTC		II			NA	NA	NA	NA	NA	NA		OpenSea	GTCTGGCCACTGAGTTTAATCAAATAACAAGAACTCTGCCTCTGAGGTCTATCATATTCT[CG]TGTACTCTGGAATGTTCTGATAAATCTCATAATTGATAAATGCCTCTTCTATTCCTTCTC	AGTTTAATCAAATAACAAGAACTCTGCCTCTGAGGTCTATCATATTCTCG	HMP19	NM_015980	Body								HMP19	ENST00000521959.1	5'UTR	HMP19	ENST00000521959.1	5'UTR					chr5:173490892-173491928	3				NA	intermediateMethylation	HMP19
616	cg00449767	chr19	45737603	+	45760992	27700195	TACAAACACAACTACTAAAAAATATAACCATAATACAAAACCACCTAACA	TACGAACGCGACTACTAAAAAATATAACCGTAATACGAAACCGCCTAACG	I	C	Grn	NA	NA	NA	NA	NA	NA	chr19:45737482-45738145	Island	GGCCCCGTGGTAGCCGCGCAGGTAGACGCCGAAGGCGCCCAGGCCGGCGGGGTAGGCGGG[CG]CCAGGCGGCCCCGCACCACGGCCATATCCTCCAGCAGCCGCGCCCGCAGCGCCTCCAGCT	TGCGGGCGCGGCTGCTGGAGGATATGGCCGTGGTGCGGGGCCGCCTGGCG	EXOC3L2	NM_138568	TSS200					19:50428993-50429985			EXOC3L2	ENST00000413988.1	TSS200	EXOC3L2	ENST00000413988.1	TSS200	chr19:45737305-45738255	3						TRUE		NA	NA	EXOC3L2
617	cg00452133	chr1	7308117	+	91716592		CAACCCCACTATATCATTCAACRACAATATAATAACTAAACAACAATTCC		II			NA	NA	NA	NA	NA	NA		OpenSea	TGCCCTGATCGGGAAACAATGAAGTATCGGGAGTCGCTGTTGAAAGTCTGTAATTTCCAG[CG]GAATTGCTGTTTAGTCATCATATTGCCGCTGAATGACATAGTGGGGCTGGGTGGAAACTA	AGCCCCACTATGTCATTCAGCGGCAATATGATGACTAAACAGCAATTCCG	CAMTA1	NM_015215	Body					1:7230599-7230733									chr1:7307960-7308190	3						TRUE		NA	NA	CAMTA1
618	cg00452882	chr16	67687119	+	22766937	43776874	AAAATACTCACCTAAAAACCCCCCAACAACAAACAATAATAATACTAACA	AAAATACTCACCTAAAAACCCCCCGACGACGAACGATAATAATACTAACG	I	A	Red	NA	NA	NA	NA	NA	NA	chr16:67686860-67687674	Island	GACCTGCCACTGGCGGGGCAGCCCCTGCGCCATCCGACCCGGGCCCGGCCGCGGCCGCGC[CG]CCAGCACCACCACCGCCCGCCGCCGGGGGGCCCCCAGGTGAGCACCCTTCCCCCACTCCG	AGGGTGCTCACCTGGGGGCCCCCCGGCGGCGGGCGGTGGTGGTGCTGGCG	RLTPR	NM_001013838	Body					16:66244165-66245361	16:67686932-67687633	Unclassified_Cell_type_specific							chr16:67685405-67687235	3						TRUE		NA	highMethylation	RLTPR
619	cg00453717	chr11	74344629	+	54653529		CCTATTACTCAATCACCACAAAAAAAATACTAATCAAAAAACCRAATAAC		II			NA	NA	NA	NA	NA	NA		OpenSea	AAGACTTGTGTTAAGAATTTGAATACAGCCAGGAGATTCAGGGAGCAGGTGAGGCTAAGT[CG]CTACCCGGTCCCCTGACCAGCACTTTCTTTGTGGTGATTGAGTAATAGGTCAGTTGAGGA	CGCTACCCGGTCCCCTGACCAGCACTTTCTTTGTGGTGATTGAGTAATAG	POLD3	NM_006591	Body				TRUE							POLD3	ENST00000530163.1	5'UTR								TRUE		NA	NA	POLD3
620	cg00454592	chr2	12013993	-	30683890		AAACAACTAAACATTAAATAATCTTTATCTACAATTAAACAATTTAATCC		II			NA	NA	NA	NA	NA	NA		OpenSea	ATACCTCACCTGAGCAGCTAAACATTGGGTGGTCTTTGTCTGCAGTTGAACAGTTTAATC[CG]TTCCTTGTATACAAGAAACTGTGAGCTGAAACATTACATCAAACTGCTAGTCTGCACCCT	CGGATTAAACTGTTCAACTGCAGACAAAGACCACCCAATGTTTAGCTGCT							TRUE				AC096559.1	ENST00000438292.1	5'UTR	AC096559.1	ENST00000438292.1	5'UTR	chr2:12013965-12014295	3						TRUE		NA	NA	NA
621	cg00455242	chr3	52872820	+	35782258		AACCTACATAAACACRTATTTCACTTAAACACATTAAATCCRAATTAAAC		II			NA	NA	NA	NA	NA	NA		OpenSea	GTAGGGCTCTGAGAGGCAGAGGGCAGTCCCAGGGTACCTGGTTTAACAGCTGGGTTCATG[CG]CCCAATTCGGACCCAATGTGCTTAAGTGAAACACGTGCTCATGCAGGTCTAAAAGGAAGG	CGCCCAATTCGGACCCAATGTGCTTAAGTGAAACACGTGCTCATGCAGGT	TMEM110-MUSTN1;TMEM110	NM_001198974;NM_198563	Body;3'UTR								TMEM110	ENST00000355083.5	3'UTR	MUSTN1;MUSTN1;TMEM110	ENST00000495552.1;ENST00000495552.1;ENST00000355083.5	3'UTR;1stExon;3'UTR	chr3:52872765-52873075	3								NA	intermediateMethylation	TMEM110-MUSTN1
622	cg00457450	chr3	15107267	-	85724864		ATCAATTCCTTCCTAAATTCAACCACTTAACTCAAAACCTCAATTTTTTC		II			NA	NA	NA	NA	NA	NA	chr3:15106459-15106971	S_Shore	GATGGTTTGGGATCAATTCCTTCCTAAATTCAGCCACTTAACTCAGGACCTCAATTTTTT[CG]TAAACAAACTATGGGTGAGATGTATTTCTAGGGCCAGGCGCGGTGGCTCCCGCCTGTAAA	TCAATTCCTTCCTAAATTCAGCCACTTAACTCAGGACCTCAATTTTTTCG	MRPS25	NM_022497	TSS1500						3:15105831-15107388	Promoter_Associated	MRPS25;MRPS25;MRPS25	ENST00000449354.2;ENST00000444840.2;ENST00000253686.2	TSS1500;TSS1500;TSS1500	MRPS25;MRPS25;MRPS25;MRPS25;MRPS25	ENST00000449354.2;ENST00000447299.1;ENST00000420267.1;ENST00000444840.2;ENST00000253686.2	TSS1500;TSS1500;TSS1500;TSS1500;TSS1500			chr3:15105243-15107455	6	chr3:15104510-15107512	6				NA	NA	MRPS25
623	cg00457779	chr5	39272488	-	76664446		TAATCAACATATTTACCCCATATACTACATAAAAATTACTTAATCAACCC		II			NA	NA	NA	NA	NA	NA		OpenSea	CTCTACTAAGTTAATCAACATGTTTACCCCATGTACTACATAAAAATTACTTAATCAGCC[CG]GGCGCGGTGGCTCATGCCTGTAATCCCTGCACTTTGGGAGGCCGAGGCAGGCGGATCATG	AATCAACATGTTTACCCCATGTACTACATAAAAATTACTTAATCAGCCCG											FYB	ENST00000503065.1	3'UTR	FYB;FYB	ENST00000510188.1;ENST00000503065.1	5'UTR;3'UTR	chr5:39272205-39272490	3								NA	NA	NA
624	cg00459354	chr8	8708997	+	99732205		TTTAATTAAACTACCAAACAAACTTATTAATTTAAATAACAACTCCACAC		II			NA	NA	NA	NA	NA	NA		OpenSea	TCAGGGAAATACTCTTAAAAGTGAGGTCTAGATACCACAAAACAGGCTCTTCAAACTCTA[CG]TGTGGAGTTGTTATCTAAATCAACAAGTTTGCTTGGCAGCTTAATTAAATTCATCCTACC	CGTGTGGAGTTGTTATCTAAATCAACAAGTTTGCTTGGCAGCTTAATTAA	MFHAS1	NM_004225	Body				TRUE							MFHAS1	ENST00000521881.1	3'UTR	chr8:8708720-8709415	3								NA	NA	MFHAS1
625	cg00459589	chr17	17180131	+	90647300		AAAAATCACAATAAACAAACCATTTAAAAAATTTATAATATAAACTAAAC		II			NA	NA	NA	NA	NA	NA	chr17:17183886-17184699	N_Shelf	GACGGGGGTTTCACCTTCTTGGCCAGGCTGGTCTTGAACTCCTGACCTCATGATCCACCG[CG]CCCAGCCTACATCATAAATCTTCTAAATGGTCTGCCTACTGTGATCTTTCTCTCCTCCAA	CGCCCAGCCTACATCATAAATCTTCTAAATGGTCTGCCTACTGTGATCTT	COPS3	NM_003653	Body								COPS3;COPS3	ENST00000539941.1;ENST00000486810.1	5'UTR;TSS1500	COPS3;COPS3;COPS3;COPS3;COPS3	ENST00000539941.1;ENST00000486810.1;ENST00000492672.1;ENST00000477299.1;ENST00000462236.1	5'UTR;TSS1500;3'UTR;3'UTR;3'UTR								TRUE		NA	NA	COPS3
626	cg00459997	chr12	130621721	+	87764281		CTACACAATAACATACAAAACRTAAACATTACATAAACCTACCTCCAAAC		II			rs112583766	0.013266	NA	NA	NA	NA	chr12:130623142-130623492	N_Shore	AATCTCTCGCTGGCAGAGATCTGCAAGCAGCTACAAGCCAGCGGCTCACCTGCAGCAAAA[CG]CCTGGAGGCAGGTCCATGCAATGCCCACGTCTTGCATGTCATTGTGCAGTTAAACAGCTC	CGCCTGGAGGCAGGTCCATGCAATGCCCACGTCTTGCATGTCATTGTGCA							TRUE	12:129187543-129187772									chr12:130621645-130622415	3						TRUE		NA	NA	NA
627	cg00461584	chr3	3166156	-	95676581		TATTTTCTAAACAAACTTTACACAAAACTAAAATTCTTCCTTCCTTATAC		II			NA	NA	NA	NA	NA	NA	chr3:3168324-3169231	N_Shelf	GTTTCCTCCTCTATTTTCTAAACAAACTTTGCACAAGACTGGAGTTCTTCCTTCCTTATG[CG]TTTGATAAATTTGACCACTGAAACCATCTGGGCCTGGAATTATCTTTGTGAGAAGTCTGT	CGCATAAGGAAGGAAGAACTCCAGTCTTGTGCAAAGTTTGTTTAGAAAAT														IL5RA	ENST00000445701.1	5'UTR										NA	NA	NA
628	cg00462971	chr3	194784405	+	86791213		CTTAAAATTCATAACATAAACATACAAAATAAAACTATCTCAAAATATAC		II			rs73890640	0.162706	NA	NA	NA	NA	chr3:194785977-194786549	N_Shore	GAGTTGGTCTGCACCCCTCACTGTGCCTGTGGAGAATGCGGGAGAAGGGAAGTGTGTAAC[CG]CATACTTTGAGACAGTTTTACTCTGCATGTTCATGTCATGAATCCTAAGTGGGTGAATGA	TTAGGATTCATGACATGAACATGCAGAGTAAAACTGTCTCAAAGTATGCG																	chr3:194784320-194784855	3						TRUE		NA	NA	NA
629	cg00463982	chr16	1583984	+	23787268	85625873	AAAAAACAAAAAATAAACAACAACAAAAACCCAAAACCAAAAATACACCA	AAAAAACAAAAAATAAACAACAACAAAAACCCAAAACCAAAAATACGCCG	I	T	Red	NA	NA	NA	NA	NA	NA	chr16:1583809-1584641	Island	CACTGCTGCAGGCGAGAAGAGGCACGCGCGGCACAGGCCGGCCTCCGCTTCCCGGGAAGA[CG]GCGCACTCCTGGCCCTGGGTTCTTGCTGCTGCCCACCCTCTGCTCCCTGGGATGGGCCCC	CGGCGCACTCCTGGCCCTGGGTTCTTGCTGCTGCCCACCCTCTGCTCCCT	IFT140;TMEM204	NM_014714;NM_024600	Body;TSS1500				TRUE	16:1523698-1524558			TMEM204;TMEM204;TMEM204;IFT140	ENST00000253934.5;ENST00000566264.1;ENST00000566264.1;ENST00000361339.5	5'UTR;5'UTR;1stExon;TSS1500	TMEM204;TMEM204;TMEM204;IFT140;IFT140;IFT140	ENST00000253934.5;ENST00000566264.1;ENST00000566264.1;ENST00000361339.5;ENST00000397417.2;ENST00000565298.1	5'UTR;5'UTR;1stExon;TSS1500;3'UTR;3'UTR	chr16:1583025-1584930	3						TRUE		NA	NA	IFT140
630	cg00464392	chr19	54401709	-	59803546		ACATAAACTAACCCTTTTAAAACTATACRCATAAATAATACTAACCRAAC		II			NA	NA	NA	NA	NA	NA	chr19:54401704-54402472	Island	CTGGGTTCCCAACATGGACTGGCCCTTTTGGAACTGTGCGCATAGGTGATGCTGGCCGAG[CG]CAGGGGCTCTGATGAGCTCTACGCCATCAAGATCTTGAAAAAGGACGTGATCGTCCAGGA	CGCTCGGCCAGCATCACCTATGCGCACAGTTCCAAAAGGGCCAGTCCATG	PRKCG;PRKCG	NM_002739;NM_002739	ExonBnd;Body								PRKCG;PRKCG	ENST00000536044.1;ENST00000540413.1	3'UTR;ExonBnd	PRKCG;PRKCG	ENST00000536044.1;ENST00000540413.1	3'UTR;ExonBnd			chr19:54401376-54402786	6						NA	NA	PRKCG
631	cg00464520	chr10	118903060	+	12613106		CTCATTTTAATAACATCATTTCACCCAACCCCAAACAATACATCTTATTC		II			rs116430282	0.013901	NA	NA	NA	NA	chr10:118899247-118900329	S_Shelf	ACATTCCTGGTCTCCTGACTCAAAGCTACATTCCCACCTCCACCCAGGCTTCTTGAAACC[CG]AACAAGATGCACTGTCTGGGGTTGGGTGAAATGATGCCATCAAAATGAGCTAAATCACAA	TCATTTTGATGGCATCATTTCACCCAACCCCAGACAGTGCATCTTGTTCG																								TRUE		NA	intermediateMethylation	NA
632	cg00464640	chr20	16139906	+	18714211		CTATATCATTCTTAATACTCTACCCCTACAAAATCRACACTAAATTAAAC		II			NA	NA	NA	NA	NA	NA		OpenSea	GCATCTGCTTTGCCTGGTGATGATGATTAATAGACAGGCCCAGGTGCCTGGTGCCCAAGG[CG]CCTAATTTAGTGTCGATCCTGCAGGGGCAGAGCATCAAGAATGACACAGGCCTGGTAATG	TGTGTCATTCTTGATGCTCTGCCCCTGCAGGATCGACACTAAATTAGGCG																			chr20:16139255-16139939	3						NA	NA	NA
633	cg00465247	chr13	50703477	+	20778116		ATAAAATAAACAAAACTAACCTTTCRATAACTCTTAAAAACTACCCAAAC		II			NA	NA	NA	NA	NA	NA	chr13:50703685-50705025	N_Shore	GCGTTCACAAATGATGCTTTGCCTGGGCTAGGTTCAGACTTCAGTACCTAAAACGTTATG[CG]TCTGGGCAGTCCCCAAGAGCTATCGAAAGGCCAGCCTTGCTCACCCCATTGGAACCAGCA	TGGGGTGAGCAAGGCTGGCCTTTCGATAGCTCTTGGGGACTGCCCAGACG					chr13:50703291-50703291	CDMR		13:49601471-49601615	13:50702745-50703962	Unclassified_Cell_type_specific	DLEU1	ENST00000490577.1	5'UTR	DLEU1;DLEU1;DLEU1;DLEU1	ENST00000486895.1;ENST00000461527.1;ENST00000476738.1;ENST00000491615.1	5'UTR;5'UTR;5'UTR;5'UTR	chr13:50703220-50704015	3						TRUE		NA	intermediateMethylation	NA
634	cg00465312	chr8	62172512	+	83806920		TATAAAAAAAACAATCAACRAACTCTAAAATTACTACAAAACTATACCAC		II			NA	NA	NA	NA	NA	NA		OpenSea	CGCACCAGGCTTGCAGGAGAGTCTGCAGCACCACCTTACATTTCCTCCTTTATCCAGTCA[CG]TGGCATAGCCCTGCAGTAACTCCAGAGCCCGCTGATTGCTCCCTTCACACGTGTTGCCTC	CGTGGCATAGCCCTGCAGTAACTCCAGAGCCCGCTGATTGCTCCCTTCAC														CLVS1	ENST00000522621.1	5'UTR	chr8:62172360-62172575	3								NA	NA	NA
635	cg00466866	chr17	77302056	-	2716278		CTAAACAACAATTATACAAACCAATAAATAAAAACTACCCAAACTCTACC		II			rs12938220	0.476342	NA	NA	NA	NA		OpenSea	AGCGTAGAGCCCTGGGCAGCAGTTGTGCAAGCCAGTGGATGGAGGCTGCCCAGACTCTGC[CG]TCACTGGCTGCCCTGCTAGAGCTCAGCTAGAGTCGAGTTTCATAAAAGCAGCAGCGTCTA	CGGCAGAGTCTGGGCAGCCTCCATCCACTGGCTTGCACAACTGCTGCCCA	RBFOX3	NM_001082575	5'UTR				TRUE				RBFOX3;RBFOX3	ENST00000415831.1;ENST00000453134.2	5'UTR;5'UTR	RBFOX3;RBFOX3	ENST00000415831.1;ENST00000453134.2	5'UTR;5'UTR	chr17:77301600-77302595	3								NA	intermediateMethylation	RBFOX3
636	cg00467338	chr2	86559619	+	78625500		AAAAACTCAAATCCTCTTTAACCATTTAATAAAACTACTATTTTATATAC		II			NA	NA	NA	NA	NA	NA		OpenSea	AACACACACACACACACACACACACACACACACACACACGTTCACTCACATACACTCATA[CG]TACACAAAACAGCAGCCTCACTAAATGGCCAAAGAGGACCTGAGTCCCCCTTCCCTCATT	CGTACACAAAACAGCAGCCTCACTAAATGGCCAAAGAGGACCTGAGTCCC	REEP1;REEP1;REEP1;REEP1	NM_001164732;NM_022912;NM_001164731;NM_001164730	Body;Body;Body;Body								REEP1;REEP1	ENST00000473407.1;ENST00000540790.1	3'UTR;5'UTR	REEP1;REEP1;REEP1	ENST00000473407.1;ENST00000475475.1;ENST00000540790.1	3'UTR;3'UTR;5'UTR	chr2:86559605-86560295	3								NA	NA	REEP1
637	cg00469015	chr15	69744684	-	94775241		ATTACRTAAATCCTTACAAAATATAACTCAATACCTAAAACATAATAAAC		II			NA	NA	NA	NA	NA	NA	chr15:69745049-69745746	N_Shore	GGTGTGTGAGGATTACGTGAATCCTTGCAGAATGTGGCTCAGTGCCTGGGACATAGTAAG[CG]CTCTACGGCTTCTGCTAGCATAACGCTGTTAGTTTCTCTCATCCTCCTACATCTACCTAT	TTACGTGAATCCTTGCAGAATGTGGCTCAGTGCCTGGGACATAGTAAGCG	RPLP1;RPLP1	NM_213725;NM_001003	TSS1500;TSS1500					15:67531738-67531966	15:69744354-69745991	Promoter_Associated	RPLP1;RPLP1;RPLP1	ENST00000260379.6;ENST00000357790.5;ENST00000560274.1	TSS1500;TSS1500;TSS1500	RPLP1;RPLP1;RPLP1;RPLP1;RPLP1	ENST00000260379.6;ENST00000357790.5;ENST00000487304.2;ENST00000560274.1;ENST00000488122.2	TSS1500;TSS1500;TSS1500;TSS1500;TSS1500	chr15:69744265-69744895	3						TRUE		NA	NA	RPLP1
638	cg00469867	chr4	39062421	+	53730952		TTAAACAAAACAATATTTTAAAAAATTAACTTAACAATACTATACAAAAC		II			rs2711943	0.217099	NA	NA	NA	NA		OpenSea	ATCAGAAGGAGTCTGACAAAGGTGAGAGGAGAGGGGAAAGTGTCATTTCACTCTCTAATG[CG]TCCTGCACAGTACTGCCAAGTTAATTTCCTAAAACATTGTCCTGTTCAACAGTCCATTCA	TGAACAGGACAATGTTTTAGGAAATTAACTTGGCAGTACTGTGCAGGACG	KLHL5;KLHL5;KLHL5;KLHL5	NM_015990;NM_199039;NM_001007075;NM_001171654	TSS1500;TSS1500;5'UTR;5'UTR								KLHL5;KLHL5;KLHL5	ENST00000504108.1;ENST00000261425.3;ENST00000508137.2	TSS1500;5'UTR;5'UTR	KLHL5;KLHL5;KLHL5	ENST00000504108.1;ENST00000261425.3;ENST00000508137.2	TSS1500;5'UTR;5'UTR			chr4:39062201-39062584	3						NA	NA	KLHL5
639	cg00470007	chr12	132930066	+	96737555	85734438	CCAAACTATACAAAAAAAACCCCCAACAAAAAATAAACACAATTACCTCA	CCGAACTATACAAAAAAAACCCCCGACAAAAAATAAACGCGATTACCTCG	I	A	Red	NA	NA	NA	NA	NA	NA	chr12:132930013-132930247	Island	GGTGAAGCCGGCACTAAAAGACGGACAGCCCTACAGAGACCGCCAATCCCCAGAAGCAGC[CG]AGGCAACCGCGTCCACCCCCTGCCGGGGGCCCTTCCTGCACAGCTCGGGGATCCCAGCCC	CCGAGCTGTGCAGGAAGGGCCCCCGGCAGGGGGTGGACGCGGTTGCCTCG								12:131439939-131440359	12:132929957-132930215	Unclassified_Cell_type_specific							chr12:132930025-132930315	3						TRUE		NA	intermediateMethylation	NA
640	cg00471141	chr8	19796299	-	41693148		TCCATCTTACCAATATTAAAACACCAAATTATACAAACACAAACTAAAAC		II			NA	NA	NA	NA	NA	NA	chr8:19796843-19798006	N_Shore	ACATAAGCTGATCCATCTTGCCAATGTTAAAACACCAGATTGTACAAGCACAAGCTGGGA[CG]CAATGTGTGTCCCTCTATCCCTACATTGACTTTGCGGGGGTGGGGATGGGGTGCGGGGTG	CCATCTTGCCAATGTTAAAACACCAGATTGTACAAGCACAAGCTGGGACG	LPL	NM_000237	TSS1500				TRUE				LPL;LPL;LPL;LPL	ENST00000538071.1;ENST00000521994.1;ENST00000535763.1;ENST00000311322.8	TSS1500;TSS1500;TSS1500;TSS200	LPL;LPL;LPL;LPL;LPL;LPL;LPL;LPL	ENST00000538071.1;ENST00000519773.1;ENST00000523696.1;ENST00000535763.1;ENST00000524029.1;ENST00000522701.1;ENST00000311322.8;ENST00000520959.1	TSS1500;TSS1500;TSS1500;TSS1500;TSS200;TSS200;TSS200;5'UTR			chr8:19796275-19798262	6	chr8:19796150-19798500	6		TRUE		NA	intermediateMethylation	LPL
641	cg00471371	chr18	74114728	+	64665954		CAACTACCAATATAAAAACACRAAAAACATCAACTCAAACTAATAAAAAC		II			rs73975413	0.024245	NA	NA	NA	NA	chr18:74114551-74114791	Island	GGTCTGACTCTCACGTGATTTCTCCTCTCTGAACTAGAAGCGAGCTCCATCGGGCCGCTG[CG]CTTCTATCAGCTTGAGCTGATGCCCTCCGTGTTCCCACACTGGCAGCTGCCGTCTGCGCT	AGCTGCCAGTGTGGGAACACGGAGGGCATCAGCTCAAGCTGATAGAAGCG	ZNF516	NM_014643	Body		chr18:74114511-74114511			18:72243493-72243779			ZNF516	ENST00000524431.2	3'UTR	ZNF516	ENST00000524431.2	3'UTR	chr18:74114405-74115055	3						TRUE		NA	NA	ZNF516
642	cg00472029	chr13	100619842	+	86690380		TATATAAATTAAACAAAAACRACCATACTCAAAAACAACATTACACCTTC		II			NA	NA	NA	NA	NA	NA	chr13:100620241-100624348	N_Shore	AAAATCAGCCTTTCTTCAATATGGAGGCGTAATTACATGGGTTTACTCATCCACCCTACG[CG]AAGGTGCAATGCTGTTTTTGAGCATGGTCGTTTCTGTTCAACCTACATATCCCGGGTTGT	ATGTAGGTTGAACAGAAACGACCATGCTCAAAAACAGCATTGCACCTTCG	ZIC5	NM_033132	Body			RDMR			13:100619675-100620166	Unclassified_Cell_type_specific							chr13:100619720-100620395	3						TRUE		NA	intermediateMethylation	ZIC5
643	cg00472654	chr16	75894736	-	23753834		CRAACTTAATATACAAACTATATCCTACTACTATCTATAAAATTTCCCCC		II			NA	NA	NA	NA	NA	NA		OpenSea	CCAGCTCCTCCCGAGCTTGGTGTGCAGGCTGTGTCCTGCTGCTGTCTGTGAGATTTCCCC[CG]CCTTGGTTGGACAGGAGAAGTCCGCGTTGTCCAAGAGCGCTTCCTAGTTGCTTAGCAACA	CGGGGGAAATCTCACAGACAGCAGCAGGACACAGCCTGCACACCAAGCTC											RP11-2C15.1;RP11-2C15.1;RP11-2C15.1;RP11-2C15.1;RP11-2C15.1	ENST00000564405.1;ENST00000569807.1;ENST00000567477.1;ENST00000569807.1;ENST00000564405.1	1stExon;1stExon;TSS200;3'UTR;3'UTR	RP11-2C15.1;RP11-2C15.1;RP11-2C15.1;RP11-2C15.1;RP11-2C15.1	ENST00000564405.1;ENST00000569807.1;ENST00000567477.1;ENST00000569807.1;ENST00000564405.1	1stExon;1stExon;TSS200;3'UTR;3'UTR	chr16:75894565-75894875	3								NA	intermediateMethylation	NA
644	cg00472710	chr3	151178727	+	62673973		CCTAACCCRAACAACTCRAACCCATTAATCACCAAAACAAACAAATAAAC		II			NA	NA	NA	NA	NA	NA	chr3:151178623-151178984	Island	CCACGCCAAGCCCCAGCCGGCGTGGGGTTCCAGCCCTTTCCGGGGAAGGATTGGCCGAGG[CG]CTCACCTGTTTGCCCTGGTGACCAATGGGCTCGAGCTGCCCGGGCTAGGTCCCGGGCTCG	CTAGCCCGGGCAGCTCGAGCCCATTGGTCACCAGGGCAAACAGGTGAGCG						DMR		3:152661314-152661674									chr3:151178405-151179035	3						TRUE		NA	intermediateMethylation	NA
645	cg00472967	chr8	74582624	+	15651836		TATACCTTATCCACRAAATATAAAAACTTACAATTAATAACATCTAATCC		II			NA	NA	NA	NA	NA	NA		OpenSea	CCATTAGCAAGGGGAAGATAGTAGATACACTCTGGAAGCATTACCTAAGGGAGAAAAAGA[CG]GACTAGATGCCACCAACTGCAAGTTTCCACACCTCGTGGACAAGGCACACGACCACAAAG	CGGACTAGATGCCACCAACTGCAAGTTTCCACACCTCGTGGACAAGGCAC	STAU2;STAU2;STAU2;STAU2;STAU2;STAU2;STAU2	NM_001164385;NM_001164384;NM_014393;NM_001164383;NM_001164382;NM_001164380;NM_001164381	Body;Body;Body;5'UTR;Body;Body;Body								RP11-463D19.1;STAU2;STAU2;STAU2	ENST00000533978.1;ENST00000521451.1;ENST00000523558.1;ENST00000522962.1	TSS200;5'UTR;5'UTR;3'UTR	RP11-463D19.1;STAU2;STAU2;STAU2;STAU2;STAU2	ENST00000533978.1;ENST00000521293.1;ENST00000521451.1;ENST00000523558.1;ENST00000518767.1;ENST00000522962.1	TSS200;3'UTR;5'UTR;5'UTR;5'UTR;3'UTR	chr8:74582580-74582730	3								NA	NA	STAU2
646	cg00474031	chr8	133494101	+	8734272		CAATATCRAAAATTCTACTATTAAAATTTATCTTTTCATTATCTTCCACC		II			NA	NA	NA	NA	NA	NA	chr8:133492398-133493586	S_Shore	GGTAGTGATCTCTGTCCTGAAGATATGAGGTCTCTGCACTCCTAAGACCTCCGTCCTAGC[CG]GTGGAAGACAATGAAAAGACAAATTTTAACAGTAGAATTTCCGATATTGGTAAATAGTAT	AATATCGGAAATTCTACTGTTAAAATTTGTCTTTTCATTGTCTTCCACCG	KCNQ3	NM_004519	TSS1500								KCNQ3;KCNQ3;KCNQ3	ENST00000542679.1;ENST00000519445.1;ENST00000388996.3	TSS1500;TSS1500;TSS1500	KCNQ3;KCNQ3;KCNQ3	ENST00000542679.1;ENST00000519445.1;ENST00000388996.3	TSS1500;TSS1500;TSS1500			chr8:133490437-133494366	6				TRUE		NA	NA	KCNQ3
647	cg00474500	chr6	34111083	+	47736924		CTTCCTAAAAAACTTCACCAACCCTTAATCAAATCCTATCCTTAAAATAC		II			NA	NA	NA	NA	NA	NA	chr6:34111735-34113944	N_Shore	ACGCCCAGCCCAGTGCTGAGCAGAGGCTTGGAGGCACCATCCTCAAAGCCCCCCGCCCAC[CG]CACCCCAAGGACAGGATCTGACTAAGGGCTGGTGAAGCCCTCCAGGAAGTGAGAGAGGGG	TTCCTGGAGGGCTTCACCAGCCCTTAGTCAGATCCTGTCCTTGGGGTGCG							TRUE				GRM4	ENST00000538487.1	5'UTR	GRM4	ENST00000538487.1	5'UTR			chr6:34107909-34115422	6				TRUE		NA	NA	NA
648	cg00475322	chr7	917719	-	55696177		TTCCTCTCACCRAAAATCCAAACTAAAAATAAAACCRCTTCTCTATTAAC		II			NA	NA	NA	NA	NA	NA	chr7:917632-917859	Island	AGTCGCTGGCGTTCCTCTCACCGAGGGTCCAGGCTGAGGGTGAAACCGCTTCTCTGTTGA[CG]CCGCCCGGCCTGCCGAACCGAGTCAGCCGCCTCTGGACCTAGGCTCGGTGACACCTGCAC	TCCTCTCACCGAGGGTCCAGGCTGAGGGTGAAACCGCTTCTCTGTTGACG	C7orf20	NM_015949	Body					7:884159-884334						GET4;GET4	ENST00000412734.1;ENST00000412734.1	5'UTR;1stExon	chr7:917125-918010	3						TRUE		NA	NA	C7orf20
649	cg00476653	chr13	47169346	-	26644828		TACCCATCRAAAACCCTATTCTCCTATAACAAACTTTAATAAATATAACC		II			NA	NA	NA	NA	NA	NA		OpenSea	TCATCTCCCCATACCCATCGAGAACCCTATTCTCCTGTGGCAGACTTTAATGAATGTAAC[CG]CAGATTATGTGTTTTCTTTCTTTGGTGAACTTAGAGGATGCATAGGCCAGGTGCCAAGTG	ACCCATCGAGAACCCTATTCTCCTGTGGCAGACTTTAATGAATGTAACCG	LRCH1;LRCH1;LRCH1	NM_015116;NM_001164213;NM_001164211	Body;Body;Body				TRUE							LRCH1	ENST00000443945.2	5'UTR			chr13:47168994-47171368	6	chr13:47169288-47170107	6		TRUE		NA	intermediateMethylation	LRCH1
650	cg00478479	chr19	40904851	+	7605282		RAAAATAAAATCATAAAACRAAAACTAACRTAACTACRACTTAATCCTAC		II			rs922217	0.02672	NA	NA	NA	NA	chr19:40904444-40904955	Island	ACTTGCACGGAGCCCTCGCGGTGAGGACCCGCCCCAAATTTTAGTTTCTCCAATCCCCAG[CG]CAGGATTAAGTCGCAGTTACGCTAGTCCCCGCCCCATGACCTTATCCCCGCCCCCTGCAA	GGGATAAGGTCATGGGGCGGGGACTAGCGTAACTGCGACTTAATCCTGCG	PRX;PRX	NM_020956;NM_181882	Body;Body					19:45596307-45596815	19:40904389-40905212	Unclassified_Cell_type_specific							chr19:40904665-40904975	3						TRUE		NA	NA	PRX
651	cg00479501	chr20	1921521	-	85666424		CAAAATTAACCACCATAATAACTAATAACAACTATACCAAATATACTACC		II			NA	NA	NA	NA	NA	NA	chr20:1918077-1918278	S_Shelf	ACCACTGACTGCAAAATTAACCACCATGATAGCTAATAACAGCTATGCCAAGTGTGCTGC[CG]CGTGCTTCACAGTTAGAACTCATTTCCTTCTCCCAGCTACATGAGGGAGGAACTCTTGTT	CGGCAGCACACTTGGCATAGCTGTTATTAGCTATCATGGTGGTTAATTTT																			chr20:1921148-1922438	5	chr20:1921178-1922461	6				NA	NA	NA
652	cg00480856	chr7	123390035	-	78621562		TTATCAAATATACATCTCACTATTCTCCACATTAAACATATTTTTATTAC		II			NA	NA	NA	NA	NA	NA	chr7:123388399-123389623	S_Shore	ACTGCAGTGAATTATCAAATATGCATCTCACTGTTCTCCACATTAAACATATTTTTGTTG[CG]TAAATTCATGTTAAGACGTCTATAACAATTACACTTTGGTAAAATTGTTGGATGTTAACA	CGCAACAAAAATATGTTTAATGTGGAGAACAGTGAGATGCATATTTGATA	WASL	NM_003941	TSS1500								WASL;WASL	ENST00000536685.1;ENST00000223023.4	TSS1500;TSS1500	WASL;WASL;WASL	ENST00000470644.2;ENST00000536685.1;ENST00000223023.4	TSS1500;TSS1500;TSS1500					chr7:123386647-123392562	6		TRUE		NA	intermediateMethylation	WASL
653	cg00481035	chr2	9754874	-	19616870		AATTTAAACTTTACCTAAATCTATAACAAACTAAATTAAACCACTACTAC		II			NA	NA	NA	NA	NA	NA		OpenSea	AAGTATACTTTGATTTGAGCTTTGCCTAAGTCTATGGCAAACTGAATTAAGCCACTACTA[CG]TTATAGAAATTACGTCATTATTTGCAGGCTAACTTTTCCATTTATAACTAACACATGCCA	CGTAGTAGTGGCTTAATTCAGTTTGCCATAGACTTAGGCAAAGCTCAAAT	YWHAQ	NM_006826	Body								Y_RNA;YWHAQ	ENST00000384358.1;ENST00000474715.1	TSS1500;3'UTR	Y_RNA;YWHAQ	ENST00000384358.1;ENST00000474715.1	TSS1500;3'UTR	chr2:9754760-9755010	3								NA	intermediateMethylation	YWHAQ
654	cg00481259	chr16	450837	-	21657174	28779533	AAAATCCAAAAACCACCAACCTACAATCCAAAAAACCCAAACTAAACACA	AAAATCCAAAAACCACCAACCTACAATCCGAAAAACCCAAACTAAACGCG	I	A	Red	NA	NA	NA	NA	NA	NA	chr16:450834-451140	Island	ATGAGCCAGGCAGGGGTCCAGAGACCACCAGCCTGCAATCCGGAGAACCCAAGCTAGGCG[CG]AGCCGGTGCTGTGATCCCGCCAAAGGAGAAGCTGCCTTCCCGGGGAAGGGGCAGAGAGGG	CGCGCCTAGCTTGGGTTCTCCGGATTGCAGGCTGGTGGTCTCTGGACCCC	DECR2	NM_020664	TSS1500						16:450372-451227	Promoter_Associated_Cell_type_specific	DECR2;DECR2;DECR2	ENST00000219481.5;ENST00000397710.1;ENST00000424398.2	TSS1500;TSS1500;TSS1500	DECR2;DECR2;DECR2;DECR2;DECR2;DECR2;DECR2	ENST00000219481.5;ENST00000397710.1;ENST00000424398.2;ENST00000439661.1;ENST00000437024.1;ENST00000445291.1;ENST00000461802.1	TSS1500;TSS1500;TSS1500;TSS1500;TSS1500;TSS1500;TSS1500	chr16:450085-451135	3						TRUE		NA	NA	DECR2
655	cg00481382	chr12	97304412	+	74685203		ACAACTAAAAACTATTAATACCTAACRAATAAAAACCAATAAACCTCCAC		II			NA	NA	NA	NA	NA	NA	chr12:97300802-97301287	S_Shelf	TGTGCTATTGACTTTTTGGGGCAGAAAATTTGTTGTGGACCTTTCCTGTATGTTGTACCA[CG]TGGAGGTTTATTGGTCTTCACCCGTTAGGTACCAATAGCCTCTAGTTGTGACAACCCAAA	CGTGGAGGTTTATTGGTCTTCACCCGTTAGGTACCAATAGCCTCTAGTTG	NEDD1;NEDD1;NEDD1;NEDD1	NM_001135177;NM_001135175;NM_001135176;NM_152905	5'UTR;Body;Body;Body								NEDD1;NEDD1	ENST00000411739.2;ENST00000555114.1	5'UTR;5'UTR	NEDD1;NEDD1;NEDD1;NEDD1;NEDD1;NEDD1	ENST00000555806.1;ENST00000411739.2;ENST00000555114.1;ENST00000553609.1;ENST00000557400.1;ENST00000557454.1	5'UTR;5'UTR;5'UTR;5'UTR;5'UTR;5'UTR	chr12:97304400-97304570	3								NA	intermediateMethylation	NEDD1
656	cg00481725	chr15	98648111	+	44736227		CCACTATAAAACRAAAACCCAACTCCTCCTAACTACTAAACTTCCTTAAC		II			rs57824385	0.065844	NA	NA	NA	NA		OpenSea	CTTTCAAGGGGCATCGCCTTATCACCCTCCCCTAGATCCTTGGCCTTTCCGGGCCCAGAA[CG]CTAAGGAAGCCCAGCAGCCAGGAGGAGTTGGGCTCCCGCTCCACAGTGGCCCGGCAGTCA	CGCTAAGGAAGCCCAGCAGCCAGGAGGAGTTGGGCTCCCGCTCCACAGTG								15:96465040-96465781			CTD-2544M6.2;CTD-2544M6.1	ENST00000560195.1;ENST00000560360.1	TSS1500;3'UTR	CTD-2544M6.2;CTD-2544M6.1	ENST00000560195.1;ENST00000560360.1	TSS1500;3'UTR	chr15:98647985-98648975	3						TRUE		NA	NA	NA
657	cg00483304	chr2	64976962	-	3605544		TAAAAACACTAAACAATACCACTAAACAATCTATCTTTCTCTACTTTATC		II			NA	NA	NA	NA	NA	NA	chr2:64978121-64978924	N_Shore	CTATTTTCAAATAAAAACACTAAGCAATGCCACTAGACAATCTGTCTTTCTCTGCTTTAT[CG]CTGCCCTATCGCCACGCATTAAAATTAAAAATACCTTTCTGCCTTGCCTTTATTGAATAA	AAAAACACTAAGCAATGCCACTAGACAATCTGTCTTTCTCTGCTTTATCG											SERTAD2	ENST00000476805.1	3'UTR	SERTAD2	ENST00000476805.1	3'UTR					chr2:64976663-64979717	6		TRUE		NA	NA	NA
658	cg00483582	chr21	26828538	+	4659574		ACCTCCTTAAACTACTTATCACCAAATAACCATTCTTAACAAATAATTAC		II			NA	NA	NA	NA	NA	NA		OpenSea	GACACCCTCAAAACATAAATACATAAAATAAAATTTAAAAACACATATTGACCCACAAAA[CG]TAATTATTTGTTAAGAATGGCCATTTGGTGACAAGCAGCCCAAGGAGGCAAATTTACTCT	CCTCCTTGGGCTGCTTGTCACCAAATGGCCATTCTTAACAAATAATTACG											AP000221.2	ENST00000467945.1	3'UTR	AP000221.2	ENST00000489205.1	3'UTR			chr21:26828538-26830233	6	chr21:26828415-26833100	6				NA	NA	NA
659	cg00484899	chr8	110309784	-	17800275		AAAAAAAAATTTATCTCTTTTTCCCCCTCCRCCTTCTATCATATAAAAAC		II			rs78540511	0.010064	NA	NA	NA	NA		OpenSea	GAAGGGACTGAAAGAGGGAGTTTGTCTCTTTTTCCCCCTCCGCCTTCTGTCATGTGAGGA[CG]TATTATGCCTCCTTTCTGGAGGATGCAATGTTCAAGGCATCATCTTAGAAGCAGAGACTG	CGTCCTCACATGACAGAAGGCGGAGGGGGAAAAAGAGACAAACTCCCTCT	NUDCD1;NUDCD1	NM_001128211;NM_032869	Body;Body								RP11-122A21.2	ENST00000504175.2	TSS1500	RP11-122A21.2;NUDCD1;NUDCD1	ENST00000504175.2;ENST00000519607.1;ENST00000521439.1	TSS1500;3'UTR;3'UTR										NA	intermediateMethylation	NUDCD1
660	cg00485540	chr1	204681036	-	76746560		CTAACTTACTCTATAACCTTAAACAATTTACTTAACCTCTCTATACTTCC		II			rs10900424	0.302273	NA	NA	NA	NA		OpenSea	TGGCTCTGCCACTAGCTTGCTCTGTGACCTTGGGCAATTTGCTTAACCTCTCTGTGCTTC[CG]TTTCCATCTCTGTAAAACGATGGCTCTTCACAGCACCCACATCCGAGGGTTTTTGTAGGG	CGGAAGCACAGAGAGGTTAAGCAAATTGCCCAAGGTCACAGAGCAAGCTA																					chr1:204679191-204682039	6				NA	intermediateMethylation	NA
661	cg00486525	chr2	150444762	-	98773445		TTAATTAAAACCCATAAACCCATATTTTATTCCAAATATCCTTAATTTTC		II			NA	NA	NA	NA	NA	NA		OpenSea	TTTTTTAAAAATTGATTAAAGCCCATAAGCCCATATTTTATTCCAGATGTCCTTAGTTTT[CG]ACCTGGTATTCTTTTCCATTCCAGGATCCTGTCCGGAGTACATCACCATGTCTTCCAGGC	TGATTAAAGCCCATAAGCCCATATTTTATTCCAGATGTCCTTAGTTTTCG	MMADHC	NM_015702	TSS1500						2:150443712-150444885	Promoter_Associated	MMADHC;MMADHC;MMADHC;MMADHC;AC144449.1	ENST00000428879.1;ENST00000460311.1;ENST00000422782.2;ENST00000303319.5;ENST00000449714.1	TSS1500;TSS1500;TSS1500;TSS1500;5'UTR	MMADHC;MMADHC;MMADHC;MMADHC;MMADHC;AC144449.1	ENST00000428879.1;ENST00000460311.1;ENST00000436114.1;ENST00000422782.2;ENST00000303319.5;ENST00000449714.1	TSS1500;TSS1500;TSS1500;TSS1500;TSS1500;5'UTR					chr2:150440050-150445954	6		TRUE		NA	NA	MMADHC
662	cg00486605	chr8	28633612	+	57796161		AAAACAATTTAAAAATTTCCRAAATATTTCTTCTACCCCAATACCTTCAC		II			NA	NA	NA	NA	NA	NA		OpenSea	TCCAGGCCAAGGTGAACTTTCATCCTCTCAAGCCCAATGAACCGTAGACAGGAGAGGGAA[CG]TGAAGGCACTGGGGCAGAAGAAACATCTCGGAAACCCCTAAACTGCCTCAGCTTAATTTA	CGTGAAGGCACTGGGGCAGAAGAAACATCTCGGAAACCCCTAAACTGCCT	INTS9;INTS9;INTS9;INTS9	NR_026826;NM_001172562;NM_001145159;NM_018250	Body;Body;Body;Body											INTS9;INTS9;INTS9;INTS9;INTS9;INTS9	ENST00000519578.1;ENST00000520005.1;ENST00000520005.1;ENST00000520316.1;ENST00000519578.1;ENST00000522363.1	3'UTR;3'UTR;1stExon;TSS200;1stExon;3'UTR										NA	NA	INTS9
663	cg00487142	chr3	109056357	+	21754880		ACTTTACAAATAACAATCTTAAAACAAAAACCATTTTAAAAACATATTAC		II			rs16855561	0.055782	NA	NA	NA	NA		OpenSea	AAAACTGTACTGACCTCCTTGCCTTTTGCCTTCTCCATACTTGTAGAAGAAGCGGAGCCT[CG]CAACATGCTTCCAAAATGGCCCCTGCCCCAAGATTGCTATTTGCAAAGTCTCCTCCCACT	CGCAACATGCTTCCAAAATGGCCCCTGCCCCAAGATTGCTATTTGCAAAG	DPPA4	NM_018189	1stExon								DPPA4;DPPA4;DPPA4	ENST00000478791.1;ENST00000335658.6;ENST00000478791.1	1stExon;1stExon;3'UTR	DPPA4;DPPA4;DPPA4;DPPA4;DPPA4;DPPA4;DPPA4;DPPA4;DPPA4	ENST00000489281.1;ENST00000477303.1;ENST00000478791.1;ENST00000495679.1;ENST00000463966.1;ENST00000489281.1;ENST00000335658.6;ENST00000463966.1;ENST00000478791.1	3'UTR;TSS1500;1stExon;1stExon;1stExon;1stExon;1stExon;3'UTR;3'UTR	chr3:109056200-109056510	3						TRUE		NA	NA	DPPA4
664	cg00487984	chr7	150019973	-	5795184		AAAACACCCTAAATAAATTTCCTAAACCRACCRATAAATAAACCTTCCAC		II			NA	NA	NA	NA	NA	NA	chr7:150019950-150020752	Island	GATAACACCAGGAGACACCCTGGGTGGATTTCCTGAACCGACCGATAGATGAGCCTTCCA[CG]CGGGAGACCTGGATCCTTATCGTCTTTGTGGCCCCTTCCATCTGCACGTGCGGACGAGGT	AGACACCCTGGGTGGATTTCCTGAACCGACCGATAGATGAGCCTTCCACG	LRRC61;LRRC61;ACTR3C	NM_023942;NM_001142928;NM_001164458	TSS1500;TSS1500;5'UTR						7:150019859-150021604	Promoter_Associated	LRRC61;LRRC61;LRRC61;LRRC61;ACTR3C	ENST00000463441.1;ENST00000323078.7;ENST00000359623.4;ENST00000493307.1;ENST00000539352.1	TSS1500;TSS1500;TSS1500;TSS1500;5'UTR	LRRC61;LRRC61;LRRC61;LRRC61;LRRC61;LRRC61;ACTR3C;ACTR3C;ACTR3C	ENST00000463441.1;ENST00000323078.7;ENST00000359623.4;ENST00000493307.1;ENST00000471872.1;ENST00000471872.1;ENST00000477367.1;ENST00000477367.1;ENST00000539352.1	TSS1500;TSS1500;TSS1500;TSS1500;1stExon;5'UTR;1stExon;5'UTR;5'UTR	chr7:150019900-150020075	3								NA	NA	LRRC61
665	cg00488012	chr2	227710	+	59661867		ACCCTAATTTCAAAAAACCCACRTTCACAACATAAATTATAAACTTTCAC		II			NA	NA	NA	NA	NA	NA		OpenSea	ATGTTTATGTATATGTTTGTACATGCCATGTGTAGGACTACACAAGAATGGAGAAAACAA[CG]TGAAAGTTCATAATTTATGTTGTGAACGTGGGTTTCCTGAAATCAGGGTAGAGGAAGGTA	CGTGAAAGTTCATAATTTATGTTGTGAACGTGGGTTTCCTGAAATCAGGG	SH3YL1;SH3YL1;SH3YL1;SH3YL1;SH3YL1;SH3YL1;SH3YL1;SH3YL1	NR_104227;NM_001282687;NM_001282682;NR_104226;NR_104225;NR_104223;NM_001159597;NM_015677	Body;Body;Body;Body;Body;Body;Body;Body								SH3YL1	ENST00000468321.1	3'UTR	SH3YL1;SH3YL1;SH3YL1;SH3YL1;SH3YL1	ENST00000479739.2;ENST00000472012.1;ENST00000463865.1;ENST00000473104.1;ENST00000468321.1	3'UTR;3'UTR;3'UTR;3'UTR;3'UTR										NA	NA	SH3YL1
666	cg00491180	chr16	2892604	+	57648130	67777175	CTACAACACCCCCTATTAACAAAATCATAACAAAACCAAAATAAAATCCA	CTACAACGCCCCCTATTAACAAAATCGTAACGAAACCGAAATAAAATCCG	I	T	Red	NA	NA	NA	NA	NA	NA	chr16:2892579-2892810	Island	GCCTCTCAGCCCCACGCCCACTCATCCACAGGCAGCCGGGATGCTCACGCAGCCACGTCA[CG]GACCTCATCTCGGCCTCGCTACGACTCTGCCAACAGGGGGCGCTGCAGGAGGCTACGCGG	CGGACCTCATCTCGGCCTCGCTACGACTCTGCCAACAGGGGGCGCTGCAG	TMPRSS8	NR_026864	Body					16:2832519-2832800	16:2892264-2893036	Promoter_Associated	PRSS30P	ENST00000475030.1	3'UTR	PRSS30P;PRSS30P;PRSS30P;PRSS30P;PRSS30P;PRSS30P;PRSS30P	ENST00000476276.1;ENST00000475030.1;ENST00000390681.5;ENST00000476276.1;ENST00000390681.5;ENST00000506153.1;ENST00000489864.1	3'UTR;3'UTR;3'UTR;1stExon;1stExon;TSS1500;TSS200	chr16:2892485-2892835	3						TRUE		NA	NA	TMPRSS8
667	cg00491316	chr20	48875011	-	93738887		AAAACCTTTCCTCTACCCCATCATTCTAAAAATTTCTAAAAAATAAATAC		II			NA	NA	NA	NA	NA	NA		OpenSea	TCTCACTCGGGAGGGCCTTTCCTCTGCCCCATCATTCTGAGGGTTTCTGGAAGGTGAGTG[CG]TAAGATGTGTGTGTCTGTGTGTGTGTGTCTGTGTCTGTGTGTGTGTCTTGCCAAAGAAGG	CGCACTCACCTTCCAGAAACCCTCAGAATGATGGGGCAGAGGAAAGGCCC																	chr20:48874845-48875110	3								NA	intermediateMethylation	NA
668	cg00491927	chr3	120003642	-	96616497	75658960	AATCTCTCATTTTCAACACAACCAATCACTTATTCAACAAAAAACCCACA	AATCTCTCATTTTCAACACAACCGATCGCTTATTCAACAAAAAACCCACG	I	A	Red	NA	NA	NA	NA	NA	NA	chr3:120003883-120004426	N_Shore	AAACTGTTTCGGGATCTCTCATTTTCAGCACAGCCGGTCGCTTATTCAGCAGAAAACCCA[CG]GCCCCATCTTCACACCAAATTACAGTACTCTCCCGTCTCTTCCACTGAAATTGCCACTCG	GATCTCTCATTTTCAGCACAGCCGGTCGCTTATTCAGCAGAAAACCCACG							TRUE	3:121486306-121486449			GPR156	ENST00000464295.1	5'UTR	GPR156;GPR156	ENST00000481907.1;ENST00000464295.1	3'UTR;5'UTR			chr3:120003273-120005392	6	chr3:120003546-120004470	6		TRUE		NA	intermediateMethylation	NA
669	cg00492055	chr3	138312356	+	59636210		TTTTTTACTACCACTTTATTTTTCAATCAATAATATTAAACAAACAAAAC		II			NA	NA	NA	NA	NA	NA	chr3:138312980-138313342	N_Shore	CTCAGGGGATCCGCCCACCTCGGCCTCCCAAAGTGCTGAGATTACAGGCGTAAGCCACTG[CG]CCCTGCCTGTTTAATATCATTGATTGAAAAACAAAGTGGCAGTAAAAAAGGAAACTCTGA	CGCCCTGCCTGTTTAATATCATTGATTGAAAAACAAAGTGGCAGTAAAAA	CEP70	NM_024491	5'UTR								CEP70;CEP70;CEP70;CEP70;CEP70;CEP70;CEP70	ENST00000542237.1;ENST00000489254.1;ENST00000474781.1;ENST00000484888.1;ENST00000481834.1;ENST00000264982.3;ENST00000478673.1	5'UTR;5'UTR;5'UTR;5'UTR;5'UTR;5'UTR;3'UTR	CEP70;CEP70;CEP70;CEP70;CEP70;CEP70;CEP70;CEP70;CEP70;CEP70;CEP70;CEP70	ENST00000468900.1;ENST00000542237.1;ENST00000489254.1;ENST00000462419.1;ENST00000460967.1;ENST00000474781.1;ENST00000485115.1;ENST00000484888.1;ENST00000481834.1;ENST00000264982.3;ENST00000470159.1;ENST00000478673.1	5'UTR;5'UTR;5'UTR;5'UTR;3'UTR;5'UTR;5'UTR;5'UTR;5'UTR;5'UTR;5'UTR;3'UTR					chr3:138312282-138314132	6		TRUE		NA	NA	CEP70
670	cg00492169	chr15	86423186	-	3616909		TATAAACTTAATTCCCTACAATATTTCCAAAACRACTATATAACTACCAC		II			NA	NA	NA	NA	NA	NA		OpenSea	CTCTGCATTCCTATGAACTTAGTTCCCTGCAGTATTTCCAGGGCGGCTATGTGGCTGCCA[CG]TGGCTGCCATCTTTCTCTTGGAGGATCGTGGTGGTCACGTCATTCAGAGTTGAGTAAAAT	CGTGGCAGCCACATAGCCGCCCTGGAAATACTGCAGGGAACTAAGTTCAT																	chr15:86423005-86423330	3								NA	intermediateMethylation	NA
671	cg00492719	chr17	33760278	+	10616181	94682570	TACCCAAAAACACAAAATCAATAATAAAAAATACAAACACTTCCAAAACA	TACCCAAAAACGCAAAATCGATAATAAAAAATACGAACACTTCCGAAACG	I	C	Grn	rs1849740	0.014236	NA	NA	NA	NA		OpenSea	CATCCTGGGCTGCGGCTCCACACTTCCCCAGCGTGGCCTGCATTTCTATTGGGCAGCTGG[CG]CTCCGGAAGTGTCCGCACTCTTTATTATCGACTCTGCGCCTTTGGGCAATTGTCACTATT	TGCCCAAAGGCGCAGAGTCGATAATAAAGAGTGCGGACACTTCCGGAGCG	SLFN12;SLFN12	NM_018042;NM_001289009	TSS1500;TSS200					17:30784269-30784397	17:33759407-33760912	Unclassified	SLFN12;SLFN12;SLFN12	ENST00000304905.5;ENST00000452764.2;ENST00000394562.1	TSS1500;TSS200;TSS200	SLFN12;SLFN12;SLFN12;SLFN12;SLFN12;SLFN12	ENST00000304905.5;ENST00000445092.1;ENST00000452764.2;ENST00000447040.1;ENST00000394562.1;ENST00000428476.1	TSS1500;TSS200;TSS200;TSS200;TSS200;TSS200	chr17:33760125-33760595	3								NA	lowMethylation	SLFN12
672	cg00492979	chr10	105428385	+	63609166		CCRCTTACTCTCRAAAACTCRAAAATATAACTATCCAACTAAACTAAATC		II			NA	NA	NA	NA	NA	NA	chr10:105428505-105428713	N_Shore	AACACACATGCTCACACACATGCATGCACGCTGGGCAGTACCTGTCACGTCCTTCTTGGG[CG]ACTCAGCCCAGCTGGACAGCCACACTTCCGAGTCCCCGAGAGCAAGCGGCAGCAGGAGAG	CGCTTGCTCTCGGGGACTCGGAAGTGTGGCTGTCCAGCTGGGCTGAGTCG	SH3PXD2A	NM_014631	Body				TRUE	10:105418362-105418642	10:105428369-105429057	Promoter_Associated	SH3PXD2A	ENST00000315994.5	5'UTR	SH3PXD2A	ENST00000315994.5	5'UTR	chr10:105428005-105428735	3						TRUE		NA	NA	SH3PXD2A
673	cg00493238	chr4	52776846	-	1787102		TATTAAAAAAACCTAATTCCTAATCATAAACATCAAAACCTTTAAACTCC		II			NA	NA	NA	NA	NA	NA		OpenSea	GATTTCGTTTTTATTAAGGAAACCTGATTCCTAATCATAGGCATCAAAACCTTTAAGCTC[CG]TTGAGTTATAGGCTTTATGGTCAACAATTAGGATTTTGATAATTATCATAAATATCAAAC	CGGAGCTTAAAGGTTTTGATGCCTATGATTAGGAATCAGGTTTCCTTAAT	DCUN1D4;DCUN1D4;DCUN1D4;DCUN1D4	NM_001040402;NM_015115;NM_001287755;NM_001287757	Body;Body;Body;Body											DCUN1D4;DCUN1D4;DCUN1D4;DCUN1D4;DCUN1D4;DCUN1D4;DCUN1D4;DCUN1D4	ENST00000508257.1;ENST00000510518.1;ENST00000507741.1;ENST00000509376.1;ENST00000510587.1;ENST00000507659.1;ENST00000477560.1;ENST00000512199.1	5'UTR;TSS200;3'UTR;3'UTR;5'UTR;5'UTR;3'UTR;3'UTR										NA	NA	DCUN1D4
674	cg00495303	chr18	3771110	+	2705596		TTCCTTATCRAAATCTTAAAAACTTAAAAATTTCCACAACAAAATATATC		II			NA	NA	NA	NA	NA	NA	chr18:3771354-3771571	N_Shore	AAAAGGGATAAAAGCTTTCTGGTCAAAATGTACTCTATTATGCTAGCAATATAAGCTATT[CG]ACATATTCTGTTGTGGAAATTCCCAAGCTCCCAAGATTCCGATAAGGAACGTGCTGCACG	CGACATATTCTGTTGTGGAAATTCCCAAGCTCCCAAGATTCCGATAAGGA	DLGAP1;DLGAP1	NM_001003809;NM_004746	Body;Body						18:3770969-3771985	Unclassified	DLGAP1	ENST00000478161.1	3'UTR	DLGAP1;DLGAP1	ENST00000498188.1;ENST00000478161.1	3'UTR;3'UTR	chr18:3771100-3771335	3						TRUE		NA	intermediateMethylation	DLGAP1
675	cg00496228	chr4	187357299	-	23759210		TAACACTACACACAAAACATTACCCACCCATAAATATCATACTTCCTAAC		II			NA	NA	NA	NA	NA	NA	chr4:187356976-187357233	S_Shore	ATCATACTTCCTAACACTGCACACAGGGCATTACCCACCCATAAGTATCATACTTCCTAA[CG]CCCCACACACGGCATTACCCACCCTTAACCATCATACTTCTTAACGCCCCACACACGACA	AACACTGCACACAGGGCATTACCCACCCATAAGTATCATACTTCCTAACG	F11-AS1	NR_033900	Body					4:187590430-187594673			RP11-215A19.1	ENST00000508110.1	3'UTR	RP11-215A19.1;RP11-215A19.1;RP11-215A19.1	ENST00000508110.1;ENST00000508287.1;ENST00000505103.1	3'UTR;3'UTR;3'UTR	chr4:187356940-187357355	3								NA	intermediateMethylation	F11-AS1
676	cg00496389	chr4	4139845	+	29803139		ATACRAAAAATAAAAACCAACACCTTTTCCCCCTCTAATTTTTAAAATCC		II			rs115490557	0.011295	NA	NA	NA	NA		OpenSea	AATCTCCAGAGGGGGAGATGATATTGCTCACAATATGGTAAAGAGGCTGTGAGTCCACCG[CG]GATCCTAAAAACCAGAGGGGGAAAAGGTGCTGGCTCTTACTCCCCGCATTGCGGGGGGTG	TGCGGGGAGTAAGAGCCAGCACCTTTTCCCCCTCTGGTTTTTAGGATCCG								4:4190631-4190822																TRUE		NA	NA	NA
677	cg00496961	chr11	102638706	+	67703290	89698445	CTTCAACTACTAAAAACCTCCCAAAACCCAAAAACAACAAAAACCAAACA	CTTCGACTACTAAAAACCTCCCAAAACCCAAAAACGACAAAAACCAAACG	I	C	Grn	NA	NA	NA	NA	NA	NA		OpenSea	AACCTGTCCCCCGTCGCGGGTGTCGTTAGCCGCTGGGCTGTTGGGCAGCCCCAAAGCCAG[CG]TCTGGTCCCTGCCGCTCCTGGGCTCTGGGAGGCTCCCAGCAGCCGAAGGGCGGGATGCTC	CTTCGGCTGCTGGGAGCCTCCCAGAGCCCAGGAGCGGCAGGGACCAGACG								11:102143867-102144001						RP11-725K16.4	ENST00000371455.3	5'UTR	chr11:102638400-102639015	3						TRUE		NA	NA	NA
678	cg00497023	chr9	83025216	+	47794102		CTTAACTACTTTCTCTAATTTACATTTCCATTTACTAAATAAATCACTAC		II			NA	NA	NA	NA	NA	NA		OpenSea	CAATGTGGAGGAGAGGGAATCCCACAGTGTTGCTGGAGCTGGGGCCCAGAATAAACAATG[CG]CAGTGACCTATTTAGCAAATGGAAATGCAAACCAGAGAAAGCAGCCAAGGTCAGGGACAC	CGCAGTGACCTATTTAGCAAATGGAAATGCAAACCAGAGAAAGCAGCCAA																	chr9:83024980-83025415	3								NA	intermediateMethylation	NA
679	cg00497232	chr4	6665905	-	6743498	84705505	CTAAATTCCAAATCCTACATACCATACTCATCCAAAACCAAAAATATTCA	CTAAATTCCGAATCCTACGTACCGTACTCGTCCAAAACCGAAAATATTCG	I	C	Grn	NA	NA	NA	NA	NA	NA	chr4:6665671-6666089	Island	GCGCCCGGGACCCTGGGTTCCGGGTCCTGCGTGCCGTGCTCGTCCAGAGCCGGGAATGTT[CG]CCTCCGGGTGGGGCCCTGAAGCCATAGCGGGGGTCGCCCCCCTGTCGCCTCCTGAGGGCG	CTGGGTTCCGGGTCCTGCGTGCCGTGCTCGTCCAGAGCCGGGAATGTTCG								4:6716573-6716961	4:6665715-6666116	Unclassified_Cell_type_specific							chr4:6665765-6666135	3						TRUE		NA	NA	NA
680	cg00497905	chr11	76903183	+	73638117	20685163	CAAAACATAAAAACCTCTTTACAAAAAAAAAACCTCCAAAAAACATTACA	CAAAACGTAAAAACCTCTTTACGAAAAAAAAACCTCCAAAAAACGTTACG	I	C	Grn	rs73495790	0.016379	NA	NA	NA	NA		OpenSea	CACGTCATGGACGCCATCTCCCAGTGCGAGCAGTACGCCAAGGAGCAGGGCGCCCAGGAG[CG]CAACGCCCCCTGGAGGCTCTTCTTCCGCAAAGAGGTCTTCACGCCCTGGCACAGCCCCTC	CAGGGCGTGAAGACCTCTTTGCGGAAGAAGAGCCTCCAGGGGGCGTTGCG	MYO7A;MYO7A	NM_000260;NM_001127180	Body;Body					11:76580761-76580837	11:76902785-76903734	Unclassified				MYO7A	ENST00000479071.2	5'UTR	chr11:76903080-76903535	3						TRUE		NA	intermediateMethylation	MYO7A
681	cg00499139	chr3	150826472	-	78731182		TCTATAACTTTCTCATCCCTAATAAACATTTCTATCCAATTCATTAAATC		II			NA	NA	NA	NA	NA	NA		OpenSea	ATTTTTCTACTTCTGTGGCTTTCTCATCCCTGGTGGACATTTCTGTCCAATTCATTGAAT[CG]TCATGGAACTGGTTTGTTAGATGTGACTAGGGGACGGAAAAAATTGGGAGTTTCTGCGCA	CTGTGGCTTTCTCATCCCTGGTGGACATTTCTGTCCAATTCATTGAATCG	MED12L	NM_053002	Body				TRUE							MED12L	ENST00000469768.1	5'UTR								TRUE		NA	NA	MED12L
682	cg00499595	chr8	42072523	+	32643247		CCRTAAATAACCAAAACTAATACAAAAACCCCTACTATAAAAATCACCAC		II			NA	NA	NA	NA	NA	NA		OpenSea	GCCCTATTCACCTCGGCAATGAGATCACTCAGACCTGGGGGGAGGCGCGTTCTGGGAGAG[CG]TGGTGACTTCCACAGCAGGGGCTCTTGCATCAGTTCTGGTTACCCACGGGAGACTGCATG	CGTGGGTAACCAGAACTGATGCAAGAGCCCCTGCTGTGGAAGTCACCACG					chr8:42072486-42072486												chr8:42072400-42073055	3								NA	NA	NA
683	cg00499708	chr7	151842483	-	64701112		CAATCTCAAACTAATCAAAAAATAACCCACRACAAAAATAACTCATCAAC		II			NA	NA	NA	NA	NA	NA		OpenSea	GAGACTACAGACAATCTCAAGCTGGTCAAAGGATGGCCCACGACAGAAATAACTCATCAG[CG]TTTTCCCCGATAATAAAATGGTCTTCTAGCTTATGTTAACACTATTGGCCTGCAGGTAGA	CGCTGATGAGTTATTTCTGTCGTGGGCCATCCTTTGACCAGCTTGAGATT	KMT2C	NM_170606	Body											MLL3;MLL3	ENST00000558084.1;ENST00000473186.1	3'UTR;3'UTR					chr7:151841085-151843748	6				NA	intermediateMethylation	KMT2C
684	cg00500007	chr13	35624620	-	74741940		AACAAAATTCTTAACTCTCCTTTTATAAACTCTATAATATTCTCTTTCAC		II			NA	NA	NA	NA	NA	NA		OpenSea	TCACCTGTTATGACAGAATTCTTAACTCTCCTTTTATGAGCTCTGTAGTATTCTCTTTCA[CG]GGTTTTCCTATGCTTTTAATTGTTTTCTCTTATCCTTGTCTGCATTTCCTTTTTACTTTT	ACAGAATTCTTAACTCTCCTTTTATGAGCTCTGTAGTATTCTCTTTCACG	NBEA	NM_015678	Body								NBEA-AS1;NBEA;NBEA	ENST00000430191.1;ENST00000422518.2;ENST00000402346.1	TSS1500;5'UTR;5'UTR	NBEA-AS1;NBEA;NBEA	ENST00000430191.1;ENST00000422518.2;ENST00000402346.1	TSS1500;5'UTR;5'UTR										NA	NA	NBEA
685	cg00500507	chr22	32439391	-	90759558		ATACAACCRATATCTCCATCATCRTTATCTACTTCRTAATAATAATAACC		II			NA	NA	NA	NA	NA	NA	chr22:32439046-32439442	Island	GCTCATTCGCAATGCAGCCGATATCTCCATCATCGTTATCTACTTCGTGGTAGTGATGGC[CG]TCGGACTGTGGGTATGCAGCGGGTTCTGGGATGCGGGTGGGGAGGGTGCGCACAGAGGAG	CGGCCATCACTACCACGAAGTAGATAACGATGATGGAGATATCGGCTGCA	SLC5A1	NM_000343	1stExon					22:30769099-30769392			SLC5A1	ENST00000266088.4	1stExon	SLC5A1	ENST00000266088.4	1stExon	chr22:32438960-32439535	3						TRUE		NA	NA	SLC5A1
686	cg00500907	chr18	21173829	-	91729532		AACTTACAACTACAACTCATAACTTTAATACCAATAATTATAACCTACTC		II			NA	NA	NA	NA	NA	NA		OpenSea	TCATTTAAAATAGCTTACAGCTACAACTCATGACTTTAGTACCAATGGTTATGACCTACT[CG]GAAATGGGCATTGTTGCTCAGAATTCTGGTAAAATGTTACTCATCCTAGTAAGGAAGGAT	GCTTACAGCTACAACTCATGACTTTAGTACCAATGGTTATGACCTACTCG					chr18:21173695-21173695												chr18:21173760-21174055	3								NA	intermediateMethylation	NA
687	cg00501035	chr4	22754557	+	1614556		AAAAATTTTACACATTAACTCATAAAATAAAATCTCACTATAACAACCCC		II			NA	NA	NA	NA	NA	NA		OpenSea	TCAACCTGTCTAATCCTCAGTTTGTTTATCTATAAAAATGGGGTTAATTTTTTTTTCTGG[CG]GGGTTGTTATAGTGAGATTCCATTTCATGAGCTAATGTGTAAAATTCCCTTAGCAACTAC	CGGGGTTGTTATAGTGAGATTCCATTTCATGAGCTAATGTGTAAAATTCC	GBA3;GBA3;GBA3;GBA3;GBA3;GBA3	NR_102355;NR_102356;NM_020973;NM_001128432;NR_102357;NM_001277225	Body;Body;Body;Body;Body;Body								GBA3	ENST00000508264.1	TSS1500	GBA3	ENST00000508264.1	TSS1500										NA	NA	GBA3
688	cg00504075	chr1	155827556	+	97671411		TAACATTTTATAACTTCTTCAATCCCTTAATCCTATATTCCAAATAACTC		II			NA	NA	NA	NA	NA	NA	chr1:155829109-155829431	N_Shore	AGCGACAGTGAGACTCTGTATCAAAAAAAAAAAAAGATTAACAACTAATTTTTCTCACTA[CG]AGTCACCTGGAACACAGGACCAAGGGACTGAAGAAGTCATAAAATGCCAGAAAAAGAAGT	CGAGTCACCTGGAACACAGGACCAAGGGACTGAAGAAGTCATAAAATGCC	GON4L;GON4L	NM_032292;NM_001037533	TSS1500;TSS1500								GON4L;GON4L;GON4L;GON4L;GON4L	ENST00000437809.1;ENST00000368331.1;ENST00000361040.5;ENST00000471341.1;ENST00000539959.1	5'UTR;TSS1500;TSS1500;TSS1500;TSS1500	GON4L;GON4L;GON4L;GON4L;GON4L	ENST00000437809.1;ENST00000368331.1;ENST00000361040.5;ENST00000471341.1;ENST00000271883.5	5'UTR;TSS1500;TSS1500;TSS1500;TSS1500	chr1:155827500-155827990	3						TRUE		NA	intermediateMethylation	GON4L
689	cg00506612	chr12	6673264	+	59659575		TATATACCACCATACCCTCATTACTTAATTTCAACAATAAACAATACTAC		II			NA	NA	NA	NA	NA	NA	chr12:6676999-6677755	N_Shelf	AAAATCCAACACTTGCTCTCAGAAGGAAATAGAGGAGCAAAGAAATGAAAATAAGATGGG[CG]CAGCATTGCTCACTGTTGAAACTAAGTAATGAGGGCATGGTGGCACACACCTGTAAATCC	GTGTGCCACCATGCCCTCATTACTTAGTTTCAACAGTGAGCAATGCTGCG	NOP2;NOP2	NM_001033714;NM_006170	Body;Body						12:6671753-6673507	Gene_Associated	NOP2	ENST00000542015.1	3'UTR	NOP2;NOP2;NOP2;NOP2;NOP2;NOP2	ENST00000536506.1;ENST00000400580.2;ENST00000400580.2;ENST00000538420.1;ENST00000542919.1;ENST00000542015.1	TSS1500;3'UTR;1stExon;3'UTR;TSS1500;3'UTR					chr12:6671518-6673326	6		TRUE		NA	NA	NOP2
690	cg00509187	chr13	44362093	-	77613989		TTTTAAATTCTAAATAAAATTTTATTCACACAAACATTTCTTCAAAAATC		II			NA	NA	NA	NA	NA	NA	chr13:44359858-44361696	S_Shore	TTCCTTGCTTATTTTAAATTCTGAGTGGGATTTTATTCACACAAGCATTTCTTCAAGGGT[CG]TAAGGTCTGGGTAATACTTGAAATACCCTTTCTGGCAGGAATCCTCAATGCAGGGATTGT	CGACCCTTGAAGAAATGCTTGTGTGAATAAAATCCCACTCAGAATTTAAA	ENOX1	NM_017993	TSS1500			CDMR			13:44361634-44363077	Unclassified_Cell_type_specific	ENOX1	ENST00000261488.6	TSS1500	ENOX1	ENST00000261488.6	TSS1500			chr13:44362029-44362589	6	chr13:44359322-44363018	6		TRUE		NA	intermediateMethylation	ENOX1
691	cg00509249	chr6	109615579	-	30613272		TCTAACACTTACAAAAAATTTCAACCCCRACCACRATATTTACTATCAAC		II			NA	NA	NA	NA	NA	NA	chr6:109611449-109612230	S_Shelf	GGGTCCTTTTTTCTAACACTTGCAGAAGATTTCAGCCCCGGCCACGATGTTTGCTGTCAG[CG]GATGGAAAAGTCTTCCTCAATTGATGGTTCATACCCCATTCTTCTGAAGTGCTGGTTATG	CGCTGACAGCAAACATCGTGGCCGGGGCTGAAATCTTCTGCAAGTGTTAG	CCDC162	NR_028595	Body								CCDC162P;CCDC162P	ENST00000422819.1;ENST00000422819.1	1stExon;5'UTR	CCDC162P;CCDC162P;CCDC162P	ENST00000514758.1;ENST00000429614.1;ENST00000429614.1	5'UTR;1stExon;5'UTR	chr6:109615185-109615615	3						TRUE		NA	NA	CCDC162
692	cg00509485	chr11	69863098	-	70626275		ACTATACTTCRTACTAAAAATTCTACTTAATTTACTTTCTTTCTTTTCCC		II			NA	NA	NA	NA	NA	NA		OpenSea	TACCAAGTGTCACTGTGCTTCGTACTAGAGATTCTACTTAGTTTACTTTCTTTCTTTTCC[CG]GTCTTTCTTCCCCTCTAGAATCCAGGCTGCCGGGGGCAAGGATTCCTGTCTGCAGGGCTC	CGGGAAAAGAAAGAAAGTAAACTAAGTAGAATCTCTAGTACGAAGCACAG							TRUE				RP11-626H12.2;RP11-626H12.2	ENST00000533170.1;ENST00000528507.1	TSS1500;3'UTR	RP11-626H12.2;RP11-626H12.2	ENST00000533170.1;ENST00000528507.1	TSS1500;3'UTR	chr11:69862925-69863510	3						TRUE		NA	intermediateMethylation	NA
693	cg00510031	chr11	6896992	-	87699837		TATATTTATAATCATCACAAAAAATTTCAAAATCCCAATTTTAAAACTTC		II			rs16919035	0.133785	NA	NA	NA	NA		OpenSea	TTATTCCTCCATATGTTTATAGTCATCACAAAGAATTTCAGGGTCCCAATTTTGAAGCTT[CG]TTATTAATGCAATGATGAAATCTTTTGTTTCCTTTTCATGGGATTTCATATTAGTCACAC	CGAAGCTTCAAAATTGGGACCCTGAAATTCTTTGTGATGACTATAAACAT	OR10A4	NM_207186	TSS1500								OR10A4	ENST00000379829.2	TSS1500	OR10A4	ENST00000379829.2	TSS1500										NA	intermediateMethylation	OR10A4
694	cg00510320	chr16	67686943	-	67667955		CRATACTCTTCTAATACTATCCCCTCAAATACTACTAAAAAAACRAAACC		II			NA	NA	NA	NA	NA	NA	chr16:67686860-67687674	Island	GGCTCGGCGCTCGGTGCTCTTCTGGTGCTGTCCCCTCAGGTGCTGCTGAGGAAGCGGAGC[CG]GAGCCCGAGCTGGCGGCTCCGGGAGAAGATGCAGAGCCGCAGGCGGGGCCGTCCGCGCGC	CGGCTCCGCTTCCTCAGCAGCACCTGAGGGGACAGCACCAGAAGAGCACC	RLTPR	NM_001013838	Body					16:66244165-66245361	16:67686932-67687633	Unclassified_Cell_type_specific							chr16:67685405-67687235	3						TRUE		NA	NA	RLTPR
695	cg00510689	chr5	156594470	-	76677358		ATATCTACTACTTCAATCTTAATACCTACTTAATAAACCACTAACRTTCC		II			NA	NA	NA	NA	NA	NA		OpenSea	CCCACACTGATATGTCTGCTGCTTCAGTCTTGATGCCTGCTTGATAAACCACTGACGTTC[CG]TTTCTTTTTAAAGCTCTTCTGAGAAATGGTGGCAAAGACATCTTTCTGGAGTTTTTGTTT	CGGAACGTCAGTGGTTTATCAAGCAGGCATCAAGACTGAAGCAGCAGACA	FAM71B	NM_130899	TSS1500								FAM71B	ENST00000302938.4	TSS1500	FAM71B;ITK	ENST00000302938.4;ENST00000521769.1	TSS1500;5'UTR	chr5:156594205-156594515	3						TRUE		NA	NA	FAM71B
696	cg00511755	chr4	57523706	+	67724524		ATAACTTAACAAATAACTTAAACCAAACTCTCACAATAAAATAACTTCCC		II			NA	NA	NA	NA	NA	NA	chr4:57521621-57522703	S_Shore	TTCCTAAATAAGTGTCTTTACCTCTCCTTTGGGTCACTCTGAAGGGGCTTTCAGGCACAA[CG]GGAAGTCATTCTACTGTGAGAGTCTGGCTCAAGTCACTTGCCAAGCCACCATGAAATCCC	CGGGAAGTCATTCTACTGTGAGAGTCTGGCTCAAGTCACTTGCCAAGCCA	HOPX;HOPX;HOPX;HOPX;HOPX	NM_032495;NM_001145460;NM_001145459;NM_139211;NM_139212	Body;Body;TSS1500;TSS1500;5'UTR								HOPX;HOPX;HOPX;HOPX;HOPX;HOPX;HOPX;HOPX;HOPX;HOPX	ENST00000514890.1;ENST00000381255.3;ENST00000317745.7;ENST00000555760.1;ENST00000556614.1;ENST00000503639.2;ENST00000556376.1;ENST00000506661.1;ENST00000509435.1;ENST00000337881.7	TSS1500;TSS1500;TSS1500;TSS1500;TSS1500;TSS1500;5'UTR;5'UTR;5'UTR;5'UTR	HOPX;HOPX;HOPX;HOPX;HOPX;HOPX;HOPX;HOPX;HOPX;HOPX;HOPX	ENST00000514890.1;ENST00000381255.3;ENST00000317745.7;ENST00000555760.1;ENST00000556614.1;ENST00000503639.2;ENST00000553379.1;ENST00000506661.1;ENST00000509435.1;ENST00000557328.1;ENST00000337881.7	TSS1500;TSS1500;TSS1500;TSS1500;TSS1500;TSS1500;5'UTR;5'UTR;5'UTR;5'UTR;5'UTR	chr4:57523245-57524375	3								NA	intermediateMethylation	HOPX
697	cg00512674	chr2	36780691	+	80748392		ACAATAATACCCAAAACTAATTCTAAAATAATATACRCRTAACTACTACC		II			NA	NA	NA	NA	NA	NA		OpenSea	CTAGGGAAGTCAAAGAAGGGTGCAAGTTTCTGCACACATTTTTATTCCTAACTAGCAGCA[CG]GCAGCAGCCACGCGTACATTACTTCAGAATCAGCCTTGGGTACTACTGTCAAGGCAGCAG	CGGCAGCAGCCACGCGTACATTACTTCAGAATCAGCCTTGGGTACTACTG	FEZ2;FEZ2	NM_005102;NM_001042548	Body;Body								AC007401.2;FEZ2	ENST00000406220.1;ENST00000487919.1	TSS1500;3'UTR	AC007401.2;FEZ2;FEZ2;FEZ2;FEZ2;FEZ2;FEZ2	ENST00000406220.1;ENST00000432869.1;ENST00000475815.1;ENST00000413938.1;ENST00000451623.1;ENST00000487919.1;ENST00000487282.1	TSS1500;3'UTR;3'UTR;3'UTR;3'UTR;3'UTR;3'UTR					chr2:36778005-36785185	6				NA	NA	FEZ2
698	cg00513208	chr10	12085641	-	11613180		AAACATCRAAAATCCTACRAAAAAATTTCCAAAAACACTTCTAAATATTC		II			NA	NA	NA	NA	NA	NA	chr10:12084236-12085431	S_Shore	AATGCCCTAAAAGACATCGAAAGTCCTGCGGGGGGATTTCCAGAAGCACTTCTAGGTGTT[CG]ACGTAAAAACCACCCAGGGCGAAGAAGAATCAAGGCTTTTTCCATACACTTCTTAGAAAG	GACATCGAAAGTCCTGCGGGGGGATTTCCAGAAGCACTTCTAGGTGTTCG	UPF2;UPF2	NM_015542;NM_080599	TSS1500;TSS1500			CDMR		10:12125561-12125648	10:12084071-12085781	Promoter_Associated	UPF2;UPF2;UPF2	ENST00000357604.5;ENST00000397053.2;ENST00000460569.1	TSS1500;TSS1500;TSS1500	UPF2;UPF2;UPF2	ENST00000357604.5;ENST00000397053.2;ENST00000460569.1	TSS1500;TSS1500;TSS1500	chr10:12085485-12085755	3						TRUE		NA	intermediateMethylation	UPF2
699	cg00514511	chr10	102888140	-	93717459		AAATATAATTCATATACTATAATATTCAACCCCTTTAAAATATATAATTC		II			NA	NA	NA	NA	NA	NA	chr10:102891010-102891794	N_Shelf	TTTTAAAAATGAGATATAATTCATGTGCTATAATATTCAGCCCCTTTAAAATGTATAATT[CG]GTGGGTTTTAATATTTTTAAAAGTTATGTAACCATCACCACTATCTCATTCCAGAATGTT	GATATAATTCATGTGCTATAATATTCAGCCCCTTTAAAATGTATAATTCG	TLX1NB;TLX1NB;TLX1NB	NR_130723;NR_130722;NR_130724	Body;Body;Body								TLX1;RP11-108L7.11;RP11-108L7.11;RP11-108L7.11	ENST00000370196.6;ENST00000445873.1;ENST00000425505.1;ENST00000441069.1	TSS1500;3'UTR;3'UTR;3'UTR	TLX1;RP11-108L7.11;RP11-108L7.11;RP11-108L7.11	ENST00000370196.6;ENST00000445873.1;ENST00000425505.1;ENST00000441069.1	TSS1500;3'UTR;3'UTR;3'UTR										NA	NA	TLX1NB
700	cg00517202	chr10	53333572	-	33719922		AAAAATCTTTCTATTTATACTCAATAAACATTAAACCAAAATAAACACCC		II			rs10508948	0.031311	NA	NA	NA	NA		OpenSea	TTGAACTCGGTAAAAGTCTTTCTGTTTATGCTCAATGAACATTGAACCAAAATGAGCACC[CG]TGCCAGTTTAAAAGCAGGTAGAAATTGTTTGTATATAAGCACCTTGACAGTTGTGAGTGG	CGGGTGCTCATTTTGGTTCAATGTTCATTGAGCATAAACAGAAAGACTTT	PRKG1;PRKG1	NM_001098512;NM_006258	Body;Body				TRUE																	TRUE		NA	intermediateMethylation	PRKG1
701	cg00520135	chr15	63333846	-	82770436		AAACCTCCTCAAAATTACRACTACRAATACAATAACTTAACCAAATTAAC		II			NA	NA	NA	NA	NA	NA	chr15:63334233-63336063	N_Shore	CTCACACGGCAGAGCCTCCTCAGAGTTGCGGCTGCGGATGCAATGACTTAGCCAGGTTAA[CG]CCGATCCCATGTTTTCCGAAACCTGGCACCTAAGCATCTAACATGGAAGGCCGACTCCCT	AGCCTCCTCAGAGTTGCGGCTGCGGATGCAATGACTTAGCCAGGTTAACG	TPM1;TPM1;TPM1;TPM1;TPM1;TPM1	NM_001018020;NM_001018007;NM_000366;NM_001018005;NM_001018006;NM_001018004	TSS1500;TSS1500;TSS1500;TSS1500;TSS1500;TSS1500			RDMR					TPM1;TPM1;TPM1;TPM1;TPM1;TPM1	ENST00000288398.6;ENST00000358278.3;ENST00000560445.1;ENST00000403994.3;ENST00000357980.4;ENST00000559556.1	TSS1500;TSS1500;TSS1500;TSS1500;TSS1500;TSS1500	TPM1;TPM1;TPM1;TPM1;TPM1;TPM1;TPM1;TPM1;TPM1	ENST00000288398.6;ENST00000560975.1;ENST00000358278.3;ENST00000560445.1;ENST00000403994.3;ENST00000561425.1;ENST00000558347.1;ENST00000559556.1;ENST00000560970.1	TSS1500;TSS1500;TSS1500;TSS1500;TSS1500;TSS1500;TSS1500;TSS1500;TSS1500	chr15:63333165-63333955	3					TRUE	TRUE		NA	NA	TPM1
702	cg00520378	chr16	88773576	-	40765173		CCCTCCCATCTCCAAAACCRTAAACAAAAATATATAAAATACAAAAAAAC		II			rs11641194	0.186747	NA	NA	NA	NA	chr16:88772237-88773195	S_Shore	TCTCTTCTCCCCCCTCCCATCTCCAAAGCCGTGAGCAGAAGTGTGTGAAGTGCAAGGAAG[CG]CAGCCCGTTGTGGTGATACGAGCCGGAGATGCCTTCTGCAGGTGAGGCCTGGAGGTGGCT	CCTCCCATCTCCAAAGCCGTGAGCAGAAGTGTGTGAAGTGCAAGGAAGCG	CTU2;CTU2;RNF166	NM_001012759;NM_001012762;NM_178841	Body;Body;TSS1500			RDMR					CTU2;RNF166;RNF166	ENST00000378384.3;ENST00000567844.1;ENST00000312838.4	5'UTR;TSS1500;TSS1500	RNF166;CTU2;CTU2;CTU2;CTU2;RNF166;RNF166	ENST00000562544.1;ENST00000378384.3;ENST00000565071.1;ENST00000564921.1;ENST00000564921.1;ENST00000567844.1;ENST00000312838.4	TSS1500;5'UTR;5'UTR;1stExon;5'UTR;TSS1500;TSS1500	chr16:88773045-88773675	3						TRUE		NA	NA	CTU2
703	cg00520583	chr16	30492903	-	22732547		TAAAACACATATTACTATTAACCAATACCTTTAATACCATCAATTATATC		II			NA	NA	NA	NA	NA	NA		OpenSea	GCTGAAGCATGTAAAGCACATGTTGCTGTTGACCAATACCTTTGGTGCCATCAATTATGT[CG]CGTGAGTTCCCTTTTGCAGGAGAGCACGTGTCCTGTGATTTGTTCTGGGTGATCTACCCA	AAAGCACATGTTGCTGTTGACCAATACCTTTGGTGCCATCAATTATGTCG	ITGAL;ITGAL;ITGAL;ITGAL	NM_002209;NM_001114380;NM_002209;NM_001114380	ExonBnd;ExonBnd;Body;Body								ITGAL;RP11-297C4.3;ITGAL;RP11-297C4.2	ENST00000454514.2;ENST00000562525.1;ENST00000356798.5;ENST00000569459.1	3'UTR;TSS1500;ExonBnd;3'UTR	ITGAL;ITGAL;RP11-297C4.3;ITGAL;ITGAL;RP11-297C4.2	ENST00000562857.1;ENST00000454514.2;ENST00000562525.1;ENST00000356798.5;ENST00000565348.1;ENST00000569459.1	3'UTR;3'UTR;TSS1500;ExonBnd;5'UTR;3'UTR	chr16:30492725-30493095	3								NA	intermediateMethylation	ITGAL
704	cg00522231	chr2	9549277	-	60647977	99652196	TCAACTACTCAAAAACCACAAATAATCCCTAACAACTTCCCTAACAAACA	TCAACTACTCAAAAACCGCAAATAATCCCTAACAACTTCCCTAACGAACG	I	A	Red	NA	NA	NA	NA	NA	NA		OpenSea	GAATTGGGGTTTTCAGCTACTCAGGAACCGCAGATAATCCCTGACAGCTTCCCTGGCGGA[CG]ATCCGGTCTCGGCTCCCAGACCGGAATACCACCTACTTCGTCTTCCCTAACGTAAGACGC	CGTCCGCCAGGGAAGCTGTCAGGGATTATCTGCGGTTCCTGAGTAGCTGA	ITGB1BP1;ITGB1BP1	NM_004763;NM_022334	Body;Body					2:9466724-9466788			ITGB1BP1	ENST00000490426.1	3'UTR	ITGB1BP1;ITGB1BP1;ITGB1BP1;ITGB1BP1;ITGB1BP1;ITGB1BP1;ITGB1BP1;ITGB1BP1;ITGB1BP1	ENST00000460720.1;ENST00000470507.1;ENST00000483795.1;ENST00000490426.1;ENST00000497031.1;ENST00000464228.1;ENST00000465527.1;ENST00000482798.1;ENST00000463190.1	TSS1500;TSS1500;3'UTR;3'UTR;3'UTR;3'UTR;3'UTR;3'UTR;3'UTR			chr2:9548900-9549406	4				TRUE		NA	NA	ITGB1BP1
705	cg00523161	chr2	11888753	-	94665557	38729128	ATACCAACAAAAAAAAACTCTTTATAAAATTAAAACAATCCTAACTAACA	ATACCAACGAAAAAAAACTCTTTATAAAATTAAAACAATCCTAACTAACG	I	C	Grn	NA	NA	NA	NA	NA	NA	chr2:11886249-11887207	S_Shore	AAGTGCCACAGGGTGCCAGCGAGGAGGGGCTCTTTGTGGGGTTGGGACAGTCCTGGCTGA[CG]CCGGCCTCTGCTCTGTAAATCATCCCTGTGGGACACCCCCTCCCCCTGCCTGCCACCTCT	GTGCCAGCGAGGAGGGGCTCTTTGTGGGGTTGGGACAGTCCTGGCTGACG	LPIN1	NM_145693	5'UTR				TRUE		2:11888714-11888960	Promoter_Associated	LPIN1	ENST00000256720.2	5'UTR	LPIN1;LPIN1;LPIN1;LPIN1	ENST00000495907.1;ENST00000256720.2;ENST00000441684.1;ENST00000423495.1	5'UTR;5'UTR;5'UTR;5'UTR	chr2:11888680-11888990	3						TRUE		NA	NA	LPIN1
706	cg00524694	chr5	177387682	+	11674234		AACTTCATTTTCTTTCCCCAAAAACACTCTAAAATCACACAATAAATAAC		II			NA	NA	rs146104269	0.0229	rs146104269	0.0229	chr5:177388753-177389250	N_Shore	AGACCTCGAGACTGTCAAGAGGAGCAAGAGGAGTCGGGATTTAGCGTCAGTGATGAGGTG[CG]CCACTCACTGTGTGACTTCAGAGTGTTTCTGGGGAAAGAAAATGAAGTCCTGTGAAGTAT	CGCCACTCACTGTGTGACTTCAGAGTGTTTCTGGGGAAAGAAAATGAAGT								5:177320194-177320403			RP11-1252I4.2;RP11-423H2.3	ENST00000511650.1;ENST00000507072.1	5'UTR;5'UTR	RP11-1252I4.2;RP11-423H2.3	ENST00000511650.1;ENST00000507072.1	5'UTR;5'UTR								TRUE		NA	highMethylation	NA
707	cg00524708	chr16	31159558	+	86775407	99748143	AAAACATTAAAAAATAAATTTCTACAAATCAATAAATAAATCCCACACCA	AAAACGTTAAAAAATAAATTTCTACGAATCGATAAATAAATCCCACACCG	I	A	Red	NA	NA	NA	NA	NA	NA	chr16:31159576-31160009	N_Shore	TGTGGGTGATTCCGTGGTCTTAGTTTGAGAATCCTTGCAGGGAGAAGGCTACATGGAGAT[CG]GTGTGGGATTCATCCACCGACCCGCAGAAACCTACCCTCCAACGCTCCCCGCAGGCTCCG	CGGTGTGGGATTCATCCACCGACCCGCAGAAACCTACCCTCCAACGCTCC	PRSS36	NM_173502	Body											PRSS36	ENST00000562368.1	3'UTR	chr16:31159545-31159975	3						TRUE		NA	intermediateMethylation	PRSS36
708	cg00524818	chr6	71607590	-	56676522		AAATAACTAATTATTCCAACTATATCTAATTATCCTAAAACAACTAAACC		II			NA	NA	NA	NA	NA	NA		OpenSea	TTTTTGTATATGGATAACTAATTGTTCCAACTATATCTAATTGTCCTGGAACAACTGAGC[CG]CCATTACAACTTTTTCAAAAATCAGCTATGCATATATGTATGGGTTTATTTCTGGATGCT	CGGCTCAGTTGTTCCAGGACAATTAGATATAGTTGGAACAATTAGTTATC	B3GAT2	NM_080742	Body																							NA	intermediateMethylation	B3GAT2
709	cg00524967	chr13	34391826	+	93678928		AAAATTTCACTCACTTAACAAATACCCAATAAAACTTCATTAAATAAATC		II			NA	NA	NA	NA	NA	NA	chr13:34392127-34392493	N_Shore	CCAATAAGAATATTGAGGAATAGAGGTAACAAAGGATAGTGAAGATCAGACATTTTCAAG[CG]ATTCATCCAATGAAGCTTTACTGGGTACCTGCCAAGTGAGTGAAACCCTGAGATGTATAT	GGGTTTCACTCACTTGGCAGGTACCCAGTAAAGCTTCATTGGATGAATCG	RFC3;RFC3	NM_181558;NM_002915	TSS1500;TSS1500						13:34391565-34392946	Promoter_Associated	RFC3;RFC3	ENST00000380071.3;ENST00000434425.1	TSS1500;TSS1500	RFC3;RFC3	ENST00000380071.3;ENST00000434425.1	TSS1500;TSS1500			chr13:34391566-34392927	6	chr13:34391292-34393488	6		TRUE		NA	NA	RFC3
710	cg00525118	chr1	20671464	-	60674227		AAAAAATTAAACTCTAAAATCAAACCATCCTAAATCRTAATCTCAAATCC		II			NA	NA	NA	NA	NA	NA	chr1:20669566-20670018	S_Shore	TGTTCAAAGGAAAGGGATTGGGCTCTGGGGTCAGACCATCCTGAGTCGTGATCTCAGATC[CG]TTCCTAACTTGCTGTGTGACCCTCAGCTCACCACTCTCCTCTGATTTGCAATGTCCTCAG	CGGATCTGAGATCACGACTCAGGATGGTCTGACCCCAGAGCCCAATCCCT	VWA5B1	NM_001039500	Body								VWA5B1	ENST00000525343.1	5'UTR	VWA5B1;VWA5B1	ENST00000485375.2;ENST00000525343.1	3'UTR;5'UTR	chr1:20671185-20671575	3								NA	NA	VWA5B1
711	cg00525277	chr6	32064239	+	94756490	13763220	AACATATATATTTACAATACAAACTACAACAACAAAAACTACAATATACA	GACGTATATATTTACAATACGAACTACAACGACGAAAACTACGATATACG	I	C	Grn	NA	NA	NA	NA	NA	NA	chr6:32063533-32065044	Island	CAACACATGCAGCGGCCACTCTCACAGCGGCCCCGGCCACGACAGTCCCCAGGACAGCTG[CG]CACACCGCAGTCCTCGCCGCTGTAGCCCGCATTGCAAACACACACGCCGTTCTCGCAGCG	GGCGTGTGTGTTTGCAATGCGGGCTACAGCGGCGAGGACTGCGGTGTGCG	TNXB	NM_019105	Body					6:32171573-32172951	6:32063883-32064441	Unclassified_Cell_type_specific				TNXB	ENST00000486148.1	3'UTR	chr6:32063585-32064335	3						TRUE		NA	intermediateMethylation	TNXB
712	cg00525681	chr13	88329151	-	25755227	5700889	TCCTCCAATACAATCTCATCCACAAAATTCAATCTAAAACTTTTAACCCA	TCCTCCAATACAATCTCATCCGCGAAATTCAATCTAAAACTTTTAACCCG	I	A	Red	NA	NA	NA	NA	NA	NA	chr13:88329394-88329885	N_Shore	TGCAGTATCTCTTCCTCCAGTACAATCTCATCCGCGAGATTCAGTCTGGAACTTTTGACC[CG]GTCCCAAACCTCCAGCTGCTATTCTTGAATAACAACCTCCTGCAGGCCATGCCCTCAGGC	CGGGTCAAAAGTTCCAGACTGAATCTCGCGGATGAGATTGTACTGGAGGA	SLITRK5	NM_015567	Body			RDMR		13:87126449-87127153									chr13:88328965-88329355	3						TRUE		NA	NA	SLITRK5
713	cg00526276	chr16	14431423	+	10630980		ATACACTTTTTACTACTCTTATCRTCTCTATATCCCCAACATAAAAAACC		II			rs1618972	0.000416	NA	NA	NA	NA		OpenSea	CCCGCGTGCTCAGCCATGCCATCGTTTATTCTGAAAATATTTACTAGTGTCTCCCAGGCA[CG]GTTCCCTATGCTGGGGATACAGAGACGACAAGAGTAGCAAAAAGTGCACATGCTCATAGT	CGGTTCCCTATGCTGGGGATACAGAGACGACAAGAGTAGCAAAAAGTGCA							TRUE												chr16:14431372-14432114	3	chr16:14431335-14432132	6		TRUE		NA	intermediateMethylation	NA
714	cg00526547	chr22	37040626	+	2612274		TCAACCATACTACCTCTCAATATTAACATTACCTATTAATAAACTTAAAC		II			NA	NA	NA	NA	NA	NA		OpenSea	TCTAGCAGATTGCGAAGACAAACTGCATGATCAAGCTGAGAAAATGTGGCAATTTGTAAG[CG]TTCAAGTTTATTAACAGGTAATGCTAATACTGAGAGGTAGCATGGCTGAATGACTTTGGC	CAGCCATGCTACCTCTCAGTATTAGCATTACCTGTTAATAAACTTGAACG	CACNG2	NM_006078	Body														chr22:37040365-37040630	3								NA	intermediateMethylation	CACNG2
715	cg00526629	chr1	187378159	-	83644301		CTATAATTTAATTCTTCCTTCCAATTATTCTATAATATTTAATATCCCCC		II			NA	NA	NA	NA	NA	NA		OpenSea	TGACTGACTCTCTGTAGTTTAATTCTTCCTTCCAGTTATTCTGTGATGTTTGATGTCCCC[CG]TTCCTGAACCACCTGGAAATTCTGTGTATGGATTGTGTTGTCTCTTGGCTTTTGTCATTG	CGGGGGACATCAAACATCACAGAATAACTGGAAGGAAGAATTAAACTACA							TRUE																	TRUE		NA	NA	NA
716	cg00526772	chr10	119830037	+	36680290		AAAATCTTTTAATAATCTCCAACTACTTAACCCCAACTCCTTAACAAAAC		II			NA	NA	NA	NA	NA	NA		OpenSea	GTTATGGGAGGGAATGTGGCTGGAGAGATAGGTGGGAGCTGGATCACAAAGGGCAACAAA[CG]CCTTGCCAAGGAGTTGGGGCTAAGCAGTTGGAGACCATCAAAAGATTTTAAGTAGGGATG	CGCCTTGCCAAGGAGTTGGGGCTAAGCAGTTGGAGACCATCAAAAGATTT	CASC2;CASC2;CASC2	NR_026940;NR_026939;NR_026941	Body;Body;Body				TRUE				CASC2	ENST00000435944.1	5'UTR	CASC2;CASC2;CASC2;CASC2;CASC2	ENST00000454781.1;ENST00000414722.1;ENST00000435944.1;ENST00000454857.1;ENST00000439517.1	5'UTR;5'UTR;5'UTR;5'UTR;5'UTR	chr10:119829700-119830075	3						TRUE		NA	intermediateMethylation	CASC2
717	cg00526843	chr6	33084420	-	93733297		CTCTACCTAAAAAACCCTCCCCCTAATAAAATTCTACTCCTCCCTAAAAC		II			NA	NA	NA	NA	NA	NA	chr6:33084740-33084995	N_Shore	CCCTACTGTTTCTCTGCCTGAGGGACCCTCCCCCTGATGAGATTCTGCTCCTCCCTGAGA[CG]TGAAATGTCTCCCCCTCCTCCTCCAGCCGCCAGCAGAAAGGGCTGCTTTCCCTTCAGCGT	CGTCTCAGGGAGGAGCAGAATCTCATCAGGGGGAGGGTCCCTCAGGCAGA	HLA-DPB2	NR_001435	Body								HLA-DPB2	ENST00000435074.1	5'UTR	HLA-DPB2	ENST00000435074.1	5'UTR	chr6:33084265-33084610	3						TRUE		NA	NA	HLA-DPB2
718	cg00529656	chr4	143396838	+	18617542		CTCCTCTTAATTAATTTTACTATTAATACTTACAATTATACTATAAAATC		II			NA	NA	NA	NA	NA	NA		OpenSea	AAAATGGCCATTTTAAGAAAGAACCAAACTGAGCTGATAGAAGTCAAAAATCCACTTCAA[CG]ATTTTATAGTACAATTGCAAGTATTAACAGCAAAATCAACCAAGAGGAGGAAAGAATCTC	TCCTCTTGGTTGATTTTGCTGTTAATACTTGCAATTGTACTATAAAATCG	INPP4B;INPP4B	NM_003866;NM_001101669	5'UTR;5'UTR								INPP4B;INPP4B;INPP4B	ENST00000507861.1;ENST00000513000.1;ENST00000509777.1	TSS1500;5'UTR;5'UTR	INPP4B;INPP4B;INPP4B;INPP4B;INPP4B;INPP4B;INPP4B;INPP4B;INPP4B;INPP4B;INPP4B	ENST00000507861.1;ENST00000506517.1;ENST00000504632.1;ENST00000506243.1;ENST00000506000.1;ENST00000512630.1;ENST00000510812.1;ENST00000513000.1;ENST00000509777.1;ENST00000503927.1;ENST00000506788.1	TSS1500;3'UTR;3'UTR;3'UTR;5'UTR;5'UTR;5'UTR;5'UTR;5'UTR;5'UTR;5'UTR	chr4:143396760-143397155	3								NA	intermediateMethylation	INPP4B
719	cg00530268	chr3	126921916	-	79694225		ATTACTCATATATTTACCTTTCCAACAATCTTCTTTCCTACCAAAATCTC		II			NA	NA	NA	NA	NA	NA		OpenSea	GCTGTTATACAATTACTCATATATTTGCCTTTCCAGCAGTCTTCTTTCCTGCCAAAATCT[CG]ATGCCTCTGCCTGGAATCATTTTCTTTCAGCCTGAAGAACTACTTCCATGCTTTGAATCA	CGAGATTTTGGCAGGAAAGAAGACTGCTGGAAAGGCAAATATATGAGTAA											Y_RNA	ENST00000391254.1	TSS1500	Y_RNA	ENST00000391254.1	TSS1500	chr3:126921760-126921990	3								NA	intermediateMethylation	NA
720	cg00530438	chr7	106606094	+	99730208		CTCCAAACAATCTTTAATTATTATCTAACTTCCTCTATCATTTTACCTAC		II			NA	NA	NA	NA	NA	NA		OpenSea	AGAAAAAGAAAACTATTGTAAGAAATGGAATACTAAAAGCCCTTGTAACAGATCCATTTC[CG]TAGGCAAAATGACAGAGGAAGTCAGATAATAATCAAAGATTGCCTGGAGAGCAGGAAATC	TCCAGGCAATCTTTGATTATTATCTGACTTCCTCTGTCATTTTGCCTACG							TRUE										chr7:106606000-106606250	3						TRUE		NA	intermediateMethylation	NA
721	cg00531137	chr16	57643932	+	72645169		ACACAATACRAAACTTATTACCAACACTTAAACAATACTTTTAAAAAACC		II			NA	NA	NA	NA	NA	NA		OpenSea	TAATGGAAACAATTCTAAAATGGAAAAAAAAAAAGGCACGCACAATGCTATCAGTTGGCT[CG]GCTTCCTAAAAGCACTGCTTAAGTGCTGGCAATAAGCCCCGCACTGTGCTGTCTATGGTT	CGGCTTCCTAAAAGCACTGCTTAAGTGCTGGCAATAAGCCCCGCACTGTG					chr16:57643668-57643668		TRUE		16:57643436-57644235	Unclassified				GPR56	ENST00000565587.1	TSS1500	chr16:57643840-57644255	3						TRUE		NA	NA	NA
722	cg00531453	chr7	123673926	+	49606121	7631179	TTAAAAAAATAAATCAAACCCCACAACAACAATTTAAATAAAAAATAACA	TTAAAAAAATAAATCAAACCCCGCGACAACAATTTAAATAAAAAATAACG	I	C	Grn	rs11771905	0.16063	NA	NA	NA	NA	chr7:123672063-123673691	S_Shore	AAGCCAGCTGTGTCCCAGTCATAGAGAATAAACTCGAGACTCCACGCCTGCCCGCCCCTG[CG]TTACCCTCCATCTAAATTGCTGCCGCGGGGCCTGATCCACTTTTCCAATCTATTTCTTGG	TTGGAAAAGTGGATCAGGCCCCGCGGCAGCAATTTAGATGGAGGGTAACG	TMEM229A	NM_001136002	TSS1500								TMEM229A;RP5-921G16.1	ENST00000455783.1;ENST00000484322.1	TSS1500;5'UTR	TMEM229A;RP5-921G16.1	ENST00000455783.1;ENST00000484322.1	TSS1500;5'UTR	chr7:123673665-123674095	3						TRUE		NA	intermediateMethylation	TMEM229A
723	cg00532474	chr18	43652594	-	88648968	22710956	AAAATCCAAACTCTACAAAATAATAAACAAAATCTAATCAAATAATCACA	GAAATCCAAACTCTACGAAATAATAAACGAAATCTAATCAAATAATCGCG	I	A	Red	NA	NA	NA	NA	NA	NA	chr18:43651796-43652455	S_Shore	CCTGGACAGCACGAAATCCAGGCTCTGCGGGGTGATAGACGGGATCTGATCAGATGGTCG[CG]AGGACCCGGTTTAAGCTACAGAAGGCCTGGGGCCGACAACTCCCGCAGACGCCTTGGCTT	CGCGACCATCTGATCAGATCCCGTCTATCACCCCGCAGAGCCTGGATTTC	PSTPIP2	NM_024430	TSS1500					18:41905718-41906657	18:43651677-43652612	Promoter_Associated	PSTPIP2;PSTPIP2	ENST00000360076.3;ENST00000409746.3	TSS1500;TSS1500	PSTPIP2;PSTPIP2;PSTPIP2	ENST00000360076.3;ENST00000409746.3;ENST00000469996.1	TSS1500;TSS1500;TSS1500			chr18:43650453-43652863	6	chr18:43650656-43652976	6		TRUE		NA	intermediateMethylation	PSTPIP2
724	cg00532633	chr16	75339601	-	98733398		ACACAACRTCAAAATACAATAAACATAAACCACTCTAAATCACTATCATC		II			NA	NA	NA	NA	NA	NA		OpenSea	AACAGCACTTGGCACAGCGTCAAGGTGCAATAAGCATGAGCCACTCTGAGTCACTGTCAT[CG]TTTAAGCTTAAAGCCCCAGGGGGTTCTTTTAAGAGAAAGAGAACCAGTTCCCAACACTGA	CGATGACAGTGACTCAGAGTGGCTCATGCTTATTGCACCTTGACGCTGTG	CFDP1	NM_006324	Body				TRUE							CFDP1;CFDP1;CFDP1	ENST00000562602.1;ENST00000570103.1;ENST00000564793.1	TSS1500;3'UTR;3'UTR	chr16:75339160-75339675	3								NA	NA	CFDP1
725	cg00532778	chr3	177067787	+	90650463		CAAATAACTACACAAAACAAATAATAATCTAATTTATCCTATTACTTTAC		II			NA	NA	NA	NA	NA	NA		OpenSea	CTCATTCCAAAACATTTCTAAAAATGTTATTTTTAAAACAACTTTAACATTTCAAGTGAA[CG]TAAAGTAATAGGATAAACCAGATTATCATCTGTTCTGTGTAGTCACTTGAAAAGCAACCT	AAGTGACTACACAGAACAGATGATAATCTGGTTTATCCTATTACTTTACG											RP11-706D8.3	ENST00000457125.1	TSS1500	RP11-706D8.3	ENST00000457125.1	TSS1500										NA	NA	NA
726	cg00532797	chr2	150626901	-	51727968		TAATAACACATTTTATAACATTCCTTACATATTTTCTTATCTCATTTCCC		II			NA	NA	NA	NA	NA	NA		OpenSea	AATAGTCAGCATGGTAACACATTTTATGACATTCCTTGCATATTTTCTTGTCTCATTTCC[CG]TTTTCCATACCTATACTACCCTGGGTTTGCACTTCTCAAATAAAGTAATGCCACATTCAT	CGGGAAATGAGACAAGAAAATATGCAAGGAATGTCATAAAATGTGTTACC	LOC101929231	NR_110240	Body								AC007364.1;AC144449.1	ENST00000295052.3;ENST00000449714.1	3'UTR;5'UTR	AC007364.1;AC144449.1	ENST00000295052.3;ENST00000449714.1	3'UTR;5'UTR	chr2:150626740-150626975	3								NA	NA	LOC101929231
727	cg00533202	chr5	180511822	+	40631929		ACTTTAAAAACACAAATTAAATCCTAAAACAAATAAATTTACCAAATACC		II			NA	NA	NA	NA	NA	NA		OpenSea	GCAGAGGGCCCGGTGGACCACTTGGATCCCACCTTCAGAGAAGAGGCTTCACCTAGCAGC[CG]GTACTTGGCAAATCCATCTGTTTCAGGACTTAACTTGTGTTCCCAAAGCCTAGAAAGCAC	CTTTGGGAACACAAGTTAAGTCCTGAAACAGATGGATTTGCCAAGTACCG							TRUE										chr5:180511745-180512415	3						TRUE		NA	intermediateMethylation	NA
728	cg00534022	chr2	8686087	-	8645593		TATCCCTAAAACCCRAAAAAACCCTTAACCCCTTCTTCCCTTTTTAATAC		II			NA	NA	rs140255155	0.0137	rs140255155	0.0137		OpenSea	CCTGCCTGGGTTGTCCCTGAGGCCCGAGAGAGCCCTTGGCCCCTTCTTCCCTTTTTAATA[CG]TCCCTTCATCTTCCTTTAAACCATGCTGCACTTTGACATGTAGAGGTGATCACTCTGAAA	GTCCCTGAGGCCCGAGAGAGCCCTTGGCCCCTTCTTCCCTTTTTAATACG								2:8603538-8603636			AC011747.3	ENST00000418358.1	3'UTR	AC011747.3	ENST00000418358.1	3'UTR	chr2:8686085-8686515	3						TRUE		NA	NA	NA
729	cg00534516	chr5	118193625	+	88679464		ATTCAATTCTATTCTACTTACTTTTCATACATCTATAAACTATCCCAAAC		II			NA	NA	NA	NA	NA	NA		OpenSea	AGTGGTTGTGCAACTGGACTTACTGCTTCCTCTTACATATCTGCCATCATCAAGCGACTA[CG]CCTGGGATAGTTTACAGATGTATGAAAAGCAAGCAGAACAGAATTGAATCTTATCAGTGG	CGCCTGGGATAGTTTACAGATGTATGAAAAGCAAGCAGAACAGAATTGAA	DTWD2;DTWD2	NM_001308081;NM_173666	Body;Body														chr5:118193380-118193750	3								NA	NA	DTWD2
730	cg00538212	chr7	158751591	+	17688543		AAATTACAAACTTTAAATCAAAAAAAACCTTAAACCCACCTAATACTCTC		II			rs11975350	0.015554	NA	NA	NA	NA	chr7:158752436-158752716	N_Shore	GAGGCGGGGACACGCCGGGGAGCACAGGCTGCTGAGCCAGAGCCTGAGCACAGTCGGAGC[CG]AGAGCATCAGGTGGGCTTAAGGTTTCTTCTGACTCAAAGCCTGTAATTTACAACTGCCCA	AATTACAGGCTTTGAGTCAGAAGAAACCTTAAGCCCACCTGATGCTCTCG																	chr7:158751420-158751935	3						TRUE		NA	intermediateMethylation	NA
[truncated: 34,242 more rows]
[truncated: 3 more columns]
