# Supplementary material for: Systematic investigation of interindividual variation of DNA methylation in human whole blood
Source: Genome Biol. 2026 Mar 5;27:128. doi: 10.1186/s13059-026-04021-1 (PMC13069719; doi:10.1186/s13059-026-04021-1)
Supplement: Supplementary file 4 — Additional file 4. List of all VMPs in whole blood with low ICC. [file 13059_2026_4021_MOESM4_ESM.csv]

	Name	X.x	chr	pos	strand	AddressA	AddressB	ProbeSeqA	ProbeSeqB	Type	NextBase	Color	Probe_rs	Probe_maf	CpG_rs	CpG_maf	SBE_rs	SBE_maf	Islands_Name	Relation_to_Island	Forward_Sequence	SourceSeq	UCSC_RefGene_Name	UCSC_RefGene_Accession	UCSC_RefGene_Group	Phantom4_Enhancers	Phantom5_Enhancers	DMR	X450k_Enhancer	HMM_Island	Regulatory_Feature_Name	Regulatory_Feature_Group	GencodeBasicV12_NAME	GencodeBasicV12_Accession	GencodeBasicV12_Group	GencodeCompV12_NAME	GencodeCompV12_Accession	GencodeCompV12_Group	DNase_Hypersensitivity_NAME	DNase_Hypersensitivity_Evidence_Count	OpenChromatin_NAME	OpenChromatin_Evidence_Count	TFBS_NAME	TFBS_Evidence_Count	Methyl27_Loci	Methyl450_Loci	Random_Loci	metStatus	methStatus
8	cg00003622	8	chr16	10834206	-	29745141	NA	ATAAATAAATCTACAACTCTTAACTAAACTCTTCTCATATATCTTAAACC		II			NA	NA	NA	NA	NA	NA	chr16:10837584-10838196	N_Shelf	TGTGGGTCTGGGTGGGTGGATCTGCAGCTCTTGGCTGGACTCTTCTCATGTGTCTTGGGC[CG]CTGGTTTAGGAGGCCTTCACTGAGAGCACAGGGGTGGCTCAGCTCAGTTCCAGGTGTTTC	CGGCCCAAGACACATGAGAAGAGTCCAGCCAAGAGCTGCAGATCCACCCA							NA											NA		NA	chr16:10834146-10835412	6	NA	NA	NA	NA	NA
10	cg00004963	10	chr6	147124996	+	19752541	NA	AAACATTCTAAAAAACTAATTAACTTATTAAAACTTTTCCCAACTATCCC		II			NA	NA	NA	NA	NA	NA		OpenSea	TCGGCTTCTGGGCCGAGTCCCACTCAGGGCCATTCAAACGCGGCCGCGCGCGCGGCCTGC[CG]GGATAGCTGGGAAAAGTCTTAACAAGCCAATTAGCTCCTCAGAATGCCTACAGAATCCCC	GGCATTCTGAGGAGCTAATTGGCTTGTTAAGACTTTTCCCAGCTATCCCG	LOC729176;C6orf103	NR_003954;NM_024694	TSS200;Body				NA	6:147166553-147166690			RP11-497D6.2;ADGB;ADGB	ENST00000562413.1;ENST00000367493.3;ENST00000367488.1	TSS200;3'UTR;3'UTR	RP11-497D6.2;ADGB;ADGB;ADGB	ENST00000562413.1;ENST00000367493.3;ENST00000367488.1;ENST00000493950.2	TSS200;3'UTR;3'UTR;3'UTR	chr6:147124825-147125095	3		NA		NA	NA	TRUE	NA	NA	NA
33	cg00020590	33	chr2	173891947	-	50780574	NA	TCAATTTTAAATCRTCACTAAAATCTACCTTTATTCTCAACTCAACAAAC		II			NA	NA	NA	NA	NA	NA		OpenSea	TTTAATGAAATTCAGTTTTGGGTCGTCACTGAGATCTGCCTTTGTTCTCAGCTCAGCAAG[CG]TGTTCAGCTATTAAAAAAATTTATTAAGATAGCAGCCCAGTAAGTATATTTAGCTTGGAA	CGCTTGCTGAGCTGAGAACAAAGGCAGATCTCAGTGACGACCCAAAACTG	RAPGEF4;RAPGEF4;RAPGEF4;RAPGEF4;RAPGEF4	NM_001282901;NM_007023;NM_001100397;NM_001282900;NM_001282899	Body;Body;Body;Body;Body				NA							RAPGEF4	ENST00000498533.1	5'UTR		NA		NA	chr2:173891888-173893002	6	NA	NA	NA	NA	NA
70	cg00047185	70	chr19	54196849	-	4804264	NA	TTATATATTATATACACACAAAATACTCTTCTAAACACAAAAAATACTCC		II			NA	NA	NA	NA	NA	NA		OpenSea	ATTTTATATTCTTATATATTATGTACACACAAAATACTCTTCTAAACACAGAGAATACTC[CG]ATATCACCTAGGGTGTGTGTGCGTGTGCGTGTGTGTGCGTGTGTGTGTGGTTCTTTTCTG	CGGAGTATTCTCTGTGTTTAGAAGAGTATTTTGTGTGTACATAATATATA	MIR526B	NR_030190	TSS1500				NA				MIR526B	ENST00000384848.1	TSS1500	MIR526B	ENST00000384848.1	TSS1500		NA		NA		NA	NA	TRUE	NA	NA	intermediateMethylation
136	cg00088989	136	chr2	96968012	+	26721529	NA	AACAAAAATAACTTATATTTACTAAACACTCRATTTATATAAAACAACAC		II			NA	NA	NA	NA	NA	NA	chr2:96971125-96971556	N_Shelf	AATGGAAAATGAATATTAACAGCACCTATTCATGGAGTTATGTAGGGTTGGGGGAAGACA[CG]TGCTGTTCCACACAAATCGAGTGCTCAGTAAATATAAGCCACTTCTGCCAACCAGTACAG	CGTGCTGTTCCACACAAATCGAGTGCTCAGTAAATATAAGCCACTTCTGC	SNRNP200	NM_014014	Body				NA		2:96967841-96968038	Gene_Associated_Cell_type_specific	SNRNP200	ENST00000536601.1	5'UTR	SNRNP200	ENST00000536601.1	5'UTR		NA		NA		NA	NA	TRUE	NA	NA	NA
152	cg00100114	152	chr7	101932902	-	58698859	NA	CAAAAAAAAACCCAAAAAAACTTTATTAACACCTATAATCTCCAAAATTC		II			NA	NA	NA	NA	NA	NA	chr7:101929503-101931089	S_Shore	GGAGTTGAGCTCAGAGAAAGGCCCAGGGAAGCTTTATTAGCACCTGTAGTCTCCAGAGTT[CG]GGGATGCTCAGATCTTAGGGGTGCCACCAGAGGTCTCAGGAGGCACTGGTATGAGTGTCC	AGAGAAAGGCCCAGGGAAGCTTTATTAGCACCTGTAGTCTCCAGAGTTCG	SH2B2	NM_020979	Body				NA		7:101932757-101932954	Unclassified_Cell_type_specific				SH2B2	ENST00000444095.1	5'UTR		NA	chr7:101927701-101933699	6	chr7:101927675-101935578	6	NA	TRUE	NA	NA	NA
165	cg00106225	165	chr4	38510396	+	10784960	NA	TCTTTATTTCCTACCTTCTTTTAAATAAACCAACTATTTTTTAACTAATC		II			rs73139945	0.010522	NA	NA	NA	NA		OpenSea	AACCACCAAAAAATAGCACAAAGATATGAGTAAAACAAAAATATAATAAAGGAAAGGAAA[CG]ATCAGTTAAAAAATAGTTGGTTCACTCAAAAGAAGGCAGGAAATAAAGACAACAAAGAAC	CGATCAGTTAAAAAATAGTTGGTTCACTCAAAAGAAGGCAGGAAATAAAG	LINC01258	NR_110951	Body				NA				RP11-213G21.1;RP11-83C7.2	ENST00000507056.1;ENST00000512517.1	TSS1500;3'UTR	RP11-213G21.1;RP11-83C7.2	ENST00000507056.1;ENST00000512517.1	TSS1500;3'UTR		NA		NA		NA	NA	NA	NA	NA	NA
250	cg00165619	250	chr1	22903087	+	1673336	NA	AAAAAAATAACCAAACAAACACCTATATCCTAAAAAACCAAATAAAAACC		II			rs55844027	0.039977	NA	NA	NA	NA	chr1:22902802-22903413	Island	TGGTGTGCGGCGTCTCAAGCTCAACACGGAGGTGCGCAGTGTGGGTCCCCTCAGCAAGCG[CG]GCTTCTACCTGGCCTTCCAGGACATAGGTGCCTGCCTGGCCATCCTCTCTCTCCGCATCT	AGAGGATGGCCAGGCAGGCACCTATGTCCTGGAAGGCCAGGTAGAAGCCG	EPHA8;EPHA8	NM_001006943;NM_020526	Body;Body				NA	1:22775390-22775969										NA	chr1:22902968-22903727	5		NA	NA	TRUE	NA	NA	intermediateMethylation
258	cg00172225	258	chr10	124912800	+	83766849	NA	TAAATATCAAAAACTCACTAAAAAATTTCAATTTAATCCATACTTTAACC		II			NA	NA	NA	NA	NA	NA	chr10:124913631-124914726	N_Shore	CTTCACACAAAATCAAATAAAACGATATATATTTTTCTTTTACAAAAGGCAGTGAAAAAG[CG]GTTAAAGCATGGATTAAATTGAAATTTTTCAGTGAGCCTTTGACATTCAAGAATAACTCA	CGGTTAAAGCATGGATTAAATTGAAATTTTTCAGTGAGCCTTTGACATTC	BUB3;BUB3	NM_004725;NM_001007793	TSS1500;TSS1500				NA		10:124912488-124912808	Unclassified_Cell_type_specific	BUB3;BUB3;BUB3;BUB3	ENST00000368865.4;ENST00000538238.1;ENST00000368859.1;ENST00000368858.5	TSS1500;TSS1500;TSS1500;TSS1500	BUB3;BUB3;BUB3;BUB3;BUB3	ENST00000368865.4;ENST00000538238.1;ENST00000368859.1;ENST00000368858.5;ENST00000490143.1	TSS1500;TSS1500;TSS1500;TSS1500;TSS1500		NA		NA	chr10:124891581-124918422	6	NA	TRUE	NA	NA	NA
263	cg00174654	263	chr1	115110293	+	86767418	NA	AACAACTTCAAAAAAACAATAACTATACAATTATCATTATCATCATCATC		II			NA	NA	NA	NA	NA	NA		OpenSea	GTGTTCAGAACAATGTTCAGCACATATTAAGCTTGATATAACTGTTACCTATGATGATGA[CG]ATGATGATGATAATGATAACTGTACAGTCACTGTCTTTCTGAAGTTGTTTGGTGATCAAG	ACAACTTCAGAAAGACAGTGACTGTACAGTTATCATTATCATCATCATCG	BCAS2	NM_005872	3'UTR				NA				BCAS2	ENST00000369541.3	3'UTR	BCAS2	ENST00000369541.3	3'UTR		NA		NA		NA	NA	TRUE	NA	NA	intermediateMethylation
286	cg00193867	286	chr4	6437362	-	65673197	NA	ATCTCTAAATATAATAAATTCTTCCTAAACCATCTATTTATACAAAATTC		II			NA	NA	NA	NA	NA	NA		OpenSea	AATTATTACTCATCTCTGAATGTGATGAGTTCTTCCTGAACCATCTATTTATACAAGATT[CG]TGCACCAGAGTGTCCAAAAGAGTAATCTAGTTCTTAGAAAACAGGCTTGTGAGTGAGAGT	TCTCTGAATGTGATGAGTTCTTCCTGAACCATCTATTTATACAAGATTCG	PPP2R2C;PPP2R2C;PPP2R2C	NM_020416;NM_001206995;NM_001206994	Body;Body;Body		chr4:6437206-6437206		NA				PPP2R2C	ENST00000314348.8	3'UTR	PPP2R2C;PPP2R2C	ENST00000314348.8;ENST00000507028.1	3'UTR;3'UTR		NA		NA		NA	NA	NA	NA	NA	intermediateMethylation
298	cg00204532	298	chr3	4533398	-	1747592	NA	CAATACCTAACACATAACATTCACCCAATAAATATCAATAATTATAATTC		II			NA	NA	NA	NA	NA	NA	chr3:4534412-4535367	N_Shore	AGAGTTTAGACCAATGCCTGACACATGGCATTCACCCAATAAGTGTCAATAATTATGATT[CG]TTTTGGCATTATTATGTCAGTAATAACTATTAGCTATGATTCTCCTCTAATTTGTTCCTA	CGAATCATAATTATTGACACTTATTGGGTGAATGCCATGTGTCAGGCATT							NA				AC024168.2	ENST00000412804.1	3'UTR	AC024168.2	ENST00000412804.1	3'UTR		NA		NA		NA	NA	TRUE	NA	NA	intermediateMethylation
319	cg00227341	319	chr2	75145194	-	89625275	NA	ATATAAAAATCTACTAACAAATCATCTAAAATAAAAACTCTCAACTAACC		II			NA	NA	rs114941793	0.012598	rs114941793	0.012598	chr2:75147005-75147336	N_Shore	TAGGCTCAACTGTGTGGAAGTCTGCTGACAGGTCATCTAAGATGAGGACTCTCAACTGAC[CG]TTGGATTTGCAATGTGGACCTGAAGAGTAATTGTGGTGAAGTTGTGAGAATGAAACTGAA	CGGTCAGTTGAGAGTCCTCATCTTAGATGACCTGTCAGCAGACTTCCACA	LINC01291	NR_125792	Body				NA				AC104135.3	ENST00000435984.1	TSS200	AC104135.3	ENST00000435984.1	TSS200	chr2:75144940-75145235	3		NA		NA	NA	NA	NA	NA	intermediateMethylation
409	cg00301576	409	chr2	42397985	-	33691213	NA	TCTCTACTTAATTAATATTCACTAATCAATAAACAATCTAACCATAAACC		II			NA	NA	NA	NA	NA	NA	chr2:42396301-42396933	S_Shore	TTGATAATAAGTCTCTACTTGGTTAATGTTCACTGATCAGTGAGCAGTCTGGCCATAGGC[CG]TACTATATCCAGATAATATCGAGATGAGATGGATTTTTAAAATCTAAAGTAAAAAAGTAA	CGGCCTATGGCCAGACTGCTCACTGATCAGTGAACATTAACCAAGTAGAG	LOC102723824;EML4;EML4	NR_110584;NM_001145076;NM_019063	TSS1500;Body;Body				NA				AC083949.1;AC083949.1;EML4	ENST00000422013.2;ENST00000458490.1;ENST00000482660.1	TSS1500;TSS1500;5'UTR	AC083949.1;AC083949.1;EML4;EML4	ENST00000422013.2;ENST00000458490.1;ENST00000409040.1;ENST00000482660.1	TSS1500;TSS1500;5'UTR;5'UTR		NA		NA	chr2:42395593-42399274	6	NA	NA	NA	NA	NA
427	cg00317246	427	chr14	60701555	+	71760978	NA	CCAAAATAACCACAACAATATTTCTAATCTCRTATACTCTTCTAAAACAC		II			NA	NA	NA	NA	NA	NA		OpenSea	TTCCAACTCATCATGGGGAAACGGAATTGCTCTTCTAGAACACGTATGTTCTAGAACACA[CG]TGTTCTAGAAGAGCATACGAGACTAGAAATATTGTTGTGGCCATTTTGGGAAAATAAGTT	CAAAATGGCCACAACAATATTTCTAGTCTCGTATGCTCTTCTAGAACACG							NA											NA	chr14:60701239-60702554	4		NA	NA	NA	NA	NA	NA
447	cg00329052	447	chr4	169935001	+	36671894	NA	CAACTAAATACCAAATTTAAATCTCRATAAACAACCTCAAAAACATAAAC		II			NA	NA	NA	NA	NA	NA	chr4:169930790-169931607	S_Shelf	ATTTCATTTTGATTGGGAACAAAAAATGTGGCCCATGAGCTTGTTATTTTGTTGAATTGG[CG]TTTATGCCTCTGAGGCTGCCCACCGAGACCTAAACCTGGCACTCAGTTGCCTAAGGCAGA	AACTGAGTGCCAGGTTTAGGTCTCGGTGGGCAGCCTCAGAGGCATAAACG							NA											NA		NA		NA	NA	TRUE	NA	NA	NA
469	cg00345704	469	chr17	39216495	-	78700855	NA	TTATAACTACCCRTTAAAATAAAAACTCTAAATTTAACTACTAAAACAAC		II			NA	NA	NA	NA	NA	NA		OpenSea	ATTTCCTGGAGTTGTAGCTGCCCGTTGAAATGAGAACTCTGGATTTAACTGCTGAGGCAG[CG]ATCCCTAAATCACTAAAGAATGCTTTGTTTTCTACCTGTCTACTTTTTCCCTAGAACGGA	CGCTGCCTCAGCAGTTAAATCCAGAGTTCTCATTTCAACGGGCAGCTACA	LOC730755	NM_001165252	TSS200				NA				KRTAP2-3	ENST00000391418.2	TSS200	KRTAP2-3	ENST00000391418.2	TSS200	chr17:39216320-39216535	3		NA		NA	NA	TRUE	NA	NA	intermediateMethylation
492	cg00364843	492	chr6	109109698	+	6807267	NA	ATCTTATTTATTCCTAATAATTAAAATAATATTACATTCCAATATTTCCC		II			NA	NA	NA	NA	NA	NA		OpenSea	AAATATTATTCTCAGTGGTGAAATCCTAAAAACATCCCATTTGAATTCAGGAATAAGACA[CG]GGAAATACTGGAATGCAACATCATCCTAATTATCAGGAACAAACAAGATGCAATTTTTAA	CGGGAAATACTGGAATGCAACATCATCCTAATTATCAGGAACAAACAAGA							NA				ZNF259P1	ENST00000572422.1	TSS1500	ZNF259P1	ENST00000572422.1	TSS1500		NA		NA		NA	NA	NA	NA	NA	NA
508	cg00376184	508	chr5	77242372	-	4787875	NA	ATTTATTATCCATCCATAAATTAAAAAAATATACTCTAAAATTCCATCCC		II			NA	NA	NA	NA	NA	NA		OpenSea	GCTTAATTTTGATTTATTGTCCATCCATAAATTAGAAAAATATGCTCTGGAATTCCATCC[CG]CTGAAAAGCTGTGCCTGATGTCAGGGGACTGGGTGATATTTAAGATGTCAGAAATACATA	CGGGATGGAATTCCAGAGCATATTTTTCTAATTTATGGATGGACAATAAA	LOC101929154	NR_105012	Body				NA				RP11-107N7.1	ENST00000523413.1	TSS200	RP11-107N7.1	ENST00000523413.1	TSS200	chr5:77242280-77242535	3		NA		NA	NA	NA	NA	NA	NA
523	cg00387819	523	chr10	20002868	-	21731116	NA	TCCCTTTATTACTCTTACAAAACATACAATAAATATATAAAACTTACTCC		II			NA	NA	NA	NA	NA	NA		OpenSea	AATGGGAAAAGTCCCTTTATTGCTCTTGCAGAGCATGCAATGGGTGTGTGGGGCTTGCTC[CG]TCGATGCCCCGCTGCCCAAACCTCTAGGGGGAGCACGCAGACAGGCAAGTTGTGGGGATC	CGGAGCAAGCCCCACACACCCATTGCATGCTCTGCAAGAGCAATAAAGGG	LOC101928834;MALRD1	NR_120646;NM_001142308	Body;Body				NA				RP11-354E11.2	ENST00000451713.1	3'UTR	RP11-354E11.2;C10orf112	ENST00000451713.1;ENST00000480707.1	3'UTR;5'UTR	chr10:20002785-20002990	3		NA		NA	NA	NA	NA	NA	NA
532	cg00397871	532	chr7	31692686	+	52747561	NA	TACAATTCTATCTCCCCCACTACACTATAAATTCTAACAAAACAAAAACC		II			NA	NA	NA	NA	NA	NA		OpenSea	AATAACTGAGCACCTAGTATGTGCCTGGCACAGAGTATGCAACAGTGACTAAATAGTATA[CG]GTCTCTGCCCTGCTAGAACTTACAGTGTAGTGGGGGAGATAGAATTGCAAACAAAAAGTA	CGGTCTCTGCCCTGCTAGAACTTACAGTGTAGTGGGGGAGATAGAATTGC	CCDC129	NM_194300	3'UTR				NA				CCDC129;CCDC129	ENST00000319386.3;ENST00000409210.1	3'UTR;3'UTR	CCDC129;CCDC129;CCDC129	ENST00000463693.1;ENST00000319386.3;ENST00000409210.1	5'UTR;3'UTR;3'UTR		NA		NA		NA	NA	TRUE	NA	NA	intermediateMethylation
548	cg00405803	548	chr5	87952153	-	23803280	NA	TAATATTCAAAACTATACTCRCTCATTATTTAATAACACACAAATCCAAC		II			NA	NA	NA	NA	NA	NA	chr5:87955638-87955864	N_Shelf	AATTAAATAGTTGGTATTCAAGGCTATGCTCGCTCATTGTTTAGTGACACACAAATCCAG[CG]ATGTGTGCCAGCAGACATTTTAAGTTGAATGTTTTCTCCTCTACGGTCTTTGTCATGAAA	CGCTGGATTTGTGTGTCACTAAACAATGAGCGAGCATAGCCTTGAATACC	LOC645323	NR_015436	Body				NA							LINC00461;LINC00461;LINC00461;LINC00461;LINC00461;LINC00461	ENST00000506978.1;ENST00000506014.1;ENST00000502301.1;ENST00000508885.1;ENST00000509405.1;ENST00000513805.1	3'UTR;3'UTR;3'UTR;3'UTR;3'UTR;3'UTR	chr5:87952040-87952390	3		NA		NA	NA	TRUE	NA	NA	NA
560	cg00413348	560	chr14	77889624	+	59625232	NA	AAACATTTCTTTAAAATATAATTCTATATATTCAATCCTATTTCCAAAAC		II			NA	NA	NA	NA	NA	NA		OpenSea	CAGCAATTGAGTTTTACAGGTATTCTTGGGCCAGGACGTTTTCCCTTCCATTCCCTCCTG[CG]TTTTGGAAATAGGACTGAACACATAGAACCACATTTCAAAGAAATGCTTCCCTTTCACTA	AGCATTTCTTTGAAATGTGGTTCTATGTGTTCAGTCCTATTTCCAAAACG	NOXRED1	NM_001113475	TSS1500				NA				NOXRED1;NOXRED1	ENST00000380835.2;ENST00000298358.3	TSS1500;TSS1500	NOXRED1;NOXRED1;NOXRED1	ENST00000380835.2;ENST00000555603.1;ENST00000298358.3	TSS1500;5'UTR;TSS1500		NA		NA		NA	NA	NA	NA	NA	NA
578	cg00427601	578	chr13	32985821	-	76801149	NA	AAAATAAAAAAATAATTAATTCCATATAACCTTCACCTCCCACAACCCCC		II			NA	NA	NA	NA	NA	NA		OpenSea	ATAAAAGGGAAAAAATAGAAAGATAATTAATTCCATATAACCTTCACCTCCCACAACCCC[CG]CTCAAATTCATTTAAAATCACTATTATAAGAGAAACTCAGGGGCTAATCTTGATTTCACA	CGGGGGTTGTGGGAGGTGAAGGTTATATGGAATTAATTATCTTTCTATTT	N4BP2L1;N4BP2L1;N4BP2L1;N4BP2L1;N4BP2L1	NM_001286460;NM_001286461;NM_052818;NM_001286459;NM_001079691	Body;Body;Body;Body;Body				NA				N4BP2L1;N4BP2L1	ENST00000530622.2;ENST00000459716.1	TSS200;3'UTR	N4BP2L1;N4BP2L1;N4BP2L1;N4BP2L1	ENST00000530622.2;ENST00000459716.1;ENST00000495479.1;ENST00000472298.1	TSS200;3'UTR;3'UTR;3'UTR		NA		NA		NA	NA	NA	NA	NA	NA
605	cg00443133	605	chr5	125615555	+	37768280	NA	AAATTAATACTCTATTCTAATTATCTTAAAATTCTTACTAACTTTTAAAC		II			NA	NA	NA	NA	NA	NA		OpenSea	TCCTTCAGATCAGCTATAAAATATGTGGGGACCAGTACAAAACGAAGATGTAGGGTTCCA[CG]TTCAAAAGTTAGTAAGAATTTCAAGACAACTAGAACAGAGCATCAATTTCAGTCTATTAG	AATTGATGCTCTGTTCTAGTTGTCTTGAAATTCTTACTAACTTTTGAACG	LOC101927488;LOC101927488	NR_105039;NR_105040	Body;Body				NA				RP11-114J13.1	ENST00000450613.2	TSS200	RP11-114J13.1	ENST00000450613.2	TSS200		NA		NA		NA	NA	NA	NA	NA	NA
611	cg00446965	611	chr16	49189804	+	93769825	NA	ACACTCTTATAATCTAAAATTTAACAACCTAATAAAAATACCAAAAACTC		II			NA	NA	NA	NA	NA	NA		OpenSea	CTCTCTCTCTCTCTCTCTCTCTCTCTCTCTCTACATATATATATATATAGCTTAATAGGA[CG]AGCTCCTGGTATTTTTACCAGGCTGCTAAATTCTAGATTACAAGAGTGTGCTTTCATGTC	CGAGCTCCTGGTATTTTTACCAGGCTGCTAAATTCTAGATTACAAGAGTG							NA											NA		NA		NA	NA	NA	NA	NA	intermediateMethylation
625	cg00459589	625	chr17	17180131	+	90647300	NA	AAAAATCACAATAAACAAACCATTTAAAAAATTTATAATATAAACTAAAC		II			NA	NA	NA	NA	NA	NA	chr17:17183886-17184699	N_Shelf	GACGGGGGTTTCACCTTCTTGGCCAGGCTGGTCTTGAACTCCTGACCTCATGATCCACCG[CG]CCCAGCCTACATCATAAATCTTCTAAATGGTCTGCCTACTGTGATCTTTCTCTCCTCCAA	CGCCCAGCCTACATCATAAATCTTCTAAATGGTCTGCCTACTGTGATCTT	COPS3	NM_003653	Body				NA				COPS3;COPS3	ENST00000539941.1;ENST00000486810.1	5'UTR;TSS1500	COPS3;COPS3;COPS3;COPS3;COPS3	ENST00000539941.1;ENST00000486810.1;ENST00000492672.1;ENST00000477299.1;ENST00000462236.1	5'UTR;TSS1500;3'UTR;3'UTR;3'UTR		NA		NA		NA	NA	TRUE	NA	NA	NA
661	cg00486525	661	chr2	150444762	-	98773445	NA	TTAATTAAAACCCATAAACCCATATTTTATTCCAAATATCCTTAATTTTC		II			NA	NA	NA	NA	NA	NA		OpenSea	TTTTTTAAAAATTGATTAAAGCCCATAAGCCCATATTTTATTCCAGATGTCCTTAGTTTT[CG]ACCTGGTATTCTTTTCCATTCCAGGATCCTGTCCGGAGTACATCACCATGTCTTCCAGGC	TGATTAAAGCCCATAAGCCCATATTTTATTCCAGATGTCCTTAGTTTTCG	MMADHC	NM_015702	TSS1500				NA		2:150443712-150444885	Promoter_Associated	MMADHC;MMADHC;MMADHC;MMADHC;AC144449.1	ENST00000428879.1;ENST00000460311.1;ENST00000422782.2;ENST00000303319.5;ENST00000449714.1	TSS1500;TSS1500;TSS1500;TSS1500;5'UTR	MMADHC;MMADHC;MMADHC;MMADHC;MMADHC;AC144449.1	ENST00000428879.1;ENST00000460311.1;ENST00000436114.1;ENST00000422782.2;ENST00000303319.5;ENST00000449714.1	TSS1500;TSS1500;TSS1500;TSS1500;TSS1500;5'UTR		NA		NA	chr2:150440050-150445954	6	NA	TRUE	NA	NA	NA
673	cg00493238	673	chr4	52776846	-	1787102	NA	TATTAAAAAAACCTAATTCCTAATCATAAACATCAAAACCTTTAAACTCC		II			NA	NA	NA	NA	NA	NA		OpenSea	GATTTCGTTTTTATTAAGGAAACCTGATTCCTAATCATAGGCATCAAAACCTTTAAGCTC[CG]TTGAGTTATAGGCTTTATGGTCAACAATTAGGATTTTGATAATTATCATAAATATCAAAC	CGGAGCTTAAAGGTTTTGATGCCTATGATTAGGAATCAGGTTTCCTTAAT	DCUN1D4;DCUN1D4;DCUN1D4;DCUN1D4	NM_001040402;NM_015115;NM_001287755;NM_001287757	Body;Body;Body;Body				NA							DCUN1D4;DCUN1D4;DCUN1D4;DCUN1D4;DCUN1D4;DCUN1D4;DCUN1D4;DCUN1D4	ENST00000508257.1;ENST00000510518.1;ENST00000507741.1;ENST00000509376.1;ENST00000510587.1;ENST00000507659.1;ENST00000477560.1;ENST00000512199.1	5'UTR;TSS200;3'UTR;3'UTR;5'UTR;5'UTR;3'UTR;3'UTR		NA		NA		NA	NA	NA	NA	NA	NA
681	cg00499139	681	chr3	150826472	-	78731182	NA	TCTATAACTTTCTCATCCCTAATAAACATTTCTATCCAATTCATTAAATC		II			NA	NA	NA	NA	NA	NA		OpenSea	ATTTTTCTACTTCTGTGGCTTTCTCATCCCTGGTGGACATTTCTGTCCAATTCATTGAAT[CG]TCATGGAACTGGTTTGTTAGATGTGACTAGGGGACGGAAAAAATTGGGAGTTTCTGCGCA	CTGTGGCTTTCTCATCCCTGGTGGACATTTCTGTCCAATTCATTGAATCG	MED12L	NM_053002	Body				TRUE							MED12L	ENST00000469768.1	5'UTR		NA		NA		NA	NA	TRUE	NA	NA	NA
687	cg00501035	687	chr4	22754557	+	1614556	NA	AAAAATTTTACACATTAACTCATAAAATAAAATCTCACTATAACAACCCC		II			NA	NA	NA	NA	NA	NA		OpenSea	TCAACCTGTCTAATCCTCAGTTTGTTTATCTATAAAAATGGGGTTAATTTTTTTTTCTGG[CG]GGGTTGTTATAGTGAGATTCCATTTCATGAGCTAATGTGTAAAATTCCCTTAGCAACTAC	CGGGGTTGTTATAGTGAGATTCCATTTCATGAGCTAATGTGTAAAATTCC	GBA3;GBA3;GBA3;GBA3;GBA3;GBA3	NR_102355;NR_102356;NM_020973;NM_001128432;NR_102357;NM_001277225	Body;Body;Body;Body;Body;Body				NA				GBA3	ENST00000508264.1	TSS1500	GBA3	ENST00000508264.1	TSS1500		NA		NA		NA	NA	NA	NA	NA	NA
689	cg00506612	689	chr12	6673264	+	59659575	NA	TATATACCACCATACCCTCATTACTTAATTTCAACAATAAACAATACTAC		II			NA	NA	NA	NA	NA	NA	chr12:6676999-6677755	N_Shelf	AAAATCCAACACTTGCTCTCAGAAGGAAATAGAGGAGCAAAGAAATGAAAATAAGATGGG[CG]CAGCATTGCTCACTGTTGAAACTAAGTAATGAGGGCATGGTGGCACACACCTGTAAATCC	GTGTGCCACCATGCCCTCATTACTTAGTTTCAACAGTGAGCAATGCTGCG	NOP2;NOP2	NM_001033714;NM_006170	Body;Body				NA		12:6671753-6673507	Gene_Associated	NOP2	ENST00000542015.1	3'UTR	NOP2;NOP2;NOP2;NOP2;NOP2;NOP2	ENST00000536506.1;ENST00000400580.2;ENST00000400580.2;ENST00000538420.1;ENST00000542919.1;ENST00000542015.1	TSS1500;3'UTR;1stExon;3'UTR;TSS1500;3'UTR		NA		NA	chr12:6671518-6673326	6	NA	TRUE	NA	NA	NA
690	cg00509187	690	chr13	44362093	-	77613989	NA	TTTTAAATTCTAAATAAAATTTTATTCACACAAACATTTCTTCAAAAATC		II			NA	NA	NA	NA	NA	NA	chr13:44359858-44361696	S_Shore	TTCCTTGCTTATTTTAAATTCTGAGTGGGATTTTATTCACACAAGCATTTCTTCAAGGGT[CG]TAAGGTCTGGGTAATACTTGAAATACCCTTTCTGGCAGGAATCCTCAATGCAGGGATTGT	CGACCCTTGAAGAAATGCTTGTGTGAATAAAATCCCACTCAGAATTTAAA	ENOX1	NM_017993	TSS1500			CDMR	NA		13:44361634-44363077	Unclassified_Cell_type_specific	ENOX1	ENST00000261488.6	TSS1500	ENOX1	ENST00000261488.6	TSS1500		NA	chr13:44362029-44362589	6	chr13:44359322-44363018	6	NA	TRUE	NA	NA	intermediateMethylation
691	cg00509249	691	chr6	109615579	-	30613272	NA	TCTAACACTTACAAAAAATTTCAACCCCRACCACRATATTTACTATCAAC		II			NA	NA	NA	NA	NA	NA	chr6:109611449-109612230	S_Shelf	GGGTCCTTTTTTCTAACACTTGCAGAAGATTTCAGCCCCGGCCACGATGTTTGCTGTCAG[CG]GATGGAAAAGTCTTCCTCAATTGATGGTTCATACCCCATTCTTCTGAAGTGCTGGTTATG	CGCTGACAGCAAACATCGTGGCCGGGGCTGAAATCTTCTGCAAGTGTTAG	CCDC162	NR_028595	Body				NA				CCDC162P;CCDC162P	ENST00000422819.1;ENST00000422819.1	1stExon;5'UTR	CCDC162P;CCDC162P;CCDC162P	ENST00000514758.1;ENST00000429614.1;ENST00000429614.1	5'UTR;1stExon;5'UTR	chr6:109615185-109615615	3		NA		NA	NA	TRUE	NA	NA	NA
695	cg00510689	695	chr5	156594470	-	76677358	NA	ATATCTACTACTTCAATCTTAATACCTACTTAATAAACCACTAACRTTCC		II			NA	NA	NA	NA	NA	NA		OpenSea	CCCACACTGATATGTCTGCTGCTTCAGTCTTGATGCCTGCTTGATAAACCACTGACGTTC[CG]TTTCTTTTTAAAGCTCTTCTGAGAAATGGTGGCAAAGACATCTTTCTGGAGTTTTTGTTT	CGGAACGTCAGTGGTTTATCAAGCAGGCATCAAGACTGAAGCAGCAGACA	FAM71B	NM_130899	TSS1500				NA				FAM71B	ENST00000302938.4	TSS1500	FAM71B;ITK	ENST00000302938.4;ENST00000521769.1	TSS1500;5'UTR	chr5:156594205-156594515	3		NA		NA	NA	TRUE	NA	NA	NA
749	cg00556616	749	chr18	12098198	+	60747935	NA	TATAAAAAACAAATCACTCRAAAAACCAACCACAAATTAAAACCCACTAC		II			NA	NA	NA	NA	NA	NA		OpenSea	CAAGCCCCTTTATATCTTATGTAGCAGCTTTTCTTAGATAGAGGAGGGTCCCATGTTGTC[CG]CAGTGGGCTCCAACTTGTGGTTGGCCCCTCGAGTGATCTGTTTTCCATAATAATAAAAAT	CGCAGTGGGCTCCAACTTGTGGTTGGCCCCTCGAGTGATCTGTTTTCCAT	ANKRD62	NM_001277333	Body				NA				U6	ENST00000363957.1	TSS1500	U6	ENST00000363957.1	TSS1500		NA		NA		NA	NA	NA	NA	NA	NA
762	cg00566450	762	chr13	34839416	-	88783919	NA	AAAAACCTATACTTATCAAATTCCTTTCCATAAATCCCCTTAAAAACAAC		II			NA	NA	NA	NA	NA	NA		OpenSea	TTAAAGTTGTCAGAAACCTGTACTTGTCAAATTCCTTTCCATGAATCCCCTTGAAGACAA[CG]CATGTCAGATTTATAGTTGTTTGTAATAGCATTCAGGAAAAGACTAGAGTAAAACAATTA	GAAACCTGTACTTGTCAAATTCCTTTCCATGAATCCCCTTGAAGACAACG							NA										chr13:34839260-34839450	3		NA		NA	NA	NA	NA	NA	NA
780	cg00574307	780	chr13	95096100	-	21721969	NA	ACCCAAATCAACTCATATAAAATAACTATAATAACRAAAATCAAAATTTC		II			NA	NA	NA	NA	NA	NA		OpenSea	ACCATGAGGAAGCCCAAATCAACTCATATAGAGTGACTATGATGGCGAGGATCAAGATTT[CG]GGAAGAAAAACAGTTAAGTTTTCAACGATGTATGAATCTCTCTCTCCAAGCAGGACTATA	CCCAAATCAACTCATATAGAGTGACTATGATGGCGAGGATCAAGATTTCG	DCT;DCT	NM_001129889;NM_001922	Body;Body				NA				DCT	ENST00000377021.4	TSS1500	DCT	ENST00000377021.4	TSS1500		NA	chr13:95096062-95096412	3		NA	NA	NA	NA	NA	intermediateMethylation
796	cg00587790	796	chr7	33255991	-	81687423	NA	TTTTTATTCCCAAACCTAAACCTCAATCCTATCCTTCAAAAAAACAAACC		II			NA	NA	NA	NA	NA	NA		OpenSea	ACACACAATTTTTTTTGTTCCCAAACCTAGGCCTCAGTCCTATCCTTCAAAAAAACAAGC[CG]AACTTTGTTTTCTGTTTGCCAAGGAAAGGGATTAGTGTGTCTGCACAAAGAAAAGTAATT	CGGCTTGTTTTTTTGAAGGATAGGACTGAGGCCTAGGTTTGGGAACAAAA	BBS9;BBS9;BBS9;BBS9	NM_001033604;NM_014451;NM_198428;NM_001033605	Body;Body;Body;Body				TRUE											NA		NA	chr7:33254846-33256443	6	NA	TRUE	NA	NA	NA
854	cg00618271	854	chr21	34186397	-	17735946	NA	AAATTATTACTTATAATAAATACCTACACTACTATATAAAATATCCTATC		II			NA	NA	NA	NA	NA	NA		OpenSea	TTTGGTCTGATGAATTGTTACTTATGGTAAATGCCTGCACTACTGTATAAAGTGTCCTAT[CG]TAGTTGTTCCAAAGAAAAAAAACTCATTTGAACTCCAAAGATAGACATTATTCTCTGTCT	AATTGTTACTTATGGTAAATGCCTGCACTACTGTATAAAGTGTCCTATCG	C21orf62;C21orf62;C21orf62	NM_019596;NM_001162496;NM_001162495	TSS1500;TSS1500;TSS1500				NA				C21orf62;C21orf62;C21orf62	ENST00000479548.1;ENST00000487113.1;ENST00000490358.1	TSS1500;TSS1500;TSS1500	C21orf62;C21orf62;C21orf62;C21orf62	ENST00000479548.1;ENST00000487113.1;ENST00000382373.4;ENST00000490358.1	TSS1500;TSS1500;TSS1500;TSS1500		NA		NA		NA	NA	NA	NA	NA	NA
944	cg00685573	944	chr14	79742823	-	34736525	NA	CTCAATATTTAACTATATTCCCAAATAAAATCAACCTTACCAAAATTCAC		II			NA	NA	NA	NA	NA	NA	chr14:79745153-79746059	N_Shelf	TGAAGAGTCTTCTCAGTATTTAACTGTGTTCCCAAATGGAATCAGCCTTACCAAAATTCA[CG]GTGACTTCTTTTGACATTTTGCAAAAAGTAAATAAATAAATTATAAGTATGACAAGTGAA	TCAGTATTTAACTGTGTTCCCAAATGGAATCAGCCTTACCAAAATTCACG	NRXN3	NM_004796	Body				NA											NA		NA		NA	NA	TRUE	NA	NA	NA
962	cg00691906	962	chr6	12203060	+	23687204	NA	AAAATTCTAATTTCTAAATAACTTTCTAATAACTATAACTCTTCTAACAC		II			NA	NA	NA	NA	NA	NA		OpenSea	GGGTGCTGGTTCCCATTCTCTCTTCTCTTGACCCATCCTCTGTAGCATGAGCATTAGCCA[CG]TGTCAGAAGAGTTACAGTCACTAGAAAGCTACCTAGAAATCAGAATTCCCTCTTCTTTCA	GAATTCTGATTTCTAGGTAGCTTTCTAGTGACTGTAACTCTTCTGACACG							TRUE											NA		NA		NA	NA	TRUE	NA	NA	intermediateMethylation
1000	cg00718681	1000	chr1	154243781	+	3682194	NA	TATATAATCTTTCATCCCTCACCCCACTCCAAAATTTAATTCTACCAAAC		II			NA	NA	NA	NA	NA	NA	chr1:154244710-154245289	N_Shore	TAAGTATGACTTAGATGGGTCCAGGCAAATAAACTAAAAAGAAGTGAAGGCAACATGTAT[CG]TCTGGCAGAACTAAATCTTGGAGTGGGGTGAGGGATGAAAGACTACATATTGGGTACAGT	CGTCTGGCAGAACTAAATCTTGGAGTGGGGTGAGGGATGAAAGACTACAT	HAX1;HAX1	NM_006118;NM_001018837	TSS1500;TSS1500				NA				HAX1;HAX1;HAX1;HAX1	ENST00000328703.7;ENST00000457918.2;ENST00000483970.2;ENST00000532105.1	TSS1500;TSS1500;TSS1500;TSS1500	UBAP2L;HAX1;HAX1;HAX1;HAX1;HAX1;HAX1;HAX1	ENST00000433615.1;ENST00000328703.7;ENST00000457918.2;ENST00000483970.2;ENST00000447768.2;ENST00000531435.1;ENST00000477780.2;ENST00000435087.1	3'UTR;TSS1500;TSS1500;TSS1500;TSS1500;TSS1500;TSS1500;TSS1500		NA	chr1:154243348-154243804	6	chr1:154243295-154245948	6	NA	TRUE	NA	NA	NA
1017	cg00740034	1017	chr2	33293518	+	91749454	NA	ACAAAATATACAACATCAAAAATCAACAATATAAACTATAAACTCTAAAC		II			NA	NA	NA	NA	NA	NA		OpenSea	ACTCCCACACCAGAGGGGTAATTTGTTATAAATGATGAACCTGCATTGACTCATCATCAT[CG]TCCAGAGTCCATAGTTTATATTGCTGACTCTTGATGTTGTACATTCTGTGGGTTTGGAAA	CGTCCAGAGTCCATAGTTTATATTGCTGACTCTTGATGTTGTACATTCTG	LTBP1	NM_206943	Body				NA										chr2:33293385-33293730	3		NA		NA	NA	NA	NA	NA	NA
1024	cg00746006	1024	chr17	38571937	+	55718532	NA	AACCTAAAACAATCCTCCAATATTAACATTATAAATATATACCATAACAC		II			NA	NA	NA	NA	NA	NA	chr17:38573716-38574243	N_Shore	AGGGATTAGGTGTCATAAGTCCTGTAATTTATTTTGAAATGATCCAGAGCAAATAGGCCG[CG]TGCCATGGCACACACCCATAATGCCAACACTGGAGGATTGCTTCAGGCCAGGAGTTCTAA	GCCTGAAGCAATCCTCCAGTGTTGGCATTATGGGTGTGTGCCATGGCACG	TOP2A	NM_001067	Body				NA		17:38571603-38572261	Promoter_Associated							chr17:38571620-38571970	3		NA		NA	NA	NA	NA	NA	intermediateMethylation
1066	cg00775864	1066	chr14	22573344	-	56737595	NA	ACCTATAACTCCCTCTAAATTTAAATAATAACAATCCACAATTAAACAAC		II			NA	NA	NA	NA	NA	NA		OpenSea	AATGCCATCCCACCTGTAACTCCCTCTAAATTTGAATAATAGCAGTCCACAGTTAGGCAG[CG]CACTTCTGAAAGGGTGTCAATTCTCGTTGTGTTCCACACTCATGGGGGATTTCCTCAAAG	CGCTGCCTAACTGTGGACTGCTATTATTCAAATTTAGAGGGAGTTACAGG							NA				TRAV24	ENST00000390453.1	TSS1500	TRAV24	ENST00000390453.1	TSS1500		NA		NA		NA	NA	NA	NA	NA	NA
1076	cg00782174	1076	chr19	47291626	-	93764529	NA	AATAACRAAAATCTACAAAAAACTAAATTCTAATAACRCAAATCCCRAAC		II			NA	NA	NA	NA	NA	NA	chr19:47290585-47291983	Island	GAGTGCCCCCAGATGGCGGAGGTCTGCAGGAGGCTAGGTTCTGGTGGCGCAGATCCCGGA[CG]CCTGGATCCGGGAGGCGGGGACCCGGGCTGCCTGGGTCTTGGACACTGAGGGCTGGGATG	ATGGCGGAGGTCTGCAGGAGGCTAGGTTCTGGTGGCGCAGATCCCGGACG	SLC1A5;SLC1A5;SLC1A5	NM_005628;NM_005628;NM_001145144	1stExon;5'UTR;TSS1500				NA	19:51982478-51984031	19:47290411-47292342	Promoter_Associated	SLC1A5;SLC1A5;SLC1A5;SLC1A5;SLC1A5	ENST00000542575.1;ENST00000306894.4;ENST00000412532.1;ENST00000542575.1;ENST00000306894.4	1stExon;1stExon;TSS1500;5'UTR;5'UTR	SLC1A5;SLC1A5;SLC1A5;SLC1A5;SLC1A5	ENST00000542575.1;ENST00000306894.4;ENST00000412532.1;ENST00000542575.1;ENST00000306894.4	1stExon;1stExon;TSS1500;5'UTR;5'UTR	chr19:47290485-47291775	3		NA		NA	TRUE	TRUE	NA	NA	intermediateMethylation
1094	cg00794759	1094	chr18	57432114	+	6743494	NA	TTCTTCAAATTAATACTTTATTCCTCTCCTCCAAAATTTAAAAACATAAC		II			NA	NA	NA	NA	NA	NA		OpenSea	AACAAACCTAAACTCTATTAATAACTCCCCACAGAATAACTTTCATAGAATTAAGATTAA[CG]TTATGTCCTTAAATTTTGGAGGAGAGGAATAAAGCATCAATTTGAAGAATATTTTCATAT	CGTTATGTCCTTAAATTTTGGAGGAGAGGAATAAAGCATCAATTTGAAGA							NA											NA	chr18:57430757-57432936	3		NA	NA	NA	NA	NA	NA
1100	cg00796866	1100	chr16	88744522	+	55682913	NA	CAAATCTCCRAAACTACCCTTCCAAAAATCAAAACCTCRAAAAAATAACC		II			NA	NA	NA	NA	NA	NA	chr16:88747747-88748018	N_Shelf	TGCTGCAATGGAACTAGGCAGCCTTGCCAGCCATCCGGCGGCAGTGCCGGCCCATGCTGG[CG]GCCACCTCCCCGAGGCTCTGACTCTTGGAAGGGTAGCCCCGGAGACCTGGCCGTGTCGAA	CGGCCACCTCCCCGAGGCTCTGACTCTTGGAAGGGTAGCCCCGGAGACCT	MGC23284;SNAI3	NR_024399;NM_178310	Body;3'UTR				NA	16:87272023-87272463			SNAI3;RP5-1142A6.3	ENST00000332281.5;ENST00000563261.1	3'UTR;5'UTR	SNAI3;RP5-1142A6.3	ENST00000332281.5;ENST00000563261.1	3'UTR;5'UTR		NA	chr16:88743993-88745968	6	chr16:88741619-88746576	6	NA	TRUE	NA	NA	intermediateMethylation
1106	cg00801360	1106	chr9	131450106	-	76736593	NA	ACAATAACTACATTAAAACTCATTAAAACCTAAAATTCCTAAACCCAAAC		II			NA	NA	NA	NA	NA	NA	chr9:131450972-131452682	N_Shore	CAGGCTTCAGTGCAGTGGCTGCATTGGGGCTCATTGAAGCCTGGAATTCCTGGGCCCAAG[CG]ATCCTCCTGCCTTGGCCTCCCAAAGTGTTGGGATAACAGGAGTGAGCTATTGCATGGCCA	CGCTTGGGCCCAGGAATTCCAGGCTTCAATGAGCCCCAATGCAGCCACTG	SET;SET	NM_003011;NM_001122821	TSS1500;Body				NA				SET;SET	ENST00000322030.8;ENST00000494141.1	TSS1500;TSS1500	SET;SET	ENST00000322030.8;ENST00000494141.1	TSS1500;TSS1500		NA		NA		NA	NA	TRUE	NA	NA	intermediateMethylation
1114	cg00809744	1114	chr17	4089535	+	9723929	NA	TAAATAATAATATATAACTCTAATAAAAACAAACACCTTATACAAACRCC		II			NA	NA	NA	NA	NA	NA		OpenSea	CTGGAGTGTTTTCACCCCAACAAGTGGAAATGAACGGAATGCACCACTCTGCCTGCAGTA[CG]GCGCTTGCATAAGGTGCCTGCCCTCATCAGAGTTATACATCATCACTTAGAGGCAAGAAC	CGGCGCTTGCATAAGGTGCCTGCCCTCATCAGAGTTATACATCATCACTT	ANKFY1;ANKFY1;ANKFY1	NR_047571;NM_001257999;NM_016376	Body;Body;Body				NA				Y_RNA	ENST00000516003.1	TSS200	ANKFY1;ANKFY1;Y_RNA;ANKFY1	ENST00000573722.1;ENST00000574736.1;ENST00000516003.1;ENST00000572412.1	3'UTR;5'UTR;TSS200;3'UTR		NA		NA		NA	NA	NA	NA	NA	intermediateMethylation
1138	cg00826921	1138	chr3	143692146	-	6714256	1662903	ATACATCTCTTAACACTCCCCAAAATATCTCTACTACAAATTTCCTTCCA	ATACGTCTCTTAACACTCCCCAAAATATCTCTACTACGAATTTCCTTCCG	I	C	Grn	NA	NA	NA	NA	NA	NA	chr3:143689733-143692279	Island	ACGCCAGAGGGAGTGCGTCTCTTAACACTCCCCAAAATGTCTCTACTGCGAGTTTCCTTC[CG]CTCTCTACCCTGCCTTTCTGCTTTTATCTGCCGGGGCTTGCAGGTCCGCGGCGCAGACTG	GTGCGTCTCTTAACACTCCCCAAAATGTCTCTACTGCGAGTTTCCTTCCG	C3orf58;C3orf58	NM_173552;NM_001134470	Body;TSS200				NA	3:145173183-145175115	3:143691881-143692887	Promoter_Associated	C3orf58;C3orf58;C3orf58;C3orf58	ENST00000441925.2;ENST00000495414.1;ENST00000495414.1;ENST00000493396.1	TSS1500;5'UTR;1stExon;5'UTR	C3orf58;C3orf58;C3orf58;C3orf58;C3orf58;C3orf58	ENST00000441925.2;ENST00000495414.1;ENST00000495414.1;ENST00000493396.1;ENST00000491798.1;ENST00000483808.1	TSS1500;5'UTR;1stExon;5'UTR;5'UTR;5'UTR	chr3:143691840-143692235	3		NA		NA	NA	TRUE	NA	NA	lowMethylation
1172	cg00845742	1172	chr19	52453199	-	2773393	NA	AAAAACATTTCCCTTCCTATATTCATATCATTATCTACAAATTTCTAAAC		II			NA	NA	NA	NA	NA	NA	chr19:52452316-52452543	S_Shore	AAATAACAATGAAAAACATTTCCCTTCCTATATTCATATCATTGTCTACAAATTTCTGGA[CG]AGGAAATTACGAGTTTGCTACTAAAGTCGAGCTTTTTTCCTCTCTAGTTCCCAACTTTAC	CGTCCAGAAATTTGTAGACAATGATATGAATATAGGAAGGGAAATGTTTT						RDMR	NA											NA		NA		NA	NA	TRUE	NA	NA	NA
1203	cg00866527	1203	chr11	111506278	-	9660936	NA	AATAAATAACTTAACCACTACTCTAATAAAATTCACAATCAACTTTCTAC		II			NA	NA	NA	NA	NA	NA		OpenSea	GGAGGGAGGGAAATGAGTAACTTGACCACTGCTCTAGTGGAGTTCACAGTCAACTTTCTA[CG]CCTAAATAGTTGTCTGTAAATCGAAGGAAATAAAGTTAAGTTTTTCAACATGGATTTGAA	ATGAGTAACTTGACCACTGCTCTAGTGGAGTTCACAGTCAACTTTCTACG	SIK2	NM_015191	Body				NA										chr11:111506120-111506715	3		NA		NA	NA	NA	NA	NA	NA
1237	cg00886875	1237	chr3	106354325	+	57784236	NA	AACAAAAAATTTCATCATACTACTCAAAAACCACACACTTTAAAACTTAC		II			NA	NA	NA	NA	NA	NA		OpenSea	GTTACCTCACAGTCAACCTCAGTCTGAAAATATTAAATGCAAAATTCCAGAGTAAAGATT[CG]TAAGTTTTAAAGTGTGTGGTTTTTGAGTAGCATGATGAAATCTCTTGCCATCCCATTCTG	GCAAGAGATTTCATCATGCTACTCAAAAACCACACACTTTAAAACTTACG							NA										chr3:106354105-106354495	3		NA		NA	NA	NA	NA	NA	intermediateMethylation
1243	cg00898988	1243	chr14	24020746	+	16715153	89621537	AACCACAACCAAATAACATTAATTATTTTCCTTCACTTCCCTCACCACCA	AACCGCAACCAAATAACATTAATTATTTTCCTTCACTTCCCTCACCGCCG	I	T	Red	NA	NA	NA	NA	NA	NA	chr14:24020571-24021142	Island	TCCAGCGCTCGCTCCGGGGCGTCAGGGACGGAGACGGAAAAAAATAAATAAATAAATTCA[CG]GCGGTGAGGGAAGTGAAGGAAAATAATCAATGCTATTTGGCTGCGGCTGAAGTGTTTCCC	CGGCGGTGAGGGAAGTGAAGGAAAATAATCAATGCTATTTGGCTGCGGCT	ZFHX2;ZFHX2;THTPA;THTPA	NM_033400;NM_033400;NR_046051;NR_046052	1stExon;5'UTR;Body;Body				NA		14:24020087-24021480	Promoter_Associated	ZFHX2;ZFHX2;ZFHX2;ZFHX2;ZFHX2;RP11-66N24.4;RP11-66N24.4	ENST00000543520.1;ENST00000560206.1;ENST00000419474.2;ENST00000543520.1;ENST00000560206.1;ENST00000556354.1;ENST00000553985.1	1stExon;1stExon;TSS200;5'UTR;5'UTR;5'UTR;5'UTR	ZFHX2;ZFHX2;ZFHX2;ZFHX2;ZFHX2;ZFHX2;RP11-66N24.4;RP11-66N24.4	ENST00000543520.1;ENST00000560206.1;ENST00000419474.2;ENST00000543520.1;ENST00000560206.1;ENST00000412565.1;ENST00000556354.1;ENST00000553985.1	1stExon;1stExon;TSS200;5'UTR;5'UTR;5'UTR;5'UTR;5'UTR	chr14:24020045-24021115	3		NA		NA	NA	NA	NA	NA	lowMethylation
1253	cg00905304	1253	chr3	142167641	+	21753970	NA	TACCATACTACAATCCCAAAATACAAAATCCAATAATCATAAAAAACAAC		II			NA	NA	NA	NA	NA	NA	chr3:142166202-142167026	S_Shore	AGAAAAACCTTAAACATTTAATACTTTTTGGATTTTAAGATCTCAGGAAATGTTAAGTAT[CG]CTGTCTTTCATGACCACTGGATTCTGCATTCTGGGACTGCAGTATGGCAGCATCACACAA	CGCTGTCTTTCATGACCACTGGATTCTGCATTCTGGGACTGCAGTATGGC	XRN1;XRN1;XRN1	NM_001282857;NM_019001;NM_001282859	TSS1500;TSS1500;TSS1500				NA		3:142166107-142167932	Unclassified	XRN1;XRN1;XRN1;XRN1;XRN1	ENST00000392981.2;ENST00000463916.1;ENST00000544157.1;ENST00000465074.1;ENST00000264951.4	TSS1500;TSS1500;TSS1500;TSS1500;TSS1500	XRN1;XRN1;XRN1;XRN1;XRN1;XRN1	ENST00000392981.2;ENST00000463916.1;ENST00000544157.1;ENST00000470537.1;ENST00000465074.1;ENST00000264951.4	TSS1500;TSS1500;TSS1500;TSS1500;TSS1500;TSS1500		NA	chr3:142165954-142167736	6	chr3:142164605-142168020	6	NA	NA	NA	NA	NA
1262	cg00909993	1262	chr2	120516537	-	61629248	NA	CTATCTTTTCCAAATTTATTCACATTCCCCTAATTTATAATCATTTTATC		II			NA	NA	NA	NA	NA	NA	chr2:120517066-120518010	N_Shore	AATAGAAATTTCTGTCTTTTCCAGATTTGTTCACATTCCCCTGATTTGTAGTCATTTTGT[CG]GCTTGGGAAAGTGGTTTTTGAAAGATCGTCTTTATAAAGGTAGGCTCTGATAGGATGCTC	TGTCTTTTCCAGATTTGTTCACATTCCCCTGATTTGTAGTCATTTTGTCG	PTPN4	NM_002830	TSS1500			RDMR	NA				PTPN4;PTPN4	ENST00000263708.2;ENST00000460162.1	TSS1500;TSS1500	PTPN4;PTPN4;PTPN4;PTPN4;PTPN4;PTPN4	ENST00000263708.2;ENST00000460162.1;ENST00000420482.1;ENST00000460289.1;ENST00000488279.2;ENST00000485247.1	TSS1500;TSS1500;TSS1500;TSS1500;TSS1500;TSS1500		NA		NA	chr2:120515883-120520376	6	NA	TRUE	NA	NA	NA
1263	cg00910455	1263	chr3	121807191	-	13651247	NA	TAAAATAATTATTTCCAATTCCACATACTATCTATACATTTCTTTTACCC		II			NA	NA	NA	NA	NA	NA		OpenSea	TTTCAAATGTATGAGATAGTTATTTCCAGTTCCACATACTATCTGTACATTTCTTTTGCC[CG]CTTTTAGTTTGGGTCTTTGGCCTTTTTCTTATTGATTTATAGAAGCTCTTTTATACATAG	CGGGCAAAAGAAATGTACAGATAGTATGTGGAACTGGAAATAACTATCTC	CD86;CD86;CD86;CD86;CD86	NM_001206925;NM_001206924;NM_175862;NM_176892;NM_006889	5'UTR;Body;Body;5'UTR;5'UTR				NA				CD86;CD86;CD86	ENST00000469710.1;ENST00000483949.1;ENST00000393627.2	5'UTR;5'UTR;5'UTR	CD86;CD86;CD86;CD86;CD86	ENST00000469710.1;ENST00000478390.1;ENST00000483949.1;ENST00000482356.1;ENST00000393627.2	5'UTR;5'UTR;5'UTR;5'UTR;5'UTR		NA		NA		NA	NA	NA	NA	NA	NA
1293	cg00934735	1293	chr5	180582587	-	71730269	NA	TAATATTTACTTACTATATCTTCATACTTCTCTTCCCATTCTCCATCATC		II			NA	NA	NA	NA	NA	NA		OpenSea	GTTTGAGAAGGTGATATTTGCTTGCTGTGTCTTCATGCTTCTCTTCCCATTCTCCATCAT[CG]TGGCCTCCTATGCTCACATTCTAGGGACTGTGCTGCAAATGCACTCTGCTCAGGCCTGGA	GATATTTGCTTGCTGTGTCTTCATGCTTCTCTTCCCATTCTCCATCATCG	OR2V2	NM_206880	1stExon				NA				OR2V2	ENST00000328275.1	1stExon	OR2V2	ENST00000328275.1	1stExon		NA		NA		NA	NA	TRUE	NA	NA	NA
1336	cg00969680	1336	chr1	113466087	+	83746331	59782901	TATCTATCTTAATATAACCATACTCCAAAAAAACACAAATAACTACAACA	TATCTATCTTAATATAACCGTACTCCAAAAAAACGCGAATAACTACGACG	I	C	Grn	NA	NA	NA	NA	NA	NA		OpenSea	TCTCCTGTTGCCGCCATCATGTCCCGGCCCTCCACGGTGTTGGGTGCCATGGAGATGGGG[CG]CCGTAGTCACCCGCGCCTTCCTGGAGCACGGCCACACCAAGATAGACACGGCCTTCGTGT	TGTCTATCTTGGTGTGGCCGTGCTCCAGGAAGGCGCGGGTGACTACGGCG	AFARP1;SLC16A1;SLC16A1	NR_002796;NM_001166496;NM_003051	Body;Body;Body				NA	1:113267485-113267641						SLC16A1	ENST00000481750.1	TSS1500		NA		NA	chr1:113465071-113467054	6	NA	TRUE	NA	NA	intermediateMethylation
1339	cg00975418	1339	chr9	129566028	+	70737258	NA	AAACAACTTATCAAAAATTCTACTTCAAACATATATACTCCAACTCCCCC		II			NA	NA	NA	NA	NA	NA	chr9:129567144-129567803	N_Shore	CAACAGAGCAAGAATTCGTCTCCAAAAAAAAACAAAACAAAACAAAACAAAACCACAAGG[CG]GGGGAGCTGGAGCATACATGTTTGAAGTAGAATCTTTGACAAGCTGTTCTGCATCCACTC	CGGGGGAGCTGGAGCATACATGTTTGAAGTAGAATCTTTGACAAGCTGTT	ZBTB43;ZBTB43	NM_014007;NM_001135776	TSS1500;TSS1500				NA				ZBTB43;ZBTB43	ENST00000449886.1;ENST00000373464.4	TSS1500;TSS1500	ZBTB43;ZBTB43;ZBTB43	ENST00000449886.1;ENST00000373464.4;ENST00000450858.1	TSS1500;TSS1500;TSS1500		NA		NA		NA	NA	TRUE	NA	NA	NA
1367	cg00995988	1367	chr9	130495533	+	60643581	NA	AACAAAATCCAATTCCCCATAAACTTAACTAAACTTTCCCAATACCCTCC		II			NA	NA	NA	NA	NA	NA	chr9:130497262-130497846	N_Shore	GCTGAGAATGTCCAAAGGGAAATCAACCAGGCGGAATGACAATGTCATCTCTGAGAGTGG[CG]GAGGGCACTGGGAAAGCCCAGCTAAGCCCATGGGGAACTGGATTCTGCTGGGAGCACAGG	GCAGAATCCAGTTCCCCATGGGCTTAGCTGGGCTTTCCCAGTGCCCTCCG	TOR2A;TOR2A;TOR2A;TOR2A	NM_001134431;NM_001085347;NM_001134430;NM_130459	3'UTR;Body;Body;Body				NA				TOR2A;TOR2A;TOR2A	ENST00000458505.3;ENST00000472723.1;ENST00000472723.1	3'UTR;3'UTR;1stExon	TOR2A;TOR2A;TOR2A;TOR2A;TOR2A;TOR2A;TOR2A;TOR2A	ENST00000463577.1;ENST00000458505.3;ENST00000472723.1;ENST00000463256.1;ENST00000496460.1;ENST00000493439.1;ENST00000472723.1;ENST00000494135.1	3'UTR;3'UTR;3'UTR;3'UTR;3'UTR;3'UTR;1stExon;TSS1500		NA		NA		NA	NA	TRUE	NA	NA	NA
1373	cg01003303	1373	chr3	180395887	-	74806286	NA	AAACCTAAAATTTAAATAAAACCTTAACCCATATTATATCCCTAAAACCC		II			NA	NA	NA	NA	NA	NA	chr3:180397104-180397877	N_Shore	CAAGAATACTAAAACCTAAAATTTGGATGGAACCTTAACCCATATTATGTCCCTAGAGCC[CG]CGAAGTAATTAGTTTGTTCATCTCCATCTCCGCTTTACAAAAAAAGAAGCAGGATTAGGG	CGGGCTCTAGGGACATAATATGGGTTAAGGTTCCATCCAAATTTTAGGTT	CCDC39	NM_181426	Body				NA											NA		NA		NA	NA	TRUE	NA	NA	NA
1382	cg01008854	1382	chr12	111126998	+	56809196	24719221	ACCCACCAACCATTAAAAATCTACAAACTATAAAAACAAAAACAAAAACA	ACCCGCCGACCGTTAAAAATCTACGAACTATAAAAACGAAAACGAAAACG	I	A	Red	NA	NA	NA	NA	NA	NA	chr12:111126611-111127347	Island	TCCGGCCCAGCCCGTCCCGCCCCGTACCGTACCAGGCCCCGCCCCCGCCCGGGCCGCCCC[CG]CCCCCGTCCCCGCCCCCACAGCCCGCAGACCCCCAACGGTCGGCGGGCTTCTAGGCCTCG	GCCCGCCGACCGTTGGGGGTCTGCGGGCTGTGGGGGCGGGGACGGGGGCG	HVCN1;HVCN1	NM_032369;NM_001040107	TSS200;5'UTR	high-CpG:109611277-109611405			TRUE	12:109610937-109611825	12:111126438-111128161	Promoter_Associated	HVCN1;HVCN1;HVCN1;HVCN1	ENST00000548312.1;ENST00000356742.5;ENST00000242607.8;ENST00000439744.2	5'UTR;TSS1500;TSS200;5'UTR	HVCN1;HVCN1;HVCN1;HVCN1;HVCN1;HVCN1;HVCN1	ENST00000546425.1;ENST00000548312.1;ENST00000549442.1;ENST00000356742.5;ENST00000242607.8;ENST00000439744.2;ENST00000546713.1	3'UTR;5'UTR;5'UTR;TSS1500;TSS200;5'UTR;5'UTR	chr12:111126020-111127955	3		NA		NA	NA	TRUE	NA	NA	NA
1445	cg01057196	1445	chr1	170254397	+	87655160	NA	CCTCTTTTCATAATAAAAATAACCTCTAATAAACCAACAATTTTCCATCC		II			NA	NA	NA	NA	NA	NA		OpenSea	TAGCAACCGCGTAAGAGCATGATAGGACAGCACGGGAGCCCCACCGCTCAGGACTGCAAA[CG]GATGGAAAACTGCTGGTTCATTAGAGGCCATTCTTACTATGAAAAGAGGATGGGCACTGA	CGGATGGAAAACTGCTGGTTCATTAGAGGCCATTCTTACTATGAAAAGAG	LOC284688	NR_026957	TSS1500				NA				RP11-297H3.4	ENST00000451439.1	TSS1500	RP11-297H3.4	ENST00000451439.1	TSS1500	chr1:170254280-170254490	3		NA		NA	NA	TRUE	NA	NA	intermediateMethylation
1452	cg01064804	1452	chr8	95365677	+	58645121	NA	ATTAATAATCACACCAATTTATCTCAAATTAACACCTCCAATAACCATAC		II			NA	NA	NA	NA	NA	NA		OpenSea	TAGACTGACTTGTAGACTGGCAAGATTACTGATTTCCTCAAGTTTGACACTGGTAGCGTA[CG]TATGGTTACTGGAGGTGCTAATCTGAGACAAACTGGTGTGATCACCAACAGAGAAAAGAC	TTGGTGATCACACCAGTTTGTCTCAGATTAGCACCTCCAGTAACCATACG							NA										chr8:95365345-95365715	3		NA		NA	NA	NA	NA	NA	intermediateMethylation
1480	cg01088546	1480	chr12	26527858	-	69620267	NA	TTTTCAAAAATTCCCTTAAATAAAATTAATCCCAAATCCTATAAACATAC		II			NA	NA	NA	NA	NA	NA		OpenSea	TCAGCAATTATTTTTCAGAAATTCCCTTAGATAAAATTAGTCCCAAATCCTATGGACATG[CG]GTTGCCTGATAACCTTATCTAAAACAAGAGTAGTATTTCAGCTTAATTGCCATCTTAACT	TTTCAGAAATTCCCTTAGATAAAATTAGTCCCAAATCCTATGGACATGCG	ITPR2	NM_002223	Body				TRUE				RN5S354;RP11-513G19.1	ENST00000391247.1;ENST00000535324.1	TSS1500;5'UTR	RN5S354;RP11-513G19.1	ENST00000391247.1;ENST00000535324.1	TSS1500;5'UTR	chr12:26527620-26527915	3		NA		NA	NA	TRUE	NA	NA	NA
1497	cg01097709	1497	chr1	95193022	+	46670119	NA	ATCATTACATACAATAATATACTAACAAATATTTCACAATAAACCCACCC		II			NA	NA	NA	NA	NA	NA		OpenSea	TCAGCCAAGCTGGAAGCATCTATACTACAGAAACTGCAAGCACTCTAACACAGGGTGGAA[CG]GGTGGGCCCATTGTGAAACATTTGCCAGCATATCACTGCATGTAATGACCACCACCCTGC	CGGGTGGGCCCATTGTGAAACATTTGCCAGCATATCACTGCATGTAATGA	LINC01057	NR_104131	Body				NA				RP11-86H7.1	ENST00000452922.1	3'UTR	RP11-86H7.1;RP11-86H7.1;RP11-86H7.1;RP11-86H7.1;RP11-86H7.1;RP11-86H7.1	ENST00000418366.1;ENST00000442418.1;ENST00000452922.1;ENST00000432162.1;ENST00000421997.1;ENST00000414374.1	3'UTR;3'UTR;3'UTR;3'UTR;3'UTR;3'UTR	chr1:95192665-95193055	3		NA		NA	NA	NA	NA	NA	intermediateMethylation
1512	cg01114846	1512	chr3	195798994	+	83665303	NA	AAAAAACATTTTCTCCTCCAAACTACTAAATAAAAATTCATATATCCCTC		II			NA	NA	NA	NA	NA	NA		OpenSea	TCACGAAATTGATTTTCAACATACAACGCAAGATTTTCATCTTTTTGAGATCCAGCCTCA[CG]AGGGACATATGAATTTTCATTCAGCAGCCTGGAGGAGAAAATGCCTTTTAAATGAACTTA	CGAGGGACATATGAATTTTCATTCAGCAGCCTGGAGGAGAAAATGCCTTT	TFRC;TFRC	NM_003234;NM_001128148	Body;Body				NA				U7;TFRC;TFRC	ENST00000516365.1;ENST00000540528.1;ENST00000535031.1	TSS1500;3'UTR;5'UTR	U7;TFRC;TFRC;TFRC	ENST00000516365.1;ENST00000421258.1;ENST00000540528.1;ENST00000535031.1	TSS1500;3'UTR;3'UTR;5'UTR		NA		NA	chr3:195771938-195809966	6	NA	NA	NA	NA	NA
1579	cg01171456	1579	chr7	2726646	+	92637172	NA	ACCACCACACCCAACCTCAAAAAATTTTTTTAAACCTTAAAAAATAACAC		II			NA	NA	NA	NA	NA	NA	chr7:2727682-2728392	N_Shore	ATCTGTCTGCCTCAGCCTCCCAAAGTGCTGGGATTACAGGCATGAGCCACCACGCCCAGC[CG]TGTTATTTCTTAAGGCTTAAAAAAATTCTTTGAGGCTGGGTGTGGTGGCTCACGCCTGTA	CCACCACACCCAGCCTCAAAGAATTTTTTTAAGCCTTAAGAAATAACACG	AMZ1	NM_133463	5'UTR				NA				AMZ1;AMZ1	ENST00000407112.1;ENST00000312371.4	TSS1500;5'UTR	AMZ1;AMZ1	ENST00000407112.1;ENST00000312371.4	TSS1500;5'UTR		NA		NA		NA	NA	TRUE	NA	NA	intermediateMethylation
1607	cg01199735	1607	chr12	116441669	+	42701211	NA	TCACATAAACRATTTACCTTAAAATATATTACTAATTCATCTTACTACTC		II			NA	NA	NA	NA	NA	NA		OpenSea	AAATTAAATTCAAAGACACATGAGATGACAACTCAGCCAACAGCCTCCCAACTCCATTTA[CG]AGTAGTAAGATGAATTAGCAATATATTCTAAGGTAAACCGCTCATGTGATTAAATGCCAG	CGAGTAGTAAGATGAATTAGCAATATATTCTAAGGTAAACCGCTCATGTG	MED13L	NM_015335	Body				NA											NA		NA		NA	NA	NA	NA	NA	NA
1623	cg01212789	1623	chr3	171488952	+	53725198	NA	CTTTCACAAAAACACCAAATTAATAAATAACATTTTACACTTTCTACTAC		II			NA	NA	NA	NA	NA	NA		OpenSea	ACGCAGCAACCCAGTCTGTCCTATCATCACACCGTGAGCTCAGAAAGAAAATCTGACACA[CG]CAGCAGAAAGTGCAAAATGTTATTTACTAACCTGGTGCCCCTGTGAAAGCAGTTGCTCCA	CGCAGCAGAAAGTGCAAAATGTTATTTACTAACCTGGTGCCCCTGTGAAA	PLD1;PLD1	NM_002662;NM_001130081	5'UTR;5'UTR				NA				PLD1;PLD1;PLD1	ENST00000356327.5;ENST00000342215.6;ENST00000351298.4	5'UTR;5'UTR;5'UTR	PLD1;PLD1;PLD1;PLD1;PLD1;PLD1;PLD1	ENST00000489995.1;ENST00000418087.1;ENST00000356327.5;ENST00000440204.1;ENST00000342215.6;ENST00000351298.4;ENST00000498278.1	3'UTR;5'UTR;5'UTR;5'UTR;5'UTR;5'UTR;3'UTR	chr3:171488805-171489335	3		NA		NA	NA	NA	NA	NA	NA
1638	cg01222719	1638	chr9	98276640	+	34635242	NA	AAACCCAATAACAAAAATCACTAAAATAAATAATATACCTCCTAACAAAC		II			NA	NA	NA	NA	NA	NA	chr9:98278128-98279754	N_Shore	TGTTTTGCATCCTTCCCTCTCCTCGCCTCTCCCTGTCTAATATATCTCTATCAAGCTTTG[CG]TTTGCTAGGAGGCACACCATTCATTTCAGTGATCTCTGCTATTGGGTCCTGCATGAAAAA	GACCCAATAGCAGAGATCACTGAAATGAATGGTGTGCCTCCTAGCAAACG	PTCH1;PTCH1	NM_001083602;NM_001083603	Body;Body			RDMR	TRUE							PTCH1	ENST00000551425.1	3'UTR		NA		NA		NA	NA	TRUE	NA	NA	NA
1645	cg01228438	1645	chr2	145100943	-	20668946	NA	CAATAATTATTCATACTAACATTTTCATAATTTAAACAATAACTCATTTC		II			NA	NA	NA	NA	NA	NA		OpenSea	TAATTTATGTACAATAATTGTTCATACTAGCATTTTCATAGTTTGGGCAGTGACTCATTT[CG]TTCCATGTGACCTTTGTTCTCCAGGATTGGTTGCTATAGAAAATAGAAGCAATAAAAATA	AATAATTGTTCATACTAGCATTTTCATAGTTTGGGCAGTGACTCATTTCG							NA										chr2:145100800-145101070	3		NA		NA	NA	NA	NA	NA	NA
1686	cg01253169	1686	chr2	200454171	-	9649566	NA	TTTATCRCTTTACTACCTTAACRTAACTTAATACTTTTAACAAACTCAAC		II			NA	NA	NA	NA	NA	NA		OpenSea	AGCAGTTCTTTTTTGTCGCTTTACTGCCTTAGCGTGGCTTGGTGCTTTTGGCAGACTCAG[CG]CAGGTCACCGCAAAGTGTTTCTGTTGCTGCGGTAGACTGCAGTTAGGGAGCGTGGCAGGA	TTGTCGCTTTACTGCCTTAGCGTGGCTTGGTGCTTTTGGCAGACTCAGCG					chr2:200453870-200453870		NA										chr2:200454000-200454330	3		NA		NA	NA	NA	NA	NA	intermediateMethylation
1705	cg01268704	1705	chr6	108500356	+	4798320	NA	AAACAAAAACATCTCATACTAAAAAATAAAATACTTTTAACACATTACCC		II			NA	NA	NA	NA	NA	NA	chr6:108496715-108497320	S_Shelf	CATACCTAATTAAAGCATAATAGTGCCCCTTTATATGAAGTATGTTTCCTACGGAAAGAT[CG]GGCAATGTGCTAAAAGCATTTCATTTTCTAGCATGAGATGTTCTTGTTTTCATGGCCTGC	CGGGCAATGTGCTAAAAGCATTTCATTTTCTAGCATGAGATGTTCTTGTT	NR2E1	NM_003269	Body				TRUE											NA		NA		NA	NA	TRUE	NA	NA	NA
1762	cg01309005	1762	chr12	121517574	+	76810119	NA	CTAACCTTAACACACRATCACAAATAATAAAATCAAAAACACTAAACCAC		II			rs74627567	0.019965	NA	NA	NA	NA		OpenSea	TTGTGCGCCTGTGTCTTGATCATGGAGCAGCCTCCCCAGGTCTCCTCTGCAAATGGGCTC[CG]TGGCCCAGTGCCCCTGACCCCACCACCTGTGATCGTGTGCCAAGGCCAGAGAGGGGTCGC	TGGCCTTGGCACACGATCACAGGTGGTGGGGTCAGGGGCACTGGGCCACG							NA											NA	chr12:121517534-121517837	4		NA	NA	NA	NA	NA	intermediateMethylation
1860	cg01378143	1860	chr11	128465290	+	22716226	NA	AACCTAAATTTTCTAATTAATTATCAACTCTTCACTTCACTTTATACTAC		II			NA	NA	NA	NA	NA	NA		OpenSea	CGTGAACTTTTTTCCAGTCAATACAAAAATAAATCTGTCAGGGGAATAATTTATCTTTTA[CG]TAGCACAAAGTGAAGTGAAGAGCTGACAATTAACCAGAAAATTCAGGCTGCATAAACAGA	CGTAGCACAAAGTGAAGTGAAGAGCTGACAATTAACCAGAAAATTCAGGC							NA										chr11:128465200-128465490	3		NA		NA	NA	NA	NA	NA	intermediateMethylation
1866	cg01385312	1866	chr7	5393918	+	39616901	NA	AAACTAAAAATCAAAAATATACTCTATCTCTAATATCTCTAAAATACTCC		II			NA	NA	NA	NA	NA	NA	chr7:5395872-5396300	N_Shore	AATTAATAAATAAATAAAACGGACATTCCCTCACACGTGCCAAGAGTGAACACACCAGCT[CG]GAGCACCCCAGAGACATCAGAGACAGAGCACATCTCTGACCTCCAGCTCCACCCCATCCA	CGGAGCACCCCAGAGACATCAGAGACAGAGCACATCTCTGACCTCCAGCT	TNRC18	NM_001080495	Body				TRUE											NA		NA		NA	NA	TRUE	NA	NA	NA
1869	cg01388915	1869	chr9	14400312	+	20665954	NA	TCCCTTTTAAAATAAAAAAACTTAAACTTACAAATACTTCAACAAACATC		II			NA	NA	NA	NA	NA	NA		OpenSea	AAATGCACAGGGATCCTACTACTTCTTAATCAGAAAGCTAAAAATATGTGCATTCAGAAA[CG]ATGTTTGCTGAAGTACTTGCAAGCCTAAGCCTCTTCATTCTAAAAGGGATATATCCAAGG	CGATGTTTGCTGAAGTACTTGCAAGCCTAAGCCTCTTCATTCTAAAAGGG	NFIB	NM_001190738	TSS1500				TRUE				NFIB	ENST00000380934.4	TSS1500	NFIB	ENST00000380934.4	TSS1500		NA	chr9:14400067-14400413	3	chr9:14400120-14401372	6	NA	NA	NA	NA	NA
1871	cg01390082	1871	chr15	85365662	-	4661218	NA	TAAAAAAATAAAATCCTCATAAAACTTTCTTATAATTAAAAACATAAACC		II			NA	NA	NA	NA	NA	NA		OpenSea	TGTTGTGGTTATAAAGAGATGGGATCCTCATAGAGCTTTCTTATGGTTAGAGACATAGAC[CG]TGAGCACCATTGAACAGGCTGGGCTGCTGGGAAGGAAGGGAGAGCTCTTCTCATGATAGG	CGGTCTATGTCTCTAACCATAAGAAAGCTCTATGAGGATCCCATCTCTTT	ALPK3	NM_020778	Body				TRUE		15:85365635-85365756	Unclassified_Cell_type_specific								NA	chr15:85365583-85366451	4		NA	NA	TRUE	NA	NA	NA
1883	cg01396799	1883	chr4	40195070	+	89790987	76755203	TCTCTCTCTCTCTCTCTCTCACTCTCATTCTTTTAACAAACTTTTAACCA	TCTCTCTCTCTCTCTCTCTCGCTCTCATTCTTTTAACAAACTTTTAACCG	I	A	Red	NA	NA	NA	NA	NA	NA		OpenSea	GTCTGTGAATGTTTGCATGTATTTTCAGCGTTTGCTTCCTCCCCTCACCACTACCCCTGT[CG]GTTAAAAGTCTGTTAAAAGAATGAGAGCGAGAGAGAGAGAGAGAGAGAGAGAGAGAGGAG	CGGTTAAAAGTCTGTTAAAAGAATGAGAGCGAGAGAGAGAGAGAGAGAGA	RHOH;RHOH;RHOH;RHOH;RHOH;RHOH	NM_001278369;NM_001278368;NM_001278367;NM_001278366;NM_001278365;NM_001278364	TSS200;5'UTR;5'UTR;5'UTR;5'UTR;5'UTR				NA				RHOH	ENST00000505618.1	5'UTR	RHOH;RHOH;RHOH;RHOH;RHOH;RHOH	ENST00000503941.1;ENST00000505618.1;ENST00000507851.1;ENST00000503754.1;ENST00000508513.1;ENST00000511967.1	TSS1500;5'UTR;5'UTR;5'UTR;5'UTR;5'UTR	chr4:40194780-40195115	3		NA		NA	NA	NA	NA	NA	NA
1891	cg01401370	1891	chr9	35054400	+	23802187	NA	AACACTAATATTAATCATCCTAAACTTTATACTAAACAAAACCAAACTCC		II			NA	NA	NA	NA	NA	NA		OpenSea	CAGTTTAGTCAACCAGTGTAAGTATCATGCATCCTTGAAGATTATCTATGTAGACCAAAA[CG]GAGCCTGGTCTTGCCTAGCATAAAGTCTAGGATGACTAATACCAGTGTTGATCATAATCC	CGGAGCCTGGTCTTGCCTAGCATAAAGTCTAGGATGACTAATACCAGTGT							NA											NA	chr9:35053991-35054998	3	chr9:35050517-35064878	6	NA	NA	NA	NA	intermediateMethylation
1950	cg01442685	1950	chr3	20690708	-	96777958	NA	ATCATAAAATAAATTTCTAACAAAACTAAATACTTACRCACCTAAACTAC		II			NA	NA	NA	NA	NA	NA		OpenSea	GATTGCCAAACATCATAGGGTAGATTTCTAACAGAACTAGATGCTTACGCACCTGAACTG[CG]TTATTTTCCATATTTGTCATATTTCTTTAAATATCAAAGAGTTGAGGGAGATTTCAAGCA	CGCAGTTCAGGTGCGTAAGCATCTAGTTCTGTTAGAAATCTACCCTATGA							NA										chr3:20690640-20690935	3		NA		NA	NA	NA	NA	NA	intermediateMethylation
2007	cg01484716	2007	chr6	88494538	-	52623287	NA	ATCCTCCTACACTCCCTAAATATACATATACAAACATACCCAACATCAAC		II			NA	NA	NA	NA	NA	NA		OpenSea	AGTGGGTGTTAATCCTCCTGCACTCCCTGAATGTACATATGCAGACATACCCAGCATCAA[CG]GGAAAGCTGCGGGACAGGATGTCAGAGGTGTGCATGAAGTGAGGTGCTATTGGCATGCAC	TCCTCCTGCACTCCCTGAATGTACATATGCAGACATACCCAGCATCAACG							NA											NA		NA	chr6:88494015-88495752	6	NA	TRUE	NA	NA	NA
2055	cg01528768	2055	chr17	1879130	+	9745916	NA	ATACTCTCTCTATAATAATTTTCTTTATCTCAAATAAATTTCRCACACCC		II			NA	NA	NA	NA	NA	NA	chr17:1880789-1881116	N_Shore	GCAGATTTACTGAATCGAGAGCCAATTCTGACACAGTTTCTTTCAAGACGATCTACCTCA[CG]GGTGTGCGAAATTTATTTGAGATAAAGAAAACCACTACAGAGAGAGCACAATCTTCAAAG	CGGGTGTGCGAAATTTATTTGAGATAAAGAAAACCACTACAGAGAGAGCA	RTN4RL1	NM_178568	Body				NA										chr17:1879000-1879555	3		NA		NA	NA	NA	NA	NA	NA
2065	cg01534271	2065	chr6	11755303	-	6717326	NA	TTATAAATTTCTCCAACCTAATTATTCTCCAACATCAAATCATTCTTCCC		II			NA	NA	NA	NA	NA	NA		OpenSea	AGGATCTTCTGTTATGAGTTTCTCCAGCCTGGTTATTCTCCAGCATCAAGTCATTCTTCC[CG]TTGGGGTGTTACACATGGTTGCCAAGGATGTGAGCACTGGTTGATTCACACAGGAGAGGG	CGGGAAGAATGACTTGATGCTGGAGAATAACCAGGCTGGAGAAACTCATA	ADTRP;ADTRP	NM_032744;NM_001143948	Body;Body				NA							ADTRP;ADTRP	ENST00000512139.1;ENST00000485323.2	3'UTR;3'UTR	chr6:11755200-11755450	3		NA		NA	NA	NA	NA	NA	intermediateMethylation
2078	cg01549936	2078	chr3	169028043	+	6620877	NA	ACTTTATACCTCAAACCTAACACATAAATCACATATAATAAATACTCAAC		II			NA	NA	NA	NA	NA	NA		OpenSea	CATAATTCTTTTTCACATTTCACATATTCGTACACATTCAACATCCAGTCCATAAACATG[CG]CTGAGCACCTATTATATGTGATTCATGTGTTAGGCCTGAGGTATAAAGTAAAAACACACA	CGCTGAGCACCTATTATATGTGATTCATGTGTTAGGCCTGAGGTATAAAG	MECOM;MECOM	NM_001205194;NM_004991	5'UTR;Body				NA				MECOM	ENST00000485957.1	3'UTR	MECOM	ENST00000485957.1	3'UTR		NA		NA	chr3:169026482-169028544	6	NA	NA	NA	NA	intermediateMethylation
2180	cg01613643	2180	chr10	28271425	-	33647853	NA	CAAAAAAAATCATTCCTTCTTTTATCCCTTTATTCCTAATTAAAAATTTC		II			NA	NA	NA	NA	NA	NA		OpenSea	CTCCAGAAGGTCAAAGAAAATCATTCCTTCTTTTGTCCCTTTATTCCTAATTAGAGATTT[CG]TTTTTCTAAAATATCATAAACCAAAGCAAAATCTTATTTGTCTACTGCCTCTTTGTAGAA	CGAAATCTCTAATTAGGAATAAAGGGACAAAAGAAGGAATGATTTTCTTT	ARMC4;ARMC4;ARMC4	NM_001290021;NM_001290020;NM_018076	TSS1500;Body;Body				NA				ARMC4;ARMC4;ARMC4;ARMC4	ENST00000537576.1;ENST00000545014.1;ENST00000480504.1;ENST00000537573.1	5'UTR;TSS1500;TSS1500;TSS1500	ARMC4;ARMC4;ARMC4;ARMC4	ENST00000537576.1;ENST00000545014.1;ENST00000480504.1;ENST00000537573.1	5'UTR;TSS1500;TSS1500;TSS1500		NA		NA		NA	NA	NA	NA	NA	NA
2182	cg01614101	2182	chr11	113778771	+	73702873	NA	TAAACATTTTAACTCCCTAACAATCCACCCAAAAAAATACCTAAAATAAC		II			NA	NA	NA	NA	NA	NA		OpenSea	CCCTACAAATGATGCCTGATGCAAGCCACACACCTTAGTCCTGCACGCCTGAATAGCTAA[CG]CCATTTTAGGCATCTTCTTGGGTGGATTGTTAGGGAGTTAAAATGCTCATTAGATTCCCA	CGCCATTTTAGGCATCTTCTTGGGTGGATTGTTAGGGAGTTAAAATGCTC	HTR3B	NM_006028	Body				NA		11:113778696-113779053	Unclassified_Cell_type_specific	HTR3B	ENST00000537778.1	TSS1500	HTR3B	ENST00000537778.1	TSS1500		NA		NA	chr11:113776458-113779369	6	NA	TRUE	NA	NA	NA
2234	cg01656976	2234	chr12	46782837	-	7696102	NA	TTATTATTATAAAAATCTATTTTCACCAAAAAATTTATAAACTAACAACC		II			NA	NA	NA	NA	NA	NA		OpenSea	CAATCCAATTATTATTATTATAGAAGTCTGTTTTCACCAGAAAGTTTGTGAACTGACAAC[CG]TAAAATCTGTGGTAAATTCACAGGCTTCATCAATGACACTATGAAATATTGACCCTCAGC	CGGTTGTCAGTTCACAAACTTTCTGGTGAAAACAGACTTCTATAATAATA							TRUE				RP11-96H19.1	ENST00000551503.1	5'UTR	RP11-96H19.1	ENST00000551503.1	5'UTR		NA		NA	chr12:46779933-46783403	6	NA	TRUE	NA	NA	NA
2258	cg01682663	2258	chr17	66012951	+	36729569	NA	AATTTTAACRAACACCTTTATCCCTTAAAATTAAAAATTAAACCAAACRC		II			NA	NA	NA	NA	NA	NA	chr17:66016119-66016359	N_Shelf	TGACCTCGTGATCTGCTCGCCTTGGCCTCTCAAAGTGCTGGGATTACAGGCGTGAGCCAC[CG]CGCCTGGCCTAATTTCTAATCTTAAGGGACAAAGGTGTCCGTTAAAATTCTCCACTGGTT	CGCGCCTGGCCTAATTTCTAATCTTAAGGGACAAAGGTGTCCGTTAAAAT							NA				BPTF	ENST00000467104.1	5'UTR	BPTF	ENST00000467104.1	5'UTR		NA		NA		NA	NA	TRUE	NA	NA	intermediateMethylation
2279	cg01696984	2279	chr3	185080356	-	7735433	NA	ACATCATAAAAATCAACAAAATATTACTACTATACAAAACAACTACATTC		II			NA	NA	NA	NA	NA	NA		OpenSea	CCACTTTTGATACATCATGAAGGTCAGCAAGATGTTACTGCTGTGCAAAACAGCTACATT[CG]TGTAATATTATTTTCCATATGTCTGTTTTCTTAGTTACTAGATTATTGTTCCCATGCGTT	CATCATGAAGGTCAGCAAGATGTTACTGCTGTGCAAAACAGCTACATTCG	MAP3K13	NM_004721	TSS1500				NA				MAP3K13;MAP3K13	ENST00000265026.3;ENST00000424227.1	TSS1500;5'UTR	MAP3K13;MAP3K13;MAP3K13;MAP3K13;MAP3K13;MAP3K13	ENST00000265026.3;ENST00000438053.1;ENST00000447637.1;ENST00000424227.1;ENST00000428617.1;ENST00000433092.1	TSS1500;TSS1500;5'UTR;5'UTR;5'UTR;5'UTR		NA	chr3:185079689-185081774	6	chr3:185080292-185082060	6	NA	TRUE	NA	NA	intermediateMethylation
2282	cg01700118	2282	chr15	25245325	-	95758562	NA	ATTAACATAACCTATAATAAAATTCAACATAAACATTCACTTAACCTACC		II			NA	NA	NA	NA	NA	NA		OpenSea	TGTTTCTAAATGTTAACATAACCTGTAATAAAGTTCAACATGAGCATTCACTTAACCTGC[CG]CCTTAGCTGTTTCATTAGAGTGGTATATATCTCACCTTACAGTGTTTCTTCTTTTTCCTT	CGGCAGGTTAAGTGAATGCTCATGTTGAACTTTATTACAGGTTATGTTAA							NA							SNHG14;SNHG14;SNURF;SNURF;SNHG14;SNHG14	ENST00000553134.1;ENST00000551938.1;ENST00000551312.2;ENST00000557230.1;ENST00000551631.1;ENST00000551361.1	TSS200;TSS200;3'UTR;3'UTR;5'UTR;5'UTR		NA		NA		NA	NA	NA	NA	NA	intermediateMethylation
2408	cg01786360	2408	chr6	106804977	-	97806134	NA	AATCTTACTATTTAACTCTATCRAATATTCTATAAACCACCTAAAATCCC		II			NA	NA	NA	NA	NA	NA	chr6:106808487-106809171	N_Shelf	GCTTGGGCTTCAGTCTTGCTGTTTGGCTCTGTCGAATATTCTATGGGCCACCTAAAATCC[CG]TGGTAGGTTAATTTACTGCCTAAATAAGTCTGAGTGGATTCGTTCTTGCAGTGACTGAAA	CGGGATTTTAGGTGGCCCATAGAATATTCGACAGAGCCAAACAGCAAGAC							NA											NA		NA		NA	NA	TRUE	NA	NA	intermediateMethylation
2413	cg01788483	2413	chr5	72915881	-	92646930	NA	TCATACCAATTTTATTTATAAATTTTCCTATCTTTTCCCTTCCTTTACCC		II			NA	NA	NA	NA	NA	NA		OpenSea	GGGAAACTGATTCATACCAATTTTATTTATAGATTTTCCTGTCTTTTCCCTTCCTTTGCC[CG]CCCTTTGTAAATAGAAAAACAGGATCTTGATCCTCTTTAATGAATAATAGCTGTCCAAAG	CGGGCAAAGGAAGGGAAAAGACAGGAAAATCTATAAATAAAATTGGTATG							NA										chr5:72915860-72916130	3		NA		NA	NA	NA	NA	NA	intermediateMethylation
2416	cg01789743	2416	chr1	236159467	+	37727104	NA	TACATCCCCCAACACAATCAAATAAATACTTCTTAATTTTTTAAATTTTC		II			NA	NA	NA	NA	NA	NA	chr1:236156873-236157271	S_Shelf	TCAGGCCACTACACTCCAGCCTGGGTGACAGAGCAAGACCCTGTCCCCCAAAAAACAAAA[CG]AAAACCCAAAAAACCAAGAAGTACCTACTTGACTGTGCTGGGGGATGCACACAGGAATAA	CGAAAACCCAAAAAACCAAGAAGTACCTACTTGACTGTGCTGGGGGATGC	NID1	NM_002508	Body				NA		1:236159418-236159680	Unclassified_Cell_type_specific							chr1:236159445-236159690	3		NA		NA	NA	TRUE	NA	NA	NA
2431	cg01798097	2431	chr19	44644849	-	96651971	NA	ATTTATATCAACCAATATAAACCAAATTCCAAATTACTAACTATAATAAC		II			NA	NA	NA	NA	NA	NA	chr19:44645494-44646069	N_Shore	TTCTATTATTTATTTGTATCAACCAATGTAAGCCAGATTCCAAATTGCTAACTATAATGA[CG]ATATTTTAACCAAAAAATATAAAGGAAGAAAATAAAATATGTTCCTTCACGTATAGGATC	CGTCATTATAGTTAGCAATTTGGAATCTGGCTTACATTGGTTGATACAAA	ZNF234;ZNF234	NM_006630;NM_001144824	TSS1500;TSS1500				NA				ZNF234	ENST00000426739.1	TSS1500	ZNF234	ENST00000426739.1	TSS1500		NA		NA		NA	NA	TRUE	NA	NA	NA
2450	cg01811786	2450	chr1	235126823	+	77743494	NA	CACACCAAAAAATATAATAACCTTCTAACTACTATATTAAAACTAAATAC		II			NA	NA	NA	NA	NA	NA		OpenSea	CATCGTCTCTCCCCTGGAGCATGAAAGGAAACTTCTCACTGCTCTCTCTACTACCACCCA[CG]TACTCAGTCCCAACACAGCAGCCAGAAGGTTATTATACCTCCTGGTGTGCACTTAAACCC	ACACCAGGAGGTATAATAACCTTCTGGCTGCTGTGTTGGGACTGAGTACG							NA										chr1:235126685-235126955	3		NA		NA	NA	NA	NA	NA	intermediateMethylation
2465	cg01823120	2465	chr6	97752691	+	92775861	NA	TCTAACAATAAATCCTCTACCAAAAATACTACCAAAATAATAATCTAACC		II			NA	NA	NA	NA	NA	NA		OpenSea	TATTAATCTATGTCATCAAATTCACCACTTACAGCTTATGGAATTAATTCAAGTTCCTTC[CG]GTCAGATCACTATCCTGGCAGCACCTCTGGTAGAGGACTCATTGCTAGACACACCAACCA	CGGTCAGATCACTATCCTGGCAGCACCTCTGGTAGAGGACTCATTGCTAG	MIR548H3	NR_031679	Body				NA				RP3-418C23.2;RP3-418C23.2	ENST00000574739.1;ENST00000457513.1	TSS1500;5'UTR	RP3-418C23.2;RP3-418C23.2	ENST00000574739.1;ENST00000457513.1	TSS1500;5'UTR	chr6:97752665-97752830	3		NA		NA	NA	TRUE	NA	NA	intermediateMethylation
2472	cg01828530	2472	chr1	36105569	+	47648905	NA	TTAAACCCAAATTCTACCACTTATAACCTTAAACAAATTTCTCTAACTCC		II			NA	NA	NA	NA	NA	NA	chr1:36106969-36107261	N_Shore	ATTAACCTTTTGAGATAGGTGCTATTACATTACCACCTTATAGATGTTAGCTCTAGGGCA[CG]GAGTTAGAGAAATTTGCTTAAGGTCACAAGTGGCAGAACCTGGGTTCAACCTATGCAGTG	CGGAGTTAGAGAAATTTGCTTAAGGTCACAAGTGGCAGAACCTGGGTTCA	PSMB2	NM_002794	Body				NA										chr1:36105420-36105650	3		NA		NA	NA	TRUE	NA	NA	NA
2481	cg01836943	2481	chr12	23267824	+	5706923	NA	TAAAAACCTAAATTAACAAATATTCACTACAATTCCTAATACRCAACTAC		II			NA	NA	NA	NA	NA	NA		OpenSea	AAACCCAAAATACTAATGTGAAAATAACTGTTGGTAGGGCAGGCAACAATTTCAAAGAAG[CG]CAGTTGCGTATCAGGAACTGTAGTGAATACTTGCCAATTCAGGTTTCTAGGAAAATGCTG	CGCAGTTGCGTATCAGGAACTGTAGTGAATACTTGCCAATTCAGGTTTCT							TRUE				RP11-114G22.1;RP11-153K16.1	ENST00000540895.1;ENST00000541288.1	5'UTR;5'UTR	RP11-114G22.1;RP11-153K16.1	ENST00000540895.1;ENST00000541288.1	5'UTR;5'UTR		NA		NA		NA	NA	TRUE	NA	NA	intermediateMethylation
2501	cg01849851	2501	chr1	10608782	-	48637903	NA	CTATAAATAAACTTACTAAATTAATCATTCCACAACTTAATCTTCTTTCC		II			NA	NA	NA	NA	NA	NA		OpenSea	TTTATTTTTAACTATAGATAGGCTTGCTAGGTTGGTCATTCCACAGCTTGGTCTTCTTTC[CG]TTTTTGAAGTAAAGGTAACTCACTAATGGTCCTCAGTAAACAGAGTGATGGGGCAAGCTG	CGGAAAGAAGACCAAGCTGTGGAATGACCAACCTAGCAAGCCTATCTATA	PEX14	NM_004565	Body				NA				PEX14	ENST00000538836.1	5'UTR	PEX14;PEX14	ENST00000538836.1;ENST00000491661.1	5'UTR;5'UTR		NA		NA		NA	NA	NA	NA	NA	NA
2514	cg01860545	2514	chr6	27355315	+	90780537	NA	ACTACAACATATATCCTTCATACCTTTTAATAACTAAATAATATTCCTTC		II			NA	NA	NA	NA	NA	NA	chr6:27356492-27357020	N_Shore	AAACAAAATATTATGTATGTATATTTATACACTGTTTGTGTATAAACACACACATATACA[CG]AAGGAATATTATTTAGCCATTAAAAGGCATGAAGGATACATGCTGCAGTATGAATGAACC	CTGCAGCATGTATCCTTCATGCCTTTTAATGGCTAAATAATATTCCTTCG	ZNF391	NM_001076781	TSS1500				NA				ZNF391;ZNF391	ENST00000244576.4;ENST00000477999.1	TSS1500;5'UTR	ZNF391;ZNF391;ZNF391;ZNF391	ENST00000244576.4;ENST00000482767.1;ENST00000461521.1;ENST00000477999.1	TSS1500;TSS1500;TSS1500;5'UTR		NA		NA		NA	NA	NA	NA	NA	NA
2516	cg01860753	2516	chr1	206730586	-	33603274	94622178	AATACAAAAATAACACTCTACACAACAACAAAAAAAAAACACTAACACCA	AATACGAAAATAACGCTCTACACGACGACGAAAAAAAAACGCTAACGCCG	I	A	Red	NA	NA	NA	NA	NA	NA	chr1:206730397-206730908	Island	GGAGGCGGGGGAGGTGCGGAGATGGCGCTCTGCACGGCGGCGGAGGGAGGGCGCTGGCGC[CG]GGGACACGAAACCGCAGAGCCCGGACGAGTCAGGGAGTGAGGCGCGAGCCGGGCGCCCGG	CGGCGCCAGCGCCCTCCCTCCGCCGCCGTGCAGAGCGCCATCTCCGCACC	RASSF5;RASSF5;RASSF5;RASSF5	NM_182663;NM_182665;NM_182664;NM_182665	Body;5'UTR;Body;1stExon	high-CpG:204797079-204797522			TRUE	1:204797064-204797518	1:206729919-206731222	Promoter_Associated	RASSF5;RASSF5	ENST00000304534.8;ENST00000304534.8	5'UTR;1stExon	RASSF5;RASSF5	ENST00000304534.8;ENST00000304534.8	5'UTR;1stExon	chr1:206729520-206730735	3		NA		NA	TRUE	TRUE	NA	NA	NA
2536	cg01877318	2536	chr17	45266772	+	83701196	89693545	AATAACTTCCAATAATCTTCAACAATTTCCAACAACAATTTTCTCTCTCA	GATAACTTCCGATAATCTTCGACAATTTCCGACAACGATTTTCTCTCTCG	I	T	Red	NA	NA	NA	NA	NA	NA	chr17:45266251-45266974	Island	GCCGAGCGGGAACCAGACGGAAAAGCCCGAAGGGAGTCGGAAATACCCGAGGTTGGTCGA[CG]AGAGAGAAAACCGTTGCCGGAAATTGTCGAAGATTACCGGAAGCTACCGAGTCTGACCCA	GGTAGCTTCCGGTAATCTTCGACAATTTCCGGCAACGGTTTTCTCTCTCG	CDC27;CDC27;CDC27;CDC27	NM_001256;NM_001293089;NM_001293091;NM_001114091	TSS200;TSS200;TSS200;TSS200				NA	17:42621134-42621968	17:45265580-45267482	Unclassified	CDC27;CDC27;CDC27;CDC27;CDC27	ENST00000527547.1;ENST00000446365.2;ENST00000525495.2;ENST00000066544.3;ENST00000531206.1	TSS200;TSS200;TSS200;TSS200;TSS1500	CDC27;CDC27;CDC27;CDC27;CDC27;CDC27;CDC27;CDC27;CDC27;CDC27	ENST00000528748.1;ENST00000527547.1;ENST00000533415.1;ENST00000575483.1;ENST00000532575.1;ENST00000525495.2;ENST00000526866.1;ENST00000066544.3;ENST00000531206.1;ENST00000532575.1	TSS1500;TSS200;TSS200;TSS200;1stExon;TSS200;TSS200;TSS200;TSS1500;3'UTR	chr17:45266500-45267015	3		NA		NA	NA	NA	NA	NA	lowMethylation
2647	cg01955050	2647	chr5	96217478	+	43600124	NA	AAAATATTAAATTCAAATAAAATATTTCTTTTTACCCTTATCTCTCCCCC		II			NA	NA	NA	NA	NA	NA		OpenSea	AAGATGATTGCTGCACCTCTAGGCATCAAGTCCACATTCTAGGCAGGAAGAAGGGGGACA[CG]GGGGAGAGATAAGGGCAAAAAGAAACATTCCACTTGAATCTAACACTCTTTACAAAGATT	CGGGGGAGAGATAAGGGCAAAAAGAAACATTCCACTTGAATCTAACACTC	ERAP2;ERAP2	NM_022350;NM_001130140	Body;Body		chr5:96217415-96217415		TRUE				CTD-2260A17.2	ENST00000501338.1	3'UTR	CTD-2260A17.2	ENST00000501338.1	3'UTR	chr5:96217420-96217815	3		NA		NA	NA	NA	NA	NA	intermediateMethylation
2658	cg01961410	2658	chr2	86790732	+	41768285	NA	TTATAACCAACAAATTCRTATCTTTCAAAACAATCATTTCTACACCTTAC		II			NA	NA	NA	NA	NA	NA	chr2:86789974-86790642	S_Shore	ACGTCATCGCACATGTTCTGGTCATGTCTGTGTGGGGGAGACCACGGATTCGGTGCTTTT[CG]TAAGGTGTAGAAATGATTGCTCTGAAAGATACGAATTTGTTGGCTACAACTGCTTCTAAT	CGTAAGGTGTAGAAATGATTGCTCTGAAAGATACGAATTTGTTGGCTACA	CHMP3;CHMP3;CHMP3;CHMP3;RNF103-CHMP3	NM_001005753;NM_001193517;NM_016079;NR_036454;NM_001198954	TSS200;TSS200;TSS200;TSS200;Body				NA		2:86789670-86791134	Promoter_Associated	CHMP3;CHMP3;CHMP3;AC015971.2	ENST00000263856.4;ENST00000409225.2;ENST00000409727.1;ENST00000439077.1	TSS200;TSS200;TSS1500;5'UTR	CHMP3;CHMP3;CHMP3;CHMP3;CHMP3;AC015971.2	ENST00000393773.3;ENST00000485465.1;ENST00000263856.4;ENST00000409225.2;ENST00000409727.1;ENST00000439077.1	TSS1500;TSS200;TSS200;TSS200;TSS1500;5'UTR		NA	chr2:86789663-86790947	6	chr2:86788933-86791349	6	NA	NA	NA	NA	lowMethylation
2693	cg01982837	2693	chr7	3588642	-	65792834	NA	AAATTTTACTCTCCCTACTATCAATATATTAACTATACTAAAAATAAAAC		II			NA	NA	NA	NA	NA	NA		OpenSea	CAACAACAGTAGGGTTTTACTCTCCCTACTATCAATATATTGGCTGTGCTGGAGGTGAGG[CG]CCCCCCTTCCTCCTGCAGCCAGAGAGCTGCATCCCTGGGAAGAACCTGCTCTTACATGAC	GGTTTTACTCTCCCTACTATCAATATATTGGCTGTGCTGGAGGTGAGGCG	SDK1	NM_152744	Body				TRUE				SDK1	ENST00000446104.1	5'UTR	SDK1	ENST00000446104.1	5'UTR	chr7:3588520-3588910	3		NA		NA	NA	TRUE	NA	NA	intermediateMethylation
2711	cg01993027	2711	chr1	29487000	-	53642151	NA	ACCACAAAAATCTTTACCATTCAATTCATAAACAACATCATCTACATCAC		II			NA	NA	NA	NA	NA	NA		OpenSea	ATTACTCGCTCACCACAAAGGTCTTTGCCATTCAGTTCATAAACAGCATCATCTGCATCA[CG]CAGATCATCAAACTCCACAAAACCATATCTAGAAGAGAGCAAAGAAAATACTGGTTGGTA	CCACAAAGGTCTTTGCCATTCAGTTCATAAACAGCATCATCTGCATCACG	SRSF4	NM_005626	Body				NA				SRSF4	ENST00000466448.1	3'UTR	SRSF4;SRSF4;SRSF4;SRSF4;SRSF4;SRSF4	ENST00000497015.1;ENST00000477193.1;ENST00000497015.1;ENST00000489898.1;ENST00000466448.1;ENST00000472353.1	3'UTR;TSS1500;1stExon;TSS200;3'UTR;3'UTR		NA		NA		NA	NA	NA	NA	NA	intermediateMethylation
2744	cg02012043	2744	chr5	122761847	+	93755132	NA	ATAACATTTACTACATTTAAATCCTACACTAAAAAACCATACATACTATC		II			NA	NA	NA	NA	NA	NA	chr5:122758658-122759330	S_Shelf	ATGTCAGGTGACCTTAAGCAAATCACTTTCCCTCTTTGAGCCTCAGTTTCAGCTATAAAA[CG]ATAGTATGCATGGTTCTTTAGTGCAGGACTTAAATGTAGTAAATGCCACTTAGTTACTAT	CGATAGTATGCATGGTTCTTTAGTGCAGGACTTAAATGTAGTAAATGCCA							NA											NA		NA		NA	NA	TRUE	NA	NA	NA
2756	cg02019114	2756	chr1	41726446	-	5711593	NA	TAATACTTTAATTCTTAAACCTTCAAACCTAAACTAAAATCTACACCACC		II			NA	NA	NA	NA	NA	NA		OpenSea	TCTCTTGCGCTTGGTGCTTTGGTTCTTAGGCCTTCAGACCTGAGCTGAAATCTACACCAC[CG]GCTCTCTGACTATCAGGCTTTGGACTATACTTTGGGCTTTCCTGGGTCTCTTACCTGGCA	GGTGCTTTGGTTCTTAGGCCTTCAGACCTGAGCTGAAATCTACACCACCG							NA				RP11-399E6.1;RP11-399E6.1;RP11-399E6.1	ENST00000422305.1;ENST00000425554.1;ENST00000445073.1	TSS200;5'UTR;5'UTR	RP11-399E6.1;RP11-399E6.1;RP11-399E6.1	ENST00000422305.1;ENST00000425554.1;ENST00000445073.1	TSS200;5'UTR;5'UTR		NA		NA		NA	NA	NA	NA	NA	intermediateMethylation
2757	cg02019305	2757	chr7	139927863	+	4775964	NA	AAAAAATATACTCCCRAAAACCACRCTAAATTAAAAAACTAATAAAAATC		II			NA	NA	NA	NA	NA	NA	chr7:139930065-139930356	N_Shelf	TGGTCTCCCAGGGCACATCTGTCTCTGGAACGGCCCTCATCCCACTCTGCCTCACTCACA[CG]ATTCCTATTAGCCTCTTAACTCAGCGTGGTCTTCGGGAGCACACCCTTCAACCCAAAAGC	AAGGGTGTGCTCCCGAAGACCACGCTGAGTTAAGAGGCTAATAGGAATCG							NA										chr7:139927665-139927995	3		NA		NA	NA	TRUE	NA	NA	intermediateMethylation
2809	cg02054572	2809	chr4	80206264	-	2750549	NA	CATTAAACAAAACCAATAAATAATAATCTTAAATTACAAATTACTTTTAC		II			NA	NA	NA	NA	NA	NA		OpenSea	AGCTTTTGCAGCATTGGACAGAACCAGTAGATGGTGGTCTTAAGTTGCAAGTTGCTTTTA[CG]CTAACACCTGTCAGCATGTGAAACAACTACTGCTTTCAACAAAATGTTGAAATTCACCTT	ATTGGACAGAACCAGTAGATGGTGGTCTTAAGTTGCAAGTTGCTTTTACG	LINC01088	NR_038342	Body				NA				RP11-438E5.1;RP11-438E5.1;RP11-438E5.1;RP11-438E5.1;RP11-438E5.1;RP11-438E5.1;NAA11;RP11-438E5.1	ENST00000510667.1;ENST00000509088.1;ENST00000513153.1;ENST00000515597.1;ENST00000507476.1;ENST00000512130.1;ENST00000513733.1;ENST00000511241.1	5'UTR;5'UTR;5'UTR;5'UTR;5'UTR;5'UTR;3'UTR;5'UTR	RP11-438E5.1;RP11-438E5.1;RP11-438E5.1;RP11-438E5.1;RP11-438E5.1;RP11-438E5.1;NAA11;NAA11;RP11-438E5.1	ENST00000510667.1;ENST00000509088.1;ENST00000513153.1;ENST00000515597.1;ENST00000507476.1;ENST00000512130.1;ENST00000511542.1;ENST00000513733.1;ENST00000511241.1	5'UTR;5'UTR;5'UTR;5'UTR;5'UTR;5'UTR;3'UTR;3'UTR;5'UTR	chr4:80206100-80206390	3		NA		NA	NA	NA	NA	NA	NA
2877	cg02101485	2877	chr11	17540282	-	75776880	NA	TCTAAATAAAAAATACCCCATACTCTTTTATTTTAAAAAATACAAAACCC		II			rs117564645	0.010851	NA	NA	NA	NA		OpenSea	TGACTTCATTTTCTAGGTAAGAGATGCCCCATGCTCTTTTATTTTAAAAAATGCAGGGCC[CG]GGGCCAGGCACAGTGGCTCATGCCTGTAATCCCAGCACTTTGGGAGGTGGAGACGGGCAG	CTAGGTAAGAGATGCCCCATGCTCTTTTATTTTAAAAAATGCAGGGCCCG	USH1C;USH1C	NM_153676;NM_005709	Body;Body				TRUE							USH1C	ENST00000530700.1	3'UTR		NA		NA		NA	NA	TRUE	NA	NA	NA
2882	cg02106279	2882	chr6	75960530	+	69718526	NA	TATCATCTTCAACTTCAATCAAAATCAAATTTTCACCTCAAAATTACATC		II			NA	NA	NA	NA	NA	NA		OpenSea	GAAACCCATACTCTTTCTACTGAATCTTTCAGACACAGGTGACAGTCAACAGAGTACAAA[CG]ATGTAATCTTGAGGTGAAAACCTGACCCTGACTGAAGCTGAAGATGATAAGAAAATATAA	CGATGTAATCTTGAGGTGAAAACCTGACCCTGACTGAAGCTGAAGATGAT							TRUE				COX7A2	ENST00000370081.2	TSS1500	COX7A2	ENST00000370081.2	TSS1500		NA		NA		NA	NA	TRUE	NA	NA	NA
2964	cg02169688	2964	chr1	47628142	-	29604581	NA	ACCCAAACCCACCATTTATTCCTTCAATACATAATTTATAAAATTTTAAC		II			NA	NA	rs76529180	0.010426	rs76529180	0.010426		OpenSea	TTTGCTGGGTGGCCCAAGCCCACCATTTATTCCTTCAGTGCATAGTTTATAAGGTTTTAG[CG]TAAAAATTTATTTTTCTGCCTTGAGCAACTGAACTGTGACATTGAAAATATTTCATTTTG	CGCTAAAACCTTATAAACTATGCACTGAAGGAATAAATGGTGGGCTTGGG							NA				CYP4A22-AS1	ENST00000444042.2	3'UTR	CYP4A22-AS1	ENST00000444042.2	3'UTR		NA		NA		NA	NA	NA	NA	NA	intermediateMethylation
2987	cg02187666	2987	chr6	161238481	+	64706888	NA	ACTAAATAAACCCATAACCACACAAAAAATATACCRTTTCAAATCTTAAC		II			NA	NA	NA	NA	NA	NA		OpenSea	AGTCAATGCACCGTACTCCTGGAAGAGTTGAAAGATATCTGGAGCCATTGCTTTCTCCCC[CG]CCAAGATTTGAAACGGCACATTTCCTGTGTGGCTATGGGCTCATTTAGCCTTTATTCTCT	CTAAATGAGCCCATAGCCACACAGGAAATGTGCCGTTTCAAATCTTGGCG							NA				RP1-54A3.1	ENST00000454317.1	TSS200	RP1-54A3.1	ENST00000454317.1	TSS200		NA		NA		NA	NA	NA	NA	NA	intermediateMethylation
3007	cg02204085	3007	chr10	50394376	-	8727327	NA	ATTAACTTAATCAAATTCCTACTAATAATCTCTTATTTCTAATTCCCACC		II			NA	NA	NA	NA	NA	NA		OpenSea	ACTAAAGCATAATTAACTTAGTCAAATTCCTACTGATAGTCTCTTGTTTCTGGTTCCCAC[CG]TGGTTTCGGCAGTGTTGAATAATACCCTGTGAAATATTTTGGGAGGGTTTTACCATATTA	CGGTGGGAACCAGAAACAAGAGACTATCAGTAGGAATTTGACTAAGTTAA	C10orf128;C10orf128;C10orf128;C10orf128;C10orf128	NM_001010863;NM_001288740;NM_001288741;NM_001288742;NM_001288743	Body;Body;Body;Body;Body				NA				C10orf128	ENST00000470884.1	3'UTR	C10orf128	ENST00000470884.1	3'UTR		NA		NA	chr10:50394168-50397452	6	NA	NA	NA	NA	intermediateMethylation
3016	cg02210006	3016	chr2	98861881	+	73779863	NA	TACCCCACACTTCRAATCTAACATCTTAATTTTTACAACATAATAACTAC		II			NA	NA	NA	NA	NA	NA		OpenSea	TATGACCTCATAGTCACACTAAATTTGACATCATAAAGAAAACATTTCCTGTGATCTCCA[CG]CAGCCACCATGTTGTAAAAACTAAGATGTCAGACTCGAAGTGTGGGGTATGACTTTATCT	CGCAGCCACCATGTTGTAAAAACTAAGATGTCAGACTCGAAGTGTGGGGT	VWA3B	NM_144992	Body				NA				VWA3B;VWA3B	ENST00000490947.2;ENST00000358269.4	TSS200;TSS200	VWA3B;VWA3B;VWA3B;VWA3B;VWA3B;VWA3B	ENST00000490947.2;ENST00000358269.4;ENST00000495571.1;ENST00000489630.1;ENST00000409460.1;ENST00000432242.1	TSS200;TSS200;3'UTR;3'UTR;5'UTR;3'UTR		NA		NA		NA	NA	NA	NA	NA	NA
3021	cg02212921	3021	chr7	139541723	-	86604344	NA	TATAAAAATAACACTTAATACTTAAATATAATCCTTTAAAAACCCTCAAC		II			NA	NA	NA	NA	NA	NA		OpenSea	TTAGCACTTTTTGTGGGAATGGCACTTGGTGCTTAGATGTGGTCCTTTGAAAGCCCTCAA[CG]CAACACATCTTTGTGGAGAATAGATTGATTTTTTTTAAAAAACAGTCCATATTTTGGCAA	GTGGGAATGGCACTTGGTGCTTAGATGTGGTCCTTTGAAAGCCCTCAACG	TBXAS1;TBXAS1;TBXAS1;TBXAS1;TBXAS1;TBXAS1	NM_001166253;NR_029394;NM_001130966;NM_001061;NM_030984;NM_001166254	Body;Body;Body;Body;Body;5'UTR				TRUE				TBXAS1;TBXAS1	ENST00000425687.1;ENST00000462275.1	5'UTR;5'UTR	TBXAS1;TBXAS1;TBXAS1;TBXAS1	ENST00000425687.1;ENST00000492560.2;ENST00000476637.1;ENST00000462275.1	5'UTR;5'UTR;5'UTR;5'UTR		NA		NA		NA	NA	TRUE	NA	NA	NA
3023	cg02214188	3023	chr4	104020949	+	14717909	NA	TTATCTCAAATTTATTACTCAAACCRAATTCTAAAAAACRCCATCAACTC		II			NA	NA	NA	NA	NA	NA		OpenSea	TCCCCTCTTTCCGTTCTAAAGTTTCATTTCAAAAGTATTAGGAAATCTTACTTTAAGCAG[CG]AGCTGATGGCGTTCTCCAGAACTCGGTTTGAGCAACAAACTTGAGACAACCTTTGTCTGG	TGTCTCAAGTTTGTTGCTCAAACCGAGTTCTGGAGAACGCCATCAGCTCG	BDH2;BDH2	NM_020139;NM_020139	1stExon;5'UTR				NA		4:104020653-104021340	Promoter_Associated	BDH2;BDH2	ENST00000296424.4;ENST00000296424.4	5'UTR;1stExon	BDH2;BDH2;BDH2;BDH2;BDH2;BDH2;BDH2;BDH2;BDH2;BDH2;BDH2;BDH2;BDH2;BDH2	ENST00000513518.1;ENST00000511354.1;ENST00000506521.1;ENST00000296424.4;ENST00000464039.1;ENST00000475058.1;ENST00000492366.1;ENST00000511354.1;ENST00000513518.1;ENST00000506521.1;ENST00000296424.4;ENST00000492366.1;ENST00000464039.1;ENST00000475058.1	3'UTR;5'UTR;5'UTR;5'UTR;1stExon;1stExon;1stExon;1stExon;1stExon;1stExon;1stExon;3'UTR;3'UTR;3'UTR	chr4:104020920-104021195	3		NA		NA	TRUE	TRUE	NA	NA	NA
3076	cg02250646	3076	chr15	45020024	-	84748132	NA	AATAAAAACTCAATATCCAAACTCAAACTTAACAAACTAAAATAAACACC		II			NA	NA	NA	NA	NA	NA		OpenSea	CAGATTTCTAGGATAGAAACTCAGTATCCAAGCTCAGGCTTGGCAGACTGAGGTGGGCAC[CG]TCCCCAGGATTGCAGTGTGGATTAGAGGTTTCAACCCCAATCATATTCAACAGCTCCCTT	CGGTGCCCACCTCAGTCTGCCAAGCCTGAGCTTGGATACTGAGTTTCTAT	LOC100419583	NR_125376	TSS1500				NA				TRIM69;TRIM69	ENST00000559390.1;ENST00000560141.1	TSS1500;TSS1500	TRIM69;TRIM69;TRIM69;TRIM69;TRIM69	ENST00000559390.1;ENST00000560141.1;ENST00000560554.1;ENST00000559315.1;ENST00000561237.1	TSS1500;TSS1500;TSS1500;TSS1500;TSS1500	chr15:45019560-45020130	3		NA		NA	NA	NA	NA	NA	intermediateMethylation
3092	cg02259192	3092	chr10	78224627	-	30605272	NA	TATAAATCTCTATATACTCATATACATATACTTAATTATATAATCATCTC		II			NA	NA	NA	NA	NA	NA		OpenSea	TAGGTAATGGGTGTGAATCTCTGTGTGCTCATATACATATGCTTGATTATATGATCATCT[CG]TGGAGGACATGTGACACGGGAAGACAATAGGGCACATGATATGCTCTTTGATCTAAGGTA	GTGAATCTCTGTGTGCTCATATACATATGCTTGATTATATGATCATCTCG	C10orf11;C10orf11;C10orf11	NM_001305581;NR_131178;NM_032024	Body;Body;Body				NA				C10orf11	ENST00000496424.1	5'UTR	C10orf11;C10orf11;C10orf11;C10orf11;C10orf11;C10orf11;C10orf11	ENST00000493194.1;ENST00000496424.1;ENST00000488655.1;ENST00000468134.1;ENST00000488759.1;ENST00000483375.1;ENST00000493194.1	1stExon;5'UTR;5'UTR;5'UTR;5'UTR;5'UTR;5'UTR		NA		NA		NA	NA	NA	NA	NA	NA
3098	cg02265325	3098	chr9	97319983	-	86795956	NA	CCCRACACTACCTTCCCCTAACCTAATAAATTACTATAATAAATTTTTCC		II			NA	NA	NA	NA	NA	NA		OpenSea	GCCTGGTCCCACCCGACACTGCCTTCCCCTAACCTAATGAATTACTGTAATAGATTTTTC[CG]TGTTGAATCATTCTTGAATTTCTAGGTTAAGCCTGACTTTCTCCTGATGCACCTTTGCTT	CGGAAAAATCTATTACAGTAATTCATTAGGTTAGGGGAAGGCAGTGTCGG	PCAT7;PCAT7;PCAT7;PCAT7	NR_121569;NR_121567;NR_121566;NR_121568	Body;Body;Body;Body				NA				RP11-342C23.4	ENST00000452148.1	TSS1500	RP11-342C23.4	ENST00000452148.1	TSS1500		NA		NA		NA	NA	NA	NA	NA	NA
3127	cg02279770	3127	chr16	31201405	-	80648544	NA	TCTAAATAAAAAATTCTCCRAAAATCCTATCAAAATCTCATTTACTACTC		II			NA	NA	NA	NA	NA	NA		OpenSea	TTTTTTGTTTCTCTAGGTAAAGAATTCTCCGGAAATCCTATCAAGGTCTCATTTGCTACT[CG]CCGGGCAGACTTTAATCGGGGTGGTGGCAATGGTCGTGGAGGCCGAGGGCGAGGAGGTGA	CTAGGTAAAGAATTCTCCGGAAATCCTATCAAGGTCTCATTTGCTACTCG	FUS;FUS;FUS;FUS	NR_028388;NM_001170937;NM_004960;NM_001170634	Body;Body;Body;Body				NA				FUS	ENST00000474990.1	5'UTR	FUS;FUS;FUS;FUS;FUS;FUS	ENST00000474990.1;ENST00000568901.2;ENST00000566605.1;ENST00000483853.1;ENST00000569760.1;ENST00000487509.2	5'UTR;5'UTR;3'UTR;TSS1500;TSS200;5'UTR	chr16:31201380-31201570	3		NA		NA	NA	NA	NA	NA	NA
3150	cg02294693	3150	chr5	72933718	-	62763228	NA	TAAACCAACRTACTCTCAACAACCTAAACAAAAACAATTTTCTAAAAACC		II			NA	NA	NA	NA	NA	NA		OpenSea	TGGAGAAGCAATGGACCAGCGTGCTCTCAGCAGCCTGAGCAAAGGCAATTTTCTGGGAGC[CG]TACCTGGTATAATAGAGATCAAAGTATTGTTTAGTTTTTTTTTTCTTCTTTCCTGTTATG	CGGCTCCCAGAAAATTGCCTTTGCTCAGGCTGCTGAGAGCACGCTGGTCC	ARHGEF28;ARHGEF28	NM_001080479;NM_001177693	5'UTR;5'UTR				NA				RP11-428C6.1	ENST00000296794.6	5'UTR	RP11-428C6.1;RP11-428C6.1	ENST00000296794.6;ENST00000509848.1	5'UTR;5'UTR	chr5:72933460-72933750	3		NA		NA	NA	NA	NA	NA	intermediateMethylation
3183	cg02314953	3183	chr6	135373163	+	9625454	NA	TAATTTAAATATTATATTAATAAAAATCTTTCCCTAACTACCCCACTCCC		II			NA	NA	NA	NA	NA	NA	chr6:135375749-135376141	N_Shelf	GCCTGATGTGAGAAACACAGAGCAATTTGGGAACACACACATGAATGACAAAACTAGAAC[CG]GGAGTGGGGCAGCTAGGGAAAGATCCCCATTAATATAATATCCAAACCAATTCCAAAGGA	CGGGAGTGGGGCAGCTAGGGAAAGATCCCCATTAATATAATATCCAAACC	HBS1L;HBS1L;HBS1L	NM_006620;NM_001145158;NM_001145207	Body;Body;Body				NA				HBS1L;HBS1L	ENST00000367824.4;ENST00000445176.2	TSS1500;TSS1500	HBS1L;HBS1L	ENST00000533274.1;ENST00000526100.1	TSS1500;TSS1500		NA		NA		NA	NA	NA	NA	NA	NA
3271	cg02394101	3271	chr1	173236927	-	16619861	NA	TCACTAATCAATCCTTCATCAAATTACCAATACAATAAAAACTAATTTCC		II			NA	NA	NA	NA	NA	NA		OpenSea	TCCAGGATTACTCACTAGTCAGTCCTTCATCAGATTGCCAGTACAATAGAAACTAATTTC[CG]GAGAGGAGGTGGATGGAGGGAAACAAGAAAGGAGAGGAGAGGAAAGGAAAGGAGAGCAGA	CACTAGTCAGTCCTTCATCAGATTGCCAGTACAATAGAAACTAATTTCCG	LOC100506023	NR_037845	Body				NA										chr1:173236680-173236955	3		NA		NA	NA	NA	NA	NA	intermediateMethylation
3276	cg02396801	3276	chr9	36576288	-	7744834	NA	ACCTAACCTTACTTCTTCTAATATTTACCTACTATATTCATACAAATTTC		II			NA	NA	NA	NA	NA	NA	chr9:36572703-36573073	S_Shelf	TCAGTACTGGGACCTGACCTTGCTTCTTCTAATGTTTGCCTACTGTGTTCATGCAGATTT[CG]TTAGGTTAAATGTTCAACCTACTTATTAAGTTGGGTCCAGTGTGATCTCTTCCTAGGAAA	CCTGACCTTGCTTCTTCTAATGTTTGCCTACTGTGTTCATGCAGATTTCG	MELK;MELK;MELK;MELK;MELK;MELK;MELK;MELK;MELK;MELK	NM_001256688;NM_001256687;NM_001256685;NM_014791;NM_001256691;NM_001256690;NM_001256689;NM_001256692;NM_001256693;NR_046337	5'UTR;5'UTR;5'UTR;5'UTR;5'UTR;5'UTR;5'UTR;5'UTR;5'UTR;Body				NA				MELK;MELK;MELK;MELK;MELK;MELK;MELK;MELK	ENST00000298048.2;ENST00000536860.1;ENST00000536329.1;ENST00000541717.1;ENST00000543751.1;ENST00000538311.1;ENST00000536987.1;ENST00000487398.1	5'UTR;5'UTR;5'UTR;5'UTR;5'UTR;5'UTR;5'UTR;5'UTR	MELK;MELK;MELK;MELK;MELK;MELK;MELK;MELK;MELK;MELK	ENST00000298048.2;ENST00000536860.1;ENST00000536329.1;ENST00000541717.1;ENST00000543751.1;ENST00000538311.1;ENST00000536987.1;ENST00000489766.1;ENST00000495529.1;ENST00000487398.1	5'UTR;5'UTR;5'UTR;5'UTR;5'UTR;5'UTR;5'UTR;5'UTR;5'UTR;5'UTR	chr9:36576125-36576330	3		NA		NA	NA	NA	NA	NA	NA
3321	cg02433785	3321	chr7	39662467	+	81647432	NA	CCCATAACACTATAATTTAATAACTTATAAAAAATAATTTCACTAAATCC		II			NA	NA	NA	NA	NA	NA	chr7:39662543-39663792	N_Shore	AAGAGAGATAAGCGAATAAATGTCAAGACATAAGAATCTGTAGCTGCTAACTTAAATTTA[CG]GATTTAGTGAAACTACTTCTCACAAGCTACCAAATCACAGTGCCATGGGGCCGCAAGATG	CGGATTTAGTGAAACTACTTCTCACAAGCTACCAAATCACAGTGCCATGG	RALA	NM_005402	TSS1500				NA				RALA;RALA	ENST00000005257.2;ENST00000468201.1	TSS1500;TSS1500	RALA;RALA;RALA	ENST00000005257.2;ENST00000468201.1;ENST00000436179.1	TSS1500;TSS1500;TSS1500	chr7:39662440-39663275	3		NA		NA	NA	TRUE	NA	NA	intermediateMethylation
3348	cg02459922	3348	chr11	77270910	+	30653152	NA	TTTACAATACATTTTAAAACATATTATTAATATTAACATTCCCCCCACCC		II			NA	NA	NA	NA	NA	NA		OpenSea	ACAGAAAACTATTTCCCTGGAGTGTGCAAGGCCCTGGGCCAGTGTGTGTGGGTGTGTGTA[CG]GGTGGGGGGAATGTTAATATTAACAATATGTTTTAAAATGTATTGCAAAACTCATGAGCT	CGGGTGGGGGGAATGTTAATATTAACAATATGTTTTAAAATGTATTGCAA							TRUE				CLNS1A	ENST00000526761.1	3'UTR	CLNS1A	ENST00000526761.1	3'UTR	chr11:77270685-77270915	3		NA		NA	NA	NA	NA	NA	NA
3360	cg02470117	3360	chr14	91488457	+	82736939	NA	ATAATTACAAATCAACTAAATAAAACATTCCTTATAATATTATAAAACAC		II			NA	NA	NA	NA	NA	NA		OpenSea	AATCTGGTGCACAAATATTTATGCTGTACATGAACTTATATTGTATACATATGTGGTATG[CG]TGTTTCATAATATTATAAGGAATGCCTTATTCAGTTGACTTGTAACCATTTGCTTTTAAT	TGGTTACAAGTCAACTGAATAAGGCATTCCTTATAATATTATGAAACACG	RPS6KA5;RPS6KA5	NM_004755;NM_182398	Body;Body				NA				RPS6KA5	ENST00000536315.2	5'UTR	RPS6KA5	ENST00000536315.2	5'UTR	chr14:91488405-91488675	3		NA		NA	NA	NA	NA	NA	intermediateMethylation
3382	cg02489143	3382	chr3	97694462	+	96724364	NA	ATAAAAAACAATACTCACATAATTTAAAACAATATATATTTCCTAAAATC		II			NA	NA	NA	NA	NA	NA	chr3:97690785-97691409	S_Shelf	AAATGATTAATATTTGTATTTTTGTTGTAAAGCTTTATTTTATAATGCTACTGTGTCATA[CG]ATTCCAGGAAACACACATTGCTTTAAACTATGTGAGTACTGCCCCCTATGTGTTTGTATT	CGATTCCAGGAAACACACATTGCTTTAAACTATGTGAGTACTGCCCCCTA							NA										chr3:97694380-97694610	3		NA		NA	NA	TRUE	NA	NA	NA
3429	cg02519717	3429	chr8	26605869	-	91796337	NA	TTAAAAAAATAATTCTAAATAATTAAAATCTTACCCCACTCCCAACATCC		II			NA	NA	NA	NA	NA	NA		OpenSea	GTGTGTGTGTGTTGGGGGGGTGGTTCTGAGTGGTTGGGGTCTTACCCCACTCCCAACATC[CG]TCCAGCCCTGCTGTTTTTCTTTCTTTTGCATATTGAGCTTCTGAGCAAGATTTCATCCAC	CGGATGTTGGGAGTGGGGTAAGACCCCAACCACTCAGAACCACCCCCCCA	ADRA1A	NM_033303	3'UTR				NA				ADRA1A;ADRA1A	ENST00000380587.1;ENST00000380586.1	3'UTR;3'UTR	ADRA1A;ADRA1A;ADRA1A	ENST00000380587.1;ENST00000380586.1;ENST00000519096.1	3'UTR;3'UTR;3'UTR		NA		NA		NA	NA	TRUE	NA	NA	NA
3501	cg02568557	3501	chr11	129288930	-	27629289	NA	ACRTAAATTTTCTCTAAATCCTTCAATTTCCTCCCATATCCCAAAACTAC		II			NA	NA	NA	NA	NA	NA		OpenSea	TCTCCATGTCTGCGTGGGTTTTCTCTGGGTCCTTCAGTTTCCTCCCATGTCCCAAAGCTG[CG]CACATGAGGTGAACAGGCGTGCCTACATGGTCCCTGTGTGAGTGAGTGTGGGTGTACATG	CGCAGCTTTGGGACATGGGAGGAAACTGAAGGACCCAGAGAAAACCCACG	BARX2	NM_003658	Body				NA											NA	chr11:129287901-129289050	4		NA	NA	TRUE	TRUE	NA	intermediateMethylation
3574	cg02629093	3574	chr12	3945885	+	4767381	NA	TAAAAACTATCTCTCCCTACATAATATTTACATTCTAAAATATTACTAAC		II			NA	NA	NA	NA	NA	NA	chr12:3947922-3948620	N_Shelf	GCTGGCTTTGCTCCCTGCCCCCACAGAAAACCAAAAACAAATACACAGCACCAAGATTAT[CG]CCAGCAATATCCCAGAATGCAAATATTATGTAGGGAGAGACAGTTCCCAGGGACACAGAG	CGCCAGCAATATCCCAGAATGCAAATATTATGTAGGGAGAGACAGTTCCC	PARP11	NM_020367	Body				NA				PARP11;PARP11;PARP11	ENST00000427057.2;ENST00000447133.3;ENST00000397096.2	5'UTR;5'UTR;5'UTR	PARP11;PARP11;PARP11;PARP11;PARP11	ENST00000427057.2;ENST00000447133.3;ENST00000450737.2;ENST00000453942.1;ENST00000397096.2	5'UTR;5'UTR;5'UTR;5'UTR;5'UTR	chr12:3945860-3946275	3		NA		NA	NA	TRUE	NA	NA	NA
3633	cg02680159	3633	chr5	64439421	+	7647489	NA	TAACTTAAAAAATATCTCAATATAAATAAAACCAAAACCCCACCTAATAC		II			NA	NA	NA	NA	NA	NA		OpenSea	TCCCCCTACTACTTCCCTCTAGCAGGAGCTTTCCACATTGGTGGGGACCTGGACCCTAAG[CG]CATCAGGTGGGGTCCTGGCCCTACCTACACTGAGATACTCCTCAAGCTAGATGTGCCCGC	CGCATCAGGTGGGGTCCTGGCCCTACCTACACTGAGATACTCCTCAAGCT							TRUE											NA		NA		NA	NA	TRUE	NA	NA	NA
3671	cg02711976	3671	chr1	36023590	+	25765553	33779948	ATAACAAAATAAAATCTCAACAAAACACAATAATATCACAATATAACACA	ATAACAAAATAAAATCTCGACAAAACACGATAATATCGCGATATAACGCG	I	A	Red	NA	NA	NA	NA	NA	NA	chr1:36022680-36023834	Island	CCTCTCCGAGCCGGCGCTGATCGATGCCGACACACCCCGGGGACCCTATCGCGACTCCAT[CG]CGCCATATCGCGACACCATCGTGCCCTGTCGAGACTCCATTTTGTCACAGCCCTTTTCAA	CGCGCCATATCGCGACACCATCGTGCCCTGTCGAGACTCCATTTTGTCAC	NCDN;NCDN;KIAA0319L;NCDN;NCDN	NM_014284;NM_001014839;NM_024874;NM_014284;NM_001014841	1stExon;5'UTR;TSS1500;5'UTR;5'UTR				NA	1:35795140-35796209			NCDN;KIAA0319L;KIAA0319L;NCDN;NCDN;NCDN;NCDN	ENST00000373253.3;ENST00000373258.2;ENST00000325722.3;ENST00000356090.4;ENST00000373243.2;ENST00000373243.2;ENST00000459931.1	5'UTR;TSS1500;TSS1500;5'UTR;5'UTR;1stExon;5'UTR	NCDN;NCDN;KIAA0319L;KIAA0319L;KIAA0319L;KIAA0319L;KIAA0319L;KIAA0319L;NCDN;KIAA0319L;NCDN;NCDN;KIAA0319L;NCDN;KIAA0319L;KIAA0319L	ENST00000437806.1;ENST00000373253.3;ENST00000470388.1;ENST00000473465.1;ENST00000373258.2;ENST00000469892.1;ENST00000478463.1;ENST00000325722.3;ENST00000356090.4;ENST00000476329.1;ENST00000373243.2;ENST00000373243.2;ENST00000492888.1;ENST00000459931.1;ENST00000426982.2;ENST00000482929.1	TSS1500;5'UTR;TSS1500;TSS1500;TSS1500;TSS1500;TSS1500;TSS1500;5'UTR;TSS1500;5'UTR;1stExon;TSS1500;5'UTR;TSS1500;TSS200		NA	chr1:36020470-36024880	6	chr1:36020828-36025580	6	NA	TRUE	NA	NA	NA
3681	cg02717117	3681	chr2	55458694	+	92689904	NA	TACRACCCCATCCCCAAATTCAAACCTTAATTTTCTCTTATAAAAATTCC		II			NA	NA	NA	NA	NA	NA		OpenSea	GGCAATAGTGAAGGTGGGTTAGAAAGGAGGAAAGACTGGAGAGAGATAAGGAGTTAGATT[CG]GAACCCCTACAAGAGAAAATTAAGGTCTGAATTTGGGGATGGGGTCGCAGAGGGCAGAGG	CGGAACCCCTACAAGAGAAAATTAAGGTCTGAATTTGGGGATGGGGTCGC	C2orf63;RPS27A;RPS27A;C2orf63	NM_152385;NM_001135592;NM_002954;NM_001135598	5'UTR;TSS1500;TSS1500;5'UTR				NA				C2orf63;C2orf63;RPS27A;RPS27A;RPS27A;C2orf63;C2orf63;C2orf63	ENST00000407122.1;ENST00000401408.1;ENST00000402285.3;ENST00000272317.6;ENST00000404735.1;ENST00000494539.1;ENST00000406437.2;ENST00000406076.1	5'UTR;5'UTR;TSS1500;TSS1500;TSS1500;3'UTR;5'UTR;5'UTR	C2orf63;C2orf63;C2orf63;C2orf63;C2orf63;C2orf63;RPS27A;RPS27A;RPS27A;RPS27A;RPS27A;RPS27A;RPS27A;RPS27A;RPS27A;C2orf63;C2orf63;C2orf63;C2orf63;C2orf63	ENST00000464243.1;ENST00000463300.1;ENST00000407122.1;ENST00000428621.1;ENST00000401408.1;ENST00000451916.1;ENST00000402285.3;ENST00000272317.6;ENST00000449323.1;ENST00000404735.1;ENST00000463185.1;ENST00000471772.2;ENST00000478196.2;ENST00000494756.1;ENST00000495843.1;ENST00000494539.1;ENST00000487320.1;ENST00000406437.2;ENST00000466020.1;ENST00000406076.1	3'UTR;3'UTR;5'UTR;5'UTR;5'UTR;5'UTR;TSS1500;TSS1500;TSS1500;TSS1500;TSS1500;TSS1500;TSS1500;TSS1500;TSS1500;3'UTR;3'UTR;5'UTR;3'UTR;5'UTR	chr2:55458665-55459915	3		NA		NA	NA	TRUE	NA	NA	NA
3685	cg02719954	3685	chr8	23830907	-	24714887	NA	CCATAATAACTTATCTTCAAAAATAACCCCCCTACATAAAATCATATATC		II			NA	NA	NA	NA	NA	NA		OpenSea	TGTAAATAGTACCATGGTAGCTTGTCTTCAAAGATGACCCCCCTGCATAGAATCATGTGT[CG]TCACACAAATGCACCCTTGCATAACCCTTTCTTTTTGAATCCGACTGACCCTGAAACTCA	CATGGTAGCTTGTCTTCAAAGATGACCCCCCTGCATAGAATCATGTGTCG							TRUE											NA		NA		NA	NA	TRUE	NA	NA	intermediateMethylation
3700	cg02727219	3700	chr16	66087707	+	78707929	NA	TTAAATTTAACAACACACAAACTTCCCTATTTCTTTAAATCTTTATTTCC		II			NA	NA	NA	NA	NA	NA		OpenSea	ACCAGATTAACAACAACAACAAAGCATACAAATTTATTTTTTATGTGATACCTGAGCCTT[CG]GAAACAAAGACCCAAAGAAACAGGGAAGCCTGTGTGTTGTTAAATTTAACAAGTGGACAG	CGGAAACAAAGACCCAAAGAAACAGGGAAGCCTGTGTGTTGTTAAATTTA							TRUE											NA		NA		NA	NA	TRUE	NA	NA	intermediateMethylation
3717	cg02741995	3717	chr2	173955638	-	56789522	NA	CTTTTCTTCTTCCTAAATCACCRTAACTTTCTAAAAATTTCACAAAACTC		II			NA	NA	NA	NA	NA	NA		OpenSea	TTATAATCTTGCTTTTCTTCTTCCTAAGTCACCGTGACTTTCTGGAAGTTTCACAGGACT[CG]TTCATGATATATTATCTAAAGTAGGATTCAGAGGATTTAGCCTAATATATTTGTAATTCA	CGAGTCCTGTGAAACTTCCAGAAAGTCACGGTGACTTAGGAAGAAGAAAA	ZAK;ZAK	NM_016653;NM_133646	5'UTR;5'UTR				NA				AC013461.1;AC013461.1;AC013461.1;AC013461.1;AC013461.1	ENST00000539448.1;ENST00000409176.2;ENST00000338983.3;ENST00000431503.2;ENST00000375213.3	5'UTR;5'UTR;5'UTR;5'UTR;5'UTR	AC013461.1;AC013461.1;AC013461.1;AC013461.1;AC013461.1;AC013461.1;AC013461.1;AC013461.1	ENST00000422149.1;ENST00000539448.1;ENST00000409176.2;ENST00000468408.1;ENST00000338983.3;ENST00000431503.2;ENST00000375213.3;ENST00000476618.1	5'UTR;5'UTR;5'UTR;5'UTR;5'UTR;5'UTR;5'UTR;5'UTR		NA	chr2:173955162-173956366	6	chr2:173954882-173956778	6	NA	NA	NA	NA	intermediateMethylation
3746	cg02768760	3746	chr16	5117824	-	1671598	NA	TACTCCCTATATACAAATACTAAATTAAAACTTCTCCACCTTTTAATTTC		II			NA	NA	NA	NA	NA	NA	chr16:5121749-5122192	N_Shelf	TGTGTATGTGATGCTCCCTATGTGCAGATGCTAGGTTAGGGCTTCTCCACCTTTTAATTT[CG]TCATTGTTCTTTTTTCTACCCCCGGAGTGTTTTTAGACGTTTTAATCCTGAAAAATCTTT	GCTCCCTATGTGCAGATGCTAGGTTAGGGCTTCTCCACCTTTTAATTTCG							NA											NA		NA		NA	NA	TRUE	NA	NA	intermediateMethylation
3763	cg02773399	3763	chr9	110226215	-	7628435	NA	TTATCACACAATCCCAAAATTTAAATTACTAACATAAAATATTATATTAC		II			NA	NA	NA	NA	NA	NA	chr9:110227967-110228656	N_Shore	TTGCTGGTGCCTTATCACACAGTCCCAAAATTTGGATTGCTGGCATAAAATATTGTATTA[CG]GCCGGGAGCAGTGGCTCACGCCTGTAATCCCAGCACTTTGGGGAGGCCAAGGCAGGCGGA	TATCACACAGTCCCAAAATTTGGATTGCTGGCATAAAATATTGTATTACG							NA											NA		NA		NA	NA	TRUE	NA	NA	NA
3771	cg02777122	3771	chr22	26076856	-	40647852	NA	TACCCTCATTAAATAAAACTTTTAATCAAACTATATCRACAAACTTTCCC		II			NA	NA	NA	NA	NA	NA		OpenSea	TTAGTTGAAAATACCCTCATTAAGTGAAGCTTTTGATCAGACTGTATCGGCAGGCTTTCC[CG]TATTGTGGACATGTAACTGAAATGCATTCACTCACCACAGTTTTCTTTTTACTGGAAGGT	CGGGAAAGCCTGCCGATACAGTCTGATCAAAAGCTTCACTTAATGAGGGT	ADRBK2	NM_005160	Body				NA							ADRBK2	ENST00000455558.2	3'UTR		NA		NA		NA	NA	NA	NA	NA	NA
3850	cg02826687	3850	chr8	82360695	+	6793276	NA	TAACTAATCRTAATACTATCAACATCAAATAATCTCTAACCAAAACCTCC		II			NA	NA	NA	NA	NA	NA		OpenSea	GGGTTCTGAACCATGATCTTACCCTGCTTCTATTATACTATACCATACATGCTACGTGCA[CG]GAGGCCCTGGCCAGAGATCACCTGATGCTGATAGCACCACGATTAGCTAGAAACACTCTC	CGGAGGCCCTGGCCAGAGATCACCTGATGCTGATAGCACCACGATTAGCT	PMP2	NM_002677	TSS1500				NA				PMP2;PMP2;RP11-157I4.4	ENST00000519260.1;ENST00000256103.2;ENST00000524085.2	TSS1500;TSS1500;5'UTR	PMP2;PMP2;RP11-157I4.4	ENST00000519260.1;ENST00000256103.2;ENST00000524085.2	TSS1500;TSS1500;5'UTR		NA		NA		NA	NA	NA	NA	NA	NA
3862	cg02834732	3862	chr4	139734399	+	73614940	NA	CCCTTCTACTTTATATATACCTAATTACCCCTATTTTCACAATAAATTTC		II			NA	NA	NA	NA	NA	NA		OpenSea	CTGAACATATATCAATAAAGTGGAAAAGGATAAATGTGTTGAAAGTTTGCTTTGAACATA[CG]AAATCTACTGTGAAAATAGGGGTAACCAGGTATACATAAAGTAGAAGGGAGATCTTTCTC	CCTTCTACTTTATGTATACCTGGTTACCCCTATTTTCACAGTAGATTTCG							NA				AC093766.1	ENST00000408086.2	TSS1500	AC093766.1	ENST00000408086.2	TSS1500		NA		NA		NA	NA	NA	NA	NA	intermediateMethylation
3878	cg02848106	3878	chr3	170101493	-	81626595	NA	AAAAAAATTACTCAATAAAATTTAATACAAAAACTACCCAATAACTAAAC		II			NA	NA	NA	NA	NA	NA		OpenSea	TGAAGTATTTCAAGAAGATTGCTCAGTGGGGTTTGATACAAGAACTGCCCAGTAGCTGGG[CG]ACATTCAGAGCTCTCTCTCTGAGGTATATAAGAAGAGCCCTGGGAGCTCCTCACTGAGCC	CGCCCAGCTACTGGGCAGTTCTTGTATCAAACCCCACTGAGCAATCTTCT	SKIL;SKIL;SKIL	NM_005414;NM_001145097;NM_001145098	Body;Body;Body				TRUE							SKIL	ENST00000490894.1	5'UTR	chr3:170101405-170101655	3		NA		NA	NA	TRUE	NA	NA	NA
3908	cg02869156	3908	chr11	34536522	-	18623120	NA	CRTTCCTTCCTAACTCAATAAAAACATCTCAACTTTTATATAAATCTTCC		II			NA	NA	NA	NA	NA	NA		OpenSea	CTAGACCACCCCGTTCCTTCCTGACTCAATAAGAGCATCTCAGCTTTTATATAAATCTTC[CG]GGTAAGATTTCATTTGAACAAAAGAATCTGCCCTTAGAAAGGGTTTGCAAGTAACTGGAT	GTTCCTTCCTGACTCAATAAGAGCATCTCAGCTTTTATATAAATCTTCCG	ELF5	NM_001422	TSS1500				NA				ELF5;ELF5;ELF5	ENST00000532417.1;ENST00000257832.2;ENST00000429939.2	TSS1500;TSS1500;TSS1500	ELF5;ELF5;ELF5	ENST00000532417.1;ENST00000257832.2;ENST00000429939.2	TSS1500;TSS1500;TSS1500		NA		NA	chr11:34536050-34536537	5	NA	TRUE	NA	NA	NA
3911	cg02871254	3911	chr8	126309080	-	38772116	NA	CAAACTCAAAACTAAACATTCCTACAAAAAAATAACCAAAATATACTTTC		II			NA	NA	NA	NA	NA	NA		OpenSea	CTGAGGAGAAGCAAACTCAAGGCTGGGCATTCCTGCAGGAAAATGGCCAAGGTGTACTTT[CG]TGGAATAAAAATGAATCAGAGAATTTGCTAATTTTTTTCTCTTAAGAAATTAGAATAAAA	AAACTCAAGGCTGGGCATTCCTGCAGGAAAATGGCCAAGGTGTACTTTCG	NSMCE2	NM_173685	Body				NA											NA	chr8:126308869-126309143	3		NA	NA	NA	NA	NA	intermediateMethylation
3926	cg02881170	3926	chr6	30003910	+	44604298	NA	AATAAAATCATCTTTCACTAATTCCCTATCCATCTAATAATAAATATAAC		II			NA	NA	NA	NA	NA	NA		OpenSea	ATGACCTCCTGTCATAGAACATTCAGGGACATTGAAAGAGTTCACTGGCATGGGATACAG[CG]TCATATCCACCACCAGATGGACAGGGAATCAGTGAAAGATGATTCCATTAAGAGAAAATT	ATGGAATCATCTTTCACTGATTCCCTGTCCATCTGGTGGTGGATATGACG	NCRNA00171	NR_026751	Body				NA				ZNRD1-AS1;ZNRD1-AS1;ZNRD1-AS1;ZNRD1-AS1;ZNRD1-AS1;ZNRD1-AS1;ZNRD1-AS1;ZNRD1-AS1	ENST00000444051.1;ENST00000425604.1;ENST00000448093.1;ENST00000376797.3;ENST00000420251.1;ENST00000437417.1;ENST00000422224.1;ENST00000421692.1	TSS1500;3'UTR;3'UTR;3'UTR;3'UTR;3'UTR;3'UTR;3'UTR	ZNRD1-AS1;ZNRD1-AS1;ZNRD1-AS1;ZNRD1-AS1;ZNRD1-AS1;ZNRD1-AS1;ZNRD1-AS1;ZNRD1-AS1	ENST00000444051.1;ENST00000425604.1;ENST00000448093.1;ENST00000376797.3;ENST00000420251.1;ENST00000437417.1;ENST00000422224.1;ENST00000421692.1	TSS1500;3'UTR;3'UTR;3'UTR;3'UTR;3'UTR;3'UTR;3'UTR		NA		NA		NA	NA	TRUE	NA	NA	NA
3943	cg02891218	3943	chr7	99612634	+	97683825	NA	ATAATTATAAAATTCTATACTTTACTCATATAACATATACTATTATAACC		II			NA	NA	NA	NA	NA	NA	chr7:99613104-99613797	N_Shore	GGTTGTGAAAGCACTTTGAAGGTAAAAGTGTCTGTTGTTACTCTGAAAACTCCTTTTAAA[CG]GCTATAATAGCATATGCCACATGAGCAAAGCACAGAACCTTATAACTATGCTTGCTTGTG	CGGCTATAATAGCATATGCCACATGAGCAAAGCACAGAACCTTATAACTA	ZKSCAN1	NM_003439	TSS1500				NA		7:99612594-99614247	Promoter_Associated	ZKSCAN1;ZKSCAN1;ZKSCAN1	ENST00000324306.6;ENST00000426572.1;ENST00000535170.1	TSS1500;TSS1500;TSS1500	ZKSCAN1;ZKSCAN1;ZKSCAN1	ENST00000324306.6;ENST00000482979.1;ENST00000535170.1	TSS1500;TSS1500;TSS1500	chr7:99612605-99612895	3		NA		NA	NA	TRUE	NA	NA	intermediateMethylation
3953	cg02895588	3953	chr6	485915	+	95735397	NA	CAATCCCTAAAACCCTATATATTATCTATAATAAAATATAAATATATAAC		II			NA	NA	NA	NA	NA	NA		OpenSea	GTTAGGGGACCCTGAAGTCTGCGACCGCCCCGCCAACACCTCAGAGTGTAACACAGTGCC[CG]TTACACATTCACACTCCATCACAGATAACACACAGGGCCTCAGGGACTGCAACACGTGCA	AGTCCCTGAGGCCCTGTGTGTTATCTGTGATGGAGTGTGAATGTGTAACG	EXOC2	NM_018303	3'UTR				NA	6:430854-430972			EXOC2	ENST00000230449.4	3'UTR	EXOC2	ENST00000230449.4	3'UTR		NA		NA		NA	NA	TRUE	NA	NA	NA
3955	cg02896515	3955	chr1	46645968	-	87802254	NA	TCAACAAATACAAAATAAAAAACACATTACACTATTATAATAAAAAACAC		II			NA	NA	NA	NA	NA	NA		OpenSea	GTATGAGTGTATCAGCAGATGCAGGGTAAGAAGCACATTACACTGTTGTGGTGGAGGGCA[CG]CAGACATTCTGGGAAGCCACTTGCCCCACCCCTGGGCTGCTTCTTCTTGAGATCAGGAGG	CAGCAGATGCAGGGTAAGAAGCACATTACACTGTTGTGGTGGAGGGCACG	TSPAN1	NM_005727	5'UTR				TRUE		1:46645002-46646327	Unclassified	TSPAN1;TSPAN1	ENST00000498443.1;ENST00000372003.1	5'UTR;5'UTR	TSPAN1;TSPAN1;TSPAN1;TSPAN1;TSPAN1;TSPAN1	ENST00000498443.1;ENST00000372003.1;ENST00000482928.1;ENST00000469330.1;ENST00000475163.1;ENST00000486237.1	5'UTR;5'UTR;5'UTR;5'UTR;5'UTR;TSS1500	chr1:46645765-46646255	3		NA		NA	NA	TRUE	NA	NA	intermediateMethylation
3957	cg02898904	3957	chr1	242690733	+	93803189	NA	TATCATATTTATACCACCAATATACCTTCTTCAAAAAATAAAAATTAACC		II			NA	NA	NA	NA	NA	NA	chr1:242686916-242687476	S_Shelf	AGTGACCTGCCCGCCTCGGCCTCCCAAAGTATTGGGATTACAGGCGTGAGCCACCGCGCC[CG]GCCAATCTCTATTTTTTGAAGAAGGTACACTGGTGGCATAAATATGACAGCATACTACTG	GTCATATTTATGCCACCAGTGTACCTTCTTCAAAAAATAGAGATTGGCCG							NA											NA		NA		NA	NA	TRUE	NA	NA	NA
3959	cg02902545	3959	chr3	48344313	+	15744939	NA	CTAACTCACTAAATCCTTTAACCTACTACAAATTCAATTACTACAACTCC		II			NA	NA	NA	NA	NA	NA	chr3:48342584-48343258	S_Shore	GCCCCCAACCCTGACTCCAAAAATGACAACCCATTACTTCTCCCTACACGGAATCACTGA[CG]GAGTTGTAGCAACTGAATCTGCAGTAGGCCAAAGGACCCAGTGAGTTAGCCAGCAAACTA	CGGAGTTGTAGCAACTGAATCTGCAGTAGGCCAAAGGACCCAGTGAGTTA	NME6;NME6;NME6;NME6;NME6;NME6;NME6;NME6;NME6	NM_005793;NM_001308433;NM_001308430;NM_001308428;NM_001308427;NM_001308435;NM_001308434;NM_001308431;NM_001308426	TSS1500;TSS1500;TSS1500;TSS1500;TSS1500;TSS1500;TSS1500;TSS1500;TSS1500				NA				NME6;NME6;NME6;NME6;NME6;NME6;NME6;NME6	ENST00000415053.1;ENST00000444069.1;ENST00000421967.1;ENST00000435684.1;ENST00000447314.1;ENST00000415644.1;ENST00000442597.1;ENST00000451657.1	TSS1500;TSS1500;TSS1500;TSS1500;TSS1500;TSS1500;TSS1500;TSS1500	NME6;NME6;NME6;NME6;NME6;NME6;NME6;NME6;NME6;NME6;NME6;NME6;NME6;NME6	ENST00000415053.1;ENST00000444069.1;ENST00000425930.1;ENST00000421967.1;ENST00000456495.1;ENST00000435684.1;ENST00000302378.2;ENST00000447314.1;ENST00000494209.1;ENST00000415644.1;ENST00000484959.1;ENST00000495734.1;ENST00000442597.1;ENST00000451657.1	TSS1500;TSS1500;TSS1500;TSS1500;TSS1500;TSS1500;TSS1500;TSS1500;TSS1500;TSS1500;TSS1500;TSS1500;TSS1500;TSS1500	chr3:48343845-48344315	3		NA		NA	NA	NA	NA	NA	intermediateMethylation
3963	cg02903983	3963	chr14	22968031	+	5722504	NA	ACTTCAAACTAAATATTTTAACTAAACCACTCATTAAAATATATAAACTC		II			rs80022758	0.012163	NA	NA	NA	NA		OpenSea	AATCTTCTGCACACGAACCAGCTGTGACAATAAGGTAATGGGGCTGATTTGTTAACAAAT[CG]AGTTTATACATTTCAATGAGTGGCCTAGTCAAAACACTCAGCTTGAAGCATCCAACACTG	CGAGTTTATACATTTCAATGAGTGGCCTAGTCAAAACACTCAGCTTGAAG							NA				TRAJ40	ENST00000390497.1	TSS1500	TRAJ40	ENST00000390497.1	TSS1500		NA		NA		NA	NA	TRUE	NA	NA	NA
3977	cg02912830	3977	chr5	44936228	-	77615247	NA	AAAAATACCACAAAACAACTTTCAAATTCATTACCATAAACAATATCAAC		II			NA	NA	NA	NA	NA	NA		OpenSea	GAGGGGCCTGGAAGAGTGCCACAGGGCAACTTTCAGGTTCATTGCCATGAACAATGTCAG[CG]GGCAGATTAGCCTCTTCACTGAGGCACTAGTGAGTTCTATTCCTCTTGGACCCCTTGGCA	AGAGTGCCACAGGGCAACTTTCAGGTTCATTGCCATGAACAATGTCAGCG							NA											NA		NA	chr5:44935120-44936502	6	NA	NA	NA	NA	intermediateMethylation
3991	cg02922781	3991	chr19	12216563	-	7733396	NA	CTATACCCAACCTTTATACATATTTTATAATAAATTATAAAAATTCCCTC		II			NA	NA	NA	NA	NA	NA		OpenSea	GGCGTGAGACACTGTGCCCAGCCTTTATACATATTTTATAGTAGGTTGTAGAAGTTCCCT[CG]TATTCCTGATTATTTCTATTTTGAAGGAGTGTTGAGGTTTGTCACTTTTTTTTTGCATGT	CGAGGGAACTTCTACAACCTACTATAAAATATGTATAAAGGCTGGGCACA	ZNF788	NR_027049	Body				NA				RN5S467;AC022415.1	ENST00000391274.1;ENST00000339302.4	TSS1500;5'UTR	RN5S467;AC022415.1	ENST00000391274.1;ENST00000339302.4	TSS1500;5'UTR	chr19:12216560-12216770	3		NA		NA	NA	NA	NA	NA	intermediateMethylation
3998	cg02925848	3998	chr8	119030705	+	66794106	NA	CTAAAAACCAAAAATCAAAATCAAAATATTACCAAAACTATTTTCCTTCC		II			NA	NA	NA	NA	NA	NA		OpenSea	TGCCAGAAAATCCCCAGAAGCTAGGCAAGAGATATGGAACAGACTCCCTCTAACAGCCCA[CG]GAAGGAAAACAGCCCTGGCAACACCTTGATCTTGACTTCTGGCCTCCAGAACTGTGAGGT	CGGAAGGAAAACAGCCCTGGCAACACCTTGATCTTGACTTCTGGCCTCCA	EXT1	NM_000127	Body				TRUE										chr8:119030605-119030790	3		NA		NA	NA	TRUE	NA	NA	intermediateMethylation
4032	cg02951714	4032	chr8	63924723	-	38651528	NA	TATCCAAAAACTCTCCAAACTCCATCCTCTTAAACTTTAATAAAAACTTC		II			rs62510063	0.072146	NA	NA	NA	NA		OpenSea	CTGTGTTCAGCTATCCAGAAGCTCTCCAAACTCCATCCTCTTGGGCTTTAATGGAAGCTT[CG]CAAGGTCAGCATTCCTTCCCCCAGGGTATGCGGTGGGGCCCTCTCTGGAGAACCCCAGTT	ATCCAGAAGCTCTCCAAACTCCATCCTCTTGGGCTTTAATGGAAGCTTCG							NA				RP11-659E9.2	ENST00000524309.1	TSS1500	RP11-659E9.2	ENST00000524309.1	TSS1500		NA		NA	chr8:63923876-63925303	6	NA	NA	NA	NA	intermediateMethylation
4033	cg02951924	4033	chr16	58380925	+	17714110	NA	ATTATACCTTTATAATTTATTTAATAATACTCTAAAAATTCCTTATCTCC		II			NA	NA	NA	NA	NA	NA		OpenSea	TGGAAAATTACTGACTTGTTAGAACAAAGCAGTGACAGCTGCTGGCTCTAAAATTAGGAA[CG]GAGACAAGGAATTTTCAGAGCACCACCAAACAAATCACAAAGGCACAATTCACCCAGCAC	CGGAGACAAGGAATTTTCAGAGCACCACCAAACAAATCACAAAGGCACAA					chr16:58380820-58380820		NA				GINS3	ENST00000561952.1	5'UTR	GINS3;GINS3;GINS3	ENST00000561952.1;ENST00000568468.1;ENST00000564814.1	5'UTR;5'UTR;5'UTR		NA		NA		NA	NA	NA	NA	NA	intermediateMethylation
4035	cg02952635	4035	chr2	178741216	+	68636270	NA	CATTTTCTATTCCATAAATTCCCCCTCAACATAAACCTTAATCAACTCTC		II			NA	NA	NA	NA	NA	NA		OpenSea	CAATCATTCTTGTGTGGACACTTCCTCTCTCACCTCTCCAGTGAAAGTAGCATACCAGTG[CG]AGAGTTGACCAAGGCTTATGTTGAGGGGGAATTTATGGAACAGAAAATGTCAATGTAGTT	ATTTTCTGTTCCATAAATTCCCCCTCAACATAAGCCTTGGTCAACTCTCG	PDE11A;PDE11A;PDE11A;PDE11A	NM_001077358;NM_001077196;NM_001077197;NM_016953	Body;5'UTR;Body;Body				NA				PDE11A;PDE11A	ENST00000389683.3;ENST00000497003.1	5'UTR;3'UTR	PDE11A;PDE11A;PDE11A	ENST00000492761.1;ENST00000389683.3;ENST00000497003.1	3'UTR;5'UTR;3'UTR		NA		NA		NA	NA	TRUE	NA	NA	NA
4036	cg02953769	4036	chr6	56591641	+	45627292	NA	ATCTACRACCTCTAACATATTATCTAATACACTACTATTTTCCTCAAACC		II			rs117772310	0.013889	NA	NA	NA	NA		OpenSea	GTGGGAAAAAAAGCTTTATTTAGTTTCATATTCATTCATTACACATCAAATTCCTTAGTA[CG]GTCTGAGGAAAACAGCAGTGTATCAGACAATATGCTAGAGGCCGCAGATGCATTGTTTCT	CGGTCTGAGGAAAACAGCAGTGTATCAGACAATATGCTAGAGGCCGCAGA	DST;DST;DST;DST	NM_001144770;NM_183380;NM_001144771;NM_001144769	Body;Body;Body;Body				TRUE							DST;DST	ENST00000523967.1;ENST00000521821.1	3'UTR;3'UTR		NA		NA		NA	NA	TRUE	NA	NA	NA
4100	cg03005407	4100	chr10	75151349	+	23788285	NA	TTATTTCATTTATTTATTCAATTTTAAATCAAAACCTCACTCTACTACTC		II			NA	NA	NA	NA	NA	NA		OpenSea	GAGCCCAGCATTTCGAGGCTGCAGTGAGCTTTGATCACGCCACTGTACTCCAGCCTGACC[CG]AGCAGCAGAGTGAGGCCCTGACTCAAAATTGAACAAACAAATGAAACAACAACAACAACA	TGTTTCATTTGTTTGTTCAATTTTGAGTCAGGGCCTCACTCTGCTGCTCG	ANXA7;ANXA7	NM_001156;NM_004034	Body;Body				NA				ANXA7	ENST00000492380.1	3'UTR	ANXA7	ENST00000492380.1	3'UTR		NA		NA		NA	NA	TRUE	NA	NA	intermediateMethylation
4104	cg03010694	4104	chr11	114423273	-	76802350	NA	RATTTTTAAACCAACTTCAACTTCTATCCACTAAAATTTCATATTTTCTC		II			rs73016121	0.5	NA	NA	NA	NA		OpenSea	AACAGAATCCCGATTTTTAGACCAACTTCAACTTCTGTCCACTGAAATTTCATATTTTCT[CG]GAATGTACAAAAAGCATGTTCAATAGGACAAAGAAGAAGAAATCAATCAAGGGGCTACTC	ATTTTTAGACCAACTTCAACTTCTGTCCACTGAAATTTCATATTTTCTCG	NXPE1	NM_152315	5'UTR				NA				FAM55A;FAM55A;FAM55A	ENST00000536312.1;ENST00000424269.1;ENST00000251921.2	5'UTR;TSS1500;5'UTR	FAM55A;FAM55A;FAM55A;FAM55A;FAM55A	ENST00000536312.1;ENST00000539878.1;ENST00000424269.1;ENST00000251921.2;ENST00000534921.1	5'UTR;5'UTR;TSS1500;5'UTR;5'UTR		NA		NA		NA	NA	NA	NA	NA	intermediateMethylation
4128	cg03028653	4128	chr21	28260486	-	68650898	NA	AAAATTACRTTCATTAAACTAACTATAATTCAATAAACCTAACCCAAATC		II			NA	NA	NA	NA	NA	NA		OpenSea	CTGAGAACTTTAGAGTTACGTTCATTGAACTAACTATAATTCAATGAACCTGGCCCAGGT[CG]TTATCTATTTAAGAATGAGTGACAGGTCTTAACTCTTAATTCACTAGTATTCTTTGGTTG	CGACCTGGGCCAGGTTCATTGAATTATAGTTAGTTCAATGAACGTAACTC							NA				AP001601.2	ENST00000426771.1	TSS1500	AP001601.2	ENST00000426771.1	TSS1500		NA		NA		NA	NA	NA	NA	NA	intermediateMethylation
4145	cg03042467	4145	chr11	43841652	-	4765834	NA	ACTTCTAATCACAATTAACTAATAACCATTCAAATAAAAAATAACTTAAC		II			NA	NA	NA	NA	NA	NA		OpenSea	TAGTTAACATTGCTTCTGATCACAGTTGACTAGTGACCATTCAGATAGAAAATGGCTTGA[CG]GGAGCAGTGGGAGGTGAGTGATGTGCAGTGGCTAACCAGCAGGTAAGAAGAGGAAGTTAG	CTTCTGATCACAGTTGACTAGTGACCATTCAGATAGAAAATGGCTTGACG	HSD17B12	NM_016142	Body				NA				HSD17B12	ENST00000529261.1	5'UTR	HSD17B12;HSD17B12;HSD17B12	ENST00000532864.1;ENST00000529261.1;ENST00000527213.1	5'UTR;5'UTR;5'UTR	chr11:43841500-43841770	3		NA		NA	NA	NA	NA	NA	NA
4183	cg03077969	4183	chr6	31522510	-	27761934	NA	CACACTTATATATTAACACAAACTTATTAAAAACAATTTAACCAAATTAC		II			NA	NA	NA	NA	NA	NA		OpenSea	GAAGACATAGGCACACTTGTATATTGGCACAAACTTATTGAGAGCAGTTTGACCAAATTG[CG]CATGTCCTTTGACTCAGAAATTCCACTTATGAAAATCTACCCCCACAGAAAGACTGTAAG	ACACTTGTATATTGGCACAAACTTATTGAGAGCAGTTTGACCAAATTGCG	NFKBIL1;NFKBIL1;NFKBIL1;NFKBIL1	NM_005007;NM_001144962;NM_001144961;NM_001144963	Body;Body;Body;Body				NA							NFKBIL1	ENST00000473655.1	5'UTR		NA	chr6:31522403-31522754	4		NA	NA	TRUE	NA	NA	intermediateMethylation
4204	cg03087600	4204	chr7	78554455	+	1654925	NA	ACTCAAAATCRCTTTCCCACTAAAATTCTAACCAATATATTTTAAAATAC		II			NA	NA	NA	NA	NA	NA		OpenSea	AATTTCATGTCTGGATTGAACACATTTTTATTTTAAGTAATTTAGCTGTGCTCCCTTTTA[CG]CATCCCAAAATATATTGGCCAGAACTCCAGTGGGAAAGCGACCTTGAGTTTGCAATGGCA	CGCATCCCAAAATATATTGGCCAGAACTCCAGTGGGAAAGCGACCTTGAG	MAGI2;MAGI2	NM_001301128;NM_012301	Body;Body				NA				MAGI2-IT1	ENST00000440555.2	3'UTR	MAGI2-IT1	ENST00000440555.2	3'UTR		NA		NA	chr7:78553857-78554558	6	NA	NA	NA	NA	intermediateMethylation
4205	cg03088446	4205	chr5	11720546	-	57732984	NA	AAAATTCATATCTAACACAAAACAAAAACCTACCTCTCCTAAATTTTAAC		II			rs74507590	0.012809	NA	NA	NA	NA		OpenSea	AGTTTGTAACTGAGATTCATATCTGGCACAAGACAGAGACCTGCCTCTCCTAAATTTTGA[CG]CTTTATCCTAAGCTCTTCTCAGTTGTACAACAGTTATTGAACAAAAGTTTGGTTCTTCTT	AGATTCATATCTGGCACAAGACAGAGACCTGCCTCTCCTAAATTTTGACG	CTNND2;CTNND2;CTNND2	NR_109988;NM_001332;NM_001288717	Body;Body;5'UTR				NA				CTNND2	ENST00000458100.2	5'UTR	CTNND2;CTNND2;CTNND2	ENST00000458100.2;ENST00000511278.1;ENST00000509868.1	5'UTR;3'UTR;3'UTR		NA		NA	chr5:11719779-11720670	6	NA	NA	NA	NA	NA
4225	cg03105319	4225	chr3	60952921	+	60807949	NA	TTACCACCAATATAATATAACAAAACTATTTCTTTTATTCCCAAAACAAC		II			NA	NA	NA	NA	NA	NA		OpenSea	TGTTCCTGGCAGTGATTCACTGGATGAGAACATAAATGTATTTGTGGGAATATGTATGAA[CG]TTGCTCTGGGAACAAAAGAAACAGTTCTGTTATACCACATTGGTGGTAATCATTCTTTCC	CGTTGCTCTGGGAACAAAAGAAACAGTTCTGTTATACCACATTGGTGGTA	FHIT;FHIT	NM_002012;NM_001166243	5'UTR;5'UTR				NA				FHIT;FHIT;FHIT	ENST00000476844.1;ENST00000492590.1;ENST00000468189.1	5'UTR;5'UTR;5'UTR	FHIT;FHIT;FHIT;FHIT	ENST00000490952.1;ENST00000476844.1;ENST00000492590.1;ENST00000468189.1	3'UTR;5'UTR;5'UTR;5'UTR	chr3:60952840-60953130	3		NA		NA	NA	NA	NA	NA	intermediateMethylation
4268	cg03134147	4268	chr1	20209848	-	32786105	NA	AACTTTCTTAAAACTTAAACTAAATCCAAATCCAACTTTCTTTAAAAAAC		II			NA	NA	NA	NA	NA	NA	chr1:20208807-20209462	S_Shore	GTGCTTCCCCAAGCTTTCTTGGGACTTAGACTGGATCCAGGTCCAGCTTTCTTTAGGGAA[CG]CGGAGGGGGAGAGTGGGGAGGAGGAAGAAAATTAGCTTCAAGAAAGGGGATATGGCTCCA	GCTTTCTTGGGACTTAGACTGGATCCAGGTCCAGCTTTCTTTAGGGAACG	OTUD3	NM_015207	Body			RDMR	NA		1:20208280-20209998	Promoter_Associated							chr1:20209060-20210095	3		NA		NA	NA	TRUE	NA	NA	intermediateMethylation
4369	cg03208742	4369	chr12	124475432	-	70682137	NA	TTCTATACRTTAACTCTCTCTAAATATCCTAATTATATCCTAAAAAAATC		II			NA	NA	NA	NA	NA	NA		OpenSea	TCTGTTGTTCTTTCTGTGCGTTGACTCTCTCTAGGTATCCTAATTGTATCCTGAGGAAAT[CG]TATTTTTTTCTGTTACCTCATCGGTGTTCCTTGTTCCTGAGGAGGCATGAGTAGAGGGTG	CGATTTCCTCAGGATACAATTAGGATACCTAGAGAGAGTCAACGCACAGA	ZNF664;ZNF664;ZNF664-FAM101A	NM_001204298;NM_152437;NM_001204299	5'UTR;5'UTR;5'UTR				NA				ZNF664;ZNF664;ZNF664;ZNF664;ZNF664;ZNF664;RP11-522N14.1	ENST00000537532.1;ENST00000539644.1;ENST00000392404.3;ENST00000538932.1;ENST00000337815.4;ENST00000535937.1;ENST00000540762.1	5'UTR;5'UTR;5'UTR;5'UTR;5'UTR;5'UTR;5'UTR	ZNF664;ZNF664;ZNF664;ZNF664;ZNF664;ZNF664;ZNF664;ZNF664;ZNF664;ZNF664;RP11-522N14.1;RP11-522N14.1	ENST00000537532.1;ENST00000539644.1;ENST00000392404.3;ENST00000541448.1;ENST00000538932.1;ENST00000542493.1;ENST00000543017.1;ENST00000337815.4;ENST00000535937.1;ENST00000546098.1;ENST00000545615.1;ENST00000540762.1	5'UTR;5'UTR;5'UTR;5'UTR;5'UTR;5'UTR;5'UTR;5'UTR;5'UTR;5'UTR;5'UTR;5'UTR	chr12:124475140-124475615	3		NA		NA	NA	NA	NA	NA	intermediateMethylation
4380	cg03215977	4380	chr16	53368003	+	75645973	NA	TACTTCATAACATAACAAAAAATTACTTTCCAAAAACCTCACCTCCAATC		II			NA	NA	NA	NA	NA	NA		OpenSea	GTTGATCATTTTTTTAAAAATCAATGCTATGGTTTGACTGTGGTCCTCAAATTCATATGT[CG]ATTGGAGGTGAGGCCTTTGGAAAGTAATCTCTTGCCATGTTATGAAGCAACAAGAAGACC	GCTTCATAACATGGCAAGAGATTACTTTCCAAAGGCCTCACCTCCAATCG							NA				snoU13	ENST00000459097.1	TSS1500	snoU13	ENST00000459097.1	TSS1500		NA		NA		NA	NA	NA	NA	NA	intermediateMethylation
4383	cg03217360	4383	chr14	101438430	+	68789522	NA	CACCCAACACTCATACRCCRACAATTATCATCATTAATCCAAAAAAACCC		II			NA	NA	NA	NA	NA	NA		OpenSea	ATATTATCAGTGAATTTATGAATTAATCAATAAACAATGTAGTAAAGAATGAAGAGAAAG[CG]GGCCTTCCTGGACCAATGATGACAACTGCCGGCGTATGAGTGTTGGGTGATGAATAATAC	CGGGCCTTCCTGGACCAATGATGACAACTGCCGGCGTATGAGTGTTGGGT	SNORD114-15;SNORD114-14	NR_003208;NR_003207	TSS1500;TSS200				NA				SNORD114-15;SNORD114-14;AL132709.8	ENST00000364687.1;ENST00000362723.1;ENST00000554693.1	TSS1500;TSS200;5'UTR	SNORD114-15;SNORD114-14;AL132709.8	ENST00000364687.1;ENST00000362723.1;ENST00000554693.1	TSS1500;TSS200;5'UTR		NA		NA		NA	NA	TRUE	NA	NA	NA
4431	cg03255891	4431	chr5	71957702	+	21752958	NA	AAATACTAAACTAAATCCTAAAAACACAATAATAAATAAATTAACAAATC		II			NA	NA	NA	NA	NA	NA		OpenSea	TCTTAATAAATTGTTGTTTACAAAAAAGAAGAAAAAAAGGAGGAGGAGGAAGAAAAGAAA[CG]ACCTGCTAATTTATTCATTATTGTGTCCCTAGGACCTAGCTCAGTACCTGGCACACAGTA	CGACCTGCTAATTTATTCATTATTGTGTCCCTAGGACCTAGCTCAGTACC	LOC102477328	NR_105007	TSS1500				TRUE				CTC-347C20.2	ENST00000512573.1	TSS1500	CTC-347C20.2	ENST00000512573.1	TSS1500		NA		NA		NA	NA	NA	NA	NA	intermediateMethylation
4495	cg03301282	4495	chr8	42698936	-	64681137	NA	TATCCCATTACCTATATCTTCAAATATCACAAATTTCTATAAAAACCAAC		II			NA	NA	NA	NA	NA	NA	chr8:42697869-42698326	S_Shore	GTGCTAATCTTTATCCCATTACCTGTGTCTTCAGGTATCACAAGTTTCTGTGAGAGCCAA[CG]TGACAGATTTTTAGCAATGAAAAAAGACACACTCGCCAAATCATCTCAATTGCCAACGCA	ATCCCATTACCTGTGTCTTCAGGTATCACAAGTTTCTGTGAGAGCCAACG	THAP1;THAP1	NM_199003;NM_018105	TSS1500;TSS1500				NA		8:42697401-42699244	Promoter_Associated	THAP1;THAP1;THAP1	ENST00000532093.1;ENST00000345117.2;ENST00000254250.3	TSS1500;TSS1500;TSS1500	THAP1;THAP1;THAP1;THAP1	ENST00000532093.1;ENST00000529779.1;ENST00000345117.2;ENST00000254250.3	TSS1500;TSS1500;TSS1500;TSS1500		NA		NA	chr8:42697259-42699514	6	NA	TRUE	NA	NA	NA
4505	cg03306010	4505	chr15	53750302	+	62753294	NA	AAAACTTTAACACATATAACTCCATTTTAAATTATTCTATTAAAACCTAC		II			rs74741838	0.010522	NA	NA	NA	NA		OpenSea	GCAACAAAACATATGTTAAGGAAAATTTAAGGAAGGCCGTTCATTGGACTAAGCTCCTGT[CG]TAGGCCCCAACAGAACAACCCAAAATGGAGTCACATGTGTCAAAGTTCTACAACACCAAA	GAACTTTGACACATGTGACTCCATTTTGGGTTGTTCTGTTGGGGCCTACG							TRUE											NA		NA		NA	NA	TRUE	NA	NA	NA
4512	cg03311477	4512	chr15	42722392	-	66711954	NA	TACAAAATCTTTTTCACTAATATACRATCCTACTATACCAAAAACTACAC		II			NA	NA	NA	NA	NA	NA		OpenSea	TAAAAAATGGTTACAAAATCTTTTTCACTAGTGTACGGTCCTGCTATGCCAAAGACTACA[CG]TTAGAACCCTTAATACTGAAAAGCCTTTTAAAAGAGTTTTTGCTAATATTGTGAGTAAAA	CGTGTAGTCTTTGGCATAGCAGGACCGTACACTAGTGAAAAAGATTTTGT	ZNF106;ZNF106;ZNF106	NM_001284306;NM_022473;NM_001284307	Body;Body;Body				NA											NA		NA		NA	NA	NA	NA	NA	NA
4591	cg03360134	4591	chr5	141008862	-	1727239	NA	TTCTTAAACCCCRTCACCATAATAAATATCAATATCAATATAAAACACCC		II			NA	NA	NA	NA	NA	NA		OpenSea	AGGTAGAAAGCTTCTTGAACCCCGTCACCATGGTGGATGTCAATGTCAATGTAGAGCACC[CG]AGGGTGGTACCTAGAGGGAAGCCAAAGCCAGGGTCTGAGCTAGAAGTGAACCCCCCAACC	CGGGTGCTCTACATTGACATTGACATCCACCATGGTGACGGGGTTCAAGA	HDAC3;HDAC3	NM_003883;NM_003883	Body;ExonBnd				TRUE				HDAC3	ENST00000305264.3	ExonBnd	HDAC3;HDAC3;HDAC3;HDAC3;HDAC3;HDAC3;HDAC3;HDAC3;HDAC3;HDAC3;HDAC3;HDAC3	ENST00000467533.1;ENST00000519474.1;ENST00000491581.1;ENST00000495485.1;ENST00000490808.1;ENST00000459727.1;ENST00000490808.1;ENST00000476739.1;ENST00000492407.1;ENST00000471968.1;ENST00000305264.3;ENST00000469550.2	3'UTR;3'UTR;TSS1500;3'UTR;3'UTR;TSS1500;1stExon;TSS200;TSS200;3'UTR;ExonBnd;3'UTR		NA		NA		NA	NA	NA	NA	NA	NA
4596	cg03362798	4596	chr10	95105687	+	28659255	NA	CCCAAAAAATACAAATACTACACRCTTTCTCTAACCCCAAAATCACTTAC		II			NA	NA	NA	NA	NA	NA		OpenSea	AGCCAGGGCAGTCTGCCTTAGACCCAGCCCACCCCTGAGCAATAGACACAAACAGGTCCA[CG]TAAGTGATTCTGGGGCCAGAGAAAGCGTGTAGCATTTGTACCCTCTGGGTGATTTCACAT	CCAGAGGGTACAAATGCTACACGCTTTCTCTGGCCCCAGAATCACTTACG	MYOF;MYOF	NM_133337;NM_013451	Body;Body				TRUE											NA		NA		NA	NA	TRUE	NA	NA	NA
4608	cg03370842	4608	chr1	84212289	+	83603292	NA	ACACACTAATACCTTTTAATATTAAACTTCCTCAAACACATTTAAATCTC		II			NA	NA	NA	NA	NA	NA		OpenSea	CATAAGAAGCTAAGGCTACCACCGAGACCAGAGCCCTCTGCTTGGCTCTGATTTGATATG[CG]AGATTCAAATGTGTTTGAGGAAGTCCAATATTAAAAGGCATCAGTGTGCATTTTAATTAA	CACACTGATGCCTTTTAATATTGGACTTCCTCAAACACATTTGAATCTCG	LOC101927587	NR_119375	Body				NA				RP11-475O6.1	ENST00000417975.1	3'UTR	RP11-475O6.1	ENST00000417975.1	3'UTR		NA	chr1:84212067-84212444	3		NA	NA	NA	NA	NA	NA
4614	cg03377065	4614	chr8	144729205	-	4778453	NA	AATTAATACTTTTATTTTCCTTCATAATTCATAAAATTATATCACATCTC		II			NA	NA	NA	NA	NA	NA		OpenSea	GTTTTCATTTAAATTGGTACTTTTATTTTCCTTCATGGTTCATAAAATTGTGTCACATCT[CG]CAGTCGATGGCTGCTTTGATTGGGTGACTTATGATTGGTCAAGTGGTCAGAACTGTGCAG	ATTGGTACTTTTATTTTCCTTCATGGTTCATAAAATTGTGTCACATCTCG	ZNF623;ZNF623	NM_001261843;NM_001082480	5'UTR;5'UTR				NA				U7;ZNF623;ZNF623;ZNF623	ENST00000516266.1;ENST00000526926.1;ENST00000328466.3;ENST00000458270.2	TSS1500;5'UTR;5'UTR;5'UTR	U7;ZNF623;ZNF623;ZNF623	ENST00000516266.1;ENST00000526926.1;ENST00000328466.3;ENST00000458270.2	TSS1500;5'UTR;5'UTR;5'UTR		NA		NA		NA	NA	NA	NA	NA	NA
4691	cg03435772	4691	chr3	107149708	-	32701118	NA	ATTACTACATACTCTAAAATTTCTAATTTTATTTTCATCACTTTCTCCCC		II			NA	NA	NA	NA	NA	NA	chr3:107149820-107150910	N_Shore	TGTGTGTGTGTGTTGCTACATACTCTGGGATTTCTAATTTTATTTTCATCACTTTCTCCC[CG]CTTATTACTACCCCCCCACCCCAATACACACACACTTGGCAGTATCCTAACTTCTTCACT	CGGGGAGAAAGTGATGAAAATAAAATTAGAAATCCCAGAGTATGTAGCAA	LOC101929607	NR_110039	TSS200				NA	3:108632398-108633630	3:107149660-107151244	Promoter_Associated							chr3:107149480-107151315	3		NA		NA	NA	NA	NA	NA	NA
4696	cg03440426	4696	chr6	53363773	-	5641972	NA	CRATAAACTCCCTCATCCATCTAACAACTATCATTAATTCTCCTATAAAC		II			NA	NA	NA	NA	NA	NA		OpenSea	AGGATGGTTTGCGATAAACTCCCTCATCCATCTGGCAACTGTCATTAGTTCTCCTGTGGG[CG]AGGGGGGAGCGAAAAAAAAATTAAAACCACGTAAGTTTTTTTTTTAATAAGTTGATATTT	CGCCCACAGGAGAACTAATGACAGTTGCCAGATGGATGAGGGAGTTTATC	GCLC	NM_001498	Body				TRUE							GCLC;GCLC;GCLC	ENST00000515580.1;ENST00000510837.1;ENST00000509541.1	3'UTR;3'UTR;3'UTR		NA		NA		NA	NA	TRUE	NA	NA	NA
4712	cg03448754	4712	chr10	77542302	-	90757188	NA	TTCACCRACTTCTTCCACTTTATATTAAATCACTTAACATCCTATAAAAC		II			NA	NA	NA	NA	NA	NA		OpenSea	ATGGGTGATTTTTCACCGGCTTCTTCCACTTTATATTGAGTCACTTAACATCCTGTGAAG[CG]GAAAGGAGGCCGGTACTTTCAGCCTGAGGTCGGCCAGGGTGCTGCAATTCCGGACAGAGA	CGCTTCACAGGATGTTAAGTGACTCAATATAAAGTGGAAGAAGCCGGTGA	C10orf11	NM_032024	TSS1500				NA				C10orf11	ENST00000372499.1	TSS1500	C10orf11	ENST00000372499.1	TSS1500	chr10:77542220-77542475	3		NA		NA	NA	TRUE	NA	NA	intermediateMethylation
4717	cg03450899	4717	chr16	9023725	+	98675451	NA	TTCTCATTACAAAATATATATCAATTAATAATAACTATAAATCCCTCCCC		II			NA	NA	NA	NA	NA	NA		OpenSea	AAAACTCAGTGAGGGAGAATGAAGGCCAAAGCTTGAATCTGATTTCATCCCTAACAGGAG[CG]GGGAGGGATTCATAGCTATCATCAACTGATATACACCCTGCAATGAGAATGCAATGGAAA	CGGGGAGGGATTCATAGCTATCATCAACTGATATACACCCTGCAATGAGA	USP7;USP7;USP7	NM_001286457;NM_001286458;NM_003470	Body;5'UTR;Body				NA				USP7;USP7;USP7	ENST00000535863.1;ENST00000566224.1;ENST00000544549.1	5'UTR;3'UTR;5'UTR	USP7;USP7;USP7	ENST00000535863.1;ENST00000566224.1;ENST00000544549.1	5'UTR;3'UTR;5'UTR		NA		NA	chr16:9021715-9024260	6	NA	NA	NA	NA	intermediateMethylation
4719	cg03451731	4719	chr17	4837077	+	34753150	NA	TAATCRAACTTAAAATAAACTCCAAAATAATCATATTTAAAACRAACTCC		II			NA	NA	NA	NA	NA	NA		OpenSea	CCAAAACTCCAAAATCCACTACTGAACCAACCCCAAGCCCGACCACCTCAGAGCCCGTCC[CG]GAGCCCGCCCCAAACATGACCACCCTGGAGCCCACTCCAAGCCCGACCACCCCAGAGCCC	GGTCGGGCTTGGAGTGGGCTCCAGGGTGGTCATGTTTGGGGCGGGCTCCG	GP1BA	NM_000173	Body				TRUE											NA	chr17:4835274-4838238	6	chr17:4835238-4840312	6	NA	TRUE	NA	NA	intermediateMethylation
4738	cg03459756	4738	chr5	159469967	-	44614844	NA	TTAAATAAATATTACCAAAAAACCTTCAAATCAAAACCATCCCCATCCCC		II			NA	NA	NA	NA	NA	NA		OpenSea	AAAAAAGCGACTTGAATAAGTGTTACCAGGAGGCCTTCAGATCAGAGCCATCCCCATCCC[CG]TGTTAATTTTGAGTTTTGTCTTGGAAGTAACATTCAGGTTTTTACGTAATTTCTTTGAAA	CGGGGATGGGGATGGCTCTGATCTGAAGGCCTCCTGGTAACACTTATTCA	TTC1;TTC1	NM_001282500;NM_003314	Body;Body				NA				TTC1	ENST00000520274.1	5'UTR	TTC1;TTC1;TTC1	ENST00000518560.1;ENST00000522073.1;ENST00000520274.1	TSS200;5'UTR;5'UTR	chr5:159469745-159469970	3		NA		NA	NA	NA	NA	NA	NA
4827	cg03514381	4827	chr6	99842368	+	62660252	NA	AAAAATATAACCATACATACATAACACTCAACAATACAATCATAAAAATC		II			NA	NA	NA	NA	NA	NA	chr6:99841661-99842146	S_Shore	CGCCTTGGCCTCCCAAAGGGCTGGGATTACAGGCGTGAGCCACCGCGCCCGGCCTGCAGC[CG]ACTTTCATGATTGTATTGTTGAGTGTTATGTATGTATGGCTATACTTTCACGCTCATTTA	AAAGTATAGCCATACATACATAACACTCAACAATACAATCATGAAAGTCG	COQ3	NM_017421	TSS1500				NA				COQ3;COQ3	ENST00000479163.1;ENST00000254759.3	TSS1500;TSS1500	COQ3;COQ3	ENST00000479163.1;ENST00000254759.3	TSS1500;TSS1500		NA	chr6:99841109-99842640	6	chr6:99840992-99845982	6	NA	TRUE	NA	NA	NA
4845	cg03535830	4845	chr1	110934327	-	50726962	NA	TCRTCTCCCACACCAATATTCCAAATTTTAAACCAAAATATATTTTAAAC		II			NA	NA	NA	NA	NA	NA		OpenSea	GAAATTGTCTTTCGTCTCCCACACCAATATTCCAGATTTTAAACCAGAGTATATTTTAGA[CG]AAAGGATGTGTTTTTAGTTTTATCTGGAAAATCTGCACATATTTATGCATGTTCCTTTTT	CGTCTAAAATATACTCTGGTTTAAAATCTGGAATATTGGTGTGGGAGACG	SLC16A4	NM_004696	TSS1500				TRUE				SLC16A4;SLC16A4;SLC16A4;SLC16A4	ENST00000497687.1;ENST00000472422.2;ENST00000369781.4;ENST00000369779.4	TSS1500;TSS1500;TSS1500;TSS1500	SLC16A4;SLC16A4;SLC16A4;SLC16A4;SLC16A4;SLC16A4	ENST00000497687.1;ENST00000472422.2;ENST00000528649.1;ENST00000369781.4;ENST00000461647.2;ENST00000369779.4	TSS1500;TSS1500;TSS1500;TSS1500;TSS1500;TSS1500		NA		NA		NA	NA	TRUE	NA	NA	NA
4850	cg03539970	4850	chr1	184544165	+	64697529	NA	AACTCTACAAACAAAATCCTATAATCCTTTAAAATAATATATTAAACCCC		II			NA	NA	NA	NA	NA	NA		OpenSea	AGTATGGGAGTTTTTAAGAAAGCTTCTAAAAGGCTGAAAAGATACGCAAATGAAGAAACT[CG]GGGCTCAACACACCACTTTAAAGGACTACAGGATCCTGTTTGCAGAGTTTAGAATGAAGA	CGGGGCTCAACACACCACTTTAAAGGACTACAGGATCCTGTTTGCAGAGT	C1orf21	NM_030806	Body				TRUE				C1orf21	ENST00000489143.1	5'UTR	C1orf21	ENST00000489143.1	5'UTR		NA		NA		NA	NA	TRUE	NA	NA	NA
4884	cg03558921	4884	chr11	119184896	-	2668456	NA	AATTCCTATATAATACCATAAAAACAACTCTTTTTAAAAAATAAAATCTC		II			NA	NA	NA	NA	NA	NA	chr11:119186947-119187894	N_Shelf	AAATATAAGGCAGTTCCTGTGTAGTACCATAGGGACAGCTCTTTTTAAGAGATGGGGTCT[CG]CTCTGTCACCCAGGCCGGAGTGTGGTGGTGCAATCCTAGCTCACTGCAGCCTTCATTTCC	GTTCCTGTGTAGTACCATAGGGACAGCTCTTTTTAAGAGATGGGGTCTCG	MCAM;MIR6756	NM_006500;NR_106814	Body;TSS1500				NA				MCAM	ENST00000392814.1	TSS200	MCAM;MCAM;MCAM;MCAM;MCAM	ENST00000528533.1;ENST00000525586.1;ENST00000527913.1;ENST00000530706.1;ENST00000392814.1	3'UTR;3'UTR;3'UTR;3'UTR;TSS200		NA		NA	chr11:119176486-119193588	6	NA	NA	NA	NA	intermediateMethylation
4895	cg03564661	4895	chr12	66642180	+	98720350	NA	TAAAATCAAAACCCATAATCTTAAAAAATTTTAAATAACTCTAATTAAAC		II			NA	NA	NA	NA	NA	NA		OpenSea	CTCAAACAGAGTGCCTTAAAAAATTGTTTTATCAGGATAATTGTCTCATGACCAAATCCA[CG]CTCAATTAGAGCCATTCAAAATTCCTTAAGATCATGGGTTCTGACTTCAGCCAAACAAAA	CGCTCAATTAGAGCCATTCAAAATTCCTTAAGATCATGGGTTCTGACTTC	IRAK3;IRAK3	NM_001142523;NM_007199	3'UTR;3'UTR				NA				IRAK3	ENST00000261233.4	3'UTR	IRAK3	ENST00000261233.4	3'UTR		NA		NA		NA	NA	TRUE	NA	NA	NA
4921	cg03581189	4921	chr4	4525379	+	60662868	NA	TTACAATAATCAAATCTAATCAAAATACAACAAAAACCTAAACTCAACTC		II			NA	NA	NA	NA	NA	NA		OpenSea	CATTGAACAAGTCCCAGCTCTTCTCAAATATATCGAGTCTACTCCCTAGCTCTATAGTAA[CG]AGCTGAGTTCAGGTCCTTGCTGTATCTTGACTAGACTTGATTACTGCAACAGCTCAACTG	CGAGCTGAGTTCAGGTCCTTGCTGTATCTTGACTAGACTTGATTACTGCA	STX18	NM_016930	Body				NA							STX18;STX18	ENST00000507908.1;ENST00000512780.1	5'UTR;3'UTR		NA	chr4:4525219-4526611	6	chr4:4524776-4526689	6	NA	NA	NA	NA	intermediateMethylation
4928	cg03584693	4928	chr3	101280436	+	42674166	16743864	AAACCAATTAACTTACACCTATTATCCCAATACTTTAAACAACCAAAACA	GAACCAATTAACTTACGCCTATTATCCCAATACTTTAAACGACCGAAACG	I	A	Red	NA	NA	NA	NA	NA	NA	chr3:101280545-101280952	N_Shore	GACGGGGTTTCACTATGTTGGCCAGGCTGGTCTCAAACTCCTGACCCCAAGTGATCCGCC[CG]CCTCGGCCGCCCAAAGCACTGGGATAACAGGCGTAAGCCAACTGGCCCGGCCCAGAAGAA	GGGCCAGTTGGCTTACGCCTGTTATCCCAGTGCTTTGGGCGGCCGAGGCG	RG9MTD1	NM_017819	TSS1500				NA		3:101280433-101281214	Promoter_Associated	RG9MTD1	ENST00000309922.6	TSS1500	RG9MTD1;RG9MTD1	ENST00000309922.6;ENST00000495642.1	TSS1500;TSS1500		NA	chr3:101280389-101281105	6	chr3:101280267-101282412	6	NA	TRUE	NA	NA	NA
4976	cg03622996	4976	chr19	6422198	+	45644228	NA	TAATCTTTTAAAACCTCAACAATCCCRACCTTATTAATTCTTCTTATTCC		II			NA	NA	NA	NA	NA	NA	chr19:6424430-6425169	N_Shelf	TCGACCCAGTCACAATCAATCTGCCCTCCTCTCTGCCACCTGATACCTCAGGATGGCAGA[CG]GAACAAGAAGAATTAACAAGGCCGGGATTGCTGAGGTTTTAAAAGACCAAACAACAGTGA	CGGAACAAGAAGAATTAACAAGGCCGGGATTGCTGAGGTTTTAAAAGACC	KHSRP	NM_003685	Body				NA										chr19:6421940-6422275	3		NA		NA	NA	NA	NA	NA	NA
4978	cg03624079	4978	chr15	81282858	-	90642244	NA	TTCAACCTAATACTATAAACTCTAACTAATCCTTTTCAAAACTAAATCAC		II			NA	NA	NA	NA	NA	NA	chr15:81281878-81282417	S_Shore	CTTTCTTTGATTTCAACCTAATACTGTAGGCTCTAACTAATCCTTTTCAAGGCTGAATCA[CG]CTACTTTTTGTTTCTTAAAAAGATTTTGGCCAAAGATGCTTTGAGATTCTTCTTGTTTTA	TCAACCTAATACTGTAGGCTCTAACTAATCCTTTTCAAGGCTGAATCACG	MESDC2;MESDC2;MESDC2	NM_015154;NR_126328;NR_126327	TSS1500;TSS1500;TSS1500				NA				MESDC2	ENST00000261758.4	TSS1500	MESDC2;MESDC2;MESDC2;MESDC2	ENST00000559537.1;ENST00000422879.3;ENST00000561312.1;ENST00000261758.4	TSS1500;TSS1500;TSS1500;TSS1500		NA	chr15:81281482-81282974	6	chr15:81280305-81284397	6	NA	NA	NA	NA	intermediateMethylation
4992	cg03632245	4992	chr5	72590921	-	78659557	NA	TCCCATACTTAAAAAACATTTATCTAATTATCATCACACACAATAAACCC		II			NA	NA	NA	NA	NA	NA	chr5:72594147-72595808	N_Shelf	TCATAAGATCATCCCATACTTGGAAAACATTTATCTAATTATCATCACACACAATGGGCC[CG]CTGCCAGCTGTTTTTTATTTTAACTTCAGATTCTTTCCAGGGTGTTTGTTTGTTTTTTTC	CGGGCCCATTGTGTGTGATGATAATTAGATAAATGTTTTCCAAGTATGGG							NA										chr5:72590705-72591015	3		NA		NA	NA	TRUE	NA	NA	intermediateMethylation
5030	cg03658275	5030	chr6	129285274	+	33621181	NA	ACCCATTTTTAAAATATAAAACATTCAACTCACTTAATACCATTTCAATC		II			NA	NA	NA	NA	NA	NA		OpenSea	TCTTTGAAGGTAAGTTGTAAGAAAGAGAAATCATTAAAGCCTGGAGTGCAGAATTGTTGT[CG]ACTGAAATGGTATCAAGTGAGTTGAATGCCTCATATTTTAAAAATGGGCATGATCTCTAT	CGACTGAAATGGTATCAAGTGAGTTGAATGCCTCATATTTTAAAAATGGG	LAMA2;LAMA2	NM_001079823;NM_000426	Body;Body				TRUE				RP11-73O6.4	ENST00000563385.1	5'UTR	LAMA2;RP11-73O6.4	ENST00000466230.1;ENST00000563385.1	5'UTR;5'UTR		NA		NA		NA	NA	TRUE	NA	NA	NA
5107	cg03708012	5107	chr10	123318666	+	46745229	NA	TTTAAAAACTTTAACAAATAATACTCCAATAACCCTATATTAATAATAAC		II			NA	NA	NA	NA	NA	NA		OpenSea	ATGTCTCAATCCAAAAGGAGAAAAAAAAAAAAAAAAAAAAAACTCAAAAAAGCCCAAAAA[CG]TCACCATCAACACAGGGTCACTGGAGCATCATTTGTCAAAGTTCCTAAAGAAGAACATAC	CGTCACCATCAACACAGGGTCACTGGAGCATCATTTGTCAAAGTTCCTAA	FGFR2;FGFR2;FGFR2;FGFR2;FGFR2;FGFR2;FGFR2;FGFR2;FGFR2	NM_001144914;NM_001144915;NM_022970;NM_001144913;NM_001144916;NM_000141;NM_001144917;NM_001144919;NM_001144918	Body;Body;Body;Body;Body;Body;Body;Body;Body				TRUE							FGFR2	ENST00000490349.1	3'UTR		NA		NA		NA	NA	TRUE	NA	NA	NA
5132	cg03725686	5132	chr1	197302018	+	36715919	NA	TCTCAACTTTAACTTTTCCCTTAATTCTACAAACCTTCTTTAAAATTCTC		II			NA	NA	NA	NA	NA	NA		OpenSea	TGTGTTTATTTCATTGCTATCCCATGACCACCAGTGTTTGTGGCAGCCCAGGCCAACTAA[CG]AGAACCCCAAAGAAGGTCTGTAGAACCAAGGGAAAAGCCAAAGTTGAGAAGGAAAGAAAA	CGAGAACCCCAAAGAAGGTCTGTAGAACCAAGGGAAAAGCCAAAGTTGAG	CRB1;CRB1;CRB1;CRB1;CRB1;CRB1	NR_047564;NR_047563;NM_001193640;NM_201253;NM_001257966;NM_001257965	Body;Body;Body;Body;Body;Body				NA				CRB1	ENST00000543483.1	TSS1500	CRB1;CRB1	ENST00000543483.1;ENST00000475659.1	TSS1500;5'UTR		NA		NA		NA	NA	NA	NA	NA	intermediateMethylation
5147	cg03733223	5147	chr9	125290478	+	43696161	NA	AAACCTCTAAACCAAATAATCTTTCAAATTCTATCTAATTCTTAAATTTC		II			NA	NA	NA	NA	NA	NA		OpenSea	AACGTATTTAGTCTCACTTGCCTTTACTATCTTTTATATGTGTGTTTTACAGAAGAACAA[CG]AAATTTAAGAACTAGATAGAACCTGAAAGATCACCTGGCCCAGAGGTCTCAAGCATTGGT	GACCTCTGGGCCAGGTGATCTTTCAGGTTCTATCTAGTTCTTAAATTTCG	OR1N1	NM_012363	TSS1500				NA				OR1N1	ENST00000304880.2	TSS1500	OR1N1	ENST00000304880.2	TSS1500		NA		NA		NA	NA	NA	NA	NA	NA
5151	cg03737522	5151	chr14	36432857	-	38730826	NA	ATATATTAATCTACTTAAACTACCAAACRAAACACCACAATCTAAATAAC		II			NA	NA	NA	NA	NA	NA		OpenSea	TTTTTTAGTTGGTGTATTAGTCTGCTTGGGCTGCCAAACGAAACACCACAATCTGGGTGG[CG]TAAATGGAAATTTATTTTCTCATAGTTCTGGAGGCTAGAAAGTCAAGATCAATGTGCTGC	CGCCACCCAGATTGTGGTGTTTCGTTTGGCAGCCCAAGCAGACTAATACA							NA				RP11-116N8.1	ENST00000550089.1	5'UTR	RP11-116N8.1	ENST00000550089.1	5'UTR		NA		NA	chr14:36432366-36433014	6	NA	NA	NA	NA	intermediateMethylation
5168	cg03745410	5168	chr5	72835864	-	90721551	NA	AAACRTAACCCAAACAATAAATTTCTTCCCCATCAACTTAATTACTTAAC		II			NA	NA	NA	NA	NA	NA		OpenSea	CCTGAAGGACTGAGCGTGACCCAGGCAGTGGGTTTCTTCCCCATCAGCTTGGTTGCTTGG[CG]TTTATCTGCAACTGTCTTCCAAGTAAAGCTTCCCAGGAACTAGAGTCTGGGAAAACCTTA	CGCCAAGCAACCAAGCTGATGGGGAAGAAACCCACTGCCTGGGTCACGCT							NA											NA	chr5:72835836-72836517	6		NA	NA	NA	NA	NA	NA
5171	cg03748682	5171	chr18	75796593	-	15767584	NA	CTAACCAAATTATCTTAACATAAAAAACATTTTATTATCTCTTAAAATCC		II			NA	NA	NA	NA	NA	NA		OpenSea	AATATGGAGATCTGGCCAGGTTATCTTAACATAAAAAACATTTTATTATCTCTTAAAATC[CG]CAGGTGCCTTTCAGAATCTCCTCTCCCAGGACGGTCAGGAATGGGCTCTGGGATGATGTG	TGGCCAGGTTATCTTAACATAAAAAACATTTTATTATCTCTTAAAATCCG							NA				U6	ENST00000362858.1	TSS200	U6	ENST00000362858.1	TSS200		NA		NA		NA	NA	NA	NA	NA	NA
5243	cg03800150	5243	chr7	150216489	-	13638597	NA	AACCAAATATCTTTCCTACATCTAACTAATTTTCTTCTTAACCTATTAAC		II			NA	NA	NA	NA	NA	NA		OpenSea	GTGTTAAATTTGGCCAAATATCTTTCCTGCATCTAGCTAATTTTCTTCTTAACCTATTAA[CG]GGATGTGTTGTAACAATCAACATTCTCATATTGACCCACCATAGTATTTCTGAAATAAAT	GCCAAATATCTTTCCTGCATCTAGCTAATTTTCTTCTTAACCTATTAACG	GIMAP7	NM_153236	5'UTR				NA		7:150216118-150216641	Promoter_Associated_Cell_type_specific	GIMAP7	ENST00000313543.4	5'UTR	GIMAP7	ENST00000313543.4	5'UTR		NA		NA		NA	NA	TRUE	NA	NA	NA
5256	cg03808714	5256	chr6	7589679	+	32798948	NA	TTAAACACTTTTACAATACTACCTAAAAAATATTACCAACTCACRAAAAC		II			NA	NA	NA	NA	NA	NA	chr6:7590399-7590926	N_Shore	ATGTAGCCACCACCTTTACCAAGTGATCAAATTTAGCATTACTAATATAACTGAGTTATG[CG]TCCCCGTGAGTTGGCAACATCTCTTAGGTAGTATTGCAAAAGTGCTCAAACTGAATCTAA	TGAGCACTTTTGCAATACTACCTAAGAGATGTTGCCAACTCACGGGGACG	SNRNP48	NM_152551	TSS1500				NA				SNRNP48	ENST00000397475.1	TSS1500	SNRNP48	ENST00000397475.1	TSS1500	chr6:7589280-7589775	3		NA		NA	NA	NA	NA	NA	NA
5268	cg03817911	5268	chr12	104697389	-	39731220	52771844	CCCCTAAACAAACATTAATCACATATAAAATCAAAACCCATCATTACACA	CCCCTAAACGAACATTAATCGCGTATAAAATCAAAACCCATCATTACGCG	I	T	Red	NA	NA	NA	NA	NA	NA	chr12:104697348-104697984	Island	AAGAATAGCTGTCCCCTGAGCGGGCATTAGTCGCGTGTGAGGTCAGGGCCCATCATTGCG[CG]TGTTGGGAGCGCCGCGCTGGTCTATGAGCGAGCGCCTCGGCTTGTGGCTGGGCCGGGCCG	CGCGCAATGATGGGCCCTGACCTCACACGCGACTAATGCCCGCTCAGGGG	TXNRD1;TXNRD1;TXNRD1;EID3;TXNRD1;TXNRD1	NM_182729;NM_182743;NM_001093771;NM_001008394;NM_003330;NM_182742	5'UTR;5'UTR;Body;TSS200;Body;5'UTR				TRUE	12:103221479-103222114	12:104697065-104698182	Promoter_Associated	EID3;TXNRD1;TXNRD1;TXNRD1;TXNRD1;TXNRD1	ENST00000527879.1;ENST00000503506.2;ENST00000354940.6;ENST00000529546.1;ENST00000540716.1;ENST00000524698.1	TSS200;5'UTR;5'UTR;5'UTR;5'UTR;5'UTR	EID3;TXNRD1;TXNRD1;TXNRD1;TXNRD1;TXNRD1;TXNRD1;TXNRD1;TXNRD1;TXNRD1;TXNRD1;TXNRD1;TXNRD1;TXNRD1	ENST00000527879.1;ENST00000526266.1;ENST00000503506.2;ENST00000354940.6;ENST00000531689.1;ENST00000529546.1;ENST00000529751.1;ENST00000540716.1;ENST00000528079.1;ENST00000526580.1;ENST00000529784.1;ENST00000524698.1;ENST00000527688.1;ENST00000527335.1	TSS200;5'UTR;5'UTR;5'UTR;5'UTR;5'UTR;5'UTR;5'UTR;5'UTR;5'UTR;5'UTR;5'UTR;5'UTR;5'UTR	chr12:104696965-104698375	3		NA		NA	NA	TRUE	NA	NA	NA
5273	cg03821157	5273	chr2	216325022	-	22682523	NA	CCACATTATCCTTATCACAAAAACRTTATTTCCTATTTTCCAAATTTAAC		II			NA	NA	NA	NA	NA	NA		OpenSea	CACTTGATATGCCACATTGTCCTTGTCACAGAAGCGTTGTTTCCTATTTTCCAAGTTTAA[CG]TATGCTCTATAGTTTCCCTTGCTGGTATTTAAGGGTAGAAATAATTTATAGATTCTTGGC	CACATTGTCCTTGTCACAGAAGCGTTGTTTCCTATTTTCCAAGTTTAACG							TRUE				AC012462.2	ENST00000447835.1	5'UTR	AC012462.2	ENST00000447835.1	5'UTR		NA		NA		NA	NA	TRUE	NA	NA	intermediateMethylation
5279	cg03827804	5279	chr7	6713820	+	13722889	NA	CCCTATATAAATACTCTAATAAACTCTTAAAACTAAACTATAACAAAAAC		II			NA	NA	NA	NA	NA	NA		OpenSea	ACTGATCACCAGATAAGTCAATCAGAAAAGAAGCTTTATGTATGTAGTGACTGTAAGAAA[CG]TTTTTGTCATAGCTCAGTCCTAAGAGTCCATCAGAGTATTCACACAGGGAGAAACCCTAT	CCTGTGTGAATACTCTGATGGACTCTTAGGACTGAGCTATGACAAAAACG							NA				AC073343.1;AC073343.1;AC073343.13	ENST00000542006.1;ENST00000399484.3;ENST00000366167.2	TSS1500;ExonBnd;5'UTR	AC073343.1;AC073343.1;AC073343.13	ENST00000542006.1;ENST00000399484.3;ENST00000366167.2	TSS1500;ExonBnd;5'UTR		NA		NA	chr7:6712892-6716381	6	NA	NA	NA	NA	intermediateMethylation
5325	cg03860054	5325	chr16	55691102	-	58638930	NA	AAAAATCATTTTCCCAAACTCTTTACAAAATACCTCRAACTCATTCCAAC		II			NA	NA	NA	NA	NA	NA	chr16:55689598-55690895	S_Shore	GGAGTCCTCTGGAAGGTCATTTTCCCAGGCTCTTTGCAGAGTACCTCGAGCTCATTCCAG[CG]GAAGTGTCAGGATTGGGCACCCTGGAAGCAAAACAGCAGAAGAGTGAAATCGAGTCATGA	CGCTGGAATGAGCTCGAGGTACTCTGCAAAGAGCCTGGGAAAATGACCTT	SLC6A2	NM_001043	Body				NA				SLC6A2	ENST00000537705.1	5'UTR	SLC6A2	ENST00000537705.1	5'UTR	chr16:55691085-55691615	3		NA		NA	NA	TRUE	NA	NA	intermediateMethylation
5508	cg04006446	5508	chr14	24099008	-	97779220	NA	TATAATTAATCATATTCTATATTCCAAACCCTTTCTTTAAAAACTCCTAC		II			NA	NA	NA	NA	NA	NA		OpenSea	TATTAATACTATATAATTAGTCATATTCTGTATTCCAAACCCTTTCTTTGAAAACTCCTA[CG]TTCCCTCCACGAATTGAAGAGTGGAATTGCTTTCTACTCTTCCCCTGCTAGCATGGATAA	ATAATTAGTCATATTCTGTATTCCAAACCCTTTCTTTGAAAACTCCTACG							NA				DHRS2	ENST00000553896.1	TSS1500	DHRS2	ENST00000553896.1	TSS1500		NA		NA		NA	NA	NA	NA	NA	NA
5509	cg04006871	5509	chr1	110899416	-	14732984	NA	ATTTACTATTACTCTTTAAAAATTATCTCACTTATTTCCTTAATCCTAAC		II			NA	NA	NA	NA	NA	NA		OpenSea	AGGAAGGTAATATTTGCTGTTGCTCTTTAAAAGTTGTCTCACTTATTTCCTTGGTCCTGG[CG]TACTACCCTTAAGGGATGGACTTACTTTTTTCCTGCTAAAAGACATAAGATTGGTTGACA	CGCCAGGACCAAGGAAATAAGTGAGACAACTTTTAAAGAGCAACAGCAAA							NA											NA	chr1:110899017-110899478	6	chr1:110898818-110899527	6	NA	NA	NA	NA	NA
5523	cg04016767	5523	chr19	38084804	+	66782172	NA	TATAAAATTCCTATTTTCTTTCTAACCTCAAATTTCTTCCTTTCCRAAAC		II			NA	NA	NA	NA	NA	NA	chr19:38085148-38085811	N_Shore	AAGGACCAGTCACTAGCATGGCTGGTTCTTCCTTAGGAAGATGTTGCTGGAGGTAGAAAA[CG]TTTCGGAAAGGAAGAAATTTGAGGTTAGAAAGAAAACAGGAACTTCACACAAGACTTTCA	CGTTTCGGAAAGGAAGAAATTTGAGGTTAGAAAGAAAACAGGAACTTCAC	ZNF571;ZNF571;ZNF540;ZNF540;ZNF540	NM_016536;NM_001290314;NM_001172226;NM_001172225;NM_152606	5'UTR;5'UTR;TSS1500;TSS1500;5'UTR				NA		19:38084713-38086275	Promoter_Associated	ZNF571;ZNF571;ZNF571;ZNF540	ENST00000358744.3;ENST00000328550.2;ENST00000451802.1;ENST00000316433.3	5'UTR;5'UTR;5'UTR;TSS1500	ZNF571;ZNF571;ZNF571;ZNF540	ENST00000358744.3;ENST00000328550.2;ENST00000451802.1;ENST00000316433.3	5'UTR;5'UTR;5'UTR;TSS1500	chr19:38084585-38085855	3		NA		NA	NA	NA	NA	NA	lowMethylation
5531	cg04024481	5531	chr13	113752435	+	97639442	26756286	TAAAAACCATAAAACTATAAAACAACCCTCCCAACAACACAAAAACAACA	TAAAAACCGTAAAACTATAAAACGACCCTCCCAACAACACGAAAACAACG	I	A	Red	NA	NA	NA	NA	NA	NA	chr13:113750486-113751565	S_Shore	TTGTATGTGTGCACCTCTGACCATGTGTGTACATATGTGTCTTGCTGGAAAGGACATATT[CG]CTGTCCCCGTGCTGCTGGGAGGGCCGCCTCACAGCCTCACGGTTCCCAGCCCCAGCACAG	CGCTGTCCCCGTGCTGCTGGGAGGGCCGCCTCACAGCCTCACGGTTCCCA	MCF2L;MCF2L	NM_001112732;NM_024979	3'UTR;3'UTR				TRUE	13:112800436-112800715			MCF2L;MCF2L;MCF2L	ENST00000440749.2;ENST00000397030.1;ENST00000375604.2	3'UTR;3'UTR;3'UTR	MCF2L;MCF2L;MCF2L;MCF2L;MCF2L;MCF2L;MCF2L	ENST00000469415.1;ENST00000488765.1;ENST00000440749.2;ENST00000397030.1;ENST00000397017.2;ENST00000261963.7;ENST00000375604.2	5'UTR;5'UTR;3'UTR;3'UTR;3'UTR;3'UTR;3'UTR	chr13:113752425-113752730	3		NA		NA	NA	TRUE	NA	NA	NA
5532	cg04024910	5532	chr8	48869819	+	81698353	NA	TAACTCCTCTTACCCATATTTACAATATATATCTCTTTCATTACAATTTC		II			NA	NA	NA	NA	NA	NA	chr8:48872458-48873907	N_Shelf	TTCTGGCCCATTTTTTCTAAGAAAATACATAAAAACTTTAGGATTTCTTCTCTACATTCA[CG]AAACTGTAATGAAAGAGATACATATTGTAAATATGGGTAAGAGGAGTCACTCCAGGAATA	GACTCCTCTTACCCATATTTACAATATGTATCTCTTTCATTACAGTTTCG	PRKDC;PRKDC	NM_001081640;NM_006904	Body;Body				NA				PRKDC;PRKDC	ENST00000314191.2;ENST00000523565.1	ExonBnd;3'UTR	PRKDC;PRKDC;PRKDC;PRKDC	ENST00000540819.1;ENST00000338368.3;ENST00000523565.1;ENST00000518216.1	5'UTR;ExonBnd;3'UTR;3'UTR		NA		NA		NA	NA	TRUE	NA	NA	NA
5542	cg04032605	5542	chr7	22274028	-	26745852	NA	AATTTCCTATACAAATATTAATTCTAAAACAATTCCCTCCAACRAAACAC		II			NA	NA	NA	NA	NA	NA		OpenSea	TGGTTGGGGAAAATTTCCTATGCAAATATTGATTCTGGGACAGTTCCCTCCAGCGAAACA[CG]TACACAGGAATGACAGCTTCTGGGACCGAGGGAGGCTAGGAGCTTCACTCTCTGCCAACA	CGTGTTTCGCTGGAGGGAACTGTCCCAGAATCAATATTTGCATAGGAAAT	RAPGEF5	NM_012294	Body				TRUE				RAPGEF5	ENST00000475788.1	3'UTR	RAPGEF5	ENST00000475788.1	3'UTR	chr7:22273960-22274170	3		NA		NA	NA	NA	NA	NA	intermediateMethylation
5550	cg04041942	5550	chr8	28747613	-	81653428	99778162	AACATCATAAAAACTATAATCACCTTTCCTTTTCCTCCCTTTCCTCTCCA	AACATCATAAAAACTATAATCGCCTTTCCTTTTCCTCCCTTTCCTCTCCG	I	A	Red	NA	NA	NA	NA	NA	NA	chr8:28748070-28748431	N_Shore	GTCTCCCCTCCAGGCATCATGGGAACTGTGGTCGCCTTTCCTTTTCCTCCCTTTCCTCTC[CG]AACGCCTCCTTCCGTCAGCTCAAATTCATCCCAGCCGCCAATGCATCCTCCCTCTCCACC	CGGAGAGGAAAGGGAGGAAAAGGAAAGGCGACCACAGTTCCCATGATGCC	INTS9;HMBOX1;INTS9;HMBOX1;INTS9;INTS9;INTS9	NM_001145159;NM_024567;NM_001145159;NM_001135726;NR_026826;NM_018250;NM_018250	1stExon;TSS1500;5'UTR;TSS1500;Body;1stExon;5'UTR				NA	8:28803218-28804138	8:28747290-28748133	Promoter_Associated	HMBOX1;HMBOX1;HMBOX1;HMBOX1;HMBOX1;INTS9;INTS9;INTS9;INTS9;INTS9;AC108449.3	ENST00000403668.2;ENST00000558662.1;ENST00000523613.1;ENST00000519047.1;ENST00000355231.5;ENST00000416984.2;ENST00000416984.2;ENST00000397363.4;ENST00000521777.1;ENST00000521022.1;ENST00000558283.1	TSS1500;TSS1500;TSS1500;TSS1500;TSS1500;1stExon;5'UTR;TSS200;TSS200;TSS200;5'UTR	HMBOX1;HMBOX1;HMBOX1;HMBOX1;HMBOX1;HMBOX1;HMBOX1;INTS9;INTS9;INTS9;INTS9;INTS9;INTS9;INTS9;INTS9;INTS9;INTS9;INTS9;INTS9;AC108449.3	ENST00000403668.2;ENST00000519662.1;ENST00000523613.1;ENST00000560357.1;ENST00000519047.1;ENST00000560269.1;ENST00000355231.5;ENST00000416984.2;ENST00000416984.2;ENST00000523436.1;ENST00000523303.1;ENST00000397363.4;ENST00000521777.1;ENST00000520983.1;ENST00000518510.1;ENST00000520184.1;ENST00000522363.1;ENST00000521022.1;ENST00000520831.1;ENST00000558283.1	TSS1500;TSS1500;TSS1500;TSS1500;TSS1500;TSS1500;TSS1500;1stExon;5'UTR;TSS200;TSS200;TSS200;TSS200;TSS200;TSS200;TSS200;TSS200;TSS200;TSS200;5'UTR	chr8:28747405-28748235	3		NA		NA	NA	TRUE	NA	NA	lowMethylation
5561	cg04047674	5561	chr12	16762264	+	54670223	NA	AACTTAACTAAATAAACAAAAACACAAATTCTTCTTTCACTTTTTCCCTC		II			NA	NA	NA	NA	NA	NA		OpenSea	ACCCTCAGCAAACTCCCTGTTTTCCTGGCTCCCCCCAACCCCAAAGTCTCACCCCTCCCG[CG]AGGGAAAAAGTGAAAGAAGAATTTGTGCTTTTGTTTACTCAGCCAAGCTAAAGGTTGGAT	GCTTGGCTGAGTAAACAAAAGCACAAATTCTTCTTTCACTTTTTCCCTCG	LMO3;LMO3;LMO3;LMO3;LMO3	NM_001001395;NM_001243609;NR_045014;NR_045013;NR_045012	TSS1500;TSS1500;TSS1500;TSS1500;TSS1500				NA				LMO3;LMO3;LMO3;LMO3;LMO3;LMO3;LMO3	ENST00000542544.1;ENST00000354662.1;ENST00000441439.2;ENST00000537568.1;ENST00000534946.1;ENST00000540848.1;ENST00000541846.1	TSS1500;TSS1500;TSS1500;3'UTR;5'UTR;5'UTR;5'UTR	LMO3;LMO3;LMO3;LMO3;LMO3;LMO3;LMO3;LMO3;LMO3;LMO3;LMO3;LMO3;LMO3;LMO3;LMO3;LMO3;LMO3	ENST00000536509.1;ENST00000544754.1;ENST00000542544.1;ENST00000541589.1;ENST00000544276.1;ENST00000354662.1;ENST00000396205.2;ENST00000441439.2;ENST00000538051.1;ENST00000546279.1;ENST00000332914.6;ENST00000537568.1;ENST00000424192.2;ENST00000534946.1;ENST00000540590.1;ENST00000540848.1;ENST00000541846.1	TSS1500;TSS1500;TSS1500;TSS1500;TSS1500;TSS1500;TSS1500;TSS1500;TSS1500;TSS1500;3'UTR;3'UTR;5'UTR;5'UTR;5'UTR;5'UTR;5'UTR	chr12:16762100-16762450	3		NA		NA	NA	NA	NA	NA	lowMethylation
5582	cg04059352	5582	chr3	71578264	+	50800143	NA	AAATCAATAAACAAAAATATACTTTTTCATCCTAACTAAATTACAAAATC		II			NA	NA	NA	NA	NA	NA		OpenSea	ATACAGGAGGCTTTTCTGTGATGAATAAAAAGAAAACCAAAAGTCAAACCTCCTGACATC[CG]ACTCTGTAACTCAGCTAGGATGAAAAAGCACACTCCTGCCCATTGATCTAATGATTTAGT	GATCAATGGGCAGGAGTGTGCTTTTTCATCCTAGCTGAGTTACAGAGTCG	FOXP1;FOXP1;FOXP1;FOXP1;FOXP1	NM_001244816;NM_001244808;NM_032682;NM_001244810;NM_001012505	5'UTR;5'UTR;5'UTR;5'UTR;5'UTR				NA				FOXP1;FOXP1;FOXP1;FOXP1;FOXP1	ENST00000318796.5;ENST00000475937.1;ENST00000493089.1;ENST00000318779.3;ENST00000318789.4	5'UTR;5'UTR;5'UTR;5'UTR;5'UTR	FOXP1;FOXP1;FOXP1;FOXP1;FOXP1;FOXP1;FOXP1	ENST00000498154.1;ENST00000471386.2;ENST00000318796.5;ENST00000475937.1;ENST00000493089.1;ENST00000318779.3;ENST00000318789.4	3'UTR;3'UTR;5'UTR;5'UTR;5'UTR;5'UTR;5'UTR	chr3:71577980-71578350	3		NA		NA	NA	NA	NA	NA	intermediateMethylation
5586	cg04061878	5586	chr13	99168164	+	34775297	NA	AATAATACTCTATATAATTTTCACTATCATTTTAAAACACTCCCTATAAC		II			NA	NA	NA	NA	NA	NA		OpenSea	GTGAAATCCTAAGGCCCTCTCTCCAATCACCCTTAAAGAACTAAGAACAGTAGCTCTGAA[CG]CTACAGGGAGTGTTTTAAAATGACAGTGAAAACCACATAGAGCACTATTTCCAGCTCTGT	CGCTACAGGGAGTGTTTTAAAATGACAGTGAAAACCACATAGAGCACTAT	STK24;STK24;STK24	NM_003576;NM_001032296;NM_001286649	Body;Body;Body				NA				STK24;STK24	ENST00000376541.3;ENST00000481288.1	5'UTR;3'UTR	STK24;STK24;STK24	ENST00000491878.1;ENST00000376541.3;ENST00000481288.1	3'UTR;5'UTR;3'UTR	chr13:99168025-99168450	3		NA		NA	NA	NA	NA	NA	NA
5653	cg04102384	5653	chr6	31668622	+	88763108	NA	TAATTAAAAATTAAATACCTTATACAAATACATTTTAATAATAAACCTCC		II			NA	NA	NA	NA	NA	NA	chr6:31670594-31671274	N_Shore	TATAACCCAAGTCTTTTAAGGAAAAGATCATGCCTTAAACCATTCTCAATGATTCCCTCT[CG]GAGGCCCATCACTAAAATGTATTTGCACAAGGTACTTAATTTTTAACCAGTGACAGTGAC	CGGAGGCCCATCACTAAAATGTATTTGCACAAGGTACTTAATTTTTAACC	BAT5	NM_021160	Body				NA				LY6G6E;ABHD16A	ENST00000461287.1;ENST00000375842.4	3'UTR;5'UTR	ABHD16A;ABHD16A;ABHD16A;ABHD16A;ABHD16A;ABHD16A;LY6G6E;ABHD16A	ENST00000492084.1;ENST00000495769.1;ENST00000498420.1;ENST00000477462.1;ENST00000482224.1;ENST00000468037.1;ENST00000461287.1;ENST00000375842.4	3'UTR;3'UTR;3'UTR;3'UTR;3'UTR;3'UTR;3'UTR;5'UTR		NA		NA		NA	NA	TRUE	NA	NA	intermediateMethylation
5662	cg04108816	5662	chr14	69611663	+	22625957	NA	AATACTACATTAAATAACCCTTTTATATCTTCTCTTTTCTACATAAAATC		II			rs1275415	0.315134	NA	NA	NA	NA		OpenSea	CAAGTCACTTGTCTAGATCTCAGCTCCCTTTCCTGTAAAATGAAAATCCTTCCATTTCTC[CG]ATCCCATGCAGAAAAGAGAAGATATAAAAGGGTTACTTAATGCAGCATTTCACAAGCTTC	ATGCTGCATTAAGTAACCCTTTTATATCTTCTCTTTTCTGCATGGGATCG	DCAF5;DCAF5;DCAF5;DCAF5	NM_001284206;NM_003861;NM_001284208;NM_001284207	Body;Body;Body;5'UTR				NA				Y_RNA;DCAF5;DCAF5	ENST00000384041.1;ENST00000554215.1;ENST00000556847.1	TSS1500;5'UTR;5'UTR	Y_RNA;DCAF5;DCAF5;DCAF5;DCAF5;DCAF5	ENST00000384041.1;ENST00000556111.1;ENST00000553943.1;ENST00000554215.1;ENST00000556847.1;ENST00000554681.1	TSS1500;5'UTR;3'UTR;5'UTR;5'UTR;5'UTR		NA		NA		NA	NA	NA	NA	NA	intermediateMethylation
5700	cg04132292	5700	chr6	49511040	+	9648100	NA	CACTTACCCATTCCACTAATATTAACATTAATCATATAACTTACTACAAC		II			NA	NA	NA	NA	NA	NA		OpenSea	CAATGACTCTTTAAACTTCTGCTCAGATGCATCCAATGTCACATCTGCTTACATCCTATA[CG]CTGCAGCAAGTCACATGACCAATGTCAACATCAGTGGAATGGGCAAGTGTATTTGTATAG	CGCTGCAGCAAGTCACATGACCAATGTCAACATCAGTGGAATGGGCAAGT							NA										chr6:49510880-49511155	3		NA		NA	NA	NA	NA	NA	NA
5708	cg04135907	5708	chr9	95645293	-	12693254	NA	TTATATACAAAAATTTCCATCCCAAACCCTCAATCCATCTATTAAAAAAC		II			NA	NA	NA	NA	NA	NA		OpenSea	GTAGGGGTAGATTGTGTACAGGGATTTCCATCCCAAGCCCTCAGTCCATCTGTTGGGGAG[CG]CAGGAGGCGTGAAGGCAAAATCAAACCCGTGGGCTCAGCGGCCAGGAATGGTCATGAGAC	CGCTCCCCAACAGATGGACTGAGGGCTTGGGATGGAAATCCCTGTACACA	LOC642943	NR_111003	Body				NA				RP11-526D8.7;ANKRD19P	ENST00000446878.1;ENST00000473204.1	TSS1500;5'UTR	RP11-526D8.7;RP11-526D8.7;RP11-526D8.7;ANKRD19P;RP11-526D8.7	ENST00000425090.1;ENST00000411450.1;ENST00000446878.1;ENST00000473204.1;ENST00000433000.1	TSS1500;5'UTR;TSS1500;5'UTR;5'UTR		NA		NA		NA	NA	NA	NA	NA	intermediateMethylation
5715	cg04140633	5715	chr1	117208496	+	60725162	NA	AACTACATTAATTCCTAATTAAAAATAAAAACATCATTCCCCTCTATCTC		II			NA	NA	NA	NA	NA	NA	chr1:117209824-117210621	N_Shore	CCCACTTACTCCCATTTCCACCTCAAAAAAGGCACCATCATTATCACCCAAACCAACTTT[CG]AGACAGAGGGGAATGATGTTCCCACTCCCAATTAGGAATCAATGCAGCCCAACAAAGAAG	CGAGACAGAGGGGAATGATGTTCCCACTCCCAATTAGGAATCAATGCAGC	IGSF3;IGSF3	NM_001007237;NM_001542	Body;Body			RDMR	NA										chr1:117208485-117208635	3		NA		NA	NA	TRUE	NA	NA	NA
5726	cg04146883	5726	chr11	46062035	+	34798979	NA	TTACTCTCAAAATCATTTTACATTATACAAAAACTACAAAACCCCAAACC		II			NA	NA	NA	NA	NA	NA		OpenSea	TAATTATAAGTAGAAGAGAAAATGTCTGAATAGTGATATTTAAAAAGTGGGGAGGGGTGA[CG]GCTTGGGGCTCTGTAGCCCTTGTACAATGTAAAATGACTCTGAGAGTAAAAGACTGGATT	CGGCTTGGGGCTCTGTAGCCCTTGTACAATGTAAAATGACTCTGAGAGTA	PHF21A;PHF21A	NM_016621;NM_001101802	Body;Body				TRUE							PHF21A	ENST00000532883.1	3'UTR		NA		NA		NA	NA	TRUE	NA	NA	intermediateMethylation
5770	cg04185997	5770	chr2	181625779	-	53809255	NA	AACAAAATTTCCCTCCAAAATATCCRCATCCTAATCTAAAACCTAAAAAC		II			NA	NA	NA	NA	NA	NA		OpenSea	ATTTTAAGCAAAACAAAGTTTCCCTCCAAAATGTCCGCATCCTAATCTGGAACCTGAGAG[CG]CGTTATGTTATAGGGCATAGAGGAATTGAGGTTGCAGATGGAATTAAAGTTGCTAATTAG	ACAAAGTTTCCCTCCAAAATGTCCGCATCCTAATCTGGAACCTGAGAGCG							TRUE											NA		NA	chr2:181625016-181626626	6	NA	TRUE	NA	NA	NA
5855	cg04251347	5855	chr7	4601822	+	11779541	NA	AATCTCRACTTTCAACTACTTTACRCTTCATTTACCTAAAATATTTTCTC		II			rs75809788	0.037054	NA	NA	NA	NA		OpenSea	CTCCACACAAAGGTGCCATAATAAAAAGGACATGGAAGAACAGCTTAACTTTCCAACACA[CG]AGAAAACATCCCAGGCAAATGAAGCGCAAAGCAGCTGAAAGCCGAGACCCAAGATTTCAA	GTCTCGGCTTTCAGCTGCTTTGCGCTTCATTTGCCTGGGATGTTTTCTCG							NA											NA		NA	chr7:4601401-4601837	6	NA	NA	NA	NA	NA
5872	cg04260002	5872	chr5	138340706	+	97780990	NA	ACTATATAATAAATATCTTAAACTTAATCCTCCTATCCATCTAAAATTTC		II			NA	NA	NA	NA	NA	NA		OpenSea	GATAGGATGTCGGGCCAGGTTGCTGGGGCAGGGGAGTATTGAGATGTTGGTCAAAGGATA[CG]AAATTTCAGATGGACAGGAGGATTAAGTCCAAGATATCTATCATATAGCATGGTGACTGT	CTATATGATAGATATCTTGGACTTAATCCTCCTGTCCATCTGAAATTTCG	SIL1;SIL1	NM_022464;NM_001037633	Body;Body				NA							SIL1	ENST00000503732.1	3'UTR	chr5:138340680-138340870	3		NA		NA	NA	NA	NA	NA	NA
5874	cg04263379	5874	chr3	195957767	+	93788862	NA	TTAAATTATATCCCCAAAAAACTATATTAAAATCCTACCCCCCRATACTC		II			NA	NA	NA	NA	NA	NA		OpenSea	TCCATTATGACCTCATCTTAACTAATTACATTTGTAACAAACTGTTCTTAAATAAGGTCA[CG]AGTACCGGGGGGCAGGACTTCAACATAGCTTTTTGGGGACACAATTTAACCTGTAACACG	TAAATTGTGTCCCCAAAAAGCTATGTTGAAGTCCTGCCCCCCGGTACTCG	SLC51A	NM_152672	Body				NA							AC069257.9;AC069257.9;AC069257.9	ENST00000475672.1;ENST00000484407.1;ENST00000475271.1	5'UTR;5'UTR;5'UTR	chr3:195957745-195957970	3		NA		NA	NA	NA	NA	NA	intermediateMethylation
5877	cg04265011	5877	chr1	95428129	+	67711170	NA	TTCCATATTTACTTTCAACTATATTTCTATTTTCCCCAAAATCAAAAACC		II			NA	NA	NA	NA	NA	NA		OpenSea	TGCAGTACCTTCAGGACTTGGAGATTTTTTTTTTTTTTTTTTTTTTTTTTTTTTACTGGG[CG]GCTCCTGACCTTGGGGAAAACAGAAACACAGCTGAAAGTAAATATGGAACAAAACTCTGG	TCCATATTTACTTTCAGCTGTGTTTCTGTTTTCCCCAAGGTCAGGAGCCG	LOC729970	NR_033998	Body				TRUE				RP4-639F20.1;RP4-639F20.1;RP4-639F20.1	ENST00000456582.1;ENST00000452846.1;ENST00000438509.1	5'UTR;5'UTR;5'UTR	RP4-639F20.1;RP4-639F20.1;RP4-639F20.1	ENST00000456582.1;ENST00000452846.1;ENST00000438509.1	5'UTR;5'UTR;5'UTR	chr1:95427945-95428290	3		NA		NA	NA	NA	NA	NA	intermediateMethylation
5902	cg04286237	5902	chr7	135647685	+	36602219	NA	TATAACAATACAATATATACCTATACCTTAAAACTCAATAACAACAATAC		II			NA	NA	NA	NA	NA	NA		OpenSea	GACCTTTCTTCAGGTGAAAAGAAACAAATAATACTCTTTGTTTGATCTGTAAGATATGTA[CG]CATTGCTGCCACTGAGTTCCAAGGTATAGGTACATACTGTACTGCCACAAGAGATCAGTG	CGCATTGCTGCCACTGAGTTCCAAGGTATAGGTACATACTGTACTGCCAC	LUZP6;MTPN	NM_001128619;NM_145808	5'UTR;Body				NA										chr7:135647640-135647870	3		NA		NA	NA	NA	NA	NA	NA
5912	cg04297125	5912	chr5	103002748	-	3674338	NA	CAATCACATCTTCCTTATTTTACTCTTAATTTTATTTCCTATAACTCCTC		II			NA	NA	NA	NA	NA	NA		OpenSea	TTCTTATTATACAATCACATCTTCCTTGTTTTGCTCTTAATTTTATTTCCTGTGGCTCCT[CG]TATCCCTTTTTGTTCTGTTTTAATCTGCATTTATTTTTCCTCTCTGCACTCCTGTCTCTT	CGAGGAGCCACAGGAAATAAAATTAAGAGCAAAACAAGGAAGATGTGATT							NA											NA	chr5:103002725-103003152	6	chr5:103002688-103004513	5	NA	NA	NA	NA	NA
5948	cg04320095	5948	chr15	49309308	+	79607147	NA	CTATCAAATCCTATTCTTTATAACATTAAATTCTTTAAAAAATCTAATCC		II			NA	NA	NA	NA	NA	NA		OpenSea	CCCATAAAAGTCAATCATAAGGAAAAAGGATCCAGAATGTGGGATGTTCTGCAGTACAAC[CG]GACTAGACTCTTCAAAGAATTCAATGTCATAAAGAACAGGATTTGACAGTGGGACCATTT	CGGACTAGACTCTTCAAAGAATTCAATGTCATAAAGAACAGGATTTGACA	SECISBP2L;SECISBP2L	NM_001193489;NM_014701	Body;Body				NA							SECISBP2L;SECISBP2L;SECISBP2L	ENST00000557940.1;ENST00000558461.1;ENST00000561203.1	3'UTR;3'UTR;TSS200		NA		NA		NA	NA	NA	NA	NA	intermediateMethylation
6066	cg04410448	6066	chr6	144223614	-	33740156	NA	AAATAAAAATTCTCACTTAATATAACAAATTATCTTTATCCTACAATTCC		II			NA	NA	NA	NA	NA	NA		OpenSea	CATTCTTGCCCAAGTGAGAATTCTCACTTGGTGTAACAGGTTATCTTTATCCTGCAGTTC[CG]TGGAACTGGAGGTGGGATCAGTGGCAAGATAAAAGGAGCATGTGAGAAACCTTTTGGTCC	CGGAACTGCAGGATAAAGATAACCTGTTACACCAAGTGAGAATTCTCACT	C6orf94	NM_001013623	Body				TRUE										chr6:144222980-144223675	3		NA		NA	NA	TRUE	NA	NA	intermediateMethylation
6094	cg04439911	6094	chr12	39274349	-	95777521	NA	AATAATCCATTAACTAAAAATCCCTAAAAATAACAACATCACTAAACCCC		II			NA	NA	NA	NA	NA	NA		OpenSea	TTGCTCTAATAGGTAATCCATTAACTGAAAATCCCTGAGAGTGACAGCATCACTGAGCCC[CG]TGTCACTGAACCATGCCCACGGCCTTTATTTAGGGCATTATGTTATCTTATGGACTGGAA	CGGGGCTCAGTGATGCTGTCACTCTCAGGGATTTTCAGTTAATGGATTAC	CPNE8	NM_153634	Body				NA							CPNE8	ENST00000550863.1	5'UTR	chr12:39274145-39274390	3		NA		NA	NA	NA	NA	NA	NA
6109	cg04452427	6109	chr6	151209489	+	77647482	NA	AATCCTAAAATAAACCCTACTTCCTACTATATTTAATATTCTCAAATTTC		II			NA	NA	NA	NA	NA	NA		OpenSea	ATGCTAAAGGAAAATTAACAGGCCAGTTTCAGCTATGAATATAAATGAAATAATCGTGAG[CG]AAATCTGAGAACACCAAATACAGCAGGAAGTAGGGTTTATTTTAGGATTTCCAGGTGATT	ATCCTAAAATAAACCCTACTTCCTGCTGTATTTGGTGTTCTCAGATTTCG	MTHFD1L;MTHFD1L;MTHFD1L;MTHFD1L	NM_001242769;NM_015440;NM_001242767;NM_001242768	Body;Body;Body;Body				NA							MTHFD1L	ENST00000441122.1	5'UTR	chr6:151209380-151209635	3		NA		NA	NA	NA	NA	NA	NA
6127	cg04471375	6127	chr16	58752165	+	70655990	NA	TTTCTCTTTAAAAAATACCAAAACAAAATATTCTTCTTCTACATACCTAC		II			NA	NA	NA	NA	NA	NA		OpenSea	CCACTGTTGCTATTTCCTTCCACTGTTCCGGACGCGGGTCCACTCCCGTGGGATTGTGGG[CG]CAGGCATGCAGAAGAAGAACACTCTGCTCTGGTATTTTCTAAAGAGAAAAACAGCCAAGA	TTCTCTTTAGAAAATACCAGAGCAGAGTGTTCTTCTTCTGCATGCCTGCG	GOT2	NM_002080	Body	low-CpG:57309625-57309691			NA				GOT2	ENST00000564400.1	3'UTR	GOT2;GOT2	ENST00000564400.1;ENST00000496461.1	3'UTR;3'UTR		NA		NA		NA	NA	TRUE	NA	NA	NA
6143	cg04486885	6143	chr5	176823424	-	38789909	NA	AACTACAATAAAAACAAACCCCCATAAAAATCRTCTCTCCCAATACCCCC		II			NA	NA	NA	NA	NA	NA	chr5:176823423-176823670	Island	CAAGTGGAAGCAACTGCAGTGGGAGCAAACCCCCATGGAGGTCGTCTCTCCCAGTGCCCC[CG]CGGAGATCCGCTCTCCCAGTGCCCCCGCGGAGGTCCGCTCTCCCAGTGCCCCCGCGGAGG	CGGGGGCACTGGGAGAGACGACCTCCATGGGGGTTTGCTCCCACTGCAGT	SLC34A1	NM_003052	Body				NA				SLC34A1	ENST00000513614.1	5'UTR	SLC34A1;SLC34A1	ENST00000513614.1;ENST00000507685.1	5'UTR;5'UTR		NA	chr5:176823089-176827897	6		NA	NA	TRUE	NA	NA	NA
6159	cg04497094	6159	chr17	57741573	-	54717560	NA	TTAAAAAAATTACTTTTACATAACTTATCAAAATTTCAAATAACAAACAC		II			NA	NA	NA	NA	NA	NA		OpenSea	TACTTGTTAAATTGAGAAAATTACTTTTGCATGGCTTATCAGAATTTCAGATAGCAGGCA[CG]TTTAACATGTTAGAACAAACTTTTGAAATATTCATTTATTGAAAATGGATAAGCCAGGCC	CGTGCCTGCTATCTGAAATTCTGATAAGCCATGCAAAAGTAATTTTCTCA	CLTC	NM_004859	Body				TRUE							CLTC	ENST00000466513.1	TSS1500		NA		NA		NA	NA	TRUE	NA	NA	NA
6170	cg04508948	6170	chr4	140357651	-	80656835	98747850	CTCACCCACTACCATAACCAAAACCAAAAAATAATTTTCAACCAATACCA	CTCACCCGCTACCATAACCAAAACCGAAAAATAATTTTCAACCAATACCG	I	A	Red	NA	NA	NA	NA	NA	NA	chr4:140357362-140357610	S_Shore	TGGGCGCCGAATCTCACCCGCTGCCATGGCCAAAGCCGGGGGGTGATTTTCAACCAATGC[CG]GGTGGTTTCTTTTTTGATCTAATGGTTAAGAGTGTGTTAATTTCTATGATTTTTAAATTT	CTCACCCGCTGCCATGGCCAAAGCCGGGGGGTGATTTTCAACCAATGCCG							NA				ACA64	ENST00000459613.1	TSS200	ACA64	ENST00000459613.1	TSS200	chr4:140357040-140357755	3		NA		NA	NA	NA	NA	NA	intermediateMethylation
6202	cg04534345	6202	chr4	82392459	+	64759111	NA	ATCTTAAATTATAATCRCRTCCATCATTTTTTTCATCCCTTCTTTCCTTC		II			NA	NA	NA	NA	NA	NA	chr4:82392610-82393426	N_Shore	CTACACACACACGCACACAAAACTGGTCAAGAAGTGGAAGAATCAACCTAGGTATGCACA[CG]AAGGAAAGAAGGGATGAAAAAAATGATGGACGCGATTACAACTCAAGACAAATCCTCAAA	TCTTGAGTTGTAATCGCGTCCATCATTTTTTTCATCCCTTCTTTCCTTCG	RASGEF1B;RASGEF1B;RASGEF1B	NM_001300735;NM_001300736;NM_152545	5'UTR;5'UTR;5'UTR				NA				RASGEF1B;RASGEF1B;RASGEF1B;RASGEF1B	ENST00000436139.2;ENST00000335927.7;ENST00000264400.2;ENST00000509081.1	5'UTR;5'UTR;5'UTR;TSS200	RASGEF1B;RASGEF1B;RASGEF1B;RASGEF1B;RASGEF1B;RASGEF1B;RP11-689K5.3	ENST00000507538.1;ENST00000436139.2;ENST00000335927.7;ENST00000264400.2;ENST00000509081.1;ENST00000504863.1;ENST00000512716.1	3'UTR;5'UTR;5'UTR;5'UTR;TSS200;5'UTR;3'UTR	chr4:82391565-82393335	3		NA		NA	NA	NA	NA	NA	NA
6205	cg04538551	6205	chr15	25344249	-	78722891	NA	TATATATTAATAATAAAACATCCTATCTTATACAAAACTAAAAATTATCC		II			NA	NA	NA	NA	NA	NA		OpenSea	TGTATATTCCATATATGTTAATAGTGAAACATCCTGTCTTATGCAAGGCTAAAAATTGTC[CG]TGTATACTTCTCAGATTTGTATACATACTCTCTTCCTACAGGACAGCATAGACCAAGATC	CGGACAATTTTTAGCCTTGCATAAGACAGGATGTTTCACTATTAACATAT	SNORD116-26	NR_003340	TSS1500				NA				SNORD116-26	ENST00000516006.1	TSS1500	SNORD116-26;SNHG14;SNHG14;SNHG14	ENST00000516006.1;ENST00000546682.1;ENST00000553108.1;ENST00000549804.1	TSS1500;5'UTR;5'UTR;5'UTR		NA		NA		NA	NA	NA	NA	NA	intermediateMethylation
6212	cg04545708	6212	chr11	111750355	-	42630222	NA	TACTACTCAAAATTTCTCTTCCAAATACTTAAATCTCCTATCTTCTATTC		II			NA	NA	NA	NA	NA	NA	chr11:111749570-111750078	S_Shore	CCCAGTGTCTCTGCTGCTCAAAATTTCTCTTCCAGGTGCTTAAATCTCCTATCTTCTATT[CG]TTCAAGAAAGAGTATTGAGTGTCTATTGCGTGCCAGGCCACTGTGAGGGTGGTTACGATA	GCTGCTCAAAATTTCTCTTCCAGGTGCTTAAATCTCCTATCTTCTATTCG	FDXACB1;FDXACB1;C11orf1	NM_138378;NR_038364;NM_022761	TSS200;TSS200;Body				NA		11:111749025-111750658	Promoter_Associated	C11orf1;C11orf1;FDXACB1;FDXACB1;ALG9;RP11-108O10.8	ENST00000528125.1;ENST00000529270.1;ENST00000542429.1;ENST00000260257.4;ENST00000428306.2;ENST00000524880.1	5'UTR;TSS1500;TSS1500;TSS1500;TSS1500;TSS1500	C11orf1;C11orf1;FDXACB1;FDXACB1;FDXACB1;C11orf1;ALG9;RP11-108O10.8	ENST00000528125.1;ENST00000529270.1;ENST00000542429.1;ENST00000260257.4;ENST00000531487.1;ENST00000530799.1;ENST00000428306.2;ENST00000524880.1	5'UTR;TSS1500;TSS1500;TSS1500;TSS200;5'UTR;TSS1500;TSS1500		NA	chr11:111749173-111751350	6	chr11:111748811-111751415	6	TRUE	NA	NA	NA	lowMethylation
6224	cg04550827	6224	chr5	76369467	-	55730566	NA	ACATACCAAAATAATTAATTAACTTCAAACCAAACAATCCAATAACTAAC		II			NA	NA	NA	NA	NA	NA	chr5:76372882-76373720	N_Shelf	AAAGTAGATTTACATACCAGAATGGTTGATTGGCTTCAAACCAAACAGTCCAATAACTGA[CG]CATTAAATCTTTATTGACTAAACAGCTTAAAAAATTACTACTATTTCCTTTTATTTGTTG	CATACCAGAATGGTTGATTGGCTTCAAACCAAACAGTCCAATAACTGACG							NA				ZBED3;CTC-564N23.2	ENST00000255198.2;ENST00000512650.1	3'UTR;TSS1500	ZBED3;CTC-564N23.2	ENST00000255198.2;ENST00000512650.1	3'UTR;TSS1500		NA		NA	chr5:76369465-76371365	3	NA	NA	NA	NA	NA
6267	cg04581538	6267	chr1	2578470	-	90749378	NA	CCCATTATCTTCTAAATTCCATTATTTCTAAAACAAATCTACTATCATTC		II			NA	NA	NA	NA	NA	NA	chr1:2574030-2574864	S_Shelf	AAAGGTGCTGTCCCATTGTCTTCTGGGTTCCATTGTTTCTGGGACAAATCTGCTGTCATT[CG]TGTTGTTGTATGTCATTTGTTCACCCCTCTGGTTGCTTTTAAGATGTTCTCTTTATCTTT	CCATTGTCTTCTGGGTTCCATTGTTTCTGGGACAAATCTGCTGTCATTCG	TTC34	NM_001242672	Body				NA							TTC34	ENST00000401094.5	TSS1500	chr1:2578340-2578630	3		NA		NA	NA	NA	NA	NA	NA
6270	cg04584630	6270	chr8	28314386	+	2788200	NA	TTAAAAAAACCTTACTAAACTAAACCAACTCTAAATACTAAAATATTTAC		II			NA	NA	NA	NA	NA	NA		OpenSea	TGCTTCTTCCAGATCCCCTGCTCAAAGGGAGTTGGAGAGAAATTGATGTACCAGTTAAAC[CG]TAAACATTTCAGCATCCAGAGCTGGTCCAGCTCAGCAAGGTTCTTCCAATGCCAGCACAC	TGGAAGAACCTTGCTGAGCTGGACCAGCTCTGGATGCTGAAATGTTTACG	FBXO16;FBXO16	NM_172366;NM_001258211	Body;Body				NA				FBXO16	ENST00000517436.1	3'UTR	FBXO16;FBXO16;FBXO16;FBXO16	ENST00000518248.1;ENST00000518016.1;ENST00000520481.1;ENST00000517436.1	TSS200;3'UTR;3'UTR;3'UTR		NA		NA		NA	NA	NA	NA	NA	NA
6368	cg04664465	6368	chr5	31048607	+	9635140	NA	TTTCCAATTCCAAAATTTTCTATTCTAAAAACATTCTATATATCTATATC		II			NA	NA	NA	NA	NA	NA		OpenSea	CAAAGGGAATGCCATTCTTGGGGCGTCTCATTTCACGATTATTGCATAAGCTCACCCAGA[CG]ACACAGATATATAGAATGTCCTTAGAATAGAAAATCCTGGAATTGGAAAGAAAACAGTGG	TTCCAATTCCAGGATTTTCTATTCTAAGGACATTCTATATATCTGTGTCG							TRUE											NA		NA		NA	NA	TRUE	NA	NA	intermediateMethylation
6383	cg04678096	6383	chr15	49548334	-	8802319	NA	ACATTTCAATATAATAACATAAACAAACTCCAAAAAAAATACCAAACAAC		II			NA	NA	NA	NA	NA	NA		OpenSea	TTGTATATATCACATTTCAGTATAATGACATGGGCAGGCTCCAAAGAAAATACCAAGCAA[CG]CGAATTTGGTTTGACTAACAAATATTTACATGTCTTTGTGTCTGTAATTATTGTAATCTT	CATTTCAGTATAATGACATGGGCAGGCTCCAAAGAAAATACCAAGCAACG	GALK2;GALK2;GALK2;GALK2	NM_001001556;NM_002044;NM_001289031;NM_001289030	Body;Body;Body;Body				TRUE				GALK2	ENST00000561014.1	5'UTR	GALK2;GALK2;GALK2;GALK2;GALK2	ENST00000559883.1;ENST00000559208.1;ENST00000559423.1;ENST00000560119.1;ENST00000561014.1	3'UTR;3'UTR;3'UTR;3'UTR;5'UTR	chr15:49548200-49548390	3		NA		NA	NA	NA	NA	NA	intermediateMethylation
6386	cg04679803	6386	chr14	30664077	+	67700130	NA	AAAATTCTTTCTTTATAAATATTATATCTCTAAATAATAACCTCCTACCC		II			NA	NA	NA	NA	NA	NA		OpenSea	AGACATAAGGGAAGAGACTCTGTGTCTGCTCTTGAATAAAAAAAAAAAGCGGGGGGGGTG[CG]GGCAGGAGGCCACTACCCAGAGATACAACATCTACAAAGAAAGAATTCCAAAGCAGAGAT	CGGGCAGGAGGCCACTACCCAGAGATACAACATCTACAAAGAAAGAATTC					chr14:30663968-30663968		NA				CTD-2251F13.1;CTD-2251F13.1	ENST00000549360.1;ENST00000508469.2	3'UTR;3'UTR	CTD-2251F13.1;CTD-2251F13.1	ENST00000549360.1;ENST00000508469.2	3'UTR;3'UTR	chr14:30664025-30664295	3		NA		NA	NA	NA	NA	NA	intermediateMethylation
6393	cg04691252	6393	chr19	2861954	-	90678841	NA	CAATTAAACTCTAAACCTCATATACAAAAAAAATTACATTACTACAAAAC		II			NA	NA	NA	NA	NA	NA	chr19:2858893-2859239	S_Shelf	GACTGATGTTCCAGTTAGACTCTGGGCCTCATATGCAAAGGAAGTTGCATTGCTGCAGAG[CG]CAGAGACTGTGCACGTTGCCTGGAAAAGGAATAAGCCTTTTCTTTTTTTTTTTTTTTTTT	CGCTCTGCAGCAATGCAACTTCCTTTGCATATGAGGCCCAGAGTCTAACT							NA											NA		NA		NA	NA	TRUE	NA	NA	NA
6421	cg04716655	6421	chr6	154751130	+	97735208	NA	TATCATAACAAACTATAAAACTACATACAAATAATCTCCTAATACCTAAC		II			NA	NA	NA	NA	NA	NA		OpenSea	AATTAATGGGCTTCACAGCTTCTTCACGAAAATTTCAGCAAATTAATCCCATAAGATGCA[CG]CTAGGTACTAGGAGATCACTTGTATGTAGTCCCACAGCCTGTTATGATATAGCTCATATA	CGCTAGGTACTAGGAGATCACTTGTATGTAGTCCCACAGCCTGTTATGAT	CNKSR3	NM_173515	Body				NA										chr6:154750960-154751275	3		NA		NA	NA	NA	NA	NA	NA
6432	cg04722735	6432	chr6	148487437	+	3639942	NA	ACACTATTTATCCTAACAATTCAACTATATATCCTAACAAAAATAATATC		II			NA	NA	NA	NA	NA	NA		OpenSea	CTCATAATCAAATGTTAACTTTTTGTTCATCCTTTTTGTTAGATGCAGTTGAGATGGAGA[CG]ATATTATTTTTGTTAGGATACACAGCTGAACTGTTAGGATAAACAGTGTAACTGTCACCC	CACTGTTTATCCTAACAGTTCAGCTGTGTATCCTAACAAAAATAATATCG							NA											NA	chr6:148487315-148487979	6	chr6:148487113-148488167	6	NA	NA	NA	NA	NA
6446	cg04735620	6446	chr14	75164845	+	18647524	NA	TTTAACTCAAATACCTCTAATAATAAAAAATATATTAACTCCTTAATACC		II			NA	NA	NA	NA	NA	NA		OpenSea	TTGAATATATTCATAGATATTCTGAACTTGAAGCAGAAAGGCTGCTTGGGCCTCTGCTCC[CG]GCACCAAGGAGTTAACATATCCTTTACCACTAGAGGTACTTGAGCCAAAACCCTCACTCA	TTGGCTCAAGTACCTCTAGTGGTAAAGGATATGTTAACTCCTTGGTGCCG	AREL1	NM_001039479	5'UTR				NA				KIAA0317;KIAA0317	ENST00000557401.1;ENST00000356357.4	3'UTR;5'UTR	KIAA0317;KIAA0317;KIAA0317;KIAA0317;KIAA0317;KIAA0317;KIAA0317;KIAA0317;KIAA0317	ENST00000557401.1;ENST00000469797.1;ENST00000556202.1;ENST00000556589.1;ENST00000555249.1;ENST00000356357.4;ENST00000473934.1;ENST00000554525.1;ENST00000556860.1	3'UTR;3'UTR;5'UTR;3'UTR;5'UTR;5'UTR;3'UTR;3'UTR;3'UTR	chr14:75164765-75164955	3		NA		NA	NA	NA	NA	NA	NA
6472	cg04751032	6472	chr16	66443287	+	55640147	NA	AAAAATACAAATAATTATATCCAATAAAATACAATCTATCTTTACCCTAC		II			NA	NA	NA	NA	NA	NA	chr16:66440502-66440958	S_Shelf	CAATAAAGCCAATAAGGAATGCTGAAATCAACTTACATACAGAAATAAAACTGGTCTATC[CG]CAGGGTAAAGATAGACTGCATTCCATTGGACATAATCATTTGTACTCCCATGGGCAAGAA	CGCAGGGTAAAGATAGACTGCATTCCATTGGACATAATCATTTGTACTCC							NA				CTD-2258A20.4	ENST00000499966.1	5'UTR	CTD-2258A20.4	ENST00000499966.1	5'UTR	chr16:66443160-66443415	3		NA		NA	NA	TRUE	NA	NA	NA
6478	cg04755220	6478	chr19	41190803	-	7752397	NA	ATTAAAAAACTTCTTATCCATATAATAAATACTTCCTCATTCCCAAAACC		II			NA	NA	NA	NA	NA	NA	chr19:41190249-41190460	S_Shore	GGCTTCAGGGCATTGGAGGGCTTCTTGTCCATGTGGTGGATGCTTCCTCATTCCCAGGGC[CG]TGAGGACACAAAGGGTGGGAAATCAGACGTAGGAGGGCATGGGGGCTAGAGGGCATAGAA	CGGCCCTGGGAATGAGGAAGCATCCACCACATGGACAAGAAGCCCTCCAA	NUMBL	NM_004756	Body				NA				NUMBL	ENST00000540131.1	5'UTR	NUMBL	ENST00000540131.1	5'UTR		NA	chr19:41190506-41191785	6		NA	NA	TRUE	NA	NA	intermediateMethylation
6516	cg04787775	6516	chr15	70690061	-	49628212	NA	CCCTTAAACCAACAACCTCACATAAAAACCCATTAAAAATACAAATTCTC		II			NA	NA	NA	NA	NA	NA		OpenSea	TCCAGGCGTGGCCCTTGAACCAGCAGCCTCACATAGAAGCCCATTGGAAATGCAGGTTCT[CG]GGCCCTGTCCCAACCTGCTGAATCGGGATCTTTGTTTTAGTATTTTTCTCAGATAGAATT	CCTTGAACCAGCAGCCTCACATAGAAGCCCATTGGAAATGCAGGTTCTCG							TRUE										chr15:70689905-70690455	3		NA		NA	NA	TRUE	NA	NA	intermediateMethylation
6549	cg04816306	6549	chr8	60050196	-	99611220	NA	ATATCRTATACAAAAACAATATCATCATCAAAAACACACACTACCCAAAC		II			NA	NA	NA	NA	NA	NA		OpenSea	AGATAATAGAAATATCGTGTACAGAAACAATATCATCATCAGAGGCACACACTGCCCAGA[CG]CTAGCCAATACTACTCCTACTCTTGGGCAAACAGGAAAGCTACATTTCCCAGCCTTCCTT	TATCGTGTACAGAAACAATATCATCATCAGAGGCACACACTGCCCAGACG							NA				SNORA51	ENST00000384126.1	TSS200	SNORA51	ENST00000384126.1	TSS200		NA		NA		NA	NA	NA	NA	NA	intermediateMethylation
6553	cg04822744	6553	chr12	55157377	-	76724873	NA	ATCCATTCTTAAAATAATTCCCRTAATATACATTTTATACCTACTACTCC		II			NA	NA	NA	NA	NA	NA		OpenSea	CCCTTCTTTGAATCCATTCTTAGGATGATTCCCGTGGTGTGCATTTTGTACCTACTGCTC[CG]TTGATTTCCAAATATTGCCTCACGTTTCTCAACATAACTTTTGAAACCCTGGAATGTAAC	CGGAGCAGTAGGTACAAAATGCACACCACGGGAATCATCCTAAGAATGGA							NA											NA		NA		NA	NA	NA	NA	NA	intermediateMethylation
6580	cg04843115	6580	chr4	153380722	+	40666528	NA	AATAAATAAAAAACTAATATACTTCCTACCCTACCCCTTAATTTAAAATC		II			NA	NA	NA	NA	NA	NA		OpenSea	ACCCAGGTGATCAATGGAGAGTCACATCACAGGCAGACTGCCCTTATATTCATACAGCAG[CG]ACTCCAAACCAAGGGGTAGGGCAGGAAGTACACTAGTCCCCCACTTATCCACAGAGCATA	ATAAGTGGGGGACTAGTGTACTTCCTGCCCTACCCCTTGGTTTGGAGTCG	FBXW7;FBXW7	NM_033632;NM_001257069	5'UTR;5'UTR				NA				FBXW7	ENST00000281708.3	5'UTR	FBXW7	ENST00000281708.3	5'UTR		NA	chr4:153379542-153380818	6		NA	NA	NA	NA	NA	NA
6614	cg04863507	6614	chr6	4928752	-	77742314	NA	CTTAAACTAAACTATCTCACAACATCTTAAAATACCCTTTAACATAAACC		II			NA	NA	NA	NA	NA	NA		OpenSea	CAATTCTTCCCCTTGAACTAAGCTATCTCACAACATCTTAAAATGCCCTTTGACATAAAC[CG]TCAACCATTAGTAAAGTAAGATTGTGCTTCCATGAGTAATGGGTAAAATTGGTACGTGGT	CGGTTTATGTCAAAGGGCATTTTAAGATGTTGTGAGATAGCTTAGTTCAA	CDYL;CDYL;CDYL;CDYL	NM_001143971;NM_001143970;NR_026590;NM_004824	Body;Body;Body;Body				NA				CDYL	ENST00000472453.1	5'UTR	CDYL;CDYL;CDYL	ENST00000469671.1;ENST00000474977.1;ENST00000472453.1	TSS200;5'UTR;5'UTR	chr6:4928700-4928935	3		NA		NA	NA	NA	NA	NA	intermediateMethylation
6624	cg04867011	6624	chr10	90659632	-	79666461	NA	AAAACCCTAATAAATAACTTACTAATATTTTCTTATTCCCCTCCCTCCCC		II			rs7075596	0.017048	NA	NA	NA	NA		OpenSea	TACTCTTTTATAAGGCCCTAATAAATGACTTACTAGTGTTTTCTTGTTCCCCTCCCTCCC[CG]GCTTCACATTCCCCATAAGCCTTTGCTCTGTCTTTTTAACGCTTTTAACGTCTTTTTTTC	CGGGGAGGGAGGGGAACAAGAAAACACTAGTAAGTCATTTATTAGGGCCT	STAMBPL1	NM_020799	5'UTR				NA				STAMBPL1;STAMBPL1	ENST00000371924.1;ENST00000371926.3	TSS1500;5'UTR	STAMBPL1;STAMBPL1	ENST00000371924.1;ENST00000371926.3	TSS1500;5'UTR		NA	chr10:90659526-90660019	3		NA	NA	NA	NA	NA	NA
6625	cg04867115	6625	chr2	20645320	-	55667587	NA	TACTTTAACACTCATAAACCCCAACATATACAACTCCTAAAATTTACCCC		II			NA	NA	NA	NA	NA	NA	chr2:20646428-20647988	N_Shore	CATGCTGTTAATACTTTAGCACTCATGAGCCCCAGCATATGCAGCTCCTAGAGTTTGCCC[CG]CTCCTTCCCACCTTCCTGCTTGTGTTCAGGCTGTTTCTCCTGCCCGGGAGCCCTCCCCGA	CGGGGCAAACTCTAGGAGCTGCATATGCTGGGGCTCATGAGTGCTAAAGT							NA		2:20645136-20645367	Unclassified_Cell_type_specific							chr2:20644900-20645475	3		NA		NA	NA	TRUE	NA	NA	intermediateMethylation
6648	cg04884028	6648	chr1	171556711	-	1732990	NA	TAAAAATTTTATACTAAAATTCTTTACCCTTTCCTAAATTACRTCTTCAC		II			NA	NA	NA	NA	NA	NA		OpenSea	AAGCCTAACTATAGGAGTTTTGTACTAAGGTTCTTTGCCCTTTCCTAGATTACGTCTTCA[CG]TATAGGACATGTAAACACAGCACTTAGCTTGTGGAATTAAAGAAATGTTAAGTTTATTTT	CGTGAAGACGTAATCTAGGAAAGGGCAAAGAACCTTAGTACAAAACTCCT	PRRC2C	NM_015172	Body				NA				PRRC2C	ENST00000412837.2	3'UTR	PRRC2C;PRRC2C;PRRC2C	ENST00000492811.1;ENST00000412837.2;ENST00000498596.1	TSS200;3'UTR;5'UTR		NA		NA		NA	NA	NA	NA	NA	NA
6685	cg04906211	6685	chr15	64762285	-	98753858	NA	TTAACTTCTTAAAACTAAATACAAATTAAATTACCCACAATATTTTATTC		II			NA	NA	NA	NA	NA	NA		OpenSea	TCCACTTTGAATTAACTTCTTGGGACTGAGTACAAGTTGAGTTGCCCACAGTGTTTTGTT[CG]GAAAATAAAATTATGTTGTTATTTATTTATTTTTGACAGGGTCTTACCCAGCCTTGACCT	TAACTTCTTGGGACTGAGTACAAGTTGAGTTGCCCACAGTGTTTTGTTCG							NA				RP11-702L15.3;RP11-702L15.2	ENST00000558443.1;ENST00000416172.1	TSS200;5'UTR	RP11-702L15.3;RP11-702L15.2	ENST00000558443.1;ENST00000416172.1	TSS200;5'UTR		NA		NA		NA	NA	NA	NA	NA	NA
6689	cg04908625	6689	chr3	123166882	+	64704232	20741906	CTCAATAAAAATAAATCTAAAAAAACAACAAAACAAAAAACACACAACCA	CTCGATAAAAATAAATCTAAAAAAACGACGAAACAAAAAACGCGCGACCG	I	A	Red	NA	NA	NA	NA	NA	NA	chr3:123166218-123168567	Island	CCGAGCTGCCGCCATCCCCGGACCCCTCGCCGCCCTCGACGGCGCCGGCCTCCAGCTCGT[CG]GCCGCGCGCCCCTTGCCCCGCCGCTCCTCCAGACCCACCTCCACCGAGCGAGGGCGCACC	CGGCCGCGCGCCCCTTGCCCCGCCGCTCCTCCAGACCCACCTCCACCGAG	ADCY5	NM_183357	1stExon				NA	3:124648975-124651818	3:123166803-123167158	Unclassified_Cell_type_specific	ADCY5	ENST00000462833.1	1stExon	ADCY5	ENST00000462833.1	1stExon	chr3:123166880-123168010	3		NA		NA	NA	TRUE	NA	NA	intermediateMethylation
6701	cg04916416	6701	chr3	30651317	-	20772870	NA	ACATCATTAAACCCCAAATCTAATCTTCAATCTACTCRTACTTTTTTTCC		II			NA	NA	NA	NA	NA	NA	chr3:30647987-30648881	S_Shelf	TAAGAGACTAGACATCATTAGGCCCCAAATCTGATCTTCAGTCTACTCGTGCTTTTTTTC[CG]CCTCATAAAAACACATTTCCACCTTTAGGCCACTCAACATCTTATTTTTAATGAGTTATG	CATCATTAGGCCCCAAATCTGATCTTCAGTCTACTCGTGCTTTTTTTCCG	TGFBR2;TGFBR2	NM_001024847;NM_003242	Body;Body				NA				TGFBR2	ENST00000383765.3	5'UTR	TGFBR2	ENST00000383765.3	5'UTR	chr3:30651140-30651510	3		NA		NA	NA	TRUE	NA	NA	NA
6721	cg04931846	6721	chr14	91168225	+	94665903	NA	TAAAATACAAATTCATAAAAACTCACRTCTACTAACTAACTTACCATTAC		II			NA	NA	NA	NA	NA	NA		OpenSea	TGGAAAGAGAGAGAGAGAACACTCATACCTACTATGCACTAAGAAGTGAGGCACAGTGAA[CG]CAATGGTAAGCCAGTCAGCAGACGTGAGTCCTCATGAACTTGTATTTTAATGATGTTCAG	CGCAATGGTAAGCCAGTCAGCAGACGTGAGTCCTCATGAACTTGTATTTT	TTC7B	NM_001010854	Body				NA				TTC7B	ENST00000540938.1	5'UTR	TTC7B	ENST00000540938.1	5'UTR		NA		NA		NA	NA	NA	NA	NA	intermediateMethylation
6754	cg04951822	6754	chr12	113345598	+	45610881	NA	ATAAAAACAACTTTCTTCTTTTACTTACTAAACTTTTACTCCAAACTCAC		II			NA	NA	NA	NA	NA	NA		OpenSea	GAATTAGTACCCAAGGTTCTTTGTCCTGCATCCAAGAAAATTAAGGAACATGGACACAAA[CG]TGAGCTTGGAGCAAAAGTTCAGTAAGCAAAAGAAGAAAGCTGTCTCCACTGTGGAGAGGG	CGTGAGCTTGGAGCAAAAGTTCAGTAAGCAAAAGAAGAAAGCTGTCTCCA	OAS1;OAS1;OAS1	NM_001032409;NM_002534;NM_016816	Body;Body;Body				NA		12:113345236-113345627	Promoter_Associated	RP1-71H24.1	ENST00000552784.1	3'UTR	RP1-71H24.1	ENST00000552784.1	3'UTR	chr12:113345245-113345655	3		NA		NA	NA	TRUE	NA	NA	intermediateMethylation
6797	cg04998498	6797	chr11	113725687	+	14707983	NA	TATACAAAAAAACTTAAAATAACACATCTTTATATCCATACAAATTCCCC		II			NA	NA	NA	NA	NA	NA		OpenSea	AAAAGTTCTCCAGGTTTTTCTTTTGGTAGGCAGTGCATTAAGTAGGGCATATAAGGAGTC[CG]GGGAATTTGCATGGATATAAAGATGTGCTATTTTAAGCTTTCCTGCACATGCCATTAGTG	CGGGGAATTTGCATGGATATAAAGATGTGCTATTTTAAGCTTTCCTGCAC	USP28	NM_020886	Body				TRUE				USP28;USP28	ENST00000542033.1;ENST00000545540.1	3'UTR;5'UTR	USP28;USP28	ENST00000542033.1;ENST00000545540.1	3'UTR;5'UTR		NA		NA		NA	NA	TRUE	NA	NA	NA
6829	cg05014928	6829	chr21	47695248	+	64649125	NA	TTCTATAAATTCRTACTAACCATATAATACATTCTTACCTTTTACTTAAC		II			NA	NA	NA	NA	NA	NA		OpenSea	CAGGTGCCAACAAAAGTCCTCGCTTTGTCCAGATCGGTTCTCTTCACCCGAGCTAAATGA[CG]TCAAGTAAAAGGTAAGAATGTACCACATGGTTAGCACGAACCTACAGAAGTGTATTCTCA	CGTCAAGTAAAAGGTAAGAATGTACCACATGGTTAGCACGAACCTACAGA	MCM3AP;MCM3AP	NM_003906;NM_003906	ExonBnd;Body				NA				MCM3AP	ENST00000397708.1	ExonBnd	MCM3AP	ENST00000397708.1	ExonBnd		NA		NA		NA	NA	NA	NA	NA	intermediateMethylation
6832	cg05020409	6832	chr6	56680870	+	9664111	NA	ATTTATTTTTCTACCCTAAAATTACCCCTTTAATCAAAAATACTTTATAC		II			NA	NA	NA	NA	NA	NA		OpenSea	ATCTACTTTTCTTTCTTCCTCCACTCTCCGTGAGATTTTAGGGTTCTAGCCATAAATGTC[CG]TACAAAGCATCTCTGATCAAAGGGGCAACTTTAGGGTAGAAAAATAAACACCCTGAAAGG	TTTATTTTTCTACCCTAAAGTTGCCCCTTTGATCAGAGATGCTTTGTACG	DST;DST;DST;DST	NM_001144770;NM_183380;NM_001144771;NM_001144769	Body;Body;Body;Body				TRUE							DST;DST;DST;DST	ENST00000523967.1;ENST00000521821.1;ENST00000517937.1;ENST00000523817.1	3'UTR;3'UTR;3'UTR;5'UTR		NA		NA		NA	NA	TRUE	NA	NA	intermediateMethylation
6859	cg05042683	6859	chr14	58045182	-	30709913	NA	AAATATAAACAATAAAAACTACATTTATATTATCAATACTATTTACCCTC		II			rs116854293	0.010851	NA	NA	NA	NA		OpenSea	AGATTATTTATAGATGTGGGCAATAAGAGCTACATTTATGTTGTCAGTGCTGTTTGCCCT[CG]TTTAATTTCTCAAATGACCTAATTATATGTGTTCTCAATATGTCTTGGGAGGAAAATAAT	CGAGGGCAAACAGCACTGACAACATAAATGTAGCTCTTATTGCCCACATC	SLC35F4;SLC35F4	NM_001206920;NM_001306087	Body;Body				NA				RP11-409I10.2	ENST00000555600.1	TSS200	SLC35F4;RP11-409I10.2;SLC35F4	ENST00000556306.1;ENST00000555600.1;ENST00000557254.1	3'UTR;TSS200;3'UTR		NA		NA		NA	NA	NA	NA	NA	intermediateMethylation
6860	cg05043349	6860	chr8	65290113	-	50754253	NA	CTCCRAATTTCTAAAACTATAAATATATATAATTCTTTCTCTCATCRATC		II			NA	NA	NA	NA	NA	NA	chr8:65290108-65290946	Island	AGCAGGTCTCTCTCCGGATTTCTAGGGCTATGGGTATATGTAATTCTTTCTCTCATCGAT[CG]TTTCGATTCTCTTGCCGGTCTTGCAGTTTGCAGGGTCCTAAACGAAGAGGGGTGGAGATT	CGATCGATGAGAGAAAGAATTACATATACCCATAGCCCTAGAAATCCGGA							NA	8:65451753-65453693			RP11-32K4.2	ENST00000524060.1	5'UTR	RP11-32K4.2;RP11-32K4.2	ENST00000519741.1;ENST00000524060.1	TSS1500;5'UTR		NA	chr8:65288993-65291077	6	chr8:65288909-65293525	6	NA	TRUE	NA	NA	lowMethylation
6907	cg05080285	6907	chr2	204400815	-	4695476	NA	CCACCCCATCRAAATTATATAATAATAAAATATCRACATTTTTCCTTATC		II			NA	NA	NA	NA	NA	NA	chr2:204399490-204400179	S_Shore	TTTCTGTCCCCCCACCCCATCGGAATTGTGTAGTAGTAAGGTGTCGGCATTTTTCCTTAT[CG]CTAAGCTCAGCTGCTGCCTCTTTAGATGCAGGCTTGACTTCGGCAGACTTTTAGATTTTA	CACCCCATCGGAATTGTGTAGTAGTAAGGTGTCGGCATTTTTCCTTATCG	RAPH1;RAPH1	NM_203365;NM_213589	TSS1500;TSS1500				NA				RAPH1;RAPH1;RAPH1	ENST00000457812.1;ENST00000374488.2;ENST00000319170.5	TSS1500;TSS1500;TSS1500	RAPH1;RAPH1;RAPH1;RAPH1	ENST00000457812.1;ENST00000465669.1;ENST00000374488.2;ENST00000319170.5	TSS1500;TSS1500;TSS1500;TSS1500		NA	chr2:204397840-204401303	6	chr2:204397778-204401230	6	NA	NA	NA	NA	intermediateMethylation
6920	cg05089464	6920	chr6	793452	+	33640865	NA	TCTTCCATTTCTCCTCTAAAACAAAATTAAAACATTTACRAAAACAAAAC		II			NA	NA	NA	NA	NA	NA		OpenSea	GCCAGCGCCTCAGCAGGCATCTCCTTCCAGACCCAAACCAAGCACAAGTGCCTGACCCCA[CG]CTCTGCTCTCGCAAATGTCCCAACTCTGCTTCAGAGGAGAAATGGAAGAATAAACAGACT	CGCTCTGCTCTCGCAAATGTCCCAACTCTGCTTCAGAGGAGAAATGGAAG							NA	6:738345-738464										NA		NA		NA	NA	TRUE	NA	NA	NA
7032	cg05186793	7032	chr17	44235520	-	9699558	NA	TTTTATACACCTAAAAAACAATAACTAAAATTCTACCTTTAACATTTAAC		II			NA	NA	NA	NA	NA	NA		OpenSea	AACTATGCTAATTTTATGCACCTAAAAAGCAGTAACTGAAATTCTGCCTTTGACATTTGA[CG]GTGCAAAAAGCACTAAGTACCTTATTTGTTCTACATAAATGAACTTTATAATCTGCAATA	TTTATGCACCTAAAAAGCAGTAACTGAAATTCTGCCTTTGACATTTGACG	KIAA1267	NM_015443	Body				TRUE				KANSL1;KANSL1	ENST00000576248.1;ENST00000393476.3	3'UTR;5'UTR	KANSL1;KANSL1;KANSL1	ENST00000576248.1;ENST00000577114.1;ENST00000393476.3	3'UTR;3'UTR;5'UTR		NA		NA		NA	NA	TRUE	NA	NA	intermediateMethylation
7059	cg05202121	7059	chr12	57122323	+	50610976	NA	AAAAAATAACTTCTATCTTCAAAATTACCAACTTAAAAAACACRCTAACC		II			NA	NA	NA	NA	NA	NA	chr12:57118977-57119374	S_Shelf	AAGTGATCTGCCCACTCTGCCTCCTAAAATGCTGGGATTACAGGTGTGAGCCACCACACC[CG]GCTAGCGTGTTTCTTAAGTTGGCAATTTTGAAGATAGAAGCCATTTCTTTGCCCCTTTGT	AGAAATGGCTTCTATCTTCAAAATTGCCAACTTAAGAAACACGCTAGCCG							NA				NACA	ENST00000356769.3	TSS1500	NACA;NACA	ENST00000549855.1;ENST00000356769.3	5'UTR;TSS1500		NA		NA	chr12:57122275-57122609	3	NA	NA	NA	NA	intermediateMethylation
7081	cg05212543	7081	chr1	168344671	-	8677597	NA	AAATCTCAAAATATTAAATTAAATTAAAAACACACAACCAAAATATTATC		II			NA	NA	NA	NA	NA	NA		OpenSea	TGATCAGAAATGGGTCTCAGAGTGTTGGGTTGAGTTGGAGGCACACAGCCAAAGTGTTAT[CG]GACCAAGGGGGCTTTGGGAGATTCTTGGGAGCCAGGGCCCAGCATTAGTGGTGATCAGAA	GGTCTCAGAGTGTTGGGTTGAGTTGGAGGCACACAGCCAAAGTGTTATCG	MIR557	NR_030284	TSS200				NA				MIR557	ENST00000385239.1	TSS200	MIR557	ENST00000385239.1	TSS200		NA		NA		NA	NA	NA	NA	NA	NA
7106	cg05231366	7106	chr17	1303810	+	36696920	76644988	AAAAAACCTACCATAACAAAAACCATTACAACCTCCATCATTCTTTTCCA	AAAAAACCTACCATAACAAAAACCGTTACAACCTCCGTCGTTCTTTTCCG	I	C	Grn	NA	NA	NA	NA	NA	NA	chr17:1302606-1303889	Island	CTGCTCCTGAAAAAAGCCAGCGAGAGACCTGGGTCAGACCGGGGCCCGAGGCCCGACCTG[CG]GAAAAGAACGACGGAGGCTGTAACGGTTTCTGTCATGGCAGGTCTTCTTTCCCGAAATCT	AGAAGACCTGCCATGACAGAAACCGTTACAGCCTCCGTCGTTCTTTTCCG	YWHAE;YWHAE	NM_006761;NR_024058	TSS1500;TSS1500				NA	17:1249177-1250639	17:1302285-1303994	Promoter_Associated	YWHAE;YWHAE;YWHAE;YWHAE;YWHAE	ENST00000264335.8;ENST00000573026.1;ENST00000414131.2;ENST00000575977.1;ENST00000571732.1	TSS200;TSS1500;TSS1500;TSS1500;TSS1500	YWHAE;YWHAE;YWHAE;YWHAE;YWHAE;YWHAE;YWHAE;YWHAE;YWHAE;YWHAE	ENST00000572108.1;ENST00000498643.1;ENST00000469398.1;ENST00000264335.8;ENST00000573026.1;ENST00000414131.2;ENST00000573196.1;ENST00000486241.1;ENST00000575977.1;ENST00000571732.1	TSS1500;TSS1500;TSS1500;TSS200;TSS1500;TSS1500;TSS1500;TSS1500;TSS1500;TSS1500	chr17:1302180-1303815	3		NA		NA	NA	NA	NA	NA	lowMethylation
7110	cg05234750	7110	chr2	15499880	+	75718333	NA	ATAACTTAATACTAAATATTAAACATCCAACTATAAACCAACCCCTATCC		II			NA	NA	NA	NA	NA	NA		OpenSea	AAAAAAATTGTGATTATCTTTTTAATAATCTTTATTATCTATTAAAATGTAAGCTTTTGA[CG]GACAGGGGTTGGTTCATAGTTGGATGCTCAATACCCAGCATCAAGTTATGCACATAATAG	CGGACAGGGGTTGGTTCATAGTTGGATGCTCAATACCCAGCATCAAGTTA	NBAS;NBAS	NR_052013;NM_015909	Body;Body				NA										chr2:15499865-15500150	3		NA		NA	NA	NA	NA	NA	NA
7130	cg05249074	7130	chr17	48648690	-	21646524	NA	ACTAACTCTCAAAATAAAATTCCTACCTACTATCATTCCTCCTAAAATTC		II			NA	NA	NA	NA	NA	NA	chr17:48649161-48649371	N_Shore	CCTGCCTAGGAGCTGGCTCTCAAAATGAGATTCCTGCCTGCTGTCATTCCTCCTGGAGTT[CG]CTGCCTCAGTTTCCCTAATGACTCTGGTGGTGATAACTTAGAAAGGTCAAGTGACTGTGC	CTGGCTCTCAAAATGAGATTCCTGCCTGCTGTCATTCCTCCTGGAGTTCG	CACNA1G;CACNA1G;CACNA1G;CACNA1G;CACNA1G;CACNA1G;CACNA1G;CACNA1G;CACNA1G;CACNA1G;CACNA1G;CACNA1G;CACNA1G;CACNA1G;CACNA1G	NM_198384;NM_198379;NM_198380;NM_198377;NM_198385;NM_018896;NM_198396;NM_198386;NM_198376;NM_198397;NM_198388;NM_198383;NM_198382;NM_198378;NM_198387	Body;Body;Body;Body;Body;Body;Body;Body;Body;Body;Body;Body;Body;Body;Body				TRUE											NA	chr17:48633854-48649804	6		NA	NA	TRUE	NA	NA	intermediateMethylation
7132	cg05250352	7132	chr7	75571631	-	9654247	NA	AAATTCTAAATTAATATTCCCAAACATCAAAATCTATTACAAATATCCCC		II			NA	NA	NA	NA	NA	NA		OpenSea	TTGTTTCATTGGGGTTCTGAATTAGTGTTCCCAAACATCAAAATCTGTTGCAAATATCCC[CG]TGTCAGTGCTCATCTGTAATGAGATTGTATAGGTGACATCTTTGAAAATATCTTTTCACA	CGGGGATATTTGCAACAGATTTTGATGTTTGGGAACACTAATTCAGAACC	POR;SNORA14A	NM_000941;NR_002955	5'UTR;TSS1500				NA				SNORA14A;POR;POR;POR	ENST00000364773.1;ENST00000461988.1;ENST00000419840.1;ENST00000394893.1	TSS1500;5'UTR;5'UTR;5'UTR	SNORA14A;POR;POR;POR;POR;POR;POR;POR;POR;POR;POR;POR;POR	ENST00000364773.1;ENST00000453773.1;ENST00000439963.1;ENST00000461988.1;ENST00000419840.1;ENST00000448410.1;ENST00000421059.1;ENST00000471238.1;ENST00000394893.1;ENST00000412521.1;ENST00000414186.1;ENST00000432753.1;ENST00000449920.1	TSS1500;5'UTR;5'UTR;5'UTR;5'UTR;5'UTR;5'UTR;5'UTR;5'UTR;5'UTR;5'UTR;5'UTR;5'UTR		NA		NA		NA	NA	TRUE	NA	NA	intermediateMethylation
7145	cg05262409	7145	chr21	35456012	-	95670378	NA	ATATCTTAAAACTTTAAAACACCAAATTTCCATTAAACAACCTAAATCTC		II			NA	NA	NA	NA	NA	NA		OpenSea	TATGAAGTATAGTATCTTGAAGCTTTAAGACACCAAGTTTCCATTAGGCAGCCTAAGTCT[CG]CAGACTTTGGTAGCACTGTTGGTCTCATGGGAATGCCATTCTCATGTGTGGACTAAGTAA	TATCTTGAAGCTTTAAGACACCAAGTTTCCATTAGGCAGCCTAAGTCTCG	SLC5A3;MRPS6	NM_006933;NM_032476	5'UTR;Body				NA				SLC5A3	ENST00000381151.3	5'UTR	MRPS6;MRPS6;SLC5A3;AP000318.2	ENST00000488492.1;ENST00000477091.1;ENST00000381151.3;ENST00000362077.4	5'UTR;5'UTR;5'UTR;5'UTR	chr21:35455780-35456090	3		NA		NA	NA	NA	NA	NA	intermediateMethylation
7155	cg05266321	7155	chr3	46401927	-	99679228	NA	TACTACCAAAAACCTTTTATATTTTATTTTATATCATTATAAAATCATAC		II			NA	NA	NA	NA	NA	NA		OpenSea	TCTCTCAGGCTTGCTGCCAAAAGCCTTTTGTGTTTTGTTTTGTATCATTATGAAGTCATG[CG]TTTAATCACATTCGAGTGTTTCAGTGCTTCGCAGATGTCCTTGATGCTCATATTGTTCCC	CGCATGACTTCATAATGATACAAAACAAAACACAAAAGGCTTTTGGCAGC	CCR2	NM_001123041	3'UTR				NA				CCR2;CCR2	ENST00000292301.4;ENST00000400888.2	3'UTR;3'UTR	CCR2;CCR2	ENST00000292301.4;ENST00000400888.2	3'UTR;3'UTR	chr3:46401525-46402075	3		NA		NA	NA	TRUE	NA	NA	NA
7225	cg05324590	7225	chr14	92310168	+	68601294	NA	TAAAACATTTTAAACCCCTCCCTCCACTTCTAATTCATAAAAAAACTAAC		II			NA	NA	NA	NA	NA	NA		OpenSea	CAATATTCAAGGACATCTTTTTTAAGCCTTTAGTTAAGACCTTTGGTTTATTAGTTTACA[CG]TTAGTCTCTCTATGAATTAGAAGTGGAGGGAGGGGCTCAAAATGCTTTATAATCCTATTT	AAAGCATTTTGAGCCCCTCCCTCCACTTCTAATTCATAGAGAGACTAACG	TC2N	NM_001128596	5'UTR				NA				TC2N	ENST00000435962.2	5'UTR	TC2N	ENST00000435962.2	5'UTR		NA		NA	chr14:92309689-92310246	6	NA	NA	NA	NA	NA
7286	cg05361793	7286	chr16	17256405	+	96641950	NA	TCATTCATTCATTCACTCRTTCATTCACTATCATTTATAAAAACAATCTC		II			NA	NA	NA	NA	NA	NA		OpenSea	TAAAGTGCAGAACCAGAACTGGAACCTGGGGACAAATGTCACAGCTTGTGTTCTCTACTA[CG]AGACTGCCTCTACAAATGATAGTGAATGAACGAGTGAATGAATGAATGAATGTATTCCAT	CGAGACTGCCTCTACAAATGATAGTGAATGAACGAGTGAATGAATGAATG	XYLT1	NM_022166	Body		chr16:17256252-17256252		NA											NA		NA		NA	NA	NA	NA	NA	intermediateMethylation
7294	cg05367846	7294	chr22	18507520	+	60647227	63691277	CAAAAAAATACTAAAATTTCCAACCTTCAAAATACTAATAACATATATCA	CAAAAAAATACTAAAATTTCCAACCTTCGAAATACTAATAACGTATATCG	I	A	Red	NA	NA	NA	NA	NA	NA	chr22:18506419-18507412	S_Shore	TCCCCATCTTTTCATTTTCTCCCCTTCTTTTCATTTTCTCCCCTTCTCCAACCCCTTCCT[CG]ACACACGTTACTAGCACCTCGAAGGTTGGAAATTCCAGCACTCTCCTGAGGCCTCTTCCC	CAGGAGAGTGCTGGAATTTCCAACCTTCGAGGTGCTAGTAACGTGTGTCG	MICAL3;MICAL3;MICAL3	NM_015241;NM_001136004;NM_001122731	TSS200;TSS200;TSS200				NA	22:16887047-16887668	22:18506264-18508363	Unclassified	XXbac-B461K10.4	ENST00000441493.1	TSS200	XXbac-B461K10.4	ENST00000441493.1	TSS200	chr22:18506225-18507735	3		NA		NA	NA	TRUE	NA	NA	intermediateMethylation
7319	cg05385188	7319	chr17	80215375	-	9767533	NA	TATTAAAATTACTTCTACTTCTAACAAAAACAATAATAAAAACCTAATTC		II			NA	NA	NA	NA	NA	NA	chr17:80211646-80213142	S_Shelf	TTTTTTTAAAGTGTTAAAGTTACTTCTACTTCTAACAAAAACAGTAATAGGGGCCTGATT[CG]CCCTCACACCTTAAGTAACTAAGGGAAAGAACAAAACACACACCCTCACACATCACAGGG	GTTAAAGTTACTTCTACTTCTAACAAAAACAGTAATAGGGGCCTGATTCG	CSNK1D;CSNK1D	NM_001893;NM_139062	Body;Body		chr17:80215337-80215337		NA		17:80215337-80215464	Gene_Associated							chr17:80215345-80215595	3		NA		NA	NA	TRUE	NA	NA	intermediateMethylation
7336	cg05397117	7336	chr18	74086787	+	14761224	NA	AATATATCTCTACTTTCTAATCTTCTCTTCTCACCRCATATATTTATTAC		II			rs11663552	0.113937	NA	NA	NA	NA		OpenSea	TGACCACTCACAGGGAAGTTGTGATCTTTACAGCTGCAGACGACACCCACCTAGCAGACA[CG]TAACAAACACATGCGGTGAGAAGAGAAGACCAGAAAGCAGAGATACACTTGTATAATAAG	GTGTATCTCTGCTTTCTGGTCTTCTCTTCTCACCGCATGTGTTTGTTACG	ZNF516	NM_014643	Body				NA		18:74086275-74086947	Promoter_Associated_Cell_type_specific	ZNF516	ENST00000524431.2	3'UTR	ZNF516;ZNF516	ENST00000529449.2;ENST00000524431.2	3'UTR;3'UTR	chr18:74086700-74087170	3		NA		NA	NA	NA	NA	NA	intermediateMethylation
7342	cg05402395	7342	chr21	47427081	+	22651892	NA	TAAAATACAATATAAAACCAAAAACTTCCCTAAACCCCRTAAAAATCTAC		II			NA	NA	NA	NA	NA	NA	chr21:47421844-47423883	S_Shelf	GCAGGAGGGGCGGTGGGGGTTACCAAGGCCCGGGTTGCCATGCAGAACCCCCAGCCACCA[CG]CAGACCCCCACGGGGCCCAGGGAAGCTCCTGGTCTCACACTGCACCTCACACTTCCTGTG	CGCAGACCCCCACGGGGCCCAGGGAAGCTCCTGGTCTCACACTGCACCTC							NA											NA	chr21:47426314-47427880	6		NA	NA	NA	NA	NA	NA
7367	cg05425602	7367	chr8	135812896	+	8662858	NA	CCTCATTTATATAAATACTATACCTATTCTTTTTTTCAACAAAATCTTAC		II			NA	NA	NA	NA	NA	NA		OpenSea	GAACTGAAACTTGGTTTAAAGCAGGACTTAAACTCTTTACTAAGTTTGTACGGTTCTTTA[CG]TAAGACTCTGTTGAAAAAAAGAACAGGCACAGCATTCACATAAATGAGGCAAGACTCAAT	CGTAAGACTCTGTTGAAAAAAAGAACAGGCACAGCATTCACATAAATGAG	MIR30B	NR_029666	TSS200				NA				MIR30B	ENST00000384850.1	TSS200	MIR30B	ENST00000384850.1	TSS200	chr8:135812760-135813150	3		NA		NA	NA	TRUE	NA	NA	NA
7419	cg05469039	7419	chr3	16950495	-	84700295	NA	ACTAAATATCTAAAACAAAATATACTTCAACCTTCTTTCTATTTTTTCCC		II			NA	NA	NA	NA	NA	NA		OpenSea	ATCTTAAGTTAACTAGATATCTGGAACAAAGTATGCTTCAGCCTTCTTTCTATTTTTTCC[CG]TATTATAAAAGTAGTGTTAGTATATGATGACATCCCAGAGGGCAGACCATGGTTATCAGT	CGGGAAAAAATAGAAAGAAGGCTGAAGCATACTTTGTTCCAGATATCTAG	PLCL2	NM_001144382	Body				NA				PLCL2;PLCL2	ENST00000460467.1;ENST00000396755.2	5'UTR;5'UTR	PLCL2;PLCL2	ENST00000460467.1;ENST00000396755.2	5'UTR;5'UTR		NA		NA	chr3:16948163-16951029	6	NA	NA	NA	NA	NA
7435	cg05478809	7435	chr11	66082889	-	5698342	NA	ATTAAATAAAATTCCAAACAAATAAATAATAATCTAAATACCAACRACCC		II			NA	NA	NA	NA	NA	NA	chr11:66083572-66083782	N_Shore	AGAGGGGCATGGTTAGGTGGGATTCCAGGCAAATGAGTGGTGGTCTGGGTGCCAGCGACC[CG]GGTGTCTGGAAACATGGGGGACTGGTGGGCAGGGAAGAGCTCCGGATATTTGGTTGAGAT	CGGGTCGCTGGCACCCAGACCACCACTCATTTGCCTGGAATCCCACCTAA	CD248	NM_020404	1stExon			RDMR	NA				RP11-867G23.13;CD248	ENST00000534065.1;ENST00000311330.3	5'UTR;1stExon	RP11-867G23.13;CD248	ENST00000534065.1;ENST00000311330.3	5'UTR;1stExon		NA		NA	chr11:66079044-66086293	6	NA	TRUE	NA	NA	NA
7445	cg05483692	7445	chr12	216093	+	83751968	NA	TTAAAAATACCATATCTAATCAAATCACTCTTACTATAAATTATTTCTTC		II			NA	NA	NA	NA	NA	NA	chr12:213763-214227	S_Shore	TGATTTTGTATCTGTTTGTATGACAAAAAGGGTTTTTAATTTGTTTCATCAAACCAAAAA[CG]AAGAAATAATCTATAGCAAGAGTGATTTGATCAGATATGGCATTCTTAAGACATTTTACT	CGAAGAAATAATCTATAGCAAGAGTGATTTGATCAGATATGGCATTCTTA	IQSEC3;IQSEC3	NM_015232;NM_001170738	5'UTR;Body				NA				RP11-598F7.3;IQSEC3	ENST00000540226.1;ENST00000382841.2	3'UTR;5'UTR	RP11-598F7.3;IQSEC3	ENST00000540226.1;ENST00000382841.2	3'UTR;5'UTR	chr12:215985-216350	3		NA		NA	NA	NA	NA	NA	intermediateMethylation
7492	cg05519121	7492	chr7	115274934	-	82652237	NA	TCAAATAATATTTACTTCAATTCAATCCACTAATATTTAACACTAACACC		II			NA	NA	NA	NA	NA	NA		OpenSea	GAAAATATGAATCAAATGGTGTTTACTTCAATTCAATCCACTAATATTTGGCACTGGCAC[CG]TGAAAAGTGTTTCTGATGGACTATCTCCCAAATCCCACTTATCACAGCACTTAACTGACT	CGGTGCCAGTGCCAAATATTAGTGGATTGAATTGAAGTAAACACCATTTG							TRUE										chr7:115274660-115275250	3		NA		NA	NA	NA	NA	NA	intermediateMethylation
7586	cg05600421	7586	chr11	30597981	+	21760256	NA	TAAAATACCCTACTCAAATTAATTCTTCATATTTTTCTTTAAAAATTAAC		II			NA	NA	NA	NA	NA	NA		OpenSea	AAGGCGCAGATAAGGAAAGTGGCTAAAACTGAAAACAAGGCTTGATTTGAGTTCCCTAGT[CG]TCAATCCTTAAAGAAAAACATGAAGAATTAACCTGAGTAGGGTATCCTATTGTCCTATGG	AGGATACCCTACTCAGGTTAATTCTTCATGTTTTTCTTTAAGGATTGACG	MPPED2;MPPED2	NM_001145399;NM_001584	Body;Body				TRUE											NA		NA		NA	NA	TRUE	NA	NA	NA
7629	cg05628343	7629	chr19	50147361	-	68641966	NA	TCAAACTTTAAATATTCACAACCATTCTCTAAAATAAATACTCCTATTTC		II			NA	NA	NA	NA	NA	NA	chr19:50145078-50145764	S_Shore	TGTGGCAGAAGTCAGGCTTTGAGTATTCACAGCCATTCTCTGAGATAGATGCTCCTATTT[CG]TGCATTTACAATTAAGCATACTGAGTTGTGGGTTAGGGATTTTGAAGCTTTCTAGGAATT	CAGGCTTTGAGTATTCACAGCCATTCTCTGAGATAGATGCTCCTATTTCG	SCAF1	NM_021228	5'UTR				NA				SCAF1;SCAF1	ENST00000360565.2;ENST00000447618.2	5'UTR;TSS1500	SCAF1;SCAF1	ENST00000360565.2;ENST00000447618.2	5'UTR;TSS1500		NA		NA	chr19:50142630-50147423	6	NA	NA	NA	NA	NA
7638	cg05631794	7638	chr3	150996271	+	78726901	NA	CCTAACACCCACAAAAATTAAAACRTCTCTTCCTTCCTCTTTATTTCCAC		II			NA	NA	NA	NA	NA	NA		OpenSea	ACCACAAGATAGTGGGTCCCTCTGCTGCTGTTGTCAGATAGAATTTATTGAAGACTGGGA[CG]TGGAAACAAAGAGGAAGGAAGAGACGTTTTAATCTCTGTGGGTGTTAGGCTGACTTCTGA	CTAACACCCACAGAGATTAAAACGTCTCTTCCTTCCTCTTTGTTTCCACG	P2RY14;MED12L	NM_014879;NM_053002	TSS200;Body				NA				P2RY14;MED12L	ENST00000309170.3;ENST00000491549.1	TSS200;5'UTR	P2RY14;P2RY14;MED12L	ENST00000494668.1;ENST00000309170.3;ENST00000491549.1	TSS200;TSS200;5'UTR	chr3:150996100-150996590	3		NA		NA	NA	NA	NA	NA	lowMethylation
7642	cg05634584	7642	chr2	201996899	-	86752311	NA	TTCCTTACTATAATAAATAAAAATTCTTCAAACCCTCTAAAAAAAATTAC		II			NA	NA	NA	NA	NA	NA		OpenSea	CCATTTCCCATTTCCTTGCTATGATGAGTGGAGATTCTTCAGGCCCTCTGGGAAGGGTTG[CG]GGGGCAGTTGAAGAGGAGTGCTAGATTTATTTATTCATCTGGTGAGTGGGCTTCATTGTG	TCCTTGCTATGATGAGTGGAGATTCTTCAGGCCCTCTGGGAAGGGTTGCG	CFLAR;CFLAR;CFLAR;CFLAR;CFLAR;CFLAR;CFLAR;CFLAR;CFLAR	NM_001202518;NM_001308043;NM_001127184;NM_001202516;NM_003879;NM_001127183;NM_001308042;NM_001202517;NM_001202519	TSS1500;Body;Body;Body;Body;Body;Body;5'UTR;5'UTR				NA				CFLAR;CFLAR;CFLAR	ENST00000494258.1;ENST00000443227.1;ENST00000343375.6	TSS1500;5'UTR;5'UTR	CFLAR;CFLAR;CFLAR;CFLAR;CFLAR;CFLAR;CFLAR;CFLAR;CFLAR	ENST00000494258.1;ENST00000470178.2;ENST00000462763.1;ENST00000479953.1;ENST00000460961.1;ENST00000461820.1;ENST00000461422.1;ENST00000443227.1;ENST00000343375.6	TSS1500;TSS1500;TSS1500;TSS1500;TSS1500;5'UTR;5'UTR;5'UTR;5'UTR		NA		NA	chr2:201976632-201999248	6	NA	NA	NA	NA	intermediateMethylation
7663	cg05649380	7663	chr21	31461076	-	44688166	NA	TAAAAATATATTTATCCCRTTATAAACATATTCCTATCTCCAATTCCCCC		II			NA	NA	NA	NA	NA	NA		OpenSea	TTTTTTTTTCTTGAGAATGTATTTATCCCGTTGTGGACATGTTCCTGTCTCCAATTCCCC[CG]CACTTTTCCTTTGCTCTTTATTGAGGAGTCATCCTTGTGCTGAAGAACTTTCTGTTTTTT	CGGGGGAATTGGAGACAGGAACATGTCCACAACGGGATAAATACATTCTC							NA				AF096876.1	ENST00000565564.1	TSS1500	AF096876.1	ENST00000565564.1	TSS1500		NA		NA		NA	NA	NA	NA	NA	intermediateMethylation
7672	cg05654672	7672	chr7	99317940	-	2640434	NA	TTAATCAATCAATAAATATTTTAATTTCAAAAAATAAATACTTACCCTCC		II			NA	NA	NA	NA	NA	NA		OpenSea	AAAATAAAAATTTAATCAATCAATGAGTATTTTAATTTCAAAAAATGGATGCTTACCCTC[CG]GTTTGTGAAGACAGAATAACATTCTTTCACTAGCACTGTTTTGATCATGTCGGGATCTGT	CGGAGGGTAAGCATCCATTTTTTGAAATTAAAATACTCATTGATTGATTA	CYP3A7;CYP3A7-CYP3A51P;CYP3A7-CYP3A51P;CYP3A7	NM_000765;NM_001256497;NM_001256497;NM_000765	ExonBnd;ExonBnd;Body;Body				NA				CYP3A7	ENST00000292414.4	ExonBnd	CYP3A7;CYP3A7;CYP3A7	ENST00000292414.4;ENST00000477357.1;ENST00000477357.1	ExonBnd;1stExon;3'UTR		NA		NA	chr7:99317770-99318606	6	NA	NA	NA	NA	NA
7680	cg05659651	7680	chr6	7175664	-	40655293	NA	ATAATATCCAATTTAAAAATCTCTACATTCCCTTCTATAACACAAAATCC		II			NA	NA	NA	NA	NA	NA		OpenSea	ATGGGGGGGGTATAATGTCCAGTTTGAGGGTCTCTGCATTCCCTTCTGTGGCACAGGGTC[CG]TCCCTGTGGGTTAGTCCTGAGGTTCATGGTGACAGCTGTGTGGCATGGATGGGCAGCTTG	CGGACCCTGTGCCACAGAAGGGAATGCAGAGACCCTCAAACTGGACATTA	RREB1;RREB1;RREB1;RREB1	NM_001003700;NM_001003699;NM_001168344;NM_001003698	5'UTR;5'UTR;5'UTR;5'UTR				TRUE				RREB1;RREB1;RREB1	ENST00000379933.3;ENST00000379938.2;ENST00000334984.6	5'UTR;5'UTR;5'UTR	RREB1;RREB1;RREB1;RREB1;RREB1;RREB1;RREB1;RREB1;RREB1	ENST00000379933.3;ENST00000491191.1;ENST00000379938.2;ENST00000471433.1;ENST00000467782.1;ENST00000334984.6;ENST00000483150.1;ENST00000492574.1;ENST00000475946.1	5'UTR;5'UTR;5'UTR;5'UTR;5'UTR;5'UTR;5'UTR;TSS1500;5'UTR		NA		NA		NA	NA	TRUE	NA	NA	intermediateMethylation
7770	cg05721093	7770	chr11	94510438	-	77800109	NA	TAAACTAATAAATTTATTAAAAAACATAATCCTATCAAACTTATCTTCCC		II			NA	NA	NA	NA	NA	NA		OpenSea	TCAGGTTTGTTTAAACTAGTAGGTTTGTTAAAGGACATAATCCTGTCAGGCTTATCTTCC[CG]TGGTATTGACTGGCCTGGCAGATCAAAAATGAGTGGTAAGTGGCATAAAAATGGTGAATA	CGGGAAGATAAGCCTGACAGGATTATGTCCTTTAACAAACCTACTAGTTT	AMOTL1	NM_130847	Body				TRUE											NA		NA		NA	NA	TRUE	NA	NA	intermediateMethylation
7785	cg05731321	7785	chr2	68499550	+	25633288	NA	CTAACCATATACTTTTATATAAAATAACTTTAATTCCCCTAATTTCCCAC		II			NA	NA	NA	NA	NA	NA		OpenSea	CTACACCCCCATGTGTCTTTTGCATACAGAGCTCTCTTTGAAGCCAGCAAGTGTTTCATG[CG]TGGGAAATCAGGGGAATCAAAGCTACCTTATACAAAAGCATATGGTTAGGAGGCCAGGGG	TAACCATATGCTTTTGTATAAGGTAGCTTTGATTCCCCTGATTTCCCACG							NA				AC017083.3	ENST00000408516.1	TSS1500	AC017083.3	ENST00000408516.1	TSS1500		NA		NA		NA	NA	NA	NA	NA	intermediateMethylation
7818	cg05754259	7818	chr6	112984914	+	61787143	NA	ACCATCTTAACAACAAAAAACRATCAACATTAAACAACAAACCTACCAAC		II			rs12213194	0.071363	NA	NA	NA	NA		OpenSea	TTTATAAAAACAGAAATTTATTTCTCACAGCTCTGGAGGCTGGGAAGCCCAAAATCAAGA[CG]CTGGCAGGTTTGTTGTCTAATGCTGACCGCTCTCTGCTGCCAAGATGGCAAGTTGATGCT	CGCTGGCAGGTTTGTTGTCTAATGCTGACCGCTCTCTGCTGCCAAGATGG							NA											NA		NA	chr6:112984875-112985587	4	NA	NA	NA	NA	intermediateMethylation
7837	cg05765254	7837	chr1	152132853	-	89631302	NA	AAATATTAAAAACCTAAACRCATATAAAATCCTCATAACTAAACCTAAAC		II			NA	NA	NA	NA	NA	NA		OpenSea	TGCTAAGTGCTGAGTATTAGAAACCTAGGCGCATGTGGAGTCCTCATGGCTGGGCCTGGA[CG]TCCCTTAGGAGGTGAGCTTCATGTTGTTCCTGAAAGGATTCAGGTGGGCAGAGAAGAAAG	AGTATTAGAAACCTAGGCGCATGTGGAGTCCTCATGGCTGGGCCTGGACG	RPTN	NM_001122965	TSS1500				NA				RPTN	ENST00000316073.3	TSS1500	RPTN	ENST00000316073.3	TSS1500		NA		NA		NA	NA	TRUE	NA	NA	intermediateMethylation
7851	cg05770762	7851	chr17	72243979	-	31662545	NA	TACTAATAATTTATATATAAAACATTTCTCCCAAAATCTTAAATACRTAC		II			NA	NA	NA	NA	NA	NA		OpenSea	TGTATTATGAATGCTGGTGGTTTGTGTATAAAGCATTTCTCCCAGGGTCTTAAGTGCGTG[CG]TGCGTGCGTGCATGCGTGTGTGTGTGTGTGCGCGTGCGTGCATGTGGGGCTCTCGGGAAG	CGCACGCACTTAAGACCCTGGGAGAAATGCTTTATACACAAACCACCAGC	TTYH2;TTYH2	NM_032646;NM_052869	Body;TSS1500				NA				TTYH2	ENST00000441391.2	TSS200	TTYH2;TTYH2;TTYH2;TTYH2	ENST00000528128.1;ENST00000441391.2;ENST00000528152.1;ENST00000534346.1	5'UTR;TSS200;TSS1500;5'UTR		NA		NA		NA	NA	TRUE	NA	NA	NA
7893	cg05806689	7893	chr11	131780094	-	94623341	NA	ACRAATACTATACTACTAAATAACTATAAAATTCTTCTAAAACATCCTCC		II			NA	NA	NA	NA	NA	NA	chr11:131780328-131781532	N_Shore	GGGGCTGCTGGGCGGGTGCTGTACTACTGAATAACTATGAGGTTCTTCTAAAACATCCTC[CG]AACACTCTGAGTTTACTCTGAATGCTAATGGGATTAATCTGATCATTTTAAAGGTGCATG	CGGAGGATGTTTTAGAAGAACCTCATAGTTATTCAGTAGTACAGCACCCG	NTM;NTM;NTM;NTM	NM_016522;NM_001144059;NM_001144058;NM_001048209	TSS1500;TSS1500;TSS1500;Body				NA		11:131779511-131780260	Unclassified_Cell_type_specific	NTM;NTM;NTM	ENST00000374786.1;ENST00000425719.2;ENST00000374784.1	TSS1500;TSS1500;TSS1500	NTM;NTM;NTM;NTM;NTM;NTM;NTM	ENST00000470371.1;ENST00000374786.1;ENST00000463395.1;ENST00000479431.1;ENST00000425719.2;ENST00000374784.1;ENST00000498764.1	TSS1500;TSS1500;5'UTR;TSS1500;TSS1500;TSS1500;5'UTR		NA		NA	chr11:131779929-131782798	6	NA	TRUE	NA	NA	NA
7946	cg05848378	7946	chr17	39341988	+	19648853	NA	CTACCATATCCCRAAAACATACAATAAAACCTAACACACAATAAATATTC		II			NA	NA	NA	NA	NA	NA		OpenSea	TCTCACTCATAATTTAAGGTATTTTAATTGAACAACTTATTCACTCATCAAACCATCTAC[CG]AATACCTACTGTGTGCCAGGTTCTACTGCATGCTCTCGGGATATGGCAGTGAATACTTGC	TGCCATATCCCGAGAGCATGCAGTAGAACCTGGCACACAGTAGGTATTCG	KRTAP4-1	NM_033060	TSS1500				NA				KRTAP4-1;KRTAP4-1	ENST00000334190.5;ENST00000398472.1	TSS1500;TSS1500	KRTAP4-1;KRTAP4-1	ENST00000334190.5;ENST00000398472.1	TSS1500;TSS1500		NA		NA		NA	NA	NA	NA	NA	intermediateMethylation
7973	cg05863825	7973	chr5	115366185	+	1727943	NA	CRACAACTTCRATTCCTAATAAAAACACTCCTCCTAACTTATAAACAACC		II			NA	NA	NA	NA	NA	NA		OpenSea	CATTCTCTCACCCTCCGTGTGCATGCACCAAAAATGGCATGTGAACACAGAGAGAGGAGG[CG]GCTGCCTACAAGCCAGGAGGAGTGCTCTCACCAGGAACCGAAGCTGTCGGCACCTTGATA	CGGCTGCCTACAAGCCAGGAGGAGTGCTCTCACCAGGAACCGAAGCTGTC							NA				AC034236.2	ENST00000408851.1	TSS1500	AC034236.2	ENST00000408851.1	TSS1500		NA		NA		NA	NA	NA	NA	NA	intermediateMethylation
7998	cg05880490	7998	chr6	132890978	-	93691883	NA	TATTAAAAATAATCATACTAATTCACACCRCRCACTACAAAAATTCCATC		II			NA	NA	NA	NA	NA	NA		OpenSea	CTAGTAATCACTGTTGAAAATAATCATACTAGTTCACACCGCGCACTACAGGGATTCCAT[CG]AGGGATTTTCCCATTGAAGGCATTTATTTAGCTAAAAGGACTTCATCTTTAAGGCGGTAA	GTTGAAAATAATCATACTAGTTCACACCGCGCACTACAGGGATTCCATCG	TAAR6	NM_175067	TSS1500				TRUE				TAAR6;TAAR6	ENST00000275198.1;ENST00000539228.1	TSS1500;TSS1500	TAAR6;TAAR6	ENST00000275198.1;ENST00000539228.1	TSS1500;TSS1500		NA		NA		NA	NA	TRUE	NA	NA	intermediateMethylation
8000	cg05886150	8000	chr19	49149483	+	39611153	NA	TATAAAATCACCTACTCCCCCAACCCAACAACAAAATTAAATAACACCAC		II			NA	NA	NA	NA	NA	NA		OpenSea	GTTTCAGTCTCTCTTCTCTCTTGTCCCTTCCTCCCTCCTCCCCCTCCCTCTCTCCTCTCC[CG]TGGTGTTATTTAATTTTGTTGTTGGGCTGGGGGAGCAGGTGATCTCATAGCGGCAAACAC	ATGAGATCACCTGCTCCCCCAGCCCAACAACAAAATTAAATAACACCACG	CA11;SEC1P	NM_001217;NR_004401	TSS200;Body				NA		19:49149042-49150388	Unclassified	CA11;AC008888.7	ENST00000084798.3;ENST00000430145.2	TSS200;5'UTR	CA11;AC008888.7;AC008888.7	ENST00000084798.3;ENST00000483163.1;ENST00000430145.2	TSS200;5'UTR;5'UTR	chr19:49148900-49149815	3		NA		NA	NA	NA	NA	NA	lowMethylation
8057	cg05926478	8057	chr4	151174724	-	8643827	NA	CTAAAACAATAAAAAAACCTAAAACAAAATCCTAATATTCACCACRCTAC		II			NA	NA	NA	NA	NA	NA	chr4:151177347-151177559	N_Shelf	TCTTTACCCCGCTGAGACAGTGGGAGAGCCTGAAGCAGAATCCTGGTATTCACCACGCTG[CG]TCCGACCAGCGCGCCCCATCCTCAGCCCCTCTCACGCCTGCATGCTTGTCTCAGTTTCTG	CGCAGCGTGGTGAATACCAGGATTCTGCTTCAGGCTCTCCCACTGTCTCA	DCLK2;DCLK2	NM_001040261;NM_001040260	Body;Body				NA							DCLK2;DCLK2	ENST00000411937.2;ENST00000411937.2	ExonBnd;3'UTR		NA		NA		NA	NA	TRUE	NA	NA	highMethylation
8089	cg05941652	8089	chr18	21273909	-	48760893	NA	TCAATAAAACTACCTATAATTATACTACATACATAAATTCCTAACCAAAC		II			NA	NA	NA	NA	NA	NA	chr18:21269269-21270349	S_Shelf	AGTGGTCTAAGTCAATGGAGCTGCCTATGGTTGTGCTACATACATGGATTCCTGGCCAAG[CG]GGTGAGTAGGGTCACCTGGGCAGGGCTGCATCTGCTCAGAGGCAGGGAGTCTTTTTCTGC	CAATGGAGCTGCCTATGGTTGTGCTACATACATGGATTCCTGGCCAAGCG	LAMA3;LAMA3	NM_198129;NM_001127717	Body;Body				NA										chr18:21273865-21274175	3		NA		NA	NA	TRUE	NA	NA	NA
8124	cg05970496	8124	chr17	2876230	-	78738596	NA	ATAAATTCTTACTACTTACCCATAAAAAACATTCAATCCAAATACACTAC		II			NA	NA	NA	NA	NA	NA		OpenSea	TACTGTGAGGAATGAGTTCTTGCTACTTGCCCATAGAAGGCATTCAGTCCAAATGCACTG[CG]TTTTAGAGATTCTTGTTTCTGTTCTCGGTCTTACTCATCATCTTCTTCTTAGGGACAGGG	CGCAGTGCATTTGGACTGAATGCCTTCTATGGGCAAGTAGCAAGAACTCA	RAP1GAP2;RAP1GAP2	NM_001100398;NM_015085	Body;Body				NA										chr17:2876100-2876415	3		NA		NA	NA	NA	NA	NA	NA
8140	cg05984439	8140	chr18	995743	-	4680975	NA	TACTACATAAATTTATAAACCAAAAATTTTTCTCCCRTTTTAAAAACCTC		II			NA	NA	NA	NA	NA	NA		OpenSea	TATTATTTATGTGCTACATAAATTTGTAGGCCAAGAATTTTTCTCCCGTTTTAGAAGCCT[CG]CCAAAGTTTTCTGGCCAACTGCAATGCCTGAGGTCATTTCCTCATTCCTTTAGAGTTGAG	GCTACATAAATTTGTAGGCCAAGAATTTTTCTCCCGTTTTAGAAGCCTCG							NA										chr18:995680-996035	3		NA		NA	NA	NA	NA	NA	NA
8164	cg05998850	8164	chr2	216981107	-	71810229	NA	TTCACATTACCCATTTTTAATTCTCTCATTAAAAATTAAAATTTAATTTC		II			NA	NA	NA	NA	NA	NA		OpenSea	ACTAAAATCTTTTCACATTACCCATTTTTGGTTCTCTCATTGAGAATTAGAGTTTGATTT[CG]CTGGAAATCATCAAGAACACTTACTACCCTCCTATTTCCACACCTCAACTTCTGCTGAAA	TCACATTACCCATTTTTGGTTCTCTCATTGAGAATTAGAGTTTGATTTCG	XRCC5	NM_021141	Body				TRUE							XRCC5;XRCC5;XRCC5	ENST00000429133.1;ENST00000476360.1;ENST00000460284.1	5'UTR;5'UTR;TSS1500		NA		NA	chr2:216972120-216984335	6	NA	TRUE	NA	NA	intermediateMethylation
8177	cg06008531	8177	chr7	90233961	-	82647470	NA	CACCATAACTCCTTACAAACCTCAACTAAATCAAAATATAATATATTATC		II			NA	NA	NA	NA	NA	NA		OpenSea	GCACCATGGCTCACCATGGCTCCTTGCAGACCTCAGCTGAATCAGGGTGTGATGTGTTGT[CG]ATGCCACATATTGTCTGTCAGTCTCCCAAGGGAGGAGCTGACTTTTCCTGTTCTAGTTTT	CGACAACACATCACACCCTGATTCAGCTGAGGTCTGCAAGGAGCCATGGT							TRUE							CDK14;CDK14;CDK14	ENST00000446224.1;ENST00000484035.1;ENST00000449528.1	5'UTR;5'UTR;5'UTR	chr7:90233800-90233990	3		NA		NA	NA	TRUE	NA	NA	NA
8211	cg06036476	8211	chr8	92053320	+	79700102	60671893	CCCATTTACTCTCAACCCCCTTTCAATTACTTAACATCTTCTTTTCCTCA	CCCATTTACTCTCGACCCCCTTTCAATTACTTAACATCTTCTTTTCCTCG	I	C	Grn	NA	NA	NA	NA	NA	NA		OpenSea	AGGAGCGGGAGCCCAGCCAGCCAGAGAAAAGGGGAACAAATTAGGACCAACTGGGAAACG[CG]AGGAAAAGAAGATGCCAAGTAACTGAAAGGGGGTCGAGAGTAAATGGGATGGAGGGGGAC	CCCATTTACTCTCGACCCCCTTTCAGTTACTTGGCATCTTCTTTTCCTCG	TMEM55A	NM_018710	TSS200				TRUE		8:92052366-92053701	Promoter_Associated	TMEM55A	ENST00000285419.3	TSS200	TMEM55A;TMEM55A;TMEM55A;TMEM55A;TMEM55A	ENST00000518359.1;ENST00000520014.1;ENST00000520709.1;ENST00000285419.3;ENST00000518869.1	TSS1500;TSS1500;TSS1500;TSS200;TSS1500		NA	chr8:92052234-92054152	6	chr8:92050920-92054389	6	NA	NA	NA	NA	NA
8220	cg06042058	8220	chr20	43089865	+	78786116	NA	TTTAAACTACAATAACTATTCACAAACRTAATCCCACCACTAATCAAAAC		II			NA	NA	NA	NA	NA	NA		OpenSea	CCAGGTTGCCTAAGGAGAGGTGAACTGGCCCAGGCTGGAAACAGAGCAGGTCAAATCTCA[CG]CCCTGATCAGTGGTGGGATCACGCCTGTGAATAGCCACTGCAGTCCAAACTGTGAGACTC	CGCCCTGATCAGTGGTGGGATCACGCCTGTGAATAGCCACTGCAGTCCAA							NA		20:43089489-43090384	Unclassified								NA	chr20:43089433-43090095	6	chr20:43089409-43090813	6	NA	NA	NA	NA	intermediateMethylation
8236	cg06054708	8236	chr8	37513901	-	63742140	NA	AACAAAAATAAACTTCTCTATACAAATAAAACACCTAAACAATACAAATC		II			NA	NA	NA	NA	NA	NA		OpenSea	AAGGCTGAGAGGGCAGAGGTAGACTTCTCTGTGCAGATGAGACACCTAAACAATGCAAGT[CG]TTGAAGAGAATTCTTTTGCTCATATTTCCTGAATGGCCAGTTCCATATCACATAAGCCAA	CGACTTGCATTGTTTAGGTGTCTCATCTGCACAGAGAAGTCTACCTCTGC							NA				RP11-346L1.2	ENST00000519978.1	3'UTR	RP11-346L1.2	ENST00000519978.1	3'UTR		NA		NA		NA	NA	NA	NA	NA	intermediateMethylation
8252	cg06061967	8252	chr1	151976557	-	61757865	NA	AAAACAACCTACTTTATAATTAATCTTAAATTATTTACCCCACCCCTAAC		II			NA	NA	NA	NA	NA	NA		OpenSea	TTTCTTAGGTGAAAACAACCTGCTTTGTGATTAGTCTTAAGTTGTTTGCCCCACCCCTGA[CG]TGGTGACCTGCAAGGAAGGGTGTGTAGACACTGGTTCTCTCAGTTGTCGGTTCATAGATA	AAACAACCTGCTTTGTGATTAGTCTTAAGTTGTTTGCCCCACCCCTGACG							NA		1:151976181-151977122	Unclassified_Cell_type_specific	AL591893.1	ENST00000432386.1	5'UTR	AL591893.1	ENST00000432386.1	5'UTR	chr1:151976480-151976855	3		NA		NA	NA	NA	NA	NA	intermediateMethylation
8350	cg06142486	8350	chr4	159921454	+	71689100	NA	TTCTTAATCTTAACTACAATAAAAATCCATAAATAAAACTATTTAATTTC		II			NA	NA	NA	NA	NA	NA		OpenSea	ACTAAAAAAATTTATTCATCTGAAATTCAAATTTAACTGGCCACTCTATGTTTTTATTTG[CG]AAATCAAACAGCTCTATCCATGGATTCTCACTGTAGTTAAGATCAAGAACTTATCTGTCA	TCTTGATCTTAACTACAGTGAGAATCCATGGATAGAGCTGTTTGATTTCG	C4orf45	NM_152543	Body				NA				AC093700.1;C4orf45	ENST00000408387.1;ENST00000508011.1	TSS200;3'UTR	AC093700.1;C4orf45	ENST00000408387.1;ENST00000508011.1	TSS200;3'UTR		NA		NA		NA	NA	NA	NA	NA	NA
8352	cg06143663	8352	chr16	11242115	-	35625101	NA	CCTATTTATTATTCCRAAACTTATTTCCTAATACTACTAAATAATATACC		II			NA	NA	NA	NA	NA	NA		OpenSea	GGTGACCAGTACCTGTTTGTTGTTCCGGAACTTATTTCCTGGTGCTGCTAGATGGTATGC[CG]GCAACCACGTCCAACTCATGCCAATGACTTTTAAAAATGTCATCTCAAATGCCACATGTT	CTGTTTGTTGTTCCGGAACTTATTTCCTGGTGCTGCTAGATGGTATGCCG	CLEC16A	NM_015226	Body				TRUE				CLEC16A	ENST00000381822.2	5'UTR	CLEC16A;CLEC16A	ENST00000459723.1;ENST00000381822.2	5'UTR;5'UTR	chr16:11241980-11242335	3		NA		NA	NA	TRUE	NA	NA	NA
8404	cg06177557	8404	chr10	21430961	+	84794957	NA	ATAAAATCTTTTATCCTATTACAAAAAATAATTCAAAACCCTTTAATCCC		II			NA	NA	NA	NA	NA	NA		OpenSea	ATCCTTCTAGGTAGAAGACAGGCCCTGCCCCTGGTATCCAAACATCAACTCCAGCCTGGC[CG]GGATTAAAGGGTTTTGAATCACTCTCTGTAATAGGACAAAAGACCTCATTCAGTGGCAAA	TGAGGTCTTTTGTCCTATTACAGAGAGTGATTCAAAACCCTTTAATCCCG	C10orf113;C10orf113;NEBL;NEBL	NM_001010896;NM_001177483;NM_213569;NM_001173484	Body;Body;Body;Body		chr10:21430870-21430870		NA											NA		NA		NA	NA	NA	NA	NA	intermediateMethylation
8433	cg06200449	8433	chr7	45932989	-	51629202	NA	CATCATATTATATATAAATAATTACATTTCTACTCTTCCAAAACTCCTAC		II			NA	NA	NA	NA	NA	NA		OpenSea	GAAACACTTCTCATCATATTGTATGTAAGTAATTGCATTTCTGCTCTTCCAAAGCTCCTG[CG]TCTGTTTTTAAAGAGCATGGAAAAATACTGCCTAGAAAATGCAAAATGAAATAAGAGAGA	CGCAGGAGCTTTGGAAGAGCAGAAATGCAATTACTTACATACAATATGAT	IGFBP1	NM_000596	3'UTR				NA				IGFBP1;IGFBP1;IGFBP1	ENST00000457280.1;ENST00000468955.1;ENST00000275525.3	3'UTR;3'UTR;3'UTR	IGFBP1;IGFBP1;IGFBP1	ENST00000457280.1;ENST00000468955.1;ENST00000275525.3	3'UTR;3'UTR;3'UTR	chr7:45932980-45933435	3		NA		NA	NA	TRUE	NA	NA	intermediateMethylation
8462	cg06218165	8462	chr3	98705831	-	37774124	NA	AACATAAATCCCTTAACCAAAACCCTAAAATCAAATATATTTCAAAACTC		II			NA	NA	NA	NA	NA	NA		OpenSea	GGTAGTGTAGTAACATAGGTCCCTTAGCCAAAGCCCTAGGGTCAGATGTGTTTCAGAGCT[CG]TAACTTCTCTGATTTTAGAAAAATCAGAAAAGTTATGAGTGGTGCTTATACTACTGTATA	CGAGCTCTGAAACACATCTGACCCTAGGGCTTTGGCTAAGGGACCTATGT							NA				U7;CTD-2021J15.1	ENST00000517102.1;ENST00000474798.1	TSS1500;5'UTR	U7;CTD-2021J15.1	ENST00000517102.1;ENST00000474798.1	TSS1500;5'UTR		NA		NA		NA	NA	NA	NA	NA	NA
8470	cg06223736	8470	chr2	240142694	-	6697379	97651454	CTTAATACCATATTATCATCATAACCAAAACAAAATACTCCCTCACCACA	CTTAATACCGTATTATCATCATAACCAAAACGAAATACTCCCTCACCACG	I	A	Red	NA	NA	NA	NA	NA	NA		OpenSea	CCAGGGACCGACCTTGGTACCGTGTTGTCATCATGACCAAGGCGAGGTACTCCCTCACCA[CG]AAGACCTCCCTCCCACCAGCCCTTGGACTCAGCTCATTCTGCGGGCGGTGGCGTGTGACC	CGTGGTGAGGGAGTACCTCGCCTTGGTCATGATGACAACACGGTACCAAG	HDAC4	NM_006037	Body				NA	2:239807526-239807754			HDAC4	ENST00000456922.2	5'UTR	HDAC4;HDAC4;HDAC4;HDAC4;HDAC4	ENST00000463007.1;ENST00000493582.1;ENST00000535493.1;ENST00000456922.2;ENST00000496347.1	3'UTR;3'UTR;3'UTR;5'UTR;3'UTR		NA		NA		NA	NA	TRUE	NA	NA	NA
8490	cg06240961	8490	chr21	34757209	+	10724271	NA	ACACAATATCAAAAATTACTTAACTAAATATAAAAATAACAATAAACRCC		II			NA	NA	NA	NA	NA	NA		OpenSea	CAGCGCTGAATGTCATCAAAAGGCTTCGAGGAAGAGTTTCCTGAGTTTCCTTGATGTTCG[CG]GCGCTTACTGTTACTTTCACACTTAGCTAAGTAACCTTTGATACTGTGTGGTTATAACAT	CGGCGCTTACTGTTACTTTCACACTTAGCTAAGTAACCTTTGATACTGTG							NA		21:34757120-34757549	Unclassified_Cell_type_specific	IFNGR2	ENST00000472188.1	TSS200	IFNGR2	ENST00000472188.1	TSS200	chr21:34757160-34757490	3		NA		NA	NA	NA	NA	NA	intermediateMethylation
8552	cg06299948	8552	chr8	8865330	-	91660279	NA	AATAAAATAAATTATATTAAAAACRCATCTTCCTTCTTATCCTTTCCTCC		II			NA	NA	NA	NA	NA	NA		OpenSea	ACTCATAATAGAGTGGGGTAAATTGTATTGGAGACGCATCTTCCTTCTTATCCTTTCCTC[CG]TTTAGGAGCTGCAGTGAACACTTTTCATTGAACATGTAGCATGAAGAGGCTTCAGAAGTT	CGGAGGAAAGGATAAGAAGGAAGATGCGTCTCCAATACAATTTACCCCAC	ERI1	NM_153332	Body				NA							ERI1	ENST00000521844.1	3'UTR	chr8:8865140-8865350	3		NA		NA	NA	NA	NA	NA	intermediateMethylation
8577	cg06318479	8577	chr2	61860762	-	21735281	NA	AATTACAAAACTTAATTCTAACCCATACCATCTATTTTTAAAATTTCCCC		II			NA	NA	NA	NA	NA	NA		OpenSea	GGAAGGTACTGAGTTACAGAACTTGATTCTGACCCATACCATCTATTTTTAAAATTTCCC[CG]TCCAAGACTAATTTAAAAAGATATTTATATATTATTTAGGGGAGAGCAATTATTCTGTAG	CGGGGAAATTTTAAAAATAGATGGTATGGGTCAGAATCAAGTTCTGTAAC							NA											NA		NA	chr2:61859929-61860971	6	NA	NA	NA	NA	NA
8623	cg06361531	8623	chr16	68057779	-	48751148	14623988	TTATTTTCCTTCCTTTTAAACCAAAATTCACTCTCTACTCCCTCATCACA	TTATTTTCCTTCCTTTTAAACCAAAATTCACTCTCTACTCCCTCGTCACG	I	C	Grn	NA	NA	NA	NA	NA	NA	chr16:68056582-68057353	S_Shore	TTTTCTTCACAGTTATTTTCCTTCCTTTTAAGCCAAGGTTCACTCTCTACTCCCTCGTCA[CG]CGTCCCAACTTCTCATCCAGAACCCACCCCTCTTGCAGCCCGCTCAGCTCCACTGGCTTC	TTATTTTCCTTCCTTTTAAGCCAAGGTTCACTCTCTACTCCCTCGTCACG	DUS2L;DDX28	NM_017803;NM_018380	5'UTR;TSS200				NA				DDX28;DUS2L;DUS2L;DUS2L	ENST00000332395.5;ENST00000565263.1;ENST00000358896.6;ENST00000432752.1	TSS200;5'UTR;5'UTR;5'UTR	DDX28;DUS2L;DUS2L;DUS2L;DUS2L;DUS2L;DUS2L;DUS2L;DUS2L;DUS2L;DUS2L;DUS2L;DUS2L;DUS2L	ENST00000332395.5;ENST00000575677.1;ENST00000576994.1;ENST00000566306.1;ENST00000565263.1;ENST00000358896.6;ENST00000564975.1;ENST00000568099.1;ENST00000567100.1;ENST00000432752.1;ENST00000569289.1;ENST00000564781.1;ENST00000571081.1;ENST00000570709.1	TSS200;5'UTR;5'UTR;5'UTR;5'UTR;5'UTR;5'UTR;5'UTR;5'UTR;5'UTR;5'UTR;5'UTR;5'UTR;5'UTR		NA	chr16:68056237-68057902	6	chr16:68054786-68058188	6	NA	TRUE	NA	NA	lowMethylation
8625	cg06362048	8625	chr16	15051589	+	48739868	25805229	AAAAACAACAACAACACAAAAAACAACTAAAAACCCAAAAAACCCAAACA	AAAAACGACGACGACGCAAAAAACAACTAAAAACCCGAAAAACCCGAACG	I	T	Red	NA	NA	NA	NA	NA	NA		OpenSea	CTGTCTTGAATTTGGGAGCCCGCGATCAGAAGCCAGCATGGTCGGCAGCTCCCTACACCA[CG]TCCGGGCTTCCCGGGCCTCCAGCTGCCCCCTGCGCCGCCGCCGCCTCCCGCACCTGCACG	CGTCCGGGCTTCCCGGGCCTCCAGCTGCCCCCTGCGCCGCCGCCGCCTCC							NA	16:14959050-14959263									chr16:15051585-15051935	3		NA		NA	NA	TRUE	NA	NA	NA
8635	cg06367454	8635	chr9	100905147	+	76624836	NA	TTTAAAAACAAAACAATCTACCAACCCAAAACAAAACAACRCAAAACAAC		II			rs192766922	0.044	NA	NA	NA	NA		OpenSea	CCACCCCAGCCCTCCCCTCCGCCCCACCTCCCCTGCCCTGCCCTGCCCTGCGCTGCCCTG[CG]CTGCCCTGCGCTGCCCTGCCCTGGGCTGGCAGATTGCTCTGCTTCTAAAAGGTTTTACGC	TTAGAAGCAGAGCAATCTGCCAGCCCAGGGCAGGGCAGCGCAGGGCAGCG	CORO2A;CORO2A	NM_052820;NM_003389	Body;Body				NA										chr9:100904405-100905175	3		NA		NA	NA	NA	NA	NA	intermediateMethylation
8649	cg06376357	8649	chr18	3104153	-	14803214	NA	TTTTATTTCTATTCCTAATAACACRTAACTAATCTTCACACTCTATTTTC		II			NA	NA	NA	NA	NA	NA		OpenSea	TGCAGCCCACATTTTATTTCTATTCCTGATAACACGTGACTAATCTTCACACTCTATTTT[CG]TATAATAAATGTTGAACAAATGCTTTTATTAAAACTTAAGAAAAGGCTAACACTGAAGAG	CGAAAATAGAGTGTGAAGATTAGTCACGTGTTATCAGGAATAGAAATAAA	MYOM1;MYOM1	NM_003803;NM_019856	Body;Body				TRUE											NA	chr18:3103865-3104738	5	chr18:3104090-3104765	6	NA	NA	NA	NA	NA
8706	cg06421138	8706	chr6	111750934	-	37770228	99682405	AAAAAAAATTTTTTAACTTCTCAAAAAAAACCTCACAAACCCCACTCCCA	AAAAAAAATTTTTTAACTTCTCGAAAAAAACCTCGCGAACCCCGCTCCCG	I	C	Grn	NA	NA	NA	NA	NA	NA		OpenSea	TGGAGTTATAGGAAAGAGGGTTTTTTAGCTTCTCGAGAGGGGCCTCGCGGGCCCCGCTCC[CG]CCCTCGGCTCGCCTGGCCCAGACCGGAAGCAGCGCCGCACTGCCTGGGCCTGGCGCGGGG	AAAGAGGGTTTTTTAGCTTCTCGAGAGGGGCCTCGCGGGCCCCGCTCCCG	REV3L	NM_002912	Body				NA	6:111857614-111857710			REV3L;REV3L	ENST00000543871.1;ENST00000435970.1	5'UTR;5'UTR	REV3L;REV3L;REV3L	ENST00000543871.1;ENST00000434009.1;ENST00000435970.1	5'UTR;3'UTR;5'UTR	chr6:111750805-111751015	3		NA		NA	NA	TRUE	NA	NA	NA
8712	cg06423193	8712	chr12	16189193	-	78681840	NA	TATTCTCTACCTTCCCATTTAAATAAAATTTAAACCAACAAAAAACATCC		II			NA	NA	NA	NA	NA	NA		OpenSea	AAAGATTGTTCTATTCTCTGCCTTCCCATTTAGATAGGGTTTAAACCAGCAGGAGGCATC[CG]CAGTGCAAAGGATTCCCTTGCTTGGCTCTCTCTTGTAAAGGAGGAGCTTGGAGATGAGTG	ATTCTCTGCCTTCCCATTTAGATAGGGTTTAAACCAGCAGGAGGCATCCG	DERA	NM_015954	Body				TRUE		12:16189165-16189215	Unclassified_Cell_type_specific	DERA	ENST00000532573.1	5'UTR	DERA;DERA;DERA	ENST00000532573.1;ENST00000526521.1;ENST00000530274.1	5'UTR;3'UTR;5'UTR	chr12:16189105-16189350	3		NA		NA	NA	TRUE	NA	NA	NA
8774	cg06464087	8774	chr9	117963452	-	85753589	NA	ATAATAATCCCAAATTAAATTAAAACACCTAATAACAATTTCTCAAAAAC		II			NA	NA	NA	NA	NA	NA		OpenSea	TGGGATTGGGGGTAATGATCCCAAATTGGATTAGAGCACCTGGTAACAGTTTCTCAGAAA[CG]CTGATGATTATGTTCATCCTAGAGAAGAATGTGTGGAGGTTGTGCAGGCACAGAAGGAAG	TAATGATCCCAAATTGGATTAGAGCACCTGGTAACAGTTTCTCAGAAACG	DEC1	NM_017418	5'UTR				NA				DEC1	ENST00000374016.1	5'UTR	DEC1	ENST00000374016.1	5'UTR		NA		NA	chr9:117962813-117963834	4	NA	NA	NA	NA	NA
8785	cg06469850	8785	chr9	104198544	+	80616545	NA	ATAACATTAATTACCTAATTTAAAAATAATAATTCTTAAATACCTACTAC		II			NA	NA	NA	NA	NA	NA		OpenSea	TCTCTGTAAAGTGGGATCTCAATTTCACAGGAGCATTAAGTGAGTTGTATAGTGTCTGTA[CG]CAGTAGGCATTCAAGAATTATTATTTCCAAATTAGGTAATCAATGCTATATTTTCATTAT	CGCAGTAGGCATTCAAGAATTATTATTTCCAAATTAGGTAATCAATGCTA	ALDOB	NM_000035	TSS1500				NA				ALDOB;ALDOB;ALDOB;ALDOB	ENST00000468981.1;ENST00000374853.1;ENST00000430164.2;ENST00000374855.4	TSS1500;TSS1500;TSS1500;TSS1500	ALDOB;ALDOB;ALDOB;ALDOB	ENST00000468981.1;ENST00000374853.1;ENST00000430164.2;ENST00000374855.4	TSS1500;TSS1500;TSS1500;TSS1500		NA		NA		NA	NA	NA	NA	NA	NA
8790	cg06474219	8790	chr6	43489204	-	66695281	NA	ACTTTAATCAATACATTTTATTAAATATACCATAAAATAAAACTTTTTAC		II			NA	NA	NA	NA	NA	NA		OpenSea	GGACAATTCCAGCTTTAATCAATACATTTTGTTAAATGTGCCATAAAATGAGACTTTTTA[CG]CCTTTATAAGGCCTTAGATGTAAATAAACTCACCCAAACAAAAAAACTTTTTGAGACTAC	CTTTAATCAATACATTTTGTTAAATGTGCCATAAAATGAGACTTTTTACG	POLR1C;POLR1C	NM_004875;NM_203290	Body;3'UTR				NA				POLR1C;POLR1C;POLR1C	ENST00000372373.3;ENST00000372344.2;ENST00000372389.3	3'UTR;3'UTR;3'UTR	POLR1C;POLR1C;POLR1C;POLR1C;POLR1C	ENST00000481352.2;ENST00000455605.2;ENST00000372373.3;ENST00000372344.2;ENST00000372389.3	5'UTR;5'UTR;3'UTR;3'UTR;3'UTR		NA		NA	chr6:43486675-43491827	6	NA	TRUE	NA	NA	NA
8832	cg06503346	8832	chr11	132081600	-	66721916	NA	AAAATTACATTCTTTCAAAACATCRCTAAATACAATATAAAAAATAACTC		II			NA	NA	NA	NA	NA	NA		OpenSea	GTGATATGATCAGAATTGCATTCTTTCAAGACATCGCTGAATGCAGTGTGGAGGATGGCT[CG]TGGATATGTGTTGGAGGTGGGTGGGGGTGAGTGGATACAGGAAGAGGGTGGAGGCTAGGA	CGAGCCATCCTCCACACTGCATTCAGCGATGTCTTGAAAGAATGCAATTC	NTM;NTM;NTM;NTM	NM_001048209;NM_001144059;NM_001144058;NM_016522	Body;Body;Body;Body				NA				NTM	ENST00000474900.1	TSS200	NTM;NTM;NTM;NTM;NTM	ENST00000496094.1;ENST00000474900.1;ENST00000482316.1;ENST00000498764.1;ENST00000467255.1	TSS200;TSS200;TSS200;5'UTR;5'UTR		NA		NA		NA	NA	NA	NA	NA	intermediateMethylation
8841	cg06511049	8841	chr6	42876167	+	13602541	NA	CATACATAAAATATATACCTATCCTCATAAAAATAAAATACAACCCCTTC		II			NA	NA	NA	NA	NA	NA	chr6:42879279-42879623	N_Shelf	TCCCTGATTGGGCATCATTCTCACCTCATTGTAGATTGGTTTGACTGGGTCCTCCCATCA[CG]AAGGGGCTGTATTTTATCTTCATGAGGATAGGCACATATTTCATGTATGAATTTGCTGTC	ATACATGAAATATGTGCCTATCCTCATGAAGATAAAATACAGCCCCTTCG							NA											NA		NA		NA	NA	TRUE	NA	NA	NA
8877	cg06536503	8877	chr6	42750688	-	62767907	NA	CTTTTCTCTCTCRAAAACTCTAAAATATAAATCACATTTTCTTTCTTCTC		II			NA	NA	NA	NA	NA	NA	chr6:42750449-42751432	Island	CCCCCTCGTTTCTTTTCTCTCTCGGAAGCTCTAGGGTGTGAATCACATTTTCTTTCTTCT[CG]GCAAAATGGACCCCGCGTCTGGGGAGGGGGAGGGGAGAGGGTGGGGAGGGAGGCGGCGGA	TTTTCTCTCTCGGAAGCTCTAGGGTGTGAATCACATTTTCTTTCTTCTCG				high-CpG:42858433-42859305			NA	6:42858118-42859612	6:42750580-42750814	Promoter_Associated	KIAA0240;KIAA0240;KIAA0240	ENST00000536004.1;ENST00000314073.4;ENST00000394167.1	5'UTR;5'UTR;5'UTR	KIAA0240;KIAA0240;KIAA0240	ENST00000536004.1;ENST00000314073.4;ENST00000394167.1	5'UTR;5'UTR;5'UTR	chr6:42750325-42752315	3		NA		NA	NA	TRUE	NA	NA	lowMethylation
8888	cg06544185	8888	chr10	85712041	+	99603922	NA	TAACTAAATAAACTACAAATCCAAAATTTAAACCCAACTCTACCCATACC		II			NA	NA	NA	NA	NA	NA		OpenSea	AGTCTTTGCTTGTTCTTTATTTACAGTGACATTGTAATGAAGTCAAAAGAGTGTAAGTTT[CG]GTATGGGTAGAGTTGGGTTTAAACCCTGGATCTGTAGTTTACTTAGTCAATCCTCAACCC	CGGTATGGGTAGAGTTGGGTTTAAACCCTGGATCTGTAGTTTACTTAGTC							TRUE											NA		NA		NA	NA	TRUE	NA	NA	NA
8890	cg06545367	8890	chr7	110731527	+	26723295	NA	ATATATTTTAAACTTACCTTAAAAAACAATTTCAATACTAACCCACCTCC		II			NA	NA	NA	NA	NA	NA		OpenSea	AGAACACAACCATGTGATTATCTCAACCAAGGAACTGAGGAATCCAGCACGCAAGGACAT[CG]GAGGTGGGCTAGCACTGAAACTGCTTTTCAAGGTAAGTTTAAAATACACATATATTTTAA	CGGAGGTGGGCTAGCACTGAAACTGCTTTTCAAGGTAAGTTTAAAATACA	LRRN3;LRRN3;IMMP2L;LRRN3;LRRN3;LRRN3;LRRN3	NM_001099660;NM_018334;NM_032549;NM_001099658;NM_001099658;NM_001099660;NM_018334	5'UTR;1stExon;Body;5'UTR;1stExon;1stExon;5'UTR				TRUE				LRRN3;LRRN3;LRRN3;LRRN3;IMMP2L;LRRN3;LRRN3	ENST00000308478.5;ENST00000422987.2;ENST00000464835.1;ENST00000464835.1;ENST00000489381.1;ENST00000308478.5;ENST00000422987.2	1stExon;1stExon;1stExon;5'UTR;3'UTR;5'UTR;5'UTR	LRRN3;LRRN3;LRRN3;LRRN3;LRRN3;IMMP2L;LRRN3;LRRN3;LRRN3	ENST00000308478.5;ENST00000422987.2;ENST00000421101.1;ENST00000464835.1;ENST00000464835.1;ENST00000489381.1;ENST00000308478.5;ENST00000422987.2;ENST00000421101.1	1stExon;1stExon;1stExon;1stExon;5'UTR;3'UTR;5'UTR;5'UTR;5'UTR		NA		NA	chr7:110729585-110733409	6	NA	TRUE	NA	NA	NA
8901	cg06551493	8901	chr7	77166702	-	92600484	20702146	TACTCCTAAAAATTATAATATCAAAAACCCAACCAATACCACCACAACCA	TACTCCTAAAAATTATAATATCGAAAACCCAACCGATACCGCCGCAACCG	I	C	Grn	NA	NA	NA	NA	NA	NA	chr7:77166610-77167337	Island	GAGAGCGGCGGCTGCTCCTGGAAGTTGTGGTGTCGGGAGCCCAGCCGGTGCCGCCGCAGC[CG]CCGCCTAGGGCGGTGGGGAGGAGGAGGGAGCCGCGGGGCTTGGCGGGGTCGGGAGGGAGG	TGCTCCTGGAAGTTGTGGTGTCGGGAGCCCAGCCGGTGCCGCCGCAGCCG	PTPN12;PTPN12;PTPN12	NM_002835;NM_001131009;NM_001131008	TSS200;TSS1500;TSS1500	high-CpG:77004267-77004875			NA	7:77003655-77005817			PTPN12;PTPN12;PTPN12;PTPN12	ENST00000543073.1;ENST00000435495.2;ENST00000248594.6;ENST00000248594.6	TSS1500;TSS1500;5'UTR;1stExon	PTPN12;PTPN12;PTPN12;PTPN12;PTPN12;PTPN12;PTPN12	ENST00000433369.1;ENST00000543073.1;ENST00000435495.2;ENST00000248594.6;ENST00000248594.6;ENST00000460731.1;ENST00000523952.1	TSS1500;TSS1500;TSS1500;5'UTR;1stExon;TSS200;TSS200	chr7:77166505-77168230	3		NA		NA	NA	TRUE	NA	NA	NA
8905	cg06553867	8905	chr12	43193126	+	90623904	NA	ACAACAAATAAACAAACAAACTCATTATCACTCCTATAATTTCCAATACC		II			NA	NA	NA	NA	NA	NA		OpenSea	TGCTGGGAAATTGCCCTGTGGTAATATTACCCCCTGGACTCTAAGGTCTGAGCCACAGAG[CG]GCACTGGAAACCACAGGAGTGACAATGAGCTTGCCTGCTTACCTGCTGTAAAAAGAAACA	CGGCACTGGAAACCACAGGAGTGACAATGAGCTTGCCTGCTTACCTGCTG							NA										chr12:43193000-43193195	3		NA		NA	NA	NA	NA	NA	NA
8914	cg06560670	8914	chr15	40040584	+	97610592	NA	ACCCCCAAAAAAAATTCACCTAATATATAATTAACTTTTATAAATACTCC		II			NA	NA	NA	NA	NA	NA		OpenSea	TTTGCACATTTCAAAGTTTGTTCTCCACAGAGAGAAACAGTCCTTCTTTTCAAGTGTCCA[CG]GAGTACTTATAAAAGTTAATCATATATTAGGTGAATTTTCCCTGGGGGTATTAATCATAT	CGGAGTACTTATAAAAGTTAATCATATATTAGGTGAATTTTCCCTGGGGG	FSIP1	NM_152597	Body				NA				FSIP1	ENST00000559692.1	TSS1500	FSIP1	ENST00000559692.1	TSS1500	chr15:40040560-40040810	3		NA		NA	NA	NA	NA	NA	NA
8940	cg06575863	8940	chr2	224773376	+	52608853	NA	TAAAAATTCCCTAAACATAAACRTCAATAAAAACTACAACRATAACTACC		II			NA	NA	NA	NA	NA	NA		OpenSea	TCCCTAGGAATGTGACCTTGGCCCTCTGCTTTTCTCAATGTACCTGCTCTCTCTAGTTCA[CG]GCAGCCACCGTTGTAGTTTCCACTGACGTCTATGTTCAGGGAACTCCCAACCCCTGCCCA	CGGCAGCCACCGTTGTAGTTTCCACTGACGTCTATGTTCAGGGAACTCCC	WDFY1	NM_020830	Body		chr2:224773224-224773224		NA							WDFY1	ENST00000483061.1	3'UTR	chr2:224773140-224773475	3		NA		NA	NA	NA	NA	NA	NA
8949	cg06579519	8949	chr18	45397848	+	85626483	NA	TAAAACCAAAAATACCAAATAATTCTATTACCTAACCACAAAAAACCAAC		II			NA	NA	NA	NA	NA	NA		OpenSea	TATTTACACATTGTTAGTGAGCTTAACTGGATCAACAGTTCAAAGGGCAATGGTGAGAAG[CG]CTGGCTTCCTGTGGCCAGGCAACAGAACCACCTGGCATCCTTGGCTTTAGTACTACAGGT	CGCTGGCTTCCTGTGGCCAGGCAACAGAACCACCTGGCATCCTTGGCTTT	SMAD2;SMAD2;SMAD2	NM_005901;NM_001135937;NM_001003652	Body;Body;Body				NA											NA	chr18:45397637-45397991	3		NA	NA	NA	NA	NA	intermediateMethylation
8961	cg06585979	8961	chr5	142960918	-	63795123	NA	AAATAAATCATTAAAATTCCATAATCTACTCATATTTTATATAAATTAAC		II			NA	NA	NA	NA	NA	NA		OpenSea	GCTTTTACCCTGAGTGAGTCATTGGAGTTCCATGATCTGCTCATGTTTTATGTAGATTGG[CG]TGGCTGTTGTGTTGAGAACAGGCTACAGGGGCAAGAGTGGAAGCAGGTTGGCCTGTAATC	CGCCAATCTACATAAAACATGAGCAGATCATGGAACTCCAATGACTCACT					chr5:142960828-142960828		NA										chr5:142960780-142960990	3		NA		NA	NA	NA	NA	NA	NA
8993	cg06613350	8993	chr1	101461225	+	68678867	NA	AAAACAAAATTTATATCTAATCAAATCCCTATAATATCCCAATCTCTAAC		II			NA	NA	NA	NA	NA	NA		OpenSea	TAATTCTAAGTATTCATGCTTTTAACAGGGATTTGAGCATGGACTGTGTGTCAGACGCTG[CG]TCAGAGACTGGGATACCACAGGGACCTGACCAGATATAAACTCTGCTCTCTAGAAGCTTG	GAGCAGAGTTTATATCTGGTCAGGTCCCTGTGGTATCCCAGTCTCTGACG	DPH5;DPH5;DPH5	NM_001077394;NM_001077395;NM_015958	Body;Body;Body				TRUE				DPH5;RP11-421L21.2;DPH5	ENST00000427040.2;ENST00000414686.1;ENST00000370105.3	TSS1500;5'UTR;3'UTR	DPH5;RP11-421L21.2;DPH5;DPH5;DPH5;DPH5;DPH5;DPH5;DPH5;DPH5;DPH5;DPH5	ENST00000427040.2;ENST00000414686.1;ENST00000370105.3;ENST00000492067.1;ENST00000488789.1;ENST00000481871.1;ENST00000464270.1;ENST00000466807.1;ENST00000477293.1;ENST00000498372.1;ENST00000479661.1;ENST00000490732.1	TSS1500;5'UTR;3'UTR;3'UTR;3'UTR;3'UTR;3'UTR;3'UTR;3'UTR;3'UTR;3'UTR;3'UTR	chr1:101461180-101461530	3		NA		NA	NA	NA	NA	NA	intermediateMethylation
9020	cg06636156	9020	chr6	36951411	+	30731552	NA	AATAACAAACTATCCCTACTAATATCTAATATAAAACCACAACATTTACC		II			NA	NA	NA	NA	NA	NA	chr6:36953667-36954470	N_Shelf	TTTGTTCCCAAGTCATTAAACCCAATTTCAACCTCAAATCTGTTAACCCAGTCCTAACTA[CG]GCAAATGCTGTGGCCCTATATCAGATACCAGCAGGGACAGTCTGTCATCTTAAAATCTCC	CGGCAAATGCTGTGGCCCTATATCAGATACCAGCAGGGACAGTCTGTCAT	MTCH1	NM_014341	Body				NA				MTCH1;MTCH1	ENST00000538808.1;ENST00000373565.4	5'UTR;5'UTR	MTCH1;MTCH1	ENST00000538808.1;ENST00000373565.4	5'UTR;5'UTR		NA		NA	chr6:36941366-36955286	6	NA	TRUE	NA	NA	NA
9023	cg06636682	9023	chr1	146990815	+	68798843	NA	TATTCTAACAACTAAAATATATAATAAACCCCTATTATCTAATAAAACAC		II			NA	NA	NA	NA	NA	NA		OpenSea	TTCCCTGCTGCAGGGCTCCAGAGAAGGGTGCAGCTGTGACTCCTTAGTAACTGGGGGATG[CG]TGCTCCACCAGACAACAGGGGTCTACTACATACCCCAGCTGCTAGAACATGTCCTACCAC	GTTCTAGCAGCTGGGGTATGTAGTAGACCCCTGTTGTCTGGTGGAGCACG							NA				RP11-441L11.1	ENST00000437831.1	TSS1500	RP11-441L11.1	ENST00000437831.1	TSS1500		NA		NA		NA	NA	TRUE	NA	NA	NA
9077	cg06669598	9077	chr6	127622363	+	19755222	NA	CAAAACCCTATAAACACCAACTAATAATAAATATAATATATACRTATATC		II			NA	NA	NA	NA	NA	NA		OpenSea	TTACATGAAAAGTATGACTCAAGTGAGGGTCTATCTATGCAAAGTAGAACTGAGTGTTTC[CG]ACATACGTATACATTACATCTATTACCAGCTGGTGCTCACAGGGTTTTGCGGGAAGGGGA	AAAACCCTGTGAGCACCAGCTGGTAATAGATGTAATGTATACGTATGTCG	ECHDC1;ECHDC1;ECHDC1;ECHDC1;ECHDC1	NM_001105545;NM_018479;NM_001002030;NM_001105544;NM_001139510	3'UTR;3'UTR;Body;Body;Body				TRUE				ECHDC1;ECHDC1;ECHDC1;ECHDC1;RP11-73O6.4	ENST00000368290.4;ENST00000528402.1;ENST00000368291.2;ENST00000368289.2;ENST00000563385.1	3'UTR;3'UTR;3'UTR;3'UTR;5'UTR	ECHDC1;ECHDC1;ECHDC1;ECHDC1;ECHDC1;ECHDC1;ECHDC1;ECHDC1;ECHDC1;RP11-73O6.4	ENST00000368290.4;ENST00000368295.4;ENST00000528402.1;ENST00000479525.2;ENST00000368291.2;ENST00000475319.1;ENST00000368289.2;ENST00000417628.2;ENST00000368292.6;ENST00000563385.1	3'UTR;3'UTR;3'UTR;3'UTR;3'UTR;3'UTR;3'UTR;3'UTR;3'UTR;5'UTR		NA		NA		NA	NA	TRUE	NA	NA	NA
9088	cg06676354	9088	chr10	127950914	+	86685210	NA	ACCACTCTTTATTACCAAAAACAAAACTTAACTAAATATTTTAATAAATC		II			rs13377100	0.011503	NA	NA	NA	NA		OpenSea	GGTTTTCACTATTTCCACTTATAGGAATTCCATGCCAATGATTATAGGAAAAAAAGATGC[CG]ATTCATCAAAATATTTAGCCAAGTTTTGTCTTTGGCAACAAAGAGTGGCCACTTTCCTTA	CCACTCTTTGTTGCCAAAGACAAAACTTGGCTAAATATTTTGATGAATCG	ADAM12;ADAM12;ADAM12;ADAM12;ADAM12	NM_003474;NM_001288973;NM_001288975;NM_021641;NM_001288974	Body;Body;Body;Body;Body				TRUE										chr10:127950880-127951375	3		NA		NA	NA	NA	NA	NA	NA
9127	cg06700122	9127	chr15	40214716	-	65801845	NA	TTATAATTATCTAATCATCTACCAATACACAACAAACCATAACAAATTTC		II			NA	NA	NA	NA	NA	NA	chr15:40211961-40213444	S_Shore	AGTAGTGTTTTTTATAATTGTCTGGTCATCTACCAGTGCACAACAAACCATAACAAATTT[CG]TGGCTTAGAGCATAACTCCAGAAGTGTAGCTCAGCGTTGCTGCCTGGGTCTGGGATCTGA	TATAATTGTCTGGTCATCTACCAGTGCACAACAAACCATAACAAATTTCG							NA				RP11-325N19.3	ENST00000499797.2	5'UTR	RP11-325N19.3;RP11-325N19.3	ENST00000499797.2;ENST00000558675.1	5'UTR;5'UTR	chr15:40214485-40215115	3		NA		NA	NA	NA	NA	NA	NA
9172	cg06726471	9172	chr5	32278708	-	1786858	NA	ACTAAAATACCAATAAACCAAATCCCTCTAAAACAATATAATCAAATCAC		II			NA	NA	NA	NA	NA	NA		OpenSea	AATTGGAGGTGACTAAGATGCCAGTAAACCAAGTCCCTCTGAGGCAGTGTGGTCAGATCA[CG]TGGGAAGCTTGTTATCTAAACACTCTCTGGCACCCATAAGCCTGCGGACTTATAGTGCAG	CTAAGATGCCAGTAAACCAAGTCCCTCTGAGGCAGTGTGGTCAGATCACG	MTMR12;MTMR12;MTMR12	NM_001294343;NM_001040446;NM_001294344	Body;Body;Body				NA							MTMR12	ENST00000513622.1	3'UTR	chr5:32278540-32278830	3		NA		NA	NA	NA	NA	NA	intermediateMethylation
9204	cg06745968	9204	chr7	112740578	+	46649901	NA	TTCCTATCAAACTAAATACCTTATCTAATTATATATATATCTATATATAC		II			NA	NA	NA	NA	NA	NA		OpenSea	CGTAGAACAAGTTCAAGCTTGGCTGGCTAGGAGATTGATGGACACACACACACATACACA[CG]CACACACAGACACACATACAATCAGACAAGGCATTCAGTTTGACAGGAAGATGAGTTAAA	CGCACACACAGACACACATACAATCAGACAAGGCATTCAGTTTGACAGGA							NA				RP11-736E3.1	ENST00000441928.1	TSS200	RP11-736E3.1	ENST00000441928.1	TSS200	chr7:112740480-112740630	3		NA		NA	NA	NA	NA	NA	intermediateMethylation
9205	cg06746096	9205	chr2	148976109	-	74654918	NA	AAAACAAATAACAATCTATTCTACCACAAAAAATAATACAATCATACATC		II			NA	NA	NA	NA	NA	NA		OpenSea	GATGTGGTAGTGAAACAGATGGCAATCTATTCTACCACAGGGGATGATACAGTCATGCAT[CG]CTTAATGACATGAGTACTTTCTGTATTGTTAGGCAATTTCCTCATTGTGTGAACAGCATA	AAACAGATGGCAATCTATTCTACCACAGGGGATGATACAGTCATGCATCG							TRUE				MBD5;MBD5	ENST00000407073.1;ENST00000478804.1	5'UTR;5'UTR	MBD5;MBD5;MBD5;MBD5;MBD5	ENST00000488372.1;ENST00000407073.1;ENST00000496158.1;ENST00000473478.1;ENST00000478804.1	5'UTR;5'UTR;5'UTR;5'UTR;5'UTR		NA		NA		NA	NA	TRUE	NA	NA	intermediateMethylation
9267	cg06788850	9267	chr11	128931343	-	17695887	NA	AATCACAAATAATACCAAACCCTAAAATACTTTTTCCTATACATACATAC		II			NA	NA	NA	NA	NA	NA		OpenSea	GGAATGCCTGAAATCACAGATAGTACCAAACCCTAGGATACTTTTTCCTATACATGCATA[CG]TATGATAAAGTTTAATTTATCAATTAGGCACAGTAAGAGATTCATTACAATAACTAATAA	CGTATGCATGTATAGGAAAAAGTATCCTAGGGTTTGGTACTATCTGTGAT	ARHGAP32	NM_001142685	Body				NA							ARHGAP32	ENST00000533509.1	3'UTR		NA	chr11:128931044-128931702	6	chr11:128931132-128932323	6	NA	NA	NA	NA	NA
9297	cg06808196	9297	chr9	96412518	+	54682967	NA	ATATCAATATCTATATATAAATATACCCACAAATATATCCATAAATACCC		II			NA	NA	NA	NA	NA	NA		OpenSea	CCTGTGACACGTTCACAACACACCGACACACTCACATGACATAGACATGCGATACACCCA[CG]GGCATTCATGGACACACTTGTGGGCACACTCATACACAGACACTGACACACTCAAACACA	CGGGCATTCATGGACACACTTGTGGGCACACTCATACACAGACACTGACA	PHF2	NM_005392	Body				NA											NA	chr9:96411887-96412684	6	chr9:96411637-96412883	3	NA	NA	NA	NA	NA
9347	cg06836726	9347	chr6	143073082	+	21740133	NA	AATTCTTACTACACAAAATAATAACTAAAACTAAAACTACACAAAAAATC		II			NA	NA	NA	NA	NA	NA		OpenSea	TGGGGAGCAGGTCTCCATCTCCTTTTCCCCCTTCCACACCCAACCCTCAGAGTCCAAGTG[CG]ACCCTCTGTGTAGCCTTAGTTCCAGTCACCATCCTGTGTAGCAAGAACTAAGGAGATTGC	GTTCTTGCTACACAGGATGGTGACTGGAACTAAGGCTACACAGAGGGTCG	HIVEP2	NM_006734	3'UTR				TRUE				RP1-67K17.3;HIVEP2;HIVEP2;HIVEP2	ENST00000437067.1;ENST00000367604.1;ENST00000367603.2;ENST00000012134.2	5'UTR;3'UTR;3'UTR;3'UTR	RP1-67K17.3;HIVEP2;HIVEP2;HIVEP2	ENST00000437067.1;ENST00000367604.1;ENST00000367603.2;ENST00000012134.2	5'UTR;3'UTR;3'UTR;3'UTR		NA		NA		NA	NA	TRUE	NA	NA	intermediateMethylation
9353	cg06841177	9353	chr12	30353294	+	78682160	NA	ACATTTTACATATCCAATCAAAAAAATCTTTAATATAAAATTCACCATTC		II			NA	NA	NA	NA	NA	NA	chr12:30353915-30354612	N_Shore	CTCAAATATTTTGCCTCTGATTTTTTTGTATGGAATAAATTTGAGTAGTAAAATGCCAAA[CG]AATGGTGAATTCCACATTAAAGATTTTTCTGATTGGATATGTAAAATGTCCCAGGTAACA	CATTTTACATATCCAATCAGAAAAATCTTTAATGTGGAATTCACCATTCG							NA				RP11-776A13.1	ENST00000549055.1	TSS1500	RP11-776A13.1	ENST00000549055.1	TSS1500		NA		NA		NA	NA	NA	NA	NA	intermediateMethylation
9375	cg06859735	9375	chr3	64012970	+	43675139	NA	AACTACTTTAATCAACTAAACAATCAAATCACAACCACAATTCAAAACTC		II			NA	NA	NA	NA	NA	NA	chr3:64008883-64009293	S_Shelf	CAGTCAGATCTGTCTTCTTCTCTTTTTACTATCATAACCATTAATTGCTGAGGAATCAAT[CG]AGCCCTGAACTGTGGCTGTGATTTGACTGCCCAGCTGATCAAAGCAGCTCTTTGCCCCAT	CGAGCCCTGAACTGTGGCTGTGATTTGACTGCCCAGCTGATCAAAGCAGC							NA											NA		NA		NA	NA	TRUE	NA	NA	intermediateMethylation
9391	cg06872115	9391	chr17	26871676	+	5620900	NA	CAATACTATTATAATACAAATCCCCATCCCCTAATTAAAAATACCTAAAC		II			NA	NA	NA	NA	NA	NA		OpenSea	TTGTTTCCTTTCCTTCCGCCCTGCTCTCAAACACTGGCCTTCCCTAAGGTGATACATTCT[CG]TTCAGGCACCCTCAATTAGGGGATGGGGATTTGTATTATAATAGCATTGTTTGGGAGAAT	AATGCTATTATAATACAAATCCCCATCCCCTAATTGAGGGTGCCTGAACG							TRUE										chr17:26871540-26871750	3		NA		NA	NA	TRUE	NA	NA	intermediateMethylation
9393	cg06872822	9393	chr5	6582121	+	4725343	NA	AAAATTTTATCTATATCTTAAAATTCCTACCAAAACCCACAATCTAAAAC		II			rs117181560	0.011285	NA	NA	NA	NA	chr5:6582882-6583807	N_Shore	GCTTTATAATGTTCACATTCCATTTCTAGTTGAAATTCAGTTGATTTTTAAATAATGCAT[CG]CCTTAGATTGTGGGTTTTGGCAGGAATTTCAAGATACAGATAAAATTCCAGAGAGTAAAA	CGCCTTAGATTGTGGGTTTTGGCAGGAATTTCAAGATACAGATAAAATTC	LOC255167;LOC255167	NR_024424;NR_024423	TSS1500;TSS200				NA				CTD-2195M18.1	ENST00000505626.1	TSS200	CTD-2195M18.1;CTD-2195M18.1;CTD-2195M18.1;CTD-2195M18.1	ENST00000507582.1;ENST00000507628.1;ENST00000505626.1;ENST00000513844.1	TSS1500;TSS200;TSS200;TSS200	chr5:6581745-6582535	3		NA		NA	NA	TRUE	NA	NA	NA
9444	cg06900101	9444	chr14	91114840	+	35717922	NA	AACCCCRAATCTACAAAAAATTCTATAAATTAACTAAACRTAAAAAACAC		II			NA	NA	NA	NA	NA	NA		OpenSea	AACCTCCCAGGGCCCAAGCGATCCTCCCATCTTAGCCTCCCAAGGTGCTGGGACCACAGG[CG]TGCTCCCCACGCCCAGCTAATTTATAGAATTTTTTGTAGACCCGGGGTTTCAACATGCTA	ACCCCGGGTCTACAAAAAATTCTATAAATTAGCTGGGCGTGGGGAGCACG	TTC7B	NM_001010854	Body				TRUE				RP11-1078H9.5	ENST00000557007.1	5'UTR	TTC7B;RP11-1078H9.5;TTC7B	ENST00000556749.1;ENST00000557007.1;ENST00000556490.1	3'UTR;5'UTR;3'UTR		NA		NA		NA	NA	TRUE	NA	NA	intermediateMethylation
9472	cg06924657	9472	chr7	150381630	+	99801306	NA	TCCATATCTTTTTCCTTTTAACCTACTAATATTACAAATTACATCACTAC		II			NA	NA	NA	NA	NA	NA		OpenSea	GTATTCCTAGGAACCCAAACCTTTGCACATGTACATGTACATATCACTTATGTTAGGAAA[CG]CAGTGATGTAATTTGCAATATTAGTAGGTCAAAAGGAAAAAGACATGGAATTATATCAGT	CGCAGTGATGTAATTTGCAATATTAGTAGGTCAAAAGGAAAAAGACATGG	GIMAP2	NM_015660	TSS1500				NA				GIMAP2;GIMAP2	ENST00000223293.5;ENST00000474605.1	TSS1500;TSS1500	GIMAP2;GIMAP2;GIMAP2	ENST00000487388.1;ENST00000223293.5;ENST00000474605.1	TSS1500;TSS1500;TSS1500		NA		NA		NA	NA	NA	NA	NA	NA
9481	cg06931676	9481	chr19	13856175	-	31657100	NA	TTCATTTATTAATAAAACCCRACTTTAAAACAAAAATAAAACCTAACACC		II			NA	NA	NA	NA	NA	NA	chr19:13858446-13858904	N_Shelf	CTATGTAAGAATTCATTTGTTAGTAGAGCCCGGCTTTAGAACAGAGATGGAACCTGGCAC[CG]AATAATAAAGCATGGGGAGGCCGGGCGCAGTGGCTCATGCCTGTAATCCCAGCACTTTGG	CGGTGCCAGGTTCCATCTCTGTTCTAAAGCCGGGCTCTACTAACAAATGA							NA				CCDC130	ENST00000540216.1	5'UTR	CCDC130	ENST00000540216.1	5'UTR		NA		NA		NA	NA	TRUE	NA	NA	intermediateMethylation
9533	cg06972155	9533	chr3	53422364	-	2704465	NA	TAAAAAAAACTTCCAATCCCTAAAACAAAATAACCTACCTTTAAAAATTC		II			NA	NA	NA	NA	NA	NA		OpenSea	AAACAGTTACCTGAAAGAAACTTCCAGTCCCTGGAGCAAGGTGGCCTACCTTTGGAAGTT[CG]TAGTCTAATGTTGACTGGTTGGTTTTGGGAATTGCTTCTGCCACCTTTCACCAAAGGAAA	GAAAGAAACTTCCAGTCCCTGGAGCAAGGTGGCCTACCTTTGGAAGTTCG							NA				SNORA26	ENST00000391306.1	TSS1500	SNORA26	ENST00000391306.1	TSS1500		NA		NA		NA	NA	NA	NA	NA	intermediateMethylation
9593	cg07010221	9593	chr5	154205548	-	28618972	NA	AAAAATACTCTTTTAAACATCATAAATTAACAATTTCTATTAATATCCAC		II			NA	NA	NA	NA	NA	NA		OpenSea	GCAGGACGATCAGAAATGCTCTTTTGGACATCATGAATTGGCAATTTCTATTAGTATCCA[CG]TGGAGATGTCAAGGAGGGAGTTGGATATTTCAGCTTGGAATTCAGTAGAGAGTTCTGGGC	GAAATGCTCTTTTGGACATCATGAATTGGCAATTTCTATTAGTATCCACG	FAXDC2	NM_032385	Body		chr5:154205315-154205315		NA				C5orf4	ENST00000523997.1	3'UTR	C5orf4;C5orf4;C5orf4;C5orf4;C5orf4	ENST00000524250.1;ENST00000423554.1;ENST00000522825.1;ENST00000519258.1;ENST00000523997.1	TSS1500;3'UTR;3'UTR;3'UTR;3'UTR		NA		NA		NA	NA	NA	NA	NA	NA
9606	cg07016356	9606	chr2	219032435	+	84702987	NA	CRTCAACCTCAAAACCATTTAAACCAACTAATCATTAACAATAATTATAC		II			NA	NA	NA	NA	NA	NA		OpenSea	CAGGCTTTTTGAGGGTATTTGAATGGAACACAAACCCTCCTTTGCCGCCAGCCACTCTTT[CG]CACAATCACTGCCAATGACCAGTTGGTTTAAATGGCCCTGAGGCTGACGGCATAGGCCAC	CGCACAATCACTGCCAATGACCAGTTGGTTTAAATGGCCCTGAGGCTGAC	CXCR1	NM_000634	TSS1500				NA				CXCR1;CXCR1	ENST00000295683.2;ENST00000421691.2	TSS1500;TSS1500	CXCR1;CXCR1	ENST00000295683.2;ENST00000421691.2	TSS1500;TSS1500		NA		NA		NA	NA	TRUE	NA	NA	NA
9643	cg07045803	9643	chr4	160125667	-	81803827	NA	ATTTCCCTCATACCCATTATTCTTTATTTAAACTTAAAATAATACTCAAC		II			rs77299128	0.010426	NA	NA	NA	NA		OpenSea	TCAGATCAAGTATTTCCCTCATGCCCATTATTCTTTGTTTAGACTTGGGATAATGCTCAG[CG]GGGATCATACAGTTCTGATTGCCCCAGAGGCTTTCTATCTGTTTACATTGGAAGGTGAAC	TTTCCCTCATGCCCATTATTCTTTGTTTAGACTTGGGATAATGCTCAGCG							TRUE		4:160125615-160125704	Unclassified_Cell_type_specific							chr4:160125520-160126035	3		NA		NA	NA	TRUE	NA	NA	intermediateMethylation
9654	cg07059979	9654	chr9	106837511	-	91741363	NA	ACCTTAAAAATAACTATCAAAATACTTTATAAACAAAAAACACCTAACAC		II			NA	NA	NA	NA	NA	NA		OpenSea	TTCATACTTGTGCCTTAAGAATAACTGTCAGAGTACTTTGTAAACAGAAGGCACCTAACA[CG]TGTTTACAAAATAAACTCCAAAGATTGCAAATACAATTTTAAAGATACTAAAGGATCAAT	CGTGTTAGGTGCCTTCTGTTTACAAAGTACTCTGACAGTTATTCTTAAGG							NA											NA	chr9:106837045-106837570	3		NA	NA	NA	NA	NA	intermediateMethylation
9672	cg07073803	9672	chr5	110796953	+	95782596	NA	TACCTTATCAACTTACTACAATAAATCTCAAAATATTCTCAATTCTATAC		II			NA	NA	NA	NA	NA	NA		OpenSea	CTAAAATGACAAAAGCCCCAAATACGTTCTCAGTCCTTCTCAACCTTTCAGAGCATGGCA[CG]CATAGAATTGAGAATATTCTGAGATTCACTGTAGTAAGCTGACAAGGCAGCTTCTAGCCA	CGCATAGAATTGAGAATATTCTGAGATTCACTGTAGTAAGCTGACAAGGC	CAMK4	NM_001744	Body				NA		5:110796831-110797380	Unclassified_Cell_type_specific				CAMK4;CAMK4;CAMK4	ENST00000502916.1;ENST00000514007.1;ENST00000515231.1	5'UTR;3'UTR;3'UTR		NA		NA	chr5:110796753-110797839	6	NA	NA	NA	NA	NA
9676	cg07074974	9676	chr2	161255064	+	5721448	NA	AATACTTAATATCCTACAATATCCAACTCAATTTCTCATAAAAAAAAATC		II			NA	NA	NA	NA	NA	NA		OpenSea	CCAAAATAACTTCTTAAAGTGGTTTTCACTAGGGGTGTGTGATTAGCCATTTAGGCTGGA[CG]ATTCTTCCTTATGAGAAACTGAGCTGGACACTGCAGGATATTAAGTATCCCTGGTGTCTG	ATACTTAATATCCTGCAGTGTCCAGCTCAGTTTCTCATAAGGAAGAATCG	RBMS1;RBMS1	NM_002897;NM_016836	Body;Body				TRUE				RBMS1;RBMS1;RBMS1;RBMS1	ENST00000409972.1;ENST00000409075.1;ENST00000409289.2;ENST00000474820.1	5'UTR;5'UTR;5'UTR;3'UTR	RBMS1;RBMS1;RBMS1;RBMS1;RBMS1;RBMS1	ENST00000477486.1;ENST00000409972.1;ENST00000409075.1;ENST00000409289.2;ENST00000474820.1;ENST00000491781.1	3'UTR;5'UTR;5'UTR;5'UTR;3'UTR;3'UTR		NA		NA		NA	NA	TRUE	NA	NA	intermediateMethylation
9708	cg07099118	9708	chr2	102026463	+	26725205	NA	ATATTCCAATAAAATATCTAACTTAATTTCAAAAACCCAAAAATAATTTC		II			NA	NA	NA	NA	NA	NA		OpenSea	ACTGAAGCAACTCCCAAGAGCCACATTGGTCGAAAGGATCAAACCTGCCCATATCGACAA[CG]AAACCATCTTTGGGCTTTTGAAATCAAGCCAGACATTTTACTGGAACATGTCTGCAAAAC	TGTTCCAGTAAAATGTCTGGCTTGATTTCAAAAGCCCAAAGATGGTTTCG	RFX8	NM_001145664	Body				NA				RFX8	ENST00000540519.1	3'UTR	RFX8;RFX8	ENST00000481179.1;ENST00000540519.1	3'UTR;3'UTR	chr2:102026245-102026595	3		NA		NA	NA	NA	NA	NA	NA
9734	cg07109965	9734	chr6	16401143	-	84773405	NA	ACTCCAACCCAATAATTCCCACATACTAATCTAAAAACCAAAACCAATCC		II			NA	NA	NA	NA	NA	NA		OpenSea	TATTGGCTAACACTCCAACCCAGTAGTTCCCACATGCTGGTCTGAGAACCAGGGCCAATC[CG]TGGAAATGAAGAAAAATAAAGACAACATAGTAAATGTACCATAATATTAAATTTCTAGGA	CGGATTGGCCCTGGTTCTCAGACCAGCATGTGGGAACTACTGGGTTGGAG	ATXN1;ATXN1	NM_001128164;NM_000332	5'UTR;5'UTR				TRUE				ATXN1;ATXN1	ENST00000244769.3;ENST00000436367.1	5'UTR;5'UTR	ATXN1;ATXN1	ENST00000244769.3;ENST00000450222.1	5'UTR;5'UTR		NA		NA		NA	NA	TRUE	NA	NA	NA
9775	cg07138452	9775	chr17	17141020	-	95728398	76669560	TATAAAAAATACAAAAAACAACCATCACATAACACAAAAAAAACACAACA	TATAAAAAATACGAAAAACGACCGTCACGTAACGCGAAAAAAACGCGACG	I	C	Grn	NA	NA	NA	NA	NA	NA	chr17:17140117-17141080	Island	CTACATTGAGAGTATGGAAGGTGCGGGAGACGGCCGTCACGTGACGCGGAGAAGGCGCGG[CG]CCCGTGGGAGGTTGGTTGCAGAACTCGGAACCGCTGTGCGCGCGCATGTGTGGGATTCGG	CGCCGCGCCTTCTCCGCGTCACGTGACGGCCGTCTCCCGCACCTTCCATA	FLCN;FLCN	NM_144606;NM_144997	TSS1500;TSS1500				NA	17:17081708-17081790	17:17139889-17141270	Promoter_Associated	FLCN;FLCN	ENST00000285071.4;ENST00000389171.4	TSS1500;TSS1500	FLCN;FLCN;FLCN	ENST00000285071.4;ENST00000417064.1;ENST00000389171.4	TSS1500;TSS1500;TSS1500	chr17:17140385-17141190	3		NA		NA	NA	TRUE	NA	NA	intermediateMethylation
9826	cg07172007	9826	chr12	26133416	-	57698288	NA	TCCRTAATCATTTCTATACCTTCACCAAACACTAAAATTCCAAAAACTAC		II			NA	NA	NA	NA	NA	NA		OpenSea	AAGACCCTTCCTCCGTAATCATTTCTGTGCCTTCACCAAACACTGGAATTCCAGAGACTG[CG]TCTTCCAAACAGGGTTTGATTTTTTTCGGGGATTGAGATTTTTGGGGATGATTTCCATTT	CGCAGTCTCTGGAATTCCAGTGTTTGGTGAAGGCACAGAAATGATTACGG	RASSF8;RASSF8;RASSF8	NM_007211;NM_001164747;NM_001164748	5'UTR;5'UTR;5'UTR				TRUE				RASSF8;RASSF8;RASSF8;RASSF8	ENST00000381352.3;ENST00000538081.1;ENST00000405154.1;ENST00000542865.1	5'UTR;5'UTR;5'UTR;5'UTR	RASSF8;RASSF8;RASSF8;RASSF8	ENST00000381352.3;ENST00000538081.1;ENST00000535907.1;ENST00000542865.1	5'UTR;5'UTR;5'UTR;5'UTR		NA		NA		NA	NA	TRUE	NA	NA	intermediateMethylation
9828	cg07174911	9828	chr8	28747617	-	67715852	66775530	TCATAAAAACTATAATCACCTTTCCTTTTCCTCCCTTTCCTCTCCAAACA	TCATAAAAACTATAATCGCCTTTCCTTTTCCTCCCTTTCCTCTCCGAACG	I	C	Grn	NA	NA	NA	NA	NA	NA	chr8:28748070-28748431	N_Shore	CCCCTCCAGGCATCATGGGAACTGTGGTCGCCTTTCCTTTTCCTCCCTTTCCTCTCCGAA[CG]CCTCCTTCCGTCAGCTCAAATTCATCCCAGCCGCCAATGCATCCTCCCTCTCCACCCCAG	TCATGGGAACTGTGGTCGCCTTTCCTTTTCCTCCCTTTCCTCTCCGAACG	HMBOX1;HMBOX1;INTS9;INTS9;INTS9;INTS9;INTS9;INTS9	NM_001135726;NM_024567;NM_001145159;NM_018250;NM_001145159;NM_018250;NM_001172562;NR_026826	TSS1500;TSS1500;1stExon;1stExon;5'UTR;5'UTR;TSS200;Body				NA	8:28803218-28804138	8:28747290-28748133	Promoter_Associated	HMBOX1;HMBOX1;HMBOX1;HMBOX1;HMBOX1;INTS9;INTS9;INTS9;INTS9;INTS9;AC108449.3	ENST00000403668.2;ENST00000558662.1;ENST00000523613.1;ENST00000519047.1;ENST00000355231.5;ENST00000416984.2;ENST00000416984.2;ENST00000397363.4;ENST00000521777.1;ENST00000521022.1;ENST00000558283.1	TSS1500;TSS1500;TSS1500;TSS1500;TSS1500;1stExon;5'UTR;TSS200;TSS200;TSS200;5'UTR	HMBOX1;HMBOX1;HMBOX1;HMBOX1;HMBOX1;HMBOX1;HMBOX1;INTS9;INTS9;INTS9;INTS9;INTS9;INTS9;INTS9;INTS9;INTS9;INTS9;INTS9;INTS9;AC108449.3	ENST00000403668.2;ENST00000519662.1;ENST00000523613.1;ENST00000560357.1;ENST00000519047.1;ENST00000560269.1;ENST00000355231.5;ENST00000416984.2;ENST00000416984.2;ENST00000523436.1;ENST00000523303.1;ENST00000397363.4;ENST00000521777.1;ENST00000520983.1;ENST00000518510.1;ENST00000520184.1;ENST00000522363.1;ENST00000521022.1;ENST00000520831.1;ENST00000558283.1	TSS1500;TSS1500;TSS1500;TSS1500;TSS1500;TSS1500;TSS1500;1stExon;5'UTR;TSS200;TSS200;TSS200;TSS200;TSS200;TSS200;TSS200;TSS200;TSS200;TSS200;5'UTR	chr8:28747405-28748235	3		NA		NA	NA	NA	NA	NA	lowMethylation
9852	cg07188038	9852	chr16	49878427	+	77748427	NA	TTTACAAAACTTAAATTCACCRTAAAAATCAATCTTTATAAACCCCTCCC		II			NA	NA	NA	NA	NA	NA		OpenSea	CTCTCCCAGCCGGGTGTCCTGCAGCTCCCACCTCCTCATCAGGAACAGAGGCTGGGGCAG[CG]GGAGGGGCCCACAAAGACTGACTCTCACGGTGAACCCAAGTCCTGCAAAGGCCTGTGCTC	CGGGAGGGGCCCACAAAGACTGACTCTCACGGTGAACCCAAGTCCTGCAA	ZNF423	NM_001271620	5'UTR				NA				ZNF423;ZNF423	ENST00000563137.2;ENST00000562520.1	5'UTR;5'UTR	ZNF423;ZNF423	ENST00000563137.2;ENST00000562520.1	5'UTR;5'UTR	chr16:49878360-49878610	3		NA		NA	NA	NA	NA	NA	NA
9899	cg07222421	9899	chr1	155718648	-	39800264	NA	AAAAATCCTTATCAAATTTTTATTTCATATCCTTTTCCCCCTAATTTCTC		II			NA	NA	NA	NA	NA	NA	chr1:155715297-155715908	S_Shelf	TGTTGGTCCTTAGGAGTCCTTGTCAGATTTTTGTTTCATGTCCTTTTCCCCCTAATTTCT[CG]GGCATTCTAATGATGTTGTTCCCTCCCCACCCCTTAAAAAGGATAAAAAGAAGGGCTTTG	GGAGTCCTTGTCAGATTTTTGTTTCATGTCCTTTTCCCCCTAATTTCTCG	MSTO2P	NR_024117	Body				NA											NA		NA		NA	NA	TRUE	NA	NA	NA
9901	cg07222912	9901	chr6	11584784	-	71784928	NA	ACATAATAAAAATAAACRTTTTTTCACATACACTAACCTACTCATTCCAC		II			NA	NA	NA	NA	NA	NA		OpenSea	ACATTGCGCAAGCATAATGGAAGTAAACGTTTTTTCACATACACTGACCTACTCATTCCA[CG]TAATTACTCCGTGGAAATATATTTTCTTCTTCCTTGGTAATTTTTTTTATTCATTCACAC	CGTGGAATGAGTAGGTCAGTGTATGTGAAAAAACGTTTACTTCCATTATG							TRUE										chr6:11584560-11584810	3		NA		NA	NA	NA	NA	NA	NA
9914	cg07232711	9914	chr11	85859878	-	59754168	NA	CTACACCCCATACATCCCCATCAAAAACTAAATTAATAATTAAATTCCTC		II			NA	NA	NA	NA	NA	NA		OpenSea	AATTCTGTACCCTGCACCCCATGCATCCCCATCAAAAGCTGGGTTGATGATTGGATTCCT[CG]AGCTGGCGTGGGAGTGGGAGAGCTGGAACAAGGGAGCAGGGAGAGGAAGGGAACCAGGGC	TGCACCCCATGCATCCCCATCAAAAGCTGGGTTGATGATTGGATTCCTCG							TRUE										chr11:85859440-85859890	3		NA		NA	NA	TRUE	NA	NA	NA
9945	cg07256817	9945	chr7	872480	-	26641902	NA	TTCATCCTAATAACTAAATAATTAATCATCRCACATAACTTACTAACTTC		II			NA	NA	NA	NA	NA	NA		OpenSea	AACTGAATCTGTTCATCCTGGTGACTGGGTGGTTAGTCATCGCACATGGCTTGCTGGCTT[CG]ACCCCACCCAGGTGGTTGTGATGTTGAGAAGATGTCTCTGTGGTGATGCCTGGTGTTTGT	TCATCCTGGTGACTGGGTGGTTAGTCATCGCACATGGCTTGCTGGCTTCG	SUN1;SUN1;SUN1;SUN1;SUN1	NM_001171946;NM_025154;NM_001171945;NM_001171944;NM_001130965	Body;5'UTR;Body;Body;Body				NA		7:871413-872712	Promoter_Associated	SUN1;SUN1;SUN1	ENST00000425407.2;ENST00000469755.1;ENST00000389574.3	5'UTR;TSS200;5'UTR	SUN1;SUN1;SUN1;SUN1;SUN1;SUN1;SUN1;SUN1;SUN1	ENST00000425407.2;ENST00000467483.1;ENST00000483996.1;ENST00000469755.1;ENST00000389574.3;ENST00000427969.1;ENST00000450538.1;ENST00000340926.3;ENST00000413171.2	5'UTR;5'UTR;5'UTR;TSS200;5'UTR;5'UTR;5'UTR;5'UTR;5'UTR	chr7:872360-872575	3		NA		NA	NA	NA	NA	NA	intermediateMethylation
10006	cg07307861	10006	chr3	6899514	+	66674593	NA	CCTTCCTAAATCAAATACTCACTTAAAAATTAATAACTATAACCATACCC		II			NA	NA	NA	NA	NA	NA	chr3:6902823-6903516	N_Shelf	TGGTGCTGGTGCCTGGCTAGAAAAATAGGTCTATGCTTCCTAGCTCCTCTAACCAGCCTA[CG]GGCATGGCCACAGTTATTAATTCCTAAGTGAGCATTTGACTCAGGAAGGACCAATCAAAG	CGGGCATGGCCACAGTTATTAATTCCTAAGTGAGCATTTGACTCAGGAAG							NA							GRM7;GRM7	ENST00000448328.2;ENST00000443259.1	5'UTR;3'UTR	chr3:6899405-6899595	3		NA		NA	NA	NA	NA	NA	NA
10098	cg07379508	10098	chr2	171630114	-	2786295	NA	ATAATATTTTAAAACTTACTCTATAACATACATATAAAAAATTAATACCC		II			NA	NA	NA	NA	NA	NA	chr2:171627225-171628062	S_Shelf	AAGCATTTGTTATAGTATTTTGAAGCTTGCTCTGTGACATACATATAAGAAGTTAGTACC[CG]TTTCACCTATAAGATTCTGAACTTCTCAAAGTAGAGTATCTTCATCTTTGTGTCCCCAGA	CGGGTACTAACTTCTTATATGTATGTCACAGAGCAAGCTTCAAAATACTA							NA				AC007405.6;AC007405.6	ENST00000429172.1;ENST00000426475.1	5'UTR;5'UTR	AC007405.6;AC007405.6	ENST00000429172.1;ENST00000426475.1	5'UTR;5'UTR		NA		NA		NA	NA	TRUE	NA	NA	NA
10100	cg07380771	10100	chr2	28639896	-	69615919	NA	TAAAATAATCCCATTAAAAAATCTCCTAAATAAACCTTCCAAACAAAACC		II			NA	NA	NA	NA	NA	NA		OpenSea	TTAAGTAATGGTGAAATGGTCCCATTGGAGAGTCTCCTAAATAGACCTTCCAGGCAGAAC[CG]CAAGCTCAAAATCTTTGTATAGTTTTGAAAATTGAGGAGTAGCTTTGTTTGGAAGCCTTT	GAAATGGTCCCATTGGAGAGTCTCCTAAATAGACCTTCCAGGCAGAACCG							NA				FOSL2	ENST00000379619.1	3'UTR	FOSL2	ENST00000379619.1	3'UTR		NA		NA	chr2:28639793-28641445	6	NA	NA	NA	NA	intermediateMethylation
10128	cg07395500	10128	chr12	118818345	-	72668532	NA	AAAAAATACTTAATCTATAATAACCTTATATATATAAATTTAACCATAAC		II			rs117730538	0.010417	NA	NA	NA	NA	chr12:118814014-118814839	S_Shelf	GCATTTCAGATAAGGGATACTTAATCTGTAGTAACCTTGTGTGTATGAGTTTGACCATAG[CG]CTTCCAAAGACCATGTATGTTTACAATTTCTCCACTTTAAATTAATTACATTTAATCAGT	AGGGATACTTAATCTGTAGTAACCTTGTGTGTATGAGTTTGACCATAGCG	SUDS3	NM_022491	Body				NA											NA		NA		NA	NA	TRUE	NA	NA	NA
10162	cg07418777	10162	chr10	12944035	+	99725466	NA	ATTCTCCTAATACCACCAAATACTTAACRTATAATATAAATAACTACRAC		II			NA	NA	NA	NA	NA	NA		OpenSea	ATGCTTTCCACCGGGTCTCCCTGTGTATGTAATGTGTCCCCCTCCCCAGTCTCCATGGCA[CG]CCGTAGCTATTCACACCACACGCCAAGTACCTGGTGGCACTAGGAGAATGTGACTCAAGG	CGCCGTAGCTATTCACACCACACGCCAAGTACCTGGTGGCACTAGGAGAA	CCDC3	NM_031455	Body				NA		10:12943730-12945494	Unclassified							chr10:12943965-12944395	3		NA		NA	NA	TRUE	NA	NA	NA
10182	cg07442950	10182	chr12	27532555	-	49669183	NA	ATAAAAAATATCAACAATATCAAATTCAAAACAAAAATCAACAAAAAATC		II			NA	NA	NA	NA	NA	NA		OpenSea	ACCAGGGGAGAATGAGAAGTGTCAGCAGTGTCAGATTCAAGGCAGGGATCAGCAAGAGAT[CG]CAAGAGAGAAGGAGGATCTTCGCTGGGACAGTTTTAGTGGGGCAGGGGTTGTGGAAGGTT	TGAGAAGTGTCAGCAGTGTCAGATTCAAGGCAGGGATCAGCAAGAGATCG	ARNTL2;ARNTL2;ARNTL2;ARNTL2;ARNTL2	NM_020183;NM_001248002;NM_001248004;NM_001248005;NM_001248003	Body;Body;Body;Body;Body		chr12:27532512-27532512		NA											NA		NA		NA	NA	NA	NA	NA	NA
10197	cg07453428	10197	chr6	127093391	-	23616547	NA	AAAAAATATATTCCAAATATTCATATACCCCACTATAATACAATACTACC		II			NA	NA	NA	NA	NA	NA		OpenSea	GTTTTCACTCTGGAGAATATATTCCAGGTGTTCATGTGCCCCACTGTAGTGCAGTGCTGC[CG]TCTCTTGAGTGTAGGCATGCTAGTGCCAGTGGAGCAATAAACTAGCCTTAGCAGTTTAAG	CGGCAGCACTGCACTACAGTGGGGCACATGAACACCTGGAATATATTCTC							NA				RP11-73O6.4	ENST00000563385.1	5'UTR	RP11-73O6.4	ENST00000563385.1	5'UTR		NA		NA		NA	NA	NA	NA	NA	NA
10198	cg07454092	10198	chr13	52435964	+	90637196	NA	AAAACTTTATATAAAATAAATCACTTCTCTTACTACTTTCCAAATTCTTC		II			NA	NA	NA	NA	NA	NA		OpenSea	CCAAGTAGAATAAACCTCAAGACCAAGACACATCATAGTCAAACTATCAAAAGCCAAAGA[CG]AAGAATCTGGAAAGCAGCAAGAGAAGTGATTCATCCCACACAAAGCCCCCACCAGAACAT	GGGCTTTGTGTGGGATGAATCACTTCTCTTGCTGCTTTCCAGATTCTTCG	CCDC70	NM_031290	TSS200				NA				CCDC70	ENST00000242819.4	TSS200	CCDC70	ENST00000242819.4	TSS200	chr13:52435860-52436275	3		NA		NA	NA	NA	NA	NA	NA
10201	cg07455496	10201	chr8	81695750	+	51627979	NA	AAAATCTATAATATCCCCTTCCCCCATTAAACAAACTAAATAAAAATCAC		II			NA	NA	NA	NA	NA	NA		OpenSea	TTAAGTCCATTCTTGTTCTGACTCCATGTTCTCCTAGCAACTGGGGTAGCCTTTGGATAA[CG]TGACTTCCATTCAGCTTGCCTAATGGGGGAAGGGGACATCATAGATTTCTTATTGGCATT	CGTGACTTCCATTCAGCTTGCCTAATGGGGGAAGGGGACATCATAGATTT	ZNF704	NM_001033723	Body				NA				ZNF704	ENST00000520336.1	3'UTR	ZNF704	ENST00000520336.1	3'UTR		NA		NA	chr8:81695572-81696191	6	NA	NA	NA	NA	NA
10239	cg07492840	10239	chr6	50783531	+	3792270	NA	ATATCCATATTTCTTTTTCAAATTACRCACATACTCTCCTAAATAAAACC		II			NA	NA	NA	NA	NA	NA	chr6:50787286-50788091	N_Shelf	GAAATAAATGCAAATGAAAGAGGAAAGTACGAGTGTTAACTATCTGGGATGTCTCAAGTG[CG]GTTCCACCTAGGAGAGCATGTGCGTAACCTGAAAAAGAAATATGGACATAAGGCAAGATA	TGTCCATATTTCTTTTTCAGGTTACGCACATGCTCTCCTAGGTGGAACCG							NA										chr6:50783240-50783835	3		NA		NA	NA	NA	NA	NA	intermediateMethylation
10252	cg07503069	10252	chr2	241084049	+	86762364	79795927	CAAAACCCCAATACCAAAACAAAAAACACATTCCTAAAACCCTAATAACA	CAAAACCCCAATACCGAAACAAAAAACACGTTCCTAAAACCCTAATAACG	I	A	Red	NA	NA	NA	NA	NA	NA		OpenSea	CTGGCCTCAGAGCCCAGGCTCCTGCTGCTGACTCACTTCCCAGCTCCTCTCTCTCCAGCC[CG]CCATCAGGGCCCCAGGAACGTGCCCCCTGCTTCGGCACTGGGGCTCTGCTTGCTGCCTGG	CAGAGCCCCAGTGCCGAAGCAGGGGGCACGTTCCTGGGGCCCTGATGGCG							NA				OTOS	ENST00000391989.2	TSS200	OTOS	ENST00000391989.2	TSS200	chr2:241083880-241084390	3		NA		NA	NA	NA	NA	NA	NA
10331	cg07563725	10331	chr11	95408124	+	92701412	NA	TTACTCTATTATACCCCAAAATAATAACCTTAAAAAATTCCTATCACTTC		II			NA	NA	NA	NA	NA	NA		OpenSea	CTTCTTTAACCAAAGCACGATGATTTTCATTTGGCCTAAACCTCTTCTATCATAAGTAGG[CG]AAGTGACAGGAATTTTCCAAGGTCACCACTCTGGGGTACAATAGAGTAAGAAACTAGGTA	TACTCTATTGTACCCCAGAGTGGTGACCTTGGAAAATTCCTGTCACTTCG					chr11:95407920-95407920		TRUE											NA		NA		NA	NA	TRUE	NA	NA	NA
10372	cg07587588	10372	chr8	81083356	+	72770916	21601250	TCTAAAAAATAACAAAAAAACTAACATCAAAAACTAACAACCATAATACA	TCTAAAAAATAACGAAAAAACTAACGTCAAAAACTAACGACCGTAATACG	I	C	Grn	NA	NA	NA	NA	NA	NA	chr8:81083320-81084057	Island	TCCAGTCACTTACAGGAGCTGGCTGCGCCGTGCTCCCTTCACGCGGCTTTCCACCCAAAG[CG]CATCACGGCCGCCAGCCCCTGACGCTAGCCCCTTCGCCACCTCCCAGAACCTTCTCTCCC	CGCATCACGGCCGCCAGCCCCTGACGCTAGCCCCTTCGCCACCTCCCAGA	TPD52;TPD52	NM_005079;NM_001025253	Body;Body				NA	8:81245892-81246604	8:81082716-81084056	Promoter_Associated	TPD52;TPD52	ENST00000519303.1;ENST00000519303.1	1stExon;5'UTR	TPD52;TPD52;TPD52	ENST00000519303.1;ENST00000519303.1;ENST00000519250.1	1stExon;5'UTR;3'UTR	chr8:81083320-81083615	3		NA		NA	NA	TRUE	NA	NA	NA
10379	cg07594977	10379	chr10	12209668	+	88803341	NA	CCCTTCTTAAAATTTTAAACCCAAATATAACACTAACCATTTTTATAAAC		II			NA	NA	NA	NA	NA	NA		OpenSea	GGCAAATCTACATTAAACTAAGTTGAATACAAAGTCTTAGTGAAGAAGGCCTGGTGGTCT[CG]TTTACAAAAATGGCCAGTGTCATATTTGGGCTTAAAATTTCAAGAAGGGCACTTCAAATG	CCTTCTTGAAATTTTAAGCCCAAATATGACACTGGCCATTTTTGTAAACG	SEC61A2;SEC61A2;SEC61A2;NUDT5	NR_024576;NM_001142627;NR_024577;NM_014142	Body;Body;Body;3'UTR				NA				NUDT5;NUDT5;NUDT5;SEC61A2	ENST00000491614.1;ENST00000378937.3;ENST00000537776.1;ENST00000495368.1	3'UTR;3'UTR;3'UTR;5'UTR	NUDT5;NUDT5;NUDT5;SEC61A2	ENST00000491614.1;ENST00000378937.3;ENST00000537776.1;ENST00000495368.1	3'UTR;3'UTR;3'UTR;5'UTR		NA		NA		NA	NA	TRUE	NA	NA	NA
10383	cg07597998	10383	chr5	34806597	-	27732824	NA	AACTAAAAAAACRTACCAAAAAACTACCTTAACTATTCAAATAAAAAAAC		II			NA	NA	NA	NA	NA	NA		OpenSea	GAAAAATGCAGAACTGGGGAGACGTGCCAGGAGGCTACCTTAGCTGTTCAGGTGAGAAGA[CG]CTGTCCTAGAAAAGGGTGTCGGGAACAAGAAAGGGAAGAGGGTAGAGTGGAGGCGAGTTT	ACTGGGGAGACGTGCCAGGAGGCTACCTTAGCTGTTCAGGTGAGAAGACG	RAI14;RAI14;RAI14;RAI14;RAI14;RAI14	NM_001145525;NM_001145520;NM_001145521;NM_015577;NM_001145523;NM_001145522	Body;Body;Body;Body;Body;Body				TRUE				RAI14	ENST00000507276.1	5'UTR	RAI14;RAI14;RAI14;RAI14;RAI14;RAI14	ENST00000503222.1;ENST00000510319.1;ENST00000508777.1;ENST00000502736.1;ENST00000507276.1;ENST00000509247.1	3'UTR;3'UTR;3'UTR;5'UTR;5'UTR;5'UTR		NA		NA		NA	NA	TRUE	NA	NA	NA
10405	cg07609623	10405	chr22	25884154	-	69803881	NA	ATAAACTTTAATTTCTAAAAACCTAAATCTCCAACCTTAACCTTATACTC		II			NA	NA	NA	NA	NA	NA		OpenSea	GGAAAAAAAATGTAAGCTTTGATTTCTGAAAACCTAGATCTCCAGCCTTGGCCTTATGCT[CG]TGTCTCTAATTCTCCTCCCTCTCTCATCTTGGTGTGCATAGCCCAGGTAGCTGTGAGTGC	CGAGCATAAGGCCAAGGCTGGAGATCTAGGTTTTCAGAAATCAAAGCTTA							TRUE				CRYBB2P1	ENST00000354451.2	5'UTR	CRYBB2P1;CRYBB2P1	ENST00000354451.2;ENST00000509460.2	5'UTR;5'UTR		NA	chr22:25884001-25885028	6	chr22:25883066-25884900	6	NA	NA	NA	NA	NA
10438	cg07623425	10438	chr2	152042744	+	53624965	NA	ATATTCCCACTCCTAATTTCTTCATATATACATCAAAACCTTTACTATCC		II			NA	NA	NA	NA	NA	NA		OpenSea	CACCAGCCTGCGCGCACCATGGGGCCACCGTTCAGCAGCTGGAAGGAAGATGGCGCCTGG[CG]GACAGCAAAGGCTTTGATGCATACATGAAGAAACTAGGAGTGGGAATATCTTTGCGCAAT	TATTCCCACTCCTAGTTTCTTCATGTATGCATCAAAGCCTTTGCTGTCCG							NA				AC018731.3	ENST00000447078.1	TSS200	AC018731.3	ENST00000447078.1	TSS200		NA		NA		NA	NA	NA	NA	NA	NA
10465	cg07642404	10465	chr1	87677224	-	49690151	NA	TCTATTCCTCATAAACAAAAAATTCTATTCCTCTAAAACAAAAAACCTCC		II			NA	NA	NA	NA	NA	NA		OpenSea	ATTGGTGGGATTCTGTTCCTCATGGACAGAGGGTTCTGTTCCTCTAGGACAAAGGGCCTC[CG]TGTTTCATTGGCTGTTCCTTAGGTTCTTGCCACCTGGGCCTCATCATGGGACAACTTACC	CGGAGGCCCTTTGTCCTAGAGGAACAGAACCCTCTGTCCATGAGGAACAG	LOC101927844	NM_001290053	TSS1500				NA											NA		NA		NA	NA	NA	NA	NA	intermediateMethylation
10488	cg07661167	10488	chr10	37990439	+	6719456	72712266	AAAAAATACTCCCTCATCCCAAAAATCCCCATACATCCCAAAAACTAACA	AAAAAATACTCCCTCGTCCCAAAAATCCCCATACATCCCAAAAACTAACG	I	A	Red	NA	NA	NA	NA	NA	NA		OpenSea	CCTCCCCACGCTGGGCGGGGCACAGCTCCAGGCCGGGCCGACTCAGGCTGCGCCAGGGTC[CG]CTAGCCTCTGGGATGCATGGGGACCCCTGGGACGAGGGAGCACTCTCCTGAGCAGGAAAT	GGAGAGTGCTCCCTCGTCCCAGGGGTCCCCATGCATCCCAGAGGCTAGCG							NA	10:38030341-38030446									chr10:37990040-37990495	3		NA		NA	NA	TRUE	NA	NA	NA
10493	cg07665575	10493	chr11	36593893	+	48745889	NA	AATTACATATACCAAAAAACCCRACTAATTTAAATTATAATACACAAATC		II			NA	NA	NA	NA	NA	NA		OpenSea	AATTGGGTCTAGAGAGTACACTTCACATGGCATTGTTTGACTTTTTTTCTGCATCGCTAG[CG]ATCTGTGCATTACAACTCAAATCAGTCGGGTTTCCTGGCATATGTAATTGCCAATGTTTT	ATTACATATGCCAGGAAACCCGACTGATTTGAGTTGTAATGCACAGATCG	RAG1	NM_000448	5'UTR		chr11:36593483-36593483		NA				RAG1;RAG1	ENST00000299440.5;ENST00000534663.1	5'UTR;5'UTR	RAG1;RAG1	ENST00000299440.5;ENST00000534663.1	5'UTR;5'UTR		NA		NA		NA	NA	TRUE	NA	NA	NA
10529	cg07689561	10529	chr6	149687475	-	46645919	NA	CRCAATTCAATTATTTTAACCTTAACCTTACTACTTAAATAAAATCTATC		II			NA	NA	NA	NA	NA	NA		OpenSea	AGCTCTGAAATCGCAGTTCAGTTATTTTAACCTTAGCCTTGCTGCTTGAATGGAATCTGT[CG]CACATATGTATAGTTTGGAGATCAAAGATAAATACAGAGTTTATACACAGAATTTAGGGC	GCAGTTCAGTTATTTTAACCTTAGCCTTGCTGCTTGAATGGAATCTGTCG	TAB2;TAB2;TAB2	NM_001292035;NM_001292034;NM_015093	Body;5'UTR;5'UTR				NA				TAB2;TAB2;TAB2	ENST00000392282.1;ENST00000538427.1;ENST00000367456.1	5'UTR;5'UTR;5'UTR	TAB2;TAB2;TAB2;TAB2	ENST00000392282.1;ENST00000538427.1;ENST00000367456.1;ENST00000470466.1	5'UTR;5'UTR;5'UTR;5'UTR	chr6:149687420-149687675	3		NA		NA	NA	NA	NA	NA	intermediateMethylation
10567	cg07720865	10567	chr2	103352342	+	81742326	NA	TAAATTATACCCATCTACCTTTAAACAAAAAATATACATTACACAATAAC		II			NA	NA	NA	NA	NA	NA	chr2:103353138-103353414	N_Shore	AGCAAACCAGGACACGCGCGCGCGCACACACACACACACACACACACGATGAAACCAAAC[CG]CCATTGTGCAATGCACACCCTTTGTCCAAAGGTAGATGGGTACAATTCACTCTGATCTGC	CGCCATTGTGCAATGCACACCCTTTGTCCAAAGGTAGATGGGTACAATTC	MFSD9	NM_032718	Body				NA	2:102718728-102718775			TMEM182;TMEM182	ENST00000409528.1;ENST00000409173.1	TSS1500;TSS1500	TMEM182;TMEM182;TMEM182;TMEM182;MFSD9;MFSD9	ENST00000454536.1;ENST00000409173.1;ENST00000469971.1;ENST00000488134.1;ENST00000421966.1;ENST00000462099.1	TSS1500;TSS1500;TSS1500;TSS1500;3'UTR;3'UTR	chr2:103351945-103353730	3		NA		NA	NA	TRUE	NA	NA	intermediateMethylation
10579	cg07725836	10579	chr1	110007630	-	39782165	NA	TAACCAAATATTTATTCAAAAAACATTCATTCTAATATACTAAAAAAAAC		II			NA	NA	NA	NA	NA	NA	chr1:110008962-110010124	N_Shore	TGTATAGATAATAGCCAAATGTTTGTTCAAAAGGCATTCATTCTGATGTGCTGGGGGGAG[CG]GTTGGGGGGGCGGACCTGCAGGAATGACTTGGATGAGACGGATACATATTTACAAGCCAG	CGCTCCCCCCAGCACATCAGAATGAATGCCTTTTGAACAAACATTTGGCT	SYPL2	NM_001040709	TSS1500				NA										chr1:110007085-110007815	3		NA		NA	NA	TRUE	NA	NA	NA
10598	cg07738413	10598	chr3	25777857	+	77643599	NA	TATCTACCTTCTTAAAAATTACAACRCACATTAAACCTAAAACTAACCAC		II			NA	NA	NA	NA	NA	NA		OpenSea	TACCTGTATTAATTTCTGTCTCTTTGAAATCCTTAAAAATGTTTTTCCAATCTCCTTTAA[CG]TGGTCAGTTTTAGGCTTAATGTGCGCTGTAACTCTTAAGAAGGTAGACATATTAAAGAGC	CGTGGTCAGTTTTAGGCTTAATGTGCGCTGTAACTCTTAAGAAGGTAGAC	NGLY1;NGLY1;NGLY1;NGLY1	NM_018297;NM_001145293;NM_001145294;NM_001145295	Body;Body;Body;Body				NA				NGLY1	ENST00000422724.2	3'UTR	NGLY1;NGLY1;NGLY1	ENST00000496726.1;ENST00000422724.2;ENST00000493324.1	TSS200;3'UTR;3'UTR		NA		NA		NA	NA	NA	NA	NA	intermediateMethylation
10627	cg07754887	10627	chr7	95622982	-	88776293	NA	TAAAAAATAATTACTTCCCCTAATAACCACATACATATATATCACTATAC		II			NA	NA	NA	NA	NA	NA		OpenSea	GTGTTTTTTAATAAAGAATGATTACTTCCCCTGGTGGCCACATACATGTGTGTCACTGTA[CG]CTTATACTTCCTCTGCACAACCAGCACATTGTAACTCTCTGCAGATTTCTTTAGTTGAGG	AAAGAATGATTACTTCCCCTGGTGGCCACATACATGTGTGTCACTGTACG	DYNC1I1;DYNC1I1;DYNC1I1;DYNC1I1;DYNC1I1	NM_001278421;NM_001135557;NM_001135556;NM_004411;NM_001278422	Body;Body;Body;Body;Body				NA							DYNC1I1	ENST00000519371.1	5'UTR		NA	chr7:95622715-95623067	6	chr7:95622713-95623172	4	NA	NA	NA	NA	intermediateMethylation
10681	cg07799920	10681	chr14	106893563	-	70774964	NA	AAATACCTTAAAACTACACTATAAATACCTTACATCAATAAAACCTAAAC		II			rs10133808	0.386642	NA	NA	NA	NA		OpenSea	CCCCAGGAAGCAGGTGCCTTAGAACTGCACTGTAGATGCCTTGCATCAGTGGAACCTGGG[CG]TGTGTCTGGGATCTTGTAGGTAGTGTGGAGAGCAGAGCACAGCTCCATTTCTCCTCACTC	CGCCCAGGTTCCACTGATGCAAGGCATCTACAGTGCAGTTCTAAGGCACC							NA											NA		NA		NA	NA	NA	NA	NA	NA
10742	cg07848310	10742	chr5	43603786	-	52699893	50700562	CTTTAAAAAACAACAAAAATCATACAAAATCATTTCAACCCTCAAAATCA	CTTTAAAAAACAACGAAAATCGTACGAAATCATTTCGACCCTCAAAATCG	I	A	Red	NA	NA	NA	NA	NA	NA	chr5:43602977-43603650	S_Shore	AGATATTTGCAGCTTTGGGGGACAGCGAGAGTCGTACGGGGTCATTTCGGCCCTCAAGAT[CG]GGGGTGGTGGAGAGGGAGGTCATAGAGGACTTTCGATGGGCGGTTCATCCAGAGAGGTGG	CTTTGGGGGACAGCGAGAGTCGTACGGGGTCATTTCGGCCCTCAAGATCG	NNT;NNT	NM_182977;NM_012343	5'UTR;5'UTR				NA	5:43638505-43640082			NNT;NNT;NNT;RP11-159F24.1;NNT	ENST00000542759.1;ENST00000264663.5;ENST00000344920.4;ENST00000513560.1;ENST00000512996.1	5'UTR;5'UTR;5'UTR;TSS1500;5'UTR	NNT;NNT;NNT;NNT;NNT;RP11-159F24.1;RP11-159F24.1;RP11-159F24.1;RP11-159F24.1;RP11-159F24.1;NNT	ENST00000542759.1;ENST00000505678.1;ENST00000512422.1;ENST00000264663.5;ENST00000344920.4;ENST00000503484.1;ENST00000500258.2;ENST00000513560.1;ENST00000515466.1;ENST00000506247.1;ENST00000512996.1	5'UTR;5'UTR;5'UTR;5'UTR;5'UTR;TSS1500;TSS1500;TSS1500;TSS1500;TSS1500;5'UTR	chr5:43602485-43603935	3		NA		NA	NA	TRUE	NA	NA	NA
10755	cg07857278	10755	chr19	45883112	-	90723103	NA	AACAATAACTCCCAAAAATATCCAATAATATAATAACCCATCCCAAACCC		II			NA	NA	NA	NA	NA	NA	chr19:45885786-45885999	N_Shelf	GAGATGGTGTCAGCAGTGACTCCCAGGAATATCCAGTGGTGTGGTGGCCCATCCCAGGCC[CG]GCTGGGCAGGTGGCTGGCTTGCTGGGGGATGTGATGATGGTGGTAGGCATGGGAGGCACT	CGGGCCTGGGATGGGCCACCACACCACTGGATATTCCTGGGAGTCACTGC	PPP1R13L;PPP1R13L	NM_001142502;NM_006663	3'UTR;3'UTR				NA				PPP1R13L	ENST00000221478.4	3'UTR	PPP1R13L	ENST00000221478.4	3'UTR	chr19:45883065-45883375	3		NA		NA	NA	TRUE	NA	NA	intermediateMethylation
10812	cg07894204	10812	chr12	78481296	+	70776524	NA	TTTTTAAATCAAATAACATAAAACCAAACATTAAATCCCACTCAAATTAC		II			NA	NA	rs12823750	0.011128	rs12823750	0.011128		OpenSea	AAAGTAACCACCCTGGAAATTGCAATCTACAGCAAGAAATGAGTATTTCAGAGATGAGGT[CG]TAACCTGAGTGGGATTTAATGCTTGGTTTTATGTCATTTGACTTAAAAAAATATGACAGC	TTTTAAGTCAAATGACATAAAACCAAGCATTAAATCCCACTCAGGTTACG	NAV3;NAV3	NM_014903;NM_001024383	Body;Body				TRUE				RP11-136F16.1;NAV3	ENST00000549103.1;ENST00000378640.4	3'UTR;5'UTR	RP11-136F16.1;NAV3	ENST00000549103.1;ENST00000378640.4	3'UTR;5'UTR	chr12:78481160-78481390	3		NA		NA	NA	NA	NA	NA	NA
10814	cg07894651	10814	chr5	138107144	-	45792122	NA	AAAATCTCCCCCATCACTCAACCTACAATATAATAACATAATCATAACTC		II			NA	NA	NA	NA	NA	NA		OpenSea	ATTTTTGAAACAGAATCTCCCCCATCACTCAGCCTGCAGTGTAGTGGCATGATCATGGCT[CG]CTGCAGCCTTGACCTCTTGGGTTCAAGTGATTCTCCCATCTCAGCCTCCTGAGACCACAG	GAATCTCCCCCATCACTCAGCCTGCAGTGTAGTGGCATGATCATGGCTCG	CTNNA1	NM_001903	5'UTR				TRUE				CTNNA1;CTNNA1;CTNNA1	ENST00000355078.5;ENST00000302763.7;ENST00000541863.1	5'UTR;5'UTR;5'UTR	CTNNA1;CTNNA1;CTNNA1;CTNNA1;CTNNA1;CTNNA1;CTNNA1;CTNNA1;CTNNA1;CTNNA1;CTNNA1;CTNNA1;CTNNA1;CTNNA1	ENST00000523912.1;ENST00000520339.1;ENST00000521724.1;ENST00000355078.5;ENST00000302763.7;ENST00000518910.1;ENST00000519309.1;ENST00000541863.1;ENST00000518245.1;ENST00000519113.1;ENST00000520158.1;ENST00000517980.1;ENST00000522227.1;ENST00000524127.1	5'UTR;5'UTR;5'UTR;5'UTR;5'UTR;5'UTR;5'UTR;5'UTR;5'UTR;5'UTR;5'UTR;5'UTR;5'UTR;5'UTR		NA		NA	chr5:138106601-138107572	4	NA	TRUE	NA	NA	intermediateMethylation
10853	cg07922204	10853	chr17	28395674	-	97701380	48721984	AAACTACCTATACAAATCACTAAAACAATAAACATCACACTACTATTCCA	AAACTACCTATACGAATCGCTAAAACGATAAACATCACGCTACTATTCCG	I	A	Red	NA	NA	NA	NA	NA	NA		OpenSea	AGGTCCCTTGTGGGGCTGCCTGTGCGGGTCGCTAGGGCGGTGGACATCACGCTGCTATTC[CG]GGCCAGCGTCAAGACCGTGAAGACGCAGAACAAGGCACTGGGAGTGGCAGTGGGTGGCAG	GGGCTGCCTGTGCGGGTCGCTAGGGCGGTGGACATCACGCTGCTATTCCG	EFCAB5;EFCAB5;EFCAB5	NR_026738;NM_198529;NM_001145053	Body;Body;Body				NA	17:25419764-25419891										NA		NA		NA	NA	TRUE	NA	NA	NA
10864	cg07931785	10864	chr12	8026515	+	16650842	NA	ACCCTTATTTACTATTAACTTATCAACCCTATACTAAAAACCATACTATC		II			NA	NA	NA	NA	NA	NA	chr12:8025364-8025908	S_Shore	AGATTGTTCTCCCCTAGCCCAAGCATAAGGCTTACCTTGGAATTACCTGGAGCCTTACCA[CG]ACAGCATGGCCTTCAGTACAGGGTTGACAAGTCAATAGCAAACAAGGGCCATTAAAAGGG	CCCTTGTTTGCTATTGACTTGTCAACCCTGTACTGAAGGCCATGCTGTCG	SLC2A14	NM_153449	TSS1500				NA				SLC2A14;SLC2A14;SLC2A14;SLC2A14;SLC2A14;SLC2A14;NANOGP1;NECAP1	ENST00000543909.1;ENST00000340749.5;ENST00000544749.1;ENST00000431042.2;ENST00000396589.2;ENST00000542505.1;ENST00000530989.1;ENST00000545179.1	TSS1500;TSS1500;TSS1500;TSS1500;TSS1500;TSS1500;5'UTR;5'UTR	SLC2A14;SLC2A14;SLC2A14;SLC2A14;SLC2A14;SLC2A14;SLC2A14;SLC2A14;SLC2A14;SLC2A14;SLC2A14;SLC2A14;SLC2A14;SLC2A14;NANOGP1;NECAP1	ENST00000535344.1;ENST00000543909.1;ENST00000340749.5;ENST00000536594.1;ENST00000544749.1;ENST00000546234.1;ENST00000535587.1;ENST00000537557.1;ENST00000431042.2;ENST00000542782.1;ENST00000396589.2;ENST00000535266.1;ENST00000542505.1;ENST00000535383.1;ENST00000530989.1;ENST00000545179.1	TSS1500;TSS1500;TSS1500;TSS1500;TSS1500;TSS1500;TSS1500;TSS1500;TSS1500;TSS1500;TSS1500;TSS1500;TSS1500;TSS1500;5'UTR;5'UTR	chr12:8026305-8026535	3		NA		NA	NA	TRUE	NA	NA	NA
10872	cg07937578	10872	chr4	25487481	+	50748957	NA	TCTAAATAACTTCCAAATATTTTCAAAAATTCATCCTCCAAAACAAACAC		II			NA	NA	NA	NA	NA	NA		OpenSea	ACCTCAGGTGATCTGCCTGCCTCGGCCTCCCAAAGTGCTGGGATTTCAGCCATGAGCCAC[CG]TGCCTGTCCTGGAGGATGAATTTTTGAAAATATTTGGAAGTCATTCAGATTTCCTTGAGG	CTGAATGACTTCCAAATATTTTCAAAAATTCATCCTCCAGGACAGGCACG							TRUE											NA		NA		NA	NA	TRUE	NA	NA	intermediateMethylation
10882	cg07948841	10882	chr5	54652392	-	10705203	NA	CCCACAAATATCTCAAAACCTACAATATAATCATATAAACTCCAAAATCC		II			NA	NA	NA	NA	NA	NA		OpenSea	CGTGTTTACCACCCACAAGTGTCTCAGGGCCTGCAGTGTAGTCATATGAGCTCCAGGGTC[CG]CTGTCAGCAGGCAGTCAGTGAAATCCTTAGCCAGGTTGGACATACTGGGTAGCCAGGGCT	CGGACCCTGGAGCTCATATGACTACACTGCAGGCCCTGAGACACTTGTGG	SKIV2L2	NM_015360	Body				NA							SKIV2L2	ENST00000506750.1	3'UTR		NA		NA	chr5:54650139-54654021	6	NA	NA	NA	NA	NA
10899	cg07963741	10899	chr16	9313951	-	8704948	NA	TAAAATACTACRTCTACAACCATTCRTATAAAATCTAAAAATAACAATCC		II			NA	NA	NA	NA	NA	NA		OpenSea	TGGGGATTGCATGAAGTGCTACGTCTACAGCCATTCGTGTGGAGTCTGGGAGTAGCAGTC[CG]TTAATAAATGTTAGTTCTTCTTTCTCCTTGTAACAGAATTAGCCAGTGCCTAATGCATCT	CGGACTGCTACTCCCAGACTCCACACGAATGGCTGTAGACGTAGCACTTC							TRUE										chr16:9313705-9313975	3		NA		NA	NA	TRUE	NA	NA	intermediateMethylation
10917	cg07971797	10917	chr22	25170371	+	38608201	NA	CCCCCTCCAATAACTTATCCTAAATTATTTTTCCATCTATAAAAATAACC		II			NA	NA	NA	NA	NA	NA		OpenSea	AGAAGCTTCAGTAGTCAGATCCTGATACGAACCATGCACCTCCTCCAGCCATGATGACGC[CG]GCCACTTCCACAGATGGAAAAATAATTCAGGACAAGCCACTGGAGGGGGTCACACCACCT	CGGCCACTTCCACAGATGGAAAAATAATTCAGGACAAGCCACTGGAGGGG	PIWIL3;PIWIL3	NM_001008496;NM_001008496	1stExon;5'UTR				NA				PIWIL3;PIWIL3;PIWIL3;PIWIL3;PIWIL3;PIWIL3	ENST00000527701.1;ENST00000332271.5;ENST00000532537.1;ENST00000532537.1;ENST00000527701.1;ENST00000332271.5	1stExon;1stExon;1stExon;3'UTR;5'UTR;5'UTR	PIWIL3;PIWIL3;PIWIL3;PIWIL3;PIWIL3;PIWIL3	ENST00000533313.1;ENST00000332271.5;ENST00000532537.1;ENST00000532537.1;ENST00000533313.1;ENST00000332271.5	1stExon;1stExon;1stExon;3'UTR;5'UTR;5'UTR		NA		NA		NA	NA	TRUE	NA	NA	NA
10960	cg08009198	10960	chr14	91623769	-	5800190	NA	ACAAACATAAACTTAAACCTACTTTATTATTAAATAACTTCTTTAAACTC		II			NA	NA	NA	NA	NA	NA		OpenSea	ATAGTGATCAAACAAACATGAACTTAGACCTGCTTTATTATTAGGTAACTTCTTTGAGCT[CG]TTGGACCTCAGTTTCTGTCTGTAATAGGATTAACAATGCCTTTTTTGTGTGTGGGACTAT	CGAGCTCAAAGAAGTTACCTAATAATAAAGCAGGTCTAAGTTCATGTTTG	C14orf159;C14orf159;C14orf159;C14orf159;C14orf159;C14orf159;C14orf159;C14orf159;C14orf159	NM_001102369;NM_001102368;NM_001102366;NM_001286473;NM_001286472;NM_001286470;NM_024952;NM_001102367;NM_001286471	5'UTR;5'UTR;5'UTR;5'UTR;5'UTR;5'UTR;5'UTR;5'UTR;5'UTR				NA				C14orf159;C14orf159;C14orf159;C14orf159;C14orf159;C14orf159;C14orf159;C14orf159;C14orf159;C14orf159;C14orf159;C14orf159;C14orf159	ENST00000517877.1;ENST00000298858.4;ENST00000520328.1;ENST00000521077.1;ENST00000518665.1;ENST00000518868.1;ENST00000519019.1;ENST00000523816.1;ENST00000525393.2;ENST00000428926.2;ENST00000522322.1;ENST00000523771.1;ENST00000412671.2	TSS1500;5'UTR;5'UTR;5'UTR;5'UTR;5'UTR;5'UTR;5'UTR;5'UTR;5'UTR;5'UTR;5'UTR;5'UTR	C14orf159;C14orf159;C14orf159;C14orf159;C14orf159;C14orf159;C14orf159;C14orf159;C14orf159;C14orf159;C14orf159;C14orf159;C14orf159;C14orf159;C14orf159;C14orf159;C14orf159;C14orf159;C14orf159;C14orf159;C14orf159;C14orf159;C14orf159;C14orf159;C14orf159;C14orf159;C14orf159	ENST00000517877.1;ENST00000521334.1;ENST00000522837.1;ENST00000518871.1;ENST00000298858.4;ENST00000521081.1;ENST00000524232.1;ENST00000522170.1;ENST00000519950.1;ENST00000523879.1;ENST00000521077.1;ENST00000518665.1;ENST00000519994.1;ENST00000523837.1;ENST00000518868.1;ENST00000518649.1;ENST00000519019.1;ENST00000523816.1;ENST00000517518.1;ENST00000525393.2;ENST00000428926.2;ENST00000517362.1;ENS…	TSS1500;5'UTR;5'UTR;5'UTR;5'UTR;5'UTR;5'UTR;5'UTR;5'UTR;5'UTR;5'UTR;5'UTR;5'UTR;5'UTR;5'UTR;5'UTR;5'UTR;5'UTR;5'UTR;5'UTR;5'UTR;5'UTR;5'UTR;5'UTR;5'UTR;5'UTR;5'UTR		NA		NA		NA	NA	NA	NA	NA	NA
11004	cg08045902	11004	chr19	37095199	+	75766257	NA	CAACCTTATATTTCACATAAACAAAACTATATTCTAATATACACAACCTC		II			NA	NA	NA	NA	NA	NA	chr19:37095680-37096589	N_Shore	ATATCTTCCCAGAACCTTGCCTTGGGAGCAATTCCAGCTCTAACATCTCCATATCAAACA[CG]AGGCTGTGCATATCAGAACACAGCCTTGTCCATGTGAAACACAAGGCTGTGCTTTTTCAG	CGAGGCTGTGCATATCAGAACACAGCCTTGTCCATGTGAAACACAAGGCT	ZNF382;ZNF382;ZNF529;ZNF529;ZNF529	NM_001256838;NM_032825;NM_001145650;NM_001145649;NR_027239	TSS1500;TSS1500;5'UTR;5'UTR;Body				NA				ZNF382;ZNF382;ZNF382;ZNF382	ENST00000423582.1;ENST00000460670.1;ENST00000292928.2;ENST00000439428.1	TSS1500;TSS1500;TSS1500;TSS1500	ZNF382;ZNF382;ZNF382;ZNF382;ZNF382	ENST00000423582.1;ENST00000460384.1;ENST00000292928.2;ENST00000463910.1;ENST00000439428.1	TSS1500;TSS1500;TSS1500;TSS1500;TSS1500		NA		NA	chr19:37095176-37097075	6	NA	NA	NA	NA	intermediateMethylation
11020	cg08057786	11020	chr14	95078599	-	14740985	NA	AATTAAAACTAATCCCATAACCAAATTATTTAAATAAATCTAACAAACCC		II			NA	NA	NA	NA	NA	NA		OpenSea	TTGGAGGAAGAGATTAGAGCTAGTCCCATAACCAGGTTATTTGAGTAGGTCTAACAAGCC[CG]TATTACCAGAAATTATCATCTGGTCATTTCCAGTCCGAGAACAGAACACTTGGTTGTCCT	CGGGCTTGTTAGACCTACTCAAATAACCTGGTTATGGGACTAGCTCTAAT	SERPINA3	NM_001085	TSS200				NA				SERPINA3;SERPINA3;SERPINA3;SERPINA3	ENST00000393078.3;ENST00000393080.4;ENST00000468897.1;ENST00000553947.1	TSS200;TSS200;TSS200;5'UTR	SERPINA3;SERPINA3;SERPINA3;SERPINA3;SERPINA3;SERPINA3	ENST00000393078.3;ENST00000485588.1;ENST00000555820.1;ENST00000468897.1;ENST00000556968.1;ENST00000553947.1	TSS200;TSS200;TSS200;TSS200;TSS200;5'UTR	chr14:95078500-95079495	3		NA		NA	NA	TRUE	NA	NA	NA
11042	cg08080122	11042	chr5	118613981	-	94620507	NA	TCATCCTTAACATATTACATTTTTATCTACAAACTTACCTCTTTATAAAC		II			rs150356263	0.0105	NA	NA	NA	NA		OpenSea	TCTATCTATTCTCATCCTTAGCATGTTACATTTTTATCTGCAGACTTGCCTCTTTGTGGG[CG]GAAATAGCTTTCTCAGCAACAGGTATCACAGGTTCCTGCCAACCTCTTTTTAAGACAGGA	CGCCCACAAAGAGGCAAGTCTGCAGATAAAAATGTAACATGCTAAGGATG	TNFAIP8;TNFAIP8;TNFAIP8	NM_001286817;NM_001286815;NM_001077654	5'UTR;5'UTR;Body				NA							TNFAIP8	ENST00000388882.5	5'UTR	chr5:118613880-118614370	3		NA		NA	NA	NA	NA	NA	intermediateMethylation
11045	cg08081785	11045	chr22	38119686	+	2702142	NA	AAAAACTCTAAAATCRTCCTACTAAACACAAAATATCCTAAAATTTTCCC		II			NA	NA	NA	NA	NA	NA		OpenSea	AGAACCTCTTCTACCCAGCAGGACAACCCCCAAACTTCTTTTCCTACTTGTACTCCCCAG[CG]GGAAAACCCCAGGACACCCTGTGTCCAGCAGGACGATCCCAGAGCCTCCTCTCCCAACAG	CGGGAAAACCCCAGGACACCCTGTGTCCAGCAGGACGATCCCAGAGCCTC	TRIOBP	NM_001039141	Body				NA				NOL12	ENST00000455236.1	5'UTR	TRIOBP;NOL12;TRIOBP	ENST00000492485.1;ENST00000455236.1;ENST00000344404.6	5'UTR;5'UTR;3'UTR		NA	chr22:38118770-38120320	6		NA	NA	NA	NA	NA	intermediateMethylation
11116	cg08134732	11116	chr1	214687980	+	13680130	NA	ACATCCTCAATATTATTTTCAATAATATAAAAACTACCTAAATCAACCCC		II			NA	NA	NA	NA	NA	NA		OpenSea	CTGGGGTCCCCCCTCGATGGTGCTGGTGCCTGAGTTTTAATGTGCTCCCGGGCAGGCGGG[CG]GGGCTGACTCAGGCAGTCCCCATACTACTGAAAATAATACTGAGGATGTGTGCCAACTCC	CATCCTCAGTATTATTTTCAGTAGTATGGGGACTGCCTGAGTCAGCCCCG	PTPN14	NM_005401	5'UTR				TRUE				PTPN14	ENST00000366956.4	5'UTR	PTPN14;PTPN14	ENST00000486173.1;ENST00000366956.4	3'UTR;5'UTR	chr1:214687865-214688395	3		NA		NA	NA	NA	NA	NA	intermediateMethylation
11133	cg08148618	11133	chr8	120432572	+	80622216	NA	AATACTTAATCTATACCCAACATTTTACAAATTCATTCTATATAATCATC		II			NA	NA	NA	NA	NA	NA	chr8:120428398-120429178	S_Shelf	CAGCCTCAATTCCTTCTCCCACATAATGGGGCGGCTGAAAGTACCTACCTTAACTTGTCA[CG]ATGATTACATAGAATGAATTTGCAAAATGCTGGGTATAGATTAAGTACTCTGTTAACAGT	GTACTTAATCTATACCCAGCATTTTGCAAATTCATTCTATGTAATCATCG	NOV	NM_002514	Body				NA				RP11-775B15.2	ENST00000519786.1	3'UTR	RP11-775B15.2	ENST00000519786.1	3'UTR		NA		NA		NA	NA	TRUE	NA	NA	NA
11149	cg08161205	11149	chr1	169860805	+	6705218	NA	CTCCCATAAAAATTAATATTAACACTTAAATAAACAACATAATTTCCTAC		II			NA	NA	NA	NA	NA	NA	chr1:169862455-169862722	N_Shore	CAACACACAATTAAGAGAAAAGCAGAGAATAAGGGACTGTATATTAATGAATATCTTCTT[CG]CAGGAAATCATGCTGTTTATTTAAGTGTTAATATTAATCCTCATGGGAGATAAGACTGCC	CGCAGGAAATCATGCTGTTTATTTAAGTGTTAATATTAATCCTCATGGGA	SCYL3;SCYL3	NM_181093;NM_020423	5'UTR;5'UTR				TRUE				SCYL3;SCYL3;SCYL3	ENST00000367772.4;ENST00000367771.5;ENST00000470238.1	5'UTR;5'UTR;3'UTR	SCYL3;SCYL3;SCYL3;SCYL3	ENST00000367772.4;ENST00000367771.5;ENST00000423670.1;ENST00000470238.1	5'UTR;5'UTR;5'UTR;3'UTR	chr1:169860765-169861030	3		NA		NA	NA	TRUE	NA	NA	NA
11158	cg08166487	11158	chr7	5393893	+	73790592	NA	ATCTCTAATATCTCTAAAATACTCCRAACTAATATATTCACTCTTAACAC		II			NA	NA	NA	NA	NA	NA	chr7:5395872-5396300	N_Shore	TCAAAATAATAATAATAATAGTAATAATTAATAAATAAATAAAACGGACATTCCCTCACA[CG]TGCCAAGAGTGAACACACCAGCTCGGAGCACCCCAGAGACATCAGAGACAGAGCACATCT	CGTGCCAAGAGTGAACACACCAGCTCGGAGCACCCCAGAGACATCAGAGA	TNRC18	NM_001080495	Body				TRUE											NA		NA		NA	NA	NA	NA	NA	NA
11169	cg08176538	11169	chr6	8392790	+	51630205	NA	AAATCTTATTTTCCTCTTCCAAAAAAAAATCCATTCCTTCCTTTTAAACC		II			NA	NA	NA	NA	NA	NA		OpenSea	TCCAATTAAAAGAAAGTGCTGTTAAAAGAAAATCTCATATTTTATTAAAAATGTCTGATG[CG]GCCCAAAAGGAAGGAATGGATCTTTTCCTGGAAGAGGAAAACAAGATTTAAGACAAAGAA	CGGCCCAAAAGGAAGGAATGGATCTTTTCCTGGAAGAGGAAAACAAGATT							NA											NA		NA	chr6:8392736-8393129	3	NA	NA	NA	NA	NA
11173	cg08179913	11173	chr2	36689644	-	90700563	NA	TATAATATAACTCCTAACAACATAACAAAAAACCCAACACRTAAATACAC		II			NA	NA	NA	NA	NA	NA		OpenSea	ATGGTGTTCAGTGTGGTGTGACTCCTAACAGCATAGCAGAGAACCCAGCACGTAAGTGCA[CG]TGTTCAGTAAAGGTTGTTCAAGTGTTGAAGGACAACATCTGAAGAGGTATTTTTTGGTTG	CGTGCACTTACGTGCTGGGTTCTCTGCTATGCTGTTAGGAGTCACACCAC	CRIM1	NM_016441	Body				TRUE										chr2:36689500-36689770	3		NA		NA	NA	NA	NA	NA	intermediateMethylation
11205	cg08206092	11205	chr16	19268548	+	57684990	NA	TTCATCCATAACTTAAAAATAATATTTTTCAAACTTTTCTAACTCACTTC		II			NA	NA	NA	NA	NA	NA		OpenSea	ATGACTGTTGGAAGGAAAAACATGAAAAAAAAGTTCTGTCCCAGCAGCTGCTGTGAATCA[CG]AAGTGAGCCAGAAAAGCTTGAAAAACATCACCCTTAAGTCATGGATGAAACTTCTTAGAA	TCATCCATGACTTAAGGGTGATGTTTTTCAAGCTTTTCTGGCTCACTTCG	SYT17	NM_016524	Body				TRUE											NA		NA		NA	NA	TRUE	NA	NA	NA
11219	cg08215925	11219	chr3	71633214	+	4805466	91799128	ATAACATCAAAAACACACAACAACAAAAAATAACAACATCTCCCTCCACA	ATAACGTCAAAAACGCACAACAACAAAAAATAACAACATCTCCCTCCGCG	I	A	Red	NA	NA	NA	NA	NA	NA	chr3:71630573-71633217	Island	CTCCCCCCCGACATCCCGGAACAAATAAATAAATAAGGCGCGCGAGAGAGGCCAACACGT[CG]CGGAGGGAGATGTTGTTATTTTTTGCTGTTGTGCGTCCCTGACGTCACATCCACCTGCTG	CGCGGAGGGAGATGTTGTTATTTTTTGCTGTTGTGCGTCCCTGACGTCAC	FOXP1;FOXP1	NM_032682;NM_001012505	TSS200;TSS200	high-CpG:71715431-71715905			NA	3:71715413-71716063			FOXP1;FOXP1;FOXP1	ENST00000318779.3;ENST00000493089.1;ENST00000318789.4	TSS200;TSS1500;TSS200	FOXP1;FOXP1;FOXP1;FOXP1	ENST00000318779.3;ENST00000471386.2;ENST00000493089.1;ENST00000318789.4	TSS200;TSS1500;TSS1500;TSS200	chr3:71633065-71634150	3		NA		NA	NA	TRUE	NA	NA	lowMethylation
11294	cg08272281	11294	chr12	46287095	+	78747372	NA	AACAACTATAACCACCCTACCAACCCCTTTAAACTAATTATTTTAAAATC		II			NA	NA	NA	NA	NA	NA		OpenSea	GCTGTCACAGAGCATAAACGTTAATGCTAGACCATTGGACCTTTAGTCACCCTGTAAACA[CG]ATTTTAAAATAACCAGCTTAAAGGGGTTGGCAGGGTGGTCATAGTTGTCAGTCTGTCTGC	ACAACTATGACCACCCTGCCAACCCCTTTAAGCTGGTTATTTTAAAATCG	ARID2	NM_152641	Body				NA				ARID2	ENST00000479608.1	5'UTR	ARID2;ARID2	ENST00000477947.1;ENST00000479608.1	5'UTR;5'UTR		NA	chr12:46287037-46287351	6	chr12:46286791-46287504	6	NA	NA	NA	NA	intermediateMethylation
11300	cg08277543	11300	chr3	83983736	+	38725906	NA	TCTATATATCTATAAACACATCTTAAACAAACRTCCCTATATAAATTTCC		II			NA	NA	NA	NA	NA	NA		OpenSea	AGTTAGGGTGGGTCCTCTGTTGAATTCTTTCAAACAAAAGAACAGCCTGCAGGCACAAAA[CG]GAAACTTACACAGGGACGCTTGCCTAAGATGTGCCCACAGATACACAGATAAAAAAGGCA	CGGAAACTTACACAGGGACGCTTGCCTAAGATGTGCCCACAGATACACAG							NA										chr3:83983440-83984210	3		NA		NA	NA	NA	NA	NA	intermediateMethylation
11360	cg08323960	11360	chr10	45684508	+	3690214	NA	TAATTATCCCCTCAAATAATTCTTTTTTTCCCAAAAATTAAAAATCTCCC		II			NA	NA	NA	NA	NA	NA		OpenSea	TTCATGGTAATGCAGAATTTGAAAATATTTTAAAAACTCGAGATAGAGATGCAAGTAGCA[CG]GGAGATTTTTAACTTTTGGGAAAAAAAGAATCACTTGAGGGGACAACCACAAGTTGGAAC	CGGGAGATTTTTAACTTTTGGGAAAAAAAGAATCACTTGAGGGGACAACC							NA				U6	ENST00000384343.1	TSS200	U6	ENST00000384343.1	TSS200		NA		NA		NA	NA	NA	NA	NA	NA
11368	cg08328483	11368	chr16	31119196	+	56792126	NA	AAAAATTAAACATTATTATTATTCACTCATACCTACAAATAATACAAATC		II			NA	NA	NA	NA	NA	NA	chr16:31119557-31120744	N_Shore	AAGATCTATTCAACTCACTGCCCAATCTCCTCTCCTGGTGCAGAAAAGACACCCAGTCAG[CG]ACTTGCATTATCTGCAGGCATGAGTGAATAATAATAATGCCTAACCCTTATATAGTGCTA	AGGGTTAGGCATTATTATTATTCACTCATGCCTGCAGATAATGCAAGTCG	BCKDK;BCKDK	NM_001122957;NM_005881	TSS1500;TSS1500				NA		16:31118852-31120560	Promoter_Associated	BCKDK;BCKDK;AC135050.2	ENST00000394951.1;ENST00000287507.3;ENST00000517000.1	5'UTR;TSS1500;TSS1500	BCKDK;BCKDK;BCKDK;BCKDK;BCKDK;BCKDK;AC135050.2	ENST00000394951.1;ENST00000567530.1;ENST00000566568.1;ENST00000561755.1;ENST00000567676.1;ENST00000484226.2;ENST00000517000.1	5'UTR;TSS1500;TSS1500;TSS1500;TSS1500;TSS1500;TSS1500		NA	chr16:31118710-31120896	6	chr16:31118523-31120815	6	NA	TRUE	NA	NA	intermediateMethylation
11370	cg08329684	11370	chr16	4932620	-	48783280	NA	ATTCCCATTTTCTTATATTCTACATAAAATACAAAAACCCAAATATTAAC		II			NA	NA	NA	NA	NA	NA	chr16:4933623-4934563	N_Shore	TTTCCCTATTAGTTCCCATTTTCTTATGTTCTACATGAGATACAGAGACCCAGATATTGG[CG]TGGTGAATAATCAACTGTTTTGTATACCTAAATACCAGTGAGATAATAAGCGAGACTTGT	CGCCAATATCTGGGTCTCTGTATCTCATGTAGAACATAAGAAAATGGGAA	PPL	NM_002705	3'UTR				TRUE				PPL	ENST00000345988.2	3'UTR	PPL	ENST00000345988.2	3'UTR	chr16:4932340-4933015	3		NA		NA	NA	TRUE	NA	NA	NA
11426	cg08365194	11426	chr16	29679204	-	98620964	NA	AAAAAAAATAATACATTCATAACTCTCAAATAAAACCTACCAAACCATAC		II			NA	NA	NA	NA	NA	NA	chr16:29675845-29676120	S_Shelf	ATGAATGCACCAAGGAAAATGGTGCATTCATAACTCTCAGGTGAAGCCTACCAAGCCATG[CG]TGTGTGCACATATGTGTGTACGTGTGCATGTGCGTGCGTGCATGTGCGTGCGTGCATGTG	CGCATGGCTTGGTAGGCTTCACCTGAGAGTTATGAATGCACCATTTTCCT	SPN;SPN	NM_001030288;NM_003123	3'UTR;3'UTR				NA				SPN;RP11-368N21.4	ENST00000360121.3;ENST00000561857.1	3'UTR;TSS1500	SPN;SPN;RP11-368N21.4	ENST00000360121.3;ENST00000563039.1;ENST00000561857.1	3'UTR;3'UTR;TSS1500	chr16:29679180-29679390	3		NA		NA	NA	NA	NA	NA	intermediateMethylation
11470	cg08404513	11470	chr7	72868821	+	13689288	NA	AAATATTTATACATAATTATCATATTCCCCCTACATTTCTTCCTAAAACC		II			NA	NA	NA	NA	NA	NA		OpenSea	CTTTCTCCACCCTGCTTACCTCTTATCCAAAATTATCTCCCCCATATCACATATCATCCT[CG]GCCTCAGGAAGAAATGTAGGGGGAACATGACAACTATGTATAAACATTTGATAAGCTTTG	CGGCCTCAGGAAGAAATGTAGGGGGAACATGACAACTATGTATAAACATT	BAZ1B	NM_032408	Body				TRUE										chr7:72868800-72869110	3		NA		NA	NA	TRUE	NA	NA	NA
11523	cg08445740	11523	chr5	156594400	-	54708992	NA	TATAAAAATTTACTAAAAACCACAAAAATTCTTAAAAATCTTAAATCACC		II			NA	NA	NA	NA	NA	NA		OpenSea	TTAGTGATGTGTGTGGGGATTTACTGGGAACCACAGGAATTCTTGGAGGTCTTGAATCAC[CG]TAGGATTTCCCACACTGATATGTCTGCTGCTTCAGTCTTGATGCCTGCTTGATAAACCAC	CGGTGATTCAAGACCTCCAAGAATTCCTGTGGTTCCCAGTAAATCCCCAC	FAM71B	NM_130899	TSS1500				NA		5:156594304-156594434	Unclassified_Cell_type_specific	FAM71B	ENST00000302938.4	TSS1500	FAM71B;ITK	ENST00000302938.4;ENST00000521769.1	TSS1500;5'UTR	chr5:156594205-156594515	3		NA		NA	NA	TRUE	NA	NA	intermediateMethylation
11552	cg08463701	11552	chr12	124434396	+	67797832	NA	AACTATTAATAAAACCCCTTATCTTCACRCTACTAAAAAACATACTCRAC		II			NA	NA	rs113441393	0.010522	rs113441393	0.010522		OpenSea	GATGGGGAAGCGCACTGCCGTCATTTCCTAGTGTCAACGTGTCTGAGGAAGGCCCGGCCT[CG]CCGAGTATGCTCTCCAGCAGCGTGAAGACAAGGGGCCCTATCAACAGCTCAAGCCGAATT	CGCCGAGTATGCTCTCCAGCAGCGTGAAGACAAGGGGCCCTATCAACAGC	CCDC92	NM_025140	5'UTR				NA	12:123000299-123000406			CCDC92;CCDC92	ENST00000545891.1;ENST00000238156.3	5'UTR;5'UTR	CCDC92;CCDC92;CCDC92;CCDC92;CCDC92;CCDC92	ENST00000535556.1;ENST00000545891.1;ENST00000539761.1;ENST00000539551.1;ENST00000238156.3;ENST00000545037.1	5'UTR;5'UTR;5'UTR;5'UTR;5'UTR;5'UTR	chr12:124434245-124434775	3		NA		NA	NA	TRUE	NA	NA	NA
11564	cg08473390	11564	chr3	44779582	-	7636320	NA	TATATTCTATTACAATCATACCCAAACCTATACATACTAAAATATATATC		II			NA	NA	NA	NA	NA	NA		OpenSea	TTTACTCCCTATGTGTTCTATTGCAGTCATGCCCAAGCCTGTACATACTGAAATATATAT[CG]TTTTTATTATAAATTATGTTGTTTTTAAGACTTTTTCATATTAAGCTAGGTGATTTATTA	CGATATATATTTCAGTATGTACAGGCTTGGGCATGACTGCAATAGAACAC							NA				KIAA1143	ENST00000484437.1	3'UTR	KIAA1143	ENST00000484437.1	3'UTR		NA		NA		NA	NA	NA	NA	NA	NA
11569	cg08476925	11569	chr11	82690000	+	88761574	NA	CCATAAATTCTTCCTAACCTTTCTTTTTCTCRATCTTTTAATCATTTCAC		II			NA	NA	NA	NA	NA	NA		OpenSea	TCAACCCATTTAACTTTCATTTTTAGTTTTCTTGCCACTTTACTCAGGGAGAGATAAAAA[CG]TGAAATGATTAAAAGACCGAGAAAAAGAAAGGCCAGGAAGAACCCATGGCCTAATCTAAG	CGTGAAATGATTAAAAGACCGAGAAAAAGAAAGGCCAGGAAGAACCCATG	RAB30;RAB30;RAB30;RAB30	NM_014488;NM_001286061;NM_001286060;NM_001286059	3'UTR;3'UTR;3'UTR;3'UTR				TRUE				RAB30;RP11-659G9.3	ENST00000533486.1;ENST00000527550.1	3'UTR;3'UTR	RAB30;RP11-659G9.3	ENST00000533486.1;ENST00000527550.1	3'UTR;3'UTR		NA		NA	chr11:82689464-82690159	4	NA	NA	NA	NA	intermediateMethylation
11604	cg08510891	11604	chr9	6450865	-	62632905	NA	AAAATATTCCAACCCTAAATTCAACCATATCTAAAAATCCCAATTATTTC		II			NA	NA	NA	NA	NA	NA		OpenSea	TCAGGTATAACAGAATGTTCCAGCCCTGGGTTCAGCCATGTCTAGGAATCCCAGTTATTT[CG]AATTGGAAATGGTATTTAGAGCACATAGTCTGTGCTGCTTACTGATATGTGTTTGGTCAT	GAATGTTCCAGCCCTGGGTTCAGCCATGTCTAGGAATCCCAGTTATTTCG	UHRF2;UHRF2	NR_046386;NM_152896	Body;Body				NA				RP11-307L3.4	ENST00000411561.1	TSS1500	RP11-307L3.4;UHRF2;UHRF2;UHRF2	ENST00000411561.1;ENST00000484159.1;ENST00000481049.1;ENST00000450508.1	TSS1500;5'UTR;5'UTR;5'UTR	chr9:6450660-6450935	3		NA		NA	NA	NA	NA	NA	NA
11605	cg08514417	11605	chr2	209040663	-	12673121	NA	ATCCCTATATACAACTAATATATAACTCCAAAAATAAAACCTAAACTAAC		II			NA	NA	NA	NA	NA	NA		OpenSea	ATGTGGCAAAAGTCCCTGTGTGCAGCTGATGTGTAGCTCCAAGAGTAAGGCCTGAACTGG[CG]TTCTGGAGGCGGGGAGCTTGTGAGGCTCACGGGGCAGATCCTCAGGCTCTTAGACTCTTG	CGCCAGTTCAGGCCTTACTCTTGGAGCTACACATCAGCTGCACACAGGGA	C2orf80	NM_001099334	Body				NA											NA		NA	chr2:209038913-209040855	6	NA	NA	NA	NA	intermediateMethylation
11615	cg08523068	11615	chr17	28367330	+	88685928	NA	AATCATAAAAATACCTAACTACACTACATCCTATTAAATCTCCAAAAAAC		II			NA	NA	NA	NA	NA	NA		OpenSea	GCCTCCATCTTCCAAAACCAATTTTACCTCGTTTCTCCAATGACAAGGGGAAAAATTTGG[CG]TTCCTTGGAGACTTAACAGGATGCAGTGCAGTCAGGCACCTCCATGATCTGACCTATCAG	ATCATGGAGGTGCCTGACTGCACTGCATCCTGTTAAGTCTCCAAGGAACG	EFCAB5;EFCAB5;EFCAB5	NR_026738;NM_198529;NM_001145053	Body;Body;Body				NA											NA	chr17:28367175-28367546	3	chr17:28367248-28368920	4	NA	NA	NA	NA	intermediateMethylation
11637	cg08546130	11637	chr12	96618698	-	24790290	NA	AAATATACCRTCTACCAACCCCTTTAAAATTCAAAACATAAAAATTATAC		II			NA	NA	NA	NA	NA	NA		OpenSea	ATCTATATTTAGGGTATGCCGTCTGCCAACCCCTTTGGAATTCAAGACATAAGGATTATA[CG]TTTCAGGAAGTAGAGACATCATTAATTATAAAGTGTTCCTTTATGTGATCGTAATTGCAC	GGTATGCCGTCTGCCAACCCCTTTGGAATTCAAGACATAAGGATTATACG	ELK3	NM_005230	Body				NA				RP11-394J1.2	ENST00000551844.1	TSS1500	RP11-394J1.2	ENST00000551844.1	TSS1500		NA		NA		NA	NA	NA	NA	NA	intermediateMethylation
11655	cg08562151	11655	chr8	18746006	+	50764989	NA	ATTTCTATATACAATTCATTTAATCCTCAAAAAACCCCATTATTATTCCC		II			NA	NA	NA	NA	NA	NA		OpenSea	GTTACCTTGAGCAAGTTATTTAACCTCTGTGAGCCTCAATTTCCATCTGAAAAAAAAAAA[CG]GGAATAATAATGGGGTTTTCTGAGGACTAAATGAACTGTACATAGAAATACATAAAGCAC	CGGGAATAATAATGGGGTTTTCTGAGGACTAAATGAACTGTACATAGAAA	PSD3	NM_015310	Body				TRUE				PSD3	ENST00000523619.1	TSS1500	PSD3	ENST00000523619.1	TSS1500		NA		NA		NA	NA	NA	NA	NA	intermediateMethylation
11758	cg08639616	11758	chr11	6953384	-	72737250	NA	ACCTAAATATTAACTTTATATCTAAAATTTCTAAAACTTTCCTCCTTACC		II			NA	NA	NA	NA	NA	NA		OpenSea	GTTGCTCAGGTACCTGAATATTGGCTTTGTGTCTAAAGTTTCTGGAACTTTCCTCCTTAC[CG]TGAAATAACTTGGCTTAAATCACACTGCATATAGTACACAGGTGCTTAGCTCAAGCCTGA	CGGTAAGGAGGAAAGTTCCAGAAACTTTAGACACAAAGCCAATATTCAGG	ZNF215	NM_013250	5'UTR				NA				ZNF215;ZNF215;ZNF215;ZNF215	ENST00000278319.5;ENST00000414517.2;ENST00000529903.1;ENST00000527171.1	5'UTR;5'UTR;TSS200;5'UTR	ZNF215;ZNF215;ZNF215;ZNF215;ZNF215	ENST00000278319.5;ENST00000414517.2;ENST00000529903.1;ENST00000527171.1;ENST00000529755.1	5'UTR;5'UTR;TSS200;5'UTR;5'UTR		NA		NA		NA	NA	NA	NA	NA	intermediateMethylation
11769	cg08644463	11769	chr1	110106962	-	78700209	NA	TCTTACCTTTACTTATTCCCRTCTCTTTCTCTATTTCCTTAATCCCATCC		II			NA	NA	NA	NA	NA	NA		OpenSea	TTTTTTTGCTTTCTTACCTTTGCTTGTTCCCGTCTCTTTCTCTGTTTCCTTGGTCCCATC[CG]TTTGTTTTTTTTTGTTTTTTAAACTGGGTCAACAACCTTTGTTGTAAAACAAAGGTGCCC	CGGATGGGACCAAGGAAACAGAGAAAGAGACGGGAACAAGCAAAGGTAAG	GNAI3	NM_006496	Body				TRUE											NA		NA		NA	NA	TRUE	NA	NA	NA
11772	cg08651153	11772	chr4	154188194	-	90642168	NA	ACTACACTTAAACCAACCAACAACCRAATTTTCCTAATAAAAATTAACAC		II			NA	NA	NA	NA	NA	NA		OpenSea	CTGTAAACACCACTGCACTTGGACCAGCCAGCAGCCGAATTTTCCTAATAAAAGTTGACA[CG]CTTTTTTAAAATTTGGTGACTTGGTAGGAAGGAAAACTATTATTTATATTTGGAAAAGAA	CTGCACTTGGACCAGCCAGCAGCCGAATTTTCCTAATAAAAGTTGACACG	TRIM2;TRIM2;TRIM2;TRIM2;TRIM2	NM_001302694;NM_001130067;NM_001302692;NM_001302693;NM_015271	Body;5'UTR;Body;Body;Body				NA				U6;Y_RNA;TRIM2;TRIM2	ENST00000516221.1;ENST00000364916.1;ENST00000437508.2;ENST00000494872.1	TSS1500;TSS200;5'UTR;5'UTR	U6;Y_RNA;TRIM2;TRIM2;TRIM2;TRIM2;TRIM2;TRIM2;TRIM2	ENST00000516221.1;ENST00000364916.1;ENST00000502281.1;ENST00000482578.1;ENST00000433687.1;ENST00000441616.1;ENST00000437508.2;ENST00000479711.1;ENST00000494872.1	TSS1500;TSS200;5'UTR;5'UTR;5'UTR;5'UTR;5'UTR;5'UTR;5'UTR	chr4:154188180-154188555	3		NA		NA	NA	NA	NA	NA	NA
11774	cg08651856	11774	chr4	103780165	-	4801838	NA	TCTAAATATAACTCTATACTTCCCTTTACCAAAAAATTTCATACTTTCAC		II			NA	NA	NA	NA	NA	NA		OpenSea	CATTACAGTATTCTGAATGTAACTCTATACTTCCCTTTACCAGGGAGTTTCATACTTTCA[CG]TTTTCATGTTGCTAATTAGCATCCTTTAGTTTCCACTTGAAGTACTTCAACTTTAGTTTC	CGTGAAAGTATGAAACTCCCTGGTAAAGGGAAGTATAGAGTTACATTCAG	UBE2D3;UBE2D3	NM_181893;NM_181890	Body;5'UTR				NA				UBE2D3	ENST00000338145.3	5'UTR	UBE2D3;UBE2D3	ENST00000508238.1;ENST00000338145.3	5'UTR;5'UTR		NA		NA		NA	NA	NA	NA	NA	NA
11776	cg08655952	11776	chr1	118368951	-	92793969	NA	TTCATCATTCTAAAATAACTAAATTCACTACCTTTCTACRCTCTAAAAAC		II			rs6428715	0.000415	NA	NA	NA	NA		OpenSea	TATAAGGCTATTTCATCATTCTAGAGTAGCTGGATTCACTGCCTTTCTGCGCTCTGGAGA[CG]TTTCTGAATAAAAAGTACTGGTTCTCAGAATTTGAGGGCTCTCACCCTGGCACAGTGCTT	CGTCTCCAGAGCGCAGAAAGGCAGTGAATCCAGCTACTCTAGAATGATGA							NA										chr1:118368800-118369010	3		NA		NA	NA	NA	NA	NA	intermediateMethylation
11810	cg08672886	11810	chr4	42346579	-	97804528	NA	ACTCCTTTAACAAAAATTAATACACTCCAAAATACACTTAATTTACAATC		II			NA	NA	NA	NA	NA	NA		OpenSea	TGGGTGGAAGGGCTCCTTTAGCAGAGATTAATACACTCCAAAATACACTTAGTTTACAGT[CG]TGGGGATTTCCAGGTGTTACTAGACACAGAGAGTTCTTTATGGTATCCCAACAGGGATGG	CTCCTTTAGCAGAGATTAATACACTCCAAAATACACTTAGTTTACAGTCG							NA				RP11-63A11.1;RP11-63A11.1	ENST00000503321.1;ENST00000508911.1	3'UTR;3'UTR	RP11-63A11.1;RP11-63A11.1	ENST00000503321.1;ENST00000508911.1	3'UTR;3'UTR	chr4:42346320-42346635	3		NA		NA	NA	NA	NA	NA	intermediateMethylation
11829	cg08690976	11829	chr6	90349330	+	80601988	NA	AACAAACRAAACAAACAAATCCCCAATAAACTAATAATTAAACATTTTTC		II			NA	NA	NA	NA	NA	NA	chr6:90348167-90348564	S_Shore	AGTTAGCGAATCTTTGCCATATTAATTTTCCAAGTGGTGTTGTATCGAATTAAAATAGAA[CG]AAAAATGTTCAATTACTAGTTTACTGGGGACTTGCTTGCCTCGCCTGTTAGCATCCTGGG	ACAGGCGAGGCAAGCAAGTCCCCAGTAAACTAGTAATTGAACATTTTTCG	LYRM2;LYRM2;LYRM2;LYRM2	NR_028495;NR_028494;NR_028493;NM_020466	TSS1500;TSS1500;TSS1500;TSS1500				NA				LYRM2;LYRM2;LYRM2;LYRM2	ENST00000517396.1;ENST00000520441.1;ENST00000520318.1;ENST00000523377.1	TSS1500;TSS1500;TSS1500;TSS1500	LYRM2;LYRM2;LYRM2;LYRM2;LYRM2;LYRM2;LYRM2;LYRM2;LYRM2	ENST00000517396.1;ENST00000523075.1;ENST00000520897.1;ENST00000521961.1;ENST00000524153.1;ENST00000523793.1;ENST00000412237.2;ENST00000520318.1;ENST00000523377.1	TSS1500;TSS1500;TSS1500;TSS1500;TSS1500;TSS1500;TSS1500;TSS1500;TSS1500		NA		NA	chr6:90347148-90352573	6	NA	TRUE	NA	NA	NA
11874	cg08727316	11874	chr10	24545715	-	90658330	NA	ACCACTACTATCTCAATCTTAAAAACTAATTTTATAACCCAAAATATTTC		II			NA	NA	NA	NA	NA	NA		OpenSea	GTTCTGACCATACCACTGCTATCTCAGTCTTAGAGGCTGATTTTGTGGCCCAGAGTGTTT[CG]TTCAGATATCTTTGTGTTGAGGTGATATTGAGCCAGCAGCCAAAGAAATGCATGGCCAAG	CCACTGCTATCTCAGTCTTAGAGGCTGATTTTGTGGCCCAGAGTGTTTCG	KIAA1217;KIAA1217;KIAA1217	NM_019590;NM_001098500;NM_001098501	Body;Body;Body				TRUE				KIAA1217	ENST00000442879.1	5'UTR	KIAA1217;KIAA1217	ENST00000442879.1;ENST00000438429.1	5'UTR;5'UTR	chr10:24545620-24546015	3		NA		NA	NA	TRUE	NA	NA	NA
11916	cg08752700	11916	chr4	89398841	-	86671220	NA	AATTCTAATCAATTATCTTATAAACTATCCCACATCCAAATAATCTAACC		II			NA	NA	NA	NA	NA	NA		OpenSea	AAGGAAGGATGAATTCTGGTCAGTTGTCTTGTAGACTGTCCCACATCCAGATAGTCTGAC[CG]TTTCCTATCCCTGTATTTCCAGTACACCGCAAGTAAGTTCTAGGGGCATGAATAGAGTTT	CGGTCAGACTATCTGGATGTGGGACAGTCTACAAGACAACTGACCAGAAT	HERC5	NM_016323	Body				NA							HERC5;HERC5	ENST00000510223.1;ENST00000502913.1	5'UTR;5'UTR		NA		NA		NA	NA	NA	NA	NA	NA
11930	cg08761206	11930	chr5	14354943	-	16754156	NA	CCATTTTTTATCCATTAATTAATACTATAATTATCACAAACAAAAAACCC		II			NA	NA	NA	NA	NA	NA		OpenSea	TTAAGTGTTCTCCATTTTTTGTCCATTGATTAGTACTATAGTTATCACAGGCAGGGGACC[CG]GGAATACTCCATTTCCTAGGTCCCATTGGACAGTGACAAGGGTGAGGGCAGCTTCAGTGA	CGGGTCCCCTGCCTGTGATAACTATAGTACTAATCAATGGACAAAAAATG	TRIO	NM_007118	Body				TRUE							TRIO	ENST00000515144.1	5'UTR		NA		NA		NA	NA	TRUE	NA	NA	intermediateMethylation
11931	cg08761611	11931	chr6	5335359	-	31623924	NA	ATCACCATCTCTTAACATTTAACCTATAAAAACATTAATTCCCTAACAAC		II			NA	NA	NA	NA	NA	NA		OpenSea	TTCTAAGGTGTGTCACCATCTCTTGACATTTGACCTGTGAAAGCATTAGTTCCCTGACAG[CG]TATGACTGTACTCTAGAAAGGTGTTGTCTGAATTTTTACTTCCCAATCAGTATTCTCACT	CGCTGTCAGGGAACTAATGCTTTCACAGGTCAAATGTCAAGAGATGGTGA	FARS2	NM_006567	5'UTR				NA				FARS2;FARS2	ENST00000274680.3;ENST00000397563.2	5'UTR;5'UTR	FARS2;FARS2	ENST00000274680.3;ENST00000397563.2	5'UTR;5'UTR	chr6:5335060-5335615	3		NA		NA	NA	NA	NA	NA	NA
11944	cg08770311	11944	chr17	15925225	-	65615824	NA	AATAAAATTCCAAAATAATTTTATATCTTCCAAACACTCAACTCCTAACC		II			NA	NA	NA	NA	NA	NA		OpenSea	TTTTAGCTATAAGTGAGATTCCAGAATAGTTTTGTGTCTTCCAGGCACTCAGCTCCTGGC[CG]AAGTGGATGCTACAAATTTAGACATCAAATTTACAGGGTAGTCATTTTTCTCCTCTTTAG	CGGCCAGGAGCTGAGTGCCTGGAAGACACAAAACTATTCTGGAATCTCAC	TTC19;TTC19	NM_017775;NM_001271420	Body;Body		chr17:15925215-15925215		NA							TTC19;TTC19	ENST00000475723.1;ENST00000497842.1	5'UTR;5'UTR		NA		NA	chr17:15923937-15925915	3	NA	NA	NA	NA	NA
11965	cg08786399	11965	chr11	19185400	-	60711866	NA	CCCTCCTCCTCCTCAAATATAAAATTATCAAATAACATAACATATTTTCC		II			NA	NA	NA	NA	NA	NA		OpenSea	TGAGGAGATGCCCCTCCTCCTCCTCAAATGTGAAGTTGTCAGATGACATGGCATGTTTTC[CG]TTGCTCATGAATGTTTAGAAGTTGGAGAATGTTGTCTTTGTTACCTAAAGCCAGTGTTCC	CGGAAAACATGCCATGTCATCTGACAACTTCACATTTGAGGAGGAGGAGG	ZDHHC13;ZDHHC13	NM_019028;NM_001001483	Body;Body				NA							ZDHHC13;ZDHHC13	ENST00000530100.1;ENST00000525490.1	TSS1500;5'UTR		NA	chr11:19185249-19185437	3		NA	NA	NA	NA	NA	intermediateMethylation
11973	cg08793459	11973	chr17	57784647	+	20695289	NA	CCAATATCATTATTCATTTTCTCRCCAATAAAAACRTTTCTTTTCACCTC		II			NA	NA	NA	NA	NA	NA	chr17:57784754-57785108	N_Shore	AGCGGCCCCTGGGCGGAAGACAGTTTATAAAGGAGAAAATGAAGAAGGTGGGTAATGCAA[CG]AGGTGAAAAGAAACGTTCCTACTGGCGAGAAAATGAATAATGATATTGGTCTCCTTCGCC	CGAGGTGAAAAGAAACGTTCCTACTGGCGAGAAAATGAATAATGATATTG	PTRH2;TMEM49	NM_016077;NM_030938	5'UTR;TSS1500				NA		17:57784436-57785841	Promoter_Associated	PTRH2;PTRH2;PTRH2;VMP1;VMP1;VMP1;VMP1;VMP1	ENST00000537860.1;ENST00000393038.2;ENST00000470557.1;ENST00000262291.3;ENST00000537567.1;ENST00000539763.1;ENST00000536180.1;ENST00000545362.1	5'UTR;5'UTR;3'UTR;TSS1500;TSS1500;TSS1500;TSS1500;TSS1500	PTRH2;PTRH2;PTRH2;VMP1;VMP1;VMP1;VMP1;VMP1	ENST00000537860.1;ENST00000393038.2;ENST00000470557.1;ENST00000262291.3;ENST00000537567.1;ENST00000539763.1;ENST00000536180.1;ENST00000545362.1	5'UTR;5'UTR;3'UTR;TSS1500;TSS1500;TSS1500;TSS1500;TSS1500		NA	chr17:57784194-57786055	6	chr17:57779399-57785979	6	TRUE	TRUE	NA	NA	lowMethylation
11980	cg08799809	11980	chr12	111468036	-	63603910	NA	TTATCTTCCCCRAAATTCTTACACAATTAATAAATTTCCTAAAAAATCCC		II			rs138971966	0.0114	NA	NA	NA	NA	chr12:111471061-111471578	N_Shelf	AGGACCTGCCATTATCTTCCCCGGGATTCTTGCACAGTTAGTGAATTTCCTAAAGGATCC[CG]GCTCTCTGCCTGCTTCTGCTGTTAGGATAGGCTGCCCCAAGCTGCCCTCTGATTCCTCTG	TATCTTCCCCGGGATTCTTGCACAGTTAGTGAATTTCCTAAAGGATCCCG							NA										chr12:111467605-111468095	3		NA		NA	NA	TRUE	NA	NA	intermediateMethylation
11990	cg08806401	11990	chr10	63709410	+	78604304	NA	AAAATTATAAATTCACTATCTTATCCATCACRATCTTTTTTTATAAAAAC		II			rs116968305	0.011285	NA	NA	NA	NA		OpenSea	TGTACCATTGCACTCCAGCCTTGGCAACAAGAGCGAAACTTTGTCCACACCACCCCCCCA[CG]CCCCCACAAAAAAAGACCGTGATGGATAAGACAGTGAATTCATAATTTTGTTTTAGCTTC	CGCCCCCACAAAAAAAGACCGTGATGGATAAGACAGTGAATTCATAATTT	ARID5B	NM_032199	Body	low-CpG:63379413-63379427			NA											NA		NA		NA	NA	TRUE	NA	NA	intermediateMethylation
12020	cg08828287	12020	chr11	62525690	+	10609933	NA	TTTTAATATACTAATATTAACTAATAACTAACAAACCCTAAATAACTTCC		II			NA	NA	NA	NA	NA	NA	chr11:62528903-62529428	N_Shelf	TGGGCTGAAAACCCCAACCTTCCAATCATGCCCTGCTCTTTATGGTGACCAGCCCCCATC[CG]GAAGCTACCTAGGGCCTGCCAGCCATCAGTTAACATTAGCATACCAAAAAAATCACTTTA	TTTGGTATGCTAATGTTAACTGATGGCTGGCAGGCCCTAGGTAGCTTCCG							NA										chr11:62525425-62525775	3		NA		NA	NA	TRUE	NA	NA	intermediateMethylation
12060	cg08862280	12060	chr12	132478954	-	49732923	NA	TAACTACTCTTTTCTCTACCAAAAACCAAAATCTCTATAACRAATAAAAC		II			NA	NA	NA	NA	NA	NA		OpenSea	GGGGATGCTGGTAGCTGCTCTTTTCTCTGCCAGGAGCCAAGATCTCTATGGCGAGTGAGG[CG]TGAGGTTCAGGGCTGGAGGGCTGAAGAGAGCGGAGTGGGCTTGGGTTGGTGATTGTGGAG	CGCCTCACTCGCCATAGAGATCTTGGCTCCTGGCAGAGAAAAGAGCAGCT	EP400	NM_015409	Body				NA										chr12:132478605-132479175	3		NA		NA	NA	NA	NA	NA	NA
12076	cg08874599	12076	chr19	24184523	+	92670552	NA	TAAATAAATTAAAAACCCAACTCRATAACATAAAACCAAATATAAAATAC		II			NA	NA	NA	NA	NA	NA		OpenSea	TGGCATTTGGTTCATCCCACAGCAGCAGTTCTGCTTACCAAAAGTTGCCCGCTAGGCACT[CG]CATTTCATACCTGGCCCCATGCCATCGAGCTGGGCTTCTAACCCATTTAAAGTTTGAGAA	CGCATTTCATACCTGGCCCCATGCCATCGAGCTGGGCTTCTAACCCATTT				low-CpG:23976223-23976563			NA				AC092279.1	ENST00000516139.1	TSS1500	AC092279.1	ENST00000516139.1	TSS1500	chr19:24183980-24185550	3		NA		NA	NA	TRUE	NA	NA	intermediateMethylation
12077	cg08876558	12077	chr11	59394462	-	74675189	NA	TATATCATTTTAATATCRATTCCRCATACAAAACAATCRAATTACCCTAC		II			NA	NA	NA	NA	NA	NA		OpenSea	ATATGTGTGCATGTATCATTTTGATGTCGATTCCGCATGCAGAGCAGTCGAGTTGCCCTA[CG]TGTGCCACTCACGACAGAAGCCCTTTTTTGCATGTATCATTTTGGTAGAATGATTTATAT	GTATCATTTTGATGTCGATTCCGCATGCAGAGCAGTCGAGTTGCCCTACG							NA				AP000442.1;AP000442.1	ENST00000531108.1;ENST00000531311.1	5'UTR;5'UTR	AP000442.1;AP000442.1	ENST00000531108.1;ENST00000531311.1	5'UTR;5'UTR		NA		NA	chr11:59394433-59395049	6	NA	NA	NA	NA	NA
12083	cg08879913	12083	chr10	58130574	-	71634256	NA	TTAATTAACTATCTTTATTCTACTTCTATACACTTCTTTCATACCACTAC		II			NA	NA	NA	NA	NA	NA		OpenSea	CCTGACACAATTTGATTAACTGTCTTTGTTCTGCTTCTGTACACTTCTTTCATGCCACTA[CG]CTTCACAGCACTGTAAGCTAGCTTCAAACTAGCCAACCCCCTTTTTAAAGTGTGTATAAA	TGATTAACTGTCTTTGTTCTGCTTCTGTACACTTCTTTCATGCCACTACG							NA										chr10:58130400-58130770	3		NA		NA	NA	NA	NA	NA	NA
12090	cg08884727	12090	chr17	39679478	+	66642839	NA	ATTATTTTTACTTCTAAATTTAATTTTCTTTCTACTCTACTCCCCAAAAC		II			NA	NA	NA	NA	NA	NA		OpenSea	TTTAATTCAATGGCACATAGTAGGTGTTCAATAAACATTAATTTCACACAGATACCTCAA[CG]CCCTGGGGAGTAGAGTAGAAAGAAAACTAAATCTAGAAGCAAAAACAATTTCAAATCCCA	CGCCCTGGGGAGTAGAGTAGAAAGAAAACTAAATCTAGAAGCAAAAACAA							NA				KRT15;KRT15	ENST00000497016.1;ENST00000254043.3	TSS1500;TSS1500	KRT15;KRT15;KRT15;KRT15;KRT15;KRT15	ENST00000474031.1;ENST00000463447.1;ENST00000470004.1;ENST00000497016.1;ENST00000254043.3;ENST00000458290.1	TSS1500;TSS1500;TSS1500;TSS1500;TSS1500;TSS1500		NA		NA	chr17:39674323-39687551	6	NA	NA	NA	NA	intermediateMethylation
12091	cg08884979	12091	chr15	52012670	+	83624103	NA	CATTCTCTAATTTAAAAACATTAACCATTAACATTTCAAAAAAACCTTAC		II			NA	NA	NA	NA	NA	NA		OpenSea	AACTTCAGGTCCCTGCAACTCAGCCCCCACCACAAACACAGCCCTGGAAACATACAGTGG[CG]CAAGGTCCTCTTGAAATGTTAATGGTTAATGTTCCCAAACCAGAGAATGCTTTGAAAATG	ATTCTCTGGTTTGGGAACATTAACCATTAACATTTCAAGAGGACCTTGCG	SCG3;SCG3	NM_001165257;NM_013243	3'UTR;3'UTR				NA				SCG3	ENST00000220478.3	3'UTR	SCG3	ENST00000220478.3	3'UTR	chr15:52012500-52012715	3		NA		NA	NA	TRUE	NA	NA	NA
12094	cg08886046	12094	chr2	130691738	+	1711899	72709176	AACTAACCCTACTCTATACCATAAACACTTTAACCAATAAATAAAACACA	AACTAACCCTACTCTATACCGTAAACGCTTTAACCGATAAATAAAACGCG	I	A	Red	NA	NA	NA	NA	NA	NA	chr2:130691702-130692102	Island	TTGCTCATTCCTTCCTCACCATCTGCGGATCTCCCCGGCTCCGTGTCCCCTGCCATGCCC[CG]CGCCCCACTCACCGGCCAAAGCGCCCACGGCACAGAGCAGGGCCAGCCCGGCCAGCGCGC	CGCGCCCCACTCACCGGCCAAAGCGCCCACGGCACAGAGCAGGGCCAGCC	LOC389033	NR_026740	Body				NA	2:130408208-130408510			AC079776.2;AC079776.3	ENST00000433290.1;ENST00000450840.1	3'UTR;5'UTR	AC079776.2;AC079776.3	ENST00000433290.1;ENST00000450840.1	3'UTR;5'UTR	chr2:130691605-130692035	3		NA		NA	NA	TRUE	NA	NA	intermediateMethylation
12099	cg08889394	12099	chr11	66278839	-	64750159	NA	AACCCAACATACTCTAAAATTCACATATACTATAAAAAAACACATTTAAC		II			NA	NA	NA	NA	NA	NA		OpenSea	GGCTGAAAATAGGCCCAGCATACTCTGGAATTCACATATACTGTGAAAAAGCACATTTAG[CG]TTAAATTTTGTTTTTATATGGAAAGTGAAGAGAACTTATTGATTTCATAATACAGACTGC	CGCTAAATGTGCTTTTTCACAGTATATGTGAATTCCAGAGTATGCTGGGC	BBS1	NM_024649	Body				NA				BBS1;BBS1	ENST00000537537.1;ENST00000529766.1	5'UTR;5'UTR	BBS1;BBS1;BBS1;BBS1;BBS1;BBS1	ENST00000537537.1;ENST00000534730.1;ENST00000524907.1;ENST00000524705.1;ENST00000529955.1;ENST00000529766.1	5'UTR;5'UTR;5'UTR;5'UTR;5'UTR;5'UTR		NA	chr11:66277619-66279088	6		NA	NA	NA	NA	NA	NA
12118	cg08904194	12118	chr6	159295138	-	45786590	NA	TATAACTTTCATTAAATTTTATTTCCCTATTTAACAAAATAAATCTTCCC		II			NA	NA	NA	NA	NA	NA	chr6:159290673-159291195	S_Shelf	TTTCCAATCTGTATGACTTTCATTAAATTTTATTTCCCTGTTTGACAAGATAGGTCTTCC[CG]TGCAATGTTGAGTAGGAGGGGTGAGGTGGAGTTCCTTGCCTTGTTCCTGATCTTAGAGGG	CGGGAAGACCTATCTTGTCAAACAGGGAAATAAAATTTAATGAAAGTCAT							NA				C6orf99	ENST00000367072.1	5'UTR	C6orf99	ENST00000367072.1	5'UTR		NA		NA		NA	NA	TRUE	NA	NA	NA
12121	cg08905347	12121	chr7	65448144	+	49633193	NA	ACTTTTTACAAATAATAATAATTCTCATATCCAACAATAACCACTACACC		II			NA	NA	NA	NA	NA	NA	chr7:65446771-65447340	S_Shore	GAGGAGATCTGGAGACAGCAAAGGAGACATAGATTTATGGAGGGGACTTTCATACAGGGA[CG]GTGCAGTGGCCATTGCTGGACATGAGAACCACTACCATTTGTAAAAAGCATGCAGCTTAC	CGGTGCAGTGGCCATTGCTGGACATGAGAACCACTACCATTTGTAAAAAG	GUSB;GUSB;GUSB;GUSB;GUSB	NM_001284290;NM_001293104;NM_001293105;NM_000181;NR_120531	TSS1500;TSS1500;TSS1500;TSS1500;TSS1500				NA				GUSB;GUSB;GUSB	ENST00000476486.1;ENST00000345660.6;ENST00000304895.4	TSS1500;TSS1500;TSS1500	GUSB;GUSB;GUSB;GUSB;GUSB;GUSB;GUSB;GUSB;GUSB	ENST00000476486.1;ENST00000475316.1;ENST00000447929.1;ENST00000452642.1;ENST00000421103.1;ENST00000446111.1;ENST00000430730.1;ENST00000429291.2;ENST00000304895.4	TSS1500;TSS1500;TSS1500;TSS1500;TSS1500;TSS1500;TSS1500;TSS1500;TSS1500	chr7:65447965-65448270	3		NA		NA	NA	NA	NA	NA	NA
12128	cg08913233	12128	chr10	114539300	+	86642100	NA	TCTCTAAATTCAAATCCAAATAATCTAAAATAACTAAACATAAACCCAAC		II			NA	NA	NA	NA	NA	NA		OpenSea	CTTTTTCAGCTATGGGTCAGGTTATTCTAAGCTTTTATATACTCATGCCAAAGGTGTAGG[CG]CTGGGCTTATGTTCAGCTATTTCAGATCATCTGGACTTGAATTTAGAGAATGTCTTTGCT	CTCTAAATTCAAGTCCAGATGATCTGAAATAGCTGAACATAAGCCCAGCG	VTI1A	NM_145206	Body				NA											NA		NA	chr10:114538059-114539335	4	NA	NA	NA	NA	intermediateMethylation
12162	cg08943361	12162	chr16	56462172	+	5805429	NA	CAACTTCTAAAATTCTAAAAATCTTAAACAACAACAAAACCACCCAACCC		II			NA	NA	NA	NA	NA	NA	chr16:56458735-56459748	S_Shelf	TCATTTTTAAAATATCTGAAGTCCTTTCATATTCATGACCTCATTCACCATCATGTGAGA[CG]GGTTGGGTGGCTTTGTTGTTGCTTAAGATTCTCAGAATCCTAGAAGCTGAACTTCACTAT	CGGGTTGGGTGGCTTTGTTGTTGCTTAAGATTCTCAGAATCCTAGAAGCT							NA										chr16:56462120-56462315	3		NA		NA	NA	TRUE	NA	NA	intermediateMethylation
12181	cg08957447	12181	chr11	118717225	+	83723198	NA	AACTTTAAAATATAAATTAATCCCTAATTAACTAAAACCTAACCCTAAAC		II			NA	NA	NA	NA	NA	NA		OpenSea	CCAGCCCCAGAGCCACACCCCCTCTATCTGTCCTACACACCCCCAGAGGCAAAATTCCTC[CG]CCCAGGGCCAGGTCCCAGTCAATTAGGGACCAACCTATACCCCAAAGCCACTGAAATTAT	CGCCCAGGGCCAGGTCCCAGTCAATTAGGGACCAACCTATACCCCAAAGC							NA										chr11:118717060-118717275	3		NA		NA	NA	NA	NA	NA	intermediateMethylation
12188	cg08962392	12188	chr7	26677374	-	20790865	NA	CRAATTATTTATATATACAAATTTCAACCTTCTAAATAAACTTTCCTACC		II			NA	NA	NA	NA	NA	NA		OpenSea	GGCTTTGTTTTCGAGTTATTTATGTATGCAGATTTCAGCCTTCTGGGTGAGCTTTCCTGC[CG]CTGAGTATCACAGATTGTTCCAACACTCACTTTCATCATTTCCTTCACGAGGAAAGAGGC	CGGCAGGAAAGCTCACCCAGAAGGCTGAAATCTGCATACATAAATAACTC	C7orf71	NM_001145531	TSS200				NA				C7orf71	ENST00000409974.3	TSS200	C7orf71	ENST00000409974.3	TSS200	chr7:26677305-26677530	3		NA		NA	NA	TRUE	NA	NA	intermediateMethylation
12208	cg08983433	12208	chr16	8939382	-	97760423	NA	TATATTATATTAATATATAAATACTAACTCCCCTCCTCAATCACTAAAAC		II			NA	NA	NA	NA	NA	NA		OpenSea	TTCTAGAAAGGTGTGTTGTGTTAATGTGTGAATACTGACTCCCCTCCTCAGTCACTGAGG[CG]GGGAGGGTGTTTGGCTCTTTTGAGGCATGTGAGAGTTGGTTGTGCCTTTGGTTTTTTGTT	GTGTTGTGTTAATGTGTGAATACTGACTCCCCTCCTCAGTCACTGAGGCG	PMM2	NM_000303	Body		chr16:8939360-8939360		NA							PMM2;PMM2;PMM2;PMM2;PMM2;PMM2;PMM2	ENST00000562025.1;ENST00000562318.1;ENST00000566540.1;ENST00000567697.1;ENST00000565221.1;ENST00000566604.1;ENST00000570076.1	5'UTR;3'UTR;3'UTR;5'UTR;3'UTR;3'UTR;3'UTR		NA		NA	chr16:8939178-8963943	6	NA	NA	NA	NA	intermediateMethylation
12253	cg09021609	12253	chr12	31058716	+	98648303	NA	TAAATATTCTCTATATCTCTAAACTTTCCCCTCATAATTACAAAACAACC		II			NA	NA	NA	NA	NA	NA		OpenSea	AACCTTTTCTTGTGATTAAAATAAAAGCACATCCCCCACTAGGGGAACTTGGGGCCTCCG[CG]GCTGCCTTGCAACCATGAGGGGAAAGCCCAGAGACACAGAGAACACCCACAGCCCTGACA	GGGTGTTCTCTGTGTCTCTGGGCTTTCCCCTCATGGTTGCAAGGCAGCCG							NA										chr12:31058565-31058810	3		NA		NA	NA	NA	NA	NA	intermediateMethylation
12255	cg09022490	12255	chr1	33104339	+	83801164	NA	AATTATACCACTATCCCCAACTAATTTTTTCTATTTTCAATAAAAACAAC		II			NA	NA	NA	NA	NA	NA		OpenSea	CAAGGTGGGTAGTTCACTTGAAATTAGGAGTTCGAGAACAGCCTGGCCAACATGGTGAAA[CG]CTGTCTCTACTGAAAATAGAAAAAATTAGCTGGGGATAGTGGCACAACCCTGTAATCCCA	CGCTGTCTCTACTGAAAATAGAAAAAATTAGCTGGGGATAGTGGCACAAC	ZBTB8OS;ZBTB8OS;ZBTB8OS;ZBTB8OS;ZBTB8OS;ZBTB8OS;ZBTB8OS;ZBTB8OS	NM_001308135;NM_178547;NM_001308137;NM_001308136;NM_001308140;NM_001308138;NM_001308139;NM_001308141	Body;Body;Body;Body;5'UTR;5'UTR;5'UTR;5'UTR				NA				Y_RNA;ZBTB8OS	ENST00000363721.1;ENST00000492007.1	TSS1500;3'UTR	Y_RNA;ZBTB8OS;ZBTB8OS;ZBTB8OS;ZBTB8OS;ZBTB8OS;ZBTB8OS;ZBTB8OS;ZBTB8OS;ZBTB8OS	ENST00000363721.1;ENST00000492007.1;ENST00000373506.3;ENST00000478041.1;ENST00000473294.1;ENST00000476493.1;ENST00000465588.1;ENST00000483138.1;ENST00000479075.1;ENST00000466361.1	TSS1500;3'UTR;3'UTR;3'UTR;3'UTR;3'UTR;3'UTR;3'UTR;3'UTR;3'UTR		NA		NA		NA	NA	NA	NA	NA	intermediateMethylation
12262	cg09026137	12262	chr7	44870853	+	72679264	NA	AATCAATCTCRTTTCATTTATACCCAACCCCTTAAATTATTTTAAAACAC		II			NA	NA	NA	NA	NA	NA		OpenSea	AAAAGCTATCTTTTAGATACGTATTAAGATATTATACATGAAGTGATATGATAGCTGGAA[CG]TGCTTTAAAATAACTCAAGGGGTTGGGTACAAATGAAACGAGACTGATCATAACTGTGAG	CGTGCTTTAAAATAACTCAAGGGGTTGGGTACAAATGAAACGAGACTGAT	H2AFV	NM_138635	Body				NA											NA		NA		NA	NA	NA	NA	NA	NA
12263	cg09031957	12263	chr10	105639713	-	99734548	NA	TTCCTAAATCAAAAACATTTTCCAAAAAAATAACACAAAATTTTTTTCTC		II			NA	NA	NA	NA	NA	NA		OpenSea	GGAGCTACCTCTTCCTGAATCAGGGACATTTTCCAAAGGAGTGGCACAGGATTTTTTTCT[CG]GTCACTTTGCAAGCCAGGGACCTCTGGCTGGTGACGGCCCACCTGGGCCTCGCTTGACCA	TCCTGAATCAGGGACATTTTCCAAAGGAGTGGCACAGGATTTTTTTCTCG	OBFC1	NM_024928	3'UTR				NA				RP11-541N10.3	ENST00000568017.1	TSS200	RP11-541N10.3	ENST00000568017.1	TSS200		NA		NA		NA	NA	NA	NA	NA	NA
12313	cg09067740	12313	chr7	25701472	-	54717822	NA	AAAATTTTCAAATCTTCTTTTCTCTCCCCTAACTAATCCATTTATATCAC		II			NA	NA	NA	NA	NA	NA		OpenSea	CAAACATATAGAAGATTTTCAGGTCTTCTTTTCTCTCCCCTAGCTAATCCATTTATATCA[CG]TTGTGATCAGTTTTAATCATTATAACATTACAAATATACTTTATGAAATTACCTTTCTAG	CGTGATATAAATGGATTAGCTAGGGGAGAGAAAAGAAGACCTGAAAATCT							NA				AC003090.1	ENST00000446840.1	3'UTR	AC003090.1;AC003090.1;AC003090.1	ENST00000423689.2;ENST00000446840.1;ENST00000456777.1	3'UTR;3'UTR;3'UTR		NA		NA		NA	NA	NA	NA	NA	intermediateMethylation
12344	cg09095972	12344	chr9	119334129	-	59793107	NA	TATATACTTCCCRTATATATATAACCRTATCTCTTTATTATCTACCTTTC		II			NA	NA	NA	NA	NA	NA		OpenSea	CTGTATGTGTCTGTGTGCTTCCCGTGTGTGTGTGACCGTGTCTCTTTGTTATCTGCCTTT[CG]TTGGCTGCACATAGCTTGAATGTCCCTGTTGGGTGATGTGCTCACATGCATGTTTATATG	GTGTGCTTCCCGTGTGTGTGTGACCGTGTCTCTTTGTTATCTGCCTTTCG	ASTN2;ASTN2;ASTN2;ASTN2;ASTN2	NM_198188;NM_198187;NM_001184734;NM_198186;NM_014010	Body;Body;Body;Body;Body				TRUE		9:119333874-119335223	Unclassified_Cell_type_specific	RP11-67K19.3	ENST00000423715.1	5'UTR	RP11-67K19.3	ENST00000423715.1	5'UTR		NA	chr9:119333888-119334135	4	chr9:119333694-119335548	6	NA	NA	NA	NA	intermediateMethylation
12345	cg09096219	12345	chr5	37948246	-	2707396	NA	AAACTAAATTTTACAACTTTACAATCTTAAAAAAAACAACCAACTTCTTC		II			NA	NA	NA	NA	NA	NA		OpenSea	TCATGGACTTGGAGCTGGGTTTTGCAACTTTGCAATCTTGAGAAAGACAGCCAACTTCTT[CG]TGCCTTTGTCTCTAGGAAATGAAAGCCCAGAGATGTGATGATTTTTAAGAGTTGAACTGA	AGCTGGGTTTTGCAACTTTGCAATCTTGAGAAAGACAGCCAACTTCTTCG							NA				CTD-2130F23.2;CTD-2194L12.3	ENST00000503870.1;ENST00000510938.1	TSS1500;TSS200	CTD-2130F23.2;CTD-2194L12.3	ENST00000503870.1;ENST00000510938.1	TSS1500;TSS200		NA		NA		NA	NA	NA	NA	NA	intermediateMethylation
12359	cg09105249	12359	chr8	126366660	-	2690947	NA	ATAAAAAAATAAATCCAACCCTACATATTACTTCCAAATTATATATTTTC		II			NA	NA	NA	NA	NA	NA		OpenSea	TTATGAAGTTTATGAAGAAATAAATCCAGCCCTACATATTACTTCCAAATTATGTATTTT[CG]ATTACCGGATCAACAATTAATGAAGTTAACTTCACATTTGCATAGACCTTTAACATTTAG	TGAAGAAATAAATCCAGCCCTACATATTACTTCCAAATTATGTATTTTCG	NSMCE2	NM_173685	Body				TRUE											NA		NA		NA	NA	TRUE	NA	NA	NA
12361	cg09107343	12361	chr17	6161252	-	96623138	NA	TATTTACCTACTTTAACTAAACRCTAATAAATTTCCTACAACTAATACRC		II			NA	NA	NA	NA	NA	NA		OpenSea	GAATCTGCACATATTTGCCTACTTTGACTGGACGCTGGTAGATTTCCTGCAACTGATACG[CG]TGTGTGTGTGTGTGTGTGTGTGTGTGTGTGTGTAAAAGACAGAGAGAGACAGAGAGAGAG	CGCGTATCAGTTGCAGGAAATCTACCAGCGTCCAGTCAAAGTAGGCAAAT							NA											NA		NA	chr17:6160434-6161406	3	NA	NA	NA	NA	intermediateMethylation
12380	cg09122455	12380	chr12	126003856	-	13608894	NA	AATATAAACTACTAATAAACAACTATAAATTAAACTCCRACAACACTACC		II			NA	NA	NA	NA	NA	NA		OpenSea	GCCTATTCTGAGGTGTGGGCTGCTGATGGGCAGCTGTGAATTAGGCTCCGACAACACTGC[CG]TGTGAGTTGTTGAACTTGGCAGTCATTCTTTTGGTTGACAAATAAGAATGTGGCAATTTA	CGGCAGTGTTGTCGGAGCCTAATTCACAGCTGCCCATCAGCAGCCCACAC	TMEM132B	NM_052907	Body				NA							TMEM132B	ENST00000534945.1	5'UTR	chr12:126003565-126003890	3		NA		NA	NA	NA	NA	NA	intermediateMethylation
12391	cg09128380	12391	chr2	102949555	-	47635831	NA	AATAATTAATAATATTCCATCRTATAATACCTCCCAACTTCTATAAAAAC		II			NA	NA	NA	NA	NA	NA		OpenSea	GGGGTCAGAGAGGTGATTGGTGGTGTTCCATCGTGTGGTACCTCCCAGCTTCTGTAAAGA[CG]TTGGCTTTTCCTCTGGGTGAGGTGGAAGACTTTGGAGGCCCCCTTGATTTGACCTAGGTT	CGTCTTTACAGAAGCTGGGAGGTACCACACGATGGAACACCACCAATCAC	IL1RL1;IL1RL1	NM_016232;NM_001282408	5'UTR;5'UTR				NA				IL1RL1;IL1RL1;IL1RL1	ENST00000393393.3;ENST00000473175.1;ENST00000404917.2	5'UTR;5'UTR;5'UTR	IL1RL1;IL1RL1;IL18R1;IL1RL1;IL1RL1	ENST00000393393.3;ENST00000473175.1;ENST00000410040.1;ENST00000404917.2;ENST00000447231.1	5'UTR;5'UTR;5'UTR;5'UTR;5'UTR		NA		NA		NA	NA	NA	NA	NA	NA
12423	cg09150840	12423	chr22	19304193	+	86653834	NA	ATTAAATTATACCTACTCAAACATATCTCATAACCTTTACTATACTACTC		II			NA	NA	NA	NA	NA	NA		OpenSea	TGCGCCTGGCCAGATTCCTGTTTTCTGTAACTAGTAACCTCAAGTATTCTGTTTTTTATC[CG]AGCAGCACAGCAAAGGTCATGAGACATGCCTGAGCAGGCATAATCTAACTGTCATAGTTT	TTAGATTATGCCTGCTCAGGCATGTCTCATGACCTTTGCTGTGCTGCTCG							NA											NA		NA	chr22:19303215-19304973	6	NA	NA	NA	NA	intermediateMethylation
12434	cg09158588	12434	chr5	155079973	-	57766522	NA	AAATAAACTATATCTAATAACAAATTATTACCTTACATCTCCAAATCATC		II			NA	NA	NA	NA	NA	NA		OpenSea	AATATTCAAAGGGGTGGACTGTGTCTGATAACAAGTTATTACCTTGCATCTCCAAATCAT[CG]TTGCCCTACCAGTGATACTAGAGTTGGATGTTGTGAGCTCGTCTCCTTTGCCAGCTAGCA	GGTGGACTGTGTCTGATAACAAGTTATTACCTTGCATCTCCAAATCATCG							NA										chr5:155079940-155080170	3		NA		NA	NA	NA	NA	NA	intermediateMethylation
12501	cg09216823	12501	chr3	193272655	+	93649561	NA	TAAAAAATCATTAACTCTTTTAATCAACTAAAAAACTACRATAACTCRAC		II			NA	NA	NA	NA	NA	NA		OpenSea	GTTATTCCACACCTCCTCCCTGACCTTGTCGTGCAGACGCTTCCAGGATGAACTCCAACT[CG]CCGAGCCACCGCAGCTCCTCAGCTGACTAAAAGAGTTAATGATCCTCCAGGTTAAAACTC	CGCCGAGCCACCGCAGCTCCTCAGCTGACTAAAAGAGTTAATGATCCTCC	ATP13A4;ATP13A4	NM_032279;NM_032279	5'UTR;1stExon				TRUE				ATP13A4-AS1;ATP13A4-AS1;ATP13A4;ATP13A4;ATP13A4;ATP13A4;ATP13A4	ENST00000431512.1;ENST00000426459.1;ENST00000392443.3;ENST00000342695.4;ENST00000392443.3;ENST00000295548.3;ENST00000342695.4	5'UTR;5'UTR;1stExon;1stExon;5'UTR;TSS200;5'UTR	ATP13A4-AS1;ATP13A4-AS1;ATP13A4;ATP13A4;ATP13A4;ATP13A4;ATP13A4;ATP13A4;ATP13A4;ATP13A4;ATP13A4;ATP13A4	ENST00000431512.1;ENST00000426459.1;ENST00000450950.2;ENST00000490925.1;ENST00000392443.3;ENST00000342695.4;ENST00000450950.2;ENST00000392443.3;ENST00000295548.3;ENST00000342695.4;ENST00000489140.1;ENST00000490925.1	5'UTR;5'UTR;1stExon;1stExon;1stExon;1stExon;5'UTR;5'UTR;TSS200;5'UTR;3'UTR;3'UTR	chr3:193272585-193273015	3		NA		NA	NA	TRUE	NA	NA	NA
12510	cg09225244	12510	chr5	102441271	+	53694981	NA	TAAAAACTACAAAACAACATAAATTTTATATATATTTATTCTTTTCCCAC		II			NA	NA	NA	NA	NA	NA		OpenSea	TATTTATTGAAATATAATTTCATTCATATAAAATGTATAGATGGAGCAATTTCTCTCAAT[CG]TGGGAAAAGAATAAACATACACAAAACCCATGCTGTCCTGCAGCTTTCATTTGAGTGAGG	CGTGGGAAAAGAATAAACATACACAAAACCCATGCTGTCCTGCAGCTTTC	GIN1	NM_017676	Body				NA				GIN1	ENST00000511400.1	TSS1500	GIN1	ENST00000511400.1	TSS1500		NA		NA		NA	NA	NA	NA	NA	NA
12552	cg09254210	12552	chr14	61873622	-	71656871	NA	ACAAACATAACTCCACCAATATTAATCTCCTCTTTATTAATAATAAACTC		II			NA	NA	NA	NA	NA	NA		OpenSea	TTTTCCAGTAGACAGGCATGGCTCCACCAGTGTTGGTCTCCTCTTTGTTGGTGATGAACT[CG]ACATCCGAGATTTACTCTGTCAGGGGTTTGCTGTGATTGGAGTAGTGTATTAGTCAATTT	CAGGCATGGCTCCACCAGTGTTGGTCTCCTCTTTGTTGGTGATGAACTCG	PRKCH	NM_006255	Body				TRUE		14:61873489-61873863	Promoter_Associated_Cell_type_specific	PRKCH	ENST00000555082.1	5'UTR	PRKCH;PRKCH;PRKCH;PRKCH;PRKCH;PRKCH;PRKCH;PRKCH;PRKCH;PRKCH	ENST00000555185.1;ENST00000556778.1;ENST00000555542.1;ENST00000555906.1;ENST00000555082.1;ENST00000553831.1;ENST00000553726.1;ENST00000553265.1;ENST00000556164.1;ENST00000557585.1	5'UTR;5'UTR;5'UTR;5'UTR;5'UTR;5'UTR;5'UTR;5'UTR;5'UTR;5'UTR	chr14:61873480-61873810	3		NA		NA	NA	TRUE	NA	NA	intermediateMethylation
12557	cg09259018	12557	chr21	37954631	+	96751111	NA	AATCCACRTTAAATAAACAATCRATAAAAATCAACTATACACATATAAAC		II			rs431530	0.232488	NA	NA	NA	NA		OpenSea	TCAGTCTGCTAATGTCTGCCTGGCCCCTGCACAAGGACTCGTTCCATGAGGCAGCGCCTG[CG]CCCACATGTGTACAGTTGACTTCCACCGATTGTTCACCCAACGTGGACCACCTTGCCTCA	CGCCCACATGTGTACAGTTGACTTCCACCGATTGTTCACCCAACGTGGAC							NA											NA	chr21:37954627-37954983	4		NA	NA	NA	NA	NA	intermediateMethylation
12571	cg09270544	12571	chr3	187930796	-	45750296	NA	ACTACTTTCCCAAAAAAATACTTCTTACAATAAAATTTCAAAACAAAATC		II			NA	NA	NA	NA	NA	NA		OpenSea	GGGTGTGGACAGCTGCTTTCCCAGGGGAGTACTTCTTACAGTGGGATTTCAAGACAAGAT[CG]GCCTGAAGAAAAATTATATTTGTATATTTTTTAAAAAGTAGGTATTTCCTCTCATCTGAG	CTGCTTTCCCAGGGGAGTACTTCTTACAGTGGGATTTCAAGACAAGATCG	LPP;LPP;LPP	NM_005578;NM_001167672;NM_005578	1stExon;5'UTR;5'UTR				NA				LPP;LPP;LPP	ENST00000312675.4;ENST00000448637.1;ENST00000312675.4	1stExon;5'UTR;5'UTR	LPP;LPP;LPP;LPP;LPP;LPP;LPP;LPP;LPP;LPP	ENST00000312675.4;ENST00000448637.1;ENST00000416784.1;ENST00000430340.1;ENST00000414139.1;ENST00000454789.1;ENST00000426274.1;ENST00000420410.1;ENST00000443217.1;ENST00000312675.4	1stExon;5'UTR;5'UTR;5'UTR;5'UTR;5'UTR;5'UTR;5'UTR;5'UTR;5'UTR	chr3:187930780-187931350	3		NA		NA	NA	NA	NA	NA	NA
12593	cg09289102	12593	chr10	27945903	+	53771856	NA	ATAATCTCCATCTTCCTTTCCAAAACATTTACAATCAATTATTAATTTTC		II			NA	NA	NA	NA	NA	NA		OpenSea	GGGTGGGTTTACTGGCTACAACAGTAGATGATTTCTTTTAACTGAGTTAATTCTCTTGAG[CG]AAAATTAATAACTGACTGCAAATGTTTTGGAAAGGAAGATGGAGACCATTAAGTGAATTG	TGGTCTCCATCTTCCTTTCCAAAACATTTGCAGTCAGTTATTAATTTTCG							NA											NA	chr10:27945332-27945911	6	chr10:27945324-27946190	6	NA	NA	NA	NA	NA
12642	cg09330274	12642	chr3	196074440	+	2788982	NA	AATATTACTTTCAATAATACAATTAAAATTCCAAAAACTTACCCCCTCAC		II			rs116782596	0.01086	NA	NA	NA	NA		OpenSea	CATAACAACGGGACTACAAAGTAACCTTTGTCAATCAATAGTAACTGACCTAAATGAGAA[CG]TGAGGGGGCAAGCTTTTGGAATCTCAATTGTATTACTGAAAGTAATATCCAGAGTCTTAT	CGTGAGGGGGCAAGCTTTTGGAATCTCAATTGTATTACTGAAAGTAATAT							NA										chr3:196074165-196074450	3		NA		NA	NA	NA	NA	NA	NA
12705	cg09373730	12705	chr2	50924705	-	29609232	NA	CTTCATCTTAAACRTAATAACTACCTATTACTTCCTCTATAATTTCATCC		II			NA	NA	NA	NA	NA	NA		OpenSea	GTCAGTTGTACCTTCATCTTGAACGTAATGACTGCCTGTTACTTCCTCTGTGGTTTCATC[CG]AACCTAACGCGACACTCCCCTGAAAGGTCTCCTCTCTCCCTTCCTTGCTCTTCTGTAGCC	CGGATGAAACCACAGAGGAAGTAACAGGCAGTCATTACGTTCAAGATGAA	MIR8485;NRXN1;NRXN1	NR_130470;NM_004801;NM_001135659	TSS1500;Body;Body				NA				AC009234.2	ENST00000401372.1	TSS1500	AC009234.2	ENST00000401372.1	TSS1500		NA		NA		NA	NA	NA	NA	NA	intermediateMethylation
12743	cg09403558	12743	chr18	43436628	+	39691228	NA	CCCATTATAATATTATAACTTTAAAACTCACTCATTCCAAACCAATTAAC		II			NA	NA	NA	NA	NA	NA		OpenSea	ATTTAAGTAAAACAAAATCTCGCAGTCCTGCTATCTTCCACCGCAAACAAAAAAACATGA[CG]TTAACTGGTTTGGAATGAGTGAGTCCCAAAGTTACAACATCACAATGGGCTATTCCACAA	CCATTGTGATGTTGTAACTTTGGGACTCACTCATTCCAAACCAGTTAACG	EPG5	NM_020964	Body				NA										chr18:43436560-43436810	3		NA		NA	NA	NA	NA	NA	intermediateMethylation
12872	cg09509566	12872	chr1	151227131	-	82713581	20764265	AAACACCTACAAATTTATTTAACAACACCTACAACTCCCAAAACACAACA	AAACGCCTACAAATTTATTTAACGACACCTACAACTCCCAAAACGCAACG	I	T	Red	NA	NA	NA	NA	NA	NA		OpenSea	CAACTACCCTCAAGACGCCTACAAATTTGTTTGGCGGCACCTACAACTCCCAGAACGCAA[CG]TGGGGGACGGAGGCGGAAGCAGCTGGCCAAGCCGAGGTCTGTGATTGGTGAAGAGCGACG	AGACGCCTACAAATTTGTTTGGCGGCACCTACAACTCCCAGAACGCAACG	PSMD4	NM_002810	TSS200				NA	1:149493609-149494183	1:151226935-151227731	Promoter_Associated	PSMD4;PSMD4	ENST00000368884.3;ENST00000368881.4	TSS200;TSS200	PSMD4;PSMD4;PSMD4;PSMD4;PSMD4	ENST00000368884.3;ENST00000368881.4;ENST00000461434.1;ENST00000462970.1;ENST00000476855.1	TSS200;TSS200;TSS200;TSS200;TSS200	chr1:151227060-151227295	3		NA		NA	NA	NA	NA	NA	NA
12923	cg09556999	12923	chr1	209393306	-	73770597	NA	AAAAAAACTAACAAACACRAAACTATTACCCACCCAACTAAAAATTTCAC		II			NA	NA	NA	NA	NA	NA		OpenSea	GGTGGGGATGTGAGAGGACTAACAAGCACGAGGCTGTTGCCCACCCAACTGGGGGTTTCA[CG]TCCCTCCCATCTTCGTCTCCTGGAACCAAGAGGACTTAGAGCATAAACAGAGCCTCCTTC	AGAGGACTAACAAGCACGAGGCTGTTGCCCACCCAACTGGGGGTTTCACG							NA										chr1:209393225-209393955	3		NA		NA	NA	NA	NA	NA	intermediateMethylation
12926	cg09560062	12926	chr18	41143802	+	1730191	NA	AAACCRACTATAAATCAAAAACACTTTCATTATAACCAAACAAAATCAAC		II			NA	NA	NA	NA	NA	NA		OpenSea	GGAAACTTTTCACACTTTACTTTTGTGAAGAATAGCATTTGTGATTCACATGACCTCATG[CG]CTGATCTTGTTTGGTCACAATGAAAGTGTCCCTGACCTATAGCCGGTTTCTTTAGGAACA	CGCTGATCTTGTTTGGTCACAATGAAAGTGTCCCTGACCTATAGCCGGTT							NA											NA	chr18:41143315-41144453	6	chr18:41143409-41144701	6	NA	NA	NA	NA	NA
12928	cg09560953	12928	chr3	23846810	+	3788497	NA	AAATATACCTATAAAAAAATCCCAAACTAAAAATTTTCTACTCAAATCAC		II			NA	NA	NA	NA	NA	NA	chr3:23847871-23848633	N_Shore	CATCACTTTCTATAAAAAGTGAGTGGAAGAATCTAATATTGTAAAACTGCACGTGCCTCG[CG]TGACCTGAGCAGAAAATTCCTAGTTTGGGATTTTCTCACAGGCATACCTAAACTGACCTC	GGTATGCCTGTGAGAAAATCCCAAACTAGGAATTTTCTGCTCAGGTCACG	UBE2E1;UBE2E1	NM_003341;NM_182666	TSS1500;TSS1500				NA				UBE2E1-AS1;UBE2E1;UBE2E1	ENST00000426702.1;ENST00000306627.3;ENST00000346855.3	3'UTR;TSS1500;TSS1500	UBE2E1-AS1;UBE2E1;UBE2E1;UBE2E1;UBE2E1;UBE2E1	ENST00000426702.1;ENST00000306627.3;ENST00000484048.1;ENST00000346855.3;ENST00000495141.1;ENST00000481622.1	3'UTR;TSS1500;TSS1500;TSS1500;TSS1500;TSS1500		NA	chr3:23846666-23849310	6	chr3:23846669-23850625	6	NA	TRUE	NA	NA	NA
12938	cg09569798	12938	chr18	59773644	+	76694266	NA	CCAATAACTTAAAAATCTACACTCTATAAATCACAAAAAACACCTCCCTC		II			NA	NA	NA	NA	NA	NA		OpenSea	ATAATCTATAATAAATACATACTTATCCAGAAAAAAAAAAAACTGAGTGGCTCAGGGTAA[CG]AGGGAGGTGTTTCCTGTGACTCACAGAGTGCAGACCCCTAAGCCACTGGGCTGTGCTGCT	CGAGGGAGGTGTTTCCTGTGACTCACAGAGTGCAGACCCCTAAGCCACTG	PIGN;PIGN	NM_176787;NM_012327	Body;Body				NA										chr18:59773600-59773830	3		NA		NA	NA	NA	NA	NA	NA
12945	cg09577804	12945	chr10	3235532	-	76711508	7663251	ATTTATAAAAAAATACACAACACCCCTATTAAAAATTAAAACTCTAAACA	ATTTATAAAAAAATACGCGACGCCCCTATTAAAAATTAAAACTCTAAACG	I	T	Red	NA	NA	NA	NA	NA	NA		OpenSea	CTGTTGTAAATAATTTGTAAAGAAATGCGCGGCGCCCCTGTTGGGAATTGGAGCTCTGGG[CG]TGGCGTCTGGAGTGGGTGTGTGCTGCTTTTGCTTCCGAGACATTCATTCATATTTCCCCT	CGCCCAGAGCTCCAATTCCCAACAGGGGCGCCGCGCATTTCTTTACAAAT							NA	10:3225465-3225598	10:3234807-3236086	Unclassified							chr10:3235120-3235795	3		NA		NA	NA	TRUE	NA	NA	NA
12966	cg09595843	12966	chr17	31119367	+	60650209	NA	TTTATATATTTTAAAAATAAAACTCTATCCTTTCTAAATAAACCAATATC		II			NA	NA	NA	NA	NA	NA		OpenSea	TAAACTTCTGCTTATAATGTATGAGACTTTCTGTTTCATGGGTGTGGGTTTTTAAACCAA[CG]ATACTGGCCTATTTAGAAAGGACAGAGTTTTATTTTCAAAATACACAAAACTTTGACCCC	TTGTGTATTTTGAAAATAAAACTCTGTCCTTTCTAAATAGGCCAGTATCG	MYO1D;MYO1D;MYO1D	NM_015194;NM_001303279;NM_001303280	Body;Body;Body				NA										chr17:31119340-31119535	3		NA		NA	NA	NA	NA	NA	intermediateMethylation
12969	cg09598075	12969	chr1	248274759	-	96667386	NA	CTCATTTTCTTTACACCTCTAAACTCTTCTTTCCAACAATTTAAAAACTC		II			NA	NA	NA	NA	NA	NA		OpenSea	TTATTTGAGTGCTCATTTTCTTTGCACCTCTGAGCTCTTCTTTCCAACAATTTGGGGGCT[CG]TCTTGGATTCCTATTCTCCTCTGGGAAAGGGTTTCTGATCCCCTCTCATGAAAAGATGCG	CGAGCCCCCAAATTGTTGGAAAGAAGAGCTCAGAGGTGCAAAGAAAATGA							NA											NA		NA		NA	NA	NA	NA	NA	intermediateMethylation
12977	cg09606421	12977	chr6	143154107	-	41665217	NA	CAAAATTCCCTAAAAATATAAAATTTAACTCTACCCCCAAATTTTAATAC		II			NA	NA	NA	NA	NA	NA		OpenSea	TTGGACTACCTCAAGATTCCCTAAAAGTATAAGATTTGACTCTGCCCCCAGATTTTGATA[CG]GCTGGCTTCTATTTCTTTATGTCAGTCATAATAAAAAGAACATAGTGGCCACATCCACAA	AAGATTCCCTAAAAGTATAAGATTTGACTCTGCCCCCAGATTTTGATACG	HIVEP2	NM_006734	5'UTR				TRUE				HIVEP2;HIVEP2;HIVEP2	ENST00000367604.1;ENST00000367603.2;ENST00000474532.1	5'UTR;5'UTR;3'UTR	HIVEP2;HIVEP2;HIVEP2	ENST00000367604.1;ENST00000367603.2;ENST00000474532.1	5'UTR;5'UTR;3'UTR		NA	chr6:143154083-143154738	6	chr6:143153861-143154749	6	NA	TRUE	NA	NA	NA
12981	cg09610792	12981	chr11	94798056	-	74608875	NA	AATACATAATAAACAACTTATAAATAAAAATACCCAAATAACCAATAAAC		II			NA	NA	rs79811722	0.012163	rs79811722	0.012163	chr11:94800243-94801117	N_Shelf	AAAATGGACAAAATACATAATAGGCAGCTTATGAGTAAGAATACCCAAATGGCCAATGAA[CG]TGAAAAAATTACTCACTCTCATTTGCAGTTAGGGAAATGAATTTTTTTTTTTTAAGTTTT	ATACATAATAGGCAGCTTATGAGTAAGAATACCCAAATGGCCAATGAACG							NA											NA		NA		NA	NA	TRUE	NA	NA	intermediateMethylation
13022	cg09635768	13022	chr1	8601318	+	68697244	NA	TAACATCTCCCATTTTTCTAACATATTTACTACTAAAAAATTTAAAACCC		II			NA	NA	NA	NA	NA	NA		OpenSea	AAGTGACTCACTTACCTTGTCTCAGGGTTATATCCTAATATGTAGAAAAATGAATCCACT[CG]GGCTTTAAACTCTCTAGCAGCAAATATGTCAGAAAAATGGGAGATGTTACACTTCCCTCT	CGGGCTTTAAACTCTCTAGCAGCAAATATGTCAGAAAAATGGGAGATGTT	RERE;RERE	NM_012102;NM_001042681	Body;Body				TRUE				RERE	ENST00000480342.1	3'UTR	RERE;RERE	ENST00000480342.1;ENST00000469251.1	3'UTR;3'UTR	chr1:8600980-8601330	3		NA		NA	NA	TRUE	NA	NA	intermediateMethylation
13033	cg09644404	13033	chr11	118174785	+	32603274	NA	AAACACCRTTCTAAAAACTTTTCTAATATATCTTATTTAATCCTCAAAAC		II			NA	NA	NA	NA	NA	NA		OpenSea	CTTAGTTTGCTCAAGTATAAAATGGAAATAAAAATAAAAATAATACTTACCTTAGAGGGT[CG]TTTTGAGGATTAAATAAGATATATCAGAAAAGCTCTTAGAACGGTGCTTGGATATAGTAA	AGCACCGTTCTAAGAGCTTTTCTGATATATCTTATTTAATCCTCAAAACG	CD3E	NM_000733	TSS1500				NA				CD3E;CD3E	ENST00000361763.4;ENST00000528600.1	TSS1500;TSS1500	CD3E;CD3E;CD3E;CD3E	ENST00000361763.4;ENST00000529713.1;ENST00000526146.1;ENST00000528600.1	TSS1500;TSS1500;TSS1500;TSS1500		NA		NA		NA	NA	NA	NA	NA	intermediateMethylation
13043	cg09651845	13043	chr14	74905092	+	89609986	NA	CCRCCAACTCCCTACCAAAAAATTTACAAACTTAAAAAATTTAATCAATC		II			NA	NA	NA	NA	NA	NA		OpenSea	ATTGTGAGCTCACAGCAGTTCCAACTCCACCTTAGGTAAACTCACCTGTAAAAATTCCTG[CG]ATTGATTAAACTTTCTAAGCTTGTAAATTTCCTGGCAGGGAGTTGGCGGCAGGGGATGGA	CGCCAACTCCCTGCCAGGAAATTTACAAGCTTAGAAAGTTTAATCAATCG							NA										chr14:74905065-74905555	3		NA		NA	NA	NA	NA	NA	NA
13101	cg09703586	13101	chr17	27873191	+	99675496	NA	TATATATAACTTCAAATACAAAACTCTCTATCTCTAAATATTAAAATAAC		II			NA	NA	NA	NA	NA	NA		OpenSea	TTGTATAATGCTATCTGAAAAATGTGTTTATATTATATTTTCAGAGCTGCAATTCTTATT[CG]CCATTTCAATACCTAGAGATAGAGAGTCTTGTATTTGAAGCCACACACACTGGTGTAATA	CGCCATTTCAATACCTAGAGATAGAGAGTCTTGTATTTGAAGCCACACAC	TAOK1;TAOK1	NM_025142;NM_020791	3'UTR;3'UTR				NA				RP11-296K13.1	ENST00000562535.1	TSS1500	RP11-296K13.1	ENST00000562535.1	TSS1500	chr17:27873180-27873390	3		NA		NA	NA	NA	NA	NA	intermediateMethylation
13124	cg09721595	13124	chr11	77773924	-	40757292	NA	TTAAACTTTATAATTTACAAAACATTTTTTTTCCTCTTTTAATCCCAACC		II			NA	NA	NA	NA	NA	NA		OpenSea	ACATCTGAGGATTGGGCTTTGTGGTTTACAAAGCATTTTTTTTCCTCTTTTGATCCCAGC[CG]CTTGTCTGGACTGATACAAAGCATTTTTATTAGTTTGTCTTATTCAATCCTCACACCACC	CGGCTGGGATCAAAAGAGGAAAAAAAATGCTTTGTAAACCACAAAGCCCA	THRSP	NM_003251	TSS1500				NA				THRSP	ENST00000281030.2	TSS1500	THRSP	ENST00000281030.2	TSS1500	chr11:77773905-77774155	3		NA		NA	NA	TRUE	NA	NA	NA
13181	cg09765750	13181	chr1	28305824	+	3753852	NA	TTAATCACTATTCTCAATTCTATTCTAAAACTATTCTCTCACTAAAAAAC		II			NA	NA	NA	NA	NA	NA		OpenSea	CAAAAAGCCATTTCCCTCCAATTCTTCATTTCCCAGAAACAGTCCTGGGTATAGGCCTTA[CG]TCTTTCAGTGAGAGAACAGCCCCAGAATAGAACTGAGAACAGTGACCAATAAATATGGCA	CGTCTTTCAGTGAGAGAACAGCCCCAGAATAGAACTGAGAACAGTGACCA	EYA3;EYA3;EYA3;EYA3	NM_001282562;NM_001282561;NM_001990;NM_001282560	Body;Body;Body;Body				NA										chr1:28305700-28305950	3		NA		NA	NA	NA	NA	NA	intermediateMethylation
13227	cg09804944	13227	chr1	89616547	-	32668284	NA	TCAAATAAAAAAATTTATAATTAATTTCCTCAACCACTATATAATATCCC		II			NA	NA	NA	NA	NA	NA		OpenSea	ATGCATCCACCTCAAGTGAAGGAATTTGTGGTTGGTTTCCTCAGCCACTGTATGATGTCC[CG]TAGACTGACGATTTTTAAAATGTTTGTTGAATTATGATTAACTAAAATATGATAAGAAGT	CGGGACATCATACAGTGGCTGAGGAAACCAACCACAAATTCCTTCACTTG	GBP7	NM_207398	Body				NA							GBP2	ENST00000464839.1	TSS1500		NA		NA		NA	NA	TRUE	NA	NA	NA
13230	cg09807329	13230	chr5	107970572	-	99649330	NA	AACAACACTTATATAACTTTCCATTACAACAAAATTACTAAAATAAAAAC		II			NA	NA	NA	NA	NA	NA		OpenSea	CTATTGATTCTGGCAACACTTGTATGACTTTCCATTACAGCAAAGTTACTGAAATGGAAA[CG]TGGACTACCATTTTGCAAAAAGGATAATCTCAAAAATATGGCCATCTTGAGAAAGAGGAT	GCAACACTTGTATGACTTTCCATTACAGCAAAGTTACTGAAATGGAAACG							TRUE											NA	chr5:107970408-107970930	4	chr5:107970112-107971419	3	NA	NA	NA	NA	intermediateMethylation
13291	cg09855735	13291	chr12	47642686	-	30793969	NA	TTAATTTTAAATACCATAATATCTATAAAACACTTAACATAATATTTAAC		II			NA	NA	NA	NA	NA	NA		OpenSea	TCATAGGACTGTTAGTTTTAAATGCCATAATATCTGTAAGGCACTTGGCATAATGTTTGG[CG]CTTAGTAAATAGTCAATAAATACAAACAATTAAAAATGCATCCACGATCTATCATTTCCT	CGCCAAACATTATGCCAAGTGCCTTACAGATATTATGGCATTTAAAACTA							NA				RP11-493L12.4;RP11-493L12.4;RP11-493L12.3	ENST00000552063.1;ENST00000547777.1;ENST00000547748.1	TSS1500;5'UTR;3'UTR	RP11-493L12.4;RP11-493L12.4;RP11-493L12.3	ENST00000552063.1;ENST00000547777.1;ENST00000547748.1	TSS1500;5'UTR;3'UTR		NA		NA		NA	NA	NA	NA	NA	NA
13303	cg09863266	13303	chr14	51125203	-	21608232	NA	CAAAAACATTAAAAATCAAATTTTCTAATCTAAAAATTCTACAACTAAAC		II			NA	NA	NA	NA	NA	NA		OpenSea	TGGTATGCGGCCAAGAACATTAAAGGTCAAATTTTCTAATCTGAAAGTTCTACAGCTAAA[CG]TAGAACTTTCTAGGCTCTAAAACTTTCTGAGATTATACAACTTGTTTTTGTGCTTCTACT	AAGAACATTAAAGGTCAAATTTTCTAATCTGAAAGTTCTACAGCTAAACG	SAV1	NM_021818	Body				TRUE										chr14:51124960-51125290	3		NA		NA	NA	TRUE	NA	NA	NA
13315	cg09874802	13315	chr15	62467722	-	95628178	NA	ATAAACATATCAAATAAACTCCAACCACTACAAAACAAAATAAAACCCAC		II			NA	NA	NA	NA	NA	NA		OpenSea	TTTGTTGTCAAATGAGCATGTCAAATGAACTCCAACCACTGCAAGGCAAAATGAAACCCA[CG]CTACCTAAAAGGTGTAGATATCAGTCCATGTAATTGAAATCTGTCGACTTGGGGGTAAGT	TGAGCATGTCAAATGAACTCCAACCACTGCAAGGCAAAATGAAACCCACG							NA										chr15:62467560-62467955	3		NA		NA	NA	NA	NA	NA	intermediateMethylation
13335	cg09889836	13335	chr6	32035027	+	95613157	NA	AACAAAAAAAATAATACAAAAACCCTACCATCCTCCTTCAATCAAATATC		II			NA	NA	NA	NA	NA	NA		OpenSea	TTCTAGTGATTCTAGTGGAGGAAGTGGGTGGGGCAGAGATGAGCCAGACTGGCCAGAAGT[CG]ATATTTGATTGAAGGAGGATGGCAGGGTCTTTGTACTATTCTTTCTGTTTATACATTTGA	ACAGAAAGAATAGTACAAAGACCCTGCCATCCTCCTTCAATCAAATATCG	TNXB	NM_019105	Body				NA											NA		NA		NA	NA	TRUE	NA	NA	NA
13362	cg09913236	13362	chr1	8537925	+	64661268	NA	TTCCCAACTCTAAAACTTTATATACATCAATATATACCTCTTCRATCTTC		II			NA	NA	NA	NA	NA	NA		OpenSea	GGTTATGCAAACAACAGTCCACCTAATATTTTTGGCAATGATAATGAAGTTATGGAACAA[CG]AAGACCGAAGAGGCATACACTGATGCATATAAAGCTCCAGAGTTGGGAAAATATACAAGC	CGAAGACCGAAGAGGCATACACTGATGCATATAAAGCTCCAGAGTTGGGA	RERE;RERE	NM_001042681;NM_012102	Body;Body				NA				RERE	ENST00000480342.1	3'UTR	RERE;RERE	ENST00000464972.1;ENST00000480342.1	3'UTR;3'UTR	chr1:8537220-8537950	3		NA		NA	NA	NA	NA	NA	intermediateMethylation
13382	cg09926562	13382	chr15	89812172	+	31771591	NA	CTACTTTACAAATACTTCATAATAAATAACTTAACATCACACAACTCCAC		II			NA	NA	NA	NA	NA	NA		OpenSea	CTTCAGCTATGGCCTCTGCTTTCTCATTTATGAACTAGGATGTTGCATCTAGTAGTATAT[CG]TGGAGTTGTGTGATGCTAAGTCATTCATCATGAAGTATTTGTAAAGCAGTAAAATAAAAC	CGTGGAGTTGTGTGATGCTAAGTCATTCATCATGAAGTATTTGTAAAGCA	FANCI;FANCI	NM_001113378;NM_018193	Body;Body				NA							FANCI	ENST00000565522.1	5'UTR		NA		NA		NA	NA	TRUE	TRUE	NA	intermediateMethylation
13400	cg09935643	13400	chr10	105840566	-	78600273	NA	ACTAATAACCAAAAACATAATTTCAAAAATTTAAACCATAATTCTTTCAC		II			NA	NA	NA	NA	NA	NA		OpenSea	CCACTGTTGAAGCTGATAACCAAAAACATGATTTCAAGAATTTAAACCATAATTCTTTCA[CG]TGAATATTTTTTATGAGTCATTCCCATTTCTTGTAACAGGTATAATAGAGGTTAATTTAA	CGTGAAAGAATTATGGTTTAAATTCTTGAAATCATGTTTTTGGTTATCAG	COL17A1	NM_000494	5'UTR				NA		10:105840556-105840880	Unclassified_Cell_type_specific	COL17A1;COL17A1;COL17A1	ENST00000393211.3;ENST00000541872.1;ENST00000353479.5	5'UTR;5'UTR;5'UTR	COL17A1;COL17A1;COL17A1;COL17A1	ENST00000483876.1;ENST00000393211.3;ENST00000541872.1;ENST00000369733.3	TSS200;5'UTR;5'UTR;5'UTR	chr10:105840545-105840835	3		NA		NA	NA	NA	NA	NA	intermediateMethylation
13412	cg09941977	13412	chr12	64272283	-	53695261	NA	AAATTCTTACCACCAAAATTATAATTATTCATTACTTCATTCCTCTATTC		II			NA	NA	NA	NA	NA	NA		OpenSea	AAATCAGAGATAAATTCTTGCCACCAAAGTTGTAATTGTTCATTACTTCATTCCTCTATT[CG]TGTGCGTGTGCATGTTTGTGTTTGTGTGTGTGTAGAGTATGTATATCTGATAAACTGTCA	AATTCTTGCCACCAAAGTTGTAATTGTTCATTACTTCATTCCTCTATTCG	SRGAP1	NM_020762	Body				NA				RP11-274J7.2	ENST00000541870.1	TSS1500	RP11-274J7.2;SRGAP1	ENST00000541870.1;ENST00000537556.1	TSS1500;5'UTR		NA		NA		NA	NA	NA	NA	NA	NA
13464	cg09988805	13464	chr2	43278552	+	22760901	NA	AATAATCTTTTAAAACAACCTTACAAAAAAAATATATTTTCTCAAAACAC		II			NA	NA	NA	NA	NA	NA		OpenSea	TATGGGGTGGGAGGTAAATCAAGGCCACAACCTCCCACCTGGGGAAGGATGAGCGCGCAG[CG]TGCCCTGAGAAAACACACCCTCCCTGCAAGGTTGCTCTAAAAGATCACTTCCTGGCCCTA	GTGATCTTTTAGAGCAACCTTGCAGGGAGGGTGTGTTTTCTCAGGGCACG							TRUE		2:43278108-43278840	Unclassified_Cell_type_specific							chr2:43278505-43278850	3		NA		NA	NA	TRUE	NA	NA	intermediateMethylation
13466	cg09991992	13466	chr3	116428553	-	58779520	NA	TATATATATAATTTAACAATTAACCAATAAACCTACCCCCTTCAAAAAAC		II			NA	NA	NA	NA	NA	NA		OpenSea	GTATGTGCTTCTATGTATGTGATTTAGCAATTAACCAGTAAACCTGCCCCCTTCAAAAGA[CG]CATATTGATGAAATCATTTGTGACCTCACAGGAATCACAAATGATGTTCCTATGACGCCC	ATGTATGTGATTTAGCAATTAACCAGTAAACCTGCCCCCTTCAAAAGACG	TUSC7	NR_015391	TSS200				NA				LSAMP-AS3;LSAMP-AS3;LSAMP-AS3;LSAMP-AS3	ENST00000466156.1;ENST00000477539.1;ENST00000496154.1;ENST00000466856.1	TSS1500;TSS200;TSS200;TSS200	LSAMP-AS3;LSAMP-AS3;LSAMP-AS3;LSAMP-AS3	ENST00000466156.1;ENST00000477539.1;ENST00000496154.1;ENST00000466856.1	TSS1500;TSS200;TSS200;TSS200		NA		NA		NA	NA	NA	NA	NA	intermediateMethylation
13499	cg10015078	13499	chr5	86205612	+	32647589	NA	TCCCTAAAACTAATTCCACTTCCATACCAAATAAATATTAAAATTTTTCC		II			NA	NA	NA	NA	NA	NA		OpenSea	GGGCCATAAACTATCCTCTGACTCAATAGTTTGGCTCTTTGAAATTTGTGTAATAGTCAA[CG]GAAAAATTCCAACATCTACTTGGCATGGAAGTGGAATTAGCTTCAGGGATATAAAACTAA	CGGAAAAATTCCAACATCTACTTGGCATGGAAGTGGAATTAGCTTCAGGG							TRUE										chr5:86205225-86205690	3		NA		NA	NA	NA	NA	NA	NA
13502	cg10016349	13502	chr12	70912989	-	1696232	NA	TCATATCCATTTACATAATTCTAATACTACCCTAAATATTACCAAAATAC		II			NA	NA	NA	NA	NA	NA		OpenSea	ATTTTTCCCTGTCATGTCCATTTACATAATTCTGATACTACCCTAGATGTTGCCAGAGTA[CG]TGAGTGTTATTTACTATTACAGATGCATAGGTTTTTTTTATGGTTTTAACTCCTGGTTTG	CATGTCCATTTACATAATTCTGATACTACCCTAGATGTTGCCAGAGTACG	PTPRB;PTPRB;PTPRB;PTPRB	NM_001206971;NM_001109754;NM_002837;NM_001206972	3'UTR;3'UTR;3'UTR;3'UTR				NA				PTPRB;RP11-588H23.3;RP11-588H23.3;RP11-588H23.3;RP11-588H23.3;RP11-588H23.3;RP11-588H23.3;RP11-588H23.3	ENST00000451516.2;ENST00000547656.1;ENST00000546836.1;ENST00000549460.1;ENST00000548687.1;ENST00000549616.1;ENST00000549359.1;ENST00000551438.1	3'UTR;TSS1500;TSS1500;5'UTR;5'UTR;5'UTR;5'UTR;5'UTR	PTPRB;RP11-588H23.3;RP11-588H23.3;RP11-588H23.3;RP11-588H23.3;RP11-588H23.3;RP11-588H23.3;RP11-588H23.3	ENST00000451516.2;ENST00000547656.1;ENST00000546836.1;ENST00000549460.1;ENST00000548687.1;ENST00000549616.1;ENST00000549359.1;ENST00000551438.1	3'UTR;TSS1500;TSS1500;5'UTR;5'UTR;5'UTR;5'UTR;5'UTR		NA		NA		NA	NA	NA	NA	NA	intermediateMethylation
13510	cg10021941	13510	chr12	8841938	+	5604896	NA	ATTACAATATTTTAACAACAAAACAAAACTAAACTACTCCCAACRAAAAC		II			NA	NA	NA	NA	NA	NA		OpenSea	CTAGATTTGGTAAACACAAGGACAGCATAACTTTTAGACTGAATGTGGGCTGAAAAGAGA[CG]TCCTCGTTGGGAGCAGCCTAGTTTTGCTTTGTTGCCAAAACATTGTAACTATATATTTTG	CGTCCTCGTTGGGAGCAGCCTAGTTTTGCTTTGTTGCCAAAACATTGTAA							TRUE							RIMKLB;RIMKLB	ENST00000538758.1;ENST00000544257.1	5'UTR;5'UTR		NA		NA		NA	NA	TRUE	NA	NA	intermediateMethylation
13511	cg10022295	13511	chr1	55090395	-	86695550	NA	ATAATCAACCAAACTAAAAAATAAAACCCTATAAAAACAACAAAACCCCC		II			NA	NA	NA	NA	NA	NA		OpenSea	AGAAGAAAGGAGTGGTCAGCCAGGCTGGGAGATGGAGCCCTGTAAGGACAGCAAGGCCCC[CG]ATGCTGGCCAGGACAGTTTCCCTGGATCAGTGGGGAGGGCAGAGGTCAGAGCAGAGCCTG	CGGGGGCCTTGCTGTCCTTACAGGGCTCCATCTCCCAGCCTGGCTGACCA	ACOT11;FAM151A	NM_015547;NM_176782	Body;TSS1500				NA				RP11-240D10.4;FAM151A	ENST00000416119.1;ENST00000302250.2	3'UTR;TSS1500	RP11-240D10.4;FAM151A	ENST00000416119.1;ENST00000302250.2	3'UTR;TSS1500		NA		NA		NA	NA	TRUE	NA	NA	intermediateMethylation
13520	cg10027824	13520	chr14	72096677	-	94701877	NA	AAACATAAATAAAATTCTCTACTAACTTCRCCTATTCATTACCTTACTAC		II			NA	NA	NA	NA	NA	NA		OpenSea	CCTTTGATTAAGGACATGAATGAAATTCTCTGCTGACTTCGCCTATTCATTGCCTTGCTG[CG]TTATTTTATTGTGAGGATAAATGAGTTTGACTAGCCATTTTCTCTTTGATTCAGGCAGCT	CGCAGCAAGGCAATGAATAGGCGAAGTCAGCAGAGAATTTCATTCATGTC	SIPA1L1;SIPA1L1;SIPA1L1;SIPA1L1	NM_015556;NM_001284246;NM_001284245;NM_001284247	Body;Body;Body;Body				NA										chr14:72096500-72096750	3		NA		NA	NA	NA	NA	NA	NA
13553	cg10054693	13553	chr1	203321939	-	69720922	NA	TTTAAATATACTATTAAAAATACCTACTAAACATTCCCCTAAAAATACAC		II			NA	NA	NA	NA	NA	NA		OpenSea	CAAAGTTACATTTTGGATATGCTGTTAGAGATGCCTGCTAGGCATTCCCCTGGAGATGCA[CG]TAGACCGTTGGACATATGAATCTGAATCTGGAGTTTAGGGGCTGGAAGAAAACATTTGAG	CGTGCATCTCCAGGGGAATGCCTAGCAGGCATCTCTAACAGCATATCCAA							TRUE				FMOD	ENST00000354955.4	TSS1500	FMOD	ENST00000354955.4	TSS1500	chr1:203321785-203322210	3		NA		NA	NA	TRUE	NA	NA	intermediateMethylation
13554	cg10055912	13554	chr17	55074372	+	93749596	NA	ACTCACCTAAATAACTCTATATAAATTCTAAACTCRACTCCATTATAAAC		II			NA	NA	NA	NA	NA	NA		OpenSea	TTATATTTCAGAACACAGATGGGGTGAACTTCTATAACATCTTAACTAAAAGCACTCCCA[CG]TCTACAATGGAGTCGAGTCTAGAATTCACACAGAGCCACCTAGGTGAGTGAACCTTGAAG	CTCACCTAGGTGGCTCTGTGTGAATTCTAGACTCGACTCCATTGTAGACG	SCPEP1	NM_021626	Body				NA							SCPEP1;SCPEP1;SCPEP1;SCPEP1;SCPEP1;SCPEP1	ENST00000570505.1;ENST00000570479.1;ENST00000573239.1;ENST00000575423.1;ENST00000570480.1;ENST00000570589.1	5'UTR;TSS1500;TSS200;3'UTR;5'UTR;5'UTR		NA		NA		NA	NA	NA	NA	NA	NA
13580	cg10077687	13580	chr19	53168125	+	5725143	NA	AATACTATTTCCCTAACTCCTAAACTATTCCAACCTCACTAATAAATTTC		II			NA	NA	NA	NA	NA	NA		OpenSea	TCAGGGCCTGAGCTTCCCTCTATCTCACTCTCCGTGTTTCTGTTTTCCAGGTTTTGAAGG[CG]AAACCCACCAGTGAGGCTGGAACAGCTCAGGAGTCAGGGAAATAGTACCTCCCTGAGAAG	GTACTATTTCCCTGACTCCTGAGCTGTTCCAGCCTCACTGGTGGGTTTCG	ZNF83;ZNF83;ZNF83;ZNF83;ZNF83	NM_001277947;NM_001277946;NM_001277945;NM_001277948;NM_001277949	5'UTR;5'UTR;5'UTR;5'UTR;5'UTR				TRUE				ZNF83	ENST00000434535.2	5'UTR	ZNF83	ENST00000434535.2	5'UTR		NA	chr19:53167706-53168143	3		NA	NA	NA	NA	NA	NA
13594	cg10090926	13594	chr18	73536013	+	4800419	NA	TAACTTAAATTTTTAACRTCTAATCTTTTTCCAAAACCATCTTCCCAAAC		II			NA	NA	NA	NA	NA	NA		OpenSea	TAAACCTAGTATATTTTATCTGAAAAATAAATCAGGTTCTACCACTTACAGAAAACTAAG[CG]TTTGGGAAGATGGTTTTGGAAAAAGATTAGACGTTAAAAATTTAAGCCATTTTGCAATAC	GGCTTAAATTTTTAACGTCTAATCTTTTTCCAAAACCATCTTCCCAAACG							NA											NA		NA	chr18:73535115-73536060	5	NA	NA	NA	NA	intermediateMethylation
13603	cg10095082	13603	chr3	32137140	-	43794220	NA	ATATAAACACTTTAATACTAAATAAATATCCTATCCCACATCAAACTTTC		II			NA	NA	NA	NA	NA	NA		OpenSea	GTAAACAATTTGTGTGGACACTTTAATGCTAAATAAATATCCTGTCCCACATCAAACTTT[CG]TCACTATTGTTAGCATCCATTGATGATTGTCTAGAGCCATCATTCTTTCCATATTTATGG	TGTGGACACTTTAATGCTAAATAAATATCCTGTCCCACATCAAACTTTCG							NA										chr3:32136985-32137190	3		NA		NA	NA	NA	NA	NA	NA
13640	cg10126552	13640	chr13	94822910	-	4746955	NA	CCCATAAATATTAACTCTTTACTATCCTCAAAATCAAACTAAATTTTCAC		II			NA	NA	NA	NA	NA	NA		OpenSea	ACTGACTTTTCCCCATAAGTATTAACTCTTTGCTATCCTCAAAATCAGACTGGATTTTCA[CG]TTTTCAAATTTGAAACTCATGGAAAATGCCAGACTGAAAACTATCAAAGTGTTTGCAAAT	CGTGAAAATCCAGTCTGATTTTGAGGATAGCAAAGAGTTAATACTTATGG	GPC6-AS1;GPC6	NR_046535;NM_005708	Body;Body				TRUE				GPC6-AS1	ENST00000436329.1	3'UTR	GPC6-AS1	ENST00000436329.1	3'UTR		NA		NA	chr13:94822238-94822990	3	NA	NA	NA	NA	NA
13651	cg10135894	13651	chr4	7862655	+	57696146	59771873	AAAAAACAACAAACAAAAAACAAAATACCAACCACAAAACAAAACAAACA	AAAAAACAACAAACAAAAAACGAAATACCAACCACGAAACGAAACGAACG	I	A	Red	NA	NA	NA	NA	NA	NA		OpenSea	CCGCGCCCAAGGCAGACCCAGCACCTTCATGCCTTCCACTGCCGCTTGCCTCGCCTGCCT[CG]CTCGCCTCGCCTCGTGGCTGGCACTCCGCCCTCTGTCTGCTGCTCCCCACCTTCTTCCCT	CGCTCGCCTCGCCTCGTGGCTGGCACTCCGCCCTCTGTCTGCTGCTCCCC	AFAP1;AFAP1	NM_198595;NM_001134647	Body;Body				NA	4:7913537-7913570	4:7861874-7863618	Unclassified_Cell_type_specific				AFAP1	ENST00000513856.1	3'UTR	chr4:7862460-7862755	3		NA		NA	NA	TRUE	NA	NA	NA
13655	cg10138791	13655	chr3	183701484	+	31640268	NA	AATATTTAATACTATTACTAAATATACCTTATATAAATATATACTCCRAC		II			NA	NA	NA	NA	NA	NA		OpenSea	GAGGGAAGGCGGCCAGCCCCCAAGAACCACCGAGTGCCACCTCCAGCTGAGGTCCTGCAA[CG]CCGGAGCACACACTCACACAAGGCACATTCAGCAACAGTATTAAATACCAGGAAGTGGGA	CGCCGGAGCACACACTCACACAAGGCACATTCAGCAACAGTATTAAATAC	ABCC5	NM_005688	Body				NA				ABCC5	ENST00000492216.1	TSS200	ABCC5	ENST00000492216.1	TSS200	chr3:183701205-183701555	3		NA		NA	NA	NA	NA	NA	NA
13662	cg10145528	13662	chr8	102234257	+	93615531	NA	CAAACATTTCACATCTCCTAAATTAAATAATTTATTAAAACAATTAAATC		II			NA	NA	NA	NA	NA	NA	chr8:102236153-102236949	N_Shore	ATTATCTGTTCCACTAGAGAGGGAAGAGGTCTCAAGGCCTTGTCTCATTAGCCCTACAGT[CG]ACTCAACTGTCCTAACAAACCACTCAATTCAGGAGATGTGAAATGTTTGCATCAACTGGG	AAACATTTCACATCTCCTGAATTGAGTGGTTTGTTAGGACAGTTGAGTCG							NA											NA		NA		NA	NA	TRUE	NA	NA	NA
13679	cg10162081	13679	chr1	204372874	+	72771538	NA	ACAAAATTCTTATTTCATCCCAATTCTAATTAAAACAAAATTAAACCCCC		II			NA	NA	NA	NA	NA	NA		OpenSea	AAGACTTTAAATGTATAAAATGTTTAATTAAAACCTCCAAAGATTTTCTCTTTAAGATTA[CG]GGGGTTTAACTTTGTTCTAACTAGAATTGGGATGAAACAAGAATTTTGCTTTTTTCTCCT	CGGGGGTTTAACTTTGTTCTAACTAGAATTGGGATGAAACAAGAATTTTG	PPP1R15B	NM_032833	3'UTR				NA				RP11-739N20.2;PPP1R15B	ENST00000443515.1;ENST00000367188.4	5'UTR;3'UTR	RP11-739N20.2;PPP1R15B	ENST00000443515.1;ENST00000367188.4	5'UTR;3'UTR		NA		NA	chr1:204361142-204375504	6	NA	NA	NA	NA	NA
13702	cg10180272	13702	chr18	12827786	+	1650307	NA	TCTACTCCCTTACTTACTTTAATATTCTTCTTTAAATCTTCCTATTATAC		II			NA	NA	NA	NA	NA	NA		OpenSea	ATAAACAGGATTAAAGAGAACGTGACAAATAAAAAAGGTAGGCAAAGAAAATCCAACATA[CG]TATAATAGGAAGACCCAAAGAAGAACATTAAAGCAAGCAAGGGAGCAGAACAAATACTAA	CTGCTCCCTTGCTTGCTTTAATGTTCTTCTTTGGGTCTTCCTATTATACG	PTPN2;PTPN2;PTPN2;PTPN2;PTPN2	NM_001308287;NM_080422;NM_001207013;NM_080423;NM_002828	Body;Body;Body;Body;Body				NA											NA		NA	chr18:12827707-12828718	4	NA	NA	NA	NA	NA
13710	cg10182306	13710	chr1	16357911	-	29618975	NA	TTCATTAATAAATAACCAATCACTAACCACCTAACAAATACTAATTTTCC		II			NA	NA	NA	NA	NA	NA		OpenSea	CAATCTCATTATTCATTAATGGATGGCCAGTCACTGACCACCTGGCAGATACTGGTTTTC[CG]TCATCTCACACTCAGCTCTGTCCAAGGTGGGACAAGACCCAAGTGAAGCTGGTCTGGGGG	CGGAAAACCAGTATCTGCCAGGTGGTCAGTGACTGGCCATCCATTAATGA	CLCNKA;CLCNKA;CLCNKA	NM_001042704;NM_004070;NM_001257139	Body;Body;Body				NA				CLCNKA	ENST00000464764.1	5'UTR	CLCNKA	ENST00000464764.1	5'UTR		NA	chr1:16352680-16364316	6		NA	NA	NA	NA	NA	intermediateMethylation
13725	cg10191855	13725	chr2	214014968	+	77668489	NA	AAAAAAACACAAAAAACTTCTTTCTTTCTCCCTCCRTTTATCTTCAACCC		II			NA	NA	NA	NA	NA	NA	chr2:214016357-214017105	N_Shore	TTCCAGCTCTGTCGGGAGATCTCAGCTTCTTCTAACCCCTCAAAGAGGAGGTGACAATGT[CG]GGCTGAAGATAAACGGAGGGAGAAAGAAAGAAGTTTTTTGTGTTTCCCCCTTCTCTCTTT	CGGGCTGAAGATAAACGGAGGGAGAAAGAAAGAAGTTTTTTGTGTTTCCC	IKZF2;IKZF2;IKZF2;IKZF2	NM_016260;NM_001079526;NM_016260;NM_001079526	5'UTR;5'UTR;1stExon;ExonBnd				NA				IKZF2;IKZF2;IKZF2;IKZF2;IKZF2;IKZF2	ENST00000457361.1;ENST00000434687.1;ENST00000457361.1;ENST00000342002.2;ENST00000434687.1;ENST00000442445.1	5'UTR;5'UTR;1stExon;5'UTR;ExonBnd;TSS200	IKZF2;IKZF2;IKZF2;IKZF2;IKZF2;IKZF2;IKZF2;IKZF2;IKZF2	ENST00000457361.1;ENST00000434687.1;ENST00000452786.1;ENST00000457361.1;ENST00000433134.1;ENST00000342002.2;ENST00000433134.1;ENST00000434687.1;ENST00000442445.1	5'UTR;5'UTR;5'UTR;1stExon;1stExon;5'UTR;5'UTR;ExonBnd;TSS200	chr2:214014845-214015695	3		NA		NA	NA	NA	NA	NA	lowMethylation
13740	cg10200291	13740	chr5	126409007	+	29793520	28784238	ACCACATACTACCCATTTAAATAATCATTATACAAAATTTAATTAAACCA	ACCGCGTACTACCCATTTAAATAATCGTTATACGAAATTTAATTAAACCG	I	A	Red	NA	NA	NA	NA	NA	NA	chr5:126409006-126409327	Island	CACAGACACACACACACGCGTTTATAATCTCCCCCAAGTAGTTCATGGATTTATGGCTCC[CG]GTTTAATTAAATTCCGTATAACGACTATCCAAATGGGCAGCACGCGGCACAGCGAACCCC	GCCGCGTGCTGCCCATTTGGATAGTCGTTATACGGAATTTAATTAAACCG	FLJ44606;FLJ44606	NM_001164478;NM_001164479	5'UTR;5'UTR			RDMR	NA		5:126408222-126409580	Promoter_Associated	AC004507.1;C5orf63	ENST00000508527.1;ENST00000535381.1	3'UTR;5'UTR	AC004507.1;AC004507.1;AC004507.1;C5orf63	ENST00000515558.1;ENST00000508527.1;ENST00000515558.1;ENST00000535381.1	1stExon;3'UTR;3'UTR;5'UTR	chr5:126408525-126409355	3		NA		NA	NA	TRUE	NA	NA	lowMethylation
13869	cg10297497	13869	chr20	291819	+	2601477	NA	CACATTTAATTTATTTAAACTCCAAAATATCAAAACCATTTACRCAACCC		II			rs115920135	0.02172	NA	NA	NA	NA		OpenSea	TACAACTGGAGGATAAATGAATATTTCTCTTAATCCATGGAAGAAATTCTGTTTTTGAGG[CG]GGCTGCGTAAATGGCTCTGACACTCTGGAGTCTAAATAAACCAAATGTGTTTTTAAAACC	CGGGCTGCGTAAATGGCTCTGACACTCTGGAGTCTAAATAAACCAAATGT							NA											NA		NA		NA	NA	NA	NA	NA	NA
13873	cg10300729	13873	chr10	65284527	+	40766570	NA	AAACAAAAAAACTAAAACTCAAAAAAATTTAACATACTACCCAAAACCAC		II			NA	NA	NA	NA	NA	NA	chr10:65280870-65282030	S_Shelf	GTGCTAGAATTACAGCCATGAGCCACCGCACCTGGCCCTGGATACCACTGTTTACAGCTG[CG]TGGTCTTGGGCAGCATGCTAAACCCTTCTGAGCTTCAGTCTTCTTGCCTTTAAGTCATTA	GGCAAGAAGACTGAAGCTCAGAAGGGTTTAGCATGCTGCCCAAGACCACG	REEP3	NM_001001330	Body				NA				REEP3	ENST00000298249.3	5'UTR	REEP3	ENST00000298249.3	5'UTR		NA		NA	chr10:65280134-65284713	6	NA	TRUE	NA	NA	intermediateMethylation
13895	cg10318621	13895	chr3	44636619	+	35764125	NA	TTTCTCCTCATTATATTTCCTCTAATATTAAATAAACTATAAACTATACC		II			NA	NA	NA	NA	NA	NA		OpenSea	CACTTGAGAACCCACACTAAGGAGAAACCCTATAAATGTAGTGAGTGTGGGAAAGCCTAT[CG]GTATAGTTCACAGCTTATTCAACACCAGAGGAAACATAATGAGGAGAAAGAAACCTCATA	CGGTATAGTTCACAGCTTATTCAACACCAGAGGAAACATAATGAGGAGAA	ZNF660	NM_173658	Body				NA				RP11-944L7.4	ENST00000457331.1	3'UTR	ZNF197;RP11-944L7.4	ENST00000412641.1;ENST00000457331.1	5'UTR;3'UTR		NA		NA		NA	NA	TRUE	NA	NA	NA
13911	cg10333212	13911	chr1	1126163	-	2793296	NA	CTATACATTTTCCTCTAACCACCACTTTTACTACATCCATAAAATTTTAC		II			rs113204740	0.011894	NA	NA	NA	NA		OpenSea	GGTGCTTAGTGCTATACATTTTCCTCTGACCACCACTTTTGCTGCATCCATAAGATTTTG[CG]TGTTGTCTTCATTTTCATTTGTCTCAAAGTATTTTTATTTTTATTTTTTATTTTATTTGA	CGCAAAATCTTATGGATGCAGCAAAAGTGGTGGTCAGAGGAAAATGTATA	TTLL10	NM_001130045	Body				NA							TTLL10	ENST00000486379.1	5'UTR		NA		NA		NA	NA	NA	NA	NA	NA
13923	cg10343071	13923	chr3	66355011	-	15674919	NA	ATAAACTCTATAACAACCCCTAATTACTAAACATACTAACTAAAATATAC		II			NA	NA	NA	NA	NA	NA		OpenSea	CTGTTATACTGGTAAGCTCTGTAACAACCCCTGATTGCTGAACATGCTAACTGGGATATA[CG]CTACATGGTTCACTGGTGCTTTCAGGAAACCATCGAGGTGTCAGGCATTGAGGATTCGTT	TAAGCTCTGTAACAACCCCTGATTGCTGAACATGCTAACTGGGATATACG	SLC25A26;SLC25A26;SLC25A26	NR_028475;NM_173471;NM_001164796	Body;Body;Body				NA				SLC25A26;SLC25A26	ENST00000536651.1;ENST00000484768.1	3'UTR;5'UTR	SLC25A26;SLC25A26;SLC25A26	ENST00000483224.1;ENST00000536651.1;ENST00000484768.1	3'UTR;3'UTR;5'UTR	chr3:66354705-66355075	3		NA		NA	NA	NA	NA	NA	NA
13942	cg10361998	13942	chr6	134639454	+	20712208	NA	AATCTTCCATTATTATACCTACRCTTACACTTTATTTCATTTTCTTCCAC		II			NA	NA	NA	NA	NA	NA	chr6:134638797-134639021	S_Shore	GTTGCTGAATAAAAGCCTCTCAACGGAAATGTAATCACATTTAATCTCGACCTGTCCAAA[CG]TGGAAGAAAATGAAATAAAGTGCAAGCGTAGGTATAACAATGGAAGATCTCTCACTATGT	CGTGGAAGAAAATGAAATAAAGTGCAAGCGTAGGTATAACAATGGAAGAT	SGK1	NM_001143676	TSS1500				NA				SGK1;SGK1	ENST00000524929.1;ENST00000367858.5	TSS1500;TSS1500	SGK1;SGK1;SGK1;SGK1	ENST00000524929.1;ENST00000461976.2;ENST00000367858.5;ENST00000533224.1	TSS1500;TSS1500;TSS1500;TSS1500		NA		NA	chr6:134638088-134639554	6	NA	NA	NA	NA	lowMethylation
13960	cg10375242	13960	chr19	18579108	+	19751986	NA	AATCTAAATAACCAAAATCACCCACATAACTCTAACTAAAACTTCAAAAC		II			NA	NA	NA	NA	NA	NA		OpenSea	ACACACAAACACAATCCATACACACAGAAACACAACCTCCCACACACAAACAACCACACA[CG]CCCTGAAGCCTCAGCCAGAGCCATGTGGGTGACCCTGGCCATCCAGATCTGTCCTGCTTC	CGCCCTGAAGCCTCAGCCAGAGCCATGTGGGTGACCCTGGCCATCCAGAT	ELL	NM_006532	Body				TRUE											NA	chr19:18576550-18582129	6		NA	NA	NA	NA	NA	NA
13963	cg10377414	13963	chr17	80832836	-	96613236	NA	AATCCTATAACAATAAATACTTAAAATCAAAACATCAAAATAAAATTTTC		II			NA	NA	NA	NA	NA	NA	chr17:80829533-80829871	S_Shelf	GTTCTTCGGTGGGTCCTGTAACAGTGGGTGCTTGGGATCAGAGCATCAGAGTGGAATTTT[CG]CAGGGAAATGGAAATGCCTGATCGAGCTGGGCGGTGGCAGCAGCCGCTCCTCACTCTTCA	GTCCTGTAACAGTGGGTGCTTGGGATCAGAGCATCAGAGTGGAATTTTCG	TBCD	NM_005993	Body				NA	17:78426125-78426172			TBCD	ENST00000269368.8	3'UTR	TBCD;TBCD;TBCD;TBCD	ENST00000576160.1;ENST00000571712.1;ENST00000576996.1;ENST00000269368.8	5'UTR;5'UTR;5'UTR;3'UTR		NA	chr17:80827401-80835251	6	chr17:80832353-80835115	6	NA	TRUE	NA	NA	NA
13983	cg10389812	13983	chr15	99458162	-	99808324	NA	AAAAACCCTAAAATAACTAAACATCAAATAATTATATTTTCTCTAAAAAC		II			NA	NA	NA	NA	NA	NA		OpenSea	TACTTATTTTTGGAAACCCTAAAGTGGCTGAGCATCAAGTGGTTGTGTTTTCTCTGAAAA[CG]CCAGTATTAGTCATAACCTTTTTCCAAAGTATCATCCCTTAAAGATGTTCAGAACCTTGT	GAAACCCTAAAGTGGCTGAGCATCAAGTGGTTGTGTTTTCTCTGAAAACG	IGF1R	NM_000875	Body				TRUE							IGF1R	ENST00000559925.1	5'UTR	chr15:99457885-99458255	3		NA		NA	NA	TRUE	NA	NA	intermediateMethylation
14000	cg10407763	14000	chr10	88827657	+	36624826	NA	ATAATCTTAATATACATATTATTTTATATCTACTTATCTATTCTTAAATC		II			NA	NA	NA	NA	NA	NA		OpenSea	GTCCTGTTCCAGTGACAAGTATAGGGCAGCATATAAGTAAAGCTCAATCTGTGTTCATTA[CG]ATTTAAGAATAGACAAGTAGACATAAAATAATATGCACATCAAGATTATGATTGAATGAG	TAATCTTGATGTGCATATTATTTTATGTCTACTTGTCTATTCTTAAATCG	GLUD1	NM_005271	Body				NA							GLUD1	ENST00000474574.1	TSS200		NA		NA		NA	NA	NA	NA	NA	NA
14013	cg10413550	14013	chr9	139377551	+	30769142	46677131	AAAAACACATCTAAACCAACAAACCAAAAAACAAAACCAAAAACAAAACA	AAAAACGCGTCTAAACCGACGAACCGAAAAACGAAACCAAAAACGAAACG	I	C	Grn	NA	NA	NA	NA	NA	NA	chr9:139377110-139379174	Island	CCGGCTCGGGTCTCCGCGGCCGCCGCGCCGCCGACGTGTCCGGCTTACGACATCAGCGCG[CG]CCCCGCCCCTGGCCCCGCCCCTCGGCTCGTCGGCCCAGACGCGTTCTCTTTCAGCCCTTC	CGCCCCGCCCCTGGCCCCGCCCCTCGGCTCGTCGGCCCAGACGCGTTCTC	SEC16A;C9orf163;SEC16A	NM_001276418;NM_152571;NM_014866	5'UTR;TSS1500;TSS200	high-CpG:138497138-138497511			NA	9:138496862-138497855	9:139377499-139378550	Promoter_Associated	C9orf163	ENST00000354376.1	TSS1500	C9orf163	ENST00000354376.1	TSS1500	chr9:139377445-139378415	3		NA		NA	NA	NA	NA	NA	intermediateMethylation
14023	cg10421739	14023	chr6	100759926	-	97640593	NA	AAATAATCACTCACTCACTAAAAAAATTTAATTTAACCAAACAAATTAAC		II			NA	NA	NA	NA	NA	NA		OpenSea	GGAAAAGGAGTGAGTGATCACTCACTCACTAAAGGAATTTAATTTGGCCAAACAAATTAA[CG]CTCTGTGCATTAGGTCATATGAGAGCTGATGTCAGAAAAAAAAATTAAGTAAACATTCCA	AGTGATCACTCACTCACTAAAGGAATTTAATTTGGCCAAACAAATTAACG							TRUE										chr6:100759700-100760070	3		NA		NA	NA	TRUE	NA	NA	intermediateMethylation
14067	cg10464019	14067	chr4	140144875	-	47670189	NA	TAATCATTTATCATCTCTCACCATTTCTAATCATCAAAAATTCAAAAATC		II			NA	NA	NA	NA	NA	NA		OpenSea	TAAAACATCGATAATCATTTATCATCTCTCACCATTTCTGATCATCAGAAATTCAGGAGT[CG]TTTGGCTGCAATATTCTGGTTTTAGATGTCTCATGAGGTTGTAGTCAGATGTCAACTAAG	CGACTCCTGAATTTCTGATGATCAGAAATGGTGAGAGATGATAAATGATT							NA										chr4:140144865-140145195	3		NA		NA	NA	NA	NA	NA	intermediateMethylation
14074	cg10469112	14074	chr3	131388542	-	87704890	NA	ACATTTCTTAAACACAAATTTCTAACCTTTAACCRACRATCTAAATCTCC		II			NA	NA	NA	NA	NA	NA		OpenSea	TTTAAAAAATCACATTTCTTGGACACAGATTTCTGACCTTTAGCCGGCGGTCTGGGTCTC[CG]CTGCATAGAGAATTTACAGATACTTTGAATGATTTCCAGGCTGGGCTTAAGTTATTCATC	CATTTCTTGGACACAGATTTCTGACCTTTAGCCGGCGGTCTGGGTCTCCG	CPNE4	NM_130808	Body				TRUE							CPNE4	ENST00000515418.1	3'UTR		NA		NA		NA	NA	TRUE	NA	NA	NA
14083	cg10477385	14083	chr2	74401583	+	1728407	NA	CTCAAATATTTTAATATAAAATACTAAATTTTTAAACTAAACCTCCCTAC		II			NA	NA	NA	NA	NA	NA	chr2:74405352-74406164	N_Shelf	GACCAGCCAGGACAACATAGTAAGGCGGAATGGGGGGTGGGGAAGATAAAAAGAAAATGG[CG]CAGGGAGGTTTAGTTCAAAAATCCAGTATTCTATATCAAAATATTTGAGACGCCTTGAAA	TCAAATATTTTGATATAGAATACTGGATTTTTGAACTAAACCTCCCTGCG	MOBKL1B	NM_018221	Body				NA				MOB1A	ENST00000497054.1	3'UTR	MOB1A;MOB1A;MOB1A;MOB1A	ENST00000488006.1;ENST00000497054.1;ENST00000495286.1;ENST00000463975.1	3'UTR;3'UTR;3'UTR;3'UTR		NA		NA		NA	NA	TRUE	NA	NA	NA
14089	cg10481072	14089	chr7	92459517	+	91734385	NA	TAATAACTTAAAATTCTTACTTACCTACATTTAATATATCCCAAACCCTC		II			NA	NA	NA	NA	NA	NA	chr7:92462201-92466387	N_Shelf	GGATTACCAAATGTAAAAAAAGAGTAAATTTACTTCCCAGACACTCACTGGCTGATCAGG[CG]AGGGCCTGGGATACATCAAATGCAGGTAAGCAAGAATTTCAAGTCATTATCCCTGTGCAT	AATGACTTGAAATTCTTGCTTACCTGCATTTGATGTATCCCAGGCCCTCG	CDK6;CDK6	NM_001259;NM_001145306	Body;Body				TRUE										chr7:92459400-92459650	3		NA		NA	NA	TRUE	NA	NA	intermediateMethylation
14111	cg10500719	14111	chr17	78751555	-	93788866	NA	CRACTCCAACACTTTTATAACTTTAACTATTACRTCTAAACCTTTAATCC		II			NA	NA	NA	NA	NA	NA		OpenSea	GACGCCTGCGCCGACTCCAGCACTTTTATAGCTTTAGCTGTTACGTCTAGGCCTTTGGTC[CG]TTTTGAGTTAATTTTTGTAAATGGTGTGATGAAGTCTTAAATAAGCATAGCTTGGACTTT	CGGACCAAAGGCCTAGACGTAACAGCTAAAGCTATAAAAGTGCTGGAGTC	RPTOR;RPTOR	NM_020761;NM_001163034	Body;Body				NA				RPTOR	ENST00000575542.1	5'UTR	RPTOR;RPTOR;RPTOR	ENST00000574767.1;ENST00000575542.1;ENST00000577161.1	3'UTR;5'UTR;5'UTR		NA		NA	chr17:78751078-78751692	3	NA	NA	NA	NA	NA
14191	cg10564060	14191	chr12	13198498	-	7725255	NA	AAAAAACTTCCAATATACTACCCTAAAACRAACCTTACCATTTAAATAAC		II			NA	NA	NA	NA	NA	NA	chr12:13197238-13197781	S_Shore	TCCTTGTTCTCAAGGAGCTTCCAGTATGCTACCCTGAAGCGAACCTTGCCATTTGGATGA[CG]CTAGGTTGGATATTAATTTGCGTTTCTGTCCCCAGACTTCATGACCTCAGACAGATTATT	AGGAGCTTCCAGTATGCTACCCTGAAGCGAACCTTGCCATTTGGATGACG	MIR7641-2;KIAA1467	NR_106988;NM_020853	TSS1500;Body				NA				AC023790.1	ENST00000516536.1	TSS1500	AC023790.1	ENST00000516536.1	TSS1500		NA		NA		NA	NA	NA	NA	NA	NA
14215	cg10587895	14215	chr8	61555498	+	98633956	NA	CCTACAAAATAACATATATCRACCACTACAATTTCATACAAAATAATTTC		II			NA	NA	NA	NA	NA	NA		OpenSea	AGGTTGCCTCTGTGCAAGGGACATTTAATTTCCACCATCATCCTTTGTACCTTAGTGAAG[CG]AAACTATTCTGTATGAAACTGTAGTGGTCGATACATGCCATTTTGCAGGTATCAAAACCC	CTGCAAAATGGCATGTATCGACCACTACAGTTTCATACAGAATAGTTTCG							NA										chr8:61555365-61555655	3		NA		NA	NA	NA	NA	NA	intermediateMethylation
14313	cg10649480	14313	chr11	68968961	-	14808847	NA	TATATATACATACCCATATCTATCCCATATCTATACACATATATACATAC		II			NA	NA	NA	NA	NA	NA		OpenSea	ACAAGTGTATTTGTGTGTGCATGCCCATGTCTGTCCCATGTCTGTGCACATGTGTGCATA[CG]TGTTTGGCGGGGTGCATACTTGTGCCAGGCACTTTGCTGGGGATTTTTGCAAACGTCATT	GTGTGTGCATGCCCATGTCTGTCCCATGTCTGTGCACATGTGTGCATACG							NA											NA	chr11:68968572-68969145	4		NA	NA	NA	NA	NA	NA
14341	cg10671125	14341	chr3	188401518	+	96786906	NA	TAAACAATTAAAAACATACAAACACAAATATATATCATACTCCCCACCCC		II			NA	NA	NA	NA	NA	NA		OpenSea	TGTAATTTGTTAAAAAATAAGTTTATGAAAATGTGTCGTCAGGAAATCAGAGTTGTGTTG[CG]GGGTGGGGAGCATGATATACATTTGTGTTTGTATGTTTCTAATTGTCTACAGATTTATGG	CGGGGTGGGGAGCATGATATACATTTGTGTTTGTATGTTTCTAATTGTCT	LPP;LPP;LPP	NM_001167671;NM_001167672;NM_005578	Body;Body;Body				NA				LPP	ENST00000471917.1	5'UTR	LPP	ENST00000471917.1	5'UTR		NA		NA	chr3:188400574-188401585	5	NA	NA	NA	NA	NA
14343	cg10671710	14343	chr15	75527631	-	13665265	NA	TACTAATTATAACTATAATAAAAACTCTATATCCAAATAATATAAAACTC		II			NA	NA	NA	NA	NA	NA		OpenSea	GATGCTGGAGGTGCTGATTGTGGCTGTGGTGGGAGCTCTATGTCCAGGTGGTATGGAGCT[CG]CTGGGGAGGGGTTGGTCCATGTCCCATCCCCTGGCCAGCTCCTGTCCCAGTTTGGTCCTG	GCTGATTGTGGCTGTGGTGGGAGCTCTATGTCCAGGTGGTATGGAGCTCG							NA				RP11-69H7.2	ENST00000567079.1	TSS1500	RP11-69H7.2	ENST00000567079.1	TSS1500		NA	chr15:75524400-75530948	6		NA	NA	TRUE	NA	NA	intermediateMethylation
14351	cg10677105	14351	chr5	169428710	-	6602342	NA	TTAATAAACTCATTCAAAAAATAATTTCCCAAACACRTACTAACTCAAAC		II			NA	NA	NA	NA	NA	NA		OpenSea	TGCTTGGTTCGTTAATGAACTCATTCAAAAAATAATTTCCCAAGCACGTGCTGGCTCAGA[CG]TGATGTGCGATACTGTGTGAACAAGAGTGAATTTAAAAAGAAGGTTCTTGCTTGCTTGAT	CGTCTGAGCCAGCACGTGCTTGGGAAATTATTTTTTGAATGAGTTCATTA	DOCK2	NM_004946	Body				NA				DOCK2	ENST00000523351.1	5'UTR	DOCK2;DOCK2	ENST00000523351.1;ENST00000524185.1	5'UTR;3'UTR		NA		NA		NA	NA	NA	NA	NA	NA
14355	cg10681804	14355	chr20	33433114	+	90652287	NA	AAACCCAAATACAACTAAAACCACCATCCTATAAAACAACRAAATAAAAC		II			NA	NA	NA	NA	NA	NA		OpenSea	AGACCAAACCTGGGAGAAGGAGGGACTCTGGGAACATGCAAAGTGGGGGAGCAGAGACCC[CG]CCCCACCCCGCTGCTCTACAGGATGGTGGCTCCAGCTGCATCTGGGCTCCGAGGGTCCTT	CGCCCCACCCCGCTGCTCTACAGGATGGTGGCTCCAGCTGCATCTGGGCT	GGT7	NM_178026	3'UTR				NA				GGT7;GGT7	ENST00000336431.5;ENST00000469018.1	3'UTR;3'UTR	GGT7;GGT7	ENST00000336431.5;ENST00000469018.1	3'UTR;3'UTR	chr20:33432965-33433195	3		NA		NA	NA	TRUE	NA	NA	highMethylation
14357	cg10682833	14357	chr19	49614538	+	56656137	9614312	CTCAAATAATCCTTCCACCTCAACCTCCTATCTAAAACCATAAACACACA	CTCAAATAATCCTTCCACCTCAACCTCCTATCTAAAACCATAAACGCACG	I	C	Grn	NA	NA	NA	NA	NA	NA	chr19:49617455-49618569	N_Shelf	GGGCAACATCGCAAAAGCCTGGTCTCTACAAAAAATACAAAAATTAGCCAAACGTGGTGG[CG]TGCGCCTATGGTCCCAGATAGGAGGCTGAGGTGGAAGGATTACCTGAGCCCAGGGAGGTA	CTCAGGTAATCCTTCCACCTCAGCCTCCTATCTGGGACCATAGGCGCACG							NA											NA	chr19:49613898-49615055	6	chr19:49605350-49618618	6	NA	TRUE	NA	NA	intermediateMethylation
14367	cg10696363	14367	chr1	111583579	+	71809260	NA	AACATTTACCATTTCTTTATAATAAAATATTTAAAAATCACTAACCAAAC		II			NA	NA	NA	NA	NA	NA		OpenSea	CTCAGATGATTCGCCCGCCTCGGCCTCCCAAAGTGCTGGGATTACAGGCGTGAGCCACCG[CG]CCTGGCCAGTGATTTTTAAATATTTCACCACAAAGAAATGGCAAATGTTTCAGGTGAGGA	ACATTTGCCATTTCTTTGTGGTGAAATATTTAAAAATCACTGGCCAGGCG							NA				RN5S54	ENST00000516951.1	TSS1500	RN5S54	ENST00000516951.1	TSS1500		NA		NA		NA	NA	NA	NA	NA	NA
14378	cg10705570	14378	chr15	20498417	-	42727527	NA	ACCACCTTTTCTCTATTTCTTTTTTCTTTTTTTTTAATCRAAATAAAATC		II			NA	NA	NA	NA	NA	NA	chr15:20499875-20500858	N_Shore	GTGGAGAGTTAGCCACCTTTTCTCTGTTTCTTTTTTCTTTTTTTTTAATCGAGATGAAGT[CG]TATGCTTGTTGCCCAGGCTGGAGTGCAATGGTGCGATCTCGGCTCACTGCAACCTCCGCC	CGACTTCATCTCGATTAAAAAAAAAGAAAAAAGAAACAGAGAAAAGGTGG							NA											NA		NA		NA	NA	TRUE	NA	NA	intermediateMethylation
14394	cg10718026	14394	chr5	95034432	+	27603855	NA	AATAAACCAAATATTAATCTCATTTCATTTAAAACTTCTTCCCATTCCCC		II			NA	NA	NA	NA	NA	NA		OpenSea	AGCTGACCAAAGTTCCCTCACTCTTCCACTGTAGACTTCCAAGCCTGGAGCAAAACTCAA[CG]GGGAATGGGAAGAAGTTTTAAATGAAATGAGATTAACATTTGGTTTATTACATCGAACTG	CGGGGAATGGGAAGAAGTTTTAAATGAAATGAGATTAACATTTGGTTTAT							NA							SPATA9	ENST00000379990.5	TSS200		NA	chr5:95033491-95034598	6	chr5:95032908-95034541	6	NA	NA	NA	NA	NA
14411	cg10735454	14411	chr6	161836525	+	42731982	NA	CCTAAAAAACTCTACRTTTCCTCATCTATAACTAAAACAATCACTCTACC		II			NA	NA	NA	NA	NA	NA		OpenSea	TAGTAAGCATGTGCCGAACCCTTTACGTGAGTCAACTTAGTTGATCCTCAGATAATCCTG[CG]GCAGAGTGATTGTTCCAGCCACAGATGAGGAAACGCAGAGCCTTCCAGGTGTTATAACTC	CGGCAGAGTGATTGTTCCAGCCACAGATGAGGAAACGCAGAGCCTTCCAG	PARK2;PARK2;PARK2	NM_004562;NM_013987;NM_013988	Body;Body;Body				TRUE	6:161756515-161756656									chr6:161836420-161836810	3		NA		NA	NA	TRUE	NA	NA	intermediateMethylation
14413	cg10738446	14413	chr10	21436565	+	37642125	NA	TTCCTTCCRTAAAAACRAATTCTTCTTACTCAAAAATATAAACTTAAACC		II			NA	NA	NA	NA	NA	NA		OpenSea	TTCCTCAGTCTTCTCTACTCCATAAGTCCTTTCTTCCCAGGGAGTCCTTGATATTTACCA[CG]GTTCAAGCCTACATCCCTGAGTAAGAAGAATCCGCCTCCACGGAAGGAACAAGAGAACAT	CGGTTCAAGCCTACATCCCTGAGTAAGAAGAATCCGCCTCCACGGAAGGA	C10orf113;C10orf113;NEBL;NEBL	NM_001177483;NM_001010896;NM_213569;NM_001173484	TSS1500;TSS1500;Body;Body				NA				C10orf113	ENST00000529198.1	TSS1500	C10orf113	ENST00000529198.1	TSS1500		NA		NA		NA	NA	NA	NA	NA	intermediateMethylation
14414	cg10738563	14414	chr10	134416922	+	75662572	NA	AATAAAACACAACCTATCCTCCTTACTAAAACTCTACAAACTAAAATAAC		II			NA	NA	NA	NA	NA	NA		OpenSea	AAATTACAGATCACTCCAGCTCCCACTACCCAGAAAGAACGCTTGTCCACGTGGAATAAA[CG]TCATCCCAGTCTGCAGAGCTCCAGCAAGGAGGACAGGCTGTGCTTCACCAGTTAAATTTA	CGTCATCCCAGTCTGCAGAGCTCCAGCAAGGAGGACAGGCTGTGCTTCAC	INPP5A	NM_005539	Body				NA				INPP5A	ENST00000432898.3	5'UTR	INPP5A	ENST00000432898.3	5'UTR		NA		NA		NA	NA	NA	NA	NA	intermediateMethylation
14438	cg10759565	14438	chr11	66727257	-	49601827	NA	ACAATAACTCAACTTCAAAACTTAATCTTCACTTTCRCATAAATTAAAAC		II			NA	NA	NA	NA	NA	NA	chr11:66725503-66726373	S_Shore	AAGAGGGTGTTGCAGTGACTCAGCTTCAAGGCTTAATCTTCACTTTCGCATGAATTGGGG[CG]CTGGGGGGGGGTCCCGAGATTTTTACTTTCATTCACCGCTGCGTAAACTGGGGTCTGTGC	CGCCCCAATTCATGCGAAAGTGAAGATTAAGCCTTGAAGCTGAGTCACTG	PC;PC	NM_000920;NM_001040716	TSS1500;TSS1500				NA				PC	ENST00000393958.2	TSS1500	PC;PC;PC	ENST00000534194.1;ENST00000528403.1;ENST00000393958.2	TSS1500;TSS1500;TSS1500	chr11:66726785-66727275	3		NA		NA	NA	NA	NA	NA	NA
14443	cg10762047	14443	chr6	56692984	+	47742580	NA	AATATATTACTCTCTAACTATTTCCTAATTAACTATAAAATCCAAACTCC		II			NA	NA	NA	NA	NA	NA		OpenSea	AAATGCAGGCCATGGGGAGGGGTGATGGCTGAGGTGGTCAGTGGCCTAGATCTGCCTCCC[CG]GAGCCTGGATCTTATAGTTAACTAGGAAACAGCCAGAGAGCAACACACTAATCCAAGAGC	GTGTGTTGCTCTCTGGCTGTTTCCTAGTTAACTATAAGATCCAGGCTCCG	DST;DST;DST;DST	NM_001144770;NM_183380;NM_001144771;NM_001144769	Body;Body;Body;Body				TRUE							DST;DST;DST;DST	ENST00000523967.1;ENST00000521821.1;ENST00000517937.1;ENST00000523817.1	3'UTR;3'UTR;3'UTR;5'UTR		NA		NA		NA	NA	TRUE	NA	NA	NA
14480	cg10786691	14480	chr4	113239537	+	18750870	NA	TATCTATATCACCTTCAATAAATAACTCAACTTTTCTAAAATAAACACTC		II			NA	NA	NA	NA	NA	NA		OpenSea	TTAAATCTTTGCATCAGTCCTATGAGGAAGTGGTGTTAACTCCATTTAAAGATGAAGAAA[CG]AGTGTTCATTTCAGAAAAGCTGAGCTACTTATTGAAGGTGACACAGATAGTGAGTGTCAA	CGAGTGTTCATTTCAGAAAAGCTGAGCTACTTATTGAAGGTGACACAGAT	ALPK1;ALPK1;ALPK1	NM_001102406;NM_025144;NM_001253884	5'UTR;5'UTR;5'UTR				NA				ALPK1;ALPK1;ALPK1	ENST00000458497.1;ENST00000309610.6;ENST00000504176.2	5'UTR;5'UTR;5'UTR	ALPK1;ALPK1;ALPK1;ALPK1;ALPK1;ALPK1;ALPK1;ALPK1;ALPK1;ALPK1;ALPK1	ENST00000458497.1;ENST00000505176.1;ENST00000309610.6;ENST00000502366.1;ENST00000509722.1;ENST00000504176.2;ENST00000505127.1;ENST00000509688.1;ENST00000426472.2;ENST00000515330.1;ENST00000515106.1	5'UTR;5'UTR;5'UTR;5'UTR;5'UTR;5'UTR;5'UTR;5'UTR;5'UTR;5'UTR;5'UTR	chr4:113239520-113239690	3		NA		NA	NA	NA	NA	NA	intermediateMethylation
14492	cg10793307	14492	chr9	25679190	+	69653579	NA	ATTAAACATATAAATTCTTACTAAAACATACTTACTTAAAAAATTCTAAC		II			NA	NA	NA	NA	NA	NA	chr9:25677494-25678684	S_Shore	AGGGTCTCAACCTACATAGTAACTGGATGATTGCAAAGTAATTTAAGGATTAGGTACTGA[CG]CCAGAATCTCTTAAGCAAGTATGCCCTAGCAAGAATCTACATGTCTAACAGGGTCCCAGA	CGCCAGAATCTCTTAAGCAAGTATGCCCTAGCAAGAATCTACATGTCTAA	TUSC1	NM_001004125	TSS1500				NA				TUSC1	ENST00000358022.3	TSS1500	TUSC1	ENST00000358022.3	TSS1500	chr9:25678705-25679270	3		NA		NA	NA	NA	NA	NA	NA
14516	cg10812466	14516	chr19	32718114	+	32770596	NA	CCCCCTTTACCTAACCTAAACAAACACTCTCAAATAATACTAATAAAAAC		II			NA	NA	NA	NA	NA	NA	chr19:32715384-32715800	S_Shelf	TTTTATCAATTGTTTAGAAGAAAAATAGTTTTAGTGGTTTTCTAGAAATATTGTATTTTA[CG]TTCCCACCAGCATTACTTGAGAGTGTTTGTTCAGGCCAGGCAAAGGGGGCTCATGCCTGT	CGTTCCCACCAGCATTACTTGAGAGTGTTTGTTCAGGCCAGGCAAAGGGG							NA											NA		NA		NA	NA	TRUE	TRUE	NA	intermediateMethylation
14526	cg10818896	14526	chr6	32263335	-	59674952	NA	TATTAAAATAACATAACCTTTAAAAACAAACTAATTCAAATCCTACCTCC		II			NA	NA	NA	NA	NA	NA		OpenSea	TTGTAGACAAATGTTAAAGTAACATAGCCTTTGGAGACAGACTGGTTCAAATCCTGCCTC[CG]CACCTGCCTAGCTGGGTGACCTTTGGCAAACTTTACTTTCTGTCTGTAAAATGGGGGCAA	CGGAGGCAGGATTTGAACCAGTCTGTCTCCAAAGGCTATGTTACTTTAAC	C6orf10	NM_006781	Body				NA											NA		NA		NA	NA	TRUE	NA	NA	intermediateMethylation
14538	cg10827434	14538	chr1	84944976	-	91747141	99775456	ATTTCCATTTCCATACAAAAACAAAAAAACCAAAACCATAACAAAAACCA	ATTTCCGTTTCCGTACGAAAACAAAAAAACCAAAACCATAACGAAAACCG	I	A	Red	rs11163977	0.071998	NA	NA	NA	NA	chr1:84944932-84945350	Island	CAGGAGAAGGCTATTTCCGTTTCCGTACGGAAGCAAAGGAGCCAAGACCATGGCGAAAGC[CG]GGGATAAGAGCAGCAGCAGCGGGAAGAAAAGTCTAAAACGGAAAGCCGCTGCCGAAGAAC	ATTTCCGTTTCCGTACGGAAGCAAAGGAGCCAAGACCATGGCGAAAGCCG	RPF1	NM_025065	1stExon	low-CpG:84717515-84717570			NA	1:84717521-84718073	1:84944693-84945564	Unclassified	RPF1;RPF1	ENST00000370656.1;ENST00000370654.5	1stExon;1stExon	RPF1;RPF1	ENST00000370656.1;ENST00000370654.5	1stExon;1stExon	chr1:84944820-84946035	3		NA		NA	NA	TRUE	NA	NA	intermediateMethylation
14560	cg10838368	14560	chr9	96847620	-	35664942	NA	AAAAAACRTTTACRACATATCATTCCTAAACACATAACATATTCCATAAC		II			NA	NA	NA	NA	NA	NA		OpenSea	ACACAAAAGTAGGGGAGCGTTTACGGCATGTCATTCCTGGACACATGGCATGTTCCATGG[CG]TGTGGCGGTAGAGCTTGCAAGTATGAGAACCCAGCCCGCTGGAGTGAGCAGGAGCAAGCC	CGCCATGGAACATGCCATGTGTCCAGGAATGACATGCCGTAAACGCTCCC	PTPDC1;PTPDC1;PTPDC1;PTPDC1	NM_177995;NM_001253830;NM_152422;NM_001253829	Body;Body;Body;Body				TRUE										chr9:96847620-96847850	3		NA		NA	NA	NA	NA	NA	NA
14593	cg10862312	14593	chr6	24951934	+	90673855	NA	CCAAAAACAAAATCTAAATTTCTTTTTCTCACCAAACCTTTAAAAACTCC		II			NA	NA	NA	NA	NA	NA		OpenSea	GTAAGGCACTTCATAGGAACATTAAAAACTGGTACAAAGGAAATGTCATGGTTGGTGGGG[CG]GAGTTTTTAAAGGTTTGGTGAGAAAAAGAAATCCAGACCTTGCTTCTGGCATTTTCTGGG	CAGAAGCAAGGTCTGGATTTCTTTTTCTCACCAAACCTTTAAAAACTCCG	FAM65B	NM_001286446	Body		chr6:24951869-24951869		NA											NA		NA		NA	NA	NA	NA	NA	lowMethylation
14610	cg10872106	14610	chr17	26349590	-	36768965	NA	TTTACTTTTACACATTTAACACACTATTTTACTTTATAACATTATATAAC		II			NA	NA	NA	NA	NA	NA		OpenSea	TGATTTGCCTGTTTGCTTTTGCACATTTAGCACACTATTTTACTTTGTAGCATTGTATAG[CG]TTGTAACATGTTTTCCTACTTAGTTGTAAAAGTACTCCCCTGATATTACTTTTTATATTT	CGCTATACAATGCTACAAAGTAAAATAGTGTGCTAAATGTGCAAAAGCAA							NA				SNORA70	ENST00000365519.1	TSS200	SNORA70	ENST00000365519.1	TSS200		NA		NA		NA	NA	NA	NA	NA	NA
14657	cg10917050	14657	chr3	150513464	-	52712126	NA	TCCCTTAAAATCTAATAACTATAAACTTAAATTACCCCTACAAATTAAAC		II			NA	NA	NA	NA	NA	NA		OpenSea	CTAGGATAATCTCCCTTAAAATCTAGTGACTATGGACTTAAATTACCCCTACAGATTAGA[CG]TGATTAAAGTCCACCTAAATTAGTGTTTGAATAACAGGACCGTGGTGTAGCCAAGCTGAC	CGTCTAATCTGTAGGGGTAATTTAAGTCCATAGTCACTAGATTTTAAGGG							NA											NA		NA		NA	NA	NA	NA	NA	NA
14658	cg10917593	14658	chr11	96065862	+	76779915	NA	ATTTCTATTCACCTAAATTTCTAATACTTACTAAACCRACTAAATCTTAC		II			NA	NA	NA	NA	NA	NA		OpenSea	ATACACTAGCACATACTTTGTGCTGTCTGAAATTAAGTAGCACGGTGTGGCAATCAAATG[CG]CAAGACTTAGCCGGTTTAGCAAGTATCAGAAACTTAGGTGAACAGAAACATCAACAACAA	CGCAAGACTTAGCCGGTTTAGCAAGTATCAGAAACTTAGGTGAACAGAAA	MAML2	NM_032427	Body				TRUE										chr11:96065060-96065930	3		NA		NA	NA	NA	NA	NA	intermediateMethylation
14670	cg10923313	14670	chr14	99943086	+	53792885	NA	TTTTTAAAAATACAATTCATCAAAACATAACAAATCTAAAAAAATCTTCC		II			NA	NA	NA	NA	NA	NA	chr14:99946161-99948188	N_Shelf	ACTGCTGATATTGAAAAGGCATGTCTATTTTCTGAGACTGAACATTGTAAACCATTTAGT[CG]GAAGACTTTCTTAGACCTGTTATGTCCTGATGAATTGTATTCTTAAAAAATGGAACGTGA	CGGAAGACTTTCTTAGACCTGTTATGTCCTGATGAATTGTATTCTTAAAA	SETD3;SETD3	NM_032233;NM_199123	5'UTR;5'UTR				NA				SETD3;SETD3;SETD3;SETD3	ENST00000453938.1;ENST00000329331.3;ENST00000436070.2;ENST00000331768.5	3'UTR;5'UTR;5'UTR;5'UTR	SETD3;SETD3;SETD3;SETD3;SETD3;SETD3;SETD3	ENST00000453938.1;ENST00000329331.3;ENST00000436070.2;ENST00000446066.1;ENST00000357563.4;ENST00000453764.1;ENST00000331768.5	3'UTR;5'UTR;5'UTR;5'UTR;5'UTR;5'UTR;5'UTR		NA		NA		NA	NA	TRUE	NA	NA	intermediateMethylation
14681	cg10926994	14681	chr1	78444966	-	39795174	NA	AAATTTAAAACTTCRCRAAAACAAAATTTCTTTTAACACCTCCTCTCCRC		II			NA	NA	NA	NA	NA	NA	chr1:78444763-78445281	Island	TCGCGAGGATTAAGTTTAAGACTTCGCGAGAACAGAATTTCTTTTGGCACCTCCTCTCCG[CG]CGTTCTTGGGGTGAGGCTGGGTAATTGTTCCTGCAGGGTGGTGGGTGATAGTGGCCAGTT	CGCGGAGAGGAGGTGCCAAAAGAAATTCTGTTCTCGCGAAGTCTTAAACT	FUBP1;FUBP1;FUBP1	NM_001303433;NM_003902;NR_130152	TSS200;TSS200;TSS200	high-CpG:78217440-78217807			NA	1:78216892-78217869	1:78443846-78445914	Unclassified	GIPC2;FUBP1;FUBP1;DNAJB4;FUBP1;FUBP1;DNAJB4	ENST00000476882.1;ENST00000370768.2;ENST00000370767.1;ENST00000487931.1;ENST00000436586.2;ENST00000370773.3;ENST00000487931.1	TSS1500;TSS200;TSS200;1stExon;TSS1500;TSS1500;5'UTR	GIPC2;DNAJB4;FUBP1;FUBP1;FUBP1;FUBP1;DNAJB4;DNAJB4;FUBP1;FUBP1;DNAJB4;DNAJB4;DNAJB4;DNAJB4	ENST00000476882.1;ENST00000426517.1;ENST00000370768.2;ENST00000294623.4;ENST00000370767.1;ENST00000421641.1;ENST00000487931.1;ENST00000477671.1;ENST00000436586.2;ENST00000370773.3;ENST00000484662.1;ENST00000487931.1;ENST00000477671.1;ENST00000484662.1	TSS1500;TSS1500;TSS200;TSS200;TSS200;TSS200;1stExon;1stExon;TSS1500;TSS1500;1stExon;5'UTR;5'UTR;5'UTR	chr1:78443845-78445015	3		NA		NA	NA	NA	NA	NA	lowMethylation
14683	cg10929210	14683	chr2	84743279	+	36651191	NA	CCCATCTCAACCTCTTACAAAAATTTCTTTTCTATTTTCCTTCAAAAAAC		II			NA	NA	NA	NA	NA	NA	chr2:84743463-84743685	N_Shore	CCTGAAATTCTCGACTCTTTCGGATAAATTTCTATTAAAGTGAACGTCAAGTCAGTCTTA[CG]CCTCTTGAAGGAAAACAGAAAAGAAATTCCTGTAAGAGGTTGAGATGGGTGTGAGTGGTC	CGCCTCTTGAAGGAAAACAGAAAAGAAATTCCTGTAAGAGGTTGAGATGG	DNAH6	NM_001370	TSS1500				TRUE		2:84743198-84743825	Unclassified	DNAH6;DNAH6	ENST00000398278.2;ENST00000468661.1	TSS1500;TSS1500	DNAH6;DNAH6	ENST00000476689.1;ENST00000468661.1	TSS1500;TSS1500		NA	chr2:84743123-84743912	6	chr2:84742445-84747136	6	NA	TRUE	NA	NA	intermediateMethylation
14708	cg10943980	14708	chr10	32288475	-	51751248	NA	TTTCTCCTATAAAAATTCTATTAAAAAATCTTAAACAATTTCCCAACCCC		II			NA	NA	NA	NA	NA	NA		OpenSea	GTCTCCAGGATTTTCTCCTGTAAAAGTTCTGTTGAAGGGTCTTGGACAGTTTCCCAGCCC[CG]TAGATAGATCTCTGTAGGTCCAGTCCTCTAGCAAGTGGTCCAGACCTTGAAATGAACCAG	CGGGGCTGGGAAACTGTCCAAGACCCTTCAACAGAACTTTTACAGGAGAA							NA										chr10:32288105-32288535	3		NA		NA	NA	NA	NA	NA	NA
14741	cg10964394	14741	chr22	41176719	-	31680566	NA	AAAAAAACAAAAAAACTCAAAACCAAAAATCACAAACTTCCACAAATACC		II			NA	NA	NA	NA	NA	NA		OpenSea	TTTAAGAGAAAAGGAGGACAGGAGAGCTCAGGACCAGAGATCACAAGCTTCCACAGATAC[CG]TAGAAAGGTATAGTGCACCCACCTTTCTAAACAAGTGAAATATGTTGCCTGTTAAATAAA	CGGTATCTGTGGAAGCTTGTGATCTCTGGTCCTGAGCTCTCCTGTCCTCC	SLC25A17;SLC25A17;SLC25A17;SLC25A17;SLC25A17;SLC25A17;SLC25A17	NR_104238;NR_104235;NR_104237;NR_104236;NM_001282726;NM_006358;NM_001282727	Body;Body;Body;Body;Body;Body;Body				NA				SLC25A17;SLC25A17	ENST00000402844.3;ENST00000491545.1	TSS1500;3'UTR	SLC25A17;SLC25A17;SLC25A17;SLC25A17;SLC25A17;SLC25A17;SLC25A17;SLC25A17;SLC25A17;SLC25A17;SLC25A17	ENST00000427084.1;ENST00000412879.1;ENST00000402844.3;ENST00000478550.1;ENST00000491545.1;ENST00000447566.1;ENST00000430221.1;ENST00000458600.1;ENST00000443810.1;ENST00000434193.1;ENST00000449676.1	3'UTR;3'UTR;TSS1500;TSS1500;3'UTR;3'UTR;3'UTR;3'UTR;3'UTR;3'UTR;3'UTR		NA		NA		NA	NA	NA	NA	NA	intermediateMethylation
14763	cg10988336	14763	chr5	95767768	+	38658868	NA	AAAAATCTATTTCTTTCTTATTCTTCAACCAAATACRTAATCRTTTTCCC		II			NA	NA	NA	NA	NA	NA	chr5:95768874-95769080	N_Shore	CCAACCAGCTACCTATCGACCAAGCCTTCACTTGGACAGGCAACAATAAGCTGAAATTCC[CG]GGAAAACGATTACGTACTTGGCTGAAGAACAAGAAAGAAATAGATCCCTTCCCCATAGTC	CGGGAAAACGATTACGTACTTGGCTGAAGAACAAGAAAGAAATAGATCCC	PCSK1	NM_000439	Body				TRUE							CTD-2337A12.1	ENST00000502645.1	5'UTR		NA	chr5:95767300-95769198	6	chr5:95767096-95770841	6	NA	TRUE	NA	NA	lowMethylation
14767	cg10993701	14767	chr12	51660035	+	57644278	NA	AAATAATTCACTTTCCAAACAAAATAAAACAAAATATAAAATTTCATCAC		II			NA	NA	NA	NA	NA	NA	chr12:51663404-51664411	N_Shelf	AAAAGAAAATTCCAGAAAGGAACAATTCATACATTTTAAATTATGTACCGTTCTGAGTAG[CG]TGATGAAATCTCACACCCTGCTCCATCCTGCCTGGAAAGTGAATCATCCTTTTGTGTCCA	GATGATTCACTTTCCAGGCAGGATGGAGCAGGGTGTGAGATTTCATCACG	SMAGP;SMAGP	NM_001033873;NM_001031628	Body;Body				NA										chr12:51659960-51660270	3		NA		NA	NA	TRUE	NA	NA	intermediateMethylation
14778	cg11005552	14778	chr10	105648138	-	2726326	96743451	ATAATATATATTTACAAAAACTAAACTTTAAAAAATCACCTTTAAAACCA	ATAATATATATTTACAAAAACTAAACTTTAAAAAATCGCCTTTAAAACCG	I	A	Red	NA	NA	NA	NA	NA	NA		OpenSea	ACACTTCTTATTATAGTATGTGTTTGCAAAAGCTAGACTTTGAAAAGTCGCCTTTAAGAC[CG]GTCAGTTTACATAGGATTTAAAGATAGACTAATGCTTCCTTCTCTAACTAGTGTGGAAAT	ATAGTATGTGTTTGCAAAAGCTAGACTTTGAAAAGTCGCCTTTAAGACCG	OBFC1	NM_024928	Body				TRUE		10:105647984-105648674	Unclassified	OBFC1	ENST00000466828.1	3'UTR	OBFC1;OBFC1	ENST00000466828.1;ENST00000472951.1	3'UTR;3'UTR	chr10:105647825-105648635	3		NA		NA	NA	TRUE	NA	NA	NA
14814	cg11027456	14814	chr7	799693	-	34642888	90715259	TTCTATAAAAATTAAAACCACAACAAAACCACACAACTCCTCCAACTCCA	TTCTATAAAAATTAAAACCACGACAAAACCACACGACTCCTCCAACTCCG	I	A	Red	NA	NA	NA	NA	NA	NA	chr7:796345-796926	S_Shelf	CAAATCTGTGGCTTCTGTGGGAGTTGGGGCCACGACAGGGCCACACGGCTCCTCCAGCTC[CG]AGGGAGACGGGGCCGCGCGGCTCCTCCAGCTCTGAGGGAGACGGGGCCGCGCGGCTCCTC	CGGAGCTGGAGGAGCCGTGTGGCCCTGTCGTGGCCCCAACTCCCACAGAA	HEATR2	NM_017802	Body				NA	7:766191-766288									chr7:799685-799970	3		NA		NA	NA	TRUE	NA	NA	NA
14836	cg11047746	14836	chr17	47451736	-	52631216	NA	TAAATATATTCTCTCAATCCRATTATTTCAAAATTATAACRCCACCCCCC		II			NA	NA	NA	NA	NA	NA		OpenSea	TCTCACCACAGTGAGTGTGTTCTCTCAATCCGGTTGTTTCAAAGTTGTGGCGCCACCCCC[CG]CCCCCACCCCCACCCCCATCACTCACTGTCTTGCTCTTACTTTTGCCATGTGACATGCCT	CGGGGGGTGGCGCCACAACTTTGAAACAACCGGATTGAGAGAACACACTC	LOC102724596	NR_110883	Body				NA				RP11-1079K10.2	ENST00000511322.1	TSS1500	RP11-1079K10.2	ENST00000511322.1	TSS1500		NA		NA		NA	NA	NA	NA	NA	NA
14841	cg11050480	14841	chr10	104627909	-	88776867	NA	TTCACTTAAATCTCCCTATTTCCTTACTATCCTAATAAATAAAAATAATC		II			NA	NA	NA	NA	NA	NA	chr10:104629038-104629479	N_Shore	TTAGATATCCTTTCACTTGGATCTCCCTGTTTCCTTACTGTCCTAATGAATAGAAATGAT[CG]TTACAAGCTGGGCATGGTGGCTTGCACCTGTAGTCCCAGCTACTGGGGAGGCTGAGGAGG	CGATCATTTCTATTCATTAGGACAGTAAGGAAACAGGGAGATCCAAGTGA	AS3MT	NM_020682	TSS1500				NA				U6;AS3MT	ENST00000364210.1;ENST00000369880.3	TSS1500;TSS1500	U6;C10orf32;AS3MT	ENST00000364210.1;ENST00000299353.5;ENST00000369880.3	TSS1500;3'UTR;TSS1500		NA		NA		NA	NA	TRUE	NA	NA	NA
14858	cg11066380	14858	chr10	99390115	+	78618596	NA	CAAAATACCCCAAAATTTAACAACTTAAAACACCCATACTATAACCAAAC		II			NA	NA	NA	NA	NA	NA	chr10:99392786-99393375	N_Shelf	ATCTCATGATCCGCCCTCCTCAACCTCCCAAAGTGCTGGGATTACAGGCATGAGCCACCG[CG]CCTGGCCACAGTATGGGTGTTTTAAGCTGCTAAATTCTGGGGTACTTTGTTATACAGCAA	AAAGTACCCCAGAATTTAGCAGCTTAAAACACCCATACTGTGGCCAGGCG	MORN4;MORN4	NM_001098831;NM_178832	5'UTR;5'UTR				NA				MORN4;MORN4;MORN4;MORN4	ENST00000307450.6;ENST00000370635.3;ENST00000478953.1;ENST00000515674.1	5'UTR;5'UTR;5'UTR;5'UTR	MORN4;MORN4;MORN4;MORN4	ENST00000307450.6;ENST00000370635.3;ENST00000478953.1;ENST00000515674.1	5'UTR;5'UTR;5'UTR;5'UTR		NA		NA		NA	NA	TRUE	NA	NA	NA
14864	cg11070069	14864	chr6	105389370	-	64709276	99672823	AAACAAAACAAAACAAAACAAAAACACAAACCACACAAAAACACAAAACA	AAACGAAACGAAACAAAACGAAAACGCAAACCACGCGAAAACGCAAAACG	I	C	Grn	NA	NA	NA	NA	NA	NA	chr6:105388190-105389545	Island	CTTGGAGCGGGAGGGCGGGGCGGGGCAGGGCGGGGGCGCAGGCCACGCGGGGGCGCAGGG[CG]CGAGGGTGCGGCGCAGGCTGGGGTCCCGGCGGCGGGTCCTCGCGGCCGGTGCCGGCTCGT	CGCCCTGCGCCCCCGCGTGGCCTGCGCCCCCGCCCTGCCCCGCCCCGCCC					chr6:105388915-105388915		NA	6:105494945-105496203	6:105389331-105389613	Unclassified	LINC00577	ENST00000369123.3	TSS1500	LINC00577	ENST00000369123.3	TSS1500	chr6:105388700-105389715	3		NA		NA	NA	TRUE	NA	NA	NA
14876	cg11076434	14876	chr6	10464902	+	21688844	NA	ATTATTATTACTTAATTACAACRTCAAAAATATAACCACAAAAATAAACC		II			NA	NA	NA	NA	NA	NA		OpenSea	ATTTCAATGTCCACTTAGACGACCTCTCCTCCAATGACCCCCTTGTCCGCCCTACCTCAG[CG]GCTCACTTCTGTGGTCATATCCTTGACGTTGCAACCAAGTAACAACAACCCTGACATAAC	CGGCTCACTTCTGTGGTCATATCCTTGACGTTGCAACCAAGTAACAACAA							TRUE											NA		NA		NA	NA	TRUE	NA	NA	intermediateMethylation
14968	cg11160673	14968	chr3	107240475	+	98721434	NA	ATTTCAATTCCCCTTTTATTTCCTTAATACTATCTTAAAATTTTTCTCTC		II			NA	NA	NA	NA	NA	NA	chr3:107241845-107242731	N_Shore	TCCCTCTTACACAGGAGTGCTCACATGCACACATACACTCTTTTAACAACTTTATGGATG[CG]AGAGAAAAACCTTAAGACAGCATCAAGGAAATAAAAGGGGAACTGAAATAAGTTGCCCTA	TTTCAGTTCCCCTTTTATTTCCTTGATGCTGTCTTAAGGTTTTTCTCTCG	BBX;BBX	NM_001142568;NM_020235	TSS1500;TSS1500				NA				BBX;BBX;BBX;BBX	ENST00000325767.5;ENST00000402543.1;ENST00000325805.8;ENST00000416476.2	TSS1500;TSS1500;TSS1500;TSS1500	BBX;BBX;BBX;BBX;BBX;BBX;BBX	ENST00000325767.5;ENST00000402543.1;ENST00000325805.8;ENST00000474137.1;ENST00000485939.1;ENST00000427402.1;ENST00000416476.2	TSS1500;TSS1500;TSS1500;TSS1500;TSS1500;TSS1500;TSS1500	chr3:107240405-107240655	3		NA		NA	NA	TRUE	NA	NA	NA
15006	cg11192793	15006	chr1	23886396	+	81744209	NA	CACTAATTCCTTACAAATTTCCCTTAAAAAATCTTTCRCTTAAAAAAAAC		II			NA	NA	NA	NA	NA	NA	chr1:23885682-23886212	S_Shore	GAGCCACAGCTCCTCCGAGGTCATAAATCCCTGAACAGCAAAGAAGCTCCCCCCACCCCC[CG]TTTTTTTTAAGCGAAAGATTTTTCAAGGGAAACTTGTAAGGAATTAGTGCCGCCTTGTTC	ACTAATTCCTTACAAGTTTCCCTTGAAAAATCTTTCGCTTAAAAAAAACG	ID3	NM_002167	TSS200				NA				ID3;ID3	ENST00000486541.1;ENST00000374561.5	TSS1500;TSS200	ID3;ID3;ID3	ENST00000463312.1;ENST00000486541.1;ENST00000374561.5	TSS1500;TSS1500;TSS200	chr1:23885960-23886735	3		NA		NA	NA	NA	NA	NA	lowMethylation
15033	cg11213655	15033	chr3	190276776	-	2710888	NA	TCAAAAAACCAAAAACAATATAACTTAACTAATTCCCTACTTAAAATTTC		II			NA	NA	NA	NA	NA	NA		OpenSea	GTTTCTGTGGGTCAGAAGGCCAAGAACAATGTGGCTTAGCTGGTTCCCTGCTTAGGGTTT[CG]TAAGGCTGAAATGATGGTGTCAGCAGTATTGTGTTCCTTTCTGGTGACTCTGGAGATGAA	CAGAAGGCCAAGAACAATGTGGCTTAGCTGGTTCCCTGCTTAGGGTTTCG	IL1RAP;IL1RAP;IL1RAP;IL1RAP;IL1RAP;IL1RAP	NM_002182;NM_001167928;NM_001167931;NM_001167929;NM_134470;NM_001167930	5'UTR;5'UTR;5'UTR;5'UTR;5'UTR;5'UTR				NA				IL1RAP;IL1RAP;IL1RAP;IL1RAP;IL1RAP	ENST00000412504.2;ENST00000439062.1;ENST00000422485.1;ENST00000422940.1;ENST00000434491.1	5'UTR;5'UTR;5'UTR;5'UTR;5'UTR	IL1RAP;IL1RAP;IL1RAP;IL1RAP;IL1RAP;IL1RAP;IL1RAP;IL1RAP;IL1RAP	ENST00000482913.1;ENST00000412504.2;ENST00000439062.1;ENST00000422625.1;ENST00000422485.1;ENST00000422940.1;ENST00000461629.1;ENST00000473566.1;ENST00000434491.1	5'UTR;5'UTR;5'UTR;5'UTR;5'UTR;5'UTR;5'UTR;5'UTR;5'UTR	chr3:190276660-190276870	3		NA		NA	NA	NA	NA	NA	intermediateMethylation
15046	cg11229328	15046	chr17	43405942	-	62755841	NA	TTATTAATTTTCCATCTATAATCAAAATATAAAAATTCCCTTTAAAATAC		II			NA	NA	NA	NA	NA	NA		OpenSea	TATAGCAAATGTTATTGATTTTCCATCTATAGTCAAAATATGAAGGTTCCCTTTAAAATA[CG]CAGGTTCCTTTCAAAATAATTTTTTAAACTTATTTTTTATTTTATTTTATTTTTTTGAGG	TATTGATTTTCCATCTATAGTCAAAATATGAAGGTTCCCTTTAAAATACG							NA				RN5S443	ENST00000363083.1	TSS1500	RN5S443	ENST00000363083.1	TSS1500		NA		NA		NA	NA	NA	NA	NA	intermediateMethylation
15085	cg11249541	15085	chr3	159442466	+	89672309	NA	ATTTTTTTTACCCAAAAATTCRAATCACTCATTTTCTTAACATCCTCCCC		II			NA	NA	NA	NA	NA	NA		OpenSea	GTGATTTACAATGGGATATAAAGGACTCTGGAGCTCCAAAAAAGTGATAATTTGAAATAT[CG]GGGAGGATGTCAAGAAAATGAGTGACTCGAATCCCTGGGTAAAAAAAATTCCTTTGCAAG	CGGGGAGGATGTCAAGAAAATGAGTGACTCGAATCCCTGGGTAAAAAAAA	IQCJ-SCHIP1;IQCJ-SCHIP1;SCHIP1;SCHIP1;SCHIP1	NM_001197114;NM_001197113;NM_014575;NM_001197107;NM_001197108	Body;Body;Body;Body;Body				NA				IQCJ-SCHIP1	ENST00000467442.1	5'UTR	IQCJ-SCHIP1	ENST00000467442.1	5'UTR	chr3:159442405-159442715	3		NA		NA	NA	NA	NA	NA	intermediateMethylation
15087	cg11253592	15087	chr11	95992166	+	90739309	NA	TAAATTTATCTTCACCCTTTAAAAAAATTCTAAACAAAATTAATATTTTC		II			NA	NA	NA	NA	NA	NA		OpenSea	GGTGGGAGCAACTTATTGTGGAGGCCAAATGGCATTTTTTGTAGGCCCTGAGATTTTTTA[CG]AAAACACTAACTCTGTTCAGAACTCTTTCAAAGGGTGAAGACAAACTTAACAACCTTATA	CGAAAACACTAACTCTGTTCAGAACTCTTTCAAAGGGTGAAGACAAACTT	MAML2	NM_032427	Body				TRUE											NA		NA		NA	NA	TRUE	NA	NA	NA
15101	cg11261283	15101	chr22	47265940	-	25726103	NA	TAAATTCACAAAATATACTAAATAACTACATCTATCAACATAACAAAAAC		II			NA	NA	NA	NA	NA	NA		OpenSea	GCTTTATGGTTTGGGTTCACAGAGTGTGCTGAATAACTGCATCTGTCAGCATAACAGAAG[CG]TGCTCTTGGATTTGTACATTATGTCACAGTTCACCAATGTTTCCCCATGTATTGTCTCTT	CGCTTCTGTTATGCTGACAGATGCAGTTATTCAGCACACTCTGTGAACCC	TBC1D22A;TBC1D22A;TBC1D22A;TBC1D22A;TBC1D22A	NM_001284304;NM_001284305;NM_001284303;NM_014346;NR_104292	Body;Body;Body;Body;Body				NA										chr22:47265865-47266195	3		NA		NA	NA	NA	NA	NA	NA
15152	cg11301827	15152	chr3	107836414	+	64733567	NA	ATCTTCTAATATAACTAACACRAATAACAATCATACTTAACACTTCTATC		II			NA	NA	NA	NA	NA	NA		OpenSea	AGCCCTGTCGTGAGGATGAAATCCTGTGTGGAGCACTTTGAAATCTTTGGATGAAAAGCA[CG]ACAGAAGTGCCAAGTATGATTGTTACCCGTGCCAGCCACACTAGAAGACAGCATAAAAAT	TCTTCTAGTGTGGCTGGCACGGGTAACAATCATACTTGGCACTTCTGTCG							TRUE										chr3:107836160-107836430	3		NA		NA	NA	NA	NA	NA	intermediateMethylation
15185	cg11325576	15185	chr6	32019828	-	66692583	NA	AATCCACAACAATATAAATAAACTTCATACTAAACTACAAACTAAAAAAC		II			NA	NA	NA	NA	NA	NA		OpenSea	TGGAGGGTGACAGTCCACAGCAATGTGAGTGGACTTCATGCTGGACTGCAAACTAGAAAG[CG]ATTAGAATGGCGAATTATGTCAAGTGTACTTTACTACAATAAAAAACAACAAAAAAAGTG	CGCTTTCTAGTTTGCAGTCCAGCATGAAGTCCACTCACATTGCTGTGGAC	TNXB	NM_019105	Body				NA											NA		NA		NA	NA	TRUE	NA	NA	NA
15228	cg11353548	15228	chr5	63983607	+	26606100	NA	TAAATAAATACTACCCCTTACTTCAAATTTCCAACCCAATAAAATTTACC		II			NA	NA	NA	NA	NA	NA	chr5:63986189-63986974	N_Shelf	CCCAGTAGCCAATATTTCTTGTCCCTAGTCTCTCTCTGCTTGTTCTGTCACGCCAATTCT[CG]GTAAACCCTACTGGGCTGGAAATTTGAAGTAAGGGGCAGCACTTACCTATAAGACACCAC	CGGTAAACCCTACTGGGCTGGAAATTTGAAGTAAGGGGCAGCACTTACCT							NA											NA		NA		NA	NA	TRUE	NA	NA	NA
15230	cg11354418	15230	chr3	15015344	+	75732233	NA	TTATAATAAACTTACCTAAATACAACTCCACTATAAACCAAAAAACATCC		II			NA	NA	NA	NA	NA	NA		OpenSea	TCCTCTAATATTGGTAAAACCACATAACATAAAATTTACTCTCTTAACCGTTTTTAAGTA[CG]GATGTTCCTTGGTTTACAGTGGAGCTGCATCCAGGTAAGCCCATCACAAGTTGAAAACAT	CGGATGTTCCTTGGTTTACAGTGGAGCTGCATCCAGGTAAGCCCATCACA	NR2C2;NR2C2	NM_001291694;NM_003298	5'UTR;5'UTR				NA				NR2C2;NR2C2;NR2C2	ENST00000425241.1;ENST00000323373.6;ENST00000393102.3	5'UTR;5'UTR;5'UTR	NR2C2;NR2C2;NR2C2;NR2C2;NR2C2;NR2C2	ENST00000413118.1;ENST00000435454.1;ENST00000323373.6;ENST00000393102.3;ENST00000437120.1;ENST00000475707.1	5'UTR;5'UTR;5'UTR;5'UTR;5'UTR;5'UTR		NA		NA		NA	NA	NA	NA	NA	intermediateMethylation
15255	cg11377650	15255	chr6	30302509	-	8615471	NA	TAACAATCTTATTTTTAACTTTTTATTATTTATACTTTCCTTTTTATTTC		II			NA	NA	NA	NA	NA	NA		OpenSea	TATGCAAAGGATGACAATCTTATTTTTAACTTTTTATTATTTGTACTTTCCTTTTTGTTT[CG]TTGTTTTTTGTTTGCTTGTTTTGAGACAGAATCTCACTCACCCAGGCTGGAGGGCAGTAG	GACAATCTTATTTTTAACTTTTTATTATTTGTACTTTCCTTTTTGTTTCG	TRIM39;TRIM39	NM_172016;NM_021253	Body;Body				NA											NA		NA		NA	NA	TRUE	NA	NA	NA
15267	cg11387709	15267	chr16	65636127	-	83611286	NA	ATAAACCAAACTTAAATTAAAATCCTAACTCTACCACTTATAAATAATAC		II			NA	NA	NA	NA	NA	NA		OpenSea	TTACCTTTGGTGTGAGCCAGGCTTGGGTTGGAATCCTAGCTCTGCCACTTATAAGTGGTG[CG]ATTTGAGGAAATATCATGTAACTTCGCTGAGCCTCAATTTCCTCTTTCATTAACTGGCTG	CGCACCACTTATAAGTGGCAGAGCTAGGATTCCAACCCAAGCCTGGCTCA							NA				RP11-351A20.2;RP11-351A20.1	ENST00000568659.1;ENST00000563811.1	TSS1500;5'UTR	RP11-351A20.2;RP11-351A20.1	ENST00000568659.1;ENST00000563811.1	TSS1500;5'UTR		NA		NA		NA	NA	NA	NA	NA	intermediateMethylation
15272	cg11393416	15272	chr15	92715891	-	2665311	NA	CCCACTATTAATATAATATTAATATAATAATCTAACTCCTCTTAACCCCC		II			NA	NA	NA	NA	NA	NA		OpenSea	CAAATCCCTACCCCACTGTTGGTGTGATGTTAATGTAGTGATCTGACTCCTCTTAGCCCC[CG]TTTTACCATTTGTAAAATGAGAATATTAATGCCTACTTTATGCAACTATGGTACGACTTA	CGGGGGCTAAGAGGAGTCAGATCACTACATTAACATCACACCAACAGTGG							NA				RP11-24J19.1;RP11-152L20.3	ENST00000557683.1;ENST00000561674.1	TSS1500;3'UTR	RP11-24J19.1;RP11-152L20.3	ENST00000557683.1;ENST00000561674.1	TSS1500;3'UTR		NA		NA		NA	NA	NA	NA	NA	NA
15273	cg11393688	15273	chr10	62784846	-	81716383	NA	AATAAATATAATCCACAAAAACACATAATCAATACCCTCTAAAAATAATC		II			NA	NA	NA	NA	NA	NA		OpenSea	AGTTCTCAGTAGATGAGTATGATCCACAAGGGCACATGATCAATACCCTCTAAGGATGAT[CG]CTGATGGCCTGGATTTTTTGCTAGAGAGGAGATTGTCAGGCTTCTGTAGCTGAGATTCCC	ATGAGTATGATCCACAAGGGCACATGATCAATACCCTCTAAGGATGATCG	LINC00845	NR_108052	Body				NA		10:62783930-62784979	Unclassified_Cell_type_specific	RP11-322C8.2;RP11-322C8.2	ENST00000441142.1;ENST00000417931.1	5'UTR;5'UTR	RP11-322C8.2;RP11-322C8.2	ENST00000441142.1;ENST00000417931.1	5'UTR;5'UTR		NA	chr10:62784493-62784852	6	chr10:62784271-62785254	6	NA	NA	NA	NA	intermediateMethylation
15274	cg11394151	15274	chr11	2372295	-	9799949	NA	AAATCAAAATACCAACAAATATATTATCTAATAAAAAACCCTATCTCTAC		II			NA	NA	NA	NA	NA	NA		OpenSea	CGGGAAGTTCAAGATCAAGGTGCCAGCAAGTATATTGTCTGGTGAGGGACCCTATCTCTG[CG]TCCAAGATGGTGTGTTGTGGCAGCCTTCTCCAGAGGGAACGAATGCTGGGGTCCTCGCAT	CGCAGAGATAGGGTCCCTCACCAGACAATATACTTGCTGGCACCTTGATC						RDMR	NA				AC129929.5	ENST00000413483.1	3'UTR	AC129929.5;AC129929.5	ENST00000427151.1;ENST00000413483.1	3'UTR;3'UTR		NA		NA		NA	NA	TRUE	NA	NA	intermediateMethylation
15285	cg11403259	15285	chr2	233325582	+	18771961	NA	ACATACCATAAAATTCATCCTTTTATTTCATTTTTTAAACACAAATTTTC		II			NA	NA	NA	NA	NA	NA	chr2:233323380-233323936	S_Shore	TATTGGAGGACCATGATCCCACTTGTGAATAGCCATAGGACTCCAGCCTGGGAAGCATAG[CG]AAAATCTGTGTCTAAAAAATGAAATAAAAGGATGAATTTTATGGTATGTAAATTATATCT	CATACCATAAAATTCATCCTTTTATTTCATTTTTTAGACACAGATTTTCG							NA										chr2:233325525-233325995	3		NA		NA	NA	NA	NA	NA	NA
15287	cg11403393	15287	chr6	10644022	+	12701909	NA	CAAAACATAAACTCTAACCCTTAAACTAACCATATATTTCTATATAACCC		II			NA	NA	NA	NA	NA	NA		OpenSea	ATTATTCTTTTGATTTTTTTCCCGTAACCATTCAAACATATAAAGACAATTCTTAGCTTG[CG]GGCTATACAGAAACATATGGCCAGCCCAAGGGCCAGAGTTTATGCCTTGTTCTAGGTGTT	CGGGCTATACAGAAACATATGGCCAGCCCAAGGGCCAGAGTTTATGCCTT							NA											NA	chr6:10642955-10644092	6	chr6:10643157-10644235	6	NA	NA	NA	NA	NA
15288	cg11404831	15288	chr1	147766912	+	36672106	NA	AATAAAATATATAAAACACTTTTCACAAATCTAACACACAAACAACACTC		II			NA	NA	NA	NA	NA	NA		OpenSea	ACACTCTAATCTATTATCTTTTCTCCCAAAGGATTCAACAATAAGAGCACTAAAAATATG[CG]AGTGCTGTCTGTGTGCCAGACTTGTGAAAAGTGTTCCACATATTTTATCTCATCTCCTCT	ATAAAATATGTGGAACACTTTTCACAAGTCTGGCACACAGACAGCACTCG	NBPF8;NBPF8;NBPF8	NR_102405;NR_102404;NM_001037501	Body;Body;Body				NA				RP11-495P10.5;RP11-495P10.8	ENST00000427169.1;ENST00000434245.1	TSS1500;3'UTR	RP11-495P10.5;RP11-495P10.8	ENST00000427169.1;ENST00000434245.1	TSS1500;3'UTR		NA		NA		NA	NA	NA	NA	NA	NA
15291	cg11406903	15291	chr1	171736415	-	54772272	NA	AATCAAAAACTATCTTAAACCRTTTTTTATCCTATATAATACTTTATATC		II			rs114595164	0.015625	NA	NA	NA	NA		OpenSea	CTACTCCTTTAAATCAAGGACTGTCTTAGACCGTTTTTTGTCCTGTATGATACTTTGTAT[CG]AACAAGCACACACTAAATATTGTTGAATTGATGCTAATTTTTTAAAGTTTGCTTTTGAAT	ATCAAGGACTGTCTTAGACCGTTTTTTGTCCTGTATGATACTTTGTATCG							NA				SCARNA20	ENST00000517251.1	TSS1500	SCARNA20	ENST00000517251.1	TSS1500		NA		NA		NA	NA	NA	NA	NA	intermediateMethylation
15302	cg11412793	15302	chr2	205354559	-	18698216	NA	AATACAACTCTTTCCTTTCCCTAAATACCTATTAAACCATATAATTTAAC		II			NA	NA	NA	NA	NA	NA		OpenSea	CTGAAAAGAAAGGTGCAGCTCTTTCCTTTCCCTAAATACCTATTGAGCCATGTGGTTTAG[CG]TTTACTGGTTTTCTAATTATTTTGAGAATGTTAGTCCTATTTCTTCCAATTAGAAATAAA	CGCTAAACCACATGGCTCAATAGGTATTTAGGGAAAGGAAAGAGCTGCAC							TRUE				AC016903.2	ENST00000456384.1	5'UTR	AC016903.2	ENST00000456384.1	5'UTR		NA		NA		NA	NA	TRUE	NA	NA	NA
15306	cg11416012	15306	chr12	4380899	-	59603905	25666296	CAATAAATAATTATTCAAAACCAACTATATACAAATATACACAATATTCA	CAATAAATAATTATTCGAAACCGACTATATACGAATATACACGATATTCG	I	A	Red	NA	NA	NA	NA	NA	NA	chr12:4378366-4382222	Island	CGTGACTAAAACCAATAGGTGATTGTTCGGGGCCGACTGTGTGCGGGTGTACACGGTATT[CG]GCCCGGGTGTCATCCGCGGCGCTGGACTGTTTCATTTTGAGTTTGCAACTTGGGTTTTTC	CAATAGGTGATTGTTCGGGGCCGACTGTGTGCGGGTGTACACGGTATTCG					chr12:4380607-4380607		NA	12:4251088-4251182	12:4380732-4381065	Unclassified	RP11-264F23.3;RP11-264F23.4	ENST00000539135.1;ENST00000537370.1	3'UTR;3'UTR	RP11-264F23.3;RP11-264F23.4	ENST00000539135.1;ENST00000537370.1	3'UTR;3'UTR	chr12:4379825-4382495	3		NA		NA	NA	TRUE	NA	NA	intermediateMethylation
15318	cg11425788	15318	chr1	60136100	-	80699836	NA	ACTATAAACCTAAAACATAATTCTCAAAAATACATATAAAAAACACATTC		II			NA	NA	NA	NA	NA	NA		OpenSea	AGTTAGGGAGGACTGTAGACCTGGAACATGATTCTCAGAAATGCATGTGAAAAACACATT[CG]AATTTGGGAGATTTTTTTGGAGATAGTGTGGAACAGTGGAAAAAGCAGATCAGCTCTGTG	CGAATGTGTTTTTCACATGCATTTCTGAGAATCATGTTCCAGGTCTACAG	FGGY;FGGY	NM_018291;NM_001113411	Body;Body				TRUE							FGGY;FGGY;FGGY	ENST00000466791.1;ENST00000493891.1;ENST00000476939.1	5'UTR;5'UTR;5'UTR		NA	chr1:60135370-60136184	6	chr1:60135191-60136258	6	NA	TRUE	NA	NA	intermediateMethylation
15325	cg11429485	15325	chr13	101241306	+	95690847	NA	ATCTATTTTATAAAATATAACCCAAATATATCAAAATCCACCATACAATC		II			NA	NA	NA	NA	NA	NA	chr13:101240689-101241226	S_Shore	GGGGACGCCCCACAGAAGTCACATCCACCCTAACACACCTGGGCACTCAGGCTCAAGCCC[CG]ACTGCATGGTGGACCCTGACACACCTGGGCCACACCCCACAAAACAGACTCACAGACGAC	TCTGTTTTGTGGGGTGTGGCCCAGGTGTGTCAGGGTCCACCATGCAGTCG	GGACT	NM_001195087	TSS1500				NA		13:101240308-101241906	Promoter_Associated	A2LD1	ENST00000492399.1	3'UTR	A2LD1;A2LD1	ENST00000471912.1;ENST00000492399.1	TSS1500;3'UTR		NA	chr13:101240369-101242015	6	chr13:101240126-101241987	6	NA	NA	NA	NA	intermediateMethylation
15332	cg11436027	15332	chr7	134468451	-	33722260	NA	TAAAAATCTAATAAAAACTATAAACCCTTAAAATCCCTTTATAAACCCAC		II			NA	NA	NA	NA	NA	NA		OpenSea	ATGGAAACCTTTGAGAATCTGATAAAAACTGTGAACCCTTAAGGTCCCTTTGTAAACCCA[CG]CTTCATGATTGACAGGTAAGAGACCTTTGAGCTGGGGCATGTAAGATGGGGAGTGGGGTC	GAGAATCTGATAAAAACTGTGAACCCTTAAGGTCCCTTTGTAAACCCACG	CALD1;CALD1;CALD1	NM_033157;NM_004342;NM_033138	5'UTR;5'UTR;5'UTR				TRUE				CALD1;CALD1;CALD1;CALD1;CALD1;CALD1	ENST00000417172.1;ENST00000361388.2;ENST00000422748.1;ENST00000432646.1;ENST00000361675.2;ENST00000361901.2	5'UTR;5'UTR;5'UTR;5'UTR;5'UTR;5'UTR	CALD1;CALD1;CALD1;CALD1;CALD1;CALD1;CALD1;CALD1;CALD1;CALD1;CALD1;CALD1;CALD1	ENST00000417172.1;ENST00000436461.2;ENST00000361388.2;ENST00000422748.1;ENST00000432646.1;ENST00000454108.1;ENST00000475772.1;ENST00000430085.1;ENST00000462181.1;ENST00000361675.2;ENST00000482470.1;ENST00000361901.2;ENST00000498254.1	5'UTR;5'UTR;5'UTR;5'UTR;5'UTR;5'UTR;5'UTR;5'UTR;5'UTR;5'UTR;5'UTR;5'UTR;5'UTR	chr7:134468180-134468550	3		NA		NA	NA	TRUE	NA	NA	NA
15341	cg11444684	15341	chr20	39653525	+	78742231	NA	AAAACATAATATACAACATCTCCAAAATATAAACAAACCCRACCAAAAAC		II			NA	NA	NA	NA	NA	NA	chr20:39657061-39658412	N_Shelf	TCAGGTGATCCACCCCCGCCCTCGGCCTCCCAAAGTGCTGGCACTACAGGCATGAGCCAC[CG]CTCCTGGCCGGGTTTGCCTACATTTTGGAGATGCTGCACACCATGTCCCTCTTTTCAAGA	GGACATGGTGTGCAGCATCTCCAAAATGTAGGCAAACCCGGCCAGGAGCG							NA											NA		NA		NA	NA	TRUE	NA	NA	intermediateMethylation
15358	cg11464053	15358	chr11	619080	-	34793255	NA	AAATTATACCAAAAAATAAATAAAAACCTATACCTCCCCCAAAACTAATC		II			NA	NA	NA	NA	NA	NA	chr11:617226-617797	S_Shore	TGGTGGCCTCAGAGTTGTGCCAGAGGGTGGATGAGGGCCTGTGCCTCCCCCAGAGCTGGT[CG]TGGAGGGTCCCTGGGAGGGCTCAGGGGGTCTGGGGACCTCGGAAGTGGTGCTGGTCCAGG	AGTTGTGCCAGAGGGTGGATGAGGGCCTGTGCCTCCCCCAGAGCTGGTCG	MUPCDH;MUPCDH	NM_021924;NM_031264	Body;Body	low-CpG:608854-609097			NA		11:619060-619165	Unclassified_Cell_type_specific				CDHR5	ENST00000531177.1	3'UTR		NA	chr11:604791-622357	6		NA	NA	TRUE	NA	NA	NA
15359	cg11464131	15359	chr13	48649921	+	11756830	NA	ATTTTTAAAAATAAACTAACACAATATCTAATTTTAACCTTACCTTATCC		II			NA	NA	NA	NA	NA	NA		OpenSea	TTTAGCCATTAAAGTAAATCTTTCAAGAATGTATACACATGGATCAATATTCCTAGTATA[CG]GACAAGGCAAGGTTAAAATTAGATATTGTGTTAGTCCATTCCTAAAAATAACCCTGGAGG	CGGACAAGGCAAGGTTAAAATTAGATATTGTGTTAGTCCATTCCTAAAAA	MED4-AS1;MED4;MED4	NR_046511;NM_014166;NM_001270629	TSS1500;3'UTR;3'UTR				NA				MED4-AS1	ENST00000422483.1	TSS1500	MED4-AS1;MED4	ENST00000422483.1;ENST00000495013.1	TSS1500;3'UTR		NA		NA		NA	NA	NA	NA	NA	intermediateMethylation
15430	cg11526347	15430	chr5	114365928	+	60643911	NA	AACCCCCACCTACTAATAAACATAACCCACCTAATATTCTCATATCTAAC		II			NA	NA	NA	NA	NA	NA		OpenSea	CAGTGTCCTTTGTAGCTCCCTACCTAGTCCCTAATCATCCCCAAGGAGATGATGCGGATT[CG]TCAGACATGAGAACACTAGGTGGGCCATGTTTACCAGTAGGTGGGGGTCATTTTGCATTA	CGTCAGACATGAGAACACTAGGTGGGCCATGTTTACCAGTAGGTGGGGGT							TRUE											NA		NA		NA	NA	TRUE	NA	NA	NA
15434	cg11529139	15434	chr11	16939711	+	51665916	NA	ACTATTCAATAACAAAACCCTTATCCTACTTCTATCCRTATTATAATAAC		II			rs7949833	0.014863	NA	NA	NA	NA		OpenSea	TGACTCAATCTCAAGAGTCATTCACAATCTACATCTTCCTGGGGCTCACAATTCACATGG[CG]TCATCACAACACGGACAGAAGCAGGATAAGGGTTCTGTCACTGAATAGCATGAGTCAGAT	CTATTCAGTGACAGAACCCTTATCCTGCTTCTGTCCGTGTTGTGATGACG	PLEKHA7	NM_175058	Body				NA							PLEKHA7	ENST00000529213.1	3'UTR	chr11:16939525-16939850	3		NA		NA	NA	NA	NA	NA	intermediateMethylation
15451	cg11538848	15451	chr1	180604978	-	61649955	NA	ATTTCTTTAATATTAAAAAATTAAACTTAATTTCTAAACTCACAACCCCC		II			NA	NA	NA	NA	NA	NA	chr1:180601027-180601816	S_Shelf	GAAACATCTGAGTTTCTTTAATGTTAGAGAATTGGACTTGATTTCTAAGCTCACAACCCC[CG]TATTATTTAAGGACTCATCCAGCTCTAAAATTCTGTGTTTTTAAATGGTTTTATTATGTT	CGGGGGTTGTGAGCTTAGAAATCAAGTCCAATTCTCTAACATTAAAGAAA	XPR1;XPR1	NM_004736;NM_001135669	Body;Body				NA											NA		NA		NA	NA	TRUE	NA	NA	intermediateMethylation
15496	cg11570233	15496	chr1	209978397	+	79752332	NA	CRTATATATAATATATAACAATAACACTCAATACCTTATAACTCCCATTC		II			NA	NA	NA	NA	NA	NA	chr1:209979316-209979666	N_Shore	CAGGCCTCTAGTCAAAATGCCCACACCCTTCCCTTCTGCTGGATGGAAGCTGGGGGATGG[CG]AATGGGAGTTACAAGGTATTGAGTGCCACTGTCATACATCATACACACGTCTCATCCTAA	GTGTGTATGATGTATGACAGTGGCACTCAATACCTTGTAACTCCCATTCG	IRF6	NM_006147	5'UTR				NA		1:209978303-209978404	Unclassified_Cell_type_specific	IRF6;IRF6	ENST00000542854.1;ENST00000367021.3	5'UTR;5'UTR	IRF6;IRF6	ENST00000542854.1;ENST00000367021.3	5'UTR;5'UTR		NA		NA	chr1:209952544-209982260	6	NA	TRUE	NA	NA	NA
15507	cg11581285	15507	chr11	33901181	+	76683988	NA	ATTTTAAAACTAAATTATTTAAATCCAAACAAAACTTATCTTACTCTATC		II			NA	NA	NA	NA	NA	NA		OpenSea	GTGAGCTGAGATCGTGCCACTGCCTGGGCGACAGAGCCAAGATCACGCTTCCAACCTGGG[CG]ACAGAGCAAGACAAGCTCTGTCTGGATTTAAACAATCCAGTTTCAAAATGGGCAAAGAAC	TTTTGAAACTGGATTGTTTAAATCCAGACAGAGCTTGTCTTGCTCTGTCG	LMO2	NM_005574	5'UTR				NA				AC132216.1;LMO2	ENST00000330381.2;ENST00000257818.2	TSS1500;5'UTR	AC132216.1;LMO2	ENST00000330381.2;ENST00000257818.2	TSS1500;5'UTR		NA		NA		NA	NA	NA	NA	NA	NA
15564	cg11629782	15564	chr19	58981869	-	41769584	NA	TACAACATACAACAACCRCTAATTTTCCTCAACTTCACATCCTAAATATC		II			NA	NA	NA	NA	NA	NA	chr19:58982329-58983512	N_Shore	GTGGAGATGTATGCAGCATACAGCAGCCGCTAGTTTTCCTCAGCTTCACATCCTGGGTGT[CG]GGGGGCTGCCACCTTGATCATGGGAGTGCCCAGTGTAGTCAGTGCCATACCTATCAGGGC	GCAGCATACAGCAGCCGCTAGTTTTCCTCAGCTTCACATCCTGGGTGTCG	ZNF324	NM_014347	Body				NA				ZNF324;ZNF324	ENST00000535298.1;ENST00000539101.1	TSS1500;TSS200	ZNF324;ZNF324	ENST00000535298.1;ENST00000539101.1	TSS1500;TSS200	chr19:58981040-58981895	3		NA		NA	NA	NA	NA	NA	NA
15617	cg11671265	15617	chr4	78722517	-	22756183	NA	AAACAAACTAAATATAATACTCTTCACAATTTCAATCCTACACTCACAAC		II			NA	NA	NA	NA	NA	NA		OpenSea	CAAAAGCAACAAAGCAAACTAAATATAATGCTCTTCACAATTTCAATCCTGCACTCACAA[CG]CCAGCTTCACAAACTCATCAAAGGTCACAGAGGAGCTAATTTCCTGTTTTGTTACTTAAA	AGCAAACTAAATATAATGCTCTTCACAATTTCAATCCTGCACTCACAACG	CNOT6L	NM_144571	Body				TRUE		4:78722371-78722721	Promoter_Associated_Cell_type_specific	CNOT6L	ENST00000506166.1	3'UTR	CNOT6L	ENST00000506166.1	3'UTR	chr4:78722460-78722655	3		NA		NA	NA	TRUE	NA	NA	lowMethylation
15630	cg11682858	15630	chr11	15822333	+	95623441	NA	AAATTAACATAACTAATTTAAACCCATTAATATAAACATTAAAATATCAC		II			NA	NA	NA	NA	NA	NA		OpenSea	AAACTCTTGATAAGCAAGTTTCTTTCCAGGGGGGAGGGAAGATAATATAATTATTATTGC[CG]TGATATCCCAATGTTTACATCAATGGGCTCAAACTAGCCATGCCAACCCTTCTGGGGGCT	GGTTGGCATGGCTAGTTTGAGCCCATTGATGTAAACATTGGGATATCACG							TRUE											NA		NA		NA	NA	TRUE	NA	NA	intermediateMethylation
15631	cg11683714	15631	chr5	159807259	-	43699595	NA	TTATTTATTATAATAAAAAACCCCCTAAAACAAATACCTTAAAAACCCAC		II			NA	NA	NA	NA	NA	NA		OpenSea	TGATATTCAAATTATTTATTGTAATAAAGAACCCCCTGAGGCAGGTGCCTTGGGGGCCCA[CG]TGGCTGCTTGGAATGAAGATGACTATAAACATTGTGAGGTGGGATGCCCGCTTCTGAGTG	CGTGGGCCCCCAAGGCACCTGCCTCAGGGGGTTCTTTATTACAATAAATA							NA											NA		NA		NA	NA	NA	NA	NA	intermediateMethylation
15662	cg11716073	15662	chr8	142182166	-	78809592	NA	CRATATCTATAAATATACACAATATCTTAAATAAACATAATAATAAACAC		II			NA	NA	NA	NA	NA	NA	chr8:142183432-142183767	N_Shore	GGTGTGCATATCGGTGTCTGTGGGTGTGCACAGTGTCTTGGGTGAGCATAGTGGTGGGCA[CG]CTGCATAGGGTGGGTGTGCGCAGTGGTGGTGGGTGTGCACGGTGGTGGGCGTGCACGGTG	GGTGTCTGTGGGTGTGCACAGTGTCTTGGGTGAGCATAGTGGTGGGCACG	DENND3	NM_014957	Body				NA							DENND3;DENND3	ENST00000523066.1;ENST00000520482.1	TSS1500;5'UTR		NA	chr8:142181534-142182686	5		NA	NA	TRUE	NA	NA	NA
15672	cg11722581	15672	chr10	695853	-	56721157	NA	ATTATCAAACAAATACATAATCCCCTTATAAAAAAATACCCRTCACCTAC		II			NA	NA	NA	NA	NA	NA		OpenSea	AAGCATGCCTTATTATCAAACAGGTGCATGGTCCCCTTGTGGGGGGGTGCCCGTCACCTG[CG]TCCCCGTGCGTCACGGCGTTGCCGCACACCATTAACACATCAAAACGGAAAAGGAAATGT	CGCAGGTGACGGGCACCCCCCCACAAGGGGACCATGCACCTGTTTGATAA	DIP2C;C10orf108;C10orf108	NM_014974;NR_027152;NR_027151	Body;TSS200;TSS200				NA	10:685844-685901			C10orf108;C10orf108	ENST00000441152.2;ENST00000381489.4	TSS200;TSS200	C10orf108;C10orf108	ENST00000441152.2;ENST00000381489.4	TSS200;TSS200	chr10:695800-696315	3		NA		NA	NA	TRUE	NA	NA	intermediateMethylation
15709	cg11745592	15709	chr13	75026507	+	71704285	NA	ACAACTTACAATTCACTAAATACTATAATAATACCCTATAAAAAATTTCC		II			NA	NA	NA	NA	NA	NA		OpenSea	AAGAAACTTGCCCTGTCTGCGCTCTCTGGGTATTTATAGCACATTTGCCCCTCCTTGCCC[CG]GAAATTTTCCATAGGGTATTACCACAGCACTCAGTGAATTGCAAGTTGCTAATCACCCAA	CAACTTGCAATTCACTGAGTGCTGTGGTAATACCCTATGGAAAATTTCCG							NA										chr13:75026420-75026610	3		NA		NA	NA	NA	NA	NA	intermediateMethylation
15726	cg11754880	15726	chr16	57671153	-	10606942	NA	TAAACCTCAATTCTCTAACTTACAAAATAAACTTCATCATTTCAATCCCC		II			NA	NA	NA	NA	NA	NA		OpenSea	CTGCTGCTCCCTGAGCCTCAGTTCTCTGACTTACAAAATGAGCTTCATCATTTCAGTCCC[CG]CCCCGACCCTGGTCGGGAATGTTGTAGGTGTGAAGTAAGACAGTGCTTTGGCTTTTGGCT	GAGCCTCAGTTCTCTGACTTACAAAATGAGCTTCATCATTTCAGTCCCCG	ADGRG1;ADGRG1;ADGRG1;ADGRG1;ADGRG1;ADGRG1;ADGRG1;ADGRG1;ADGRG1	NM_001290142;NM_001290143;NM_005682;NM_001145770;NM_201525;NM_201524;NM_001145773;NM_001145772;NM_001145771	5'UTR;5'UTR;5'UTR;5'UTR;5'UTR;5'UTR;5'UTR;5'UTR;5'UTR		chr16:57670999-57670999		NA				GPR56;GPR56;GPR56;GPR56;GPR56;GPR56;GPR56;GPR56;GPR56	ENST00000564912.1;ENST00000564907.1;ENST00000568908.1;ENST00000568909.1;ENST00000567835.1;ENST00000562631.1;ENST00000456916.1;ENST00000388813.5;ENST00000562558.1	5'UTR;5'UTR;5'UTR;5'UTR;5'UTR;5'UTR;5'UTR;5'UTR;5'UTR	GPR56;GPR56;GPR56;GPR56;GPR56;GPR56;GPR56;GPR56;GPR56;GPR56;GPR56;GPR56;GPR56;GPR56;GPR56;GPR56;GPR56;GPR56;GPR56;GPR56;GPR56;GPR56;GPR56;GPR56;GPR56;GPR56;GPR56;GPR56;GPR56;GPR56;GPR56;GPR56;GPR56;GPR56;GPR56;GPR56;GPR56;GPR56;GPR56;GPR56;GPR56;GPR56;GPR56	ENST00000565587.1;ENST00000568791.1;ENST00000570044.1;ENST00000567553.1;ENST00000565314.1;ENST00000564912.1;ENST00000562673.1;ENST00000564907.1;ENST00000568908.1;ENST00000568909.1;ENST00000566778.1;ENST00000561988.1;ENST00000562101.1;ENST00000561872.1;ENST00000567835.1;ENST00000569372.1;ENST00000562003.1;ENST00000561833.1;ENST00000569531.1;ENST00000565013.1;ENST00000562414.1;ENST00000561969.1;ENS…	5'UTR;5'UTR;5'UTR;5'UTR;5'UTR;5'UTR;5'UTR;5'UTR;5'UTR;5'UTR;5'UTR;5'UTR;5'UTR;5'UTR;5'UTR;5'UTR;5'UTR;5'UTR;5'UTR;5'UTR;5'UTR;5'UTR;5'UTR;5'UTR;5'UTR;5'UTR;5'UTR;5'UTR;5'UTR;5'UTR;5'UTR;5'UTR;5'UTR;5'UTR;5'UTR;5'UTR;5'UTR;5'UTR;5'UTR;5'UTR;5'UTR;5'UTR;5'UTR	chr16:57670980-57671315	3		NA		NA	NA	NA	NA	NA	intermediateMethylation
15739	cg11761285	15739	chr22	46844824	+	56607886	NA	AATATTTTATCATTTCTAACATACCCTTTTCCTCTTAAAAACCCTATAAC		II			NA	NA	NA	NA	NA	NA		OpenSea	CTCATGTGTCAGAAACTTCACTACCAGAGAAAGCACACAGATAGGAGGCCAAGAGGGGAA[CG]TTACAGGGTTTCTAAGAGGAAAAGGGTATGTCAGAAATGATAAAACACCACACGAATTTG	GTGTTTTATCATTTCTGACATACCCTTTTCCTCTTAGAAACCCTGTAACG	CELSR1	NM_014246	Body				NA										chr22:46844505-46844875	3		NA		NA	NA	NA	NA	NA	intermediateMethylation
15754	cg11774303	15754	chr9	123913140	-	17732587	NA	AACCTAAATTAACCATTTAATAACAAATATTTTCAATCCAAAAATTTACC		II			NA	NA	NA	NA	NA	NA		OpenSea	GCCAGTCTACAAACCTGGGTTAGCCATTTAATAACAAATGTTTTCAGTCCAGAAATTTAC[CG]TTTTTACAAAGCTTATGTATTTTTCTATTGACAAGTGTTATATTAATGTGTATGTATATA	CGGTAAATTTCTGGACTGAAAACATTTGTTATTAAATGGCTAACCCAGGT	CNTRL	NM_007018	Body				TRUE				CNTRL;CNTRL	ENST00000373845.1;ENST00000394368.1	TSS1500;5'UTR	CNTRL;CNTRL;CNTRL	ENST00000373845.1;ENST00000431571.1;ENST00000394368.1	TSS1500;5'UTR;5'UTR		NA		NA		NA	NA	NA	NA	NA	NA
15824	cg11820600	15824	chr1	243752707	+	2694205	NA	TATTAACTAATAATCTATCTTAAACACCTTTTCATATATCTACTAACCAC		II			NA	NA	NA	NA	NA	NA		OpenSea	AAAAAATCTGATCAAAAAATAGGGAAAGGACCTGAATATACTTTTCAAAGAAAATATACA[CG]TGGCCAGCAGATACATGAAAAGGTGCTCAAGATAGATCACTAGTCAACAGAGAAATGCAA	CGTGGCCAGCAGATACATGAAAAGGTGCTCAAGATAGATCACTAGTCAAC	AKT3;AKT3;AKT3	NM_181690;NM_001206729;NM_005465	Body;Body;Body				NA										chr1:243752625-243752990	3		NA		NA	NA	NA	NA	NA	NA
15864	cg11844464	15864	chr12	46931139	+	99748484	NA	AACCAAAATTTTAATAAAATTAAAACCTATCATTTAATACCTTTAAAAAC		II			NA	NA	NA	NA	NA	NA		OpenSea	CTCCAGTCAAAAGTAATTGCTATCCTATTACTGAATCATAATGTTGGTATTTTTAAAGGT[CG]CTTTCAAAGGCACCAAATGATAGGCTTTAACTTTACTAAAACCTTGGTCTCAATATGAAG	CGCTTTCAAAGGCACCAAATGATAGGCTTTAACTTTACTAAAACCTTGGT							NA											NA		NA		NA	NA	TRUE	NA	NA	NA
15917	cg11888798	15917	chr10	50600108	+	53635951	NA	ACATTTAAAAAATAATCTAAATACACATTTAAAACCAAACTCTATTCTAC		II			NA	NA	NA	NA	NA	NA	chr10:50602989-50606783	N_Shelf	CTACTTCCCCACAAAAGAAAGACATTGTCCTCCCCAGCAGGCTTCCAAGCTCGTTATAAA[CG]CAGAACAGAGTTTGGCCCCAAATGTGCATTCAGATCATTTTCCAAATGTGCTCTATTTAC	CGCAGAACAGAGTTTGGCCCCAAATGTGCATTCAGATCATTTTCCAAATG	DRGX	NM_001276451	Body				NA				DRGX	ENST00000434016.1	TSS1500	DRGX	ENST00000434016.1	TSS1500		NA		NA		NA	NA	NA	NA	NA	NA
15938	cg11908291	15938	chr11	71902697	+	4807107	NA	TTTTAACACCAAATTACTTCATTATAAAAATTTACAAAAATAAACTAAAC		II			NA	NA	NA	NA	NA	NA		OpenSea	CTCAGGTGATCCACCCACCTCAGCCTTCCAAAGTGCTGGGATTACAGGCATGAGCCACCG[CG]CCCAGCCCATTTTTGTAAACTTTTACAATGAAGTAATTTGGTGTCAAAATCTGACCTGAA	CGCCCAGCCCATTTTTGTAAACTTTTACAATGAAGTAATTTGGTGTCAAA	FOLR1;FOLR1;FOLR1;FOLR1	NM_000802;NM_016729;NM_016724;NM_016725	5'UTR;TSS1500;5'UTR;5'UTR				NA				FOLR1;FOLR1;FOLR1;FOLR1;RP11-807H22.7	ENST00000312293.4;ENST00000393681.2;ENST00000393679.1;ENST00000393676.3;ENST00000378140.3	5'UTR;5'UTR;5'UTR;TSS1500;3'UTR	FOLR1;FOLR1;FOLR1;FOLR1;RP11-807H22.7	ENST00000312293.4;ENST00000393681.2;ENST00000393679.1;ENST00000393676.3;ENST00000378140.3	5'UTR;5'UTR;5'UTR;TSS1500;3'UTR		NA		NA		NA	NA	TRUE	NA	NA	intermediateMethylation
15942	cg11911679	15942	chr2	182520919	+	32612184	NA	TACCCCTCACCTTCCTTACCATTATCTAAAATTAAAACTTCTTCAAACTC		II			NA	NA	NA	NA	NA	NA	chr2:182521221-182521927	N_Shore	CATCGCAAAACTGTGATCCAATAATCTAGGGTCAATATTAAAAATCAAAAGTTTCTAGAC[CG]AGCCTGAAGAAGTCTTAATTCTAGACAATGGCAAGGAAGGTGAGGGGCAGAAAAAAACCC	GCCCCTCACCTTCCTTGCCATTGTCTAGAATTAAGACTTCTTCAGGCTCG	CERKL;CERKL;CERKL;CERKL;CERKL;CERKL;CERKL	NM_001030311;NM_001030312;NR_027689;NM_201548;NR_027690;NM_001160277;NM_001030313	Body;Body;Body;Body;Body;Body;Body				NA				CERKL	ENST00000479558.1	3'UTR	CERKL;CERKL;CERKL;CERKL	ENST00000497337.1;ENST00000494398.1;ENST00000479558.1;ENST00000476070.1	3'UTR;3'UTR;3'UTR;3'UTR		NA	chr2:182520918-182522421	6	chr2:182520554-182523688	6	NA	TRUE	NA	NA	NA
15945	cg11912985	15945	chr8	3557925	-	10767207	NA	AAAATTACTTTATATATATATTTATAATACACACTCAAATAAACATACAC		II			NA	NA	rs117093598	0.010417	rs117093598	0.010417		OpenSea	ATGAAATGAACAGGGTTACTTTATGTGTGTGTTTATGATACACACTCAAATAAACATACA[CG]TATATGTATATGTAATATGTTATAATAACTTAAAAAACACAAAAACAGAGCAAGTAACAG	CGTGTATGTTTATTTGAGTGTGTATCATAAACACACACATAAAGTAACCC	CSMD1	NM_033225	Body				NA				RN5S251	ENST00000410614.1	TSS200	RN5S251	ENST00000410614.1	TSS200		NA		NA		NA	NA	NA	NA	NA	NA
15972	cg11938141	15972	chr2	129467691	-	11698180	NA	AACTTACTTCTCTTAATTACTTATCATCAAAATCTCCACTATTTTAAAAC		II			NA	NA	NA	NA	NA	NA		OpenSea	TTCATGGAGCTAACTTACTTCTCTTAGTTGCTTATCATCAAAATCTCCACTGTTTTAGAG[CG]TTCACTTAGTCTTAAGCTTTCTCATACTGTAAATAAAGTCAATTCCTTTGAAGGGAATCT	CGCTCTAAAACAGTGGAGATTTTGATGATAAGCAACTAAGAGAAGTAAGT							NA											NA		NA	chr2:129467448-129468744	3	NA	NA	NA	NA	NA
16041	cg11998816	16041	chr12	56545925	-	99661348	NA	AACTCATTAAAAACAAACTACTCTAAAACCTCTTTTTTTTCTACCAAACC		II			NA	NA	NA	NA	NA	NA	chr12:56546192-56546411	N_Shore	CTTCAGCAACCAGCTCATTAAAAACAAACTACTCTGAGGCCTCTTTTTTTTCTACCAAAC[CG]CGAGAGGAAGCAAAAGAGAGTGCAGCGGTTCTCCCCGGGGCCGTTAAGTGCTTCCAGCTA	GCTCATTAAAAACAAACTACTCTGAGGCCTCTTTTTTTTCTACCAAACCG	MYL6B;MYL6B	NM_002475;NM_001199629	TSS1500;TSS1500				NA		12:56545226-56546855	Promoter_Associated	RP11-603J24.14;MYL6B;MYL6B;MYL6B;MYL6B	ENST00000548731.1;ENST00000550443.1;ENST00000207437.5;ENST00000552568.1;ENST00000553066.1	3'UTR;TSS1500;TSS1500;TSS1500;TSS200	RP11-603J24.14;MYL6B;MYL6B;MYL6B;MYL6B;MYL6B	ENST00000548731.1;ENST00000550443.1;ENST00000207437.5;ENST00000551834.1;ENST00000552568.1;ENST00000553066.1	3'UTR;TSS1500;TSS1500;TSS1500;TSS1500;TSS200	chr12:56545905-56546415	3		NA		NA	NA	NA	NA	NA	lowMethylation
16055	cg12009882	16055	chr8	940002	-	69657251	NA	TAAATTCRATAAACTCTAAAAAACRTATTCCTCAAAAAACCTCTCTTACC		II			NA	NA	NA	NA	NA	NA		OpenSea	CTGTTGGGTGTTGGGTTCGATGAGCTCTGAGGAACGTATTCCTCAGAAAGCCTCTCTTGC[CG]CTCCCAGCCAACCTCCTGGACCACTGTGCCAGCATGATGGCTTCATTACAGATCACTGCT	CGGCAAGAGAGGCTTTCTGAGGAATACGTTCCTCAGAGCTCATCGAACCC	ERICH1-AS1	NR_073397	Body				NA				CTD-3212A4.1	ENST00000524139.1	5'UTR	CTD-3212A4.1;CTD-3212A4.1	ENST00000524139.1;ENST00000522092.1	5'UTR;5'UTR		NA		NA		NA	NA	NA	NA	NA	NA
16063	cg12014643	16063	chr1	109855054	+	86657258	NA	TATAAACAAATAACTAAATTCTCTCCTCCCCAAAATAAATTAACAACTAC		II			NA	NA	NA	NA	NA	NA		OpenSea	CATTCTACTGCAGTTTTAACATCTCTAAAAGTCTCCATCCACTCTCTCCCCCACTTTCCA[CG]CAGCTGTTAATCCATTCTGGGGAGGAGAGAACTTAGCCATCTGCTCACATTCTGACTAAA	CGCAGCTGTTAATCCATTCTGGGGAGGAGAGAACTTAGCCATCTGCTCAC	SORT1;SORT1	NM_002959;NM_001205228	3'UTR;3'UTR				NA				SORT1	ENST00000256637.6	3'UTR	SORT1	ENST00000256637.6	3'UTR	chr1:109854960-109855170	3		NA		NA	NA	NA	NA	NA	intermediateMethylation
16208	cg12125241	16208	chr15	85575240	-	79762486	NA	TAAAAATTTTATTCCCTAACACACACCAATACTTTATCATATAAAAATTC		II			NA	NA	NA	NA	NA	NA		OpenSea	TAACATTCACTTAGGAGTTTTGTTCCCTGGCACACACCAGTGCTTTGTCATGTAGAGGTT[CG]CTCATTTGTATAGGTGATGTTACTTTGAAAAAGTTGTCTCTAAGGTCTGCTCAGTGAAAG	AGGAGTTTTGTTCCCTGGCACACACCAGTGCTTTGTCATGTAGAGGTTCG	PDE8A;PDE8A	NM_173454;NM_002605	Body;Body				TRUE				PDE8A	ENST00000557957.1	5'UTR	PDE8A	ENST00000557957.1	5'UTR	chr15:85575080-85575370	3		NA		NA	NA	TRUE	NA	NA	NA
16223	cg12138998	16223	chr14	93048708	-	90792918	NA	AATATAATAAAAACCAAAAATCTTTCTTATAACCTAACACTTCCATCATC		II			NA	NA	NA	NA	NA	NA		OpenSea	AATTTGCTGAAAATATGATGAAAACCAAAAATCTTTCTTGTAACCTAACACTTCCATCAT[CG]TTCATGTGCATTCACTATAAATACACAGGTGTCATCCGTAAGTTTGTGTGTGTGTGGTTT	CGATGATGGAAGTGTTAGGTTACAAGAAAGATTTTTGGTTTTCATCATAT	RIN3	NM_024832	Body				NA				RIN3	ENST00000418924.2	5'UTR	RIN3;RIN3;RIN3;RIN3	ENST00000555908.1;ENST00000555891.1;ENST00000556385.1;ENST00000418924.2	5'UTR;5'UTR;5'UTR;5'UTR	chr14:93048505-93048850	3		NA		NA	NA	NA	NA	NA	NA
16225	cg12139369	16225	chr17	71284979	+	52744121	NA	AACTCCCCCTCCCTACCCRAAAAAACTTTATATTTACTAAAATAATAAAC		II			NA	NA	NA	NA	NA	NA	chr17:71281865-71282608	S_Shelf	TGCCCAGCCTCATGGCTTCCCCCACCAGCAATGTCCCCCCTCCCAGTGCCCACGCCATAC[CG]CTTATCATTCCAGCAAACACAAAGTTCTCTCGGGCAGGGAGGGGGAGCCAGGCACCTGGC	GCTCCCCCTCCCTGCCCGAGAGAACTTTGTGTTTGCTGGAATGATAAGCG	CDC42EP4	NM_012121	5'UTR				TRUE				CDC42EP4;CDC42EP4	ENST00000439510.2;ENST00000335793.2	5'UTR;5'UTR	CDC42EP4;CDC42EP4	ENST00000439510.2;ENST00000335793.2	5'UTR;5'UTR	chr17:71284645-71285470	3		NA		NA	NA	TRUE	NA	NA	NA
16264	cg12170933	16264	chr14	95620298	+	18702581	NA	ACATTCAAAAACTTAATTCATCCTAAAAACCCAATATATATATTATACTC		II			NA	NA	NA	NA	NA	NA	chr14:95623080-95624220	N_Shelf	TGCCTCAGAAGACTAGTCATTTGGCAAGTCGTAAATTGCAAAGAAACCTGTGAATAAGAG[CG]AGTATAATACATACACTGGGCTTTCAGGATGAACTAAGCTCTTGAATGTCCAAAAAGCAC	CATTCAAGAGCTTAGTTCATCCTGAAAGCCCAGTGTATGTATTATACTCG	DICER1	NM_177438	5'UTR				NA				DICER1;DICER1	ENST00000343455.3;ENST00000526495.1	5'UTR;5'UTR	DICER1;DICER1;DICER1;DICER1	ENST00000529206.1;ENST00000529720.1;ENST00000343455.3;ENST00000526495.1	3'UTR;5'UTR;5'UTR;5'UTR		NA		NA		NA	NA	TRUE	NA	NA	NA
16279	cg12182343	16279	chr17	75955921	-	67685835	NA	AAAAAAAACRAACCRTACAACATCTATCCTATTATCAAATAACRTAACCC		II			NA	NA	NA	NA	NA	NA	chr17:75953890-75955952	Island	GTAATGCGTATGAGGAAAACGAGCCGTACAACATCTGTCCTGTTATCAGATAACGTAACC[CG]AGCGCCTGGTTGCCGCCTCTGCTTTAAGCGGTGCCTCCTTTGCACCTTTACCTTGAGGAC	CGGGTTACGTTATCTGATAACAGGACAGATGTTGTACGGCTCGTTTTCCT						RDMR	NA	17:73465486-73467547									chr17:75955165-75956275	3		NA		NA	NA	TRUE	NA	NA	lowMethylation
16284	cg12184384	16284	chr9	37159134	-	3701425	NA	CTATTCACATTTATTCATACTTTAACAAATATATTTTTCTATTTCTCTCC		II			NA	NA	NA	NA	NA	NA		OpenSea	TGATTTGCATGCTGTTCACATTTGTTCATACTTTAACAGGTATGTTTTTCTATTTCTCTC[CG]ATTTATATAATCCTTTTGAAACAGATTTTCAGTTGCTGTTAGGTCCAGAGGAACAGAATG	CGGAGAGAAATAGAAAAACATACCTGTTAAAGTATGAACAAATGTGAACA	ZCCHC7;ZCCHC7;ZCCHC7;ZCCHC7;ZCCHC7	NR_110317;NM_001289120;NM_001289119;NM_032226;NM_001289121	Body;Body;Body;Body;Body				NA				Y_RNA;ZCCHC7;ZCCHC7	ENST00000363632.1;ENST00000534928.1;ENST00000461038.1	TSS1500;5'UTR;5'UTR	Y_RNA;ZCCHC7;ZCCHC7;ZCCHC7	ENST00000363632.1;ENST00000534928.1;ENST00000461038.1;ENST00000488607.1	TSS1500;5'UTR;5'UTR;5'UTR		NA		NA		NA	NA	NA	NA	NA	NA
16298	cg12190935	16298	chr2	42841791	-	34665189	NA	AACTATTATACTCATTATATTAATATATAACCCAATCTTATATATAACTC		II			NA	NA	NA	NA	NA	NA		OpenSea	TGTGATGCTCGGGCTGTTGTACTCATTATATTAATATATAACCCAGTCTTATATATAACT[CG]TGTAATATAGTGAATTCGGCTTTAAAATATTCTAATATTCAGCTGGGTGCAGTGGCTCAT	GCTGTTGTACTCATTATATTAATATATAACCCAGTCTTATATATAACTCG	MTA3;MTA3;MTA3	NM_020744;NM_001282756;NM_001282755	Body;Body;Body				NA							MTA3;MTA3;MTA3;MTA3;MTA3	ENST00000484780.1;ENST00000461256.1;ENST00000493983.1;ENST00000430763.1;ENST00000491314.1	5'UTR;5'UTR;5'UTR;3'UTR;5'UTR		NA		NA	chr2:42841775-42842487	6	NA	NA	NA	NA	NA
16351	cg12233386	16351	chr17	38464679	+	28632103	NA	TAAAACCTAAAAATCAACTAATACCCCTACCCAACCCTCAATAATATCCC		II			NA	NA	NA	NA	NA	NA		OpenSea	CCTAAATGGTATCTAGGAAAATATTCTCTCTTTAACTTGTTTATTCTGGTCATAAAGATT[CG]GGACATTACTGAGGGCTGGGTAGGGGCACTAGTTGACCTCTAGGTTCTACGTCCTGTTCT	CGGGACATTACTGAGGGCTGGGTAGGGGCACTAGTTGACCTCTAGGTTCT	RARA	NM_000964	TSS1500		chr17:38464298-38464298		NA				RARA	ENST00000254066.4	TSS1500	RARA	ENST00000254066.4	TSS1500		NA		NA	chr17:38462251-38466799	6	NA	TRUE	NA	NA	intermediateMethylation
16394	cg12274631	16394	chr12	7092783	-	42746212	NA	TATACCTAATACCATCCCAATTTAATTTAAAAATTTATCTAACATAAAAC		II			NA	NA	NA	NA	NA	NA		OpenSea	AGAGTGTTATTTGTGCCTGGTGCCATCCCAGTTTGGTTTGGAAGTTTATCTGGCATGAAA[CG]CAGCCCAGAGGGAGAGAGAAAAAAAAAACAACATACATTATATGGATGGCAACAGAGAAG	GTGCCTGGTGCCATCCCAGTTTGGTTTGGAAGTTTATCTGGCATGAAACG	LPCAT3	NM_005768	Body				NA				U47924.19;U47924.19	ENST00000564245.1;ENST00000539535.1	5'UTR;3'UTR	LPCAT3;LPCAT3;EMG1;U47924.19;LPCAT3;LPCAT3;U47924.19	ENST00000539868.1;ENST00000545459.1;ENST00000439543.2;ENST00000564245.1;ENST00000536971.1;ENST00000538910.1;ENST00000539535.1	TSS1500;TSS200;5'UTR;5'UTR;3'UTR;3'UTR;3'UTR		NA		NA		NA	NA	NA	NA	NA	NA
16420	cg12300225	16420	chr7	138932323	-	85600572	NA	CCTATTTTCTATATAACCTTAAATAAATTACTTATCCTTTCCTAACCTTC		II			NA	NA	NA	NA	NA	NA		OpenSea	AGATTGGCTCACCTATTTTCTGTGTGACCTTAGATAAGTTACTTGTCCTTTCCTAGCCTT[CG]TTTTCCCCATTTGTCAAATGTGAAATAATAGATGATTGTACTTAGTATAGGATCTGATGC	CGAAGGCTAGGAAAGGACAAGTAACTTATCTAAGGTCACACAGAAAATAG	UBN2	NM_173569	Body				NA											NA		NA	chr7:138931607-138932456	4	NA	NA	NA	NA	NA
16429	cg12304413	16429	chr2	57777019	-	65773171	NA	AAAATAAATTTCCTCTATTTCATTCATATTATCTCRTATTCTTCCTCTTC		II			NA	NA	NA	NA	NA	NA		OpenSea	TTTCCAGTAGTGGGATGGGTTTCCTCTATTTCATTCATATTATCTCGTATTCTTCCTCTT[CG]GAGTAATTCCGAACATGGTTTCAAGATGACTGCCTGCAAACAGGGTTACTGTCTGTGGTT	GGATGGGTTTCCTCTATTTCATTCATATTATCTCGTATTCTTCCTCTTCG							NA										chr2:57776745-57777250	3		NA		NA	NA	NA	NA	NA	lowMethylation
16443	cg12319221	16443	chr3	128498694	-	22648179	NA	ATCTCRAAACTCCTAATCTCCCAAATTATTAAAATTACAAATATACCACC		II			NA	NA	NA	NA	NA	NA		OpenSea	TGCCCAGGCTGGTCTCGAAACTCCTGGTCTCCCAAATTGTTGGGATTACAGGTGTGCCAC[CG]TGCCCAGCTGAGAAAGAGGTTTAATCATAGGGCCACCTCATGAGGAGATAGGAGAGAACT	CGGTGGCACACCTGTAATCCCAACAATTTGGGAGACCAGGAGTTTCGAGA	RAB7A	NM_004637	5'UTR				TRUE				RAB7A;RAB7A	ENST00000265062.3;ENST00000482525.1	5'UTR;5'UTR	RAB7A;RAB7A;RAB7A	ENST00000265062.3;ENST00000482525.1;ENST00000491681.1	5'UTR;5'UTR;5'UTR	chr3:128498685-128499030	3		NA		NA	NA	TRUE	NA	NA	intermediateMethylation
16445	cg12320198	16445	chr3	4557437	-	54602968	NA	AATTTCCTAAAACTTAAAAACTTTTTCTAAAACTACCTCTAACTAACTAC		II			NA	NA	NA	NA	NA	NA		OpenSea	AGCTATGTAGAGATTTCCTGAGACTTAAGAGCTTTTTCTAAGACTGCCTCTAACTAGCTG[CG]TGTTCCTGGGCAGGGAACCTTATTATTCTTACCCAAATACTGAAGGATCTGGGCCAGGTA	CGCAGCTAGTTAGAGGCAGTCTTAGAAAAAGCTCTTAAGTCTCAGGAAAT	ITPR1;ITPR1;ITPR1	NM_002222;NM_001099952;NM_001168272	5'UTR;5'UTR;5'UTR				TRUE				ITPR1;ITPR1;ITPR1;ITPR1;ITPR1	ENST00000443694.2;ENST00000356617.6;ENST00000357086.4;ENST00000544951.1;ENST00000426160.2	TSS1500;5'UTR;5'UTR;5'UTR;5'UTR	ITPR1;ITPR1;ITPR1;ITPR1;ITPR1;ITPR1	ENST00000443694.2;ENST00000356617.6;ENST00000357086.4;ENST00000544951.1;ENST00000426160.2;ENST00000467056.1	TSS1500;5'UTR;5'UTR;5'UTR;5'UTR;5'UTR		NA		NA		NA	NA	TRUE	NA	NA	intermediateMethylation
16463	cg12349227	16463	chr20	30434135	+	41742121	NA	ACTTTATAAATTTCCTTATTTCTACCTACTCAATAATTCTCACTTTCTCC		II			NA	NA	NA	NA	NA	NA	chr20:30432900-30433242	S_Shore	AAACACAGAGACACAGACACAGACACACACACACACACACACACACACACACGTAGTATA[CG]GAGAAAGTGAGAATCACTGAGCAGGCAGAAACAAGGAAATCCACAAAGCCAGAGAGAAAG	CGGAGAAAGTGAGAATCACTGAGCAGGCAGAAACAAGGAAATCCACAAAG	FOXS1	NM_004118	TSS1500				NA				FOXS1	ENST00000375978.3	TSS1500	FOXS1	ENST00000375978.3	TSS1500	chr20:30433900-30434210	3		NA		NA	NA	NA	NA	NA	intermediateMethylation
16466	cg12350157	16466	chr7	47936530	+	75725568	NA	AACTTTCCCAACAAACTATATACTCTTCTTTAAAAATATTAATTAAAAAC		II			NA	NA	NA	NA	NA	NA		OpenSea	ATGACTTCTCACCTTCACTAACACTCTCCCAACATCCCATCCTTCAGTCTGTTTCCTACT[CG]TTCCCAATCAACATTTCTAAAGAAGAGTATACAGCCTGCTGGGAAAGCTCTGCTTTTTCC	GCTTTCCCAGCAGGCTGTATACTCTTCTTTAGAAATGTTGATTGGGAACG	PKD1L1	NM_138295	Body				TRUE							HUS1	ENST00000436444.1	3'UTR	chr7:47936385-47936915	3		NA		NA	NA	TRUE	NA	NA	NA
16479	cg12360753	16479	chr4	170802626	+	32796124	NA	CCTCATTTCCATCTAAAACTTCATTAAAATAATCTTACTATCCATATTTC		II			NA	NA	NA	NA	NA	NA		OpenSea	AAAAAGAAAAAAAAAAAAAAGAAAGAAAAATAGAGGTACTGTTACAATCAGAATGTTGGT[CG]AAATATGGACAGTAAGACCATTCCAATGAAGTCTCAGATGGAAATGAGGAACAGAGTATT	CTCATTTCCATCTGAGACTTCATTGGAATGGTCTTACTGTCCATATTTCG							TRUE											NA		NA		NA	NA	TRUE	NA	NA	intermediateMethylation
16511	cg12392374	16511	chr9	36277313	-	77653426	NA	ATAATTCAAAAATCTACAAAAATCTTTTTTCACATTATTTTCACACATAC		II			NA	NA	NA	NA	NA	NA		OpenSea	AAGTCTTTTTTGTAGTTCAAAAATCTACAAAAGTCTTTTTTCACATTGTTTTCACACATA[CG]TAATTCTAATTCTAAACTTTTTTTTTCTATTCTTTTCTTTTTTTTTTTTTTTTTTTTTTT	CGTATGTGTGAAAACAATGTGAAAAAAGACTTTTGTAGATTTTTGAACTA	GNE;GNE	NM_001190388;NM_001128227	TSS1500;TSS1500				TRUE				GNE	ENST00000396594.3	TSS1500	GNE;GNE;CLTA	ENST00000543356.1;ENST00000396594.3;ENST00000464497.1	TSS1500;TSS1500;3'UTR		NA	chr9:36276627-36277383	6		NA	NA	NA	NA	NA	NA
16513	cg12393620	16513	chr7	111645567	+	60671841	NA	TCAAAATATATAAACCCTTAATTATTTTACCAACAAAATACTTCTTACAC		II			NA	NA	NA	NA	NA	NA		OpenSea	GCACTAATTTATGATATCATTTTCTAACTATAACCATGAATACCATTAGCCTCATAATGA[CG]TGCAAGAAGCATTTTGCTGGCAAAACAATCAAGGGTCTATATATCTTGACAGATTACTTC	CGTGCAAGAAGCATTTTGCTGGCAAAACAATCAAGGGTCTATATATCTTG	DOCK4	NM_014705	Body				NA				DOCK4;DOCK4	ENST00000352877.2;ENST00000476846.1	TSS1500;3'UTR	DOCK4;DOCK4;DOCK4	ENST00000445943.1;ENST00000352877.2;ENST00000476846.1	TSS1500;TSS1500;3'UTR		NA		NA		NA	NA	NA	NA	NA	NA
16518	cg12399165	16518	chr2	25470526	+	57617592	NA	CTACRAAACTTCTCCTAATAACCAAACCRCATTATATCTTAATAAATAAC		II			NA	NA	NA	NA	NA	NA	chr2:25470765-25470979	N_Shore	GAATTTGCCGTCTCCGAACCACATGACCCAGCGGGTGCCTTCAGCTGCTCGGCTCCGGCC[CG]TCATCCACCAAGACACAATGCGGCCTGGCCACCAGGAGAAGCCCCGCAGTTTCCCCCACA	TGCGGGGCTTCTCCTGGTGGCCAGGCCGCATTGTGTCTTGGTGGATGACG	DNMT3A;DNMT3A;DNMT3A	NM_153759;NM_175629;NM_022552	Body;Body;Body				NA							DNMT3A;DNMT3A;DNMT3A;DNMT3A;DNMT3A	ENST00000474807.1;ENST00000470983.1;ENST00000496570.1;ENST00000484184.1;ENST00000474807.1	3'UTR;3'UTR;3'UTR;TSS200;1stExon	chr2:25470305-25470695	3		NA		NA	NA	NA	NA	NA	NA
16544	cg12418779	16544	chr10	50691732	+	15807261	NA	ATCATCTTTTTAAAAATCTCCTTCCCCTAATAACRACTATATTAATCAAC		II			NA	NA	NA	NA	NA	NA		OpenSea	TGCACAATCACAGACATTATCAGCACTGGAAGTGTACTTGTTAACCTGGCAAGTAGTAAA[CG]CTGACTAATACAGCCGTTATTAGGGGAAGGAGACTCTCAAAAAGATGACAAAGTTATAAT	CGCTGACTAATACAGCCGTTATTAGGGGAAGGAGACTCTCAAAAAGATGA	ERCC6	NM_000124	Body				NA				ERCC6;ERCC6	ENST00000539110.1;ENST00000542458.1	5'UTR;5'UTR	ERCC6;ERCC6;ERCC6	ENST00000539110.1;ENST00000475116.1;ENST00000542458.1	5'UTR;3'UTR;5'UTR		NA		NA		NA	NA	NA	NA	NA	NA
16576	cg12445613	16576	chr6	90569616	-	12709191	NA	AACCACTACACCCAACTTCAAAAATATTCCTTTTATAATTAATACTTTTC		II			NA	NA	NA	NA	NA	NA		OpenSea	TTACAGGTATGAGCCACTGCACCCAGCTTCAAGGGTGTTCCTTTTGTGGTTAGTGCTTTT[CG]TGTTTACATTTCCCCAATGATCTCAAAGGTATCTACCAACAGTTGGTCGGTTGAGTCAGT	GCCACTGCACCCAGCTTCAAGGGTGTTCCTTTTGTGGTTAGTGCTTTTCG	CASP8AP2;CASP8AP2;CASP8AP2	NM_001137668;NM_001137667;NM_012115	Body;Body;Body				NA				CASP8AP2	ENST00000551025.1	5'UTR	CASP8AP2;CASP8AP2;CASP8AP2;CASP8AP2;CASP8AP2;CASP8AP2	ENST00000444163.2;ENST00000552401.1;ENST00000419040.2;ENST00000551025.1;ENST00000237177.6;ENST00000548224.1	5'UTR;5'UTR;5'UTR;5'UTR;5'UTR;5'UTR	chr6:90569545-90569875	3		NA		NA	NA	NA	NA	NA	intermediateMethylation
16601	cg12470247	16601	chr3	179615135	+	2682378	NA	TATATATAATATACTCATCACCACTCTATAAAACTACCAATTTTAAAATC		II			NA	NA	NA	NA	NA	NA		OpenSea	TGTTTAAAATAATCTAATCTAAATTATAAGATAAATGCAAGTAAAAATATTTCTCATTTG[CG]ATTTTAAAACTGGTAGTTCCACAGAGTGGTGATGAGTACATTATACATATTTATGTAGAT	ATGTATAATGTACTCATCACCACTCTGTGGAACTACCAGTTTTAAAATCG	LOC101928790;PEX5L;PEX5L;PEX5L;PEX5L;PEX5L;PEX5L;PEX5L;PEX5L	NR_110059;NM_001256756;NM_001256754;NM_001256755;NM_001256751;NM_001256750;NM_001256753;NM_001256752;NM_016559	TSS1500;5'UTR;Body;Body;Body;Body;Body;Body;Body				NA				PEX5L-AS2;PEX5L;PEX5L	ENST00000462801.1;ENST00000468741.1;ENST00000487198.1	TSS1500;5'UTR;3'UTR	PEX5L;PEX5L-AS2;PEX5L;PEX5L	ENST00000496721.1;ENST00000462801.1;ENST00000468741.1;ENST00000487198.1	TSS1500;TSS1500;5'UTR;3'UTR		NA		NA		NA	NA	NA	NA	NA	NA
16620	cg12487335	16620	chr4	109040323	+	26727595	NA	TTTCTCCTCAATATATAATTTTCCATCACCTAATATTAAACTTTTATCTC		II			NA	NA	NA	NA	NA	NA		OpenSea	CTTTCAAGCAGGTCAGCTATACAGATTATAAGTGTAGAACTGAAAGCTAACTCCCACATA[CG]AGATAAAAGTTCAACATCAGGTGATGGAAAATCACATATTGAGGAGAAAAGTCAGTCCTT	CGAGATAAAAGTTCAACATCAGGTGATGGAAAATCACATATTGAGGAGAA	LEF1;LEF1;LEF1;LEF1	NM_001130714;NM_001166119;NM_001130713;NM_016269	Body;Body;Body;Body				NA							LEF1;LEF1;LEF1;LEF1;LEF1	ENST00000510135.1;ENST00000509428.1;ENST00000504775.1;ENST00000510717.1;ENST00000505293.1	3'UTR;3'UTR;3'UTR;3'UTR;3'UTR		NA	chr4:109040238-109040859	5	chr4:109038517-109040901	6	NA	NA	NA	NA	NA
16662	cg12528790	16662	chr1	91711202	-	63733533	NA	AAAATATAACCTAAAATACTAAACTTCTAACCAACTCCCAAAAATTTCCC		II			NA	NA	NA	NA	NA	NA		OpenSea	TCAGAAAGCCTGGGGTGTGGCCTGAGATGCTGAGCTTCTAACCAGCTCCCAGGGGTTTCC[CG]TGTTACTAGTCTTCAGATTGAGTGGCAAGGCCCTTAACTATGGGCAGCCAGGAGTTGAAA	CGGGAAACCCCTGGGAGCTGGTTAGAAGCTCAGCATCTCAGGCCACACCC							NA										chr1:91711100-91711295	3		NA		NA	NA	NA	NA	NA	intermediateMethylation
16670	cg12535614	16670	chr12	93477769	+	61766293	NA	TATTTCAAAAACTTTAAAAATACAATTCAAAACCAAACATAATAATTCAC		II			NA	NA	NA	NA	NA	NA		OpenSea	GAACTCCTGGCCTCAAGTGATTCTCCTCCCTTGGCATCCACAAATTACTAGGATTACAGG[CG]TGAACCACCATGCCTGGCCTTGAACTGTATCTTTAAAGCCCCTGAAATATTGTTCCTACC	ATTTCAGGGGCTTTAAAGATACAGTTCAAGGCCAGGCATGGTGGTTCACG	LOC643339	NR_040096	Body				NA				AC138123.2;RP11-511B23.2;RP11-511B23.2	ENST00000536425.1;ENST00000550324.1;ENST00000549930.1	TSS1500;3'UTR;3'UTR	AC138123.2;RP11-511B23.2;RP11-511B23.2	ENST00000536425.1;ENST00000550324.1;ENST00000549930.1	TSS1500;3'UTR;3'UTR		NA		NA		NA	NA	NA	NA	NA	intermediateMethylation
16698	cg12559988	16698	chr19	30821010	-	96624956	NA	CATTCAATAAATACTACTTTAATCCTATAATTACTACTATAATTACTCCC		II			NA	NA	NA	NA	NA	NA		OpenSea	TATACAGTAGGCATTCAATAAATACTACTTTGGTCCTATGATTACTACTATGATTACTCC[CG]TCACCACCACCACCACTACTAATTTCTTTGAGTTGGGTTAATATGGAGTAATAGATCACA	CGGGAGTAATCATAGTAGTAATCATAGGACCAAAGTAGTATTTATTGAAT							NA											NA		NA		NA	NA	NA	NA	NA	NA
16708	cg12569246	16708	chr6	76203666	-	82751147	NA	ACAACTAAATTATCAATAAATACAACRCTACTCACCCTATAAAAAATTAC		II			NA	NA	NA	NA	NA	NA		OpenSea	TCAGTTCCTAAGCAGCTGGGTTATCAGTGGATACAGCGCTGCTCACCCTGTAAAAGATTG[CG]GGAAAACCGGCAGGCCCTTTTAAGGACTTCTGCTCATTTCACAGAGGTAATTATTGTTTG	CAGCTGGGTTATCAGTGGATACAGCGCTGCTCACCCTGTAAAAGATTGCG	FILIP1	NM_015687	TSS200				TRUE				FILIP1;FILIP1	ENST00000393004.1;ENST00000237172.7	TSS200;TSS1500	FILIP1;FILIP1	ENST00000393004.1;ENST00000237172.7	TSS200;TSS1500	chr6:76203440-76203770	3		NA		NA	NA	TRUE	NA	NA	NA
16723	cg12579573	16723	chr16	17117167	-	26697872	NA	TATAATATTCCACCTATCTCCATACTCTAAAATTATATACRTATATACRC		II			NA	NA	NA	NA	NA	NA		OpenSea	AAACTAGATTTTATGATATTCCACCTGTCTCCATGCTCTGAAATTGTGTGCGTGTGTGCG[CG]CGCACATGTTTACTTCATGGGGAAGAAAGTGCAAGAAAACTTTATCTCGGGCAGCCTGGC	CGCGCACACACGCACACAATTTCAGAGCATGGAGACAGGTGGAATATCAT							NA											NA	chr16:17117023-17117949	5		NA	NA	NA	NA	NA	NA
16764	cg12605529	16764	chr1	183880255	-	92685906	NA	ATCTTTATCAAAAAATTCTCTAAAACCTAAACTAAAAATATATCCCTCCC		II			NA	NA	NA	NA	NA	NA		OpenSea	ATCACGAGTTTATCTTTATCAGGGGATTCTCTGAAGCCTGGGCTGAAGGTATATCCCTCC[CG]CAAGATTTTCTTTTTTTTTAAGAAAAAATCTAGTTTACTAGCGGTGTCACCGGTTGAGAG	CGGGAGGGATATACCTTCAGCCCAGGCTTCAGAGAATCCCCTGATAAAGA	RGL1;RGL1;RGL1;RGL1;RGL1	NM_015149;NM_001297670;NM_001297669;NM_001297671;NM_001297672	Body;Body;Body;Body;Body				NA										chr1:183879980-183880430	3		NA		NA	NA	NA	NA	NA	NA
16821	cg12652063	16821	chr13	72441501	-	75637969	NA	RCAAAAACCTCACTCACTAATATTAACCCAAATTATCCAACCAAAAACTC		II			NA	NA	NA	NA	NA	NA	chr13:72439362-72440059	S_Shore	CCTTTGAAGCCGCAAAAACCTCACTCACTAGTATTAACCCAAATTATCCAACCAGGAACT[CG]GAGCAGAGACTCCGAGAGCGCGAGACACTGGAGAGGGAGCGTGCGAGGAAAGGAGGAGGG	CAAAAACCTCACTCACTAGTATTAACCCAAATTATCCAACCAGGAACTCG	DACH1;DACH1;DACH1	NM_080759;NM_004392;NM_080760	TSS200;TSS200;TSS200	high-CpG:71338558-71339558			NA	13:71337159-71339783			DACH1;DACH1	ENST00000359684.2;ENST00000313174.7	TSS1500;TSS200	DACH1;DACH1	ENST00000359684.2;ENST00000354591.4	TSS1500;TSS200	chr13:72440700-72441835	3		NA		NA	NA	NA	NA	NA	lowMethylation
16828	cg12657014	16828	chr1	249137995	+	83609110	NA	ACATAACTAATTCAAACTAAATTAATTTATAAAAACCAAATACTCTCCTC		II			NA	NA	NA	NA	NA	NA	chr1:249141563-249142796	N_Shelf	CAATGCTAAACATTATTAATGAGGTATTTTGCATTCTTTTTTAATACTAAGTCTTTGAAA[CG]AGGAGAGTATTTGGCTCTTACAAATCAACTCAGTTTGAACCAGCCATGTTTCAAGTGCTC	CGAGGAGAGTATTTGGCTCTTACAAATCAACTCAGTTTGAACCAGCCATG	ZNF672	NM_024836	5'UTR				NA				ZNF672;ZNF672	ENST00000306562.3;ENST00000502697.1	5'UTR;5'UTR	ZNF672;ZNF672;ZNF672;ZNF672;ZNF672;ZNF672;ZNF672	ENST00000510904.1;ENST00000306562.3;ENST00000505503.1;ENST00000428515.1;ENST00000502697.1;ENST00000515369.1;ENST00000423362.1	5'UTR;5'UTR;5'UTR;5'UTR;5'UTR;5'UTR;5'UTR		NA		NA		NA	NA	TRUE	NA	NA	intermediateMethylation
16867	cg12683813	16867	chr2	145779560	+	27636918	NA	CCCACACAAAACTTTTCCCTACAACACATTATCTCTTCTAAAAATTTTTC		II			NA	NA	NA	NA	NA	NA		OpenSea	ACAAAGCAGCAAAAAGAAATAAGATGAAACTATGTTATCATTGGCTCTCCTTTAAACATA[CG]AAAAACTCTCAGAAGAGATAATGTGCTGTAGGGAAAAGCTCTGTGTGGGCACAGGGTGTG	CCACACAGAGCTTTTCCCTACAGCACATTATCTCTTCTGAGAGTTTTTCG							TRUE				AC074093.1;AC074093.1;AC074093.1;AC074093.1;AC074093.1;AC074093.1	ENST00000423031.1;ENST00000451478.1;ENST00000420472.1;ENST00000451027.1;ENST00000445791.1;ENST00000451774.1	TSS1500;TSS1500;TSS1500;5'UTR;5'UTR;5'UTR	AC074093.1;AC074093.1;AC074093.1;AC074093.1;AC074093.1;AC074093.1	ENST00000423031.1;ENST00000451478.1;ENST00000420472.1;ENST00000451027.1;ENST00000445791.1;ENST00000451774.1	TSS1500;TSS1500;TSS1500;5'UTR;5'UTR;5'UTR		NA		NA		NA	NA	TRUE	NA	NA	intermediateMethylation
16869	cg12687069	16869	chr11	5474001	-	32764261	NA	ACCATATAATAATATATAAATTTATATTTAAAACAATACTCTCCCACACC		II			NA	NA	NA	NA	NA	NA		OpenSea	GAGTACATCTAACCATGTGATGGTATGTAAGTTTGTATTTGGAACAATGCTCTCCCACAC[CG]AATGCTAGTGTACCTATAGAATATTTAGGGACAAATACATAATTTTTCCAGAAACAGATA	CGGTGTGGGAGAGCATTGTTCCAAATACAAACTTACATACCATCACATGG	OR51I2	NM_001004754	TSS1500				NA				OR51I2;HBG2;HBE1;AC104389.28	ENST00000341449.2;ENST00000380259.2;ENST00000380237.1;ENST00000415970.1	TSS1500;5'UTR;5'UTR;3'UTR	OR51I2;HBG2;HBE1;HBE1;AC104389.28;AC104389.28;AC104389.28;AC104389.28	ENST00000341449.2;ENST00000380259.2;ENST00000380237.1;ENST00000396895.1;ENST00000420465.1;ENST00000415970.1;ENST00000420726.1;ENST00000418729.1	TSS1500;5'UTR;5'UTR;5'UTR;3'UTR;3'UTR;3'UTR;3'UTR		NA		NA	chr11:5467553-5485524	6	NA	TRUE	NA	NA	NA
16882	cg12695527	16882	chr4	83831263	-	97784293	NA	ACTTCTTATCTTTTCTTTTTCATAATTTTCTTCATTTCCCATAATTCTAC		II			NA	NA	NA	NA	NA	NA		OpenSea	GATTTCAGGTAACTTCTTATCTTTTCTTTTTCATGGTTTTCTTCATTTCCCATAGTTCTG[CG]TCAACTCCTAGATTAAATCTTCCTGGTAATTCCAGCGCACATTTATCTTTTCTCTCTTCA	CGCAGAACTATGGGAAATGAAGAAAACCATGAAAAAGAAAAGATAAGAAG	THAP9	NM_024672	Body				NA				LIN54	ENST00000505905.1	3'UTR	THAP9;LIN54	ENST00000505901.1;ENST00000505905.1	3'UTR;3'UTR		NA		NA		NA	NA	NA	NA	NA	NA
16885	cg12697442	16885	chr11	101981167	-	47801876	67622853	AACAACACAAACAAACACTTCTCCTAACTTTAATTTTAACATTTAAAACA	GACGACGCGAACGAACGCTTCTCCTAACTTTAATTTTAACGTTTAAAACG	I	A	Red	NA	NA	NA	NA	NA	NA	chr11:101980632-101982330	Island	AGGCGGGGCCGCGGCGGCGCGGGCGGGCGCTTCTCCTAACTTTAGTTTTGGCGTTTGAGG[CG]AGTTTCTGTCTCAGTCGGGCGCAGCCGCCGCCAGGGAAAAGAAAGGGAGGAAGGAAGGAA	CGCCTCAAACGCCAAAACTAAAGTTAGGAGAAGCGCCCGCCCGCGCCGCC	YAP1;YAP1	NM_001130145;NM_006106	TSS200;TSS200	high-CpG:101485946-101486878			NA	11:101485843-101487952			YAP1;YAP1;YAP1	ENST00000531439.1;ENST00000526343.1;ENST00000445250.2	TSS1500;TSS200;TSS200	YAP1;YAP1;YAP1	ENST00000531439.1;ENST00000526343.1;ENST00000445250.2	TSS1500;TSS200;TSS200	chr11:101980440-101982455	3		NA		NA	NA	TRUE	NA	NA	intermediateMethylation
16892	cg12706330	16892	chr10	85898700	+	67782570	NA	CACATTTTCAAATTTCACCCTAAACCTATATAATAAACCTAATAACAACC		II			NA	NA	NA	NA	NA	NA	chr10:85899058-85899640	N_Shore	CAAATTACGCGCAATGGAAACATCTTAGTCCTCAGAGCAATCCTGGGTGCAAGGCAGAGG[CG]GCTGTTATCAGGCCTATTACACAGGTTTAGGGTGAAACTTGAAAATGTGGGCGGGAAAGT	ACATTTTCAAGTTTCACCCTAAACCTGTGTAATAGGCCTGATAACAGCCG	GHITM	NM_014394	TSS1500				NA		10:85898453-85900116	Promoter_Associated	GHITM;GHITM;GHITM;GHITM	ENST00000372134.3;ENST00000538477.1;ENST00000436406.2;ENST00000339736.6	TSS1500;TSS1500;TSS1500;TSS1500	GHITM;GHITM;GHITM;GHITM	ENST00000372134.3;ENST00000538477.1;ENST00000436406.2;ENST00000339736.6	TSS1500;TSS1500;TSS1500;TSS1500	chr10:85898460-85898875	3		NA		NA	NA	TRUE	NA	NA	NA
16894	cg12708554	16894	chr2	234398547	+	32603120	NA	AATTACAACCAAAAATTTTAAAATACTTCAAAATCAAAAACTAATTCATC		II			rs838562	0.156863	NA	NA	NA	NA		OpenSea	AGGGACACAACAGCAGCCTTCTTCCGTGCCCGCGCAATCCTCCACCAGTGTCTGCTCTGC[CG]ATGAATCAGCTTTTGATTCTGAAGTATTTCAAAATCTTTGGCTGCAATCAGTAGGCCCAA	ATTGCAGCCAAAGATTTTGAAATACTTCAGAATCAAAAGCTGATTCATCG	USP40	NM_018218	Body				NA				USP40	ENST00000496298.1	TSS200	USP40;USP40;USP40;USP40	ENST00000473191.1;ENST00000454354.1;ENST00000483519.1;ENST00000496298.1	3'UTR;TSS1500;TSS1500;TSS200	chr2:234398420-234398670	3		NA		NA	NA	NA	NA	NA	intermediateMethylation
16933	cg12736384	16933	chr7	28519833	+	96748286	NA	TCCCTTTATACCCTACTACAATAAAATTTACCTCTTTAAAATTAAAACAC		II			NA	NA	NA	NA	NA	NA		OpenSea	AATGCACTCAAACTGCATTAAAAAGTATCTATCTAGAGGCAGAGTAGTACCATTTGGGAA[CG]TGTTCCAATTCTAAAGAGGCAAATTTTACTGTAGTAGGGCACAAAGGGAGAAGAGAAAAC	CGTGTTCCAATTCTAAAGAGGCAAATTTTACTGTAGTAGGGCACAAAGGG	CREB5;CREB5;CREB5	NM_004904;NM_182899;NM_182898	5'UTR;5'UTR;Body				NA				CREB5;CREB5	ENST00000396300.2;ENST00000396299.2	5'UTR;5'UTR	CREB5;CREB5;CREB5;CREB5	ENST00000469531.1;ENST00000424599.1;ENST00000396300.2;ENST00000396299.2	5'UTR;5'UTR;5'UTR;5'UTR		NA		NA	chr7:28518013-28522351	6	NA	NA	NA	NA	intermediateMethylation
16955	cg12756050	16955	chr8	81850000	-	55715292	NA	AATAAACTTTACATACTTCCAAAATATCTTACACAAAACTTATATTCACC		II			NA	NA	NA	NA	NA	NA		OpenSea	AACTATGTTTGAGTAAACTTTGCATGCTTCCAGAATATCTTGCACAAAGCTTATGTTCAC[CG]AATAATAATTTTTGAAGGAATGAATGAGTCAATAAACCAAATATTACGTTATATTGAACA	CGGTGAACATAAGCTTTGTGCAAGATATTCTGGAAGCATGCAAAGTTTAC							NA										chr8:81849640-81850095	3		NA		NA	NA	NA	NA	NA	intermediateMethylation
16964	cg12760525	16964	chr17	72704675	+	91676322	NA	AACCCAACTTAATAATAATATTTTATCCTATTTATATATCACCAAATTCC		II			NA	NA	NA	NA	NA	NA		OpenSea	TTGTAGGCAAATATCACTCATTAACATAAATGCAAAAACCTGAAACAAAAGATCAGCATA[CG]GAATCTGGTGATACATAAACAGGATAAAACATTATCACCAAGTTGGGTTTATGCCAAACA	CGGAATCTGGTGATACATAAACAGGATAAAACATTATCACCAAGTTGGGT	CD300LF;CD300LF;CD300LF;RAB37;CD300LF;CD300LF;CD300LF;CD300LF;CD300LF	NM_001289086;NM_001289085;NM_001289082;NM_175738;NR_110298;NM_139018;NM_001289084;NM_001289087;NM_001289083	5'UTR;5'UTR;5'UTR;Body;Body;Body;Body;Body;Body				NA				CD300LF	ENST00000469092.1	3'UTR	CD300LF	ENST00000469092.1	3'UTR		NA		NA		NA	NA	NA	NA	NA	NA
16983	cg12783942	16983	chr21	38156279	+	48690113	NA	AATATAAAATCTTAAAATCTATAACTAAAAATACCCCTTCCCCATAACCC		II			NA	NA	NA	NA	NA	NA		OpenSea	TGGCACCATCTTTCCACTCACTGTAAGATTTCTCCAAGGTCTTATAAATGAATGAATGAA[CG]GGCCATGGGGAAGGGGTATCTTCAGCTATAGATCTCAAGATTCTACACTGCAAGCAAGCC	CGGGCCATGGGGAAGGGGTATCTTCAGCTATAGATCTCAAGATTCTACAC	HLCS;HLCS;HLCS	NM_000411;NM_001242785;NM_001242784	Body;Body;Body				NA											NA	chr21:38156246-38156687	5	chr21:38155872-38156738	4	NA	NA	NA	NA	intermediateMethylation
17022	cg12824929	17022	chr8	10860681	+	7675376	NA	AAATAATATACAACTTCATCTATACCTCCTTAATATCTAACATAAAATAC		II			NA	NA	NA	NA	NA	NA		OpenSea	AATTCAGGAAGCATCAACCCACCACCTGCCAAAGCAGGTGAGCCTTGAAATAATAGAGTA[CG]TACTCTATGTCAGACACCAAGGAGGCACAGATGAAGCTGCACACCACCTGGCATTGTAGT	CGTACTCTATGTCAGACACCAAGGAGGCACAGATGAAGCTGCACACCACC	XKR6	NM_173683	Body				NA				XKR6	ENST00000304437.2	TSS1500	XKR6	ENST00000382461.3	TSS1500		NA		NA		NA	NA	NA	NA	NA	NA
17127	cg12901574	17127	chr12	130931970	-	20697535	74810224	CAAAACAAACACTACCACATACTATATAAATAAAACCAAAAAACACATCA	CAAAACAAACGCTACCACGTACTATATAAATAAAACCAAAAAACACGTCG	I	A	Red	NA	NA	NA	NA	NA	NA	chr12:130935712-130935963	N_Shelf	CTCGTGGGTGTTCAGGGCAGACGCTGCCACGTACTGTGTGGATGAGACCAGGGGACACGT[CG]GGAATGGGGACTCAACAGAGACAGAAGTAGGTCAGGGGTCACGCAGCGCTGGAGGCGGGG	CAGGGCAGACGCTGCCACGTACTGTGTGGATGAGACCAGGGGACACGTCG	RIMBP2	NM_015347	Body				NA	12:129497805-129498139										NA	chr12:130931038-130938259	6		NA	NA	TRUE	NA	NA	NA
17147	cg12918581	17147	chr10	93756198	-	81803593	NA	TTATATATACCTTCAATACCCCAATACTACAATAAAACACATAACTACTC		II			NA	NA	NA	NA	NA	NA		OpenSea	TTGCCACATCTTTATATGTGCCTTCAATACCCCAGTACTGCAGTGAGGCACATGGCTGCT[CG]TTGTGTAGGTGTCATGAGCAAAATAGCTACCATGGAAACAATGAATATTTTTTTGGAGAA	CGAGCAGCCATGTGCCTCACTGCAGTACTGGGGTATTGAAGGCACATATA	BTAF1	NM_003972	Body				NA				BTAF1;BTAF1;BTAF1	ENST00000538688.1;ENST00000544642.1;ENST00000544642.1	TSS1500;1stExon;5'UTR	BTAF1;BTAF1;BTAF1	ENST00000538688.1;ENST00000544642.1;ENST00000544642.1	TSS1500;1stExon;5'UTR		NA		NA		NA	NA	NA	NA	NA	NA
17158	cg12927915	17158	chr8	66542625	+	83640879	NA	ATCTAATAACTCCTTAAATAAAAATAAAACTCTTCAATTTCAAAACCAAC		II			NA	NA	NA	NA	NA	NA	chr8:66546058-66546400	N_Shelf	TTTAAAATAAATCAGGGAAAAAAGAACCAAACACTCTGGGTGTTGGCCTTTTGCATACAA[CG]CTGGCCTTGAAACTGAAGAGTTCCATTCTCATTCAAGGAGCCATTAGATAACTATTCAGT	CGCTGGCCTTGAAACTGAAGAGTTCCATTCTCATTCAAGGAGCCATTAGA	ARMC1	NM_018120	5'UTR				NA				ARMC1;ARMC1;ARMC1	ENST00000458464.2;ENST00000276569.3;ENST00000523384.1	5'UTR;5'UTR;3'UTR	ARMC1;ARMC1;ARMC1;ARMC1;ARMC1;ARMC1	ENST00000458464.2;ENST00000518908.1;ENST00000528721.1;ENST00000519352.1;ENST00000276569.3;ENST00000523384.1	5'UTR;5'UTR;5'UTR;5'UTR;5'UTR;3'UTR		NA		NA		NA	NA	TRUE	NA	NA	intermediateMethylation
17164	cg12933795	17164	chr9	22237462	-	83776180	NA	ATCCAAACTTCCATATATACATTCAAAAAATACTTCCTTAATTCTTTTTC		II			NA	NA	NA	NA	NA	NA		OpenSea	TTTACTTCTATGTCCAGGCTTCCATGTATACATTCAGAAAATACTTCCTTGATTCTTTTT[CG]CTATTTGTTTTTTACACAAAAACGAAGAGGCACGCTGTTATATGATTATTACTATGGGTT	TCCAGGCTTCCATGTATACATTCAGAAAATACTTCCTTGATTCTTTTTCG							NA											NA		NA	chr9:22237432-22239712	6	NA	NA	NA	NA	NA
17168	cg12935111	17168	chr9	99822916	-	43670279	NA	TTCCTTCACTTAACACAATACTTCTAAAATTCAAATTTAATCATTAATAC		II			NA	NA	NA	NA	NA	NA		OpenSea	CTGTGTCTGGCTTCCTTCACTTAGCACAATGCTTCTGAGATTCAGGTTTGATCATTAGTG[CG]TTTTGTTCTAATTTCACACTGGCTATTTGTATATCTTCTAAAATAGACAGTTTATATCCT	CGCACTAATGATCAAACCTGAATCTCAGAAGCATTGTGCTAAGTGAAGGA							NA											NA		NA		NA	NA	NA	NA	NA	NA
17226	cg12981595	17226	chr17	39254427	-	98647152	NA	TAAAATTCTTAAATTTAAAAATTTCCTAAATCCATAACCCCTTTATACCC		II			NA	NA	NA	NA	NA	NA		OpenSea	TTCCAAGAGAGTAAAGTTCTTGAGTTTGGAAGTTTCCTGGGTCCATAGCCCCTTTATACC[CG]CCTGAAGGCCCGTTGTCACCACGTCATTATTTCCTTGTTATTATTTACCTACTGAAAAAA	AAAGTTCTTGAGTTTGGAAGTTTCCTGGGTCCATAGCCCCTTTATACCCG	KRTAP4-8	NM_031960	TSS200				NA				KRTAP4-8;KRTAP4-8	ENST00000332991.5;ENST00000333822.4	TSS200;TSS200	KRTAP4-8;KRTAP4-8	ENST00000332991.5;ENST00000333822.4	TSS200;TSS200		NA		NA		NA	NA	TRUE	NA	NA	intermediateMethylation
17239	cg12999414	17239	chr2	66799816	+	62626138	NA	TTAAATTCAAATTTCATTACTACACTCAAACRACTACAACTAAACTTAAC		II			NA	NA	NA	NA	NA	NA	chr2:66802890-66804831	N_Shelf	ACAATCATTGCACACTGAGTCTTAGCGTTTCTGATGGAAACAGTTTGGATTGTATAATAA[CG]CCAAGCCCAGTTGTAGTCGTTTGAGTGCAGTAATGAAATCTGAATCTAAAATAAAAACAA	CGCCAAGCCCAGTTGTAGTCGTTTGAGTGCAGTAATGAAATCTGAATCTA	LOC100507073;MEIS1	NR_110156;NM_002398	TSS1500;3'UTR				TRUE				MEIS1;MEIS1;AC007392.3;MEIS1	ENST00000402908.2;ENST00000407092.2;ENST00000433396.1;ENST00000272369.8	3'UTR;3'UTR;TSS1500;3'UTR	MEIS1;MEIS1;AC007392.3;MEIS1	ENST00000402908.2;ENST00000407092.2;ENST00000433396.1;ENST00000272369.8	3'UTR;3'UTR;TSS1500;3'UTR		NA		NA		NA	NA	NA	NA	NA	NA
[truncated: 797 more rows]
[truncated: 15 more columns]
