# Supplementary material for: Systematic investigation of interindividual variation of DNA methylation in human whole blood
Source: Genome Biol. 2026 Mar 5;27:128. doi: 10.1186/s13059-026-04021-1 (PMC13069719; doi:10.1186/s13059-026-04021-1)
Supplement: Supplementary file 5 — Additional file 5. List of all SMPs in whole blood with low ICC. [file 13059_2026_4021_MOESM5_ESM.csv]

	Name	X.x	chr	pos	strand	AddressA	AddressB	ProbeSeqA	ProbeSeqB	Type	NextBase	Color	Probe_rs	Probe_maf	CpG_rs	CpG_maf	SBE_rs	SBE_maf	Islands_Name	Relation_to_Island	Forward_Sequence	SourceSeq	UCSC_RefGene_Name	UCSC_RefGene_Accession	UCSC_RefGene_Group	Phantom4_Enhancers	Phantom5_Enhancers	DMR	X450k_Enhancer	HMM_Island	Regulatory_Feature_Name	Regulatory_Feature_Group	GencodeBasicV12_NAME	GencodeBasicV12_Accession	GencodeBasicV12_Group	GencodeCompV12_NAME	GencodeCompV12_Accession	GencodeCompV12_Group	DNase_Hypersensitivity_NAME	DNase_Hypersensitivity_Evidence_Count	OpenChromatin_NAME	OpenChromatin_Evidence_Count	TFBS_NAME	TFBS_Evidence_Count	Methyl27_Loci	Methyl450_Loci	Random_Loci	metStatus	methStatus
1	cg00000622	1	chr15	23034447	+	55784259	56754524	CAACAAAAAAAAACCCCAAAAACAAAATATACATAATACAACACTACACA	CGACGAAAAAAAACCCCGAAAACGAAATATACGTAATACGACACTACGCG	I	T	Red	NA	NA	NA	NA	NA	NA	chr15:23033933-23034710	Island	CCTAGGGCCGGCGCCGGAAAACCTAGGCGCGGCTAAATGACGCAAGAGGCCTCGCGCGCA[CG]CGCAGTGCCGCACCACGTACACCCCGCCCCCGGGGCTCTCTCCCGCCGGGTTCCGGTTCC	CGCGCAGTGCCGCACCACGTACACCCCGCCCCCGGGGCTCTCTCCCGCCG	NIPA2;NIPA2;NIPA2;NIPA2	NM_001008860;NM_030922;NM_001008892;NM_001008894	TSS200;TSS200;TSS200;TSS200				NA	15:20585393-20586124	15:23033272-23034847	Promoter_Associated	NIPA2;NIPA2;NIPA2;NIPA2;NIPA2;NIPA2	ENST00000539711.2;ENST00000398013.3;ENST00000559571.1;ENST00000337451.3;ENST00000359727.4;ENST00000398014.2	TSS200;TSS200;TSS200;TSS200;TSS200;TSS200	NIPA2;NIPA2;NIPA2;NIPA2;NIPA2;NIPA2;NIPA2;NIPA2;NIPA2	ENST00000539711.2;ENST00000560039.1;ENST00000561072.1;ENST00000398013.3;ENST00000559571.1;ENST00000337451.3;ENST00000359727.4;ENST00000560205.1;ENST00000398014.2	TSS200;TSS200;TSS200;TSS200;TSS200;TSS200;TSS200;TSS200;TSS200	chr15:23033980-23034650	3		NA		NA	NA	TRUE	NA	NA	lowMethylation
2	cg00000769	2	chr12	124086477	+	30765969	30700979	CACAAAACAATAAAAACAAACAACAAAACAAACCTAAAAAATTACACCCA	CGCGAAACGATAAAAACAAACGACGAAACAAACCTAAAAAATTACACCCG	I	C	Grn	NA	NA	NA	NA	NA	NA	chr12:124086217-124087015	Island	TCCCGCCAAAACTCCTGCCCGGTGCGGAGAGGCGCCCGGAGCCCAGGGCGCTGTGCGGAG[CG]GGTGTAACTCCCCAGGCCTGCCCCGCCGCCTGCCTCCACCGTCCCGCGGACGCCTTTCCT	CGGGTGTAACTCCCCAGGCCTGCCCCGCCGCCTGCCTCCACCGTCCCGCG	DDX55	NM_020936	TSS200				NA	12:122652171-122652968	12:124086094-124087120	Promoter_Associated	DDX55;DDX55;DDX55	ENST00000238146.3;ENST00000538449.1;ENST00000538744.1	TSS200;TSS200;TSS200	DDX55;DDX55;DDX55;DDX55;DDX55;DDX55;DDX55	ENST00000536079.1;ENST00000542286.1;ENST00000544429.1;ENST00000545042.1;ENST00000544738.1;ENST00000540763.1;ENST00000354291.4	TSS1500;TSS200;TSS200;TSS200;TSS200;TSS200;TSS200		NA	chr12:124085916-124087216	6	chr12:124085444-124088407	6	NA	TRUE	NA	NA	lowMethylation
3	cg00001245	3	chr3	15106710	-	26682916	76789463	ACAAAATACAACAAATAAAAAAACAACCCTTCATAAACATAACAACAACA	ACAAAATACGACGAATAAAAAAACGACCCTTCATAAACATAACGACAACG	I	A	Red	NA	NA	NA	NA	NA	NA	chr3:15106459-15106971	Island	GGCTCAGATATTGCAGGGTGCGGCGGATGGGGAAGCGGCCCTTCATGGGCATGGCGGCAA[CG]GTGGCGGGGCCGACCCCACGGGCCGCGAGCCGAGCAGCGACGAGAAAGGACTAGCTAGCA	GCAGGGTGCGGCGGATGGGGAAGCGGCCCTTCATGGGCATGGCGGCAACG	MRPS25;MRPS25	NM_022497;NM_022497	1stExon;5'UTR				NA	3:15080979-15081945	3:15105831-15107388	Promoter_Associated	MRPS25;MRPS25;MRPS25;MRPS25;MRPS25;MRPS25	ENST00000449354.2;ENST00000444840.2;ENST00000253686.2;ENST00000449354.2;ENST00000444840.2;ENST00000253686.2	1stExon;1stExon;1stExon;5'UTR;5'UTR;5'UTR	MRPS25;MRPS25;MRPS25;MRPS25;MRPS25;MRPS25;MRPS25;MRPS25;MRPS25;MRPS25	ENST00000449354.2;ENST00000447299.1;ENST00000420267.1;ENST00000444840.2;ENST00000253686.2;ENST00000449354.2;ENST00000447299.1;ENST00000420267.1;ENST00000444840.2;ENST00000253686.2	1stExon;1stExon;1stExon;1stExon;1stExon;5'UTR;5'UTR;5'UTR;5'UTR;5'UTR	chr3:15106705-15107175	3		NA		NA	NA	TRUE	NA	NA	lowMethylation
4	cg00001582	4	chr10	80828702	-	80685964	NA	AACCCTTTAAAAATAAAATAACCAATATAATCTAACACTTCAACTTACTC		II			NA	NA	NA	NA	NA	NA	chr10:80827070-80830537	Island	CGGCGGCGCGGGGCCCTTTGGAAATAGAATAGCCAATGTAATCTGACACTTCAACTTGCT[CG]GCTCCGGGCGAGTTGATTCACTTACTCACCCCCTAACGCCGAGTTCCTTTTCACTGTCTG	GCCCTTTGGAAATAGAATAGCCAATGTAATCTGACACTTCAACTTGCTCG	LOC283050;LOC283050;LOC283050;ZMIZ1	NR_024431;NR_024429;NR_015429;NM_020338	TSS1500;TSS1500;TSS1500;TSS200	high-CpG:80498554-80499164			NA	10:80498376-80500641			RP11-202P11.1;ZMIZ1	ENST00000456353.1;ENST00000334512.5	TSS1500;TSS200	RP11-202P11.1;RP11-202P11.1;ZMIZ1;RP11-202P11.1	ENST00000440151.1;ENST00000456353.1;ENST00000334512.5;ENST00000455378.1	TSS1500;TSS1500;TSS200;3'UTR	chr10:80827325-80828810	3		NA		NA	NA	TRUE	NA	NA	lowMethylation
5	cg00001687	5	chr16	89761661	+	7684104	95673264	AACCATCACCCTAAAAAAAACAACCTACATTAATACAACTTATAAATACA	GACCGTCGCCCTAAAAAAAACAACCTACGTTAATACGACTTATAAATACG	I	A	Red	NA	NA	NA	NA	NA	NA	chr16:89761016-89761218	S_Shore	CCTGGCTTCCTTTGAGCATTTGAATCACAGGCTGCTCAGCTGGGTGGGAGGTGAGGAAGC[CG]CACTCACAAGTCGCACTAACGCAGGCTGCCTCCTCCAGGGCGACGGCCGGGGACTGCCTG	GGCCGTCGCCCTGGAGGAGGCAGCCTGCGTTAGTGCGACTTGTGAGTGCG	CDK10;CDK10;CDK10;CDK10;CDK10;CDK10	NR_027702;NR_027703;NM_001160367;NM_052988;NM_052987;NM_001098533	Body;Body;Body;Body;Body;Body				NA	16:88288595-88289212						CDK10;CDK10;CDK10;CDK10	ENST00000505733.1;ENST00000472018.1;ENST00000510811.2;ENST00000565470.1	5'UTR;5'UTR;3'UTR;3'UTR	chr16:89761325-89762055	3		NA		NA	NA	TRUE	NA	NA	highMethylation
7	cg00002236	7	chr18	67873061	+	84606266	NA	TCCAAAAAATACRCAATAATAATTCTAAAAAAACTAAAAACTCTCCTAAC		II			NA	NA	NA	NA	NA	NA	chr18:67872521-67873358	Island	GCAACGCCTGCGCTCACCAGGAGTAGGAGTCATTACGTGAGCCCTTCGCGGCCCCAGCGT[CG]CCAGGAGAGCTTCCAGCCTCTCTAGAATCACTACTGCGCACTTCCTGGACAGCAGTCTCC	CGCCAGGAGAGCTTCCAGCCTCTCTAGAATCACTACTGCGCACTTCCTGG	RTTN	NM_173630	TSS200				NA	18:66023502-66024338	18:67872467-67873928	Promoter_Associated	RTTN	ENST00000255674.5	TSS200	RTTN	ENST00000255674.5	TSS200	chr18:67872600-67873635	3		NA		NA	NA	TRUE	NA	NA	lowMethylation
8	cg00002406	8	chr16	30366435	+	43719182	NA	TTATACACAACCCRAAACAATTAAAACTCACCACACRAAATTAAAAATTC		II			NA	NA	NA	NA	NA	NA	chr16:30366206-30366761	Island	CTCGCCGGGCCCCGGCAGACCCAGGACCTGGCGCTCTCGCCACCCCGTTCCTCCCTGCTC[CG]AACTCCCAATTCCGTGTGGTGAGCCCCAACTGTCCCGGGCTGTGTACAACTTAGAGGGCC	TGTACACAGCCCGGGACAGTTGGGGCTCACCACACGGAATTGGGAGTTCG	CD2BP2;CD2BP2	NM_006110;NR_024465	5'UTR;TSS200				NA	16:30273708-30274349	16:30366307-30367619	Promoter_Associated	RP11-347C12.10;CD2BP2;CD2BP2	ENST00000563252.1;ENST00000305596.3;ENST00000569466.1	TSS1500;5'UTR;TSS200	RP11-347C12.10;CD2BP2;CD2BP2;CD2BP2	ENST00000563252.1;ENST00000564525.1;ENST00000305596.3;ENST00000569466.1	TSS1500;3'UTR;5'UTR;TSS200	chr16:30365805-30366475	3		NA		NA	NA	TRUE	NA	NA	lowMethylation
10	cg00003091	10	chr4	1715004	+	26607580	NA	TTATCCCCAACAAAAAACTATAAAAACCTATTCTCAAATATAATACACCC		II			NA	NA	NA	NA	NA	NA	chr4:1713267-1714980	S_Shore	CTTCCCCGCCGTCACAGTTGCAGCTGACGGCCCCGCGGATCCAGCCAACTAGAACCCCAA[CG]GGTGCACTACACCTGAGAACAGGTTCCCACAGCTTCCTGTTGGGGACAACGTGAGGGATG	CGGGTGCACTACACCTGAGAACAGGTTCCCACAGCTTCCTGTTGGGGACA	SLBP	NM_006527	TSS1500				NA				SLBP;SLBP;SLBP;SLBP;SLBP	ENST00000460392.1;ENST00000318386.4;ENST00000488267.1;ENST00000429429.2;ENST00000489418.1	TSS1500;TSS1500;TSS1500;TSS1500;TSS1500	SLBP;SLBP;SLBP;SLBP;SLBP;SLBP;SLBP	ENST00000483348.1;ENST00000460392.1;ENST00000318386.4;ENST00000488267.1;ENST00000429429.2;ENST00000480936.1;ENST00000489418.1	TSS1500;TSS1500;TSS1500;TSS1500;TSS1500;TSS1500;TSS1500	chr4:1714705-1715175	3		NA		NA	NA	TRUE	NA	NA	lowMethylation
11	cg00003784	11	chr17	62503072	-	98616553	NA	AAAAAAAATACTCCTCTAATAACCAATCAACRACRAAAAACTCTTTTAAC		II			NA	NA	NA	NA	NA	NA	chr17:62501479-62503566	Island	CACGTCCTGTGAAAGGAAGTGCTCCTCTGATGACCAATCAGCGGCGAGAAGCTCTTTTAA[CG]TCCGTCCTTCTTTCACGCCTCCTTCCCCGCGCTTTGGTTCGTGCGTCCGCGCCCCAGTGT	AAGGAAGTGCTCCTCTGATGACCAATCAGCGGCGAGAAGCTCTTTTAACG	CCDC45;DDX5	NM_138363;NM_004396	TSS200;TSS1500	high-CpG:59932960-59933655			NA	17:59931942-59934028	17:62502857-62503179	Promoter_Associated	DDX5;DDX5;CEP95;CEP95	ENST00000450599.1;ENST00000540698.1;ENST00000556440.1;ENST00000553412.1	TSS1500;TSS1500;TSS200;TSS200	DDX5;DDX5;CEP95;CEP95	ENST00000450599.1;ENST00000540698.1;ENST00000556440.1;ENST00000553412.1	TSS1500;TSS1500;TSS200;TSS200	chr17:62501900-62503195	3		NA		NA	NA	TRUE	NA	NA	lowMethylation
12	cg00004979	12	chr12	111885466	+	87773942	27643854	AAATAAAAATACTACACACAACACTAACCCCACTCTATCAACAACAAACA	AAATAAAAATACTACACACGACACTAACCCCGCTCTATCAACGACAAACG	I	C	Grn	NA	NA	NA	NA	NA	NA		OpenSea	GGAGTTCAGGGTCCTAGAGGGACAGCCCGAGCCCACCATCCTCTCCTCCCACAGCACCTG[CG]CCTGTCGCTGACAGAGCGGGGCCAGTGCCGTGTGCAGCACCTCCACTTTCCCTCGGTCGT	CGCCTGTCGCTGACAGAGCGGGGCCAGTGCCGTGTGCAGCACCTCCACTT	SH2B3	NM_005475	Body				NA	12:110369849-110369963			SH2B3	ENST00000341259.2	ExonBnd	SH2B3	ENST00000341259.2	ExonBnd	chr12:111885400-111885810	3		NA		NA	NA	TRUE	NA	NA	highMethylation
14	cg00005543	14	chr6	170151632	+	57663181	80629179	AACCCTAACAAACACTTCCTACCATACAAAACACAAATAAAAAACTTCCA	AACCCTAACGAACACTTCCTACCGTACGAAACGCAAATAAAAAACTTCCG	I	C	Grn	NA	NA	NA	NA	NA	NA	chr6:170151351-170152131	Island	GACGCCCACCGCCTCCCCTTCACCGCCGGCGGTCAAACGCCCTAGCCAGTCCCGCGAGGG[CG]GAAGTCTCCCACCTGCGCCTCGTACGGTAGGAAGTGCCCGCCAGGGCTCCAAAGCGCCTG	AGCCCTGGCGGGCACTTCCTACCGTACGAGGCGCAGGTGGGAGACTTCCG	TCTE3;C6orf70;TCTE3	NM_174910;NM_018341;NM_174910	5'UTR;TSS200;1stExon	high-CpG:169893521-169893619			NA	6:169893300-169894056	6:170151009-170152767	Promoter_Associated	TCTE3;C6orf70;TCTE3	ENST00000366774.3;ENST00000392095.4;ENST00000366774.3	1stExon;TSS200;5'UTR	TCTE3;C6orf70;TCTE3	ENST00000366774.3;ENST00000392095.4;ENST00000366774.3	1stExon;TSS200;5'UTR	chr6:170151565-170152295	3		NA		NA	NA	TRUE	NA	NA	lowMethylation
15	cg00006884	15	chr7	23637030	+	30701167	NA	AAAAATTAAAACRAAATTTATTCCCAACTTATAAAAATTTTACTCCRCTC		II			rs143275586	0.0142	NA	NA	NA	NA	chr7:23636735-23637557	Island	CTGGCCCCCGAGTGCGGGAAGGGCCGGCAGGGAGGCGGAGCGGAAGCCGAGTGCGAGGGA[CG]AGCGGAGTAAAATCTCCACAAGCTGGGAACAAACCTCGTCCCAACTCCCACCCACCGGCG	CGAGCGGAGTAAAATCTCCACAAGCTGGGAACAAACCTCGTCCCAACTCC	CCDC126;CCDC126	NM_138771;NM_138771	5'UTR;1stExon	high-CpG:23603495-23603559			NA	7:23603300-23604082	7:23636495-23638294	Promoter_Associated	CCDC126;CCDC126;CCDC126;CCDC126;CCDC126	ENST00000410069.1;ENST00000486109.1;ENST00000409765.1;ENST00000307471.3;ENST00000307471.3	TSS1500;TSS1500;TSS200;1stExon;5'UTR	CCDC126;CCDC126;CCDC126;CCDC126;CCDC126;CCDC126;CCDC126;CCDC126;CCDC126	ENST00000485233.1;ENST00000472407.1;ENST00000410069.1;ENST00000486109.1;ENST00000484553.1;ENST00000409765.1;ENST00000448353.1;ENST00000307471.3;ENST00000307471.3	TSS1500;TSS1500;TSS1500;TSS1500;TSS200;TSS200;TSS200;1stExon;5'UTR	chr7:23636840-23637115	3		NA		NA	NA	TRUE	NA	NA	lowMethylation
16	cg00007036	16	chr1	33742089	+	25624972	68706599	CCTATAAATACAACCCCAACACCTACTACAACTTAAACAACAACATAACA	CCTATAAATACAACCCCGACACCTACTACAACTTAAACAACGACATAACG	I	A	Red	NA	NA	NA	NA	NA	NA	chr1:33741774-33742381	Island	GTCGGCCTCGTCGCAGCAGCCGTTGCTAGTGCCGCCGGCACCCGCCGAGAGCAGCCAGGC[CG]TCATGTCGCTGCCCAAGCTGCAGCAGGTGCCGGGGCTGCATCCACAGGCGGTGCCGCAGC	CCTGTGGATGCAGCCCCGGCACCTGCTGCAGCTTGGGCAGCGACATGACG	ZNF362	NM_152493	Body				NA	1:33514362-33514968						ZNF362	ENST00000490959.1	5'UTR	chr1:33741765-33742595	3		NA		NA	NA	TRUE	NA	NA	highMethylation
17	cg00007300	17	chr14	24521434	+	25678239	80748276	TAAAATACACCACAAAAAAAAACACACTAAATCTAAAATACTCCCAAACA	TAAAATACACCACGAAAAAAAACGCGCTAAATCTAAAATACTCCCGAACG	I	A	Red	NA	NA	NA	NA	NA	NA	chr14:24520989-24521844	Island	CAGCGTGGAGCTCACCCGCGAGTTGCAAGGTACGAGGCTGCCTCGGTCTCTGGGACGCCC[CG]TCCGGGAGCATCCCAGACCCAGCGCGTTCCTCCCCGTGGTGCATCCCAGCCCGGTGTCTC	TGGGATGCACCACGGGGAGGAACGCGCTGGGTCTGGGATGCTCCCGGACG	LRRC16B	NM_138360	Body				TRUE	14:23590608-23591684	14:24520640-24522334	Unclassified	LRRC16B	ENST00000334420.7	5'UTR	LRRC16B	ENST00000334420.7	5'UTR	chr14:24521040-24521595	3		NA		NA	NA	TRUE	TRUE	NA	lowMethylation
18	cg00007324	18	chr19	4047803	+	83805138	72737256	CAACTTAAACCAATTAAATATAACAAACACCAATAAAAAAAATAACAACA	CGACTTAAACCGATTAAATATAACGAACGCCGATAAAAAAAATAACAACG	I	A	Red	NA	NA	NA	NA	NA	NA	chr19:4047754-4048428	Island	TTGGTTTTTAGGCGAGTCCGGCTGTGAAGTTACCGTCGGTGGCGGCCCCGGGGCCACCTC[CG]CTGTCACCTCCTCCACCGGCGCCCGCTACATTCAACCGGCCCAAGCCGTCGGGGCTGGCC	CGGCTTGGGCCGGTTGAATGTAGCGGGCGCCGGTGGAGGAGGTGACAGCG	ZBTB7A	NM_015898	Body	high-CpG:3998775-3998872			NA	19:3998755-3999455	19:4047218-4048066	Gene_Associated_Cell_type_specific							chr19:4047765-4047995	3		NA		NA	NA	TRUE	NA	NA	highMethylation
19	cg00007981	19	chr11	93862594	-	29654154	NA	CCCAAATTCAAAAAACTACRACTAAAACTAACTATAAACAAAATAATCAC		II			NA	NA	NA	NA	NA	NA	chr11:93861560-93862773	Island	AGCCCACGGAGCCCAAGTTCAAGGGGCTGCGACTGGAGCTGGCTGTGGACAAGATGGTCA[CG]TGCATTGCGGTGGGGCTGCCCCTGCTGCTCATCTCGCTGGCCTTCGCGCAGGAGATCTCG	CCAAGTTCAAGGGGCTGCGACTGGAGCTGGCTGTGGACAAGATGGTCACG	PANX1	NM_015368	1stExon				NA	11:93501255-93502398			PANX1;PANX1	ENST00000227638.3;ENST00000436171.2	1stExon;1stExon	PANX1;PANX1	ENST00000227638.3;ENST00000436171.2	1stExon;1stExon	chr11:93862520-93862795	3		NA		NA	TRUE	TRUE	NA	NA	lowMethylation
20	cg00008819	20	chr4	3257791	+	22691549	87784448	CAAAAAAAACATCCTACCAAAAACCAAATAAAAAACAATCTCCACTCACA	CAAAAAAAACATCCTACCAAAAACCAAATAAAAAACGATCTCCGCTCGCG	I	A	Red	rs61790518	0.067123	NA	NA	NA	NA	chr4:3254957-3255175	S_Shelf	TGGTACTGCTCAGGCCACCCAGGGCAGGCCACTCAGGCCAGGCGGGCAAGGGGGCCGCCC[CG]CGAGCGGAGACCGCCTTCCACCTGGCCTCTGGCAGGATGTCCCTTCTGAGGGGTATTTTG	CAGAAGGGACATCCTGCCAGAGGCCAGGTGGAAGGCGGTCTCCGCTCGCG	C4orf44;C4orf44	NM_001042690;NM_001012982	3'UTR;Body				NA	4:3227252-3227603			MSANTD1;MSANTD1	ENST00000438480.2;ENST00000507492.1	3'UTR;3'UTR	MSANTD1;MSANTD1	ENST00000438480.2;ENST00000507492.1	3'UTR;3'UTR	chr4:3257385-3257975	3		NA		NA	NA	TRUE	NA	NA	highMethylation
22	cg00009364	22	chr14	56586028	-	17637597	31627876	AAACTATAAAATCCCCAACTACACTTTACAAATTATTCCAATAACCACCA	GAACTATAAAATCCCCGACTACGCTTTACAAATTATTCCGATAACCGCCG	I	C	Grn	NA	NA	NA	NA	NA	NA	chr14:56585042-56586234	Island	TTGGGCCGCCGCGGGCTGTGGGATCCCCGGCTGCGCTTTGCAAATTGTTCCGATGACCGC[CG]CGGGCCGCCGCAGCCCGAGAGCAGTGAACTGTGTGTGACCCGGGCCGGCCGGCCCTCCGC	GGGCTGTGGGATCCCCGGCTGCGCTTTGCAAATTGTTCCGATGACCGCCG	PELI2	NM_021255	Body				NA	14:55654627-55655987						PELI2;PELI2	ENST00000559044.1;ENST00000561019.1	5'UTR;5'UTR	chr14:56585345-56586815	3		NA		NA	NA	TRUE	NA	NA	lowMethylation
23	cg00009407	23	chr14	89290921	-	77657366	NA	ATAACCRAATTCTACTTACRATTATTTTTCTTTTTCCTATTCTCAAACRC		II			NA	NA	NA	NA	NA	NA	chr14:89290918-89291355	Island	AGGCAAGCCCTGTAGCCGAGTTCTGCTTGCGGTTGTTTTTCTTTTTCCTGTTCTCAGGCG[CG]CTGCGGGCACCTCTCGGACAAGGCCCCAGCCGTCGCGGGTTGCCGGGCAGAGTCGGACGC	CGCGCCTGAGAACAGGAAAAAGAAAAACAACCGCAAGCAGAACTCGGCTA	TTC8;TTC8;TTC8	NM_198310;NM_144596;NM_198309	TSS200;TSS200;TSS200				NA	14:88360643-88361135	14:89290252-89291832	Promoter_Associated	TTC8;TTC8;TTC8;TTC8;TTC8;TTC8;TTC8	ENST00000343648.6;ENST00000345383.5;ENST00000536576.1;ENST00000346301.4;ENST00000354441.6;ENST00000380656.2;ENST00000343648.6	5'UTR;TSS200;TSS200;TSS200;TSS200;TSS200;ExonBnd	TTC8;TTC8;TTC8;TTC8;TTC8;TTC8;TTC8;TTC8;TTC8;TTC8;TTC8;TTC8	ENST00000556077.1;ENST00000553718.1;ENST00000345383.5;ENST00000536576.1;ENST00000556567.1;ENST00000346301.4;ENST00000354441.6;ENST00000380656.2;ENST00000555057.1;ENST00000556651.1;ENST00000554686.1;ENST00000556077.1	5'UTR;TSS200;TSS200;TSS200;TSS200;TSS200;TSS200;TSS200;TSS200;TSS200;TSS200;ExonBnd	chr14:89290420-89291355	3		NA		NA	TRUE	TRUE	NA	NA	lowMethylation
24	cg00009412	24	chr2	118572392	-	82672960	NA	TATTAAACAAAATATCACACCTACCRATAAAACTCCTACRTAAAAAAATC		II			NA	NA	NA	NA	NA	NA	chr2:118572112-118572627	Island	TTCTAGGCACTTGTTGGGCAGAATGTCACACCTGCCGATGAAACTCCTGCGTAAGAAGAT[CG]AGAAGCGGAACCTCAAATTGCGGCAGCGGAACCTAAAGTTTCAGGGTGAGATGCGTTGAC	GTTGGGCAGAATGTCACACCTGCCGATGAAACTCCTGCGTAAGAAGATCG	DDX18	NM_006773	1stExon				NA	2:118288627-118289263	2:118571586-118572974	Promoter_Associated	DDX18;DDX18	ENST00000474694.1;ENST00000263239.2	TSS1500;1stExon	DDX18;DDX18	ENST00000474694.1;ENST00000263239.2	TSS1500;1stExon		NA	chr2:118571791-118573006	6	chr2:118571207-118574533	6	NA	TRUE	NA	NA	lowMethylation
25	cg00010046	25	chr16	88729480	+	76709321	NA	CCRTAAATAACTATAAAACTAAAATCACTACRCRATAAAACCATAACCTC		II			NA	NA	NA	NA	NA	NA	chr16:88729108-88730410	Island	GTACTTGATGACCGCGATGTTGACCGGCGCTGTACAAGTGACTGCCGCCAGCGGCTTCTC[CG]AGGCCATGGTCCCACCGCGCAGTGACCCCAGCTCCACAGCCACTTACGGCCCGCGATCCC	CGTAAGTGGCTGTGGAGCTGGGGTCACTGCGCGGTGGGACCATGGCCTCG	MGC23284;MGC23284;MVD	NR_024402;NR_024399;NM_002461	TSS1500;TSS1500;1stExon	high-CpG:87256956-87257048			NA	16:87256658-87257999	16:88729029-88730527	Promoter_Associated	MVD;RP5-1142A6.3;RP5-1142A6.3;RP5-1142A6.3;RP5-1142A6.3;MVD;MVD	ENST00000378400.1;ENST00000563261.1;ENST00000565633.1;ENST00000569786.1;ENST00000563475.1;ENST00000301012.3;ENST00000568709.1	5'UTR;TSS1500;TSS1500;TSS1500;TSS1500;1stExon;TSS200	MVD;MVD;MVD;RP5-1142A6.3;RP5-1142A6.3;RP5-1142A6.3;RP5-1142A6.3;MVD;MVD;MVD;MVD;MVD;MVD;MVD;MVD;MVD;MVD;MVD;MVD	ENST00000563785.1;ENST00000378400.1;ENST00000563463.1;ENST00000563261.1;ENST00000565633.1;ENST00000569786.1;ENST00000563475.1;ENST00000562741.1;ENST00000563463.1;ENST00000568133.1;ENST00000567064.1;ENST00000563785.1;ENST00000301012.3;ENST00000569177.1;ENST00000565610.1;ENST00000562741.1;ENST00000568709.1;ENST00000565842.1;ENST00000563170.1	3'UTR;5'UTR;3'UTR;TSS1500;TSS1500;TSS1500;TSS1500;3'UTR;1stExon;1stExon;1stExon;1stExon;1stExon;1stExon;1stExon;1stExon;TSS200;TSS200;TSS200		NA	chr16:88728460-88730764	6	chr16:88728523-88731886	6	NA	TRUE	NA	NA	lowMethylation
26	cg00010533	26	chr7	99063856	+	89803233	NA	TCATAACCTTCTAATAATTCCAAAATATTCRCAATTATAACCTACTTCCC		II			NA	NA	NA	NA	NA	NA	chr7:99063423-99063624	S_Shore	GCGCGAGGGCTGCTGGGTAGGGAATGCACGCCCCATCCAGGGGCGTAGAGCAGAGGCTCA[CG]GGAAGCAGGTCACAACTGCGAACACCCTGGAACTACTAGAAGGCCATGAAGCGAAGGGCG	CGGGAAGCAGGTCACAACTGCGAACACCCTGGAACTACTAGAAGGCCATG	ATP5J2-PTCD1;ATP5J2;ATP5J2;ATP5J2;ATP5J2	NM_001198879;NM_001039178;NM_004889;NM_001003714;NM_001003713	TSS200;TSS200;TSS200;TSS200;TSS200				NA	7:98901145-98901793	7:99063182-99064135	Unclassified	ATP5J2;ATP5J2;ATP5J2;PTCD1;ATP5J2;ATP5J2	ENST00000292475.3;ENST00000292475.3;ENST00000394186.3;ENST00000555673.1;ENST00000466753.1;ENST00000449683.1	1stExon;5'UTR;TSS200;TSS200;TSS200;TSS200	ATP5J2;ATP5J2;ATP5J2;PTCD1;PTCD1;PTCD1;ATP5J2;ATP5J2;ATP5J2;PTCD1	ENST00000292475.3;ENST00000292475.3;ENST00000394186.3;ENST00000451138.1;ENST00000430982.1;ENST00000555673.1;ENST00000466753.1;ENST00000449683.1;ENST00000485011.1;ENST00000437572.1	1stExon;5'UTR;TSS200;TSS200;TSS200;TSS200;TSS200;TSS200;TSS200;TSS200	chr7:99063700-99063915	3		NA		NA	NA	NA	NA	NA	lowMethylation
27	cg00010992	27	chr4	90032982	+	80611871	NA	CCTAAAATTAAAAAATCAAAAAAAAACCRTATTAACRAAAACCTCTCCCC		II			NA	NA	NA	NA	NA	NA	chr4:90031904-90033005	Island	GGCGGAATCCGGGCTCCCTCCGCGGGAGGAAAGACGTCCCGCGCTCTGAAGCTCGCCCAG[CG]GGGAGAGGCCCTCGCTAACACGGCTTCTCCCTGACCTCTTAATTTCAGGAGGTAGGCTCT	CGGGGAGAGGCCCTCGCTAACACGGCTTCTCCCTGACCTCTTAATTTCAG	TIGD2	NM_145715	TSS1500				NA	4:90250809-90252028			TIGD2;FAM13A	ENST00000317005.2;ENST00000502459.1	TSS1500;TSS1500	TIGD2;FAM13A	ENST00000317005.2;ENST00000502459.1	TSS1500;TSS1500	chr4:90031400-90033035	3		NA		NA	NA	TRUE	NA	NA	lowMethylation
28	cg00011122	28	chr16	11439027	-	44607856	NA	AAAACAATATAAAAATAAATAATCATACTCTATAAATAATCTACATCCAC		II			NA	NA	NA	NA	NA	NA	chr16:11439186-11439767	N_Shore	AACCTCAAAACAAGGCAATGTAAAGATGAATAATCATACTCTGTAGGTGATCTGCATCCA[CG]CCAAATTTTGAGATGCGTTGAAAGAGGAAGTTCTTTACCTCTCTGCCTTCAATTATTTAT	AGGCAATGTAAAGATGAATAATCATACTCTGTAGGTGATCTGCATCCACG	C16orf75	NM_152308	TSS1500				NA		16:11438603-11440065	Promoter_Associated	RMI2;RMI2;RP11-485G7.5;RP11-485G7.5;RP11-485G7.5;RP11-485G7.5	ENST00000312499.5;ENST00000576027.1;ENST00000572706.1;ENST00000572706.1;ENST00000572913.1;ENST00000572913.1	TSS1500;TSS1500;3'UTR;1stExon;1stExon;3'UTR	RMI2;RMI2;RP11-485G7.5;RP11-485G7.5;RP11-485G7.5;RP11-485G7.5	ENST00000312499.5;ENST00000576027.1;ENST00000572706.1;ENST00000572706.1;ENST00000572913.1;ENST00000572913.1	TSS1500;TSS1500;3'UTR;1stExon;1stExon;3'UTR	chr16:11438805-11439350	3		NA		NA	NA	TRUE	NA	NA	lowMethylation
29	cg00011247	29	chr8	64081001	-	81794470	48697915	AAAAAAAACCACAAAAAAAACACTAAAAATTAACACTCACTAACACCCCA	AAAAAAAACCGCAAAAAAAACGCTAAAAATTAACGCTCGCTAACGCCCCG	I	A	Red	NA	NA	NA	NA	NA	NA	chr8:64080674-64081766	Island	CGGAGCGGGATAGAAGGAAGCCGCAGAAAAGACGCTGAAAGTTGGCGCTCGCTGACGCCC[CG]ACGCGCTCCCTCCATGACGCATGCGCCCACCGGCCGTGAGCGCGGGTCCGGTCTCCGGTG	CGGGGCGTCAGCGAGCGCCAACTTTCAGCGTCTTTTCTGCGGCTTCCTTC	YTHDF3	NM_152758	TSS200				NA	8:64243097-64244320	8:64080135-64082056	Unclassified	YTHDF3	ENST00000521674.1	TSS200	YTHDF3;YTHDF3;YTHDF3;YTHDF3;YTHDF3;YTHDF3;YTHDF3;YTHDF3;YTHDF3;YTHDF3;YTHDF3;YTHDF3;YTHDF3	ENST00000523455.1;ENST00000517371.1;ENST00000524135.1;ENST00000518763.1;ENST00000518438.1;ENST00000517375.1;ENST00000521547.1;ENST00000523056.1;ENST00000434924.2;ENST00000521674.1;ENST00000522282.1;ENST00000519428.1;ENST00000542911.1	TSS1500;TSS1500;TSS1500;TSS1500;TSS1500;TSS1500;TSS1500;TSS1500;TSS1500;TSS200;TSS200;TSS200;TSS200	chr8:64080900-64081235	3		NA		NA	NA	TRUE	NA	NA	lowMethylation
30	cg00012199	30	chr14	21151024	+	89674823	NA	AAAAACTAAAACRATAAAACRCACACAATTCTAACTACRCAACTATAAAC		II			NA	NA	NA	NA	NA	NA	chr14:21150918-21151224	Island	GCGCAGGAAGTGAGGACATCAGGGAGCCCGGGCCTAAGCCTGGAGGCCCGCCCTCTCCGG[CG]TTCACAGTTGCGCAGTCAGAATTGTGTGCGTCCCACCGCCTCAGCCCCCAGTTCTCCGAC	GGGGCTGAGGCGGTGGGACGCACACAATTCTGACTGCGCAACTGTGAACG	ANG;RNASE4	NM_001145;NM_002937	TSS1500;TSS1500		chr14:21150605-21150605		NA	14:20220409-20221139	14:21150842-21151111	Promoter_Associated	RNASE4;ANG;RNASE4	ENST00000555835.1;ENST00000336811.6;ENST00000398001.3	TSS1500;TSS1500;TSS1500	RNASE4;ANG;RNASE4	ENST00000555835.1;ENST00000336811.6;ENST00000398001.3	TSS1500;TSS1500;TSS1500	chr14:21150505-21151230	3		NA		NA	TRUE	TRUE	NA	NA	lowMethylation
32	cg00012762	32	chr17	72744649	+	27805897	41760216	CAAACCAATAAAAAACTACAAACCTAAACACTCCAACCAAATAAACAACA	CGAACCAATAAAAAACTACAAACCTAAACGCTCCGACCGAATAAACGACG	I	C	Grn	NA	NA	NA	NA	NA	NA	chr17:72744428-72745952	Island	CGCCCGCCGCGGGGCGCCGCGCCGAGCGCAGGCCCCGCCCCGCGCGTTCCCAATGGCCGG[CG]CCGTTCACCCGGCCGGAGCGCCCAGGCCTGCAGCCCCCTATTGGCCCGCGGAGGTCCCCA	CGGGCCAATAGGGGGCTGCAGGCCTGGGCGCTCCGGCCGGGTGAACGGCG	SLC9A3R1	NM_004252	TSS200				NA	17:70256031-70257537	17:72744331-72746086	Promoter_Associated	SLC9A3R1;SLC9A3R1	ENST00000413388.1;ENST00000262613.4	TSS1500;TSS200	SLC9A3R1;SLC9A3R1	ENST00000413388.1;ENST00000262613.4	TSS1500;TSS200	chr17:72744545-72744830	3		NA		NA	NA	TRUE	NA	NA	lowMethylation
33	cg00013386	33	chr3	40498593	-	39634534	NA	CRACCAACRAAAAACATAACTTCTATACTCTTAACCCTAAATTACTAAAC		II			NA	NA	NA	NA	NA	NA	chr3:40498639-40499260	N_Shore	CAAATGGCATGCGACCAACGGAAGACATAGCTTCTGTACTCTTAACCCTAAATTACTAAG[CG]ATGACCCTCCTGCAGCTTTCTAATCCAAATCACCAAAAACAATCTCGCCGCCCAACTTTG	CGCTTAGTAATTTAGGGTTAAGAGTACAGAAGCTATGTCTTCCGTTGGTC	RPL14;RPL14	NM_001034996;NM_003973	TSS1500;TSS200				NA		3:40498251-40499279	Promoter_Associated	RPL14;RPL14;RPL14;RPL14	ENST00000537430.1;ENST00000396203.2;ENST00000416518.1;ENST00000338970.6	TSS1500;TSS1500;TSS1500;TSS200	RPL14;RPL14;RPL14;RPL14;RPL14;RPL14;RPL14;RPL14;RPL14	ENST00000537430.1;ENST00000396203.2;ENST00000416518.1;ENST00000435633.1;ENST00000479563.1;ENST00000465280.1;ENST00000481798.1;ENST00000338970.6;ENST00000465325.1	TSS1500;TSS1500;TSS1500;TSS1500;TSS1500;TSS1500;TSS1500;TSS200;TSS200	chr3:40498340-40498650	3		NA		NA	NA	NA	NA	NA	lowMethylation
35	cg00014285	35	chr2	200716175	-	89806838	NA	TAATCAAATCTTTACCTATTAATCATACACCAACAAAAAACTCTTCTCTC		II			NA	NA	NA	NA	NA	NA	chr2:200715388-200716067	S_Shore	TTGGCATCTAATGATCAGGTCTTTGCCTATTGATCATGCACCAGCAGGGGGCTCTTCTCT[CG]TTTCCTTGGAAGGGACACACGCACTCACACACACCCTTCTGGTAAATCCCCTCCTGGAGG	CGAGAGAAGAGCCCCCTGCTGGTGCATGATCAATAGGCAAAGACCTGATC							NA		2:200715323-200716432	Promoter_Associated	AC073043.2;AC073043.2;AC073043.2	ENST00000420922.2;ENST00000420128.1;ENST00000416668.1	TSS1500;TSS1500;TSS1500	AC073043.2;AC073043.2;AC073043.2	ENST00000420922.2;ENST00000420128.1;ENST00000416668.1	TSS1500;TSS1500;TSS1500	chr2:200715305-200716415	3		NA		NA	NA	TRUE	NA	NA	lowMethylation
36	cg00014327	36	chr6	57087284	+	52757567	NA	TAAAAATATAATAACTCTATAAACRAAACTCATACRAACCRTCATTAACC		II			NA	NA	NA	NA	NA	NA	chr6:57086396-57087311	Island	CAGTGGGGAGATCAGAGACGAGCAGGATCTCCTAGATCGTGAACTCTAGAAAAGAGAAAT[CG]GCCAATGACGGTCCGCATGAGTTTCGCCTACAGAGTTATCACACTTCCAGTGTCCTCAAA	CGGCCAATGACGGTCCGCATGAGTTTCGCCTACAGAGTTATCACACTTCC	RAB23;RAB23;RAB23;RAB23;RAB23;RAB23	NM_001278668;NM_183227;NM_016277;NM_001278666;NM_001278667;NR_103822	TSS1500;TSS1500;TSS200;TSS200;TSS200;TSS200				NA	6:57194997-57195321			RAB23;RAB23;RAB23	ENST00000468148.1;ENST00000344445.4;ENST00000317483.3	TSS1500;TSS1500;TSS1500	RAB23;RAB23;RAB23	ENST00000468148.1;ENST00000344445.4;ENST00000317483.3	TSS1500;TSS1500;TSS1500	chr6:57085980-57087495	3		NA		NA	NA	NA	NA	NA	lowMethylation
37	cg00015930	37	chr1	46921746	+	66777181	47639821	ACACCACAAACTAATAATAAATATATATCACTTTACACAACACACACTCA	ACGCCACGAACTAATAATAAATATATATCACTTTACACGACGCACACTCG	I	A	Red	NA	NA	NA	NA	NA	NA		OpenSea	TCATTTTCAATATCATTAATCCCAGACACTCTATTTTCCATGCCTGCGCAGCCAGGCCCC[CG]AGTGTGCGCCGTGTAAAGTGACACATATTCATCACCAGCTCGTGGCGCCGGCGCCGACGC	GCGCCACGAGCTGGTGATGAATATGTGTCACTTTACACGGCGCACACTCG							NA	1:46694319-46694449			LINC00505	ENST00000455247.1	5'UTR	LINC00505	ENST00000455247.1	5'UTR		NA		NA		NA	NA	TRUE	NA	NA	highMethylation
38	cg00016066	38	chr15	57210658	+	61670529	70734196	ACAAATAAACAAAACCCACAATCAAATAAAACAAAACAAAATTAAAACCA	ACGAATAAACAAAACCCGCGATCGAATAAAACGAAACGAAATTAAAACCG	I	A	Red	rs189458842	0.0151	NA	NA	NA	NA	chr15:57210226-57212005	Island	CGGCGAGCGGTCGGGGCCTGCTTCTCGAGGTGCCTGCGAGCGCCTCATGCCCCTCCCCAC[CG]GCCCCAACTCCGTCCCGCCTCACCCGACCGCGGGCTTTGTCCACCCGCCGCGGTGCGGCT	CGGCCCCAACTCCGTCCCGCCTCACCCGACCGCGGGCTTTGTCCACCCGC	TCF12;LOC145783;TCF12;TCF12;TCF12	NM_207037;NR_015419;NM_207038;NM_003205;NM_207036	TSS200;Body;TSS200;TSS200;TSS200	high-CpG:54997886-54998093			NA	15:54997519-54999431	15:57209998-57210985	Promoter_Associated	TCF12;TCF12;RP11-323F24.1;ZNF280D;TCF12;TCF12;TCF12;RP11-323F24.1;ZNF280D	ENST00000333725.5;ENST00000557843.1;ENST00000561122.1;ENST00000559000.1;ENST00000438423.2;ENST00000267811.5;ENST00000452095.2;ENST00000561122.1;ENST00000559000.1	TSS1500;TSS1500;1stExon;1stExon;TSS200;TSS200;TSS200;3'UTR;5'UTR	RP11-323F24.1;TCF12;TCF12;TCF12;RP11-323F24.1;RP11-323F24.1;ZNF280D;TCF12;RP11-323F24.1;TCF12;TCF12;TCF12;TCF12;RP11-323F24.1;ZNF280D	ENST00000560587.1;ENST00000558908.1;ENST00000333725.5;ENST00000557843.1;ENST00000560587.1;ENST00000561122.1;ENST00000559000.1;ENST00000557947.1;ENST00000559920.1;ENST00000561152.1;ENST00000438423.2;ENST00000267811.5;ENST00000452095.2;ENST00000561122.1;ENST00000559000.1	3'UTR;TSS1500;TSS1500;TSS1500;1stExon;1stExon;1stExon;TSS1500;TSS1500;TSS1500;TSS200;TSS200;TSS200;3'UTR;5'UTR	chr15:57210500-57210935	3		NA		NA	NA	TRUE	NA	NA	lowMethylation
42	cg00017441	42	chr19	18220973	+	94627934	14641904	AAAAACAAACACCTAACTAATACAACAAACTAAACACAAAAACTAAACCA	AAAAACAAACGCCTAACTAATACGACAAACTAAACGCGAAAACTAAACCG	I	C	Grn	NA	NA	NA	NA	NA	NA	chr19:18220764-18221445	Island	CCTGCGCGCAGGTGCGGAGCTGCGATCCCCGCCCCGAGGCGGAGCCAGCCCGGCCCCCAG[CG]GCCCAGCCCCCGCGTCTAGTCTGCCGCACCAGCCAGGCGTCTGTCCCTGCGTCCGTGTGT	CGGCCCAGCCCCCGCGTCTAGTCTGCCGCACCAGCCAGGCGTCTGTCCCT	MAST3	NM_015016	Body	high-CpG:18081390-18082392			NA	19:18081585-18082445	19:18220374-18221555	Promoter_Associated							chr19:18220405-18221495	3		NA		NA	NA	TRUE	NA	NA	lowMethylation
43	cg00019093	43	chr13	30424932	+	43680193	NA	AAAAAAAACTTTCCTTTCCTCRCAACTATTACTATAAAAAACRTAACTTC		II			NA	NA	NA	NA	NA	NA	chr13:30423921-30424941	Island	AAGTGTAGTCTACGAGGGTGGGGGGGGGAGGGAGCCGCCGAACGCCTCCTCACCCAGCTC[CG]AAGCCACGCCCCCCATAGCAACAGTTGCGAGGAAAGGAAAGCTCCCTTTCCCTTGCTTTG	AAGGGAGCTTTCCTTTCCTCGCAACTGTTGCTATGGGGGGCGTGGCTTCG	UBL3	NM_007106	TSS200				NA		13:30424253-30425050	Promoter_Associated	UBL3	ENST00000380680.4	TSS200	UBL3	ENST00000380680.4	TSS200	chr13:30424700-30425015	3		NA		NA	NA	TRUE	NA	NA	lowMethylation
44	cg00019137	44	chr19	41103107	-	29663920	22707924	AACAAAAACAAAAACAAAACCAAAACTAACCTAACCCACTAAACAAACCA	AACGAAAACAAAAACGAAACCGAAACTAACCTAACCCGCTAAACAAACCG	I	C	Grn	rs193301807	0.0183	NA	NA	NA	NA	chr19:41102845-41103281	Island	GGCGGGGGCGGGGGCGGGGGCAGGGGCGGGGCCGGGGCTAGCCTGACCCGCTGGACAGAC[CG]CCCGCCCGGAGCGGGACTCGGCGCCCGACACGATGCCGAGGCCTGGCACCAGCGGCCGCC	GGCGGGGGCAGGGGCGGGGCCGGGGCTAGCCTGACCCGCTGGACAGACCG	LTBP4;LTBP4	NM_001042544;NM_003573	TSS200;Body	high-CpG:45794895-45794989			NA	19:45794686-45796575	19:41103075-41103276	Unclassified_Cell_type_specific	LTBP4;LTBP4	ENST00000308370.7;ENST00000545697.1	TSS200;5'UTR	LTBP4;LTBP4	ENST00000308370.7;ENST00000545697.1	TSS200;5'UTR	chr19:41102860-41103135	3		NA		NA	NA	TRUE	NA	NA	lowMethylation
45	cg00019576	45	chr8	144337537	-	79640897	39768273	AAACAAAAACCATAATACATAACATCATAAACACACTACTAAATCCTACA	AAACAAAAACCGTAATACGTAACGTCGTAAACACACTACTAAATCCTACG	I	A	Red	NA	NA	NA	NA	NA	NA	chr8:144337536-144338585	Island	CAGGGTTGCCAAGAACAAGAACCGTAATACGTGACGTCGTAAGCACACTGCTGGATCCTA[CG]AACTGTGTGACCGTGTCAGCTCGCCCCGTGTCTGGTGTTAGTGAGATCAGAGCTCGCCCC	CGTAGGATCCAGCAGTGTGCTTACGACGTCACGTATTACGGTTCTTGTTC	ZFP41	NM_173832	3'UTR				NA	8:144408881-144409960			ZFP41;ZFP41	ENST00000330701.4;ENST00000522452.1	3'UTR;3'UTR	ZFP41;ZFP41	ENST00000330701.4;ENST00000522452.1	3'UTR;3'UTR		NA	chr8:144337128-144338006	6		NA	NA	TRUE	NA	NA	highMethylation
46	cg00019809	46	chr18	33647529	+	39643282	76801484	TTACAACAAAAAAAACAAAACATAAATCCCTATAACATCACTACCAACCA	TTACAACGAAAAAAACGAAACGTAAATCCCTATAACGTCACTACCGACCG	I	A	Red	NA	NA	NA	NA	NA	NA	chr18:33647065-33647665	Island	ACGCTCTCACCACGGCCGCCGCTTCATCCAAGACCGGCCGCAAACCAGCAAGATGGCGTC[CG]GCCGGCAGTGACGTCACAGGGACCCACGCCCCGCCCCTCCCGCTGCAAGCCCTGGGAAAA	CGGCCGGCAGTGACGTCACAGGGACCCACGCCCCGCCCCTCCCGCTGCAA	RPRD1A	NM_018170	TSS200	high-CpG:31901304-31901592			NA	18:31901073-31901633	18:33646120-33647988	Promoter_Associated	RPRD1A;RPRD1A;RPRD1A	ENST00000399022.2;ENST00000399022.2;ENST00000357384.4	1stExon;5'UTR;TSS200	RPRD1A;RPRD1A;RPRD1A	ENST00000399022.2;ENST00000399022.2;ENST00000357384.4	1stExon;5'UTR;TSS200	chr18:33647045-33647855	3		NA		NA	NA	TRUE	NA	NA	lowMethylation
48	cg00020807	48	chr14	95982444	-	66666207	NA	ACTTACCAAATTTACATAACCAAAAAACRTCTAAACRAAACTAAACATTC		II			NA	NA	NA	NA	NA	NA	chr14:95982498-95983533	N_Shore	GAGGTTGAGCTGCTTGCCAAGTTTGCATAGCCAAAAGGCGTCTGAACGAAACTGAGCATT[CG]GGGTTGGACTTCCCCTCTTCGCCGCCTGCTCTGCTCTCCCAGGCACTACTGAGCGCGCTC	CTTGCCAAGTTTGCATAGCCAAAAGGCGTCTGAACGAAACTGAGCATTCG							NA		14:95982258-95984185	Promoter_Associated	RP11-1070N10.3	ENST00000554161.1	TSS200	RP11-1070N10.3	ENST00000554161.1	TSS200	chr14:95982300-95982815	3		NA		NA	NA	NA	NA	NA	lowMethylation
49	cg00021944	49	chr10	104005240	-	79655898	NA	TTAAATAATCRAAATACTACTTTTCACRATACAAAACTATAATTAACTAC		II			NA	NA	NA	NA	NA	NA	chr10:104005139-104005592	Island	CCTTTATTCGATTGGATAGTCGGAATGCTACTTTTCACGGTGCAAAGCTATGATTGGCTG[CG]CGCGGCAGGGCTCGCGCAGTTACCAGGCAGCGGGCTAGACTGAGGCTAGTTACCACGTCA	TGGATAGTCGGAATGCTACTTTTCACGGTGCAAAGCTATGATTGGCTGCG	GBF1	NM_004193	TSS200				NA	10:103995130-103995582	10:104004636-104005780	Promoter_Associated	GBF1;RP11-242B12.5	ENST00000369983.3;ENST00000556056.1	TSS200;5'UTR	GBF1;RP11-242B12.5	ENST00000369983.3;ENST00000556056.1	TSS200;5'UTR	chr10:104004940-104005355	3		NA		NA	NA	TRUE	NA	NA	lowMethylation
50	cg00021945	50	chr19	52430920	+	42756862	40679275	AAACTCTAACCACCAACCACTAAAATCCCTCAAAACTAACTCCAAAAACA	AAACTCTAACCACCGACCACTAAAATCCCTCAAAACTAACTCCGAAAACG	I	C	Grn	NA	NA	NA	NA	NA	NA		OpenSea	GAGCCGTGGAGTTTGTGGGGGAAGCGGGAGCAAGTGGGAGTCGGGGTATTGGGGTTGGGG[CG]TCTCCGGAGTCAGCCCTGAGGGATCCCAGTGGTCGGTGGTCAGAGTCTGTCCAGAGCAAC	AGACTCTGACCACCGACCACTGGGATCCCTCAGGGCTGACTCCGGAGACG	ZNF613;ZNF613	NM_001031721;NM_024840	5'UTR;5'UTR				NA	19:57121792-57122733	19:52429898-52431083	Promoter_Associated	ZNF613;ZNF613	ENST00000293471.5;ENST00000391794.3	5'UTR;5'UTR	ZNF613;ZNF613	ENST00000293471.5;ENST00000391794.3	5'UTR;5'UTR	chr19:52430785-52431075	3		NA		NA	NA	TRUE	NA	NA	lowMethylation
51	cg00022138	51	chr20	42085879	+	71608246	NA	ATCTTTCTTAAAACCCTAACAACTTAACTCACTTATAAATTAAACTATCC		II			NA	NA	NA	NA	NA	NA	chr20:42085948-42087322	N_Shore	GGGCTGCCGGGTCTCGTCCACGCTCCCTTTTGAGCACCTACAGTGAGCGTAGGATTGCCA[CG]GATAGCCCAATCCACAAGTGAGTCAAGCTGCCAGGGCTCCAAGAAAGACCCATGGAGGGA	CGGATAGCCCAATCCACAAGTGAGTCAAGCTGCCAGGGCTCCAAGAAAGA	SFRS6	NM_006275	TSS1500				NA	20:41519216-41519681			SRSF6	ENST00000244020.3	TSS1500	SRSF6	ENST00000244020.3	TSS1500	chr20:42085765-42086575	3		NA		NA	NA	TRUE	NA	NA	lowMethylation
52	cg00022218	52	chr3	107241755	-	62668871	21721899	TTAAATATAACAAACCTCTTATTTAACTACACAACCTATCCATCACTACA	TTAAATATAACGAACCTCTTATTTAACTACGCGACCTATCCGTCACTACG	I	C	Grn	NA	NA	NA	NA	NA	NA	chr3:107241845-107242731	N_Shore	GTGTGCGTGTGTTTGGGTGTAACGGGCCTCTTGTTTGGCTGCGCGGCCTGTCCGTCACTG[CG]CGGGCCAATGGCAGGCTGCCTTATATAAAATGAGTGTTTTCAGTCTCTCCGGGTTGCATG	TTGGGTGTAACGGGCCTCTTGTTTGGCTGCGCGGCCTGTCCGTCACTGCG	BBX;BBX;BBX	NM_001142568;NM_001276286;NM_020235	TSS200;TSS200;TSS200				NA	3:108724426-108725421	3:107241556-107242147	Promoter_Associated	BBX;BBX;BBX;BBX	ENST00000325767.5;ENST00000402543.1;ENST00000325805.8;ENST00000416476.2	TSS200;TSS200;TSS200;TSS200	BBX;BBX;BBX;BBX;BBX;BBX;BBX;BBX;BBX;BBX	ENST00000454540.1;ENST00000431630.1;ENST00000325767.5;ENST00000402543.1;ENST00000325805.8;ENST00000474137.1;ENST00000485939.1;ENST00000427402.1;ENST00000416476.2;ENST00000456817.1	TSS1500;TSS1500;TSS200;TSS200;TSS200;TSS200;TSS200;TSS200;TSS200;TSS1500	chr3:107241660-107241935	3		NA		NA	NA	NA	NA	NA	lowMethylation
54	cg00022688	54	chr10	114136011	-	6627833	NA	CAAAAAATAAAATCCCCRAACACRTTAAAAAACCTAACATAACCTAACTC		II			rs74802221	0.012163	NA	NA	NA	NA		OpenSea	AAAATTAAAACCAGGAAGTGAAGTCCCCGAGCACGTTAGAAAGCCTGACATGGCCTGACT[CG]GGACAGCTCAGAGCAGGGCAGAACTGGGGACACTCTGGGCCGGCCTTCTGCCTGCATGGA	AGGAAGTGAAGTCCCCGAGCACGTTAGAAAGCCTGACATGGCCTGACTCG	ACSL5;ACSL5;ACSL5;ACSL5	NM_016234;NM_203379;NM_016234;NM_203380	5'UTR;5'UTR;1stExon;5'UTR	low-CpG:114125830-114126134			TRUE		10:114134365-114136516	Promoter_Associated	ACSL5;ACSL5;ACSL5;ACSL5;ACSL5;ACSL5;ACSL5;ACSL5	ENST00000356116.1;ENST00000356116.1;ENST00000354273.4;ENST00000354655.4;ENST00000393081.1;ENST00000433418.1;ENST00000354273.4;ENST00000479936.1	5'UTR;1stExon;1stExon;5'UTR;5'UTR;5'UTR;5'UTR;5'UTR	ACSL5;ACSL5;ACSL5;ACSL5;ACSL5;ACSL5;ACSL5;ACSL5	ENST00000356116.1;ENST00000356116.1;ENST00000354273.4;ENST00000354655.4;ENST00000393081.1;ENST00000433418.1;ENST00000354273.4;ENST00000479936.1	5'UTR;1stExon;1stExon;5'UTR;5'UTR;5'UTR;5'UTR;5'UTR	chr10:114134505-114136095	3		NA		NA	NA	TRUE	NA	NA	lowMethylation
55	cg00023132	55	chr3	69133948	-	72750573	NA	ACCACCTCCCTTCAAACAAAAAATTTCCRCTAATTACTTTCTATCATTTC		II			NA	NA	NA	NA	NA	NA	chr3:69134086-69134479	N_Shore	GAGAAGGCATTGCCACCTCCCTTCAGACAGGGGATTTCCGCTAGTTGCTTTCTGTCATTT[CG]TCTCTATTCTGCACTCAGTCCCTTGTTCTGTCTGGAGGTTCCTGTTTTCCTGTACCCAAC	CCACCTCCCTTCAGACAGGGGATTTCCGCTAGTTGCTTTCTGTCATTTCG	ARL6IP5	NM_006407	TSS200				NA		3:69133321-69134690	Promoter_Associated	ARL6IP5;ARL6IP5	ENST00000478935.1;ENST00000273258.3	TSS1500;TSS200	ARL6IP5;ARL6IP5;ARL6IP5;ARL6IP5;ARL6IP5	ENST00000484921.1;ENST00000478935.1;ENST00000470936.1;ENST00000485444.1;ENST00000273258.3	TSS1500;TSS1500;TSS1500;TSS1500;TSS200	chr3:69133465-69134195	3		NA		NA	NA	TRUE	NA	NA	lowMethylation
56	cg00023695	56	chr15	75230594	-	37721228	63602236	AAAAACAAACTATTAACCTCACATCCCACCTTATCTCTAATCAAATAACA	AAAAACAAACTATTAACCTCGCGTCCCGCCTTATCTCTAATCAAATAACG	I	T	Red	NA	NA	NA	NA	NA	NA	chr15:75229782-75230660	Island	CGGCGGCGCGCTGAGGACAAACTGTTAGCCTCGCGTCCCGCCTTGTCTCTGGTCAGGTGA[CG]TGCAGCTGCCATCCTGTAAGTAGGAATGGAGGCGAGGGAGGAGCAACCGACCGTGATCTT	GAGGACAAACTGTTAGCCTCGCGTCCCGCCTTGTCTCTGGTCAGGTGACG	COX5A	NM_004255	TSS200				NA	15:73016903-73017697	15:75229766-75230826	Promoter_Associated	COX5A;COX5A;COX5A;COX5A;COX5A;COX5A	ENST00000568517.1;ENST00000564811.1;ENST00000562233.1;ENST00000567270.1;ENST00000568783.1;ENST00000322347.6	TSS1500;TSS200;TSS200;TSS200;TSS200;TSS200	COX5A;COX5A;COX5A;COX5A;COX5A;COX5A	ENST00000568517.1;ENST00000564811.1;ENST00000562233.1;ENST00000567270.1;ENST00000568783.1;ENST00000322347.6	TSS1500;TSS200;TSS200;TSS200;TSS200;TSS200	chr15:75230325-75230695	3		NA		NA	NA	TRUE	NA	NA	lowMethylation
58	cg00024812	58	chr2	9564248	+	44720927	NA	TCACAACTTACCCTAACRCRCAAAAATCCRTACTTATACTAAATAAAAAC		II			NA	NA	NA	NA	NA	NA	chr2:9563126-9564282	Island	TGGAGTCGGAAAAAAAAAAGTTTTACGGGGCCACCGCTCGCTTTCGTACACGCTAAGAAG[CG]TTTTCACTTAGCACAAGCACGGATCTCTGCGCGTCAGGGCAAGCTGTGAGGGAGCCGGTG	CACAGCTTGCCCTGACGCGCAGAGATCCGTGCTTGTGCTAAGTGAAAACG	ITGB1BP1;ITGB1BP1;CPSF3	NM_022334;NM_004763;NM_016207	TSS1500;TSS1500;Body				NA	2:9479984-9481773			ITGB1BP1;ITGB1BP1;ITGB1BP1;ITGB1BP1;ITGB1BP1;ITGB1BP1;ITGB1BP1;CPSF3;CPSF3;CPSF3	ENST00000360635.3;ENST00000359712.3;ENST00000456913.2;ENST00000490426.1;ENST00000488451.1;ENST00000238091.4;ENST00000355346.4;ENST00000460593.1;ENST00000540142.1;ENST00000460593.1	TSS1500;TSS1500;TSS1500;TSS1500;TSS1500;TSS1500;TSS1500;1stExon;5'UTR;5'UTR	ITGB1BP1;ITGB1BP1;ITGB1BP1;ITGB1BP1;ITGB1BP1;ITGB1BP1;ITGB1BP1;ITGB1BP1;ITGB1BP1;ITGB1BP1;ITGB1BP1;ITGB1BP1;ITGB1BP1;ITGB1BP1;ITGB1BP1;CPSF3;CPSF3;CPSF3;CPSF3	ENST00000467606.1;ENST00000494563.1;ENST00000497105.1;ENST00000360635.3;ENST00000359712.3;ENST00000484735.1;ENST00000456913.2;ENST00000497031.1;ENST00000483795.1;ENST00000490426.1;ENST00000488451.1;ENST00000464228.1;ENST00000238091.4;ENST00000463190.1;ENST00000355346.4;ENST00000460593.1;ENST00000475482.1;ENST00000540142.1;ENST00000460593.1	TSS1500;TSS1500;TSS1500;TSS1500;TSS1500;TSS1500;TSS1500;TSS1500;TSS1500;TSS1500;TSS1500;TSS1500;TSS1500;TSS1500;TSS1500;1stExon;5'UTR;5'UTR;5'UTR	chr2:9563880-9564575	3		NA		NA	TRUE	TRUE	NA	NA	lowMethylation
59	cg00025138	59	chr14	71275917	-	4732947	36679907	AACACTCTAAAAAACTCCATAAAACAACCAATCCATAAAATACAAAACCA	AACGCTCTAAAAAACTCCATAAAACGACCGATCCATAAAATACGAAACCG	I	C	Grn	NA	NA	NA	NA	NA	NA	chr14:71275512-71276571	Island	AGGCAGCCGAGAAGCGCTCTGGAGGGCTCCATGGAGCGGCCGATCCATAGGGTGCGGGGC[CG]CCGCCGCCCGCAGGAGCCGCCGCCGCCTATTGTTCATGCGCCTCCGCAGAGCTGGGAGGA	AGCGCTCTGGAGGGCTCCATGGAGCGGCCGATCCATAGGGTGCGGGGCCG	MAP3K9	NM_033141	TSS200				NA	14:70345058-70346382			RP6-65G23.3;MAP3K9;MAP3K9;RP6-65G23.3;MAP3K9;MAP3K9;MAP3K9	ENST00000554032.1;ENST00000381250.4;ENST00000555993.2;ENST00000557691.1;ENST00000554752.2;ENST00000381250.4;ENST00000555993.2	TSS1500;1stExon;1stExon;TSS1500;TSS200;5'UTR;5'UTR	RP6-65G23.3;MAP3K9;MAP3K9;RP6-65G23.3;MAP3K9;MAP3K9;MAP3K9	ENST00000554032.1;ENST00000381250.4;ENST00000555993.2;ENST00000557691.1;ENST00000554752.2;ENST00000381250.4;ENST00000555993.2	TSS1500;1stExon;1stExon;TSS1500;TSS200;5'UTR;5'UTR	chr14:71274725-71276195	3		NA		NA	TRUE	TRUE	NA	NA	lowMethylation
60	cg00026119	60	chr12	124270439	+	22734916	49666271	CTTACTTAAACAAAATCCACAAATTAACCACTCAACAAACTCTCTCAACA	CTTACTTAAACAAAATCCGCAAATTAACCACTCGACAAACTCTCTCAACG	I	A	Red	NA	NA	NA	NA	NA	NA	chr12:124272128-124272585	N_Shore	CCGACACTACAACAAAGACGAGAGGATGATTCCGCTCATGGAGCGCATCGCCTGGGAAAT[CG]CTGAGAGAGTCTGCCGAGTGGTCAACCTGCGGACTTTGTTCAAGTAAGAAGCCATGGCGT	CGCTGAGAGAGTCTGCCGAGTGGTCAACCTGCGGACTTTGTTCAAGTAAG	DNAH10	NM_207437	Body				NA	12:122836257-122836409						DNAH10;DNAH10	ENST00000467219.1;ENST00000447853.2	5'UTR;5'UTR		NA		NA		NA	NA	TRUE	NA	NA	highMethylation
61	cg00026374	61	chr6	35464536	+	86649826	NA	AAAAACTAAATCCCCRAACTATTATCCAACCRAAACTAAAACCCCRAATC		II			NA	NA	NA	NA	NA	NA	chr6:35464056-35466269	Island	GGCGGGGGGCGGGGCTTCCCGGAGAGATTTTCCCCCTTCCCTCTAAACTTCCCGGCACCC[CG]ATCCGGGGCTCCAGCTCCGGCTGGACAATAGCTCGGGGACCCAGTCCCCCTCGAGTGTCG	GGGACTGGGTCCCCGAGCTATTGTCCAGCCGGAGCTGGAGCCCCGGATCG	TEAD3	NM_003214	5'UTR				NA	6:35572062-35574193			TEAD3;TEAD3;TEAD3	ENST00000402886.3;ENST00000338863.7;ENST00000373905.5	5'UTR;5'UTR;5'UTR	TEAD3;TEAD3;TEAD3	ENST00000402886.3;ENST00000338863.7;ENST00000373905.5	5'UTR;5'UTR;5'UTR	chr6:35463460-35465435	3		NA		NA	NA	TRUE	NA	NA	lowMethylation
62	cg00026853	62	chr16	30934156	-	83638391	76606327	TAAAATAATAAACAAAAACCAAAAAACTACAACTCCCATCAAACCATACA	TAAAATAATAAACGAAAACCGAAAAACTACAACTCCCGTCAAACCGTACG	I	C	Grn	NA	NA	NA	NA	NA	NA	chr16:30933637-30935774	Island	ATTGTCTCGACTTGAGATGATAGACGGGAGCCGGGAGACTGCAACTCCCGTCAGGCCGTG[CG]CCACTGGTGGGGGGGATTTCGAGACCACAGGCGGGCGAGGTGCCCAAGGTGGTGGAAAGC	TGAGATGATAGACGGGAGCCGGGAGACTGCAACTCCCGTCAGGCCGTGCG	NCRNA00095	NR_024348	Body	high-CpG:30841638-30841690			NA	16:30840586-30842266	16:30932328-30935161	Promoter_Associated	FBXL19;FBXL19-AS1;FBXL19	ENST00000338343.4;ENST00000563777.1;ENST00000471231.2	TSS1500;1stExon;TSS1500	FBXL19;FBXL19-AS1;FBXL19;FBXL19	ENST00000338343.4;ENST00000563777.1;ENST00000562798.1;ENST00000471231.2	TSS1500;1stExon;TSS1500;TSS1500	chr16:30933725-30934175	3		NA		NA	NA	TRUE	NA	NA	lowMethylation
63	cg00027808	63	chr12	49183319	-	18773141	76652369	CACCAAAAATCACCTTCCTTCCTATCAAAATCCCAAAAATTAAACCAACA	CACCGAAAATCGCCTTCCTTCCTATCAAAATCCCAAAAATTAAACCGACG	I	C	Grn	NA	NA	NA	NA	NA	NA	chr12:49183049-49183282	S_Shore	CCCCGCCCCGCCCACCGAGGGTCGCCTTCCTTCCTGTCAGGGTCCCAGGGGTTGGGCCGG[CG]CCCCGCGCCCACTCTTCATCCCCAATTCCTCCCTGCCCCTGCCCCAGCCCCAGCCCCCAC	CACCGAGGGTCGCCTTCCTTCCTGTCAGGGTCCCAGGGGTTGGGCCGGCG	LOC100506125;ADCY6;LOC100506125	NR_110019;NM_015270;NR_110020	Body;TSS1500;TSS200				NA	12:47468727-47469692	12:49183311-49184349	Unclassified	RP11-579D7.4;ADCY6;RP11-579D7.4	ENST00000547774.1;ENST00000550422.1;ENST00000549864.1	5'UTR;TSS1500;TSS200	RP11-579D7.4;ADCY6;RP11-579D7.4	ENST00000547774.1;ENST00000550422.1;ENST00000549864.1	5'UTR;TSS1500;TSS200	chr12:49181425-49184275	3		NA		NA	NA	NA	NA	NA	lowMethylation
64	cg00028455	64	chr6	126112406	-	6685497	NA	AAACRTAACCCCCTATAAACCTAAAAACCTCTACTTAAACTCRAAAAACC		II			NA	NA	NA	NA	NA	NA	chr6:126111537-126112480	Island	CTAATGGCGCTGGGCGTAGCCCCCTGTGAACCTGAAAACCTCTGCTTGAGCTCGGGAGGC[CG]AGCGGGGGCGAAGGAGAGATTGACCCTTCCCCGCCCACCCCTTGGGGGGCTCGTGGGGGT	CGGCCTCCCGAGCTCAAGCAGAGGTTTTCAGGTTCACAGGGGGCTACGCC	NCOA7;NCOA7	NM_181782;NM_001122842	5'UTR;5'UTR				NA	6:126153173-126154221	6:126112332-126113081	Promoter_Associated	NCOA7;NCOA7;NCOA7;NCOA7;RP11-73O6.4	ENST00000368357.3;ENST00000431092.2;ENST00000392477.2;ENST00000229634.9;ENST00000563385.1	5'UTR;5'UTR;5'UTR;5'UTR;5'UTR	NCOA7;NCOA7;NCOA7;NCOA7;NCOA7;RP11-73O6.4	ENST00000368357.3;ENST00000431092.2;ENST00000392477.2;ENST00000453302.1;ENST00000229634.9;ENST00000563385.1	5'UTR;5'UTR;5'UTR;5'UTR;5'UTR;5'UTR		NA	chr6:126110348-126113205	6	chr6:126110130-126113473	6	NA	TRUE	NA	NA	lowMethylation
65	cg00028757	65	chr6	31848498	-	75749361	78727347	CCTAACTCCTCCCCAATCCAAATATCTCAAAAACTAAAAAAAACAATACA	CCTAACTCCTCCCCAATCCGAATATCTCGAAAACTAAAAAAAACGATACG	I	T	Red	NA	NA	NA	NA	NA	NA		OpenSea	CTAGAGTCTCACCCTAGCTCCTCCCCAGTCCGGATGTCTCGGGAACTGAAGAAGGCGATG[CG]TGGAAATCGCAGGTCTTGGTGCAGCATGAAGACCCGGACGGGAATGATGTTGGGGTCACA	CGCATCGCCTTCTTCAGTTCCCGAGACATCCGGACTGGGGAGGAGCTAGG	EHMT2;EHMT2	NM_006709;NM_025256	Body;Body				NA				EHMT2	ENST00000480912.1	3'UTR	EHMT2;EHMT2;EHMT2;EHMT2	ENST00000478491.1;ENST00000461880.1;ENST00000494816.1;ENST00000480912.1	3'UTR;3'UTR;3'UTR;3'UTR		NA		NA		NA	NA	TRUE	NA	NA	highMethylation
66	cg00028870	66	chr3	138634861	-	18794163	NA	TTAAAACCAAAACAAACAATACCTCTATATTTAAAATAAAACTTCTTCAC		II			NA	NA	NA	NA	NA	NA	chr3:138634445-138634989	Island	GCACCAGGGTTTTGGGGCCAAAGCAAGCAGTGCCTCTGTGTTTGGGGTGGAGCTTCTTCA[CG]GTCTGTGAACACTACGCGCAAGCCCTCGGGCGCGGTATGGGCGAGTGCCCTGCCCTGGCG	TGGGGCCAAAGCAAGCAGTGCCTCTGTGTTTGGGGTGGAGCTTCTTCACG							NA	3:140116741-140117825	3:138633892-138635264	Promoter_Associated							chr3:138634340-138635055	3		NA		NA	NA	TRUE	NA	NA	lowMethylation
67	cg00028918	67	chr5	159200479	-	96679418	NA	ACAACAACCRAACTCTCRAAAACCTAAATAAATTATAATACACATCCACC		II			NA	NA	NA	NA	NA	NA	chr5:159200237-159200692	Island	CGGCGGCGGCGGCAGCAGCCGGGCTCTCGGGAGCCTGGGTGAATTATGATGCACATCCAC[CG]CGGCTGCTAAAAAAAGGGCAGTGACTCACCACCGGCCGCGGAAACTTCCACGAGCGCCGG	CAGCAGCCGGGCTCTCGGGAGCCTGGGTGAATTATGATGCACATCCACCG							NA	5:159132788-159133313	5:159200130-159200624	Unclassified							chr5:159200160-159200815	3		NA		NA	NA	TRUE	NA	NA	lowMethylation
68	cg00029353	68	chr12	52241041	-	68676146	NA	AATAAACTCCRAAAAAATCTAAAACTCCCTCTACAAAATCAAAAAATTTC		II			NA	NA	NA	NA	NA	NA	chr12:52240772-52242547	Island	TGGGATTTCGGGGTAGGCTCCGGGAGGGTCTGGGACTCCCTCTGCAGGGTCAGAGGGTTT[CG]CACCGTGGCATCTGCGGGCCCAGCCCACTCCAGAGACTGGGCGGCTCCACAGGGGAGGCC	GTAGGCTCCGGGAGGGTCTGGGACTCCCTCTGCAGGGTCAGAGGGTTTCG						DMR	NA	12:50526886-50529569			RP11-923I11.5	ENST00000562996.1	TSS1500	RP11-923I11.5	ENST00000562996.1	TSS1500	chr12:52240545-52242015	3		NA		NA	NA	TRUE	NA	NA	lowMethylation
69	cg00029822	69	chr15	75871730	+	69701872	40607844	TTATAAATAAAACACTCAATTTCTCAATAAAACCACAAAAAACTCAAACA	TTATAAATAAAACGCTCAATTTCTCAATAAAACCGCGAAAAACTCGAACG	I	A	Red	NA	NA	NA	NA	NA	NA	chr15:75870802-75871814	Island	GGAGCGAGGGAAACGCGCCCCCCTCCTGACTCACGGCCAACGCTGCGGCCGCCCCGCGGC[CG]CCCGAGCCCCCCGCGGCTCCATTGAGAAACTGAGCGTCTCATTCACAAGCTGGCGGCGAG	TTGTGAATGAGACGCTCAGTTTCTCAATGGAGCCGCGGGGGGCTCGGGCG	PTPN9	NM_002833	TSS200	high-CpG:73658162-73658877			NA	15:73657858-73659113	15:75871533-75872055	Promoter_Associated	PTPN9;CTD-2323K18.1	ENST00000306726.2;ENST00000568707.1	TSS200;3'UTR	PTPN9;CTD-2323K18.1;CTD-2323K18.1;CTD-2323K18.1	ENST00000306726.2;ENST00000566032.1;ENST00000565138.1;ENST00000568707.1	TSS200;3'UTR;3'UTR;3'UTR	chr15:75871525-75871935	3		NA		NA	NA	TRUE	NA	NA	lowMethylation
70	cg00030422	70	chr3	38080704	+	66675937	39669202	CTAAAAACCTCCACATTTTAAAACTCCTAATCTCCATAACAACCAAAACA	CTAAAAACCTCCGCGTTTTAAAACTCCTAATCTCCATAACAACCGAAACG	I	C	Grn	NA	NA	NA	NA	NA	NA	chr3:38080628-38081187	Island	AGAGAAAGGCAAGGCGGAAGGGGTGAGGCCGGAAGCCGAAGTGCCGCAGGGAGTTAGCGG[CG]TCTCGGTTGCCATGGAGACCAGGAGCTCCAAAACGCGGAGGTCTTTAGCGTCCCGGACCA	CTAAAGACCTCCGCGTTTTGGAGCTCCTGGTCTCCATGGCAACCGAGACG	DLEC1;DLEC1;DLEC1;DLEC1	NM_007335;NM_007337;NM_007337;NM_007335	5'UTR;5'UTR;1stExon;1stExon				TRUE	3:38055646-38056292	3:38080065-38082042	Promoter_Associated	DLEC1;DLEC1	ENST00000346219.3;ENST00000346219.3	5'UTR;1stExon	DLEC1;DLEC1;DLEC1	ENST00000452631.2;ENST00000440294.2;ENST00000440294.2	5'UTR;1stExon;5'UTR	chr3:38080540-38080790	3		NA		NA	NA	TRUE	NA	NA	lowMethylation
71	cg00030423	71	chr19	29704213	-	94613176	81656906	TAAAAAAACACTACATCAAAAAACAAAACTACAAACCATCACTAAAAACA	TAAAAAAACGCTACGTCGAAAAACGAAACTACAAACCGTCGCTAAAAACG	I	A	Red	rs149688333	0.0101	NA	NA	NA	NA	chr19:29703570-29704331	Island	GCGGGGCAAACTTGGAGAGGCGCTGCGTCGGGGGACGGGGCTACAAGCCGTCGCTGGGGG[CG]GGGCTTGCGGCCCACCTGTAGGTCCCGGTGCCACCTCGTCAGTGTCCCGAGAGATCCCCA	CGCCCCCAGCGACGGCTTGTAGCCCCGTCCCCCGACGCAGCGCCTCTCCA	UQCRFS1	NM_006003	TSS200				NA	19:34395411-34396155			UQCRFS1	ENST00000304863.3	TSS200	UQCRFS1	ENST00000304863.3	TSS200	chr19:29704005-29704375	3		NA		NA	NA	TRUE	NA	NA	lowMethylation
73	cg00030795	73	chr6	33422380	-	54685935	80710448	AATATCCAACAAAAAAACAACAACTTCCAATCTAAAACAAAACTATAACA	GATATCCGACGAAAAAACGACGACTTCCGATCTAAAACGAAACTATAACG	I	A	Red	rs144407262	0.0151	NA	NA	NA	NA	chr6:33422046-33422530	Island	GCACTTGGCGACGGTGTCCGGCGGGGAGGCGGCGGCTTCCGGTCTGGGACGGAGCTGTAG[CG]GCACTGTAACTGCGAGGGCAGCGCCGCGTGTGTAACGGCGGGGGCGTGTCGGCGGGAAGG	GGTGTCCGGCGGGGAGGCGGCGGCTTCCGGTCTGGGACGGAGCTGTAGCG	ZBTB9;ZBTB9	NM_152735;NM_152735	5'UTR;1stExon	high-CpG:33530297-33530404			NA	6:33529880-33530508	6:33420954-33422707	Promoter_Associated	ZBTB9;ZBTB9;ZBTB9;ZBTB9	ENST00000395064.2;ENST00000395064.2;ENST00000487326.1;ENST00000487326.1	1stExon;5'UTR;1stExon;5'UTR	ZBTB9;ZBTB9;ZBTB9;ZBTB9	ENST00000395064.2;ENST00000395064.2;ENST00000487326.1;ENST00000487326.1	1stExon;5'UTR;1stExon;5'UTR	chr6:33422140-33422390	3		NA		NA	NA	TRUE	NA	NA	lowMethylation
74	cg00031456	74	chr1	109234919	-	41666944	19729218	ATTAACCACCAACTCAACTTAAAACACTAAAATACATAACATCATATCCA	ATTAACCGCCAACTCAACTTAAAACGCTAAAATACGTAACGTCATATCCG	I	C	Grn	NA	NA	NA	NA	NA	NA	chr1:109234788-109235161	Island	TGAGCGTCTCTGATTGGCCGCCAGCTCAGCTTGGAACGCTGGGGTGCGTGGCGTCATATC[CG]CCGGGCCCGCCATCTTGTTCCCAGGGGCAGTTGGCGGAAGAGATCGAGCTCCCTGGCTGC	ATTGGCCGCCAGCTCAGCTTGGAACGCTGGGGTGCGTGGCGTCATATCCG	PRPF38B	NM_018061	TSS200	high-CpG:109036431-109036521			NA	1:109036170-109037224	1:109234349-109236361	Promoter_Associated	PRPF38B;PRPF38B;PRPF38B;PRPF38B	ENST00000370025.4;ENST00000370022.5;ENST00000467302.1;ENST00000370021.1	TSS200;TSS200;TSS200;TSS200	PRPF38B;PRPF38B;PRPF38B;PRPF38B	ENST00000370025.4;ENST00000370022.5;ENST00000467302.1;ENST00000370021.1	TSS200;TSS200;TSS200;TSS200	chr1:109234800-109236295	3		NA		NA	NA	TRUE	NA	NA	lowMethylation
75	cg00033457	75	chr8	74884507	-	73704205	41618198	CAACACACAAAAAATCCATACCTAATAAAACAAAAACACAAAATATATCA	CGACGCGCGAAAAATCCGTACCTAATAAAACGAAAACGCAAAATATATCG	I	C	Grn	NA	NA	NA	NA	NA	NA	chr8:74884234-74884602	Island	AGCCGCTTTCGGCGACGCGCGGGAGATCCGTACCTGGTGAGGCGAGGACGCAGAGTGTGT[CG]CTCACTTCCGTCTGGAGGTAGGGCGTAGCGCCCTACTCTTTTCCCCTATAGTAGGCCAGC	CGACGCGCGGGAGATCCGTACCTGGTGAGGCGAGGACGCAGAGTGTGTCG	TCEB1	NM_005648	TSS200	high-CpG:75046892-75047076			NA	8:75046450-75047715	8:74883690-74885475	Promoter_Associated	TMEM70;TCEB1;TCEB1;TCEB1;TCEB1;TCEB1;TCEB1;TCEB1	ENST00000523794.1;ENST00000284811.8;ENST00000523815.1;ENST00000520210.1;ENST00000522337.1;ENST00000518127.1;ENST00000520242.1;ENST00000518127.1	TSS1500;TSS200;TSS1500;TSS200;TSS200;1stExon;TSS200;5'UTR	TMEM70;TCEB1;TCEB1;TCEB1;TCEB1;TCEB1;TMEM70;TCEB1;TCEB1;TCEB1;TCEB1	ENST00000523794.1;ENST00000284811.8;ENST00000523815.1;ENST00000520210.1;ENST00000519021.1;ENST00000522337.1;ENST00000520167.1;ENST00000518127.1;ENST00000520242.1;ENST00000519082.1;ENST00000518127.1	TSS1500;TSS200;TSS1500;TSS200;TSS200;TSS200;TSS200;1stExon;TSS200;TSS200;5'UTR	chr8:74884380-74884775	3		NA		NA	NA	TRUE	NA	NA	lowMethylation
76	cg00034019	76	chr6	42018228	+	93682428	83772920	TATTCTAACATAATATACACAAACACAAAACACAATAAAACTTATAATCA	TATTCTAACGTAATATACGCGAACGCGAAACGCGATAAAACTTATAATCG	I	C	Grn	NA	NA	NA	NA	NA	NA	chr6:42018139-42018604	Island	CCAACCGACTGGGCTTCGGAAAACCAAGGGGCGCACGCCGCCCCGCCCCGCCCCGCCCCG[CG]ACTACAAGTCCCATCGCGCCCCGCGCTCGCGCACACTACGCCAGAACAAGATGGCCGACG	TGTTCTGGCGTAGTGTGCGCGAGCGCGGGGCGCGATGGGACTTGTAGTCG	TAF8	NM_138572	TSS200				NA	6:42126118-42126561	6:42017119-42018953	Promoter_Associated	TAF8;TAF8;TAF8;TAF8;TAF8;TAF8;CCND3	ENST00000465926.1;ENST00000482432.1;ENST00000372978.3;ENST00000494547.1;ENST00000472818.1;ENST00000482926.1;ENST00000511642.1	TSS1500;TSS1500;TSS200;TSS200;TSS200;TSS200;TSS200	TAF8;TAF8;TAF8;TAF8;TAF8;TAF8;TAF8;CCND3	ENST00000465926.1;ENST00000482432.1;ENST00000372978.3;ENST00000494547.1;ENST00000472818.1;ENST00000486070.1;ENST00000482926.1;ENST00000511642.1	TSS1500;TSS1500;TSS200;TSS200;TSS200;TSS200;TSS200;TSS200	chr6:42018140-42018650	3		NA		NA	NA	TRUE	NA	NA	lowMethylation
77	cg00034555	77	chr19	14202331	-	14793163	NA	CRCRCCRCAAATTTAAAAACCCCRAATCTAAAATCAAAAAACAATTTAAC		II			NA	NA	NA	NA	NA	NA		OpenSea	CGCCGAGGGGGCGCGCCGCAGATTTGGGGACCCCGAATCTGGGGTCAAAGGGCAGTTTGA[CG]CTCGTTTCTCCTGCGGGGCCGAAGGAGTGCCGGAATTTCAGCTAAACCCTGGTTACAAGG	GCGCCGCAGATTTGGGGACCCCGAATCTGGGGTCAAAGGGCAGTTTGACG	SAMD1	NM_138352	TSS1500				NA	19:14062499-14063433	19:14201417-14202557	Promoter_Associated	SAMD1;SAMD1	ENST00000533683.2;ENST00000541938.1	TSS1500;TSS1500	SAMD1;SAMD1;SAMD1	ENST00000533683.2;ENST00000541938.1;ENST00000269724.5	TSS1500;TSS1500;TSS1500	chr19:14201860-14203270	3		NA		NA	NA	TRUE	NA	NA	lowMethylation
78	cg00034650	78	chr17	76987444	-	39782849	20732149	ACACATAAATACCCAACACACATCAAATAATATTCTAAACCCCTTACACA	ACACGTAAATACCCAACACACGTCAAATAATATTCTAAACCCCTTACGCG	I	T	Red	NA	NA	NA	NA	NA	NA	chr17:76989642-76990039	N_Shelf	GCAACAAAACGGGCACGTGGGTGCCCAGCACACGTCAGGTGATGTTCTAAGCCCCTTGCG[CG]TACCCAGTCACTTACCGTTCACTGCAGCCCCGGGATGAGCTCTGCGATGAGCATCCTTTT	CGCGCAAGGGGCTTAGAACATCACCTGACGTGTGCTGGGCACCCACGTGC							NA	17:74498935-74499408										NA	chr17:76986366-76995571	6		NA	NA	TRUE	NA	NA	highMethylation
79	cg00035237	79	chr1	31538879	+	69749154	9601842	CCCTACTAACTATAATACTCAAAAACAAACTTCCAAAAACACAACAAACA	CCCTACTAACTATAATACTCGAAAACAAACTTCCGAAAACGCGACGAACG	I	C	Grn	NA	NA	NA	NA	NA	NA	chr1:31538412-31538938	Island	GGAGCTGGGCACGCGGGGTTGCGCCGGTGACGCTCCACCGAGTCTCGGACGCGCTCCTCG[CG]CCCGCCGCGCCCTCGGAAGCTTGCCCCCGAGCACCACAGCTAGCAGGGTTCGCGGACGGC	CGCCCGCCGCGCCCTCGGAAGCTTGCCCCCGAGCACCACAGCTAGCAGGG	PUM1;PUM1	NM_001020658;NM_014676	TSS1500;TSS1500				NA	1:31310524-31311521	1:31537678-31539185	Promoter_Associated	PUM1;PUM1;PUM1;PUM1;PUM1;PUM1;PUM1;PUM1	ENST00000373741.4;ENST00000440538.2;ENST00000423018.2;ENST00000424085.2;ENST00000257075.5;ENST00000373747.3;ENST00000543952.1;ENST00000373742.2	TSS200;TSS1500;TSS1500;TSS1500;TSS1500;TSS1500;TSS1500;TSS1500	PUM1;PUM1;PUM1;PUM1;PUM1;PUM1;PUM1;PUM1;PUM1;PUM1;PUM1	ENST00000373741.4;ENST00000526215.1;ENST00000480602.1;ENST00000440538.2;ENST00000423018.2;ENST00000424085.2;ENST00000257075.5;ENST00000373747.3;ENST00000543952.1;ENST00000525843.1;ENST00000373742.2	TSS200;TSS1500;TSS1500;TSS1500;TSS1500;TSS1500;TSS1500;TSS1500;TSS1500;TSS1500;TSS1500		NA	chr1:31536881-31539082	6	chr1:31534542-31539162	6	NA	TRUE	NA	NA	lowMethylation
80	cg00035249	80	chr1	228270481	-	44646914	40759558	AACCAACACCTAACTCAAAACAACAACCTCTAAAATAAAAACAAAAAACA	AACCAACGCCTAACTCGAAACAACAACCTCTAAAATAAAAACGAAAAACG	I	C	Grn	NA	NA	NA	NA	NA	NA	chr1:228269729-228271501	Island	TTGTGGGAGCAAAACCAACGCCTGGCTCGGAGCAGCAGCCTCTGAGGTGAGGGCGAGGGG[CG]CGGGCCGGTGTGGGCCGCAGAGACGTTGGAGCCGGCGGGGGCTGGGGACTGGCCTCGGGG	AACCAACGCCTGGCTCGGAGCAGCAGCCTCTGAGGTGAGGGCGAGGGGCG	ARF1;ARF1;ARF1;ARF1;ARF1	NM_001658;NM_001024226;NM_001024227;NM_001024228;NM_001024226	5'UTR;1stExon;TSS1500;TSS1500;5'UTR	high-CpG:226336991-226337460			NA	1:226336450-226338418	1:228269416-228270608	Unclassified	ARF1;ARF1;ARF1;ARF1;ARF1;ARF1	ENST00000541182.1;ENST00000540651.1;ENST00000478424.1;ENST00000272102.5;ENST00000542941.1;ENST00000478424.1	TSS1500;1stExon;1stExon;5'UTR;5'UTR;5'UTR	ARF1;ARF1;ARF1;ARF1;ARF1;ARF1;ARF1;ARF1;ARF1;ARF1;ARF1;ARF1;ARF1;ARF1	ENST00000477451.1;ENST00000478336.1;ENST00000469235.1;ENST00000473546.1;ENST00000482962.1;ENST00000470558.1;ENST00000473949.1;ENST00000540651.1;ENST00000478424.1;ENST00000272102.5;ENST00000542941.1;ENST00000477821.1;ENST00000470670.1;ENST00000478424.1	TSS1500;TSS1500;TSS1500;TSS1500;TSS1500;TSS200;TSS200;1stExon;1stExon;5'UTR;5'UTR;5'UTR;5'UTR;5'UTR		NA	chr1:228268895-228272853	6	chr1:228268812-228294687	6	NA	TRUE	NA	NA	lowMethylation
81	cg00035812	81	chr2	204193378	-	97651318	NA	ATTACTACRAAAACAACTACATACAAATACRAAACATCCCCAACTAAACC		II			NA	NA	NA	NA	NA	NA	chr2:204192655-204193740	Island	ACGGGTGGCCGATTACTGCGAGAACAACTACATACAGGTGCGAAGCATCCCCAGCTGGGC[CG]CGTCGGGGACCCCCCCGCCGGGGGCCGCGCGCCTCGGGGCGTGGGGCCGAGGCCGCCTCG	CGGCCCAGCTGGGGATGCTTCGCACCTGTATGTAGTTGTTCTCGCAGTAA	ABI2	NM_005759	Body				NA	2:203900935-203901915	2:204192414-204194197	Promoter_Associated	RP11-363J17.1;ABI2	ENST00000469747.2;ENST00000261016.6	3'UTR;5'UTR	RP11-363J17.1;ABI2;ABI2;ABI2	ENST00000469747.2;ENST00000261016.6;ENST00000494215.1;ENST00000376135.3	3'UTR;5'UTR;5'UTR;5'UTR	chr2:204192345-204194275	3		NA		NA	NA	TRUE	NA	NA	lowMethylation
83	cg00037058	83	chr2	178977341	+	34731598	29600162	CAACTCAAATATATACTTACTAATCACAAAAAAAATACAACTATTAAACA	CGACTCAAATATATACTTACTAATCACAAAAAAAATACGACTATTAAACG	I	A	Red	NA	NA	NA	NA	NA	NA	chr2:178977078-178977828	Island	AAGCTGGCAGCTCTGCGAGCGGCGGGGGCTTCCGCCCGGGCGTGGACAGCCTGGACGAAC[CG]CCCAACAGCCGCATCTTCCTTGTGATCAGCAAGTACACACCTGAGTCGGTGCTGAGGGAG	CGCCCAACAGCCGCATCTTCCTTGTGATCAGCAAGTACACACCTGAGTCG	RBM45	NM_152945	1stExon				NA	2:178685327-178686074	2:178976605-178978598	Promoter_Associated	RBM45	ENST00000286070.5	1stExon	RBM45;RBM45;RBM45	ENST00000424000.2;ENST00000286070.5;ENST00000424000.2	1stExon;1stExon;5'UTR		NA	chr2:178976741-178977953	6	chr2:178976350-178978557	6	NA	TRUE	NA	NA	lowMethylation
85	cg00037388	85	chr2	54951307	+	85689217	NA	AAAAAACCATAAAAAACTTAACAACTCTCATTAATCAACAACTCCAATCC		II			rs76162628	0.011729	NA	NA	NA	NA	chr2:54950394-54952488	Island	GCACTCCCTCCGACTGCACTAGTGCCTCGTTTCTTCCGAGTAAGACAATCTTTCATGATG[CG]GATTGGAGTTGCTGATCAATGAGAGCTGCTAAGTTCTTTATGGCTTTCTCGGTGAAGAGA	GAAAGCCATAAAGAACTTAGCAGCTCTCATTGATCAGCAACTCCAATCCG	EML6	NM_001039753	TSS1500				NA		2:54950308-54951656	Promoter_Associated	EML6	ENST00000356458.6	TSS1500	EML6;EML6;EML6	ENST00000356458.6;ENST00000496970.1;ENST00000491655.1	TSS1500;5'UTR;5'UTR	chr2:54951105-54951575	3		NA		NA	NA	TRUE	NA	NA	lowMethylation
86	cg00037450	86	chr21	45527029	-	92790276	88732398	CTAAAACACACCTAAAAAACACCCTACAATATAACTCCAAAATATAAACA	CTAAAACGCGCCTAAAAAACGCCCTACAATATAACTCCGAAATATAAACG	I	A	Red	NA	NA	NA	NA	NA	NA	chr21:45526956-45527813	Island	GCGCGCCCAGCGCTGGAGCGCGCCTAAGAGGCGCCCTGCAGTGTGGCTCCGGGGTGTGGG[CG]GGGCCCGGAGAAGGCCCCCGCCTTGGGAGGGGTTGGGCCTCGCGTTCAAACTCCGCCTCG	CTGGAGCGCGCCTAAGAGGCGCCCTGCAGTGTGGCTCCGGGGTGTGGGCG	PWP2	NM_005049	TSS200				NA	21:44351348-44352434	21:45526675-45527882	Promoter_Associated	PWP2	ENST00000291576.6	TSS200	PWP2;PWP2	ENST00000456705.1;ENST00000291576.6	TSS1500;TSS200	chr21:45526865-45527335	3		NA		NA	NA	TRUE	NA	NA	lowMethylation
87	cg00038239	87	chr17	42090466	+	25798127	51701290	ATACTCACACACAATTACCATCATCAACAACTTTCTTATATTAACCAACA	ATACTCGCGCACAATTACCATCATCGACGACTTTCTTATATTAACCAACG	I	A	Red	NA	NA	NA	NA	NA	NA	chr17:42091712-42091948	N_Shore	CCTGGCCGGTGGACTGCAGGGAGCGGCTGCGAGGTTTCCGGCGGTACAGCTCCCCAGCAC[CG]CTGGCCAACACAAGAAAGCCGCCGATGATGGCAACTGTGCGCGAGTACATACGGACCTAG	CGCTGGCCAACACAAGAAAGCCGCCGATGATGGCAACTGTGCGCGAGTAC	TMEM101	NM_032376	Body				NA										chr17:42090425-42090715	3		NA		NA	NA	TRUE	NA	NA	highMethylation
89	cg00039649	89	chr3	120068204	-	69622941	15772174	AACTCTACAACACCCCAAAACCTAAACCAAAAACTAAATCAAAAATAACA	AACTCTACGACGCCCCGAAACCTAAACCGAAAACTAAATCGAAAATAACG	I	C	Grn	rs10048964	0.104662	NA	NA	NA	NA	chr3:120067499-120068531	Island	CCAGAGGCCGGGAGCTCTGCGGCGCCCCGGAACCTGAACCGAGGGCTGAGTCGGAAGTGG[CG]CGGGCGGGCGCAAACCCTGCGCGCCTTGGCCGAGTCACGCGACGCGAGTCCTGGGGTGCG	AGCTCTGCGGCGCCCCGGAACCTGAACCGAGGGCTGAGTCGGAAGTGGCG	LRRC58	NM_001099678	TSS200	high-CpG:121550547-121551077			NA	3:121550190-121551250	3:120067126-120068951	Promoter_Associated	RP11-174O3.3;LRRC58	ENST00000494869.1;ENST00000295628.3	TSS200;TSS200	RP11-174O3.3;LRRC58	ENST00000494869.1;ENST00000295628.3	TSS200;TSS200	chr3:120068105-120068995	3		NA		NA	NA	NA	NA	NA	lowMethylation
90	cg00039793	90	chr10	120925308	+	2738425	9613534	AAAAAAACATAACCCATAAAAAAACTACACTCACCAAAACAATAAACACA	AAAAAAACGTAACCCGTAAAAAAACTACGCTCGCCGAAACAATAAACGCG	I	C	Grn	NA	NA	NA	NA	NA	NA	chr10:120924785-120925558	Island	CAGTTCCCGCCCCAGGCCCGCGCGCCCGACGTCCCGTGTCACAGCGCCTCGGGGCCCTTG[CG]CGCCCACTGTTCCGGCGAGCGCAGCTCTCCCACGGGCCACGTCCTCCCAACCCTGCTTGC	CGCGCCCACTGTTCCGGCGAGCGCAGCTCTCCCACGGGCCACGTCCTCCC	SFXN4	NM_213649	TSS200				TRUE	10:120914776-120915548	10:120924578-120925772	Promoter_Associated	SFXN4;SFXN4;SFXN4	ENST00000461438.1;ENST00000330036.6;ENST00000355697.2	TSS200;TSS200;TSS200	SFXN4;SFXN4;SFXN4;SFXN4;SFXN4;SFXN4	ENST00000466218.1;ENST00000461438.1;ENST00000330036.6;ENST00000355697.2;ENST00000419372.1;ENST00000369131.4	TSS200;TSS200;TSS200;TSS200;TSS1500;TSS1500	chr10:120924625-120925735	3		NA		NA	NA	TRUE	NA	NA	lowMethylation
91	cg00040008	91	chr4	166128394	-	5720471	NA	CTTCCCATCTCCCTAAATACAAACACAAATAAAAAAAATAACRTATACAC		II			NA	NA	NA	NA	NA	NA	chr4:166128385-166129255	Island	TTATGCCTACCCTTCCCATCTCCCTGGGTACAGGCACAAATGAAAAGAATAACGTGTACA[CG]CCCGCGAAGCAGAGCAGCAAGTGGATACCGAGCATTATTACGCCGTGCGTTCGGCCGCCC	TTCCCATCTCCCTGGGTACAGGCACAAATGAAAAGAATAACGTGTACACG	KLHL2	NM_007246	TSS1500				NA	4:166347844-166348833	4:166128071-166129904	Promoter_Associated	KLHL2;TMEM192	ENST00000226725.6;ENST00000506087.1	TSS1500;5'UTR	KLHL2;KLHL2;TMEM192	ENST00000226725.6;ENST00000511305.1;ENST00000506087.1	TSS1500;TSS1500;5'UTR	chr4:166127765-166128495	3		NA		NA	NA	TRUE	NA	NA	lowMethylation
92	cg00040569	92	chr19	44438813	-	84635578	NA	AAATAACTCCAAACRCCACCTATTAAATAATACACTCTTTCTTAAAAAAC		II			NA	NA	NA	NA	NA	NA	chr19:44439200-44439612	N_Shore	AAATCCACAGAGGATAACTCCAGACGCCACCTGTTGAGTGATGCACTCTTTCTTAAAAAA[CG]GGTCAGGCATAGTCCAAGAACAGCCTCCTTTCCTGCAGGAATCAGAAAGAAGAGCCAGGC	GATAACTCCAGACGCCACCTGTTGAGTGATGCACTCTTTCTTAAAAAACG							NA		19:44438780-44440262	Unclassified	ZNF45	ENST00000269973.4	5'UTR	ZNF45	ENST00000269973.4	5'UTR	chr19:44438325-44438875	3		NA		NA	NA	TRUE	NA	NA	lowMethylation
93	cg00040861	93	chr19	2328391	+	7625355	NA	CTTATCCAAATACATCRACAAAACRATCCRAATAAAATTCCAAAAAAACC		II			NA	NA	NA	NA	NA	NA	chr19:2328364-2329089	Island	CTGGGTTTATTTGAAATTTTTAAAGAGGGGGTACCGACAGCGGGAGCCTCCTCACCTTCG[CG]GCCTCCCTGGAACTTTACCCGGATCGTCTTGTCGATGTACTTGGACAAGTCCAAGATGCT	CGGCCTCCCTGGAACTTTACCCGGATCGTCTTGTCGATGTACTTGGACAA	LSM7;SPPL2B;SPPL2B	NM_016199;NM_152988;NM_001077238	Body;TSS1500;TSS1500				NA	19:2279365-2280361	19:2328209-2330090	Promoter_Associated	SPPL2B;LSM7	ENST00000382189.2;ENST00000252622.8	TSS1500;ExonBnd	SPPL2B;LSM7	ENST00000382189.2;ENST00000252622.8	TSS1500;ExonBnd	chr19:2328265-2328455	3		NA		NA	TRUE	TRUE	NA	NA	lowMethylation
94	cg00040945	94	chr15	83680531	-	96626898	54677923	TCTCATAACCACAAAACATACACAAATCTCTTTTATTCTAAAACAAACCA	TCTCGTAACCGCAAAACATACGCGAATCTCTTTTATTCTAAAACGAACCG	I	A	Red	NA	NA	NA	NA	NA	NA	chr15:83680007-83680532	Island	GGCGGGAGCGAGTCTCGTGGCCGCAGAACATGCGCGAGTCTCTTTTGTTCTGGAACGGGC[CG]AGCCCCAGGAAGTGGAGCTGCGGAGCTGAGGCCTCACCGTGTCTTGGCCCACCCTGCTCA	CGGCCCGTTCCAGAACAAAAGAGACTCGCGCATGTTCTGCGGCCACGAGA	C15orf40;C15orf40;C15orf40;C15orf40;C15orf40;C15orf40;C15orf40	NM_001160114;NR_027650;NM_144597;NM_001160113;NM_001160116;NM_001160115;NR_027649	TSS200;TSS200;TSS200;TSS200;TSS200;TSS200;TSS200				NA	15:81470994-81471842	15:83679334-83681098	Promoter_Associated	RP11-382A20.7;C15orf40;C15orf40;C15orf40;RP11-382A20.5	ENST00000570202.1;ENST00000538348.2;ENST00000513601.1;ENST00000304177.5;ENST00000566841.1	TSS1500;TSS200;TSS200;TSS200;5'UTR	RP11-382A20.7;C15orf40;C15orf40;C15orf40;C15orf40;C15orf40;C15orf40;C15orf40;C15orf40;C15orf40;RP11-382A20.5	ENST00000570202.1;ENST00000508990.2;ENST00000505341.1;ENST00000510873.2;ENST00000538348.2;ENST00000506912.2;ENST00000513601.1;ENST00000304177.5;ENST00000563387.1;ENST00000512638.1;ENST00000566841.1	TSS1500;TSS200;TSS200;TSS200;TSS200;TSS200;TSS200;TSS200;TSS1500;TSS1500;5'UTR	chr15:83680305-83680555	3		NA		NA	NA	TRUE	NA	NA	lowMethylation
95	cg00041328	95	chr17	3749806	+	46672873	NA	TAATAATCACTCAAAAAAATTAACTTTTAATACAACTTTAACCTCAAAAC		II			NA	NA	NA	NA	NA	NA	chr17:3749138-3749778	S_Shore	GCCTGCGGGAACTACGGAGCTTGGAGGAGACCGGGGTAGTCAAGGGTTACAATGTAGCTA[CG]CCTTGAGGCTAAAGCTGTACTAAAAGCCAACTTTCCTGAGTGATCACTATGGGCCAGACA	CGCCTTGAGGCTAAAGCTGTACTAAAAGCCAACTTTCCTGAGTGATCACT	C17orf85;C17orf85	NM_001114118;NM_018553	TSS1500;TSS1500				NA	17:3695853-3696556	17:3748539-3750363	Promoter_Associated	C17orf85;C17orf85	ENST00000158149.3;ENST00000389005.4	TSS1500;TSS1500	C17orf85;C17orf85	ENST00000158149.3;ENST00000389005.4	TSS1500;TSS1500	chr17:3749485-3749835	3		NA		NA	NA	TRUE	NA	NA	lowMethylation
96	cg00041401	96	chr1	114414408	-	71773529	NA	AAAAACTATAATTTACTAACTTCATCACAAACCCTAAAAAAAATTAATAC		II			NA	NA	NA	NA	NA	NA		OpenSea	CAGAGCATGCTGAAGGCTGTGGTTTACTGACTTCATCACAAGCCCTAGAGGAAATTAGTA[CG]TAACCACCTTCTGTGGTCACATAACACAGCCATCATCTCACTCCAGGGCCCTAGTGCCTT	CGTACTAATTTCCTCTAGGGCTTGTGATGAAGTCAGTAAACCACAGCCTT	PTPN22;PTPN22	NM_012411;NM_015967	TSS200;TSS200				TRUE		1:114414133-114414623	Promoter_Associated	PTPN22;PTPN22;PTPN22;PTPN22;PTPN22;RP5-1073O3.5	ENST00000528414.1;ENST00000538253.1;ENST00000460620.1;ENST00000534519.1;ENST00000359785.5;ENST00000419536.1	TSS200;TSS200;TSS200;TSS200;TSS200;5'UTR	PTPN22;PTPN22;PTPN22;PTPN22;PTPN22;PTPN22;PTPN22;PTPN22;RP5-1073O3.5	ENST00000484147.1;ENST00000528414.1;ENST00000538253.1;ENST00000532224.1;ENST00000460620.1;ENST00000534519.1;ENST00000529045.1;ENST00000359785.5;ENST00000419536.1	TSS200;TSS200;TSS200;TSS200;TSS200;TSS200;TSS200;TSS200;5'UTR	chr1:114414225-114414530	3		NA		NA	NA	TRUE	NA	NA	lowMethylation
97	cg00041759	97	chr11	66024941	+	57720861	56749277	AAACTACTCAAAAAATCAAACCCAAAAATACCTAATATAACACCATAACA	AAACTACTCGAAAAATCGAACCCGAAAATACCTAATATAACGCCATAACG	I	C	Grn	NA	NA	NA	NA	NA	NA	chr11:66024910-66026253	Island	TGTACTCCAGGAAGCCCAACCTTCTCCCTGCGCCTCAGTTTCTCCCGACGTCCTCGATGG[CG]CCATGGCGCCACACTAGGTACCTTCGGGTTCGACCTCCCGAGCAGCTCCACACGCTGAGG	CGCCATGGCGCCACACTAGGTACCTTCGGGTTCGACCTCCCGAGCAGCTC	KLC2;KLC2;KLC2;KLC2;KLC2	NM_001134776;NM_001134774;NM_001134775;NM_022822;NM_001134775	TSS200;TSS1500;5'UTR;TSS1500;1stExon	high-CpG:65781322-65781885			NA	11:65781264-65782792	11:66024667-66026557	Promoter_Associated	KLC2;KLC2;KLC2;KLC2;KLC2	ENST00000394067.2;ENST00000394078.1;ENST00000394066.2;ENST00000417856.1;ENST00000417856.1	TSS1500;TSS1500;TSS1500;1stExon;5'UTR	KLC2;KLC2;KLC2;KLC2;KLC2;KLC2;KLC2;KLC2	ENST00000394067.2;ENST00000394078.1;ENST00000461611.1;ENST00000475757.2;ENST00000394066.2;ENST00000531240.1;ENST00000531240.1;ENST00000526758.1	TSS1500;TSS1500;TSS1500;TSS1500;TSS1500;1stExon;5'UTR;TSS200		NA	chr11:66024128-66026507	6	chr11:66023560-66028018	6	NA	TRUE	NA	NA	lowMethylation
98	cg00041901	98	chr6	109703809	+	79722964	NA	TCCCAATTTTCTTAACTATAACACAATCRCTTTAAAAACCAAATTCCTTC		II			NA	NA	NA	NA	NA	NA	chr6:109702898-109704093	Island	GGGGCTCGGACGATACCAACGGGAATCCTACGGGGGGAAGCAGGGGAGTCGGGAGGAAGC[CG]AAGGAACCTGGCCCTCAAAGCGACTGTGCCACAGCCAAGAAAACTGGGAGCTTCTGCAAA	CCCAGTTTTCTTGGCTGTGGCACAGTCGCTTTGAGGGCCAGGTTCCTTCG	CD164;CD164;CD164;CD164;CD164	NM_001142401;NM_001142403;NM_006016;NM_001142404;NM_001142402	TSS200;TSS200;TSS200;TSS200;TSS200	high-CpG:109809597-109810715			NA	6:109809627-109810848	6:109703438-109704913	Promoter_Associated	CD164;CD164;CD164;CD164;CD164;CD164;RP11-425D10.10	ENST00000504373.1;ENST00000506649.1;ENST00000512821.1;ENST00000310786.4;ENST00000413644.2;ENST00000368961.5;ENST00000563105.1	TSS1500;TSS1500;TSS200;TSS200;TSS200;TSS200;TSS200	CD164;CD164;CD164;CD164;CD164;CD164;CD164;RP11-425D10.10	ENST00000504373.1;ENST00000506649.1;ENST00000512821.1;ENST00000512212.1;ENST00000275080.7;ENST00000413644.2;ENST00000368961.5;ENST00000563105.1	TSS1500;TSS1500;TSS200;TSS200;TSS200;TSS200;TSS200;TSS200	chr6:109702605-109704415	3		NA		NA	NA	TRUE	NA	NA	lowMethylation
99	cg00042335	99	chr10	70587154	-	74656260	91618369	CATCACCAAAAAACCAAATTAAACCCAAATATAAAAAACAAAACCAAACA	CATCGCCAAAAAACCGAATTAAACCCGAATATAAAAAACGAAACCGAACG	I	C	Grn	rs12268631	0.12747	NA	NA	NA	NA	chr10:70586917-70588209	Island	GGAAGTCGAGGGCATCGCCAGGGGGCCGAGTTGGGCCCGGGTGTGGAGAACGAAGCCGAA[CG]CTGGGCTCTGGATTCTCCTCCAGAGCGCTCCGCCGGCCTAAGCACGGCCGCCCCACCCCC	CATCGCCAGGGGGCCGAGTTGGGCCCGGGTGTGGAGAACGAAGCCGAACG	STOX1;STOX1;STOX1;STOX1;STOX1	NM_001130161;NM_152709;NM_001130159;NM_001130160;NM_001130162	TSS200;TSS200;TSS200;TSS200;TSS1500				NA	10:70256941-70258306	10:70586771-70587451	Promoter_Associated	STOX1;STOX1;STOX1	ENST00000399165.4;ENST00000421961.2;ENST00000298596.6	TSS1500;TSS1500;TSS200	STOX1;STOX1;STOX1	ENST00000399162.2;ENST00000421961.2;ENST00000298596.6	TSS1500;TSS1500;TSS200	chr10:70586805-70587390	3		NA		NA	NA	TRUE	NA	NA	lowMethylation
101	cg00042874	101	chr17	40830166	+	40647938	28738248	TAAAACCCTCCATCCAAAATCTCTAAAATCACCACTAAATCAACAACACA	TAAAACCCTCCATCCAAAATCTCTAAAATCGCCGCTAAATCAACAACGCG	I	C	Grn	NA	NA	NA	NA	NA	NA	chr17:40831682-40832452	N_Shore	AGGGGTTAACTCAGGCGCTAGGCGGCCGGGGCGGGGCCGCGGCCTCCGCGGGCGCGCGCG[CG]CGTTGCTGACTCAGCGGCGATTCCAGAGATCTTGGATGGAGGGTTCCAGGTCGGTCCCCA	TGGAACCCTCCATCCAAGATCTCTGGAATCGCCGCTGAGTCAGCAACGCG	PLEKHH3	NM_024927	TSS1500				NA	17:38083581-38084116	17:40830051-40830711	Promoter_Associated	PLEKHH3	ENST00000293349.5	TSS1500	PLEKHH3	ENST00000293349.5	TSS1500	chr17:40829940-40830610	3		NA		NA	NA	TRUE	NA	NA	lowMethylation
102	cg00043265	102	chr14	55738961	+	9765332	NA	AAATACTAATACCRAACAACTTTCRATTCAAATCCACTACRATTCCAAAC		II			NA	NA	NA	NA	NA	NA	chr14:55737940-55738999	Island	GGGCTCACGGAAGGGCCGGGGGGACCCGCAGGGTAGAAAAAGGAAGTTGTCTTCCACGAA[CG]CTTGGAATCGCAGTGGATTTGAATCGAAAGTTGTTCGGTATCAGCATTTTGCAATTTTAA	CGCTTGGAATCGCAGTGGATTTGAATCGAAAGTTGTTCGGTATCAGCATT	FBXO34;FBXO34;FBXO34	NM_152231;NM_017943;NM_152231	1stExon;5'UTR;5'UTR				NA		14:55737344-55739160	Promoter_Associated	RP11-665C16.6;FBXO34;FBXO34;RP11-665C16.6;FBXO34	ENST00000556183.1;ENST00000440021.1;ENST00000313833.4;ENST00000554650.1;ENST00000440021.1	TSS200;1stExon;5'UTR;TSS1500;5'UTR	RP11-665C16.6;FBXO34;FBXO34;FBXO34;FBXO34;FBXO34;RP11-665C16.6;FBXO34;FBXO34;FBXO34	ENST00000556183.1;ENST00000440021.1;ENST00000555087.1;ENST00000557647.1;ENST00000313833.4;ENST00000554940.1;ENST00000554650.1;ENST00000440021.1;ENST00000555087.1;ENST00000557647.1	TSS200;1stExon;1stExon;1stExon;5'UTR;5'UTR;TSS1500;5'UTR;5'UTR;5'UTR	chr14:55738305-55739090	3		NA		NA	NA	NA	NA	NA	lowMethylation
103	cg00044170	103	chr12	2986348	-	71746538	10624900	CAATTTATTCCACTATTTAAAATTAACACCAACAAAACATTAAAATCACA	CAATTTATTCCGCTATTTAAAATTAACGCCGACGAAACGTTAAAATCACG	I	T	Red	NA	NA	NA	NA	NA	NA	chr12:2985978-2986639	Island	CACCGGAGCTTTCAGTTTGTTCCGCTGTTTGAAATTGGCGCCGGCGGAGCGTTAAGGTCA[CG]TGACGGAACGTCGCCAATCGGCGCCGGCCTTGTCTCGGCATTCCGGGCTCGAAGGCTGTG	CAGTTTGTTCCGCTGTTTGAAATTGGCGCCGGCGGAGCGTTAAGGTCACG	FOXM1;FOXM1;C12orf32;C12orf32;C12orf32;FOXM1	NM_202003;NM_202002;NR_027363;NR_027364;NR_027365;NM_021953	TSS200;TSS200;TSS200;TSS200;TSS200;TSS200	high-CpG:2856356-2856876			NA	12:2856145-2857127	12:2984675-2987498	Promoter_Associated	FOXM1;C12orf32;C12orf32;C12orf32;TULP3;FOXM1;FOXM1	ENST00000342628.2;ENST00000461997.2;ENST00000464682.2;ENST00000489288.2;ENST00000535226.1;ENST00000361953.3;ENST00000359843.3	TSS200;TSS200;TSS200;TSS200;TSS200;TSS200;TSS1500	C12orf32;FOXM1;C12orf32;C12orf32;C12orf32;C12orf32;FOXM1;FOXM1	ENST00000536063.1;ENST00000342628.2;ENST00000538636.1;ENST00000464682.2;ENST00000489288.2;ENST00000366285.2;ENST00000361953.3;ENST00000359843.3	5'UTR;TSS200;TSS200;TSS200;TSS200;TSS200;TSS200;TSS1500	chr12:2986245-2986490	3		NA		NA	NA	TRUE	NA	NA	lowMethylation
104	cg00045275	104	chr1	43389643	+	82727430	NA	TCAAATTTTCCCRAAAACACTACATCRACTTATATTTCCTCCATCAAAAC		II			NA	NA	NA	NA	NA	NA	chr1:43389835-43390551	N_Shore	GTCCCCGCCCCCGCCCCCAATGTGGTGGAAAGACACTCAATTCCGGTACAGCGTGGAGAG[CG]CTTTGATGGAGGAAATACAAGCCGATGTAGTGTTCCCGGGAAAACCTGATCCAGAAGGCT	CAGGTTTTCCCGGGAACACTACATCGGCTTGTATTTCCTCCATCAAAGCG							NA	1:43162213-43162269									chr1:43389485-43389715	3		NA		NA	NA	TRUE	NA	NA	lowMethylation
105	cg00045607	105	chr1	161039690	+	13687888	NA	AATAAATTAAAAAACTACACTACTTCCTACCCCCTAAAACTAAACRAAAC		II			NA	NA	NA	NA	NA	NA		OpenSea	AGGACCCTGGCAAGAAATTGTGTCCTGTGTCTCGTGGCCCAGCCTGGCACTCGCCCTCCT[CG]CCCCGCTCAGCTTTAGGGGGCAGGAAGCAGTGCAGCTCCTTAACCCACTTCCTGTTAGAG	CGCCCCGCTCAGCTTTAGGGGGCAGGAAGCAGTGCAGCTCCTTAACCCAC	ARHGAP30;ARHGAP30;ARHGAP30;ARHGAP30	NM_181720;NM_001025598;NM_181720;NM_001025598	1stExon;5'UTR;5'UTR;1stExon	low-CpG:159305854-159306397			TRUE		1:161039416-161040257	Promoter_Associated	ARHGAP30;ARHGAP30;ARHGAP30;ARHGAP30;ARHGAP30;ARHGAP30;ARHGAP30	ENST00000368013.3;ENST00000368017.1;ENST00000368015.1;ENST00000368013.3;ENST00000368015.1;ENST00000368016.3;ENST00000368017.1	1stExon;1stExon;1stExon;5'UTR;5'UTR;TSS1500;5'UTR	ARHGAP30;ARHGAP30;ARHGAP30;ARHGAP30;ARHGAP30;ARHGAP30;ARHGAP30;ARHGAP30;ARHGAP30;ARHGAP30;ARHGAP30;ARHGAP30	ENST00000471492.2;ENST00000368013.3;ENST00000368017.1;ENST00000368015.1;ENST00000471492.2;ENST00000368013.3;ENST00000368015.1;ENST00000490279.1;ENST00000368016.3;ENST00000461003.1;ENST00000368018.2;ENST00000368017.1	1stExon;1stExon;1stExon;1stExon;5'UTR;5'UTR;5'UTR;TSS200;TSS1500;TSS200;TSS1500;5'UTR	chr1:161039640-161039935	3		NA		NA	NA	TRUE	NA	NA	lowMethylation
106	cg00046041	106	chr16	21531503	+	31653984	97731428	CCTACAAAAAAACATCACACTACTCAAAAACATAACCATCATCATAATCA	CCTACAAAAAAACATCACGCTACTCAAAAACGTAACCGTCATCGTAATCG	I	C	Grn	NA	NA	NA	NA	NA	NA	chr16:21531112-21532123	Island	GCGAGCCTGCCTCCTTGAGCACGCCCGTGGGCGTCACGAAGATGCCCGAGCTCATGATGG[CG]ACCACGATGACGGCCACGCCCTTGAGTAGCGTGATGTTCCCCTGCAGGGTCACGCCCTCG	CCTGCAGGGGAACATCACGCTACTCAAGGGCGTGGCCGTCATCGTGGTCG	SLC7A5P2	NR_002594	Body	high-CpG:21438816-21439385			NA	16:21438305-21440757	16:21531319-21532113	Promoter_Associated				CTD-2547E10.2;CTD-2547E10.2;CTD-2547E10.2;CTD-2547E10.2	ENST00000522841.2;ENST00000435197.2;ENST00000437413.2;ENST00000522841.2	1stExon;TSS200;TSS200;3'UTR	chr16:21531425-21531655	3		NA		NA	NA	TRUE	NA	NA	lowMethylation
107	cg00046710	107	chr9	140135483	+	85684527	NA	CTAACRCCRCAATACTCCRTCCATTAAATATTTCAAATAATTAATTTACC		II			NA	NA	NA	NA	NA	NA	chr9:140134706-140136568	Island	GAAGCAGCGCAGCCAATAGCGCCAGCCTGGCGGCGTGCTCCCGGCAGCCAGCCAATGAGA[CG]GCAAATCAATCATTTGAAACACCCAATGGACGGAGCACTGCGGCGCCAGGAGGGGGATTG	CGGCAAATCAATCATTTGAAACACCCAATGGACGGAGCACTGCGGCGCCA	TUBB4B	NM_006088	TSS1500				NA	9:139254528-139256643	9:140133515-140136042	Promoter_Associated	TUBB4B	ENST00000340384.4	TSS200	TUBB4B	ENST00000340384.4	TSS200	chr9:140134540-140135810	3		NA		NA	NA	NA	NA	NA	lowMethylation
110	cg00049914	110	chr6	42952033	+	6749390	NA	AAAAAAACCCAAACTTAACTAAAAAAACTACACTCCAACRTCTACTATAC		II			NA	NA	NA	NA	NA	NA		OpenSea	TGAGAGCCTTTAGAAGGAAAGAGCAGGGCTCCAAGCGCCGCGAAGAATGGCCGAGGCCGA[CG]CACAGCAGACGCTGGAGTGCAGCCCTCCTAGCCAAGCTTGGGTTTCCCCTTATCCCCGCC	CGCACAGCAGACGCTGGAGTGCAGCCCTCCTAGCCAAGCTTGGGTTTCCC	PPP2R5D;PPP2R5D;PPP2R5D;PPP2R5D	NM_180977;NM_006245;NM_001270476;NM_180976	TSS1500;TSS1500;TSS1500;TSS1500				NA	6:43059986-43060145	6:42951656-42952876	Promoter_Associated	PPP2R5D;PPP2R5D;PPP2R5D;PPP2R5D;PPP2R5D	ENST00000485511.1;ENST00000394110.3;ENST00000472118.1;ENST00000541610.1;ENST00000461010.1	TSS1500;TSS1500;TSS1500;TSS1500;TSS1500	PPP2R5D;PPP2R5D;PPP2R5D;PPP2R5D;PPP2R5D;PPP2R5D	ENST00000485511.1;ENST00000394110.3;ENST00000472118.1;ENST00000541610.1;ENST00000230402.6;ENST00000461010.1	TSS1500;TSS1500;TSS1500;TSS1500;TSS1500;TSS1500	chr6:42952020-42952355	3		NA		NA	NA	NA	NA	NA	lowMethylation
111	cg00050625	111	chr11	123300871	-	27628863	52717220	AAATCAAATCCCTCCCCAAAAAAATCCATATACAATTACACTAACAATCA	AAATCGAATCCCTCCCCGAAAAAATCCGTATACAATTACACTAACGATCG	I	C	Grn	NA	NA	NA	NA	NA	NA	chr11:123301049-123302149	N_Shore	GCCTTTACTTGGAGGTCGAGTCCCTCCCCGAGGGAATCCGTGTACAGTTACACTAGCGGT[CG]CTGCCAGTGCTAGCCCATTCAGGATAGCCCCCCTCACCCCGCCCCCAGCCCCCGCTCCTC	AGGTCGAGTCCCTCCCCGAGGGAATCCGTGTACAGTTACACTAGCGGTCG				high-CpG:122806050-122807153			NA		11:123300549-123302246	Promoter_Associated	AP000783.1	ENST00000533341.1	TSS200	AP000783.1	ENST00000533341.1	TSS200	chr11:123300665-123300935	3		NA		NA	NA	NA	NA	NA	lowMethylation
112	cg00052422	112	chr3	41240987	-	44661829	72746149	AACAAAATACAACAACTTCTACACAACTTATAAAAACTCCTTATACAACA	GACAAAATACAACGACTTCTACGCGACTTATAAAAACTCCTTATACGACG	I	C	Grn	NA	NA	NA	NA	NA	NA	chr3:41240162-41241631	Island	TGCGCCGGTGGCGGCAGGATACAGCGGCTTCTGCGCGACTTATAAGAGCTCCTTGTGCGG[CG]CCATTTTAAGCCTCTCGGTCTGTGGCAGCAGCGTTGGCCCGGCCCCGGGAGCGGAGAGCG	CGCCGCACAAGGAGCTCTTATAAGTCGCGCAGAAGCCGCTGTATCCTGCC	CTNNB1;CTNNB1;CTNNB1;CTNNB1;CTNNB1;CTNNB1	NM_001904;NM_001098209;NM_001098209;NM_001904;NM_001098210;NM_001098210	5'UTR;1stExon;5'UTR;1stExon;1stExon;5'UTR	high-CpG:41215926-41216058			NA	3:41215167-41216635			CTNNB1;CTNNB1;CTNNB1;CTNNB1;CTNNB1;CTNNB1;CTNNB1;CTNNB1	ENST00000396185.3;ENST00000396183.3;ENST00000349496.5;ENST00000453024.1;ENST00000405570.1;ENST00000396183.3;ENST00000349496.5;ENST00000453024.1	TSS200;1stExon;1stExon;1stExon;5'UTR;5'UTR;5'UTR;5'UTR	CTNNB1;CTNNB1;CTNNB1;CTNNB1;CTNNB1;CTNNB1;CTNNB1;CTNNB1;CTNNB1;CTNNB1;CTNNB1;CTNNB1	ENST00000450969.1;ENST00000396185.3;ENST00000396183.3;ENST00000349496.5;ENST00000453024.1;ENST00000426215.1;ENST00000405570.1;ENST00000433400.1;ENST00000431914.1;ENST00000396183.3;ENST00000349496.5;ENST00000453024.1	TSS1500;TSS200;1stExon;1stExon;1stExon;5'UTR;5'UTR;5'UTR;5'UTR;5'UTR;5'UTR;5'UTR	chr3:41240080-41241115	3		NA		NA	NA	TRUE	NA	NA	lowMethylation
115	cg00054706	115	chr2	68289972	-	17709256	NA	AATACTACCCCAACRAAAAACTATAAAAAACTACATTCCTAAAAAACTAC		II			NA	NA	NA	NA	NA	NA		OpenSea	GACCTGCCAACAATGCTGCCCCAACGAAGAGCTGTGAGAGACTGCATTCCTGGAAGGCTA[CG]CAGCCAAACTCCGATTTTCTCAGTCTGCCCAGAGGATGACAGGGGAATCCCAGGAGAGGA	ATGCTGCCCCAACGAAGAGCTGTGAGAGACTGCATTCCTGGAAGGCTACG	C1D;C1D	NM_006333;NM_173177	5'UTR;5'UTR				NA	2:68143440-68143825	2:68289553-68290761	Promoter_Associated	C1D;C1D;C1D;C1D;C1D	ENST00000470189.2;ENST00000355848.3;ENST00000409302.1;ENST00000410067.3;ENST00000407324.1	3'UTR;5'UTR;5'UTR;5'UTR;5'UTR	C1D;C1D;C1D;C1D;C1D;C1D	ENST00000485709.1;ENST00000470189.2;ENST00000355848.3;ENST00000409302.1;ENST00000410067.3;ENST00000407324.1	3'UTR;3'UTR;5'UTR;5'UTR;5'UTR;5'UTR	chr2:68289805-68290295	3		NA		NA	TRUE	TRUE	NA	NA	lowMethylation
117	cg00055848	117	chr2	62422984	-	60647939	NA	ACTAAATTTCATTAATATTTTTAAAACTACCAAACATTTCCAAAAAAATC		II			NA	NA	NA	NA	NA	NA	chr2:62422191-62424458	Island	CGGAGGCTGGAGCTGAGTTTCATTAGTGTTTTTGGAGCTGCCAGGCATTTCCAGGGGGGT[CG]CCTTCCTAGAGGCCCCCTTTCCCCAGCTTAACCCTCGGCTTTGCAGGAGGGTGCGTGGGG	CTGAGTTTCATTAGTGTTTTTGGAGCTGCCAGGCATTTCCAGGGGGGTCG	B3GNT2	NM_006577	TSS1500				NA	2:62275388-62277613			B3GNT2	ENST00000301998.4	TSS1500	B3GNT2	ENST00000301998.4	TSS1500	chr2:62422360-62424695	3		NA		NA	NA	TRUE	NA	NA	lowMethylation
119	cg00058771	119	chr10	103347979	-	97713588	NA	ACCCRAAAATAAACAAAAATAAACCACTTACCAACAAAACCAATAAAAAC		II			NA	NA	NA	NA	NA	NA	chr10:103347679-103348215	Island	CCAAGCTAGTCACCCGGGGGTGGGCAGGAATAGACCACTTACCAGCAGAGCCAATGAGAG[CG]GACGAAGGGGGGAAGGAGGGCAAATGGCCAGAATAGCTTCCGAGTCAGCCGGAAGTGACC	CCCGGGGGTGGGCAGGAATAGACCACTTACCAGCAGAGCCAATGAGAGCG	POLL;RP11-529I10.4	NM_013274;NM_015448	TSS200;TSS200	high-CpG:103337873-103338030			NA	10:103337583-103338260	10:103347339-103348987	Promoter_Associated	POLL;POLL;POLL;POLL;POLL;POLL;DPCD;DPCD;POLL;DPCD;POLL;POLL;POLL;POLL;POLL;DPCD	ENST00000370172.1;ENST00000436284.2;ENST00000370174.1;ENST00000370162.3;ENST00000370169.1;ENST00000370162.3;ENST00000370151.4;ENST00000370147.1;ENST00000339310.3;ENST00000370148.2;ENST00000370172.1;ENST00000436284.2;ENST00000370174.1;ENST00000299206.4;ENST00000456836.2;ENST00000470165.1	5'UTR;5'UTR;5'UTR;5'UTR;TSS1500;1stExon;TSS200;TSS200;TSS200;TSS200;1stExon;1stExon;1stExon;TSS200;TSS200;5'UTR	POLL;POLL;POLL;POLL;POLL;POLL;POLL;POLL;POLL;POLL;POLL;POLL;POLL;POLL;POLL;DPCD;DPCD;POLL;DPCD;POLL;POLL;POLL;POLL;POLL;POLL;POLL;POLL;POLL;DPCD	ENST00000470140.1;ENST00000461587.1;ENST00000370172.1;ENST00000436284.2;ENST00000429502.1;ENST00000413344.1;ENST00000430045.1;ENST00000370174.1;ENST00000370162.3;ENST00000454524.1;ENST00000426919.1;ENST00000415897.1;ENST00000370169.1;ENST00000430045.1;ENST00000370162.3;ENST00000370151.4;ENST00000370147.1;ENST00000339310.3;ENST00000370148.2;ENST00000470140.1;ENST00000413344.1;ENST00000429502.1;ENS…	3'UTR;3'UTR;5'UTR;5'UTR;5'UTR;5'UTR;5'UTR;5'UTR;5'UTR;TSS1500;TSS1500;TSS1500;TSS1500;1stExon;1stExon;TSS200;TSS200;TSS200;TSS200;1stExon;1stExon;1stExon;1stExon;1stExon;1stExon;1stExon;TSS200;TSS200;5'UTR	chr10:103347920-103348135	3		NA		NA	NA	TRUE	NA	NA	lowMethylation
120	cg00059240	120	chr10	3155604	-	60692569	25803148	TTTTACAAACCAATTACAACATAACTATCATCAACATAAAAACACCCACA	TTTTACAAACCAATTACAACGTAACTATCATCAACGTAAAAACACCCGCG	I	A	Red	NA	NA	NA	NA	NA	NA		OpenSea	ACCTGCCTTCTGTTTTGCAGACCAATTGCAACGTAGCTGTCATCAACGTGGGGGCACCCG[CG]GCTGGGATGAACGCAGCCGTACGCTCAGCTGTGCGCGTGGGCATTGCCGACGGCCACAGG	CGCGGGTGCCCCCACGTTGATGACAGCTACGTTGCAATTGGTCTGCAAAA	PFKP	NM_002627	Body				NA	10:3145125-3145672						PFKP	ENST00000413079.1	TSS200	chr10:3155540-3155835	3		NA		NA	NA	TRUE	NA	NA	highMethylation
121	cg00059424	121	chr22	30988148	-	16778205	NA	ACAAACTTTTCTATAATCACCCTAATAACRATTCATTAACTATAAACCTC		II			NA	NA	NA	NA	NA	NA	chr22:30987605-30988384	Island	AACGTGGATATACAGGCTTTTCTGTAATCACCCTGATGACGATTCATTGACTGTGAGCCT[CG]TTGCATGTTGGGACGGAGAGGGGCGGAAGGCTTAGGGACAGCGCGGTGCCTTCTGGGATG	CGAGGCTCACAGTCAATGAATCGTCATCAGGGTGATTACAGAAAAGCCTG	PES1	NM_014303	TSS1500				NA	22:29318148-29318354	22:30987326-30988505	Promoter_Associated	PES1;PES1;PES1;PES1;PES1	ENST00000335214.6;ENST00000402284.3;ENST00000354694.6;ENST00000405677.1;ENST00000402281.1	TSS1500;TSS1500;TSS1500;5'UTR;5'UTR	PES1;PES1;PES1;PES1;PES1;PES1;PES1;PES1;MTMR3	ENST00000335214.6;ENST00000406208.2;ENST00000433575.1;ENST00000402284.3;ENST00000466614.1;ENST00000354694.6;ENST00000405677.1;ENST00000402281.1;ENST00000464734.1	TSS1500;TSS1500;TSS1500;TSS1500;TSS1500;TSS1500;5'UTR;5'UTR;5'UTR	chr22:30987780-30988355	3		NA		NA	TRUE	TRUE	NA	NA	lowMethylation
124	cg00063567	124	chr2	54014461	+	18680976	15764223	CCAAAAAAAACTCAATACCAAACCAATTAACTCAAAAAAAAATATCATCA	CCAAAAAAAACTCGATACCGAACCAATTAACTCGAAAAAAAATATCATCG	I	C	Grn	NA	NA	NA	NA	NA	NA	chr2:54013801-54014498	Island	ACTGGTCCTCTGCGGCCTCCTGGAGGCGTCCGGCGGCGGCCGAGCCCTTCCTCAACTCAG[CG]ATGACATCCCTTTCCGAGTCAACTGGCCCGGCACCGAGTTCTCTCTGGTCAGTGCCCTCA	CCAGAGAGAACTCGGTGCCGGGCCAGTTGACTCGGAAAGGGATGTCATCG	ERLEC1;LOC100302652;ASB3;ASB3;ERLEC1;ERLEC1	NM_001127397;NM_001164165;NM_016115;NM_145863;NM_015701;NM_001127398	1stExon;Body;TSS1500;TSS1500;1stExon;1stExon				NA	2:53867015-53868305			ERLEC1;ERLEC1;ASB3;ASB3;ASB3;ASB3;ERLEC1	ENST00000494373.1;ENST00000405123.3;ENST00000446049.2;ENST00000263634.2;ENST00000406687.1;ENST00000394717.2;ENST00000494373.1	1stExon;1stExon;TSS1500;TSS1500;TSS1500;TSS1500;5'UTR	ERLEC1;ASB3;ERLEC1;ASB3;ASB3;ASB3;ASB3;ERLEC1;ASB3;ASB3;ASB3	ENST00000494373.1;ENST00000470916.1;ENST00000405123.3;ENST00000446049.2;ENST00000263634.2;ENST00000406687.1;ENST00000394717.2;ENST00000494373.1;ENST00000498475.2;ENST00000459916.1;ENST00000414369.2	1stExon;TSS1500;1stExon;TSS1500;TSS1500;TSS1500;TSS1500;5'UTR;3'UTR;3'UTR;3'UTR	chr2:54014265-54015290	3		NA		NA	NA	TRUE	NA	NA	lowMethylation
125	cg00065919	125	chr3	48956159	+	92719879	5693110	AAACTCCCAACTAAAAAACCTATTTAACACCACCTCCTTAAAACTTAACA	AAACTCCCGACTAAAAAACCTATTTAACGCCGCCTCCTTAAAACTTAACG	I	C	Grn	NA	NA	NA	NA	NA	NA	chr3:48955810-48956938	Island	GAATAGTGGCTCCAGACGCGGTCGGCGCCTGCCGTACCCTGGTCAGACTCTGGGTCAGAG[CG]CTAAGTTTCAAGGAGGCGGCGCTAAACAGGCCCTCTAGCCGGGAGCCTGTCGCGACCCGA	AGGCTCCCGGCTAGAGGGCCTGTTTAGCGCCGCCTCCTTGAAACTTAGCG	C3orf71;ARIH2	NM_001123040;NM_006321	1stExon;TSS200	high-CpG:48931136-48931273			NA	3:48930815-48931942	3:48955571-48957614	Promoter_Associated	ARIH2;ARIH2;C3orf71	ENST00000356401.4;ENST00000490095.1;ENST00000408959.2	TSS200;TSS200;1stExon	ARIH2;ARIH2;ARIH2;ARIH2;ARIH2;ARIH2;ARIH2;ARIH2;ARIH2;ARIH2;ARIH2;ARIH2;ARIH2;C3orf71	ENST00000452882.1;ENST00000498314.1;ENST00000474618.1;ENST00000492077.1;ENST00000463738.1;ENST00000495761.1;ENST00000482427.1;ENST00000488963.1;ENST00000420814.1;ENST00000486316.1;ENST00000449729.1;ENST00000433170.1;ENST00000474936.2;ENST00000408959.2	TSS200;TSS200;TSS200;TSS200;TSS200;TSS200;TSS200;TSS200;TSS200;TSS200;TSS200;TSS200;TSS200;1stExon	chr3:48955545-48956350	3		NA		NA	NA	TRUE	NA	NA	lowMethylation
126	cg00066449	126	chr7	99063909	-	97629342	NA	AAACAAATCACAACTACRAACACCCTAAAACTACTAAAAAACCATAAAAC		II			NA	NA	NA	NA	NA	NA	chr7:99063423-99063624	S_Shore	AGGCTCACGGGAAGCAGGTCACAACTGCGAACACCCTGGAACTACTAGAAGGCCATGAAG[CG]AAGGGCGAGGTGCCTGGACAGCAAAAATCCGAGGGTCCTGCAGTTAGAGAGAGGGGCGCC	CGCTTCATGGCCTTCTAGTAGTTCCAGGGTGTTCGCAGTTGTGACCTGCT	ATP5J2;ATP5J2;ATP5J2;ATP5J2	NM_004889;NM_001003713;NM_001003714;NM_001039178	TSS200;TSS200;TSS200;TSS200				NA		7:99063182-99064135	Unclassified	ATP5J2;ATP5J2;ATP5J2;PTCD1;ATP5J2;ATP5J2	ENST00000292475.3;ENST00000292475.3;ENST00000394186.3;ENST00000555673.1;ENST00000466753.1;ENST00000449683.1	1stExon;5'UTR;TSS200;TSS200;TSS200;TSS200	ATP5J2;ATP5J2;ATP5J2;PTCD1;PTCD1;PTCD1;ATP5J2;ATP5J2;ATP5J2;PTCD1	ENST00000292475.3;ENST00000292475.3;ENST00000394186.3;ENST00000451138.1;ENST00000430982.1;ENST00000555673.1;ENST00000466753.1;ENST00000449683.1;ENST00000485011.1;ENST00000437572.1	1stExon;5'UTR;TSS200;TSS200;TSS200;TSS200;TSS200;TSS200;TSS200;TSS200	chr7:99063700-99063915	3		NA		NA	NA	TRUE	NA	NA	lowMethylation
127	cg00066499	127	chr1	26826677	+	69706874	89653239	AAACTAAAATCCAAAAATAAAATTAAAATTACCATAACAACAAATACACA	GAACTAAAATCCAAAAATAAAATTAAAATTACCATAACGACGAATACGCG	I	A	Red	NA	NA	NA	NA	NA	NA	chr1:26826676-26827474	Island	GAGGGCAGATGCTGGGTGTCCACGCCCCGGCCCCACAGCAGCCAGAGGAAGATACCAGCC[CG]CGCACCCGTCGCCATGGCAACCTCAACCCCACTCCTGGACCCTAGCTCGGAAGGGGGCAG	CGCGCACCCGTCGCCATGGCAACCTCAACCCCACTCCTGGACCCTAGCTC							NA	1:26699264-26700533	1:26826481-26828227	Promoter_Associated								NA	chr1:26826436-26828437	6	chr1:26826454-26829199	6	NA	TRUE	NA	NA	lowMethylation
128	cg00067365	128	chr5	43121575	-	65764578	41754594	CCACTAAAAAATATAAATAAAAACATAACCCATTCCCTTACTAATCAACA	CCACTAAAAAATATAAATAAAAACGTAACCCGTTCCCTTACTAATCGACG	I	C	Grn	NA	NA	NA	NA	NA	NA	chr5:43120926-43122005	Island	GGCCCCGCCCATCCACTGAGGGGTGTGGGTAGGGGCGTGGCCCGTTCCCTTGCTGGTCGG[CG]CCCGGAAGGCGTCCGCGTCAGCCGGAGCTCGACGCGGTGACGGTGTGCGTCGACGTAAGT	CCACTGAGGGGTGTGGGTAGGGGCGTGGCCCGTTCCCTTGCTGGTCGGCG	ZNF131	NM_003432	TSS200				NA	5:43156684-43157762	5:43120724-43122715	Promoter_Associated	ZNF131;ZNF131;ZNF131;ZNF131;ZNF131	ENST00000509931.1;ENST00000509156.1;ENST00000399534.1;ENST00000505606.1;ENST00000509634.1	TSS1500;TSS200;TSS200;TSS200;TSS200	ZNF131;ZNF131;ZNF131;ZNF131;ZNF131;ZNF131;ZNF131;ZNF131;ZNF131;ZNF131;ZNF131;ZNF131	ENST00000509341.1;ENST00000509931.1;ENST00000510037.1;ENST00000515326.1;ENST00000510026.1;ENST00000509156.1;ENST00000508259.1;ENST00000507218.1;ENST00000306938.4;ENST00000505606.1;ENST00000509634.1;ENST00000504359.1	TSS1500;TSS1500;TSS1500;5'UTR;5'UTR;TSS200;TSS200;TSS200;TSS200;TSS200;TSS200;5'UTR	chr5:43121460-43122690	3		NA		NA	NA	TRUE	NA	NA	lowMethylation
129	cg00067414	129	chr6	151188081	-	8786877	NA	AAAATAACAAAAAAACCCCTTCCRCCTCCCTCRAAACTAAAATTAAAAAC		II			rs11968785	0.100183	NA	NA	NA	NA	chr6:151186747-151188112	Island	GGGACAACTTGGGGGTGGCAAGAAAGCCCCTTCCGCCTCCCTCGGAACTGGGATTAGGAA[CG]AGTTCCAGGATGCGGTTTCCCCGGCCAGCGGACCACCTCCTCCATTCACATCCTCTTCCC	GGGTGGCAAGAAAGCCCCTTCCGCCTCCCTCGGAACTGGGATTAGGAACG	MTHFD1L	NM_015440	Body				NA	6:151228451-151229775	6:151186324-151188293	Promoter_Associated				MTHFD1L;MTHFD1L	ENST00000441122.1;ENST00000423867.1	5'UTR;5'UTR	chr6:151187765-151188330	3		NA		NA	NA	TRUE	NA	NA	lowMethylation
130	cg00068377	130	chr1	3275180	+	26681546	70646911	AAAAAATAATCTATATCATATTCCAATCAAAAATATTTCTAAACTCTTCA	AAAAAATAATCTATATCGTATTCCAATCGAAAATATTTCTAAACTCTTCG	I	A	Red	NA	NA	NA	NA	NA	NA	chr1:3275029-3275284	Island	TTCTCCACTGGGGCCGGAAGAGGAGCTCTCGGACCCCTCCCTCCTGCCCTCAGCCCTCTC[CG]AAGAGCTCAGAAACATCTCCGATTGGAACACGACACAGACCATCCTTCCCAGAGCAGCAG	GAAGGATGGTCTGTGTCGTGTTCCAATCGGAGATGTTTCTGAGCTCTTCG	PRDM16;PRDM16	NM_022114;NM_199454	Body;Body				NA	1:3264890-3265144			PRDM16	ENST00000512462.1	5'UTR	PRDM16;PRDM16	ENST00000512462.1;ENST00000463591.1	5'UTR;5'UTR		NA	chr1:3271090-3275629	6		NA	NA	TRUE	NA	NA	highMethylation
132	cg00071751	132	chr10	91461194	+	79677476	62652827	AACAAATCTTAAAACACAAACAACCAATAAACAAAAACAAACATAAACCA	AACGAATCTTAAAACGCGAACAACCAATAAACGAAAACAAACGTAAACCG	I	C	Grn	NA	NA	NA	NA	NA	NA	chr10:91460899-91461615	Island	GCGCACTACTAAAGCCCGGCTAGCAGAGCTGGGAGGCAAACCAGACCGTCAGCACCAGGG[CG]GCCCACGCCTGCTTCCGCCCATTGGCTGCCCGCGTTTCAAGACCCGCCCCCATATTGGAG	CGGCCCACGCCTGCTTCCGCCCATTGGCTGCCCGCGTTTCAAGACCCGCC	KIF20B	NM_016195	TSS200	high-CpG:91451102-91451192			NA	10:91450897-91451595	10:91460679-91462058	Promoter_Associated	KIF20B;KIF20B;RP11-80H5.4	ENST00000394289.2;ENST00000371728.3;ENST00000449882.1	TSS200;TSS200;TSS200	KIF20B;KIF20B;KIF20B;KIF20B;RP11-80H5.4	ENST00000439656.1;ENST00000447580.1;ENST00000394289.2;ENST00000371728.3;ENST00000449882.1	TSS1500;TSS1500;TSS200;TSS200;TSS200	chr10:91461125-91461410	3		NA		NA	NA	TRUE	NA	NA	lowMethylation
133	cg00072099	133	chr4	89205891	-	79601239	66693923	TCACAAATACCAATAAAAACAAACCTCCCCACAACTACTATTTAACTTCA	TCACAAATACCGATAAAAACGAACCTCCCCGCGACTACTATTTAACTTCG	I	C	Grn	NA	NA	NA	NA	NA	NA	chr4:89204952-89206069	Island	GATCGCAGCCAGTCACAGATGCCGATGGGAACGAGCCTCCCCGCGGCTGCTATTTGACTT[CG]CAGGCTTCCAGCTGCGCGGCGGAGCGACGTCACCCTGTGCCAGTGGTGGCTCGCGGCGGC	TCACAGATGCCGATGGGAACGAGCCTCCCCGCGGCTGCTATTTGACTTCG	PPM1K	NM_152542	TSS200	high-CpG:89424691-89424932			NA	4:89424595-89425093	4:89205510-89206169	Promoter_Associated	RP11-10L7.1;PPM1K;PPM1K;PPM1K	ENST00000500009.2;ENST00000506423.1;ENST00000513546.2;ENST00000295908.6	TSS1500;TSS200;TSS200;TSS200	PPM1K;RP11-10L7.1;PPM1K;PPM1K;PPM1K;PPM1K;PPM1K;PPM1K;PPM1K;PPM1K	ENST00000514204.1;ENST00000500009.2;ENST00000505022.1;ENST00000514204.1;ENST00000509340.1;ENST00000506423.1;ENST00000513546.2;ENST00000510548.1;ENST00000508256.1;ENST00000295908.6	3'UTR;TSS1500;TSS1500;1stExon;TSS1500;TSS200;TSS200;TSS200;TSS200;TSS200	chr4:89205720-89206115	3		NA		NA	NA	TRUE	NA	NA	lowMethylation
134	cg00072216	134	chr4	2263638	+	82617204	28681216	AATCCTACTAAAAACAACCAAATACCTAAAACACAAAAATCAAAATAACA	AATCCTACTAAAAACGACCGAATACCTAAAACGCAAAAATCGAAATAACG	I	C	Grn	NA	NA	NA	NA	NA	NA	chr4:2262960-2264669	Island	CCCCCGCCCGGCACGGCCCCGCCGCCCGCCCACCGCCGCGGGCGCACAATGGGGTGCGAG[CG]CTACCTCGATCCCTGCGCTCCAGGTACTCGGCCGCCTCCAGCAGGATCAGCAGGGAGTTC	GATCCTGCTGGAGGCGGCCGAGTACCTGGAGCGCAGGGATCGAGGTAGCG	MXD4	NM_006454	Body				NA	4:2232759-2234467			MXD4	ENST00000515378.1	3'UTR	MXD4;MXD4	ENST00000513380.1;ENST00000515378.1	TSS200;3'UTR	chr4:2263140-2263695	3		NA		NA	TRUE	TRUE	NA	NA	lowMethylation
135	cg00072369	135	chr5	52405845	-	31791183	NA	AAATAAAAAAATAACTTACCATACATATCCTTCTCCCCAAAAAAAAAATC		II			NA	NA	NA	NA	NA	NA	chr5:52405269-52405767	S_Shore	AATCAGTATGGAAATGGAGAAATGGCTTACCATGCATGTCCTTCTCCCCAGGAGGGAGGT[CG]TGGTGCAGGCGAGCAGACGCCAGACTCCTGGACACTTGCCGCCTGCGTTATGGAGGCTTA	CGACCTCCCTCCTGGGGAGAAGGACATGCATGGTAAGCCATTTCTCCATT	MOCS2;MOCS2	NM_004531;NM_176806	TSS1500;TSS1500				NA	5:52441027-52441650	5:52404659-52406434	Promoter_Associated	CTD-2366F13.1;CTD-2366F13.1;MOCS2;MOCS2;MOCS2;MOCS2	ENST00000502171.2;ENST00000502171.2;ENST00000510818.1;ENST00000361377.3;ENST00000508922.1;ENST00000450852.2	1stExon;5'UTR;TSS1500;TSS1500;TSS1500;TSS1500	MOCS2;MOCS2;CTD-2366F13.1;CTD-2366F13.1;CTD-2366F13.1;CTD-2366F13.1;CTD-2366F13.1;CTD-2366F13.1;MOCS2;MOCS2;MOCS2;MOCS2;MOCS2	ENST00000527216.1;ENST00000514553.1;ENST00000502171.2;ENST00000502171.2;ENST00000512301.1;ENST00000512301.1;ENST00000499459.2;ENST00000499459.2;ENST00000510818.1;ENST00000361377.3;ENST00000508922.1;ENST00000450852.2;ENST00000527216.1	5'UTR;TSS1500;1stExon;5'UTR;1stExon;5'UTR;1stExon;5'UTR;TSS1500;TSS1500;TSS1500;TSS1500;1stExon		NA	chr5:52404807-52406179	6	chr5:52404595-52407314	6	NA	TRUE	NA	NA	lowMethylation
136	cg00074132	136	chr2	136499303	-	80719257	33643195	AACAAAAAAAAATCCTAAAACACAAACACCAACAAATTACAACTATAACA	AACGAAAAAAAATCCTAAAACACGAACACCGACGAATTACGACTATAACG	I	T	Red	NA	NA	NA	NA	NA	NA	chr2:136499145-136500144	Island	CATCGACTCGCCAACGAGAGAAGGTCCTGGGGCACGGACACCGACGGGTTGCGACTGTGA[CG]TGAGGTGTTCTCGCGCGCGCTAGCGCGCGTCTCCGGGTGCCGCTGACGGGCGTGCGCGCT	AACGAGAGAAGGTCCTGGGGCACGGACACCGACGGGTTGCGACTGTGACG	UBXN4;UBXN4	NM_014607;NM_014607	5'UTR;1stExon	high-CpG:136215611-136216040			NA	2:136215339-136216643	2:136498668-136500635	Promoter_Associated	UBXN4;UBXN4	ENST00000272638.9;ENST00000272638.9	5'UTR;1stExon	UBXN4;UBXN4;UBXN4;UBXN4;UBXN4;UBXN4;UBXN4	ENST00000467065.1;ENST00000426921.1;ENST00000272638.9;ENST00000272638.9;ENST00000416538.1;ENST00000415164.1;ENST00000415164.1	TSS1500;TSS200;5'UTR;1stExon;TSS200;5'UTR;1stExon	chr2:136499100-136499395	3		NA		NA	NA	NA	NA	NA	lowMethylation
137	cg00075019	137	chr1	16563764	-	31612875	86607246	TACCATAAAAACACCAAAAATTAAATTAAACAAATTCCAAAAAACATTCA	TACCATAAAAACGCCGAAAATTAAATTAAACGAATTCCGAAAAACGTTCG	I	T	Red	NA	NA	NA	NA	NA	NA	chr1:16563544-16563799	Island	TGCGGAGGTTGTTGCCATGGAGACGCCGGAGGTTGGGTTGGGCGGGTTCCGGGAGGCGTT[CG]TCCCTCCTACAACGTCCGCAGCCTGCGCCGCGCGGTGGCTCTGGACTAGGCCTTTTCCTC	TGCCATGGAGACGCCGGAGGTTGGGTTGGGCGGGTTCCGGGAGGCGTTCG	RSG1	NM_030907	TSS200				TRUE	1:16435767-16436386	1:16562515-16564386	Promoter_Associated	RSG1;RSG1	ENST00000375599.2;ENST00000488510.1	TSS1500;TSS1500	RSG1;RSG1;RSG1	ENST00000434014.1;ENST00000375599.2;ENST00000488510.1	TSS1500;TSS1500;TSS1500	chr1:16563600-16563855	3		NA		NA	NA	NA	NA	NA	lowMethylation
138	cg00075192	138	chr7	42951814	+	75659382	39630970	AAAACCCAACACACAAACTCAATCCCTCTTCCTAAAACCAAATAAATACA	AAAACCCAACACGCGAACTCGATCCCTCTTCCTAAAACCAAATAAATACG	I	C	Grn	NA	NA	NA	NA	NA	NA	chr7:42951216-42951905	Island	CCATGTTTATTGAGGGCACCTGGCTTCTCCCGCTTGCGCCGCCGGGTGAGCCTGAAGGCG[CG]CACCCACCTGGCTCCAGGAAGAGGGACCGAGCTCGCGTGCTGGGCCTCACTCCCACTGGG	GAGGCCCAGCACGCGAGCTCGGTCCCTCTTCCTGGAGCCAGGTGGGTGCG	C7orf25;C7orf25	NM_024054;NM_001099858	TSS200;TSS200				NA	7:42917656-42918430	7:42951539-42952029	Promoter_Associated	RP11-111K18.1;C7orf25;C7orf25;C7orf25	ENST00000442788.1;ENST00000447342.1;ENST00000438029.1;ENST00000350427.3	3'UTR;TSS200;TSS1500;TSS200	RP11-111K18.1;C7orf25;C7orf25;C7orf25;C7orf25;C7orf25;C7orf25;RP11-111K18.1	ENST00000442788.1;ENST00000425683.1;ENST00000421724.1;ENST00000447342.1;ENST00000438029.1;ENST00000432637.1;ENST00000350427.3;ENST00000433579.1	3'UTR;5'UTR;TSS1500;TSS200;TSS1500;TSS1500;TSS200;3'UTR	chr7:42951505-42951830	3		NA		NA	NA	TRUE	NA	NA	lowMethylation
139	cg00075768	139	chr13	31040106	+	6756499	17627283	TCAAAACAATAAAAAATATCAAACCAATAAACAAACCCCATAAATTAACA	TCAAAACAATAAAAAATATCGAACCAATAAACGAACCCCGTAAATTAACG	I	A	Red	NA	NA	NA	NA	NA	NA		OpenSea	CTCCTCACTCTCTCCGCTCTGTAACATTACTCTCCAGCCAGCGCGGCTCCTATTGGCTAC[CG]CCAACTCACGGGGCTCGCTCATTGGCCCGATACCTCCCATTGTCCTGACCAGAGCCCGTT	CGCCAACTCACGGGGCTCGCTCATTGGCCCGATACCTCCCATTGTCCTGA	HMGB1	NM_002128	TSS200	high-CpG:29938008-29938115			NA	13:29937668-29938471	13:31039688-31040776	Promoter_Associated	HMGB1;HMGB1;HMGB1;HMGB1;HMGB1	ENST00000399494.1;ENST00000468384.1;ENST00000326004.4;ENST00000341423.5;ENST00000405805.1	TSS1500;TSS200;TSS200;TSS200;5'UTR	HMGB1;HMGB1;HMGB1;HMGB1;HMGB1;HMGB1	ENST00000398908.2;ENST00000399494.1;ENST00000468384.1;ENST00000326004.4;ENST00000341423.5;ENST00000405805.1	5'UTR;TSS1500;TSS200;TSS200;TSS200;5'UTR	chr13:31040045-31040255	3		NA		NA	NA	TRUE	NA	NA	lowMethylation
140	cg00076854	140	chr13	29233041	-	8784579	NA	ACTACACATCTTAAAATACCRTACAAACCRTAAATATTTATTAATAAACC		II			NA	NA	rs28372943	0.03624	NA	NA	chr13:29233148-29233513	N_Shore	TACAAAAGCACACTGCACATCTTAAAATGCCGTACAAACCGTAGATGTTTATTAATAAAC[CG]GAGTCCGTGTCTTCCCTCCCCTCAGGCACGTCTCGTCCCGACCCCTCCCTCCTCCCAGCC	CTGCACATCTTAAAATGCCGTACAAACCGTAGATGTTTATTAATAAACCG	POMP	NM_015932	TSS200				NA		13:29232302-29233881	Promoter_Associated	POMP	ENST00000380842.4	TSS200	POMP	ENST00000380842.4	TSS200	chr13:29232980-29233335	3		NA		NA	NA	TRUE	NA	NA	lowMethylation
141	cg00076998	141	chr3	138553170	-	41678293	NA	CTCTAAAATACACTTCTACRCAAAAAAACACCTAAAAATCRAAAAATTCC		II			NA	NA	NA	NA	NA	NA	chr3:138553159-138554078	Island	TGGGTCCACGCCTCTGAAATACACTTCTGCGCAAAAAGGCACCTGAGGGTCGGGAAGTTC[CG]GAGGTGTCCGCATAGACGCGGGGCGCGAGTACGCCGTCTCTCCACAGAAACGCCCCTCAG	TCTGAAATACACTTCTGCGCAAAAAGGCACCTGAGGGTCGGGAAGTTCCG							NA	3:140035759-140036885			PIK3CB	ENST00000477593.1	5'UTR	PIK3CB;PIK3CB;PIK3CB;PIK3CB	ENST00000477593.1;ENST00000483968.1;ENST00000462898.1;ENST00000461451.1	5'UTR;5'UTR;5'UTR;5'UTR	chr3:138552240-138553595	3		NA		NA	NA	TRUE	NA	NA	lowMethylation
142	cg00077017	142	chr3	57994273	+	25722981	92643150	CCTCAACTAAATCCTTCTCAATTACCAACATCCTAATAACAAAAAAAACA	CCTCAACTAAATCCTTCTCGATTACCGACATCCTAATAACGAAAAAAACG	I	C	Grn	NA	NA	NA	NA	NA	NA	chr3:57993838-57994704	Island	TCTCGCTCCTTCGGCCCTTGGGCCTCCAAACACCAGTCCCCGGCAGCTCGTTGCGCATTG[CG]CTCTCCCCGCCACCAGGATGCCGGTAACCGAGAAGGATCTAGCTGAGGACGCGCCTTGGA	CGCTCTCCCCGCCACCAGGATGCCGGTAACCGAGAAGGATCTAGCTGAGG	FLNB;FLNB;FLNB;FLNB;FLNB;FLNB;FLNB;FLNB	NM_001164319;NM_001164317;NM_001164318;NM_001164319;NM_001164318;NM_001164317;NM_001457;NM_001457	1stExon;1stExon;5'UTR;5'UTR;1stExon;5'UTR;1stExon;5'UTR				NA	3:57968879-57970258			FLNB;FLNB	ENST00000490882.1;ENST00000490882.1	5'UTR;1stExon	FLNB;FLNB	ENST00000490882.1;ENST00000490882.1	5'UTR;1stExon	chr3:57993925-57994775	3		NA		NA	NA	TRUE	NA	NA	lowMethylation
143	cg00077281	143	chr15	58840596	+	53771948	80767959	TAAAACTATTCATATCACCACACAAATAAACCATACTCTACATACCAACA	TAAAACTATTCATATCACCACACGAATAAACCATACTCTACGTACCGACG	I	T	Red	NA	NA	NA	NA	NA	NA		OpenSea	CCAGACCATAAAATGCTCCCACGAGCGATCGGTGCACCTTTTCATCGACTCCTTGCTGCA[CG]CCGGCACGCAGAGCATGGCCTACCCGTGTGGTGACATGAACAGCTTCAGCCAGGGCCTGT	CGCCGGCACGCAGAGCATGGCCTACCCGTGTGGTGACATGAACAGCTTCA	LIPC	NM_000236	Body				NA	15:56627873-56628010						LIPC;LIPC	ENST00000560664.1;ENST00000559845.1	5'UTR;5'UTR	chr15:58840585-58840890	3		NA		NA	NA	TRUE	NA	NA	highMethylation
145	cg00077898	145	chr6	1081144	+	93793399	4695299	ACACACAACATAAAAATATAAATATCTCAACCAAATACTTACTATTACCA	ACGCACGACATAAAAATATAAATATCTCGACCGAATACTTACTATTACCG	I	C	Grn	NA	NA	NA	NA	NA	NA		OpenSea	CAACGGGGGCTTAGATGATAAACGGAGACCCCTGTTCCCTACCGGTTGAAACTGTGTCTG[CG]GCAACAGTAAGCACCCGGCCGAGACACCCACACCCCCATGTCGTGCGCTCAGGACCAGGG	CGGCAACAGTAAGCACCCGGCCGAGACACCCACACCCCCATGTCGTGCGC	LOC285768;LOC285768	NR_027116;NR_027115	Body;Body				NA	6:1025649-1026192			AL033381.1	ENST00000314040.1	5'UTR	AL033381.1	ENST00000314040.1	5'UTR		NA		NA		NA	NA	TRUE	NA	NA	highMethylation
146	cg00080012	146	chr11	85955689	+	10804831	NA	ACTTTAACTATACATACCACRTTTCCTTAATCTTAAACTTAAAAAACAAC		II			NA	NA	NA	NA	NA	NA	chr11:85955808-85956517	N_Shore	TTGCATTTCTATCTTCAAGGAAGAATTAGGTTATGAATAGTTCCGTGAATAGTCAGGAAG[CG]CTGTCCTCCAAGTTCAAGATTAAGGAAACGTGGCATGCACAGCTAAAGCAAGAGGTGACG	CGCTGTCCTCCAAGTTCAAGATTAAGGAAACGTGGCATGCACAGCTAAAG	EED;EED	NM_152991;NM_003797	TSS200;TSS200	high-CpG:85633210-85633948			NA		11:85955412-85955756	Promoter_Associated	EED;EED;EED;EED;EED;EED	ENST00000327320.4;ENST00000537092.1;ENST00000263360.6;ENST00000263360.6;ENST00000528180.1;ENST00000351625.4	TSS1500;TSS1500;5'UTR;1stExon;TSS200;TSS200	EED;EED;EED;EED;EED;EED;EED;EED	ENST00000327320.4;ENST00000537092.1;ENST00000534595.1;ENST00000525244.1;ENST00000263360.6;ENST00000263360.6;ENST00000528180.1;ENST00000351625.4	TSS1500;TSS1500;TSS1500;TSS1500;5'UTR;1stExon;TSS200;TSS200	chr11:85955425-85955915	3		NA		NA	TRUE	TRUE	NA	NA	lowMethylation
147	cg00080123	147	chr5	176853446	-	32724848	NA	AAACTCRACCCTAATTAACAATTTAATATCCTACRAAAACCTAAAAATTC		II			NA	NA	NA	NA	NA	NA	chr5:176852953-176854125	Island	GTCCCGGCTGAGGGCTCGGCCCTAATTGGCAGTTTGGTATCCTACGAAAGCCTAGAAATT[CG]AACCTAGGGGCTGAACCCCGCCCTCAGACCAACCAGGAAGAGGTGACGTGATTGGTCCCG	GGCTCGGCCCTAATTGGCAGTTTGGTATCCTACGAAAGCCTAGAAATTCG	GRK6;GRK6;GRK6	NM_002082;NM_001004106;NM_001004105	TSS1500;TSS1500;TSS1500				NA	5:176785462-176786731	5:176852705-176853837	Promoter_Associated	GRK6;GRK6;GRK6;GRK6	ENST00000355472.5;ENST00000507633.1;ENST00000393576.3;ENST00000355958.5	TSS1500;TSS1500;TSS1500;TSS1500	GRK6;GRK6;GRK6;GRK6;GRK6;GRK6;GRK6;GRK6	ENST00000355472.5;ENST00000507633.1;ENST00000393576.3;ENST00000355958.5;ENST00000512684.1;ENST00000511244.1;ENST00000502598.1;ENST00000506296.1	TSS1500;TSS1500;TSS1500;TSS1500;TSS1500;TSS200;5'UTR;5'UTR	chr5:176853240-176853735	3		NA		NA	NA	TRUE	NA	NA	lowMethylation
148	cg00082713	148	chr3	44038484	+	37797532	NA	TTCCAATTTAAACTCTAAACCATCTTTACTTAAAATACTTTATCTTACAC		II			NA	NA	NA	NA	NA	NA	chr3:44036407-44041104	Island	GGGCGACCCCGCGTATGCGTGTGTGTGTCACGCGTTTAATCGCACAGAGTAATTCCCAGA[CG]TGCAAGACAAAGCATTTCAAGCAAAGATGGTCCAGAGTTCAAATTGGAAAGCACATCTCG	CGTGCAAGACAAAGCATTTCAAGCAAAGATGGTCCAGAGTTCAAATTGGA					chr3:44038399-44038399	DMR	NA	3:44012846-44013774	3:44036946-44038914	Unclassified_Cell_type_specific							chr3:44036280-44038855	3		NA		NA	NA	TRUE	NA	NA	lowMethylation
149	cg00083194	149	chr12	32832920	+	32643583	NA	TCRAAACCTAATAAAATTATACTACAAAAAAACACTAACRCTCACRCACC		II			NA	NA	NA	NA	NA	NA	chr12:32832130-32832978	Island	CCTTGCCCAGGGACTGCGGAGTTAGTTTTGGAATCGCTCTGTTGAGGCTGAGAGACGCTA[CG]GTGCGTGAGCGCCAGTGTTTTCCTGCAGTATAATTCCACCAGGTTTCGAGAACGCCGAAG	CGGTGCGTGAGCGCCAGTGTTTTCCTGCAGTATAATTCCACCAGGTTTCG	DNM1L;DNM1L;DNM1L	NM_012062;NM_005690;NM_012063	Body;Body;Body				NA	12:32723236-32724199	12:32831840-32833085	Promoter_Associated	DNM1L;DNM1L	ENST00000548671.1;ENST00000414834.2	5'UTR;5'UTR	DNM1L;DNM1L;DNM1L;DNM1L;DNM1L;DNM1L;DNM1L	ENST00000549926.1;ENST00000548671.1;ENST00000550011.1;ENST00000551076.1;ENST00000414834.2;ENST00000547932.1;ENST00000549926.1	1stExon;5'UTR;5'UTR;5'UTR;5'UTR;5'UTR;5'UTR	chr12:32832300-32833130	3		NA		NA	NA	TRUE	NA	NA	lowMethylation
150	cg00083535	150	chr8	140871048	-	55783534	92756122	AACAACACCAACAATTTTACCAAAACCAAAACCAACAAATAACCACTACA	AACAACACCAACGATTTTACCGAAACCAAAACCGACAAATAACCACTACG	I	A	Red	NA	NA	NA	NA	NA	NA		OpenSea	TCTGTGCCTTCAAGCAGCACCAACGGTTTTGCCGAGGCCAGAGCCGACAAGTAGCCACTG[CG]ACCGGGACTGTGAATCCGGGGGGGGCACAGTCTGCACACCCTCCCCACCCGCTCTAAACC	CGCAGTGGCTACTTGTCGGCTCTGGCCTCGGCAAAACCGTTGGTGCTGCT	TRAPPC9;TRAPPC9	NM_001160372;NM_031466	Body;Body				NA	8:140940230-140940632			TRAPPC9	ENST00000522504.1	3'UTR	TRAPPC9;TRAPPC9;TRAPPC9;TRAPPC9;TRAPPC9	ENST00000521667.1;ENST00000522504.1;ENST00000519482.1;ENST00000524162.1;ENST00000523777.1	3'UTR;3'UTR;3'UTR;3'UTR;3'UTR	chr8:140870765-140871110	3		NA		NA	NA	TRUE	NA	NA	highMethylation
151	cg00083765	151	chr8	144923196	+	3788482	75695879	AAAAACTCTACTCTAACTCCAACAAACACAAACAACTCAAAAAATACACA	AAAAACTCTACTCTAACTCCGACAAACACAAACGACTCGAAAAATACGCG	I	C	Grn	NA	NA	NA	NA	NA	NA	chr8:144923490-144923808	N_Shore	CTCTGGGAATTGGGAGGCGCGGGCGCGCGGCGGACGGGCGGGGCCCGGGGGCGGAGCCGG[CG]CGCACCTCCCGAGCCGCCTGTGCCTGCCGGAGCCAGAGCAGAGCTTCCCCGAGAGCTGCC	GGAAGCTCTGCTCTGGCTCCGGCAGGCACAGGCGGCTCGGGAGGTGCGCG	NRBP2	NM_178564	5'UTR	high-CpG:144995007-144995287			NA	8:144994735-144996088	8:144921908-144923840	Unclassified	NRBP2;NRBP2	ENST00000327830.5;ENST00000442628.2	5'UTR;TSS200	NRBP2;NRBP2;NRBP2;NRBP2;NRBP2;NRBP2	ENST00000327830.5;ENST00000529747.1;ENST00000532940.1;ENST00000530347.1;ENST00000533093.1;ENST00000442628.2	5'UTR;TSS1500;TSS1500;TSS1500;TSS200;TSS200	chr8:144922225-144923635	3		NA		NA	NA	TRUE	NA	NA	lowMethylation
152	cg00083801	152	chr17	4448531	+	81657547	94661221	AATAAACAACAACTAAAAAATACAAAAATATTACCAACATAAACCAAACA	AATAAACGACGACTAAAAAATACAAAAATATTACCAACATAAACCGAACG	I	A	Red	NA	NA	NA	NA	NA	NA		OpenSea	CTGTGTGGTAGAGGCAGGCGCGTCACACACCTCCCCGATCGTCCCACTCCCCACCGCCCC[CG]CCCGGCCCATGCTGGCAACACCTCTGCACCCTTCAGCCGCCGCTCATCAGAATCGTCCGT	CGCCCGGCCCATGCTGGCAACACCTCTGCACCCTTCAGCCGCCGCTCATC	MYBBP1A;MYBBP1A	NM_014520;NM_001105538	Body;Body				NA	17:4394532-4395378	17:4448320-4448568	Unclassified_Cell_type_specific				MYBBP1A;MYBBP1A;MYBBP1A	ENST00000574547.1;ENST00000571354.1;ENST00000572759.1	TSS1500;3'UTR;TSS200	chr17:4448145-4448555	3		NA		NA	NA	TRUE	NA	NA	highMethylation
153	cg00084687	153	chr7	92076896	+	59662101	4732405	AAAAACAATAAAAACATCAACACAAAACTACCAATAAAAAAACCAAACCA	AAAAACGATAAAAACGTCGACACGAAACTACCGATAAAAAAACCAAACCG	I	C	Grn	NA	NA	NA	NA	NA	NA	chr7:92076699-92077395	Island	CCTGGCCTCCGCCTGCGGAGCCGGCGGAACCCGCTTCCCGCCTCCACGGGGCAGCGCCAG[CG]GCCTGGTCCTTTCACCGGCAGCTCCGTGCCGACGCTCTCACCGCTCTTCCTATCGCCGGG	CGGCCTGGTCCTTTCACCGGCAGCTCCGTGCCGACGCTCTCACCGCTCTT	GATAD1;GATAD1	NM_021167;NM_021167	1stExon;5'UTR	high-CpG:91914692-91915298			NA	7:91914598-91915351	7:92075958-92078267	Promoter_Associated	GATAD1;GATAD1	ENST00000287957.3;ENST00000287957.3	5'UTR;1stExon	GATAD1;GATAD1	ENST00000287957.3;ENST00000287957.3	5'UTR;1stExon	chr7:92076560-92077095	3		NA		NA	TRUE	TRUE	NA	NA	lowMethylation
155	cg00087195	155	chr5	7869293	-	76638427	70772278	ACATAAACACTACATCAATACACACTAACACAAAATTAATAAAAATCACA	ACATAAACGCTACGTCAATACGCGCTAACGCAAAATTAATAAAAATCGCG	I	T	Red	NA	NA	NA	NA	NA	NA	chr5:7868863-7869840	Island	CCTGGGTACCGAGCATGGGCGCTGCGTCAGTGCGCGCTGGCGCAAGGTTGGTGGAAGTCG[CG]TTGTGCAGGTTCGTGCCCGGCTGGCGCGGCGTGGGTAAGCTGCCTGTCGGCTACGGTTCC	CGCGACTTCCACCAACCTTGCGCCAGCGCGCACTGACGCAGCGCCCATGC	MTRR;MTRR;FASTKD3;MTRR	NM_002454;NM_002454;NM_024091;NM_024010	1stExon;5'UTR;TSS200;1stExon	high-CpG:7922246-7922316			NA	5:7921843-7922840	5:7868405-7870235	Promoter_Associated	MTRR;FASTKD3;FASTKD3;MTRR;MTRR;MTRR;MTRR	ENST00000440940.2;ENST00000264669.5;ENST00000513658.1;ENST00000264668.2;ENST00000341013.6;ENST00000341013.6;ENST00000502509.1	TSS200;TSS200;TSS200;1stExon;1stExon;5'UTR;5'UTR	FASTKD3;MTRR;MTRR;MTRR;MTRR;FASTKD3;FASTKD3;FASTKD3;FASTKD3;FASTKD3;MTRR;MTRR;MTRR;MTRR;MTRR;MTRR;MTRR;MTRR	ENST00000511261.1;ENST00000512217.1;ENST00000503550.1;ENST00000440940.2;ENST00000514369.1;ENST00000264669.5;ENST00000282110.4;ENST00000513658.1;ENST00000507572.1;ENST00000504695.1;ENST00000506877.1;ENST00000264668.2;ENST00000513439.1;ENST00000513439.1;ENST00000508047.1;ENST00000510279.1;ENST00000510279.1;ENST00000502509.1	TSS1500;TSS1500;TSS200;TSS200;TSS200;TSS200;TSS200;TSS200;TSS200;TSS200;TSS200;1stExon;1stExon;5'UTR;1stExon;1stExon;5'UTR;5'UTR	chr5:7869105-7869330	3		NA		NA	NA	TRUE	NA	NA	lowMethylation
156	cg00087273	156	chr1	17386292	-	23809162	NA	CCTCTTCTATTAAATAAATAAACTAAACTACAAACRTACRCCTAAAACTC		II			NA	NA	NA	NA	NA	NA		OpenSea	AAGTAGGTCAGCCTCTTCTGTTAGGTAGATGGGCTGGGCTGCAGGCGTGCGCCTAAGGCT[CG]TGGGAACATGGTGGTTGCAGCCATTCTGGTCTACCCACAGAGGGTGCTGCTGCCTCACAG	CTCTTCTGTTAGGTAGATGGGCTGGGCTGCAGGCGTGCGCCTAAGGCTCG							TRUE		1:17385799-17387258	Unclassified							chr1:17386220-17386490	3		NA		NA	NA	TRUE	NA	NA	lowMethylation
157	cg00087799	157	chr19	4831891	+	64807267	NA	ACRAATTCTTCTAACCCCCTACAAACAATAAATACTCACACTTACTAAAC		II			rs59245905	0.010426	NA	NA	NA	NA	chr19:4831433-4831892	Island	ACCGGGAAAGTCCCCGGGTCGCCCCGCACCCATGCGCTCTCTTCCCAACCCTTGCGGTCA[CG]TTCAGCAAGTGTGAGCACCTACTGTCTGCAGGGGGCCAGAAGAACTCGCATCTGCTCTCG	CGAGTTCTTCTGGCCCCCTGCAGACAGTAGGTGCTCACACTTGCTGAACG	TICAM1	NM_182919	TSS200				NA	19:4782474-4782892	19:4831106-4832119	Promoter_Associated	TICAM1	ENST00000248244.4	TSS200	TICAM1	ENST00000248244.4	TSS200	chr19:4831325-4832015	3		NA		NA	NA	TRUE	NA	NA	lowMethylation
158	cg00088026	158	chr12	117628347	+	48768944	6793458	AATACAAAAAAAATATAACCCACAAATAAACAAAACAATCTCAAAACTCA	GATACAAAAAAAATATAACCCGCGAATAAACGAAACGATCTCAAAACTCG	I	C	Grn	NA	NA	NA	NA	NA	NA	chr12:117627650-117628488	Island	CGCGCGCGCGTGCGAGAGTGCCCGGGCGCCCCGCCTGGCCCCGCCTACTGGTCTTGGGGG[CG]AGTCCTGAGATCGCTCCGCCCATCCGCGGGCCACACCTCCCCTGCATCGGCTGGGGGCTG	GATGCAGGGGAGGTGTGGCCCGCGGATGGGCGGAGCGATCTCAGGACTCG	FBXO21;FBXO21	NM_015002;NM_033624	TSS200;TSS200				NA	12:116111941-116112860	12:117627363-117628780	Promoter_Associated	FBXO21;FBXO21;FBXO21;FBXO21	ENST00000330622.5;ENST00000257563.5;ENST00000535590.1;ENST00000427718.2	TSS200;TSS200;TSS200;TSS200	FBXO21;FBXO21;FBXO21;FBXO21;FBXO21;FBXO21	ENST00000330622.5;ENST00000551458.1;ENST00000257563.5;ENST00000535590.1;ENST00000550180.1;ENST00000427718.2	TSS200;TSS200;TSS200;TSS200;TSS1500;TSS200	chr12:117628200-117628715	3		NA		NA	NA	TRUE	NA	NA	lowMethylation
159	cg00088227	159	chr7	127225777	-	66716180	86631265	CCAAATCAACCAATAAATAAACACAACCTATTAAAAACACAATAAAACCA	CCAAATCGACCGATAAATAAACGCGACCTATTAAAAACGCAATAAAACCG	I	C	Grn	NA	NA	NA	NA	NA	NA	chr7:127225200-127225950	Island	AGGTAGGCGGGGCCAAGTCGGCCGGTGGGTGGGCGCGGCCTGTTGAGAACGCAGTGGGGC[CG]CGAGCGGCAAAAAACAGGCTTGGGAAAGGCGAAGCCAGCAAAGTCGAAGACACCAGAGTG	CGGCCCCACTGCGTTCTCAACAGGCCGCGCCCACCCACCGGCCGACTTGG	GCC1	NM_024523	TSS200				NA	7:127012199-127013186	7:127225026-127226159	Promoter_Associated	GCC1;GCC1	ENST00000497650.1;ENST00000321407.2	3'UTR;TSS200	GCC1;GCC1	ENST00000497650.1;ENST00000321407.2	3'UTR;TSS200	chr7:127225165-127225790	3		NA		NA	NA	TRUE	NA	NA	lowMethylation
160	cg00088299	160	chr4	2538934	-	44689894	90613326	AACTACTTCAAAATAAACAACAACAACAAACAAAAATCAATAACAATACA	AACTACTTCGAAATAAACGACGACAACGAACAAAAATCGATAACGATACG	I	C	Grn	NA	NA	NA	NA	NA	NA	chr4:2537098-2539421	Island	GCCGCCCCCGGAGGCTACTTCGAGGTAAGCGGCGGCAGCGGGCAGGGGTCGATGGCGGTA[CG]CGGTTGCCGTTCCCTCGCGCCTTGGCGGAGCTCGGCCTCCCGCTGTCGGCCCCGGGCCTG	GGCTACTTCGAGGTAAGCGGCGGCAGCGGGCAGGGGTCGATGGCGGTACG							NA	4:2506962-2509219									chr4:2536660-2539610	3		NA		NA	NA	TRUE	NA	NA	lowMethylation
161	cg00088747	161	chr9	2158031	-	95726228	NA	CTAAAACAACTAATCCTACATAACTATCTCCTACATTTTACTATCAAAAC		II			NA	NA	NA	NA	NA	NA		OpenSea	AAGCGTTTCCTCTAGAACAGCTAATCCTGCATGACTGTCTCCTGCATTTTGCTGTCAGAA[CG]TGCACGCCGCTTTCATAAGAACTAATTGAAGAGGGAGCTAGTTTGCATCTCGTTCTTGCA	TAGAACAGCTAATCCTGCATGACTGTCTCCTGCATTTTGCTGTCAGAACG	SMARCA2;SMARCA2;SMARCA2;SMARCA2;SMARCA2;SMARCA2;SMARCA2	NM_001289399;NM_001289400;NM_001289398;NM_001289397;NM_001289396;NM_003070;NM_139045	TSS1500;TSS1500;Body;Body;Body;Body;Body				NA				SMARCA2;SMARCA2;SMARCA2;SMARCA2	ENST00000324954.5;ENST00000382186.1;ENST00000382185.1;ENST00000382183.1	TSS1500;TSS1500;TSS1500;TSS1500	SMARCA2;SMARCA2;SMARCA2;SMARCA2;SMARCA2;SMARCA2;SMARCA2	ENST00000324954.5;ENST00000423555.1;ENST00000382186.1;ENST00000417599.1;ENST00000382185.1;ENST00000382183.1;ENST00000452193.1	TSS1500;TSS1500;TSS1500;TSS1500;TSS1500;TSS1500;5'UTR	chr9:2157340-2158130	3		NA		NA	NA	NA	NA	NA	lowMethylation
162	cg00089101	162	chr2	98612552	+	30767969	NA	CRATAACRAACTAAAATTATTCTATCCTAATTCTATCTAACCRTAAAACC		II			NA	NA	NA	NA	NA	NA	chr2:98611733-98612944	Island	CAGTCTGTCCGCCCCGGAGCCCCCTGGGCCCCACCTCCTCGTCCCGCTCTCGGAGGCCTG[CG]GCTTCACGGCCAGACAGAACCAGGACAGAACAACCCCAGCCCGTTACCGCTACCTGGCGC	CGGCTTCACGGCCAGACAGAACCAGGACAGAACAACCCCAGCCCGTTACC	TMEM131	NM_015348	TSS200	high-CpG:97978454-97979159			NA	2:97978105-97979537	2:98612223-98613072	Promoter_Associated	TMEM131;TMEM131	ENST00000186436.5;ENST00000425805.2	TSS200;TSS200	TMEM131;TMEM131;TMEM131;TMEM131	ENST00000418629.2;ENST00000489507.1;ENST00000186436.5;ENST00000425805.2	TSS1500;TSS1500;TSS200;TSS200	chr2:98612285-98613055	3		NA		NA	NA	TRUE	NA	NA	lowMethylation
163	cg00089224	163	chr5	134369116	+	52737126	NA	CAACTAAAAAATTAAACTAACAACCCCTCTTAATCAAAAATAAATAAAAC		II			NA	NA	NA	NA	NA	NA	chr5:134368578-134370466	Island	CTCCTCTCCCTTCGTCCGAGCCGCTCCTTAGCGCCCAGTTGCGCAAATCAAATTCTTTCC[CG]TTCTATTTACTCCTGATCAAGAGGGGCTGTCAGTCCAACCCTCCAGCTGTAGGCTCGTGC	AGCTGGAGGGTTGGACTGACAGCCCCTCTTGATCAGGAGTAAATAGAACG	PITX1	NM_002653	Body				NA	5:134396478-134398430	5:134368495-134370442	Promoter_Associated	CTC-349C3.1;CTC-203F4.1;CTC-349C3.1;CTC-203F4.1;CTC-349C3.1	ENST00000505828.1;ENST00000432382.3;ENST00000507641.1;ENST00000432382.3;ENST00000507641.1	TSS200;1stExon;1stExon;5'UTR;5'UTR	PITX1;CTC-349C3.1;CTC-203F4.1;PITX1;CTC-349C3.1;CTC-203F4.1;CTC-349C3.1	ENST00000504936.1;ENST00000505828.1;ENST00000432382.3;ENST00000503586.1;ENST00000507641.1;ENST00000432382.3;ENST00000507641.1	TSS1500;TSS200;1stExon;TSS1500;1stExon;5'UTR;5'UTR	chr5:134368420-134371775	3		NA		NA	NA	TRUE	NA	NA	lowMethylation
164	cg00090103	164	chr1	155920763	+	88644866	76735823	CCAACTCCAAAAAAATAAACAAACCCAAACACTACTAAAACATAAAACCA	CCGACTCCGAAAAAATAAACAAACCCGAACACTACTAAAACGTAAAACCG	I	A	Red	NA	NA	NA	NA	NA	NA	chr1:155920651-155920898	Island	GGGCCTCAGCTGGGAGTGGCTCGGTCTGGCCCAGGGCGGCCAGCTGCCTTCGAGCCTCTT[CG]GCCTCACGCTCCAGCAGTGCCCGGGCCTGCTCACTCTCCCGGAGCCGGGCCTCCAGGCTG	CGGCCTCACGCTCCAGCAGTGCCCGGGCCTGCTCACTCTCCCGGAGCCGG	ARHGEF2;ARHGEF2;ARHGEF2	NM_004723;NM_001162383;NM_001162384	Body;Body;Body				NA	1:154187348-154187492						ARHGEF2;ARHGEF2	ENST00000470541.1;ENST00000477754.1	3'UTR;3'UTR	chr1:155920525-155920850	3		NA		NA	NA	TRUE	NA	NA	highMethylation
165	cg00090731	165	chr4	26862057	-	22728588	NA	TTTCCTAATCCATACAATTACTTTCRCTACCCTCTACRAAACTAAAACTC		II			NA	NA	NA	NA	NA	NA	chr4:26862031-26863238	Island	GATTGCAAGATTTTCCTGATCCATGCAATTACTTTCGCTGCCCTCTACGAGGCTGAAACT[CG]CCCTCAGGATGTGGGACGTCTGGACTCTTCTCTCCGTCCCCTTGTAGCCCCCCACTCCCC	TTCCTGATCCATGCAATTACTTTCGCTGCCCTCTACGAGGCTGAAACTCG	STIM2;STIM2;STIM2	NM_001169118;NM_001169117;NM_020860	TSS1500;TSS1500;TSS1500				NA	4:26471075-26471625	4:26861839-26862871	Promoter_Associated	STIM2;STIM2;STIM2;RP11-293A21.1;RP11-293A21.1;RP11-293A21.1;RP11-293A21.1;STIM2	ENST00000467087.1;ENST00000412829.2;ENST00000465503.1;ENST00000489096.1;ENST00000467484.1;ENST00000472346.1;ENST00000467484.1;ENST00000463501.1	TSS1500;TSS1500;TSS1500;3'UTR;3'UTR;TSS200;1stExon;5'UTR	STIM2;STIM2;STIM2;RP11-293A21.1;RP11-293A21.1;STIM2;RP11-293A21.1;RP11-293A21.1;STIM2;STIM2	ENST00000237364.5;ENST00000412829.2;ENST00000465503.1;ENST00000489096.1;ENST00000467484.1;ENST00000478049.1;ENST00000472346.1;ENST00000467484.1;ENST00000494628.2;ENST00000463501.1	TSS1500;TSS1500;TSS1500;3'UTR;3'UTR;TSS1500;TSS200;1stExon;5'UTR;5'UTR	chr4:26861840-26862095	3		NA		NA	NA	TRUE	NA	NA	lowMethylation
166	cg00091953	166	chr4	143326541	+	51787119	NA	CCCCAAAAAATTTCCTTCAATACTATAACTAAATTCACTTTCAACCCRAC		II			NA	NA	NA	NA	NA	NA		OpenSea	GCAACGGCAGAGGAGACAGAAAGAAAAGAAACTAACACCATATCTCAGGGAAAACTTCTG[CG]CCGGGCTGAAAGTGAACTTAGCTACAGCACTGAAGGAAATCTCCTGGGGCTCAGGCTGGT	CGCCGGGCTGAAAGTGAACTTAGCTACAGCACTGAAGGAAATCTCCTGGG	INPP4B;INPP4B	NM_003866;NM_001101669	Body;Body	low-CpG:143545986-143546040		DMR	TRUE							INPP4B;INPP4B;INPP4B	ENST00000507462.1;ENST00000506000.1;ENST00000506517.1	TSS200;3'UTR;3'UTR	chr4:143326120-143327230	3		NA		NA	NA	TRUE	NA	NA	lowMethylation
167	cg00092287	167	chr2	152146295	-	70618249	34704877	CAAAAACACCACAAAAAAACTACAAAATCTTCCTAAAAAAATAACCCTCA	CAAAAACGCCGCGAAAAAACTACGAAATCTTCCTAAAAAAATAACCCTCG	I	C	Grn	NA	NA	NA	NA	NA	NA	chr2:152145869-152146319	Island	CGCTGCCTCCTGCAGAAGCGCCGCGGGAGAGCTGCGGGGTCTTCCTGAGGAGGTGGCCCT[CG]CAGGAACAGCTGGGTTCCCCGCGAAAAGAAAAAGACAGTGAAAAAGAAAACTGCTTTAAC	CAGAAGCGCCGCGGGAGAGCTGCGGGGTCTTCCTGAGGAGGTGGCCCTCG	NMI;NMI	NM_004688;NM_004688	5'UTR;1stExon				NA	2:151854127-151854542	2:152145712-152147152	Promoter_Associated_Cell_type_specific	NMI;NMI	ENST00000243346.5;ENST00000243346.5	1stExon;5'UTR	NMI;NMI;NMI;NMI;NMI;NMI;NMI	ENST00000491771.1;ENST00000414946.1;ENST00000243346.5;ENST00000491771.1;ENST00000477072.1;ENST00000414946.1;ENST00000243346.5	1stExon;1stExon;1stExon;3'UTR;3'UTR;5'UTR;5'UTR	chr2:152145800-152147055	3		NA		NA	NA	TRUE	NA	NA	lowMethylation
169	cg00092389	169	chr16	27561478	-	81798114	40725191	AAAACTACAAACAATATAAAAACCACTTCCAATTCAAACTCCCAAAACCA	AAAACTACAAACAATATAAAAACCGCTTCCGATTCGAACTCCCGAAACCG	I	C	Grn	NA	NA	NA	NA	NA	NA	chr16:27560979-27561560	Island	GCAGTAACCAGGGGAACTGCAAACAGTGTAGAGGCCGCTTCCGGTTCGAGCTCCCGGAAC[CG]CCGCCTCTAGGGATGGACGGTGAGTGTCTGTGGGCCCCTCCGGGAGGTCGGGCTGTTATT	GGAACTGCAAACAGTGTAGAGGCCGCTTCCGGTTCGAGCTCCCGGAACCG	GTF3C1;KIAA0556;KIAA0556	NM_001520;NM_015202;NM_015202	TSS1500;1stExon;5'UTR	high-CpG:27468942-27468988			NA	16:27468356-27469061	16:27560534-27562324	Promoter_Associated	GTF3C1;GTF3C1;GTF3C1;KIAA0556;KIAA0556	ENST00000356183.4;ENST00000561623.1;ENST00000388971.4;ENST00000261588.4;ENST00000261588.4	TSS1500;TSS1500;TSS1500;5'UTR;1stExon	GTF3C1;GTF3C1;GTF3C1;KIAA0556;KIAA0556;KIAA0556;KIAA0556	ENST00000356183.4;ENST00000561623.1;ENST00000388971.4;ENST00000566023.1;ENST00000261588.4;ENST00000261588.4;ENST00000566023.1	TSS1500;TSS1500;TSS1500;1stExon;5'UTR;1stExon;5'UTR		NA	chr16:27560533-27561931	6	chr16:27559737-27562459	6	NA	TRUE	NA	NA	lowMethylation
170	cg00092611	170	chr10	28821682	+	45602839	56704919	ACACAAAAAAAACCATCACAAACTAAATAAAAAAAACTACAACAACTACA	ACGCGAAAAAAACCATCGCGAACTAAATAAAAAAAACTACAACGACTACG	I	C	Grn	NA	NA	NA	NA	NA	NA	chr10:28821189-28823092	Island	GGGCCGCGGCCGGAGAGCTCGCCCGAGAGCACCCCCTCCCGCTGCGCCTCTGGGCGCACG[CG]CAGCCGCTGCAGCCTCCCTTATTTAGTCCGCGATGGCTTCCCTCGCGCCCCACCGTCCTC	GCGCGAGGGAAGCCATCGCGGACTAAATAAGGGAGGCTGCAGCGGCTGCG	WAC;WAC;WAC	NM_100486;NM_016628;NR_024557	TSS1500;TSS1500;Body	high-CpG:28861205-28862864			NA	10:28861199-28863098	10:28821533-28822035	Promoter_Associated	WAC;WAC;WAC;WAC;WAC;WAC;RP11-164A7.1;WAC;WAC;RP11-164A7.1	ENST00000347934.4;ENST00000354911.4;ENST00000428935.1;ENST00000538000.1;ENST00000375664.3;ENST00000375664.3;ENST00000528337.1;ENST00000532233.1;ENST00000375646.1;ENST00000527986.1	TSS1500;TSS1500;TSS1500;TSS1500;1stExon;5'UTR;TSS1500;TSS200;TSS200;TSS200	WAC;WAC;WAC;WAC;WAC;WAC;WAC;WAC;WAC;WAC;RP11-164A7.1;WAC;WAC;WAC;WAC;WAC;RP11-164A7.1	ENST00000347934.4;ENST00000354911.4;ENST00000428935.1;ENST00000420266.1;ENST00000424454.1;ENST00000530865.1;ENST00000442148.1;ENST00000448193.1;ENST00000375664.3;ENST00000375664.3;ENST00000528337.1;ENST00000526722.1;ENST00000528491.1;ENST00000532233.1;ENST00000375646.1;ENST00000414108.1;ENST00000527986.1	TSS1500;TSS1500;TSS1500;TSS1500;TSS1500;TSS1500;TSS1500;TSS1500;1stExon;5'UTR;TSS1500;TSS200;TSS200;TSS200;TSS200;TSS1500;TSS200	chr10:28821505-28821810	3		NA		NA	NA	TRUE	NA	NA	lowMethylation
171	cg00093058	171	chr16	717932	-	95688921	NA	AACCTCTACCCRTCCCTTAATCRACTATTTATCAAAACCCCTATAATACC		II			NA	NA	NA	NA	NA	NA	chr16:717931-719064	Island	GGCCTGAGCTCAGCCTCTGCCCGTCCCTTAATCGGCTGTTTGTCAAGGCCCCTGTGGTGC[CG]TGAAGCAATGGCCGCTCGGCCTGCCAGGGCGCCAGGACCCTGCGCTGTCCGCCGTGGCCG	CGGCACCACAGGGGCCTTGACAAACAGCCGATTAAGGGACGGGCAGAGGC	RHOT2	NM_138769	TSS200				NA	16:657894-659021	16:717112-718821	Promoter_Associated	RHOT2;RHOT2;MSLN	ENST00000569943.2;ENST00000315082.4;ENST00000446427.2	TSS1500;TSS200;5'UTR	RHOT2;RHOT2;RHOT2;RHOT2;RHOT2;RHOT2;RHOT2;RHOT2;RHOT2;RHOT2;RHOT2;RHOT2;RHOT2;RHOT2;RHOT2;RHOT2;RHOT2;RHOT2;MSLN	ENST00000569675.1;ENST00000566214.1;ENST00000570280.1;ENST00000567017.1;ENST00000568950.1;ENST00000562693.1;ENST00000562598.1;ENST00000562333.1;ENST00000561929.1;ENST00000569943.2;ENST00000566965.1;ENST00000568636.1;ENST00000315082.4;ENST00000563776.1;ENST00000563134.1;ENST00000562708.1;ENST00000570092.1;ENST00000569706.1;ENST00000446427.2	TSS1500;TSS1500;TSS1500;TSS1500;TSS1500;TSS1500;TSS1500;TSS1500;TSS1500;TSS1500;TSS1500;TSS1500;TSS200;TSS200;TSS200;TSS200;TSS200;TSS200;5'UTR	chr16:717840-718190	3		NA		NA	NA	TRUE	NA	NA	lowMethylation
173	cg00095027	173	chr7	87563525	+	7761375	22775876	CAAACAAATACTACATTAAACAATTAACTATAACTAAATAATTTCTAACA	CGAACGAATACTACATTAAACGATTAACTATAACTAAATAATTTCTAACG	I	C	Grn	NA	NA	NA	NA	NA	NA	chr7:87563342-87564571	Island	TCGCTCCCTGCCGAGCTCTTGTCGCCCGCCCGAGCCTTTGCCAGGGGATGAGGTGGGAGG[CG]CTAGAAACCACTTAGCTACAGCCAACCGCCCAATGCAGCACTCGCTCGCTCCCCCCGCCA	CGAGCGAGTGCTGCATTGGGCGGTTGGCTGTAGCTAAGTGGTTTCTAGCG	ADAM22;ADAM22;ADAM22;ADAM22;ADAM22	NM_016351;NM_021721;NM_021722;NM_021723;NM_004194	TSS200;TSS200;TSS200;TSS200;TSS200	high-CpG:87401368-87401597			NA	7:87401168-87401868	7:87562761-87564504	Promoter_Associated	ADAM22;ADAM22;ADAM22;ADAM22;ADAM22;ADAM22	ENST00000398209.3;ENST00000439864.1;ENST00000398204.4;ENST00000398204.4;ENST00000398201.4;ENST00000265727.7	TSS1500;TSS200;5'UTR;1stExon;TSS200;TSS200	ADAM22;ADAM22;ADAM22;ADAM22;ADAM22;ADAM22;ADAM22;ADAM22	ENST00000398209.3;ENST00000398203.3;ENST00000439864.1;ENST00000412441.1;ENST00000398204.4;ENST00000398204.4;ENST00000398201.4;ENST00000265727.7	TSS1500;TSS1500;TSS200;TSS200;5'UTR;1stExon;TSS200;TSS200	chr7:87563345-87563635	3		NA		NA	NA	TRUE	NA	NA	lowMethylation
174	cg00095463	174	chr12	99038235	-	3752590	NA	AAAAAACCCAAATCTAAAAAATTAAATCACCTCCRACTAAATATTAAACC		II			NA	NA	NA	NA	NA	NA	chr12:99038272-99039483	N_Shore	GACAGAGGCACAGAAGGCCCAGGTCTGGGAGGTTGGATCACCTCCGGCTGGATGTTGAGC[CG]GGTGGGAGCCCAAACAGCAGGGGGCCCACAGGAGGCCGGCCCAGGCAGCCTCGCGTCCAC	GAAGGCCCAGGTCTGGGAGGTTGGATCACCTCCGGCTGGATGTTGAGCCG	IKBIP;APAF1;IKBIP;APAF1;APAF1;APAF1;IKBIP;APAF1	NM_201613;NM_181868;NM_201612;NM_001160;NM_181869;NM_181861;NM_153687;NM_013229	Body;TSS1500;Body;TSS1500;TSS1500;TSS1500;Body;TSS1500				NA	12:97562079-97563773	12:99038127-99038404	Promoter_Associated	APAF1;APAF1;APAF1;IKBIP	ENST00000551964.1;ENST00000359972.2;ENST00000547743.1;ENST00000420861.1	TSS1500;TSS1500;TSS1500;5'UTR	APAF1;APAF1;APAF1;IKBIP	ENST00000551964.1;ENST00000359972.2;ENST00000547743.1;ENST00000420861.1	TSS1500;TSS1500;TSS1500;5'UTR	chr12:99037845-99038410	3		NA		NA	NA	TRUE	NA	NA	lowMethylation
175	cg00095674	175	chr1	150122654	+	30715835	NA	AAAAAATACRAATCRTAAAAAAACTCAACCAAATTAAAACCCCCCRAAAC		II			NA	NA	NA	NA	NA	NA	chr1:150121695-150123078	Island	GGCCCGGTCCCCTCGGCCTCGGCCCCGCCAGGCGCCCGCGGGGGCTTTTGTTTGTTTACT[CG]CCTCGGGGGGCTTCAACTTGGCTGAGTTTCCCCACGACCCGCACCTCCCCCGCCCCCGGG	CGCCTCGGGGGGCTTCAACTTGGCTGAGTTTCCCCACGACCCGCACCTCC	PLEKHO1	NM_016274	Body	high-CpG:148388660-148389476			NA	1:148388248-148389792			PLEKHO1	ENST00000369126.1	5'UTR	PLEKHO1;PLEKHO1;PLEKHO1	ENST00000479194.1;ENST00000492304.1;ENST00000369126.1	TSS200;TSS200;5'UTR	chr1:150121920-150123375	3		NA		NA	TRUE	TRUE	NA	NA	lowMethylation
176	cg00097626	176	chr1	205782249	+	30624872	45723145	ACAACCAACCAATTAAACCCAAATCCACAAACAAAAAACAATTAAAAACA	ACAACCAACCAATTAAACCCGAATCCGCGAACAAAAAACGATTAAAAACG	I	C	Grn	NA	NA	NA	NA	NA	NA	chr1:205781870-205783010	Island	ATATCGCTTCGGGCCCGGCGGGGGGGCACCCGGACGGGGGACCGGGGAGCCGAGCTCACG[CG]CCCCCAATCGCTTCTTGCCCGCGGACTCGGGCCCAACTGGTTGGCTGCCGGTGGCAAACG	CGCCCCCAATCGCTTCTTGCCCGCGGACTCGGGCCCAACTGGTTGGCTGC	SLC41A1	NM_173854	TSS200	high-CpG:204048758-204048950			NA	1:204048610-204049583	1:205781322-205783209	Promoter_Associated	SLC41A1;SLC41A1	ENST00000367137.3;ENST00000367137.3	5'UTR;1stExon	SLC41A1;SLC41A1;SLC41A1	ENST00000484000.1;ENST00000367137.3;ENST00000367137.3	3'UTR;5'UTR;1stExon	chr1:205782165-205782555	3		NA		NA	NA	TRUE	NA	NA	lowMethylation
177	cg00097647	177	chr7	44163247	+	30620224	13668925	TCTCTAAACATCCCAAAAACTAAACACACAATAATCAACAAAATAAAACA	TCTCTAAACGTCCCAAAAACTAAACGCACAATAATCGACGAAATAAAACG	I	C	Grn	rs75300891	0.016507	NA	NA	NA	NA	chr7:44162850-44163720	Island	TTCCCCGCCCATCGCCTAATCTCACCAATCGCTGCCCTCCTCGCCCCGTCCGTCACCAGG[CG]CCTCATCCCGCCGACCACTGTGCGCCCAGTCCCTGGGACGCCCAGAGAACGCGGAGCCAC	TCTCTGGGCGTCCCAGGGACTGGGCGCACAGTGGTCGGCGGGATGAGGCG	POLD2;POLD2;POLD2	NM_001256879;NM_006230;NM_001127218	TSS200;TSS200;TSS200				NA	7:44129346-44130326	7:44162219-44163911	Promoter_Associated	POLD2;POLD2;POLD2;POLD2	ENST00000223361.3;ENST00000481763.1;ENST00000406581.2;ENST00000452185.1	TSS1500;TSS200;TSS200;TSS200	POLD2;POLD2;POLD2;POLD2;POLD2;POLD2;POLD2;POLD2;POLD2;POLD2;POLD2	ENST00000418438.1;ENST00000433715.1;ENST00000223361.3;ENST00000456038.1;ENST00000481763.1;ENST00000406581.2;ENST00000452185.1;ENST00000470867.1;ENST00000496539.1;ENST00000436844.1;ENST00000418438.1	5'UTR;5'UTR;TSS1500;TSS1500;TSS200;TSS200;TSS200;TSS200;TSS200;TSS200;1stExon	chr7:44163085-44163355	3		NA		NA	NA	NA	NA	NA	lowMethylation
178	cg00098063	178	chr6	31866020	-	87715562	NA	RTACCCTTCTAAAAACCTATAACTAAATATCTCTTCTATTTATATCAAAC		II			NA	NA	NA	NA	NA	NA	chr6:31867691-31867957	N_Shore	CCTGGAGCAGCGTGCCCTTCTGAAAACCTGTGGCTAAATGTCTCTTCTGTTTATATCAGG[CG]TGTTACACCTTCACACGCACTAGGGATCCAGGTAAGCCCAGCGGCCCGAACGTCATTACT	CGCCTGATATAAACAGAAGAGACATTTAGCCACAGGTTTTCAGAAGGGCA	EHMT2;EHMT2	NM_006709;NM_025256	TSS1500;TSS1500				NA	6:31972902-31974052	6:31864638-31866513	Promoter_Associated	EHMT2;EHMT2;C2;C2;EHMT2;EHMT2	ENST00000395728.3;ENST00000375528.4;ENST00000469372.1;ENST00000432397.2;ENST00000375530.4;ENST00000375537.4	TSS1500;TSS1500;5'UTR;5'UTR;TSS1500;TSS1500	EHMT2;EHMT2;C2;C2;C2;EHMT2;EHMT2;EHMT2	ENST00000395728.3;ENST00000375528.4;ENST00000469372.1;ENST00000497706.1;ENST00000432397.2;ENST00000375530.4;ENST00000375537.4;ENST00000465429.1	TSS1500;TSS1500;5'UTR;5'UTR;5'UTR;TSS1500;TSS1500;TSS1500	chr6:31865385-31866815	3		NA		NA	NA	TRUE	NA	NA	lowMethylation
179	cg00098112	179	chr12	42631803	+	90618222	97642414	CAAAAACAACACCACTAATATACAAATACTACCACTTAAAAAAACCAACA	CGAAAACAACGCCGCTAATATACGAATACTACCGCTTAAAAAAACCGACG	I	C	Grn	NA	NA	NA	NA	NA	NA	chr12:42631224-42632619	Island	GACACCCGGGCGGCCGCTCCGGTCGCCGCCGCCATCGCGGCTCCATTGTGGGGCGGCCGG[CG]CCGGCCCCCTCAAGCGGCAGCACTCGCACACCAGCGGCGCTGCCCCCGTGCTCGCCCCGG	CGGGGGCAGCGCCGCTGGTGTGCGAGTGCTGCCGCTTGAGGGGGCCGGCG	YAF2	NM_005748	Body				NA	12:40917492-40918844			YAF2;YAF2;PPHLN1	ENST00000380788.3;ENST00000541702.2;ENST00000549190.1	5'UTR;3'UTR;TSS1500	YAF2;YAF2;YAF2;YAF2;YAF2;PPHLN1	ENST00000380788.3;ENST00000547622.1;ENST00000546782.1;ENST00000547724.1;ENST00000541702.2;ENST00000549190.1	5'UTR;TSS1500;TSS1500;TSS1500;3'UTR;TSS1500	chr12:42631605-42632275	3		NA		NA	NA	TRUE	NA	NA	lowMethylation
180	cg00098239	180	chr19	7599173	-	25803280	NA	AAATAAATCTAAATTTCCRTTAACCTCRCAAAAATATCCCTTCRAAAATC		II			NA	NA	NA	NA	NA	NA	chr19:7598413-7601008	Island	CTGCGGCCCCTGGGTGAGTCTGGGTTTCCGTTAGCCTCGCAGGGGTGTCCCTTCGAGGGT[CG]TTAGCGAGCCTCCGCTTTCCCACGATCTGTCCTCCGATTCCTGTTAACTCTAGACTTTCT	CGACCCTCGAAGGGACACCCCTGCGAGGCTAACGGAAACCCAGACTCACC	PNPLA6;PNPLA6;PNPLA6;PNPLA6;PNPLA6;PNPLA6	NM_001166114;NM_006702;NM_001166111;NM_001166112;NM_001166112;NM_001166113	TSS1500;5'UTR;TSS1500;5'UTR;1stExon;TSS1500				NA	19:7504882-7505397			PNPLA6;PNPLA6;PNPLA6;PNPLA6;PNPLA6;PNPLA6	ENST00000414982.2;ENST00000544207.1;ENST00000450331.2;ENST00000221249.5;ENST00000545201.1;ENST00000545201.1	TSS1500;TSS1500;TSS1500;5'UTR;1stExon;5'UTR	PNPLA6;PNPLA6;PNPLA6;PNPLA6;PNPLA6;PNPLA6	ENST00000414982.2;ENST00000544207.1;ENST00000450331.2;ENST00000221249.5;ENST00000545201.1;ENST00000545201.1	TSS1500;TSS1500;TSS1500;5'UTR;1stExon;5'UTR	chr19:7599105-7600675	3		NA		NA	TRUE	TRUE	NA	NA	lowMethylation
182	cg00099091	182	chr16	776809	+	22650937	96751547	ACTAAACCAATCATTTCCAAATTCTCCAACCCCTAATAAAAACATCTACA	ACTAAACCAATCGTTTCCGAATTCTCCGACCCCTAATAAAAACGTCTACG	I	C	Grn	NA	NA	NA	NA	NA	NA	chr16:776636-779417	Island	GCTGGCTGAGCCCCGGGACGGGGGAAGTATATCTCTGCACCTCTGGCCTGAGAAGAGGGG[CG]CAGACGTCCCCATCAGGGGCCGGAGAACTCGGAAACGACTGGCTCAGCCGGGGCGTCGGG	GCTGAGCCAGTCGTTTCCGAGTTCTCCGGCCCCTGATGGGGACGTCTGCG	HAGHL;HAGHL;CCDC78	NM_032304;NM_207112;NM_001031737	TSS1500;TSS200;TSS1500				NA	16:716592-719863	16:776758-776913	Unclassified	HAGHL;HAGHL;HAGHL;HAGHL;CCDC78;CCDC78;HAGHL;HAGHL;MSLN	ENST00000564537.1;ENST00000561546.1;ENST00000564545.1;ENST00000389703.3;ENST00000540512.1;ENST00000293889.6;ENST00000549114.1;ENST00000341413.4;ENST00000446427.2	TSS1500;TSS1500;TSS1500;TSS1500;TSS1500;TSS1500;TSS200;TSS200;5'UTR	CCDC78;CCDC78;CCDC78;CCDC78;HAGHL;HAGHL;HAGHL;HAGHL;HAGHL;HAGHL;HAGHL;HAGHL;HAGHL;HAGHL;CCDC78;HAGHL;CCDC78;CCDC78;CCDC78;CCDC78;CCDC78;CCDC78;CCDC78;CCDC78;CCDC78;HAGHL;CCDC78;HAGHL;CCDC78;CCDC78;MSLN	ENST00000466708.1;ENST00000471861.1;ENST00000474647.1;ENST00000423653.1;ENST00000562187.1;ENST00000562141.1;ENST00000561546.1;ENST00000564545.1;ENST00000389703.3;ENST00000561750.1;ENST00000567414.1;ENST00000569143.1;ENST00000568141.1;ENST00000389701.5;ENST00000544996.1;ENST00000563792.1;ENST00000460023.1;ENST00000466708.1;ENST00000485091.1;ENST00000463539.1;ENST00000538176.1;ENST00000478979.1;ENS…	3'UTR;3'UTR;3'UTR;5'UTR;TSS1500;TSS1500;TSS1500;TSS1500;TSS1500;TSS1500;TSS1500;TSS1500;TSS1500;TSS1500;TSS1500;TSS1500;TSS1500;1stExon;TSS1500;TSS1500;TSS1500;TSS1500;TSS1500;TSS1500;TSS1500;TSS200;1stExon;TSS200;1stExon;1stExon;5'UTR	chr16:776025-778035	3		NA		NA	NA	TRUE	NA	NA	lowMethylation
183	cg00100428	183	chr9	4762729	-	1646564	NA	AAATAACAAATAACTATTTCCTACCAAAATTCCAATTACCATCAAATAAC		II			NA	NA	NA	NA	NA	NA		OpenSea	GCATAACGTTGGAATGACAGGTGACTATTTCCTGCCAAGATTCCAGTTGCCATCAGGTGG[CG]CTGTGTCAACAACAAATGCTTTTACCTGAAGCGAGGAGGAAGTTTGGTTGATTTACTCGA	CGCCACCTGATGGCAACTGGAATCTTGGCAGGAAATAGTCACCTGTCATT							TRUE		9:4762528-4763317	Unclassified							chr9:4762620-4763230	3		NA		NA	NA	NA	NA	NA	lowMethylation
184	cg00101115	184	chr17	56429878	-	74666597	20627843	CCACAACACCAAAACACAAACTATTTAATCTAAACTAATAACCCTAAACA	CCGCAACGCCGAAACGCGAACTATTTAATCTAAACTAATAACCCTAAACG	I	T	Red	NA	NA	NA	NA	NA	NA	chr17:56429455-56429906	Island	TGTCGGGCTGAGCCGCAGCGCCGAGACGCGGGCTGTTTGATCTGGGCTGGTGGCCCTGGG[CG]TCGGTCCTGTTCCCCGATGGTAACCCGAAGTTTGTTTTTTTTTGTTTTGTCTCCCCGTTT	CGCCCAGGGCCACCAGCCCAGATCAAACAGCCCGCGTCTCGGCGCTGCGG	SUPT4H1	NM_003168	TSS1500				NA	17:53784150-53785046	17:56428766-56430656	Promoter_Associated	SUPT4H1;RNF43	ENST00000225504.3;ENST00000500597.2	TSS1500;3'UTR	SUPT4H1;RNF43	ENST00000225504.3;ENST00000500597.2	TSS1500;3'UTR	chr17:56429065-56429895	3		NA		NA	NA	TRUE	NA	NA	lowMethylation
186	cg00102023	186	chr18	5295791	+	64611980	NA	RACAATATCTATACCTATACCAAACTACAAATAAACRCRAACCAAAATAC		II			NA	NA	NA	NA	NA	NA	chr18:5295323-5297099	Island	GCCGCCCCGCCAGCCGCCGGCCGCCCCCGCGCCCGCCTTGCGGACGGCCCCAGCCCCTTC[CG]CACCCTGGCCCGCGCTTACCTGCAGCCTGGCACAGGCACAGACACTGCCGTGGGTTCCCC	CGCACCCTGGCCCGCGCTTACCTGCAGCCTGGCACAGGCACAGACACTGC	ZFP161;ZFP161;ZFP161	NR_026569;NM_001143823;NM_003409	TSS200;5'UTR;5'UTR	high-CpG:5285268-5286055			NA	18:5284738-5287056			ZFP161	ENST00000357006.4	5'UTR	ZFP161	ENST00000357006.4	5'UTR	chr18:5294325-5295835	3		NA		NA	NA	TRUE	NA	NA	lowMethylation
187	cg00102920	187	chr6	18156401	+	93717354	NA	ATCCCAAAAAAATTACCCCAACAACCTAACAATACTCATCAAATCTCAAC		II			NA	NA	NA	NA	NA	NA	chr6:18155534-18156354	S_Shore	CGGCCAGGAGCCCGCACAGCCTTGCAGGTGTTGTAGTAATTCTCTGGCACAGCCACCACG[CG]TTGAGACTTGATGAGCATTGCCAGGTTGCTGGGGTAACTCCTCTGGGATTGGAGACCTGG	TCCCAGAGGAGTTACCCCAGCAACCTGGCAATGCTCATCAAGTCTCAACG	TPMT;KDM1B	NM_000367;NM_153042	TSS1500;5'UTR				NA		6:18154981-18156722	Promoter_Associated	TPMT;KDM1B;KDM1B;KDM1B;KDM1B	ENST00000309983.4;ENST00000388870.2;ENST00000297792.5;ENST00000388869.2;ENST00000546309.1	TSS1500;5'UTR;5'UTR;5'UTR;5'UTR	TPMT;KDM1B;KDM1B;KDM1B;KDM1B	ENST00000309983.4;ENST00000388870.2;ENST00000297792.5;ENST00000388869.2;ENST00000546309.1	TSS1500;5'UTR;5'UTR;5'UTR;5'UTR	chr6:18155845-18156630	3		NA		NA	NA	TRUE	NA	NA	lowMethylation
188	cg00103783	188	chr17	7487249	+	81742286	NA	ACTAAATAAAACTCACCRTAAAACAAATCCCACTAAACRAAAAATTAATC		II			NA	NA	NA	NA	NA	NA	chr17:7486285-7487431	Island	CGAGGCGGACGGACCGCTTAAACGGCTGCTCGTGCCGATTCTTTTACCTGAGAAATGCTA[CG]ACCAACTTTTCGTTCAGTGGGACTTGCTTCACGGTGAGTTTTATTCAGCATCCGATCCAA	CGACCAACTTTTCGTTCAGTGGGACTTGCTTCACGGTGAGTTTTATTCAG	MPDU1;MPDU1	NR_024603;NM_004870	Body;1stExon				NA	17:7427022-7428155	17:7486564-7487870	Promoter_Associated	AC113189.5;AC113189.5;MPDU1;MPDU1;MPDU1;MPDU1;MPDU1;MPDU1;MPDU1;AC113189.5;AC113189.5;AC113189.5;AC113189.5;MPDU1	ENST00000415124.1;ENST00000417897.1;ENST00000250124.6;ENST00000396501.3;ENST00000301597.5;ENST00000423172.2;ENST00000359822.5;ENST00000576272.1;ENST00000574558.1;ENST00000417897.1;ENST00000415124.1;ENST00000572046.1;ENST00000573187.1;ENST00000576272.1	3'UTR;3'UTR;1stExon;1stExon;1stExon;1stExon;1stExon;1stExon;1stExon;1stExon;1stExon;TSS1500;TSS1500;5'UTR	AC113189.5;AC113189.5;MPDU1;MPDU1;MPDU1;MPDU1;MPDU1;MPDU1;MPDU1;MPDU1;MPDU1;MPDU1;MPDU1;MPDU1;MPDU1;AC113189.5;AC113189.5;AC113189.5;AC113189.5;MPDU1;MPDU1;MPDU1;MPDU1;MPDU1	ENST00000415124.1;ENST00000417897.1;ENST00000250124.6;ENST00000572936.1;ENST00000396501.3;ENST00000571822.1;ENST00000571391.1;ENST00000572836.1;ENST00000423172.2;ENST00000576066.1;ENST00000359822.5;ENST00000575256.1;ENST00000570458.1;ENST00000576272.1;ENST00000574558.1;ENST00000417897.1;ENST00000415124.1;ENST00000572046.1;ENST00000573187.1;ENST00000571391.1;ENST00000572836.1;ENST00000577088.1;ENS…	3'UTR;3'UTR;1stExon;1stExon;1stExon;1stExon;1stExon;1stExon;1stExon;1stExon;1stExon;1stExon;1stExon;1stExon;1stExon;1stExon;1stExon;TSS1500;TSS1500;5'UTR;5'UTR;5'UTR;5'UTR;5'UTR		NA	chr17:7485744-7488136	6	chr17:7485260-7489424	6	TRUE	TRUE	NA	NA	lowMethylation
189	cg00103984	189	chr5	54603719	+	45773897	89679286	AAACTCAACAATAACCCACAAAAAACAAAAATAATCAAATCACACAACCA	AAACTCAACAATAACCCGCAAAAAACAAAAATAATCGAATCGCGCAACCG	I	A	Red	NA	NA	NA	NA	NA	NA	chr5:54603209-54603904	Island	GTCGGAAAGGAAAGGAAAGAAAAGCAGGAAAAAAAAAAAAAGTCAGGGGAACATTTTTGT[CG]GCTGCGCGACTCGACTACTTTTGTCTCCTGCGGGCCACTGTTGAGCCTTCACGAGACGTC	CGGCTGCGCGACTCGACTACTTTTGTCTCCTGCGGGCCACTGTTGAGCCT	DHX29;SKIV2L2;SKIV2L2	NM_019030;NM_015360;NM_015360	TSS200;1stExon;5'UTR				NA		5:54602778-54604767	Promoter_Associated	DHX29;SKIV2L2;SKIV2L2;SKIV2L2	ENST00000251636.5;ENST00000230640.5;ENST00000230640.5;ENST00000504388.1	TSS200;5'UTR;1stExon;TSS200	DHX29;DHX29;DHX29;SKIV2L2;SKIV2L2;SKIV2L2;SKIV2L2;SKIV2L2	ENST00000504778.1;ENST00000251636.5;ENST00000508346.1;ENST00000230640.5;ENST00000230640.5;ENST00000504388.1;ENST00000503165.1;ENST00000504997.1	TSS200;TSS200;TSS1500;5'UTR;1stExon;TSS200;TSS200;TSS200	chr5:54603445-54603895	3		NA		NA	NA	TRUE	NA	NA	lowMethylation
191	cg00106499	191	chr7	44163141	+	6748474	45600171	AAAAACCACACAAAAATTAACAAATTACAACAATAAACAAAACAAACACA	AAAAACCGCGCGAAAATTAACGAATTACGACGATAAACGAAACAAACGCG	I	C	Grn	NA	NA	NA	NA	NA	NA	chr7:44162850-44163720	Island	CTGACCCCGTTTCCCTGGACCCCACTCACCGCGCGGCGCGCCGCATCCCGCCAATCCCCG[CG]CGCCTGCCCCGCCCATCGCCGCAACTCGCTAATCCCCGCGCGGCTTCCCCGCCCATCGCC	GGAAGCCGCGCGGGGATTAGCGAGTTGCGGCGATGGGCGGGGCAGGCGCG	POLD2;POLD2;POLD2;POLD2	NM_006230;NM_001127218;NM_006230;NM_001127218	1stExon;1stExon;5'UTR;5'UTR	high-CpG:44129574-44129705			NA	7:44129346-44130326	7:44162219-44163911	Promoter_Associated	POLD2;POLD2;POLD2;POLD2	ENST00000223361.3;ENST00000481763.1;ENST00000406581.2;ENST00000452185.1	TSS1500;TSS200;TSS200;TSS200	POLD2;POLD2;POLD2;POLD2;POLD2;POLD2;POLD2;POLD2;POLD2;POLD2;POLD2	ENST00000418438.1;ENST00000433715.1;ENST00000463464.1;ENST00000223361.3;ENST00000456038.1;ENST00000481763.1;ENST00000406581.2;ENST00000452185.1;ENST00000470867.1;ENST00000496539.1;ENST00000436844.1	5'UTR;5'UTR;TSS1500;TSS1500;TSS1500;TSS200;TSS200;TSS200;TSS200;TSS200;TSS200	chr7:44163085-44163355	3		NA		NA	NA	TRUE	NA	NA	lowMethylation
192	cg00106765	192	chr2	238330458	-	51709864	NA	AAAAATCCRATCTACAATAATAACAAATCRCTCAAAAACTAAAAACTCCC		II			NA	NA	NA	NA	NA	NA		OpenSea	ACGTGTAAACTGGAAATCCGATCTGCAGTGATAACAGATCGCTCAGGAACTGGAGGCTCC[CG]TTATTTTCCAAGACTGAGCTGAGGCTGAAAGCACAGGGATGAGTTGGGAGTTTCAGTAGG	CGGGAGCCTCCAGTTCCTGAGCGATCTGTTATCACTGCAGATCGGATTTC							TRUE		2:238329384-238330830	Unclassified							chr2:238330205-238330675	3		NA		NA	NA	NA	NA	NA	lowMethylation
193	cg00108277	193	chr3	49840710	-	1741575	72748169	TACCAAATATCAAAACAACAACAACAAAAACTACAAAAAACAAAAAATCA	TACCAAATATCGAAACGACGACGACGAAAACTACGAAAAACGAAAAATCG	I	C	Grn	NA	NA	rs6798339	0.012163	NA	NA	chr3:49840103-49841191	Island	GCGGGGCGCGGCTGCCAGATGTCGGGGCGGCGGCGGCGGGAGCTACGGAGAGCGAGGAGT[CG]CGCAGGCAGGCGGAGGCTGAGGGCGCCGCTGGCCGGCCCTCCCAGCCCTCTCCGCGCGGC	TGCCAGATGTCGGGGCGGCGGCGGCGGGAGCTACGGAGAGCGAGGAGTCG	C3orf54;C3orf54	NM_203370;NM_203370	1stExon;5'UTR	high-CpG:49815660-49815718			NA	3:49815123-49816195	3:49840458-49840789	Promoter_Associated	FAM212A;FAM212A	ENST00000333323.4;ENST00000333323.4	5'UTR;1stExon	FAM212A;FAM212A	ENST00000333323.4;ENST00000333323.4	5'UTR;1stExon	chr3:49840545-49841770	3		NA		NA	NA	TRUE	NA	NA	lowMethylation
194	cg00108569	194	chr22	24819864	-	56805281	51741586	AAAACAACACAAATCTCAAAACTACCTACAAAAAACACCCATAAACAACA	AAAACAACGCGAATCTCAAAACTACCTACAAAAAACGCCCGTAAACGACG	I	C	Grn	NA	NA	NA	NA	NA	NA	chr22:24819537-24820810	Island	CGGGGCGGGGCGGGGGCAGCGCGGGTCTCAAAGCTGCCTGCAGGGGGCGCCCGTGAGCGG[CG]CGGCCGGAGCCGGAGACCCAGCGGCCGCCGAGACAGCGGGAGCCGGCGTGCGAGCGGCAG	GGGGCAGCGCGGGTCTCAAAGCTGCCTGCAGGGGGCGCCCGTGAGCGGCG				high-CpG:23149855-23149906		DMR	NA	22:23149607-23150989	22:24819695-24820027	Unclassified	KB-1896H10.1	ENST00000358654.2	3'UTR	ADORA2A;ADORA2A;ADORA2A;ADORA2A;ADORA2A;ADORA2A;ADORA2A;KB-1896H10.1	ENST00000464977.1;ENST00000444262.2;ENST00000486108.1;ENST00000467385.1;ENST00000486351.1;ENST00000424232.1;ENST00000486108.1;ENST00000358654.2	TSS1500;TSS1500;1stExon;5'UTR;5'UTR;5'UTR;5'UTR;3'UTR	chr22:24819720-24820010	3		NA		NA	NA	TRUE	NA	NA	lowMethylation
195	cg00110191	195	chr3	58203083	-	55805120	NA	RACCAAAACCTATCRATACCTATTCAAAAAATAACATAAACRAAAACATC		II			NA	NA	NA	NA	NA	NA		OpenSea	GCACAGCTGGCGGCCAAAGCCTGTCGGTGCCTATTCAAAGGATGACATGGGCGAAAACAT[CG]CCCTCTTCTGTCTGGCAATGAGCACTGCTCCTCTTCTGGGGAGCCAGGTTAATCTTTGCC	GCCAAAGCCTGTCGGTGCCTATTCAAAGGATGACATGGGCGAAAACATCG							NA		3:58202642-58203580	Unclassified							chr3:58202960-58203215	3		NA		NA	NA	NA	NA	NA	lowMethylation
197	cg00110578	197	chr6	25993015	-	3741561	NA	AATATAAACCTAAAATCCRTTCTCACAACTAAATCTAAAATCTAAATACC		II			NA	NA	NA	NA	NA	NA	chr6:25992181-25993164	Island	CCCGCAGGCCTGGTGTGAGCCTGGGGTCCGTTCTCACAGCTGGATCTGGGGTCTGAATGC[CG]CGCCCTCTGGAGAGCCACAGATGGGTCTCCGCTGATGCTTCTCTCAATTTCCTCTAAGAG	GTGTGAGCCTGGGGTCCGTTCTCACAGCTGGATCTGGGGTCTGAATGCCG					chr6:25992254-25992254		NA	6:26100658-26101214	6:25991965-25993452	Promoter_Associated							chr6:25992725-25993295	3		NA		NA	NA	TRUE	NA	NA	lowMethylation
198	cg00110724	198	chr8	144885851	-	96753156	6606565	TAAAAAAAACTCACCTTAAAAATAAAAATACCCTCATCTATAAAATCACA	TAAAAAAAACTCACCTTAAAAATAAAAATACCCTCGTCTATAAAATCGCG	I	A	Red	NA	NA	NA	NA	NA	NA	chr8:144885269-144886103	Island	GGCGGGCTGGGGTGGGGGGGGCTCACCTTGGAGATGAAGATGCCCTCGTCTGTGGGGTCG[CG]GGGGTTGCCAGCGTGGCCCCTGGCACCCCCGCGGATGCTGATGCCCAGCCTCTCCCCAGG	TGGGGGGGGCTCACCTTGGAGATGAAGATGCCCTCGTCTGTGGGGTCGCG	SCRIB;SCRIB	NM_015356;NM_182706	Body;Body				NA	8:144957338-144958415									chr8:144885625-144886115	3		NA		NA	NA	TRUE	NA	NA	highMethylation
200	cg00111436	200	chr12	121837826	-	5632951	1682834	TTCATTAACTCTAATAACCAACCTCCCAAAAATCAACTTCCTATTAATCA	TTCATTAACTCTAATAACCGACCTCCCGAAAATCGACTTCCTATTAATCG	I	T	Red	NA	NA	NA	NA	NA	NA	chr12:121837380-121838396	Island	AATCCCTGTCGCTTCATTGGCTCTGGTGACCGGCCTCCCGAAAGTCGGCTTCCTATTGGT[CG]TCGTGGCCGCCGCTCTGCGCTTTTACCGGGGCACGCGGCGAGCGTGACCACGCCCCTTAC	TTCATTGGCTCTGGTGACCGGCCTCCCGAAAGTCGGCTTCCTATTGGTCG	RNF34;RNF34	NM_194271;NM_025126	TSS200;TSS200				NA	12:120321774-120322985	12:121837234-121839236	Promoter_Associated	RNF34;RNF34;RNF34;RNF34	ENST00000361234.5;ENST00000392465.3;ENST00000392464.2;ENST00000555076.1	TSS200;TSS200;TSS200;TSS200	RNF34;ANAPC5;RNF34;RNF34;RNF34;RNF34;RNF34;RNF34	ENST00000361234.5;ENST00000536837.1;ENST00000392465.3;ENST00000556562.1;ENST00000553407.1;ENST00000554606.1;ENST00000392464.2;ENST00000555076.1	TSS200;TSS200;TSS200;TSS200;TSS200;TSS200;TSS200;TSS200	chr12:121837660-121837950	3		NA		NA	NA	TRUE	NA	NA	lowMethylation
201	cg00111893	201	chr6	109103695	-	93702992	81761119	AAACAATAAAAAAAAACTACCACCTATAAACCAAATTCCAAAAACACCCA	AAACGATAAAAAAAAACTACCACCTATAAACCAAATTCCAAAAACGCCCG	I	C	Grn	NA	NA	NA	NA	NA	NA		OpenSea	TTCGTAGTCCGGGAACGATGAAGGGAGACTGCCACCTATGGGCCAGGTTCCAGGGACGCC[CG]CACGTGGCGTTCTGCGGGACAGACGCAGTCTTAAGGTAGAAGGGAAGGCGTCTTCATGGG	CGGGCGTCCCTGGAACCTGGCCCATAGGTGGCAGTCTCCCTTCATCGTTC							NA	6:109210130-109210398	6:109103067-109104093	Unclassified	ZNF259P1	ENST00000572422.1	1stExon	ZNF259P1	ENST00000572422.1	1stExon	chr6:109103560-109103835	3		NA		NA	NA	TRUE	NA	NA	lowMethylation
202	cg00112251	202	chr1	19924203	+	43780176	NA	ACAATAACTTCATAATTTATACCRTCACTAAACACRTATTAAAAAACTAC		II			NA	NA	NA	NA	NA	NA	chr1:19923341-19924002	S_Shore	GATGATCTGGAATGAGAATTGCGCTGGAAAGTAAGAAGTTGTTCACGTTAAGTTTTTCTG[CG]TAGTCCTTTAACACGTGCTCAGTGACGGCACAAATTATGAAGTCACTGTATGGTGGGGAG	CAGTGACTTCATAATTTGTGCCGTCACTGAGCACGTGTTAAAGGACTACG	C1orf151	NM_001032363	Body				NA		1:19922714-19924674	Unclassified	RP5-1056L3.1;MINOS1	ENST00000416470.1;ENST00000486890.1	TSS1500;5'UTR	MINOS1;RP5-1056L3.1;MINOS1;MINOS1;MINOS1;MINOS1;MINOS1;MINOS1;MINOS1	ENST00000498067.1;ENST00000416470.1;ENST00000479642.1;ENST00000486890.1;ENST00000462646.1;ENST00000467029.1;ENST00000481464.1;ENST00000498642.1;ENST00000485362.1	5'UTR;TSS1500;5'UTR;5'UTR;5'UTR;5'UTR;5'UTR;5'UTR;5'UTR	chr1:19923605-19924375	3		NA		NA	NA	TRUE	NA	NA	lowMethylation
204	cg00114724	204	chr2	264341	+	87636239	94790870	ACTATAATACCTATCATTCAAATTCACATAAAAAAACTAAACAAATCACA	ACTATAATACCTATCGTTCGAATTCGCATAAAAAAACTAAACGAATCACG	I	C	Grn	NA	NA	NA	NA	NA	NA	chr2:263400-265238	Island	CCAGGCCCAAGGCCGCCCTGGTCCGGCGTGGACCCCGCGGGGCTCAAGGCAGGTTCCCCG[CG]TGACCCGCCCAGCCCCTCTATGCGAACTCGAACGACAGGCACCACAGCCCGCCACGTGCG	GCTGTGGTGCCTGTCGTTCGAGTTCGCATAGAGGGGCTGGGCGGGTCACG	ACP1;ACP1;ACP1;ACP1;SH3YL1;SH3YL1;SH3YL1;SH3YL1;SH3YL1;SH3YL1	NM_007099;NM_004300;NM_001040649;NR_024080;NM_001159597;NM_015677;NR_104225;NR_104223;NR_104224;NM_001282682	TSS1500;TSS1500;TSS1500;TSS1500;TSS1500;TSS1500;Body;Body;Body;5'UTR				NA	2:253850-255311			SH3YL1;ACP1;ACP1;ACP1;ACP1;ACP1;ACP1;ACP1;SH3YL1;SH3YL1;SH3YL1;SH3YL1;SH3YL1	ENST00000402632.1;ENST00000272067.6;ENST00000272065.5;ENST00000407983.3;ENST00000439645.2;ENST00000405233.1;ENST00000449425.2;ENST00000484464.1;ENST00000405430.1;ENST00000403712.1;ENST00000356150.5;ENST00000468321.1;ENST00000403658.1	5'UTR;TSS1500;TSS1500;TSS1500;TSS1500;TSS1500;TSS1500;TSS1500;TSS200;TSS1500;TSS1500;3'UTR;5'UTR	SH3YL1;ACP1;ACP1;ACP1;ACP1;ACP1;ACP1;ACP1;ACP1;ACP1;ACP1;SH3YL1;ACP1;ACP1;SH3YL1;SH3YL1;SH3YL1;SH3YL1;SH3YL1;SH3YL1;SH3YL1;SH3YL1;SH3YL1;SH3YL1;SH3YL1;SH3YL1;SH3YL1;SH3YL1;SH3YL1	ENST00000402632.1;ENST00000272067.6;ENST00000272065.5;ENST00000413140.1;ENST00000407983.3;ENST00000439645.2;ENST00000405364.2;ENST00000405233.1;ENST00000480874.1;ENST00000453390.1;ENST00000484464.1;ENST00000463865.1;ENST00000484125.1;ENST00000484125.1;ENST00000405430.1;ENST00000471948.1;ENST00000403712.1;ENST00000356150.5;ENST00000463865.1;ENST00000468321.1;ENST00000488044.1;ENST00000488979.2;ENS…	5'UTR;TSS1500;TSS1500;TSS1500;TSS1500;TSS1500;TSS1500;TSS1500;TSS1500;TSS1500;TSS1500;1stExon;1stExon;5'UTR;TSS200;TSS1500;TSS1500;TSS1500;3'UTR;3'UTR;3'UTR;3'UTR;3'UTR;5'UTR;5'UTR;3'UTR;3'UTR;3'UTR;3'UTR	chr2:263625-264970	3		NA		NA	NA	NA	NA	NA	lowMethylation
205	cg00114944	205	chr6	139350067	-	32607571	NA	TAAACRCCCRAACAAATATAACTTAAATAACAAAAATAAACTAAATATCC		II			NA	NA	NA	NA	NA	NA	chr6:139349955-139350740	Island	AGAGAGGTGCGTGAGCGCCCGGGCAGATGTGGCTTAGGTAGCAGGGATGGACTGGGTGTC[CG]TGGTGCGCCGCCGGGCACCGCGGGCTGCGGTGAGAGTCGGGTCAGGAGGGGGCCGGGAGG	CGGACACCCAGTCCATCCCTGCTACCTAAGCCACATCTGCCCGGGCGCTC	C6orf115	NM_021243	5'UTR	high-CpG:139391539-139392022			NA	6:139391225-139392625	6:139349751-139350321	Promoter_Associated	ABRACL;ABRACL	ENST00000367660.3;ENST00000461027.1	5'UTR;5'UTR	ABRACL;ABRACL	ENST00000367660.3;ENST00000461027.1	5'UTR;5'UTR	chr6:139349445-139351430	3		NA		NA	NA	TRUE	NA	NA	lowMethylation
206	cg00115040	206	chr22	22011917	-	59744822	8746875	ACTAAAACAAAACAACACAACTACAATAAACTAAAAAATCCACACCTACA	ACTAAAACGAAACGACGCGACTACAATAAACTAAAAAATCCGCACCTACG	I	C	Grn	NA	NA	NA	NA	NA	NA	chr22:22011565-22012516	Island	CCGCGCGGATTGGCTGGGGCGGGGCGGCGCGGCTGCAGTAGGCTAGAGAGTCCGCACCTG[CG]CCGCGGCCGTGGGGAGAGAGGGTGCGTCCCGGCAGTCCCGCACGACGGGCCCCGCCTCCC	GCTGGGGCGGGGCGGCGCGGCTGCAGTAGGCTAGAGAGTCCGCACCTGCG				high-CpG:20341860-20341962			NA	22:20341566-20342609	22:22011063-22012798	Promoter_Associated	PPIL2	ENST00000498589.1	5'UTR	PPIL2	ENST00000498589.1	5'UTR	chr22:22011660-22012795	3		NA		NA	NA	TRUE	NA	NA	lowMethylation
207	cg00115101	207	chr1	36689877	+	50797124	78705483	AAACTACATTTCCCAAAAAACAAAACAAACATTAAACCCACCACTTTACA	AAACTACGTTTCCCAAAAAACAAAACGAACGTTAAACCCGCCGCTTTACG	I	T	Red	NA	NA	NA	NA	NA	NA	chr1:36689759-36690087	Island	AGGCGGGGGGAGGGGACGGCCCCGAGCAACCCACGTGACCGCCGACAACCGAGCGCGTGA[CG]CAAAGCGGCGGGCCCAACGCTCGCCTTGTCTTTTGGGAAACGTAGTTCTGATGGCAGCCA	CGCAAAGCGGCGGGCCCAACGCTCGCCTTGTCTTTTGGGAAACGTAGTTC	THRAP3	NM_005119	TSS200				NA	1:36462059-36463148	1:36688869-36690848	Unclassified	THRAP3;THRAP3	ENST00000354618.5;ENST00000469141.2	TSS200;TSS200	THRAP3;THRAP3;THRAP3	ENST00000354618.5;ENST00000469141.2;ENST00000478853.1	TSS200;TSS200;TSS200	chr1:36688960-36690135	3		NA		NA	NA	TRUE	NA	NA	lowMethylation
208	cg00115629	208	chr3	53164619	-	62705539	55698205	CAAACCATCTATTATAACACCTAACTCTTTCTATTTCAATAAATTTTACA	CGAACCGTCTATTATAACGCCTAACTCTTTCTATTTCGATAAATTTTACG	I	C	Grn	NA	NA	NA	NA	NA	NA	chr3:53164206-53164698	Island	GTGGGCCTGTCTCGGGCCGTCTGTTATGGCGCCTGGCTCTTTCTATTTCGGTAGGTTTTG[CG]CTGTCTGTCGCTTGTGCGCTGTCTGTCCCTCTCTTCCCCGTATAAACGAAATAGTGTGGC	CGGGCCGTCTGTTATGGCGCCTGGCTCTTTCTATTTCGGTAGGTTTTGCG	RFT1	NM_052859	TSS200				NA	3:53139217-53139678	3:53163601-53164975	Promoter_Associated	RFT1;RFT1	ENST00000394738.3;ENST00000296292.3	TSS200;TSS200	RFT1;RFT1;RFT1	ENST00000467048.1;ENST00000394738.3;ENST00000296292.3	TSS200;TSS200;TSS200		NA	chr3:53163340-53165588	6	chr3:53162374-53165802	6	NA	TRUE	NA	NA	lowMethylation
209	cg00116688	209	chr5	159848696	+	76740482	NA	AACAACCAAAACTCCRCCCCAAAAACTCTTTCTTACAAACTTTATAACAC		II			NA	NA	NA	NA	NA	NA	chr5:159848779-159849113	N_Shore	AAAAAGCCTCTCGATTTATTTTTTAATATTACACGATCCTAGTTTTTTCTTCCCAGAAAA[CG]TGCCACAAAGTTTGCAAGAAAGAGCTTTTGGGGCGGAGCCCTGGCTGCTTAGGTCCTTTC	CGTGCCACAAAGTTTGCAAGAAAGAGCTTTTGGGGCGGAGCCCTGGCTGC	PTTG1	NM_004219	TSS200				NA		5:159848521-159849076	Promoter_Associated_Cell_type_specific	PTTG1;PTTG1;PTTG1;PTTG1	ENST00000520452.1;ENST00000393964.1;ENST00000519287.1;ENST00000352433.5	TSS1500;TSS1500;TSS1500;TSS200	PTTG1;PTTG1;PTTG1;SLU7;PTTG1;PTTG1;PTTG1;PTTG1;SLU7	ENST00000520452.1;ENST00000393964.1;ENST00000519287.1;ENST00000521826.1;ENST00000352433.5;ENST00000524244.1;ENST00000517480.1;ENST00000523659.1;ENST00000521826.1	TSS1500;TSS1500;TSS1500;1stExon;TSS200;TSS200;TSS200;TSS200;5'UTR	chr5:159848685-159848935	3		NA		NA	NA	TRUE	NA	NA	lowMethylation
210	cg00117005	210	chr6	33288995	+	19745923	49707280	AATACTAAAAACACTACCTCTCAATCTCCAAAAACCCATAATTCCCAACA	AATACTAAAAACACTACCTCTCAATCTCCAAAAACCCGTAATTCCCGACG	I	A	Red	NA	NA	NA	NA	NA	NA	chr6:33288733-33289008	Island	TGCAGCCGCCGGATCTCTGCCACATAGAGCGCCAGCAGCTGCTCCAAACGCTGGATCTGC[CG]CCGGGAACCACGGGTCCTTGGAGACTGAGAGGCAGTGTTTTCAGCATTTGTGGGGTCCAA	CGCCGGGAACCACGGGTCCTTGGAGACTGAGAGGCAGTGTTTTCAGCATT	DAXX;DAXX;DAXX;DAXX	NM_001141969;NR_024517;NM_001350;NM_001141970	Body;Body;Body;Body				NA	6:33396547-33396977			DAXX	ENST00000477162.1	3'UTR	DAXX;DAXX;DAXX;DAXX	ENST00000468536.1;ENST00000477162.1;ENST00000490173.1;ENST00000477370.1	3'UTR;3'UTR;TSS1500;3'UTR		NA		NA	chr6:33287415-33292429	6	NA	TRUE	NA	NA	highMethylation
212	cg00118468	212	chr1	205196936	+	9639574	87781462	CAAAACTAAAAAAACATCACACAACTTCATTTTTAAAATTAATTACACCA	CGAAACTAAAAAAACGTCGCGCAACTTCGTTTTTAAAATTAATTACACCG	I	T	Red	NA	NA	NA	NA	NA	NA	chr1:205196791-205197252	Island	GCTCTCTGCAATGCAAAAACGCAGCAGCATCGTCCTCCAGCCCTCTCCTGGGGGATCGCA[CG]GTGCAACCAACCCCAAAAACGAAGCTGCGCGACGCCCCCTCAGCCCCGCGGGCTTCCCAT	CGGTGCAACCAACCCCAAAAACGAAGCTGCGCGACGCCCCCTCAGCCCCG	TMCC2	NM_014858	TSS200				NA	1:203463426-203464138	1:205196395-205198304	Unclassified	TMCC2;TMCC2	ENST00000358024.3;ENST00000545499.1	TSS1500;TSS1500	TMCC2;TMCC2	ENST00000358024.3;ENST00000545499.1	TSS1500;TSS1500	chr1:205196900-205197135	3		NA		NA	NA	TRUE	NA	NA	lowMethylation
213	cg00118684	213	chr18	13726609	+	81641855	82789564	CCAAAAATACAAAAATCACATAAAAACAATCAAACAAAAATACCACAACA	CCGAAAATACGAAAATCACGTAAAAACGATCAAACGAAAATACCGCGACG	I	C	Grn	rs114367337	0.011295	NA	NA	NA	NA	chr18:13725979-13727370	Island	GAAGCTTCTGCATGCCGCGCGCGGCACGTCGGGACTCGTAGTTCCGGCGCGGAGGACGTG[CG]TCGCGGCACTCTCGCCTGACCGTCTCCACGTGACTCTCGCACCTCCGGAAGTGACGTAAG	CCGGAGGTGCGAGAGTCACGTGGAGACGGTCAGGCGAGAGTGCCGCGACG	RNMT;C18orf19;C18orf19	NM_003799;NM_001098801;NM_152352	TSS200;TSS200;TSS200				NA	18:13715863-13717338	18:13725886-13727345	Promoter_Associated	RNMT;RNMT;RNMT;RNMT;FAM210A;FAM210A	ENST00000383314.2;ENST00000535051.1;ENST00000543302.1;ENST00000544744.1;ENST00000322247.3;ENST00000402563.1	TSS200;TSS200;TSS200;TSS200;TSS200;TSS200	RNMT;RNMT;RNMT;RNMT;FAM210A;FAM210A	ENST00000383314.2;ENST00000535051.1;ENST00000543302.1;ENST00000544744.1;ENST00000322247.3;ENST00000402563.1	TSS200;TSS200;TSS200;TSS200;TSS200;TSS200	chr18:13726505-13726750	3		NA		NA	NA	TRUE	NA	NA	lowMethylation
214	cg00119011	214	chr13	45694603	-	11733272	52624591	AAAACAAAAAATTTATCTACAACAACACACCATACTAACATAACAATACA	GAAACAAAAAATTTATCTACAACAACGCGCCGTACTAACGTAACAATACG	I	C	Grn	NA	NA	NA	NA	NA	NA	chr13:45694522-45694966	Island	CAAGAAATTTCCGAAACAGAAAGTTTGTCTGCAACAGCGCGCCGTACTGACGTAGCAGTG[CG]CAGGCGCAGTCCCGGCTCCTGGCGGCGTGTTCCTCTTTTCCTCGGTTCCCAGTGTTCTGG	GAAACAGAAAGTTTGTCTGCAACAGCGCGCCGTACTGACGTAGCAGTGCG	GTF2F2	NM_004128	TSS200				NA	13:44592523-44592966	13:45693645-45695587	Promoter_Associated	GTF2F2	ENST00000340473.6	TSS200	GTF2F2	ENST00000340473.6	TSS200	chr13:45694460-45695190	3		NA		NA	NA	TRUE	NA	NA	lowMethylation
215	cg00119079	215	chr3	182880278	-	92711364	NA	TACTCTAAATAACTCACRAAAAACAAATTCCAACTAAAAAACCCTTAAAC		II			NA	NA	NA	NA	NA	NA	chr3:182880277-182880722	Island	GGGTTGACACCTGCTCTGAGTAACTCACGGAAAACAAGTTCCAGCTGGGAAGCCCTTGGA[CG]CGCCACACCTCCCTACCCGCAGCCCGTCCTGTGGCGCCCGGGACTCCAGAGTGCGTTTAG	GCTCTGAGTAACTCACGGAAAACAAGTTCCAGCTGGGAAGCCCTTGGACG	LAMP3	NM_014398	Body				TRUE	3:184362774-184363406	3:182879953-182880870	Unclassified	LAMP3;LAMP3	ENST00000466939.1;ENST00000486686.1	TSS1500;3'UTR	LAMP3;LAMP3;LAMP3	ENST00000466939.1;ENST00000470251.1;ENST00000486686.1	TSS1500;5'UTR;3'UTR	chr3:182879480-182880750	3		NA		NA	TRUE	TRUE	NA	NA	lowMethylation
216	cg00119557	216	chr1	201751714	-	80729330	1727461	CCAACCAAATCAAATTCTATAAACATAACCAACAAACAAAATAAACCTCA	CCAACCAAATCAAATTCTATAAACGTAACCGACGAACGAAATAAACCTCG	I	C	Grn	NA	NA	NA	NA	NA	NA		OpenSea	AGCCTGCCCCGGCCAGCCAAGTCAAGTTCTATGAGCGTGACCGGCGGGCGGGGTGGACCT[CG]CCCTGTGAGCAGCAGCATTGACCCCAGTCTCCTCAGCACCAAGCAGGGAGGCCTTACGCC	CCAGCCAAGTCAAGTTCTATGAGCGTGACCGGCGGGCGGGGTGGACCTCG	RNU6-79P;NAV1;IPO9-AS1;NAV1	NR_046945;NM_020443;NR_046696;NM_001167738	Body;Body;Body;Body				NA				NAV1;IPO9-AS1;NAV1	ENST00000469130.1;ENST00000413035.1;ENST00000367301.2	TSS200;3'UTR;5'UTR	NAV1;IPO9-AS1;NAV1;NAV1	ENST00000469130.1;ENST00000413035.1;ENST00000490213.1;ENST00000367301.2	TSS200;3'UTR;5'UTR;5'UTR	chr1:201751645-201752075	3		NA		NA	NA	NA	NA	NA	highMethylation
217	cg00121158	217	chr9	6757826	+	10636288	NA	TCTTACTTTAAACTCAACTTCCRCRCTATAATTAACTTAAACTTACTAAC		II			NA	NA	NA	NA	NA	NA	chr9:6757336-6758872	Island	AGTATCTTTCCCCTCCGGAAAGAATGGGATATGCCTGTGTCCAAAGGACAAGAAGATGCG[CG]CCAGCAAGCCTAAGTTAACCACAGCGCGGAAGTTGAGCCCAAAGCAAGAGCGTGCCGGGC	CTTGCTTTGGGCTCAACTTCCGCGCTGTGGTTAACTTAGGCTTGCTGGCG	KDM4C;KDM4C;KDM4C;KDM4C;KDM4C;KDM4C;KDM4C	NM_001146694;NM_001146695;NM_001146694;NM_015061;NM_015061;NM_001146695;NM_001146696	5'UTR;1stExon;1stExon;5'UTR;1stExon;5'UTR;Body	high-CpG:6747377-6748096			NA	9:6747139-6749054	9:6756951-6758483	Promoter_Associated	KDM4C;KDM4C;KDM4C;KDM4C;KDM4C;KDM4C;KDM4C;KDM4C;KDM4C	ENST00000442236.2;ENST00000489243.1;ENST00000536108.1;ENST00000543771.1;ENST00000401787.3;ENST00000381306.3;ENST00000543771.1;ENST00000401787.3;ENST00000381306.3	TSS1500;TSS1500;TSS1500;1stExon;1stExon;1stExon;5'UTR;5'UTR;5'UTR	KDM4C;KDM4C;KDM4C;KDM4C;KDM4C;KDM4C;KDM4C;KDM4C;KDM4C	ENST00000442236.2;ENST00000489243.1;ENST00000536108.1;ENST00000438023.1;ENST00000401787.3;ENST00000381306.3;ENST00000438023.1;ENST00000401787.3;ENST00000381306.3	TSS1500;TSS1500;TSS1500;1stExon;1stExon;1stExon;5'UTR;5'UTR;5'UTR	chr9:6757540-6758115	3		NA		NA	TRUE	TRUE	NA	NA	lowMethylation
218	cg00124432	218	chr6	30294015	-	3707205	3618475	AAACCCCATACAAAAAAACTAAAAACACAAAAATAAACAACAAAAACACA	GAACCCCATACGAAAAAACTAAAAACACAAAAATAAACAACAAAAACGCG	I	A	Red	NA	NA	NA	NA	NA	NA	chr6:30294169-30295071	N_Shore	CGTGTTGCGGTCGGACCCCATGCGAAGGAGCTAAGGACACAAAGGTGAGCAGCAGAGACG[CG]GTTCCAGCTCTCCCCCGGCTCCCACTCCAGCGGGATAGGTAGATAATTTCGGTAAATTTC	CGCGTCTCTGCTGCTCACCTTTGTGTCCTTAGCTCCTTCGCATGGGGTCC	TRIM39;HCG18;HCG18;TRIM39	NM_021253;NR_024052;NR_024053;NM_172016	TSS1500;Body;Body;TSS1500				NA	6:30401919-30402097			TRIM39;TRIM39;TRIM39;HCG17;HCG18	ENST00000449040.2;ENST00000396548.1;ENST00000376659.5;ENST00000453558.1;ENST00000426882.1	TSS1500;TSS1500;TSS1500;TSS200;3'UTR	TRIM39;TRIM39;TRIM39;TRIM39;TRIM39;TRIM39;TRIM39;HCG18;HCG18;TRIM39;HCG17;HCG18;HCG18;HCG18;HCG18;HCG18;HCG18;HCG18;HCG18;HCG18;HCG18	ENST00000458516.1;ENST00000440271.1;ENST00000449040.2;ENST00000428728.1;ENST00000396548.1;ENST00000428404.1;ENST00000376659.5;ENST00000444126.1;ENST00000454129.1;ENST00000428555.1;ENST00000453558.1;ENST00000449544.1;ENST00000454269.1;ENST00000438412.1;ENST00000444126.1;ENST00000449544.1;ENST00000454129.1;ENST00000454269.1;ENST00000412685.1;ENST00000413358.1;ENST00000426882.1	TSS1500;TSS1500;TSS1500;TSS1500;TSS1500;TSS1500;TSS1500;1stExon;1stExon;TSS1500;TSS200;1stExon;1stExon;3'UTR;3'UTR;3'UTR;3'UTR;3'UTR;3'UTR;3'UTR;3'UTR	chr6:30293820-30294070	3		NA		NA	NA	TRUE	NA	NA	lowMethylation
219	cg00124774	219	chr1	44435563	-	84748346	NA	CTTCCRACTAACCTAAAACTCAAACTAAACATTAATTCTCTATACRAAAC		II			NA	NA	NA	NA	NA	NA	chr1:44435409-44436114	Island	TCCTCGATGTACTTCCGGCTGGCCTGGGACTCAGGCTGAACATTGGTTCTCTGTGCGGGG[CG]GTGGCGGGGATTGGAGGGCGGGAGCTGTGCTGACTTAGGATTGGCAAAATCGCTATCAGC	CGCCCCGCACAGAGAACCAATGTTCAGCCTGAGTCCCAGGCCAGCCGGAA	DPH2;DPH2	NM_001039589;NM_001384	TSS200;TSS200				NA	1:44207997-44208643	1:44435264-44436584	Promoter_Associated	DPH2;DPH2;DPH2;DPH2	ENST00000255108.3;ENST00000412950.2;ENST00000396758.2;ENST00000529729.1	TSS200;TSS200;TSS200;TSS200	DPH2;DPH2;DPH2;DPH2;DPH2;DPH2;DPH2;DPH2;DPH2;DPH2;DPH2;DPH2	ENST00000534786.1;ENST00000534655.1;ENST00000459879.1;ENST00000471934.1;ENST00000255108.3;ENST00000412950.2;ENST00000530988.1;ENST00000527567.1;ENST00000490861.1;ENST00000396758.2;ENST00000477294.1;ENST00000532140.1	TSS1500;TSS1500;TSS1500;TSS200;TSS200;TSS200;TSS200;TSS200;TSS200;TSS200;TSS200;TSS200	chr1:44435445-44435695	3		NA		NA	NA	TRUE	NA	NA	lowMethylation
221	cg00125406	221	chr4	41937906	+	13661867	NA	ATTATATAAACTAAACAAAAACRTTCTTTACCRACACTCRTATACTCCAC		II			NA	NA	NA	NA	NA	NA	chr4:41937098-41937624	S_Shore	CAAGGTTAAAGATGCCGCATGAGATTGTGCCATGACACACATGATCCATGACACACACCA[CG]TGGAGCACACGAGTGCCGGCAAAGAACGTTTCTGCCTAGTTTATACAATCGTATATAGAA	CGTGGAGCACACGAGTGCCGGCAAAGAACGTTTCTGCCTAGTTTATACAA	TMEM33	NM_018126	Body				NA	4:41631788-41632664	4:41937780-41937977	Promoter_Associated				TMEM33	ENST00000510383.1	5'UTR	chr4:41936640-41937970	3		NA		NA	NA	TRUE	NA	NA	lowMethylation
222	cg00126739	222	chr15	69706375	-	47677121	NA	AAAACTTAAAACAAAACACAACACAAAAATACAACACTTTTCACCAAAAC		II			NA	NA	NA	NA	NA	NA	chr15:69706516-69707352	N_Shore	AGACGGAGCCTGAGACTTGGAGCAGGGCACAGCACAGGAATACAACACTTTTCACCAGAA[CG]ACATTCCGACCTCTGAATCAACCCTGGAAAGGCCCTTCCATTGAACTTCTTGTGATGGAG	AGACTTGGAGCAGGGCACAGCACAGGAATACAACACTTTTCACCAGAACG	KIF23;KIF23	NM_004856;NM_138555	TSS1500;TSS1500				NA		15:69706167-69707930	Promoter_Associated	KIF23;KIF23;KIF23;KIF23;RP11-253M7.1	ENST00000559279.1;ENST00000395392.2;ENST00000352331.4;ENST00000260363.4;ENST00000558617.1	TSS1500;TSS1500;TSS1500;TSS1500;3'UTR	KIF23;KIF23;KIF23;KIF23;KIF23;KIF23;RP11-253M7.1;RP11-253M7.1	ENST00000559279.1;ENST00000395392.2;ENST00000352331.4;ENST00000561089.1;ENST00000558346.1;ENST00000560042.1;ENST00000558617.1;ENST00000558107.1	TSS1500;TSS1500;TSS1500;TSS1500;TSS1500;TSS1500;3'UTR;3'UTR		NA	chr15:69706212-69707644	6	chr15:69706124-69708172	6	NA	TRUE	NA	NA	lowMethylation
223	cg00127545	223	chr3	51705085	-	80641854	78643858	TCAACAACCAAATAATTTATTAAAAACAAAAAAATACACCATAAATTCCA	TCAACAACCGAATAATTTATTAAAAACGAAAAAATACGCCGTAAATTCCG	I	C	Grn	NA	NA	NA	NA	NA	NA	chr3:51705062-51706022	Island	GCTAAATCAACCTCAGCAACCGGATAGTTTGTTGGAGGCGGGAAGGTACGCCGTGGGTTC[CG]CCGCAGCCAGCGCTGGGGCTAGGCACACGCCCGTTGCCATGGAGACGGGGCGGGGCAGGC	TCAGCAACCGGATAGTTTGTTGGAGGCGGGAAGGTACGCCGTGGGTTCCG	TEX264;TEX264;TEX264	NM_001129884;NR_024012;NM_015926	TSS200;TSS200;TSS200				NA	3:51680113-51681062	3:51704688-51706177	Promoter_Associated	TEX264;TEX264;TEX264;TEX264;TEX264	ENST00000395057.1;ENST00000416589.1;ENST00000457573.1;ENST00000341333.5;ENST00000415259.1	TSS1500;TSS1500;TSS200;TSS200;TSS200	TEX264;TEX264;TEX264;TEX264;TEX264;TEX264;TEX264;TEX264;TEX264;TEX264;TEX264;TEX264	ENST00000395057.1;ENST00000416589.1;ENST00000493444.1;ENST00000457927.1;ENST00000444233.1;ENST00000489026.1;ENST00000457573.1;ENST00000341333.5;ENST00000412249.1;ENST00000425781.1;ENST00000415259.1;ENST00000419358.1	TSS1500;TSS1500;TSS1500;TSS1500;TSS1500;TSS200;TSS200;TSS200;TSS200;TSS200;TSS200;5'UTR	chr3:51704825-51705395	3		NA		NA	NA	TRUE	NA	NA	lowMethylation
224	cg00128188	224	chr10	1095446	+	81632399	93728200	CAAAAAAACCATCATTCTAAACATACAAAAACTCCCCATACAACCAAACA	CAAAAAAACCATCGTTCTAAACATACGAAAACTCCCCGTACAACCAAACG	I	C	Grn	rs114721769	0.03258	NA	NA	NA	NA	chr10:1094337-1095594	Island	ACTGGCTGGTTGGGCACTCCCCCCCCTCCCCCCCCCCGAGTTCCGCCGCTGGGACTACAG[CG]TTTGGCTGCACGGGGAGTTCTCGTATGTCTAGAACGATGGCCTTTCTGCGGTGTCTGCGA	CAGAAAGGCCATCGTTCTAGACATACGAGAACTCCCCGTGCAGCCAAACG	IDI1	NM_004508	TSS1500	high-CpG:1085018-1085477			NA	10:1084306-1085579	10:1094183-1095693	Promoter_Associated	IDI1;WDR37;IDI1	ENST00000491735.1;ENST00000358220.1;ENST00000381344.3	TSS1500;TSS200;TSS1500	IDI1;IDI1;IDI1;IDI1;WDR37;IDI1	ENST00000427898.1;ENST00000429642.1;ENST00000482091.1;ENST00000491735.1;ENST00000358220.1;ENST00000381344.3	TSS1500;TSS1500;TSS1500;TSS1500;TSS200;TSS1500	chr10:1094785-1095475	3		NA		NA	NA	TRUE	NA	NA	lowMethylation
225	cg00128732	225	chr5	141258637	+	94776969	NA	ACAAATAATCAAAAAACCCTCRAATAACCTAAACTCAAAAACAACACTTC		II			NA	NA	NA	NA	NA	NA	chr5:141258422-141258816	Island	GAGGCTAATGGGACCCGGGGGCTCTAGAGTGAGGATGGGGAAGATACACAAGCGTGAAGA[CG]AAGTGCTGCTCCTGAGCTTAGGCTATTCGAGGGTCCCCTGATCACCTGCCCTCTGCACGG	CAGGTGATCAGGGGACCCTCGAATAGCCTAAGCTCAGGAGCAGCACTTCG	PCDH1;PCDH1	NM_032420;NM_002587	TSS1500;TSS1500				NA	5:141237266-141239000	5:141258203-141259352	Promoter_Associated	PCDH1;PCDH1;PCDH1;PCDH1	ENST00000456271.1;ENST00000394536.3;ENST00000503492.1;ENST00000287008.3	TSS1500;TSS1500;TSS1500;TSS1500	PCDH1;PCDH1;PCDH1;PCDH1;PCDH1	ENST00000514773.1;ENST00000456271.1;ENST00000394536.3;ENST00000503492.1;ENST00000287008.3	5'UTR;TSS1500;TSS1500;TSS1500;TSS1500	chr5:141256165-141259015	3		NA		NA	NA	TRUE	NA	NA	lowMethylation
226	cg00129232	226	chr17	37814104	-	56637900	79762566	TACTCCTAAACTATACCATACTACAACTCCAACACTAATAAATAATTACA	TACTCCTAAACTATACCGTACTACGACTCCGACACTAATAAATAATTACG	I	A	Red	rs1877031	0.002772	NA	NA	NA	NA		OpenSea	GCTTCTCTGGACTGCTCCTAGGCTATGCCGTGCTGCGGCTCCGGCACTGGTGGGTGATTG[CG]GTAAGATGCCACTTTCCTGGCAGCTTCTGGGCCCTGGCAGGGCTGGTGGAAGGGATGGGA	CGCAATCACCCACCAGTGCCGGAGCCGCAGCACGGCATAGCCTAGGAGCA	STARD3;STARD3;STARD3	NM_001165937;NM_006804;NM_001165938	Body;Body;Body				NA				STARD3;STARD3	ENST00000544210.1;ENST00000336308.5	ExonBnd;ExonBnd	STARD3;STARD3;STARD3;STARD3;STARD3;STARD3	ENST00000481171.1;ENST00000544210.1;ENST00000336308.5;ENST00000488876.1;ENST00000484773.1;ENST00000471896.1	TSS200;ExonBnd;ExonBnd;5'UTR;5'UTR;TSS1500		NA	chr17:37813821-37825322	6		NA	NA	TRUE	NA	NA	highMethylation
227	cg00129774	227	chr12	56360414	+	92630100	NA	CAAACAAATTTAATTCTTAAAAACTAAACAAATTTCTTCCCCRATAAAAC		II			NA	NA	NA	NA	NA	NA	chr12:56360467-56360909	N_Shore	GACTAGAGACATAGGTAGGAAACTTGGACCCAAAGCAGGTACTTGGGAAGAGTGTTCAGC[CG]CCCCACCGGGGAAGAAACTTGTCTAGCCCCCAAGAACCAAACTTGCCTGGGGCGGGATCA	CGCCCCACCGGGGAAGAAACTTGTCTAGCCCCCAAGAACCAAACTTGCCT	CDK2;SILV;CDK2	NM_001798;NM_006928;NM_052827	TSS200;TSS1500;TSS200				NA		12:56360234-56360721	Promoter_Associated	PMEL;CDK2;PMEL;PMEL;PMEL;PMEL;PMEL;PMEL;CDK2;CDK2;CDK2;CDK2;PMEL;PMEL;PMEL	ENST00000548689.1;ENST00000556656.1;ENST00000548747.1;ENST00000552882.1;ENST00000548747.1;ENST00000536427.1;ENST00000548493.1;ENST00000552882.1;ENST00000266970.4;ENST00000553376.1;ENST00000440311.2;ENST00000354056.4;ENST00000449260.2;ENST00000550447.1;ENST00000550464.1	3'UTR;TSS1500;1stExon;5'UTR;5'UTR;5'UTR;5'UTR;1stExon;TSS200;TSS200;TSS200;TSS200;TSS1500;TSS1500;TSS1500	PMEL;PMEL;CDK2;CDK2;CDK2;PMEL;PMEL;PMEL;PMEL;PMEL;PMEL;PMEL;CDK2;CDK2;CDK2;PMEL;CDK2;CDK2;CDK2;CDK2;PMEL;PMEL;PMEL;PMEL;PMEL;PMEL	ENST00000548689.1;ENST00000549430.1;ENST00000554619.1;ENST00000556276.1;ENST00000556656.1;ENST00000548747.1;ENST00000552882.1;ENST00000548747.1;ENST00000549418.1;ENST00000539511.1;ENST00000548493.1;ENST00000552882.1;ENST00000266970.4;ENST00000556464.1;ENST00000555408.1;ENST00000549418.1;ENST00000553376.1;ENST00000440311.2;ENST00000555357.1;ENST00000556146.1;ENST00000548803.1;ENST00000549413.1;ENS…	3'UTR;3'UTR;TSS1500;TSS1500;TSS1500;1stExon;5'UTR;5'UTR;5'UTR;5'UTR;5'UTR;1stExon;TSS200;TSS200;TSS200;1stExon;TSS200;TSS200;TSS200;TSS1500;TSS1500;TSS1500;TSS1500;TSS1500;TSS1500;TSS1500	chr12:56359805-56360650	3		NA		NA	TRUE	TRUE	NA	NA	lowMethylation
228	cg00130309	228	chr20	25677623	+	1720461	NA	RAATAAACCRCTATAACCAATATTCTAAAACRTATACCTAAACRACTCCC		II			NA	NA	NA	NA	NA	NA	chr20:25676700-25677784	Island	CGGAGGCTATGCGACCCTGCGCGTCGCATCCCCTCGGTGGACTACACTCCCCAGAGTCCT[CG]GGAGTCGTCCAGGTACACGCCCCAGAATATTGGTCATAGCGGTCCACCCGGGACTGCGCG	CGGGAGTCGTCCAGGTACACGCCCCAGAATATTGGTCATAGCGGTCCACC	ZNF337	NM_015655	TSS200				NA	20:25624703-25625759	20:25676577-25678012	Promoter_Associated	ZNF337;ZNF337	ENST00000481610.1;ENST00000252979.5	TSS200;TSS200	ZNF337;ZNF337	ENST00000481610.1;ENST00000252979.5	TSS200;TSS200	chr20:25677145-25677735	3		NA		NA	NA	TRUE	NA	NA	lowMethylation
229	cg00131618	229	chr5	37248984	-	34621272	NA	TACACTAACATACCCTAAATCCATTAATCAATCTTAAAATTACTAAAAAC		II			NA	NA	NA	NA	NA	NA	chr5:37248983-37249783	Island	TGGGAACTTTATGCACTGACATACCCTAAATCCATTAGTCAATCTTAAAATTGCTAAGAG[CG]AGGAAAATTGACGTTCTATTCCTCCGGATCCTGCTCGAGAAGCTGGGGGACTCGGGTCCG	CGCTCTTAGCAATTTTAAGATTGACTAATGGATTTAGGGTATGTCAGTGC	C5orf42	NM_023073	5'UTR				NA		5:37248966-37250132	Promoter_Associated_Cell_type_specific	C5orf42;C5orf42;C5orf42	ENST00000425232.2;ENST00000508244.1;ENST00000274258.7	5'UTR;TSS1500;5'UTR	C5orf42;C5orf42;C5orf42	ENST00000425232.2;ENST00000508244.1;ENST00000274258.7	5'UTR;TSS1500;5'UTR	chr5:37248580-37248990	3		NA		NA	NA	TRUE	NA	NA	lowMethylation
230	cg00133122	230	chr2	85839121	+	43683969	21669560	TATAAACAAATAACTATTATTAAAACCATCAAAACAACAACAACTCTACA	TATAAACGAATAACTATTATTAAAACCGTCGAAACGACGACGACTCTACG	I	T	Red	NA	NA	NA	NA	NA	NA	chr2:85838739-85839285	Island	CCAGGCTTGCAGCAGTGCCCCGGCCGGGGATGCGGCCCCGCCTCCATCAGGAGCCGGGGA[CG]CAGAGTCGCCGCCGCCTCGACGGCCCCAACAACAGCCACCCGCCCACAGAGCTCCGCGCC	CGCAGAGTCGCCGCCGCCTCGACGGCCCCAACAACAGCCACCCGCCCACA	C2orf68;USP39;USP39;C2orf68;USP39	NM_001013649;NM_001256727;NM_001256728;NM_001013649;NR_046347	1stExon;TSS200;TSS200;5'UTR;Body				NA	2:85691987-85692796	2:85838455-85839827	Promoter_Associated	C2orf68;C2orf68;USP39;C2orf68;C2orf68;C2orf68;USP39	ENST00000306336.5;ENST00000409734.3;ENST00000450066.2;ENST00000478626.1;ENST00000306336.5;ENST00000409734.3;ENST00000459775.1	1stExon;1stExon;TSS200;TSS1500;5'UTR;5'UTR;5'UTR	USP39;C2orf68;C2orf68;C2orf68;USP39;USP39;USP39;C2orf68;C2orf68;C2orf68;C2orf68;C2orf68;USP39;USP39	ENST00000474572.2;ENST00000423181.1;ENST00000306336.5;ENST00000409734.3;ENST00000448971.1;ENST00000442708.1;ENST00000465282.1;ENST00000420686.1;ENST00000478626.1;ENST00000306336.5;ENST00000409734.3;ENST00000423181.1;ENST00000491659.1;ENST00000459775.1	5'UTR;1stExon;1stExon;1stExon;TSS200;TSS200;TSS200;TSS200;TSS1500;5'UTR;5'UTR;5'UTR;5'UTR;5'UTR	chr2:85839100-85839775	3		NA		NA	NA	NA	NA	NA	lowMethylation
233	cg00137209	233	chr3	142314968	+	50609868	NA	CCACCTACACCCTAAAAATAAATTTAACACAACAATTCTCAAACTTAAAC		II			NA	NA	NA	NA	NA	NA	chr3:142315171-142315567	N_Shore	AACTCAGTTTCCGGGTTTGGGATCTGTGATTTAAAAAGCTCTCCAGGTGATTCTGATCCA[CG]CTCAAGTTTGAGAACTGCTGTGCTAAACTCATTCCCAGGGTGTAGGTGGTCATCTTTAGA	CGCTCAAGTTTGAGAACTGCTGTGCTAAACTCATTCCCAGGGTGTAGGTG	PLS1	NM_001145319	TSS1500				NA	3:143797537-143798241	3:142314686-142316083	Promoter_Associated	PLS1	ENST00000457734.2	TSS1500	PLS1;PLS1;PLS1;PLS1;PLS1;PLS1;PLS1	ENST00000457734.2;ENST00000483373.1;ENST00000475296.1;ENST00000495744.1;ENST00000476044.1;ENST00000461644.1;ENST00000464320.1	TSS1500;TSS1500;TSS1500;TSS1500;TSS1500;TSS1500;TSS1500	chr3:142314745-142315015	3		NA		NA	NA	TRUE	NA	NA	lowMethylation
234	cg00137416	234	chr8	104427247	+	28770941	NA	ATAAAAATCCTCTCRTTAATCCCRAAAATAAAATTACRCTCACAAAAAAC		II			NA	NA	NA	NA	NA	NA	chr8:104426894-104427823	Island	CACGGCGCCCAGGGCCGCGGAGGTGGGACGCGATGCAGTGGCCGCCACCGTGGCGACGGT[CG]CCCCTTGTGAGCGCAACCCCACCTCCGGGACCAACGAGAGGACTCTTATGCCCAAGGCGC	CGCCCCTTGTGAGCGCAACCCCACCTCCGGGACCAACGAGAGGACTCTTA	DCAF13;SLC25A32;SLC25A32;SLC25A32;SLC25A32	NM_015420;NM_030780;NM_030780;NR_102337;NR_102338	1stExon;1stExon;5'UTR;Body;Body	high-CpG:104496330-104496760			NA	8:104496004-104497044	8:104426546-104428152	Promoter_Associated	SLC25A32;DCAF13;DCAF13;DCAF13;DCAF13;DCAF13;DCAF13;SLC25A32;SLC25A32;SLC25A32;SLC25A32	ENST00000543107.1;ENST00000521716.1;ENST00000521971.1;ENST00000521999.1;ENST00000388778.3;ENST00000519682.1;ENST00000297579.5;ENST00000543107.1;ENST00000297578.4;ENST00000297578.4;ENST00000424899.3	5'UTR;TSS1500;TSS1500;TSS1500;TSS1500;TSS1500;1stExon;1stExon;1stExon;5'UTR;TSS200	SLC25A32;DCAF13;DCAF13;DCAF13;DCAF13;DCAF13;DCAF13;SLC25A32;SLC25A32;SLC25A32;SLC25A32;SLC25A32;SLC25A32;SLC25A32;SLC25A32;SLC25A32	ENST00000543107.1;ENST00000521716.1;ENST00000521971.1;ENST00000521999.1;ENST00000388778.3;ENST00000519682.1;ENST00000297579.5;ENST00000543107.1;ENST00000297578.4;ENST00000523256.1;ENST00000521645.1;ENST00000523866.1;ENST00000297578.4;ENST00000424899.3;ENST00000523256.1;ENST00000521645.1	5'UTR;TSS1500;TSS1500;TSS1500;TSS1500;TSS1500;1stExon;1stExon;1stExon;1stExon;1stExon;5'UTR;5'UTR;TSS200;5'UTR;5'UTR	chr8:104427240-104427695	3		NA		NA	NA	NA	NA	NA	lowMethylation
235	cg00137585	235	chr16	3450828	-	60735226	44610585	CACATCTAAAAACACCCAACCTAAAAAAAACTACCTATCCCAAAAAAACA	CGCGTCTAAAAACGCCCGACCTAAAAAAAACTACCTATCCCAAAAAAACG	I	C	Grn	NA	NA	NA	NA	NA	NA	chr16:3450716-3451667	Island	CGGTGATCGCGGCGCGTCTGGGGACGCCCGGCCTGAGGGAGGCTGCCTGTCCCAAGGAGA[CG]CCCATCGGGGCCGGACCCGAACGCCTCGGAGAAGACTCCCAGCGGGGAGGGGCTCCTCGG	CGCGTCTGGGGACGCCCGGCCTGAGGGAGGCTGCCTGTCCCAAGGAGACG	ZNF174;ZNF174;ZNF434	NM_001032292;NM_003450;NM_017810	TSS1500;TSS1500;5'UTR				NA	16:3390676-3391659	16:3450246-3452017	Promoter_Associated	ZNF434;ZNF434;ZNF174;ZNF174;ZNF174;ZNF174;LA16c-306E5.2;ZNF434;ZNF434;ZNF434;ZNF434	ENST00000418960.2;ENST00000396852.4;ENST00000575752.1;ENST00000344823.5;ENST00000268655.4;ENST00000572544.1;ENST00000575785.1;ENST00000573830.1;ENST00000439568.2;ENST00000422427.2;ENST00000304926.3	5'UTR;5'UTR;TSS1500;TSS1500;TSS1500;TSS1500;5'UTR;5'UTR;5'UTR;5'UTR;5'UTR	ZNF434;ZNF434;ZNF434;ZNF434;ZNF434;ZNF174;ZNF174;ZNF174;ZNF174;LA16c-306E5.2;ZNF434;ZNF434;ZNF434;ZNF434	ENST00000418960.2;ENST00000573327.1;ENST00000571906.1;ENST00000576500.1;ENST00000396852.4;ENST00000575752.1;ENST00000344823.5;ENST00000268655.4;ENST00000572544.1;ENST00000575785.1;ENST00000573830.1;ENST00000439568.2;ENST00000422427.2;ENST00000304926.3	5'UTR;5'UTR;5'UTR;5'UTR;5'UTR;TSS1500;TSS1500;TSS1500;TSS1500;5'UTR;5'UTR;5'UTR;5'UTR;5'UTR	chr16:3450685-3450895	3		NA		NA	NA	TRUE	NA	NA	lowMethylation
236	cg00138712	236	chr10	15001407	+	91730495	85608502	CTCAAAATCCACAAACAAAACCAACAAAAAACCAAATATTATACCCTTCA	CTCGAAATCCGCGAACAAAACCAACGAAAAACCAAATATTATACCCTTCG	I	C	Grn	NA	NA	NA	NA	NA	NA	chr10:15001272-15001840	Island	GGCCTGAAGGAGCCGGGAGCTCCTGCAGCTTCATCGCGTTACTAAGAGACGCGAGGGTCG[CG]AAGGGCACAACACTTGGCCTCTCGCTGGCCCTGCTCGCGGATCCCGAGTAGAGAACGCAA	CTCGGGATCCGCGAGCAGGGCCAGCGAGAGGCCAAGTGTTGTGCCCTTCG	MEIG1	NM_001080836	TSS200				NA	10:15041185-15042125	10:15001077-15002366	Promoter_Associated	MEIG1	ENST00000407572.1	TSS200	MEIG1;MEIG1	ENST00000477770.1;ENST00000496225.1	TSS200;TSS200	chr10:15001225-15001435	3		NA		NA	NA	TRUE	NA	NA	lowMethylation
237	cg00139389	237	chr7	150741207	-	47765194	88778374	AACACACTAAATACAAAATCCAAACAAATTATACAAAAAACCCTAAACCA	AACGCGCTAAATACAAAATCCGAACGAATTATACAAAAAACCCTAAACCG	I	A	Red	NA	NA	NA	NA	NA	NA	chr7:150741095-150741298	Island	GATGAAGCTACCAGCGCGCTGGATGCAGAGTCCGAGCGGGTTGTACAGGAGGCCCTGGAC[CG]GGCCAGTGCAGGCCGCACGGTGCTGGTAATTGCCCACCGGCTCAGCACTGTCCGTGGGGC	AGCGCGCTGGATGCAGAGTCCGAGCGGGTTGTACAGGAGGCCCTGGACCG	ABCB8	NM_007188	Body				NA				ABCB8	ENST00000356058.4	3'UTR	ABCB8;ABCB8;ABCB8;ABCB8	ENST00000482899.1;ENST00000356058.4;ENST00000482309.1;ENST00000466514.1	5'UTR;3'UTR;3'UTR;3'UTR		NA	chr7:150739846-150741282	6		NA	NA	TRUE	NA	NA	highMethylation
238	cg00139920	238	chr9	131580709	-	83626103	NA	ACAAAAAACCTACRAAACRAATACRAAACCAAACCTAATAATAACCAATC		II			NA	NA	NA	NA	NA	NA	chr9:131580590-131581583	Island	CCCCACGACCAGCAGGGGGCCTGCGAGGCGGGTGCGGAGCCAGGCCTGATGGTGGCCAAT[CG]CGAGCTGAGGCGACGATGCCACGCCCCTCATACCGGCGTCTTAAATGCGCAAAGAAAGGA	CAGGGGGCCTGCGAGGCGGGTGCGGAGCCAGGCCTGATGGTGGCCAATCG	ENDOG	NM_004435	TSS200				NA	9:130620393-130621709	9:131579821-131581941	Promoter_Associated	ENDOG	ENST00000372642.4	TSS200	ENDOG	ENST00000372642.4	TSS200	chr9:131580560-131580795	3		NA		NA	NA	NA	NA	NA	lowMethylation
239	cg00140235	239	chr12	93323273	-	83611486	93700948	CAATAACAACATAAACAACTACATAACAAACAAACAACAAAACACTATCA	CGATAACAACGTAAACGACTACGTAACAAACAAACGACAAAACGCTATCG	I	C	Grn	NA	NA	NA	NA	NA	NA	chr12:93322342-93323498	Island	ACCAATCGGAAGCGGTGGCAACGTGGGCGGCTGCGTGACAGACAGGCGGCAGGACGCTGT[CG]CCGCAGCTTCTTCCGGCTAGCTGGGGGACGCCGAGGCTGCGGAGTGCACGCCTGGGCTCC	CGGTGGCAACGTGGGCGGCTGCGTGACAGACAGGCGGCAGGACGCTGTCG	EEA1	NM_003566	TSS200				NA	12:91846494-91847733	12:93322722-93323577	Promoter_Associated	EEA1	ENST00000322349.8	TSS200	EEA1;EEA1;EEA1	ENST00000418984.3;ENST00000322349.8;ENST00000553019.1	TSS200;TSS200;TSS1500	chr12:93322920-93323415	3		NA		NA	NA	TRUE	NA	NA	lowMethylation
240	cg00140304	240	chr6	6547312	+	6648871	NA	ACAATAAAATACTTCTACACATCCCAACRAAATCAAAATATAACATCTAC		II			NA	NA	NA	NA	NA	NA	chr6:6546370-6547230	S_Shore	GTGAAGTCATTTTCTTAAACTCGGGCTTTAAATAACCACCGATGACTTGCCTACGGGCCA[CG]CAGATGCTATACTCTGACCTCGCTGGGATGTGCAGAAGTATTCTACTGTTTTGCTTTTGA	CGCAGATGCTATACTCTGACCTCGCTGGGATGTGCAGAAGTATTCTACTG	LY86-AS1	NR_026970	Body				TRUE	6:6491370-6492312	6:6546161-6548100	Unclassified	LY86-AS1	ENST00000435641.1	3'UTR	LY86-AS1;LY86-AS1;LY86-AS1	ENST00000429345.1;ENST00000435641.1;ENST00000447858.1	3'UTR;3'UTR;3'UTR	chr6:6546245-6547575	3		NA		NA	NA	NA	NA	NA	lowMethylation
241	cg00140403	241	chr2	178257590	-	24748112	18805951	AATAAAACTAACTTAAACACAAACACAAACTACAAATCTACAACAAACCA	AATAAAACTAACTTAAACGCGAACGCGAACTACGAATCTACAACGAACCG	I	A	Red	NA	NA	NA	NA	NA	NA	chr2:178257227-178257892	Island	GCGGCTGCAGCGGGTGGGACTGGCTTGGGCGCGGGCGCGAGCTACGGGTCTGCAGCGGAC[CG]GGACCGGGACCCGGACCCGGACCGCGCCGGGCGGAGGCTGCGGGTTCTCTCTGGCCATCT	GGTGGGACTGGCTTGGGCGCGGGCGCGAGCTACGGGTCTGCAGCGGACCG	LOC100130691;AGPS	NR_026966;NM_003659	TSS200;1stExon	high-CpG:177965710-177965873			NA	2:177965498-177966096	2:178256780-178258565	Promoter_Associated	AGPS;AC074286.1;NFE2L2;AGPS;AGPS	ENST00000264167.4;ENST00000397057.2;ENST00000464747.1;ENST00000409888.1;ENST00000536686.1	1stExon;TSS200;TSS200;1stExon;TSS200	AGPS;AC074286.1;AC074286.1;AC074286.1;NFE2L2;AGPS;AGPS	ENST00000264167.4;ENST00000447413.1;ENST00000397057.2;ENST00000456746.1;ENST00000464747.1;ENST00000409888.1;ENST00000536686.1	1stExon;TSS200;TSS200;TSS200;TSS200;1stExon;TSS200	chr2:178257265-178257595	3		NA		NA	NA	TRUE	NA	NA	lowMethylation
242	cg00140479	242	chr22	21356515	-	73724559	26674878	ACCACCAAAACAAAACAAAACAAAATCCTAACTAACTAAATTAATAAACA	GCCACCGAAACGAAACGAAACGAAATCCTAACTAACTAAATTAATAAACG	I	A	Red	NA	NA	NA	NA	NA	NA	chr22:21355973-21356824	Island	GGAGGTGCCCCCGCCACCGGGGCGGGGCGGGGCGAGGTCCTAGCTAGCTGGGTTAGTAAG[CG]GCGCGAGCGTGCGAGTTTCTGACGCGCCCGCGTCGTCCCAGCTCCCTGGACTACCAGTAT	GCCACCGGGGCGGGGCGGGGCGAGGTCCTAGCTAGCTGGGTTAGTAAGCG	FLJ39582;FLJ39582;THAP7;THAP7	NR_027051;NR_027052;NM_030573;NM_001008695	Body;Body;TSS200;TSS200	high-CpG:19686434-19686528			NA	22:19685633-19686795	22:21355010-21357545	Unclassified	THAP7-AS1;THAP7-AS1;THAP7-AS1;THAP7-AS1;THAP7;THAP7;THAP7-AS1;THAP7-AS1	ENST00000436079.1;ENST00000436079.1;ENST00000429962.1;ENST00000429962.1;ENST00000215742.4;ENST00000399133.2;ENST00000452284.1;ENST00000452284.1	1stExon;5'UTR;1stExon;5'UTR;TSS200;TSS200;1stExon;5'UTR	THAP7;THAP7-AS1;THAP7-AS1;THAP7-AS1;THAP7-AS1;THAP7;THAP7;THAP7;THAP7;THAP7;THAP7;THAP7;THAP7-AS1;THAP7-AS1	ENST00000488975.1;ENST00000436079.1;ENST00000436079.1;ENST00000429962.1;ENST00000429962.1;ENST00000498406.1;ENST00000471073.1;ENST00000215742.4;ENST00000476667.1;ENST00000466670.1;ENST00000471723.1;ENST00000399133.2;ENST00000452284.1;ENST00000452284.1	TSS1500;1stExon;5'UTR;1stExon;5'UTR;TSS1500;TSS1500;TSS200;TSS200;TSS200;TSS200;TSS200;1stExon;5'UTR	chr22:21356300-21356575	3		NA		NA	NA	TRUE	NA	NA	lowMethylation
243	cg00140501	243	chr8	23104037	+	99647287	73733584	AAACATAAAATAAATTCCATAAATCTTCAAAACACATACATTACACTACA	AAACGTAAAATAAATTCCATAAATCTTCAAAACGCATACGTTACGCTACG	I	C	Grn	NA	NA	NA	NA	NA	NA	chr8:23103775-23104601	Island	CGCAAGCGCTCGGTGTCTCTCTGAAAAGAACTTCATCATACTGCCTCCTGGCTGACGGAG[CG]CAGCGCAACGCATGCGCCTTGAAGACTTATGGAACTTATTTCACGCTCAGGGCGGCGGTG	CGCAGCGCAACGCATGCGCCTTGAAGACTTATGGAACTTATTTCACGCTC	CHMP7	NM_152272	5'UTR				NA	8:23159807-23160512	8:23103679-23105111	Promoter_Associated	CHMP7;CHMP7	ENST00000313219.7;ENST00000397677.1	TSS200;5'UTR	CHMP7;CHMP7;CHMP7;CHMP7;CHMP7;CHMP7	ENST00000519414.1;ENST00000517325.1;ENST00000313219.7;ENST00000519984.1;ENST00000519503.1;ENST00000397677.1	TSS200;TSS200;TSS200;TSS200;TSS200;5'UTR	chr8:23103840-23104235	3		NA		NA	NA	TRUE	NA	NA	lowMethylation
244	cg00141162	244	chr3	121379777	-	83603278	NA	TCTAACTACTACCACTTCRAAATAAAAAACTAAACTACTACTTCAATTCC		II			NA	NA	NA	NA	NA	NA		OpenSea	CCGACTCCCTCTCTGGCTGCTGCCACTTCGGAGTGAGAAACTGAGCTGCTGCTTCAGTTC[CG]TATTCAGGTTTTCGTCATTTCCTGCCACCCCATCCTCACAGCTACTTCCTGAAATTTGAG	CGGAACTGAAGCAGCAGCTCAGTTTCTCACTCCGAAGTGGCAGCAGCCAG	HCLS1;HCLS1	NM_005335;NM_005335	1stExon;5'UTR	low-CpG:122862408-122862485			NA		3:121379051-121380172	Promoter_Associated	HCLS1;HCLS1	ENST00000428394.2;ENST00000314583.3	TSS200;TSS200	HCLS1;HCLS1;HCLS1;HCLS1;HCLS1;HCLS1;HCLS1;HCLS1;HCLS1	ENST00000468693.1;ENST00000464274.1;ENST00000428394.2;ENST00000481314.1;ENST00000479994.1;ENST00000314583.3;ENST00000488033.1;ENST00000497391.1;ENST00000495491.1	TSS200;TSS200;TSS200;TSS200;TSS200;TSS200;TSS200;TSS200;TSS200	chr3:121379345-121380195	3		NA		NA	TRUE	TRUE	NA	NA	lowMethylation
245	cg00142759	245	chr4	37979166	-	45779133	23759952	ACAATATCACCATTATTCAACTAAATAACCAAAATAAACAACATCAAACA	GCGATATCACCATTATTCAACTAAATAACCAAAATAAACGACGTCGAACG	I	A	Red	NA	NA	NA	NA	NA	NA	chr4:37978702-37979595	Island	GCCGCCCGGCCCGCGATGTCACCATTGTTCAGCTGGGTGGCCAAGGTAGGCGGCGTCGGG[CG]GGCGCCCGTTACCGGAGCGGAGCGGCAGGCGCGGGGCTGGAACATTTGTAACCTTCGGGC	GCGATGTCACCATTGTTCAGCTGGGTGGCCAAGGTAGGCGGCGTCGGGCG	TBC1D1	NM_015173	Body				NA	4:37655153-37656034			TBC1D1	ENST00000454732.2	5'UTR	TBC1D1	ENST00000454732.2	5'UTR	chr4:37978700-37980135	3		NA		NA	NA	TRUE	NA	NA	lowMethylation
246	cg00143321	246	chr6	34008430	+	78659913	57728575	AATACAATTTATAATCAATACCATATACACCATAAACCACACACTACACA	AATACAATTTATAATCGATACCGTATACGCCATAAACCACGCGCTACACG	I	C	Grn	NA	NA	NA	NA	NA	NA		OpenSea	CTACAGGGTCCATGCGCGGGCAGAGCCCCACGCGGCCGGGACACAGGTCACGGTGCATGG[CG]TGCAGCGCGTGGCCCATGGCGTACACGGCATCGATCACAAACTGCACCTTCCCCTCCTGC	GGTGCAGTTTGTGATCGATGCCGTGTACGCCATGGGCCACGCGCTGCACG	GRM4	NM_000841	Body				NA	6:34116362-34116430									chr6:34008145-34008635	3		NA		NA	NA	TRUE	NA	NA	highMethylation
248	cg00143527	248	chr15	81292171	+	86752962	NA	CCTTATTCTTCAAAAAATAATTAAAACACCTAAACTACTCCCAACAAAAC		II			NA	NA	NA	NA	NA	NA	chr15:81292793-81295609	N_Shore	ACGCCCAGCCTGTGTTGGGCTGGGCACCTTAGAGGACCTGTTTCAGGACTGCGTGACTGG[CG]TTTTGCTGGGAGTAGCCCAGGTGTTTTAACCACTTCCTGAAGAACAAGGTTCGGTAAAAA	CTTGTTCTTCAGGAAGTGGTTAAAACACCTGGGCTACTCCCAGCAAAACG	MESDC1	NM_022566	TSS1500				NA		15:81291975-81292175	Promoter_Associated	MESDC1	ENST00000267984.2	TSS1500	MESDC1	ENST00000267984.2	TSS1500	chr15:81291920-81292310	3		NA		NA	NA	TRUE	NA	NA	lowMethylation
249	cg00143623	249	chr1	44495758	-	71674880	NA	CTCCTTTAAAAATAATCCRCRAAAAAATATAACTTACRAAAAACAAACCC		II			NA	NA	NA	NA	NA	NA	chr1:44495629-44497112	Island	AAGCGTCCCGTCTCCTTTAAGAGTGATCCGCGAGGGGGTGTGGCTTGCGGAGAGCAGGCC[CG]AAAGGGGGTGCGGCTCCTTTAAGTATCCGCCGGCCCGAGGCGCGGAGGCCTCCGGCCGGC	CGGGCCTGCTCTCCGCAAGCCACACCCCCTCGCGGATCACTCTTAAAGGA	SLC6A9	NM_001024845	5'UTR				NA	1:44268193-44269699	1:44495533-44496231	Promoter_Associated	SLC6A9;SLC6A9;SLC6A9;SLC6A9;SLC6A9	ENST00000372306.3;ENST00000372310.3;ENST00000492434.2;ENST00000475075.2;ENST00000537678.1	5'UTR;5'UTR;3'UTR;5'UTR;5'UTR	SLC6A9;SLC6A9;SLC6A9;SLC6A9;SLC6A9;SLC6A9;SLC6A9	ENST00000372306.3;ENST00000372310.3;ENST00000466926.1;ENST00000492434.2;ENST00000475075.2;ENST00000537678.1;ENST00000489764.1	5'UTR;5'UTR;5'UTR;3'UTR;5'UTR;5'UTR;3'UTR	chr1:44495600-44497635	3		NA		NA	NA	TRUE	NA	NA	lowMethylation
250	cg00143700	250	chr13	49107116	-	28739191	NA	ACRAAAAAAAATAACCTACCCCAATAATACCTAACAACATCCCACRTCAC		II			NA	NA	NA	NA	NA	NA	chr13:49106411-49107463	Island	GGGCCGCAGGGGCGGGGAGGGGTGGCCTGCCCCAGTGGTACCTGACAGCATCCCACGTCA[CG]GCCGCGATCCCCCTCGGCCTCCCACACCACTCCTCCACCCTCTTACCTCCTCGCAGGCCG	CGGGGAGGGGTGGCCTGCCCCAGTGGTACCTGACAGCATCCCACGTCACG	RCBTB2	NM_001268	5'UTR				NA	13:48004413-48005458	13:49106592-49107266	Promoter_Associated	RCBTB2;RCBTB2;RCBTB2;RCBTB2;RCBTB2	ENST00000544492.1;ENST00000481144.1;ENST00000544904.1;ENST00000344532.3;ENST00000430805.2	5'UTR;3'UTR;5'UTR;5'UTR;5'UTR	RCBTB2;RCBTB2;RCBTB2;RCBTB2;RCBTB2	ENST00000544492.1;ENST00000481144.1;ENST00000544904.1;ENST00000344532.3;ENST00000430805.2	5'UTR;3'UTR;5'UTR;5'UTR;5'UTR	chr13:49106780-49107375	3		NA		NA	NA	TRUE	NA	NA	lowMethylation
251	cg00144465	251	chr16	27561358	-	13745954	36672216	TAAATCAAACCCAAAATTCAAAAAAAAAATTCCAACACACCAACATAACA	TAAATCAAACCCAAAATTCGAAAAAAAAATTCCAACGCGCCGACATAACG	I	T	Red	NA	NA	NA	NA	NA	NA	chr16:27560979-27561560	Island	GGCCCGGGGAGGTGGGTCAGACCCAGGGTTCGGAGGAGGAGTTCCAGCGCGCCGGCATGA[CG]TCACTCCCCGGGGGCGGGCTCAGTAAGTGGAGCTCCACCGTCATTGGTCCGGGGCCCCGC	TGGGTCAGACCCAGGGTTCGGAGGAGGAGTTCCAGCGCGCCGGCATGACG	GTF3C1;KIAA0556	NM_001520;NM_015202	TSS200;TSS200				NA	16:27468356-27469061	16:27560534-27562324	Promoter_Associated	GTF3C1;GTF3C1;GTF3C1;KIAA0556	ENST00000356183.4;ENST00000561623.1;ENST00000388971.4;ENST00000261588.4	TSS200;TSS200;TSS200;TSS200	GTF3C1;GTF3C1;GTF3C1;KIAA0556;KIAA0556	ENST00000356183.4;ENST00000561623.1;ENST00000388971.4;ENST00000566023.1;ENST00000261588.4	TSS200;TSS200;TSS200;TSS200;TSS200	chr16:27561165-27561455	3		NA		NA	NA	TRUE	NA	NA	lowMethylation
253	cg00145177	253	chr4	2061018	+	41654265	86686487	AAACACACACAAAAAACTACACCACATTTTAAAAAAATATTTATAATACA	AAACGCGCGCAAAAAACTACGCCGCATTTTAAAAAAATATTTATAATACG	I	A	Red	NA	NA	NA	NA	NA	NA	chr4:2059928-2063181	Island	CCAATGCAGTGGACGCTAGGACCCTGCGGGCCGCGGGCGCCGCGACTGCACCGGCGCCGC[CG]CATTATAAATACTTCTCCAAAATGCGGCGCAGCTCCCTGCGCGCGCCCCGGCCGCCCGCC	GGGCGCGCGCAGGGAGCTGCGCCGCATTTTGGAGAAGTATTTATAATGCG	NAT8L	NM_178557	TSS1500	high-CpG:2030815-2030877			NA	4:2029673-2032912			NAT8L;NAT8L	ENST00000423729.2;ENST00000331662.3	TSS1500;TSS1500	NAT8L;NAT8L	ENST00000423729.2;ENST00000331662.3	TSS1500;TSS1500	chr4:2060865-2061375	3		NA		NA	NA	TRUE	NA	NA	lowMethylation
254	cg00145838	254	chr17	73729676	-	82668261	67774174	ACAAAAAAACAAAAACAAACCATACTCCAACCATAAAAAATACCAATACA	ACGAAAAAACGAAAACAAACCGTACTCCGACCGTAAAAAATACCAATACG	I	A	Red	rs61735297	0.012037	NA	NA	NA	NA	chr17:73726238-73726526	S_Shelf	TCAGCCCTGCCTGCGGGAGGGCGAGGACAAGCCGTGCTCCGGCCGTGGGGAGTGCCAGTG[CG]GGCACTGTGTGTGCTACGGCGAAGGCCGCTACGAGGGTCAGTTCTGCGAGTATGACAACT	GCGGGAGGGCGAGGACAAGCCGTGCTCCGGCCGTGGGGAGTGCCAGTGCG	ITGB4;ITGB4;ITGB4	NM_001005731;NM_001005619;NM_000213	Body;Body;Body				NA	17:71241250-71241305										NA	chr17:73729496-73730069	6	chr17:73729498-73729912	3	NA	TRUE	NA	NA	highMethylation
256	cg00146837	256	chr17	60142491	+	80721435	NA	AAACCAACCTAAAAAATTATCACTATAACCTCTTCTACCTAATAAATACC		II			NA	NA	NA	NA	NA	NA	chr17:60142247-60143516	Island	CCCTCCCCCACGGCCCAAGGGCGCACCTCGCGGCCCCCCTCCCTCGGCGCCCGCCGGCCC[CG]GCACTCACCAGGCAGAAGAGGTTACAGTGACAATCTTCCAGGCTGGCCCCGTTCGGCACG	GGCCAGCCTGGAAGATTGTCACTGTAACCTCTTCTGCCTGGTGAGTGCCG	MED13	NM_005121	Body				NA	17:57497100-57497674	17:60142467-60142665	Promoter_Associated							chr17:60141840-60142915	3		NA		NA	NA	TRUE	NA	NA	lowMethylation
257	cg00146919	257	chr3	57994099	-	79632524	62624176	CCACAAAAAAATCAAAACAAAACAAAACTTAAAAACAAAACAACTCAACA	CCGCGAAAAAATCGAAACGAAACGAAACTTAAAAACGAAACGACTCAACG	I	C	Grn	NA	NA	NA	NA	NA	NA	chr3:57993838-57994704	Island	GCCCAGGAACTCCCGCGGGAGGGTCGGGACGGGGCGGGGCTTGGGGGCGGGGCGGCTCAG[CG]CGCAGGCGCGGGGCCAGGCGCCTCGCGCGGCCAGGGGCGGGCGGCCGCAGAGCAGCACCG	CCGCGGGAGGGTCGGGACGGGGCGGGGCTTGGGGGCGGGGCGGCTCAGCG	FLNB;FLNB;FLNB;FLNB	NM_001164318;NM_001164317;NM_001457;NM_001164319	TSS200;TSS200;TSS200;TSS200	high-CpG:57969127-57969247			NA	3:57968879-57970258	3:57993863-57994170	Promoter_Associated	FLNB	ENST00000490882.1	TSS200	FLNB	ENST00000490882.1	TSS200	chr3:57993925-57994775	3		NA		NA	NA	TRUE	NA	NA	lowMethylation
258	cg00147009	258	chr12	75905546	+	24626236	NA	CATAATTTCAAAACATACTAAAAAAAAATCTCCRACTCTTCATTAACCAC		II			NA	NA	NA	NA	NA	NA	chr12:75905219-75905518	S_Shore	GCAGTCTCCGTGCGTACGTGCGTTAAGCCCGCGCTTTTACACAAACCACAGCTTCTCCTA[CG]TGGCCAATGAAGAGCCGGAGACTTTCTCCCAGTATGCCCTGAAACCATGGAGTTTGCGTA	CGTGGCCAATGAAGAGCCGGAGACTTTCTCCCAGTATGCCCTGAAACCAT	KRR1	NM_007043	TSS200				NA	12:74191315-74191967	12:75905015-75905798	Unclassified	KRR1;KRR1	ENST00000438169.2;ENST00000229214.4	TSS200;TSS200	KRR1;KRR1;KRR1;KRR1	ENST00000438169.2;ENST00000550023.1;ENST00000229214.4;ENST00000550898.1	TSS200;TSS200;TSS200;TSS200	chr12:75905325-75905655	3		NA		NA	NA	TRUE	NA	NA	lowMethylation
261	cg00149397	261	chr22	26986241	-	65682154	77621953	CAAAACCACAAAATAAACAAAAACTAATCAAAAAATTTCCCAAAAACTCA	CGAAACCGCGAAATAAACAAAAACTAATCGAAAAATTTCCCGAAAACTCG	I	C	Grn	NA	NA	NA	NA	NA	NA	chr22:26985516-26986264	Island	TCCACTGCGCCTCGGGACCGCGAGGTGAGCAGAGGCTGGTCGGGAAGTTTCCCGGAGGCT[CG]CCCCGGGAACCCCGCCCCGCCGCCCTGGAAGCCCCTGTCTGCTCGCTGGCTTACCCCTAG	CGGGACCGCGAGGTGAGCAGAGGCTGGTCGGGAAGTTTCCCGGAGGCTCG	TPST2	NM_003595	TSS200				NA	22:25315517-25316287	22:26985206-26986706	Promoter_Associated	TPST2;TPST2;TPST2	ENST00000528868.2;ENST00000338754.4;ENST00000403880.1	TSS200;TSS200;5'UTR	TPST2;TPST2;TPST2;TPST2	ENST00000528868.2;ENST00000442495.1;ENST00000338754.4;ENST00000403880.1	TSS200;TSS200;TSS200;5'UTR	chr22:26985220-26986775	3		NA		NA	NA	TRUE	NA	NA	lowMethylation
263	cg00149976	263	chr3	127541529	+	76721257	NA	AAAAACAAAATTTATAAAAAACCTTAAAAACRACTTTACCTTAAACACCC		II			NA	NA	NA	NA	NA	NA	chr3:127541270-127542048	Island	GCCCGGGAAACTGGGAAACTAGCTCCGCGCACACCGAGGCACCTCGCAGACGCACAAATG[CG]GGTGCCCAAGGCAAAGTCGCCCCCAAGGCTTCTCACAAACTTTGCTTCCTGTGCGTCTCC	CGGGTGCCCAAGGCAAAGTCGCCCCCAAGGCTTCTCACAAACTTTGCTTC	MGLL;MGLL;MGLL	NM_001003794;NM_007283;NM_007283	5'UTR;5'UTR;1stExon	high-CpG:129023873-129024999			NA	3:129024004-129025087			MGLL;MGLL;MGLL;MGLL;MGLL;MGLL	ENST00000434178.2;ENST00000398104.1;ENST00000265052.5;ENST00000434178.2;ENST00000265052.5;ENST00000453507.2	5'UTR;5'UTR;1stExon;1stExon;5'UTR;TSS1500	MGLL;MGLL;MGLL;MGLL;MGLL;MGLL;MGLL;MGLL	ENST00000434178.2;ENST00000398104.1;ENST00000265052.5;ENST00000434178.2;ENST00000265052.5;ENST00000494830.1;ENST00000453507.2;ENST00000479967.1	5'UTR;5'UTR;1stExon;1stExon;5'UTR;TSS1500;TSS1500;3'UTR	chr3:127541020-127542550	3		NA		NA	TRUE	TRUE	NA	NA	lowMethylation
264	cg00150989	264	chr17	74303935	-	73770827	87713486	AAACAAACTACAACAAACAACTAAACTCAAACAACAAAAACTAAAAATCA	GAACGAACTACAACGAACGACTAAACTCGAACGACGAAAACTAAAAATCG	I	A	Red	NA	NA	NA	NA	NA	NA	chr17:74303478-74304428	Island	TGAACGAGCTCCGGACGGACTGCAGCGAGCGGCTGGGCTCGGGCGACGAGGGCTGGAAGT[CG]ATCCGGGTATTTTGGAGGTCGAGGTTCTTGAGCATGGCCACGATGAGCGTGTGCAGGGCC	CGACTTCCAGCCCTCGTCGCCCGAGCCCAGCCGCTCGCTGCAGTCCGTCC	QRICH2	NM_032134	TSS200				NA	17:71815091-71816000			QRICH2	ENST00000262765.5	TSS200	QRICH2;QRICH2	ENST00000262765.5;ENST00000524722.1	TSS200;TSS1500		NA	chr17:74303485-74304721	6		NA	NA	TRUE	NA	NA	highMethylation
266	cg00151788	266	chr2	99757758	+	46704586	17725234	AATACAAAACATAAAAACAAAACCACAACAACACTAACTAACACTAACCA	GATACAAAACGTAAAAACGAAACCACGACGACACTAACTAACGCTAACCG	I	C	Grn	NA	NA	NA	NA	NA	NA	chr2:99757355-99758220	Island	GTCCTGGCCCCGCCCCGGCGGATCGGAGGAAGGACGGAGCCCGCGGGAAGGAGGAGGGGG[CG]GTTAGCGCCAGCCAGTGCCGCCGTGGCCCCGCCCTCACGCTCTGTACCGGAGTGGGGCTC	GGTACAGAGCGTGAGGGCGGGGCCACGGCGGCACTGGCTGGCGCTAACCG	C2orf15;TSGA10;TSGA10	NM_144706;NM_182911;NM_025244	TSS1500;5'UTR;5'UTR				NA	2:99123603-99124817	2:99757027-99758496	Promoter_Associated	C2orf15;TSGA10;C2orf15;TSGA10;TSGA10;TSGA10	ENST00000409684.1;ENST00000542655.1;ENST00000302513.2;ENST00000539964.1;ENST00000355053.4;ENST00000393483.3	TSS1500;TSS200;TSS200;5'UTR;5'UTR;5'UTR	C2orf15;C2orf15;TSGA10;TSGA10;C2orf15;TSGA10;TSGA10;TSGA10;TSGA10;TSGA10;TSGA10;TSGA10	ENST00000409684.1;ENST00000496794.1;ENST00000542655.1;ENST00000497915.1;ENST00000302513.2;ENST00000539964.1;ENST00000355053.4;ENST00000393483.3;ENST00000471174.1;ENST00000476849.1;ENST00000494483.1;ENST00000462782.1	TSS1500;TSS1500;TSS200;TSS200;TSS200;5'UTR;5'UTR;5'UTR;3'UTR;3'UTR;3'UTR;3'UTR	chr2:99757560-99758575	3		NA		NA	NA	TRUE	NA	NA	lowMethylation
267	cg00151906	267	chr1	154548273	-	93664846	87805198	CTCCTCCATCCAAATAAATAAAAACTAAAAATACATCACCATAATAATCA	CTCCTCCATCCAAATAAATAAAAACTAAAAATACGTCGCCATAATAATCG	I	A	Red	NA	NA	NA	NA	NA	NA	chr1:154543818-154544713	S_Shelf	GGCCTCCTCCGTCTCCTCCATCCAGGTGAGTGAGGACTGGAAGTACGTCGCCATGGTGAT[CG]ACCGCCTCTTCCTCTGGATCTTTGTCTTTGTCTGTGTCTTTGGCACCATCGGCATGTTCC	CTCCTCCATCCAGGTGAGTGAGGACTGGAAGTACGTCGCCATGGTGATCG	CHRNB2	NM_000748	Body			CDMR	TRUE										chr1:154548085-154548815	3		NA		NA	NA	TRUE	NA	NA	highMethylation
268	cg00151919	268	chr13	41363245	-	46757821	NA	TTCCTATATTTTCATACTTAATTATATTTCCTATTAAAACCTTAAATCCC		II			NA	NA	NA	NA	NA	NA	chr13:41363435-41364319	N_Shore	TGCCCGGCTAATTCCTGTATTTTCATACTTAGTTGTATTTCCTATTAGGGCCTTGGATCC[CG]AGTATAATTTTGTACTCAAATATAATTTATAAATAAGGCCTTAGCCTCCCAACAAGGTCA	CGGGATCCAAGGCCCTAATAGGAAATACAACTAAGTATGAAAATACAGGA	SLC25A15	NM_014252	TSS1500				NA		13:41363240-41364432	Promoter_Associated	SLC25A15;SLC25A15;SLC25A15	ENST00000478827.1;ENST00000379523.3;ENST00000443985.2	TSS1500;TSS1500;TSS1500	SLC25A15;SLC25A15;SLC25A15;SLC25A15	ENST00000478827.1;ENST00000426521.2;ENST00000379523.3;ENST00000443985.2	TSS1500;TSS1500;TSS1500;TSS1500	chr13:41363240-41363835	3		NA		NA	NA	TRUE	NA	NA	lowMethylation
269	cg00152175	269	chr16	56459720	-	46803899	19669947	AAAATCACTCAAACTCACAAACACTAACAAACAAACAAAACCTCAAAACA	AAAATCACTCGAACTCGCAAACGCTAACAAACGAACAAAACCTCAAAACG	I	C	Grn	NA	NA	NA	NA	NA	NA	chr16:56458735-56459748	Island	GGCCGCGGCGCAGGGGTCACTCGGGCTCGCAGGCGCTGGCAGGCGGGCAGGGCCTCAGGG[CG]CGGGGCACCCTGGCCACCAGGCCGTCGGCCACTTGCCCCCCCCCCACCCCATTAACCCTC	GGGGTCACTCGGGCTCGCAGGCGCTGGCAGGCGGGCAGGGCCTCAGGGCG	AMFR	NM_001144	TSS1500				NA	16:55015877-55017249	16:56459348-56459731	Promoter_Associated	AMFR	ENST00000290649.5	TSS1500	AMFR;AMFR;AMFR;AMFR	ENST00000290649.5;ENST00000563664.1;ENST00000568657.1;ENST00000565445.1	TSS1500;TSS1500;TSS1500;TSS1500		NA	chr16:56457491-56459955	6	chr16:56454620-56459909	6	NA	TRUE	NA	NA	lowMethylation
271	cg00154333	271	chr10	25012173	+	38627827	47612130	AAAAACACCTAAAACCACTCATAAATATTAACCAAACCTACAACCTAACA	AAAAACGCCTAAAACCGCTCATAAATATTAACCGAACCTACGACCTAACG	I	C	Grn	NA	NA	NA	NA	NA	NA	chr10:25011963-25013816	Island	CGAAGCGCGGCGGCGAGCTGAAGCGGAGACGCTGGCCGGGCGCCGGGCCCGGCCGGGACG[CG]CTAGGCCGCAGGCTCGGTTAATATTCATGAGCGGCCCCAGGCGCCCCTCCTCCAAGGCTG	AGGGGCGCCTGGGGCCGCTCATGAATATTAACCGAGCCTGCGGCCTAGCG	ARHGAP21	NM_020824	5'UTR	high-CpG:25052176-25052185			NA	10:25051545-25053968	10:25011966-25012395	Unclassified	ARHGAP21;ARHGAP21;ARHGAP21;ARHGAP21	ENST00000396432.2;ENST00000535396.1;ENST00000447364.1;ENST00000445703.2	5'UTR;TSS1500;TSS1500;TSS200	ARHGAP21;ARHGAP21;ARHGAP21;ARHGAP21;ARHGAP21;ARHGAP21;ARHGAP21;ARHGAP21;ARHGAP21;ARHGAP21	ENST00000396432.2;ENST00000416305.1;ENST00000535396.1;ENST00000376410.2;ENST00000447364.1;ENST00000476499.1;ENST00000463892.1;ENST00000472150.1;ENST00000446003.1;ENST00000472150.1	5'UTR;TSS1500;TSS1500;TSS1500;TSS1500;TSS1500;TSS1500;1stExon;TSS200;3'UTR	chr10:25011180-25013470	3		NA		NA	NA	TRUE	NA	NA	lowMethylation
272	cg00154549	272	chr16	89284064	-	61685243	87807379	CCACACCATAAACCAAAACTTCAACCCAAAAACTAAAAACAAAAATAACA	CCGCACCATAAACCAAAACTTCGACCCGAAAACTAAAAACGAAAATAACG	I	C	Grn	NA	NA	NA	NA	NA	NA	chr16:89283762-89284616	Island	ACTACTACCTCCCCGCACCATAGGCCAAAGCTTCGGCCCGGAGGCTGGAGGCGGAAGTGA[CG]CCAAAGACGCGCCGGCCCCTCTTCCGGCGCCGGCCCCGCCTCCGCCTGTCTTACAGCTGA	CCGCACCATAGGCCAAAGCTTCGGCCCGGAGGCTGGAGGCGGAAGTGACG	ZNF778	NM_182531	TSS200				NA	16:87811264-87812074	16:89282706-89284691	Promoter_Associated	ZNF778;AC009113.1;RP11-46C24.7	ENST00000565877.1;ENST00000378337.4;ENST00000570267.1	TSS200;TSS200;TSS200	ZNF778;AC009113.1;RP11-46C24.7	ENST00000565877.1;ENST00000378337.4;ENST00000570267.1	TSS200;TSS200;TSS200	chr16:89283725-89284175	3		NA		NA	NA	TRUE	NA	NA	lowMethylation
273	cg00154746	273	chr6	30028841	+	15715594	NA	TTTCACCCTAATACTAAAAAATTAAACACAAAATTAATAACCAATACTAC		II			rs7770092	0.170528	NA	NA	NA	NA	chr6:30028936-30029195	N_Shore	TGTGAGACAAAGAGAATAAATATCCCAGGATTGGGTGCTGGTGGGAAAATTTGCTGGAAG[CG]CAGCATTGGTTACCAATTTTGTGCTCAACCTCTCAGTACCAGGGTGAAAGTGGAGACGCA	CGCAGCATTGGTTACCAATTTTGTGCTCAACCTCTCAGTACCAGGGTGAA	ZNRD1;ZNRD1;NCRNA00171	NM_170783;NM_014596;NR_026751	TSS200;TSS200;Body				NA	6:30136713-30137470	6:30028228-30029841	Promoter_Associated	ZNRD1-AS1;ZNRD1;ZNRD1-AS1;ZNRD1-AS1;ZNRD1-AS1;ZNRD1-AS1;ZNRD1-AS1;ZNRD1-AS1;ZNRD1;ZNRD1;ZNRD1;ZNRD1;ZNRD1-AS1;ZNRD1-AS1;ZNRD1-AS1;ZNRD1-AS1;ZNRD1-AS1	ENST00000431012.1;ENST00000463141.1;ENST00000448093.1;ENST00000421692.1;ENST00000437417.1;ENST00000425604.1;ENST00000376797.3;ENST00000452229.1;ENST00000332435.5;ENST00000376782.2;ENST00000359374.4;ENST00000376785.2;ENST00000448093.1;ENST00000376797.3;ENST00000420251.1;ENST00000437417.1;ENST00000421692.1	3'UTR;TSS1500;1stExon;1stExon;1stExon;TSS200;1stExon;TSS200;TSS200;TSS200;TSS200;TSS200;3'UTR;3'UTR;3'UTR;3'UTR;3'UTR	ZNRD1-AS1;ZNRD1;ZNRD1;ZNRD1-AS1;ZNRD1-AS1;ZNRD1-AS1;ZNRD1-AS1;ZNRD1-AS1;ZNRD1-AS1;ZNRD1;ZNRD1;ZNRD1;ZNRD1;ZNRD1;ZNRD1-AS1;ZNRD1-AS1;ZNRD1-AS1;ZNRD1-AS1;ZNRD1-AS1	ENST00000431012.1;ENST00000471008.1;ENST00000463141.1;ENST00000448093.1;ENST00000421692.1;ENST00000437417.1;ENST00000425604.1;ENST00000376797.3;ENST00000452229.1;ENST00000332435.5;ENST00000376782.2;ENST00000359374.4;ENST00000376785.2;ENST00000471008.1;ENST00000448093.1;ENST00000376797.3;ENST00000420251.1;ENST00000437417.1;ENST00000421692.1	3'UTR;1stExon;TSS1500;1stExon;1stExon;1stExon;TSS200;1stExon;TSS200;TSS200;TSS200;TSS200;TSS200;5'UTR;3'UTR;3'UTR;3'UTR;3'UTR;3'UTR		NA	chr6:30028205-30030024	6	chr6:30028207-30030195	6	NA	TRUE	NA	NA	lowMethylation
274	cg00154968	274	chr7	39989544	+	84736581	39717193	CTCTCAATTAAAACAACAACTATACAAAACTAAACAAAAAACTATTTCCA	CTCTCGATTAAAACAACGACTATACGAAACTAAACGAAAAACTATTTCCG	I	A	Red	NA	NA	NA	NA	NA	NA	chr7:39988922-39991612	Island	AGAAAGTCAGGGCCCGTACCTACCGCCACAGACTCAGAAACGCCCCTGCCCCCATCTCCC[CG]GAAATAGCCCCCCGCCCAGCCCCGCACAGTCGCTGCCCCAACCGAGAGCCGCAGCCCGGT	CTCTCGGTTGGGGCAGCGACTGTGCGGGGCTGGGCGGGGGGCTATTTCCG	CDK13;CDK13	NM_031267;NM_003718	TSS1500;TSS1500	high-CpG:39955812-39956963			NA	7:39955238-39958137	7:39988875-39989616	Promoter_Associated	CDK13;RP11-467D6.1;CDK13	ENST00000340829.5;ENST00000569710.1;ENST00000181839.4	TSS1500;TSS200;TSS200	CDK13;RP11-467D6.1;CDK13	ENST00000340829.5;ENST00000569710.1;ENST00000181839.4	TSS1500;TSS200;TSS200	chr7:39989525-39990015	3		NA		NA	NA	TRUE	NA	NA	lowMethylation
275	cg00154982	275	chr1	44115597	+	71727265	27795220	CACAACCAATAAACCTCTAACTAAATCACAAAACTAACCAATCATAAACA	CGCGACCAATAAACCTCTAACTAAATCGCGAAACTAACCAATCATAAACG	I	A	Red	NA	NA	NA	NA	NA	NA	chr1:44115616-44116309	N_Shore	CGGCCCACTTCCAGGTACTAGCTTCTTTCAACCCTGATTAGTTATGGGTGACCAGGAGCC[CG]CCTATGATTGGCCAGCTTCGCGATCCAGCTAGAGGCTCACTGGCCGCGGTCCCTAGTGGT	CGCGGCCAGTGAGCCTCTAGCTGGATCGCGAAGCTGGCCAATCATAGGCG	KDM4A	NM_014663	TSS200				NA	1:43887990-43888896	1:44115176-44116724	Promoter_Associated	KDM4A;KDM4A	ENST00000372396.3;ENST00000463151.1	TSS1500;TSS1500	KDM4A;KDM4A	ENST00000372396.3;ENST00000463151.1	TSS1500;TSS1500	chr1:44115505-44115870	3		NA		NA	NA	TRUE	NA	NA	lowMethylation
276	cg00155429	276	chr1	154155697	+	58693993	11646948	AAAAAAACACAACAAAAAAACATCACATCCAAACAAATTAATAAATTCCA	AAAAAAACGCGACAAAAAAACGTCACATCCGAACGAATTAATAAATTCCG	I	A	Red	NA	NA	NA	NA	NA	NA	chr1:154155268-154155926	Island	CTCCGCTCGGCGTTGCAGCCTCCTCTCACCCTTACTTCCGCCTGCTACGCCCTGAAATAC[CG]GAACTCACCAACCCGCCCGGATGTGACGTCCCTCTGCCGCGCCCTCCCACCGCCAGGCAG	CGGAACTCACCAACCCGCCCGGATGTGACGTCCCTCTGCCGCGCCCTCCC	TPM3;TPM3;TPM3;TPM3;TPM3;TPM3;TPM3;TPM3;TPM3	NM_001043352;NM_153649;NM_001043353;NM_152263;NM_001043352;NM_001043353;NM_153649;NM_001043351;NM_001043351	1stExon;5'UTR;1stExon;Body;5'UTR;5'UTR;1stExon;5'UTR;1stExon	high-CpG:152422227-152422344			NA	1:152421783-152422640	1:154154448-154156290	Promoter_Associated	TPM3;TPM3;TPM3;TPM3;TPM3;TPM3;TPM3;TPM3	ENST00000328159.4;ENST00000368531.2;ENST00000469717.1;ENST00000323144.7;ENST00000368533.3;ENST00000341372.2;ENST00000330188.9;ENST00000341485.4	TSS200;TSS200;TSS200;TSS200;TSS200;TSS200;TSS200;TSS200	TPM3;TPM3;TPM3;TPM3;TPM3;TPM3;TPM3;TPM3;TPM3;TPM3;TPM3;TPM3;TPM3	ENST00000368527.3;ENST00000509409.1;ENST00000312970.8;ENST00000509409.1;ENST00000328159.4;ENST00000368531.2;ENST00000469717.1;ENST00000323144.7;ENST00000368533.3;ENST00000473036.2;ENST00000341372.2;ENST00000330188.9;ENST00000341485.4	3'UTR;1stExon;TSS200;5'UTR;TSS200;TSS200;TSS200;TSS200;TSS200;TSS200;TSS200;TSS200;TSS200	chr1:154155620-154155895	3		NA		NA	NA	TRUE	NA	NA	lowMethylation
277	cg00155526	277	chr5	32713290	-	90659446	NA	RAACTTCTATAATTTCCACCAAAAATACCCCTATATATCTAAATTCTAAC		II			NA	NA	NA	NA	NA	NA	chr5:32709910-32714450	Island	CCCTTATAAACGAGCTTCTGTGGTTTCCACCAAAAATGCCCCTGTGTGTCTGAATTCTGG[CG]ACACTCACTTCTCCCAGAGTGTTCTGCAACGCAGTTTCTAATGCGCCCAGAGCTAAGCTT	CGCCAGAATTCAGACACACAGGGGCATTTTTGGTGGAAACCACAGAAGCT	NPR3	NM_000908	Body				NA	5:32748997-32750283	5:32712487-32713436	Unclassified_Cell_type_specific				NPR3	ENST00000506712.1	5'UTR	chr5:32710405-32714635	3		NA		NA	NA	TRUE	NA	NA	lowMethylation
278	cg00156744	278	chr5	171615663	+	66789845	NA	AAATTAAATAAACRAATACAAATTCACCTTCTAAACRCTAACAACRATCC		II			NA	NA	NA	NA	NA	NA	chr5:171614430-171615939	Island	GGCTCCCAAAACTTTTATGGGAGCAAGCGGGACGGCGACTTGGCATTTCGCGAGAGCCCA[CG]GATCGTTGTCAGCGCCCAGAAGGTGAACCTGCACTCGTTCATTTAATCCTCCCGCAGCTA	CGGATCGTTGTCAGCGCCCAGAAGGTGAACCTGCACTCGTTCATTTAATC	STK10	NM_005990	TSS1500				NA	5:171547059-171548544	5:171615117-171616622	Promoter_Associated	STK10;STK10	ENST00000545839.1;ENST00000176763.5	TSS1500;TSS1500	STK10;STK10	ENST00000545839.1;ENST00000176763.5	TSS1500;TSS1500	chr5:171615660-171615915	3		NA		NA	TRUE	TRUE	NA	NA	lowMethylation
279	cg00156947	279	chr1	16525156	-	85695309	16656287	TAATAACACTTATAACTCACTTATTCTCCCAAAAATTTCAAAAACAAACA	TAATAACACTTATAACTCGCTTATTCTCCCGAAAATTTCGAAAACGAACG	I	C	Grn	NA	NA	NA	NA	NA	NA		OpenSea	CCCCCAGTTTGCTGGTGGCACTTGTGACTCGCTTATTCTCCCGGAGGTTTCGGAGGCGGG[CG]CTGAGGCTGCTGATCTCTTCCACATAGGCCTGGGGCACCCACCCCTTCTCACCATCTGCC	CGCCCGCCTCCGAAACCTCCGGGAGAATAAGCGAGTCACAAGTGCCACCA	ARHGEF19	NM_153213	Body				NA				ARHGEF19	ENST00000478117.1	3'UTR	ARHGEF19	ENST00000478117.1	3'UTR		NA	chr1:16525102-16526102	6		NA	NA	NA	NA	NA	highMethylation
282	cg00161229	282	chr6	114292531	-	82687592	1735365	AAAAAAAACAAACTTTCACTACACAAATAAATCCAAAAAACATACAACCA	AAAAAAAACAAACTTTCGCTACGCAAATAAATCCAAAAAACGTACAACCG	I	A	Red	NA	NA	NA	NA	NA	NA	chr6:114291411-114292767	Island	TGTTAAAATGAGGAAGAAGACAAGCTTTCGCTGCGCAAGTAGATCCAGGGAGCGTGCAGC[CG]GGTGGACGTTCTCCCCCTCAGGTCTGCGCGCAGTGGTTGCGCCTGTCCCCGAGCCTGCGC	CGGCTGCACGCTCCCTGGATCTACTTGCGCAGCGAAAGCTTGTCTTCTTC	HDAC2	NM_001527	TSS200				NA	6:114398039-114399460	6:114291858-114292684	Promoter_Associated	HDAC2;HDAC2;HDAC2;HDAC2;RP3-399L15.3	ENST00000519108.1;ENST00000398283.2;ENST00000519065.1;ENST00000368632.2;ENST00000519104.1	TSS1500;TSS200;TSS200;TSS1500;5'UTR	HDAC2;HDAC2;HDAC2;HDAC2;HDAC2;HDAC2;HDAC2;RP3-399L15.3;RP3-399L15.3;RP3-399L15.3;HDAC2;HDAC2;HDAC2;HDAC2;HDAC2;HDAC2;RP3-399L15.3;RP3-399L15.3;RP3-399L15.3;RP3-399L15.3	ENST00000521610.1;ENST00000523240.1;ENST00000519108.1;ENST00000518690.1;ENST00000425835.2;ENST00000398283.2;ENST00000519065.1;ENST00000521888.1;ENST00000520891.1;ENST00000522844.1;ENST00000520895.1;ENST00000521233.1;ENST00000521163.1;ENST00000524334.1;ENST00000368632.2;ENST00000522371.1;ENST00000519104.1;ENST00000520554.1;ENST00000436876.2;ENST00000449620.2	TSS1500;TSS1500;TSS1500;TSS1500;TSS1500;TSS200;TSS200;TSS200;TSS200;TSS200;TSS1500;TSS1500;TSS1500;TSS1500;TSS1500;5'UTR;5'UTR;5'UTR;5'UTR;5'UTR	chr6:114291965-114292715	3		NA		NA	NA	TRUE	NA	NA	lowMethylation
283	cg00162206	283	chr2	113239913	+	41610589	7787342	TAAACACTACTATTCTCATCACATACCACAAAAATATACATAACAAAACA	TAAACGCTACTATTCTCATCGCGTACCACGAAAATATACATAACGAAACG	I	C	Grn	NA	NA	NA	NA	NA	NA	chr2:113239249-113240584	Island	TGAGCCGCCTTCTCGGCCGCCTGGTCCCTGCGGCGGCTGCCCGGCGGCCCGGGCGCGCGG[CG]CTTCGCCATGTACACCTTCGTGGTACGCGATGAGAACAGCAGCGTCTACGCCGAGGTCTC	TAGACGCTGCTGTTCTCATCGCGTACCACGAAGGTGTACATGGCGAAGCG	TTL;TTL	NM_153712;NM_153712	5'UTR;1stExon	high-CpG:112955736-112956404			NA	2:112954825-112956700			TTL;TTL	ENST00000233336.5;ENST00000233336.5	5'UTR;1stExon	TTL;TTL;TTL;TTL	ENST00000233336.5;ENST00000233336.5;ENST00000485537.1;ENST00000485537.1	5'UTR;1stExon;1stExon;5'UTR	chr2:113239860-113240615	3		NA		NA	NA	TRUE	NA	NA	lowMethylation
284	cg00162348	284	chr16	30773695	-	91623141	NA	ATCCAAAATAACRACRCTAAACTAACCCTCCTACTAATAAAAACTCTAAC		II			NA	NA	NA	NA	NA	NA	chr16:30772530-30774003	Island	CGTCCGGTGAAATCCAAGATGGCGGCGCTAGGCTGACCCTCCTGCTGGTGAGGGCTCTGG[CG]CCGGGGGGGACGGGATCCAGCAGGTGTGTGCAGGGTGGAGGGTGTTTGGGGCTGTGGAAC	TCCAAGATGGCGGCGCTAGGCTGACCCTCCTGCTGGTGAGGGCTCTGGCG	RNF40;C16orf93	NM_014771;NM_001014979	5'UTR;TSS200				NA	16:30680046-30681817	16:30772535-30774268	Promoter_Associated	C16orf93;RNF40;C16orf93;RNF40;C16orf93;C16orf93;RNF40;RNF40;RNF40;RNF40	ENST00000543610.1;ENST00000452273.2;ENST00000543610.1;ENST00000324685.6;ENST00000545825.1;ENST00000541260.1;ENST00000402121.3;ENST00000402121.3;ENST00000563683.1;ENST00000538323.1	1stExon;TSS1500;5'UTR;5'UTR;TSS1500;TSS1500;1stExon;5'UTR;5'UTR;5'UTR	C16orf93;RNF40;RNF40;C16orf93;C16orf93;RNF40;C16orf93;C16orf93;C16orf93;C16orf93;C16orf93;C16orf93;RNF40;RNF40;RNF40;RNF40;RNF40;RNF40;RNF40;RNF40;C16orf93;RNF40	ENST00000543610.1;ENST00000452273.2;ENST00000563909.1;ENST00000543610.1;ENST00000433909.2;ENST00000324685.6;ENST00000544643.1;ENST00000544487.1;ENST00000543128.1;ENST00000545825.1;ENST00000541260.1;ENST00000545809.1;ENST00000566811.1;ENST00000566811.1;ENST00000402121.3;ENST00000402121.3;ENST00000563683.1;ENST00000565995.1;ENST00000538323.1;ENST00000565931.1;ENST00000546006.1;ENST00000493683.1	1stExon;TSS1500;5'UTR;5'UTR;TSS1500;5'UTR;TSS1500;TSS200;TSS200;TSS1500;TSS1500;TSS1500;1stExon;5'UTR;1stExon;5'UTR;5'UTR;5'UTR;5'UTR;5'UTR;TSS1500;5'UTR		NA	chr16:30772397-30774502	6	chr16:30772449-30774368	6	NA	TRUE	NA	NA	lowMethylation
285	cg00162401	285	chr6	52859823	+	66646121	NA	CAAAAATAAACCCCTTAACTAAAACTAAAATCCTTCTTAACTCAATATAC		II			NA	NA	NA	NA	NA	NA	chr6:52859565-52859767	S_Shore	ATCCGAGCCCACCTTCCACCAATGCATTCAGACTCCGCAGAAGGGGTTTAAAAAAAAATA[CG]CACACTGAGCCAAGAAGGACCCCAGCTCCAGCCAAGGGGCCCACCTCTGCCCAGACTGGA	CGCACACTGAGCCAAGAAGGACCCCAGCTCCAGCCAAGGGGCCCACCTCT	GSTA4	NM_001512	5'UTR				NA	6:52967525-52967783	6:52859528-52860542	Promoter_Associated	RN7SK;GSTA4;GSTA4;GSTA4;GSTA4	ENST00000365328.1;ENST00000370959.1;ENST00000370963.4;ENST00000541324.1;ENST00000370960.1	TSS1500;5'UTR;5'UTR;TSS1500;TSS1500	RN7SK;GSTA4;GSTA4;GSTA4;GSTA4;GSTA4;GSTA4	ENST00000365328.1;ENST00000370959.1;ENST00000370963.4;ENST00000457564.1;ENST00000541324.1;ENST00000370960.1;ENST00000477599.1	TSS1500;5'UTR;5'UTR;TSS1500;TSS1500;TSS1500;3'UTR	chr6:52858800-52860435	3		NA		NA	TRUE	TRUE	NA	NA	lowMethylation
286	cg00162643	286	chr9	32526492	+	99790237	NA	AACTCATCRAATTACACACTCAAATTATATACATTTTACTATATCTAAAC		II			NA	NA	NA	NA	NA	NA	chr9:32526144-32526424	S_Shore	CCCCTAGGAATTGCTTTTATTTTTATGATCTTATATTTTGTTTTGCTTTTATAGCGCTAA[CG]TTTAGACACAGTAAAATGCACACAATCTGAGTGTGCAATTCGATGAGTTTTGTAAAGTGT	ACTCATCGAATTGCACACTCAGATTGTGTGCATTTTACTGTGTCTAAACG	DDX58	NM_014314	TSS200				NA		9:32525407-32526817	Promoter_Associated	DDX58;DDX58;DDX58	ENST00000379882.1;ENST00000545044.1;ENST00000379868.1	TSS200;TSS1500;TSS1500	DDX58;DDX58;DDX58	ENST00000379882.1;ENST00000545044.1;ENST00000379868.1	TSS200;TSS1500;TSS1500	chr9:32526440-32526715	3		NA		NA	TRUE	TRUE	NA	NA	lowMethylation
287	cg00164041	287	chr4	89378199	-	81629274	NA	TTTTCCTTTTCRATTCCRCCCCCTAAAAACAACAACAAACATTATATTTC		II			NA	NA	NA	NA	NA	NA	chr4:89378223-89378948	N_Shore	TTACAGTTTCCTTTTCCTTTTCGATTCCGCCCCCTAAAAACAACAACAAACATTATGTTT[CG]TTTTCCACTGGAGCTGCAGGCCCCGCCCCCAAACAGCACGTGGGGGGCGTGGCGTCCCGG	CGAAACATAATGTTTGTTGTTGTTTTTAGGGGGCGGAATCGAAAAGGAAA	HERC5	NM_016323	TSS200				NA	4:89597222-89598100	4:89377294-89379268	Promoter_Associated	HERC5;HERC5	ENST00000508695.1;ENST00000264350.3	TSS1500;TSS200	HERC5;HERC5	ENST00000508695.1;ENST00000264350.3	TSS1500;TSS200	chr4:89377880-89378375	3		NA		NA	TRUE	NA	NA	NA	lowMethylation
288	cg00164150	288	chr2	20101139	-	57625850	NA	AACTAAAATCACRAATAAAAAATTCCTATCTATCCTAAATCTCTAAATAC		II			NA	NA	NA	NA	NA	NA	chr2:20101004-20102067	Island	GATTTCCCGCCAGCTAAAATCACGAGTGGAAAATTCCTATCTGTCCTAAGTCTCTGGGTG[CG]AATGAGGAACGTGGAAGGAGAGACGGCGGGGTGAGAGGCGGCGGCCCGCGCCCGAGGATC	CGCACCCAGAGACTTAGGACAGATAGGAATTTTCCACTCGTGATTTTAGC	TTC32	NM_001008237	Body				NA	2:19964486-19965597						TTC32;TTC32	ENST00000431392.1;ENST00000431392.1	1stExon;5'UTR	chr2:20100185-20101335	3		NA		NA	NA	TRUE	NA	NA	lowMethylation
289	cg00164898	289	chr22	50709127	+	51787561	NA	CATATTTCTATCTTAAAAAATACTTCCCATAATTTACCCCTAACTTCTTC		II			NA	NA	NA	NA	NA	NA	chr22:50708190-50710490	Island	CTCGGCCCGGGCTTCCCTACCCCGGCGGCGCCCTCCCCAACGAGGGAGAACCGTCAAAAG[CG]AAGAAGCCAGGGGTAAACCATGGGAAGTATTTTTCAAGACAGAAATATGAATAGCACCTT	ATATTTCTGTCTTGAAAAATACTTCCCATGGTTTACCCCTGGCTTCTTCG	MAPK11	NM_002751	TSS1500				NA	22:49050395-49051255	22:50708786-50709171	Unclassified	MAPK11;MAPK11;MAPK11;MAPK11	ENST00000449719.2;ENST00000495277.1;ENST00000330651.6;ENST00000495277.1	TSS1500;1stExon;TSS1500;3'UTR	MAPK11;MAPK11;MAPK11;MAPK11	ENST00000449719.2;ENST00000495277.1;ENST00000330651.6;ENST00000495277.1	TSS1500;1stExon;TSS1500;3'UTR	chr22:50708345-50709455	3		NA		NA	TRUE	TRUE	NA	NA	lowMethylation
290	cg00165888	290	chr4	68411268	+	22690105	NA	CTCCRAATTCAAACCCAAACACAAACCAAACRTTCTTATTTATTAAAAAC		II			NA	NA	NA	NA	NA	NA	chr4:68410993-68411492	Island	CTGCCGCGAGAGCTGCGATCCGGAAGGCGCGCGCTAACAACACTCCCCCGCCATTGGCTC[CG]CCCTCAACAAACAAGAACGCTTGGCCTGTGCCTGGGTTTGAACCCGGAGACACATGCGCA	CGCCCTCAACAAACAAGAACGCTTGGCCTGTGCCTGGGTTTGAACCCGGA	CENPC1	NM_001812	TSS200	high-CpG:68093739-68093918			NA	4:68093589-68094114	4:68410252-68411890	Promoter_Associated	CENPC1;CENPC1	ENST00000273853.6;ENST00000273853.6	1stExon;5'UTR	CENPC1;CENPC1;CENPC1;CENPC1	ENST00000273853.6;ENST00000273853.6;ENST00000506882.1;ENST00000510189.1	1stExon;5'UTR;TSS200;TSS200	chr4:68411100-68411435	3		NA		NA	NA	TRUE	NA	NA	lowMethylation
291	cg00166635	291	chr5	176561096	-	69616844	88712825	AAAAACTCAAAAAAAAACCAAACACAATACAAAATTAATAACCAACAACA	AAAAACTCGAAAAAAAACCAAACGCGATACGAAATTAATAACCGACGACG	I	C	Grn	NA	NA	NA	NA	NA	NA	chr5:176558852-176561652	Island	GGCCGTAAGGTGAGGGGCTCGGGGGAGGGCCAGGCGCGATGCGGGGTTGGTGGCCGGCGG[CG]CTGCAGCCGCCGGCCTCCTCCCCCTCCCCCTCCTCCATCACTACCAGCCGGGCTCAGGCC	CGCCGCCGGCCACCAACCCCGCATCGCGCCTGGCCCTCCCCCGAGCCCCT	NSD1;NSD1	NM_172349;NM_022455	5'UTR;5'UTR	high-CpG:176493109-176494057			NA	5:176491473-176494316	5:176560428-176561172	Promoter_Associated	NSD1;NSD1;NSD1;NSD1;NSD1	ENST00000355783.4;ENST00000361032.4;ENST00000439151.2;ENST00000511258.1;ENST00000347982.4	5'UTR;TSS1500;5'UTR;TSS200;TSS200	NSD1;NSD1;NSD1;NSD1;NSD1;NSD1;NSD1	ENST00000512992.1;ENST00000510954.1;ENST00000508896.1;ENST00000361032.4;ENST00000439151.2;ENST00000511258.1;ENST00000347982.4	5'UTR;5'UTR;5'UTR;TSS1500;5'UTR;TSS200;TSS200	chr5:176560980-176562075	3		NA		NA	NA	NA	NA	NA	lowMethylation
292	cg00166706	292	chr1	32479264	+	75764875	86603891	TCCCACCAAACCAAAACTTAATACACATACACAAAAAACAATAAACTCCA	TCCCGCCAAACCAAAACTTAATACGCATACGCGAAAAACAATAAACTCCG	I	T	Red	NA	NA	NA	NA	NA	NA	chr1:32479102-32480583	Island	CCAGAAAGGGGAGGAGACACGTGTTCCGCTAGCGCCGAGTCACGTGGAAAACGAAACGAA[CG]GAGCCCACTGCCTCCCGCGCATGCGCATCAAGCTCTGGCCTGGCGGGAGCGGAGGGAAAG	CGGAGCCCACTGCCTCCCGCGCATGCGCATCAAGCTCTGGCCTGGCGGGA	KHDRBS1	NM_006559	TSS1500				NA	1:32251616-32253127	1:32479021-32479649	Promoter_Associated	KHDRBS1;KHDRBS1;KHDRBS1	ENST00000307714.8;ENST00000492989.1;ENST00000327300.7	TSS1500;TSS1500;TSS200	KHDRBS1;KHDRBS1;KHDRBS1;KHDRBS1	ENST00000484270.1;ENST00000307714.8;ENST00000492989.1;ENST00000327300.7	TSS1500;TSS1500;TSS1500;TSS200	chr1:32479120-32479535	3		NA		NA	NA	TRUE	NA	NA	lowMethylation
293	cg00166741	293	chr22	38668535	+	94777308	NA	AAAAAAAACRAATAAACCAAAACRCTTTACAAAAAAAATTATATACTCCC		II			NA	NA	NA	NA	NA	NA	chr22:38668385-38669223	Island	GCACAGGGCACGGACGCCTCCCCCACTCACTCGGCCGTGCCAGTCGCCAGCACACCCACC[CG]GGAGCACACAATCCCTCTTGCAAAGCGCCTTGGTCCATCCGCCTCCCTCTCCCGGGGCCG	AGGGAGGCGGATGGACCAAGGCGCTTTGCAAGAGGGATTGTGTGCTCCCG	TMEM184B	NM_012264	5'UTR				NA	22:36998345-36999207	22:38668054-38669790	Promoter_Associated	TMEM184B;TMEM184B;TMEM184B	ENST00000361684.4;ENST00000361684.4;ENST00000361906.3	1stExon;5'UTR;5'UTR	TMEM184B;TMEM184B;TMEM184B;TMEM184B;TMEM184B;TMEM184B;TMEM184B	ENST00000361684.4;ENST00000466117.1;ENST00000361684.4;ENST00000411679.1;ENST00000457534.1;ENST00000436674.1;ENST00000361906.3	1stExon;3'UTR;5'UTR;5'UTR;5'UTR;5'UTR;5'UTR	chr22:38668460-38669150	3		NA		NA	NA	TRUE	NA	NA	lowMethylation
294	cg00167273	294	chr15	42841178	-	21659217	NA	TAAACCACTTCATAACTTCRAAAATAATCAATCAAATACRTAAAAATAAC		II			NA	NA	NA	NA	NA	NA	chr15:42840462-42841116	S_Shore	TGGGCTAGTGCTAGGCCACTTCATAGCTTCGGGGATGGTCAATCAGGTACGTGGGGGTGG[CG]GTGGTGTCATCAAGGGGGTGCCCAAGGTGGCAACAATATGGCTGTGAGTTGGTGCTGCTG	CGCCACCCCCACGTACCTGATTGACCATCCCCGAAGCTATGAAGTGGCCT	LRRC57;HAUS2;HAUS2	NM_153260;NM_018097;NM_001130447	TSS200;Body;Body				NA	15:40627689-40628861	15:42840208-42841637	Promoter_Associated	LRRC57;LRRC57;LRRC57	ENST00000323443.2;ENST00000563454.1;ENST00000397130.3	TSS200;TSS1500;TSS1500	LRRC57;LRRC57;LRRC57;LRRC57;HAUS2	ENST00000569830.1;ENST00000323443.2;ENST00000563454.1;ENST00000397130.3;ENST00000568846.1	TSS200;TSS200;TSS1500;TSS1500;5'UTR	chr15:42841120-42841315	3		NA		NA	NA	NA	NA	NA	lowMethylation
295	cg00167684	295	chr16	70505196	+	96719857	4622448	TCCAAACAACCAACAAAAATAAAAACATAACCCAAAAAACCATATAACCA	TCCAAACGACCAACGAAAATAAAAACGTAACCCGAAAAACCGTATAACCG	I	C	Grn	NA	NA	NA	NA	NA	NA	chr16:70507026-70507246	N_Shore	CACTCCAAGGCCCTGCATGGCCGGGAGCTGCGTGACCTTGTCCTGCAGGGACACCACACG[CG]GCTACACGGCTCCCCGGGCCACGCCTTCACCCTCGTTGGCCGTCTGGACAGCTGGGAGGT	TCCAGACGGCCAACGAGGGTGAAGGCGTGGCCCGGGGAGCCGTGTAGCCG	FUK	NM_145059	Body				NA				FUK;FUK	ENST00000538525.1;ENST00000571514.1	5'UTR;5'UTR	FUK;FUK;FUK	ENST00000538525.1;ENST00000571514.1;ENST00000464499.1	5'UTR;5'UTR;5'UTR	chr16:70504665-70505395	3		NA		NA	NA	TRUE	NA	NA	highMethylation
296	cg00168205	296	chr12	120524932	-	35631290	NA	RCCRAAAACTCAAAAAACTATAACTATCRTAAAACACCACRAATTCTAAC		II			NA	NA	NA	NA	NA	NA	chr12:120524686-120525099	Island	TGCCGGGGGACGCCGGAAGCTCAGGAGGCTGTGGCTGTCGTGGGGCACCACGGGTTCTGA[CG]CTACTGGAGGGGTGTCCATGGCAACCGATGCCGCGTGAGGATTTCCGCTGTTTGCTGCCA	CCGGAAGCTCAGGAGGCTGTGGCTGTCGTGGGGCACCACGGGTTCTGACG	CCDC64	NM_207311	Body		chr12:120524802-120524802		TRUE	12:119009124-119009851	12:120524251-120525606	Promoter_Associated				CCDC64;CCDC64;CCDC64	ENST00000550197.1;ENST00000546460.1;ENST00000546420.1	5'UTR;5'UTR;3'UTR	chr12:120524785-120525155	3		NA		NA	NA	TRUE	NA	NA	lowMethylation
298	cg00169569	298	chr1	23037371	-	56679543	32778286	AAATAACTCATTCTACTAACTACACAATAACAACAACTATATATACACCA	AAATAACTCATTCTACTAACTACGCGATAACGACGACTATATATACGCCG	I	C	Grn	NA	NA	NA	NA	NA	NA	chr1:23036823-23038362	Island	TCTGCCCGGGCTGGATGGCTCATTCTGCTGGCTGCGCGGTGGCGGCGGCTGTGTGTGCGC[CG]CGCCTTGCCGCCCCCCCTGGCCCCCCGAGCCCGGGGCGCGCGCTCCCGCCCGGGCCGTCC	CGGCGCACACACAGCCGCCGCCACCGCGCAGCCAGCAGAATGAGCCATCC	EPHB2;EPHB2;EPHB2;EPHB2;EPHB2;EPHB2;EPHB2;EPHB2	NM_017449;NM_001309193;NM_001309192;NM_004442;NM_017449;NM_001309193;NM_001309192;NM_004442	5'UTR;5'UTR;5'UTR;5'UTR;1stExon;1stExon;1stExon;1stExon				NA	1:22909411-22911070	1:23037100-23037798	Unclassified_Cell_type_specific	EPHB2;EPHB2;EPHB2;EPHB2;EPHB2	ENST00000374630.3;ENST00000374632.3;ENST00000374625.5;ENST00000544305.1;ENST00000544305.1	TSS200;TSS200;1stExon;5'UTR;1stExon	EPHB2;EPHB2;EPHB2;EPHB2;EPHB2	ENST00000374630.3;ENST00000374632.3;ENST00000374625.5;ENST00000544305.1;ENST00000544305.1	TSS200;TSS200;1stExon;5'UTR;1stExon	chr1:23037185-23037855	3		NA		NA	NA	NA	NA	NA	lowMethylation
300	cg00171556	300	chr3	69063138	+	51784983	74607973	TTTAACACTCTCACTCAAAAAAACACAAACTACTACAATAAAAATAAACA	TTTAACGCTCTCGCTCAAAAAAACGCGAACTACTACGATAAAAATAAACG	I	T	Red	NA	NA	NA	NA	NA	NA	chr3:69062159-69063190	Island	GCGAGTCCGCCAGCTCCCTCACCAGGGCCGGAAAGACCGACGGCACGTGCCGGCGCCGGA[CG]CCCATCTCCATCGCAGCAGCCCGCGCCTCCTTGAGCGAGAGCGTTAAAGCGCTCAGAGGA	CGCCCATCTCCATCGCAGCAGCCCGCGCCTCCTTGAGCGAGAGCGTTAAA	EOGT;EOGT;EOGT	NM_173654;NM_001278689;NR_103826	TSS200;TSS200;TSS200				NA	3:69144712-69145899	3:69061753-69063647	Promoter_Associated	C3orf64;C3orf64;CTD-2013N24.2;C3orf64	ENST00000295571.5;ENST00000540955.1;ENST00000482368.1;ENST00000383701.3	TSS1500;TSS1500;TSS200;TSS200	C3orf64;C3orf64;C3orf64;C3orf64;CTD-2013N24.2;C3orf64	ENST00000424374.1;ENST00000295571.5;ENST00000403140.2;ENST00000456376.1;ENST00000482368.1;ENST00000383701.3	TSS1500;TSS1500;TSS1500;TSS1500;TSS200;TSS200	chr3:69061100-69063215	3		NA		NA	NA	NA	NA	NA	lowMethylation
302	cg00171983	302	chr16	9185448	-	89669867	NA	TAAACCCAATAAACRATACTTCTCCTATCAACATATAAACRAAATAAAAC		II			rs181626472	0.0156	NA	NA	NA	NA	chr16:9184146-9186689	Island	GCAGGGTAGCTTGGGCCCAGTGGGCGGTGCTTCTCCTGTCAGCATGTGGGCGGGGTAGGG[CG]GGGACCAGCAGCCGCAGAGCCGTCCTCGGCGGTGGCGACGACGACGACGTTGCTCAGTCT	GGGCCCAGTGGGCGGTGCTTCTCCTGTCAGCATGTGGGCGGGGTAGGGCG	C16orf72	NM_014117	TSS200	high-CpG:9092925-9093078			NA	16:9092467-9094134	16:9185044-9185586	Promoter_Associated	C16orf72	ENST00000327827.7	TSS200	C16orf72	ENST00000327827.7	TSS200	chr16:9184985-9185535	3		NA		NA	NA	TRUE	NA	NA	lowMethylation
303	cg00172270	303	chr12	50101356	+	93797948	60778904	ATAAAACCTCTAAACAAAAAACAAAACCTACATAAATAAAACACACATCA	ATAAAACCTCTAAACGAAAAACGAAACCTACATAAATAAAACGCGCGTCG	I	C	Grn	rs138942128	0.022	NA	NA	NA	NA	chr12:50100442-50101587	Island	CTCCCACCCACACCCGGCCGAGACTCGGGCTTCCCCCGCGAGCGCCGACTGCAGCCCGCG[CG]ACGCGCGCCCCATTCATGCAGGCCCCGCCTCCCGCCCAGAGGCCTCACAGGCGGCCCGGC	GTGAGGCCTCTGGGCGGGAGGCGGGGCCTGCATGAATGGGGCGCGCGTCG	FMNL3;FMNL3	NM_175736;NM_198900	TSS200;TSS200	high-CpG:48387286-48387666			NA	12:48386710-48387832	12:50100714-50103006	Promoter_Associated	FMNL3;FMNL3;TMBIM6;FMNL3	ENST00000352151.5;ENST00000335154.5;ENST00000548589.1;ENST00000550488.1	TSS200;TSS200;TSS200;TSS1500	FMNL3;FMNL3;TMBIM6;TMBIM6;FMNL3;FMNL3	ENST00000352151.5;ENST00000335154.5;ENST00000548809.1;ENST00000548589.1;ENST00000550424.1;ENST00000550488.1	TSS200;TSS200;TSS200;TSS200;5'UTR;TSS1500	chr12:50100985-50101515	3		NA		NA	NA	TRUE	NA	NA	lowMethylation
304	cg00172330	304	chr1	28052294	+	56685974	71612275	TAACCTAAAATACACCACTATAACACTCCAAACCACAATTATATAAAACA	TAACCTAAAATACGCCACTATAACGCTCCAAACCGCGATTATATAAAACG	I	C	Grn	NA	NA	NA	NA	NA	NA	chr1:28052145-28053002	Island	AGCTCTTCCGAGGTCCCGGCCGGGAGCCTGTCCCCTCCAGGTGGCGCCCCCGCGTGACTG[CG]CTTTACATAATCGCGGCCTGGAGCGTCACAGTGGCGTACTCCAGGCCAGACCGAATCAGA	TGGCCTGGAGTACGCCACTGTGACGCTCCAGGCCGCGATTATGTAAAGCG	FAM76A;FAM76A;FAM76A;FAM76A;FAM76A	NM_152660;NM_001143914;NM_001143912;NM_001143915;NM_001143913	TSS200;TSS200;TSS200;TSS200;TSS200				NA	1:27924658-27925693	1:28051600-28053284	Promoter_Associated	FAM76A;FAM76A;FAM76A;FAM76A	ENST00000419687.2;ENST00000530324.1;ENST00000010299.6;ENST00000373954.5	TSS1500;TSS1500;TSS1500;TSS200	FAM76A;FAM76A;FAM76A;FAM76A	ENST00000419687.2;ENST00000530324.1;ENST00000010299.6;ENST00000373954.5	TSS1500;TSS1500;TSS1500;TSS200	chr1:28052100-28052575	3		NA		NA	NA	TRUE	NA	NA	lowMethylation
305	cg00172408	305	chr1	111991531	-	81601283	7752128	AACCACACAAAACAACATTCCAACCAAATCTAAATCTAAACTCAAAAACA	AACCGCACAAAACAACGTTCCGACCGAATCTAAATCTAAACTCAAAAACG	I	C	Grn	NA	NA	NA	NA	NA	NA	chr1:111991304-111992202	Island	CGCCTCCATGGAGACCGCACAGAACAGCGTTCCGGCCGGGTCTGGATCTGAGCTCAGGAA[CG]CGGGGCAGGGCTGGGGACAGCTCGGTGACGCGACCCAGGGTCAGGATAACATGCAGGGCG	GACCGCACAGAACAGCGTTCCGGCCGGGTCTGGATCTGAGCTCAGGAACG	WDR77;ATP5F1	NM_024102;NM_001688	Body;TSS1500				NA	1:111792770-111793497	1:111991062-111992403	Unclassified	WDR77;ATP5F1;ATP5F1;ATP5F1	ENST00000497278.1;ENST00000369721.4;ENST00000483994.1;ENST00000369722.3	TSS1500;TSS1500;TSS1500;TSS200	WDR77;ATP5F1;ATP5F1;ATP5F1;ATP5F1;WDR77;ATP5F1;ATP5F1;ATP5F1;WDR77	ENST00000497278.1;ENST00000369721.4;ENST00000483994.1;ENST00000468818.1;ENST00000464154.1;ENST00000449340.1;ENST00000369722.3;ENST00000493119.1;ENST00000493119.1;ENST00000459665.1	TSS1500;TSS1500;TSS1500;TSS1500;TSS1500;TSS200;TSS200;1stExon;5'UTR;TSS200	chr1:111991425-111991695	3		NA		NA	NA	TRUE	NA	NA	lowMethylation
306	cg00173405	306	chr1	1335424	+	76772477	55668228	ATTTATAAAATCCTATCCAAACTCCTTCACACATAAATCACCAAACCTCA	GTTTATAAAATCCTATCCAAACTCCTTCACACGTAAATCACCGAACCTCG	I	C	Grn	NA	NA	NA	NA	NA	NA	chr1:1334071-1335602	Island	CTCCAGCGTGGGGAGGCCTAAGTACCTCAAGGTTCAGGCCCACGGAAGGAGTCGGGGGAG[CG]AGGCCCGGTGATCTACGTGTGAAGGAGCTTGGACAGGACCTCACAAACGCCAGGGAGACG	GTTTGTGAGGTCCTGTCCAAGCTCCTTCACACGTAGATCACCGGGCCTCG	CCNL2;CCNL2;CCNL2;CCNL2;LOC148413	NM_030937;NM_001039577;NM_001144868;NM_001144867;NR_015434	TSS1500;TSS1500;TSS1500;TSS1500;Body			RDMR	NA	1:1323519-1325433	1:1333961-1335733	Unclassified	RP4-758J18.2;CCNL2;CCNL2	ENST00000453521.1;ENST00000400809.3;ENST00000408918.4	TSS1500;TSS1500;TSS1500	RP4-758J18.2;CCNL2;CCNL2;CCNL2;CCNL2;CCNL2;CCNL2;CCNL2;RP4-758J18.2;RP4-758J18.2;RP4-758J18.2;RP4-758J18.2;RP4-758J18.2	ENST00000453521.1;ENST00000497013.1;ENST00000496007.1;ENST00000481223.2;ENST00000400809.3;ENST00000408918.4;ENST00000425598.2;ENST00000488340.1;ENST00000418833.2;ENST00000418833.2;ENST00000576232.1;ENST00000570344.1;ENST00000572242.1	TSS1500;TSS1500;TSS1500;TSS1500;TSS1500;TSS1500;TSS1500;TSS1500;1stExon;5'UTR;5'UTR;5'UTR;5'UTR	chr1:1335065-1336075	3		NA		NA	NA	TRUE	NA	NA	lowMethylation
307	cg00174466	307	chr20	30945677	-	90723455	NA	AAAAAAAAAATCCTACCTCTCRTCCCCTACRAAAAATATAAATAAAAACC		II			NA	NA	NA	NA	NA	NA	chr20:30945647-30947033	Island	AGAGGTGACCAAAAGGGAAAGTCCTGCCTCTCGTCCCCTACGAGAAGTGTAGGTAAGAAC[CG]TTTAGGCGAGGAGAAGCACGAAGTGGGAACTGCGAGTCGAGCTCCCCATCCTCACTCCCC	CGGTTCTTACCTACACTTCTCGTAGGGGACGAGAGGCAGGACTTTCCCTT	ASXL1;ASXL1	NM_015338;NM_001164603	TSS1500;TSS1500				NA	20:30409309-30411028	20:30945675-30946136	Promoter_Associated	ASXL1;ASXL1;ASXL1;ASXL1;ASXL1	ENST00000542189.1;ENST00000375687.4;ENST00000542461.1;ENST00000421155.2;ENST00000412498.2	TSS1500;TSS1500;TSS1500;TSS1500;TSS1500	ASXL1;ASXL1;ASXL1;ASXL1;ASXL1;ASXL1	ENST00000542189.1;ENST00000375687.4;ENST00000542461.1;ENST00000421155.2;ENST00000497249.1;ENST00000412498.2	TSS1500;TSS1500;TSS1500;TSS1500;TSS1500;TSS1500	chr20:30945220-30946150	3		NA		NA	NA	TRUE	NA	NA	lowMethylation
308	cg00175859	308	chr6	138428631	+	93741192	77615971	AACAAATCAAAACAAACACACTCTAAATCACCAAAATCTAAATAAAACCA	AACAAATCGAAACGAACGCGCTCTAAATCACCGAAATCTAAATAAAACCG	I	C	Grn	NA	NA	NA	NA	NA	NA	chr6:138428188-138428816	Island	GGCGCCGCCACAAAAGCGAAGAGGCCGCGGGGAGGCGGCTCCCGAGGACGCCGCTCCGGG[CG]GCCCCACCTAGATTCCGGTGACTCAGAGCGCGCCCGCCCCGACCTGCCCTGCCGGGCCGG	GGCAGGTCGGGGCGGGCGCGCTCTGAGTCACCGGAATCTAGGTGGGGCCG	PERP;PERP	NM_022121;NM_022121	1stExon;5'UTR	high-CpG:138470243-138470715			NA	6:138469804-138470892			PERP;PERP;PERP	ENST00000421351.2;ENST00000265603.8;ENST00000421351.2	5'UTR;TSS200;1stExon	PERP;PERP;PERP	ENST00000421351.2;ENST00000265603.8;ENST00000421351.2	5'UTR;TSS200;1stExon	chr6:138428000-138428795	3		NA		NA	NA	TRUE	NA	NA	lowMethylation
309	cg00177101	309	chr9	120545390	+	93761332	NA	AACATCTTTCTCATCACCTCTTTCCTCTTTCAATTTCAATTTTAAACTTC		II			NA	NA	NA	NA	NA	NA		OpenSea	AAGATGCAGGGAACCAGTCTATTCAAGAATAGACTGAGACACAGATGACAGCAGAGAGAA[CG]AAGTCTAAAACTGAAACTGAAAGAGGAAAGAGGTGATGAGAAAGATGTTGAGACGAGGGT	ACATCTTTCTCATCACCTCTTTCCTCTTTCAGTTTCAGTTTTAGACTTCG							NA				RP11-281A20.2	ENST00000421509.1	TSS1500	RP11-281A20.2	ENST00000421509.1	TSS1500	chr9:120545220-120545795	3		NA		NA	NA	NA	NA	NA	lowMethylation
310	cg00177496	310	chr3	197283127	+	87673844	NA	AACCTAAAAAAAACCTCTTCCTCACCRAAATTTTCCTCACTTCAAAAAAC		II			NA	NA	NA	NA	NA	NA	chr3:197281605-197283128	Island	ATGGAGCCAGGTGCGGAAAGGGTTGCAGCCTCGCGGGCTGAGGCCGGAGGGTGAAGGCGC[CG]CTCCTTGAAGTGAGGAAAACTCCGGTGAGGAAGAGGCTCTTTCCAGGTCCTGTGCGTGTT	ACCTGGAAAGAGCCTCTTCCTCACCGGAGTTTTCCTCACTTCAAGGAGCG	BDH1;BDH1;BDH1	NM_203314;NM_004051;NM_203315	TSS1500;TSS1500;5'UTR				NA	3:198765761-198767525			BDH1;BDH1;BDH1;BDH1	ENST00000476764.1;ENST00000392379.1;ENST00000392378.2;ENST00000358186.2	TSS1500;TSS1500;TSS1500;5'UTR	BDH1;BDH1;BDH1;BDH1;BDH1;BDH1;BDH1;BDH1;BDH1	ENST00000476764.1;ENST00000492681.1;ENST00000445160.2;ENST00000446746.1;ENST00000468710.1;ENST00000432819.1;ENST00000392379.1;ENST00000392378.2;ENST00000358186.2	TSS1500;TSS1500;TSS1500;TSS1500;TSS1500;TSS1500;TSS1500;TSS1500;5'UTR	chr3:197282720-197283275	3		NA		NA	NA	TRUE	NA	NA	lowMethylation
311	cg00178356	311	chr13	28711810	+	58767236	NA	ACTCAATACAACACCTATTATTCTCTATATTTATATTACCAAAAACCTTC		II			NA	NA	NA	NA	NA	NA	chr13:28712176-28713453	N_Shore	GTCTTCCAGTGCTGTCTAAGCAGTGTTGTCCCAGGTGGCATCCTATTTTTCATAATTTAC[CG]AAGGCCCTTGGTAATATAAATACAGAGAATAACAGGTGCTGCACTGAGCAGGGGGTCTGT	CTCAGTGCAGCACCTGTTATTCTCTGTATTTATATTACCAAGGGCCTTCG	LOC100288730;PAN3;PAN3	NR_029383;NM_175854;NM_001168251	Body;TSS1500;TSS1500				NA				PAN3-AS1;PAN3;PAN3	ENST00000563843.1;ENST00000380958.3;ENST00000399613.1	1stExon;TSS1500;TSS1500	PAN3-AS1;PAN3;PAN3	ENST00000563843.1;ENST00000503791.1;ENST00000399613.1	1stExon;TSS1500;TSS1500	chr13:28711705-28712075	3		NA		NA	NA	TRUE	NA	NA	lowMethylation
312	cg00179078	312	chr11	64510588	-	45771857	90626558	AAAATTAAACAATCTAACCCAAAATAATACAACCCACCAATTAAAAAACA	GAAATTAAACGATCTAACCCGAAATAATACAACCCGCCAATTAAAAAACG	I	A	Red	NA	NA	NA	NA	NA	NA	chr11:64509433-64513826	Island	GCGGCCACTCCCGGGGTTAAACGGTCTGGCCCGGGATGGTGCAACCCGCCAGTTGGGAAA[CG]GACCCGCAGAGAGGCTTCCGGCCCACCCTCGGAGTCGCGGGAAGGCCGAGGGGCTTCACG	GGGGTTAAACGGTCTGGCCCGGGATGGTGCAACCCGCCAGTTGGGAAACG	RASGRP2;RASGRP2;RASGRP2	NM_001098671;NM_001098670;NM_153819	5'UTR;5'UTR;5'UTR				TRUE	11:64266021-64270402	11:64510367-64510648	Promoter_Associated	RASGRP2;RASGRP2;RASGRP2;RASGRP2;RASGRP2;RASGRP2;RASGRP2;RASGRP2;RASGRP2;RASGRP2;RASGRP2;RASGRP2	ENST00000377494.1;ENST00000394430.1;ENST00000377494.1;ENST00000377486.3;ENST00000439594.1;ENST00000394432.3;ENST00000394430.1;ENST00000377497.3;ENST00000377487.1;ENST00000377489.1;ENST00000354024.3;ENST00000394428.1	1stExon;1stExon;5'UTR;5'UTR;5'UTR;5'UTR;5'UTR;5'UTR;5'UTR;5'UTR;5'UTR;TSS200	RASGRP2;RASGRP2;RASGRP2;RASGRP2;RASGRP2;RASGRP2;RASGRP2;RASGRP2;RASGRP2;RASGRP2;RASGRP2;RASGRP2;RASGRP2;RASGRP2;RASGRP2;RASGRP2;RASGRP2;RASGRP2;RASGRP2;RASGRP2	ENST00000480443.1;ENST00000377494.1;ENST00000394430.1;ENST00000377494.1;ENST00000431822.1;ENST00000421556.1;ENST00000377486.3;ENST00000439594.1;ENST00000394432.3;ENST00000419843.1;ENST00000394430.1;ENST00000441258.1;ENST00000377497.3;ENST00000377487.1;ENST00000430645.1;ENST00000377485.1;ENST00000377489.1;ENST00000354024.3;ENST00000394428.1;ENST00000445445.1	3'UTR;1stExon;1stExon;5'UTR;5'UTR;5'UTR;5'UTR;5'UTR;5'UTR;5'UTR;5'UTR;5'UTR;5'UTR;5'UTR;5'UTR;5'UTR;5'UTR;5'UTR;TSS200;TSS200	chr11:64510360-64512535	3		NA		NA	NA	NA	NA	NA	lowMethylation
313	cg00179423	313	chr8	145653749	-	69630557	NA	CAAAATAAACAACRAACAAAAAAAACCAATTTCTAAAACATACCAATAAC		II			NA	NA	NA	NA	NA	NA	chr8:145653335-145654145	Island	AAACAACCTCGCAGAGTGGACAACGAGCAAGGAAAGCCAGTTTCTAGAACATGCCAATAA[CG]TGACTTTTGCGGCGCTCAGCCGAAGCTGTGCCGGGGCCTAGGCGCGCCCAGAGGGTGCCA	AGAGTGGACAACGAGCAAGGAAAGCCAGTTTCTAGAACATGCCAATAACG	VPS28;VPS28	NM_183057;NM_016208	5'UTR;5'UTR				NA	8:145623971-145624928	8:145652706-145654273	Promoter_Associated	VPS28;VPS28;VPS28	ENST00000526734.1;ENST00000377348.2;ENST00000526054.1	3'UTR;5'UTR;TSS1500	VPS28;VPS28;VPS28;VPS28;VPS28;VPS28;VPS28;VPS28	ENST00000526734.1;ENST00000524521.1;ENST00000531032.1;ENST00000292510.4;ENST00000533806.1;ENST00000526977.1;ENST00000527797.2;ENST00000531924.1	3'UTR;3'UTR;5'UTR;5'UTR;5'UTR;TSS1500;TSS1500;TSS1500	chr8:145652725-145654090	3		NA		NA	NA	TRUE	NA	NA	lowMethylation
314	cg00179532	314	chr17	79684775	-	71715867	19604149	TCAAATAAAAATTCTAACACATAAATAAAATTCAACAATAATACCTAACA	TCAAATAAAAATTCTAACACGTAAATAAAATTCGACGATAATACCTAACG	I	T	Red	NA	NA	NA	NA	NA	NA	chr17:79682525-79682767	S_Shelf	CCGCCCTAGGAGTCAGGTGGAGGTTCTGGCACGTGGGTGGGATTCGGCGATGGTGCCTGG[CG]TACCTGACAGGCCGCTGGTGACGAGCCCCCTCCTCAGGGTGGATGTGCCACGTTCCTGTG	CGCCAGGCACCATCGCCGAATCCCACCCACGTGCCAGAACCTCCACCTGA	SLC25A10	NM_012140	Body				NA				SLC25A10	ENST00000331531.5	ExonBnd	SLC25A10;SLC25A10;SLC25A10;SLC25A10;SLC25A10	ENST00000574129.1;ENST00000570310.1;ENST00000573246.1;ENST00000574884.1;ENST00000331531.5	3'UTR;5'UTR;5'UTR;3'UTR;ExonBnd	chr17:79684645-79685055	3		NA		NA	NA	TRUE	NA	NA	highMethylation
315	cg00179787	315	chr4	37979303	+	95768392	NA	ACCTCRCCCRTCCTCCCCACAAAAATCTAAAAAACTAATAAATAAAAAAC		II			NA	NA	NA	NA	NA	NA	chr4:37978702-37979595	Island	CCGCTGGAGGCCAGGCGCGGCGGGGGGCGAGCGGCGGGCGCGACCAGGTCGTTAGCCGCG[CG]TTTCTCATTCATTAGTCTCCCAGATCCCTGTGGGGAGGACGGGCGAGGTAGCGGCGCCCA	CCTCGCCCGTCCTCCCCACAGGGATCTGGGAGACTAATGAATGAGAAACG	TBC1D1	NM_015173	Body				NA	4:37655153-37656034			TBC1D1	ENST00000454732.2	5'UTR	TBC1D1	ENST00000454732.2	5'UTR	chr4:37978700-37980135	3		NA		NA	NA	TRUE	NA	NA	lowMethylation
316	cg00180012	316	chr6	108615929	-	82613323	NA	CRATCATATAAACTAACTTAAAAAACTCAAAAATAATTACCTACCTACCC		II			NA	NA	NA	NA	NA	NA	chr6:108615961-108616398	N_Shore	TTTCGGAATCTCGGTCATGTGAGCTAACTTAAAAGGCTCAAGAGTGGTTACCTGCCTACC[CG]TCATAATCACTTCCCAATTCCTTGAAAACTTCGGGTTCCTCGGCCGGCCGCCAGCGCCGG	CGGGTAGGCAGGTAACCACTCTTGAGCCTTTTAAGTTAGCTCACATGACC	LACE1	NM_145315	TSS200				NA	6:108722498-108723221	6:108615553-108616880	Promoter_Associated	LACE1	ENST00000368977.3	TSS200	LACE1;LACE1;LACE1;LACE1	ENST00000430458.1;ENST00000421954.1;ENST00000437715.1;ENST00000368977.3	TSS1500;TSS1500;TSS1500;TSS200	chr6:108615725-108616810	3		NA		NA	TRUE	TRUE	NA	NA	lowMethylation
319	cg00182294	319	chr11	66025139	+	73666846	96775293	AAAAAAACAAAACACACTTCTCTTAACCCATTCACTACCTTAAAAAAACA	AAAAAAACGAAACACGCTTCTCTTAACCCGTTCGCTACCTTAAAAAAACG	I	C	Grn	NA	NA	NA	NA	NA	NA	chr11:66024910-66026253	Island	CACCGCCCCCGCCTCGATGGCCCCGCCCCGTCCCCCTCCCGCTGGAGCCGGCCCGGCCCG[CG]CTCCTTTAAGGCAGCGAACGGGCCAAGAGAAGCGTGTTTCGCCCCCTCCGACGCCACCGA	GAGGGGGCGAAACACGCTTCTCTTGGCCCGTTCGCTGCCTTAAAGGAGCG	KLC2;KLC2;KLC2;KLC2;KLC2	NM_001134776;NM_001134776;NM_001134774;NM_001134775;NM_022822	1stExon;5'UTR;TSS200;5'UTR;TSS200	high-CpG:65781659-65782085			NA	11:65781264-65782792	11:66024667-66026557	Promoter_Associated	KLC2;KLC2;KLC2;KLC2	ENST00000394066.2;ENST00000417856.1;ENST00000394067.2;ENST00000394078.1	TSS1500;5'UTR;TSS200;TSS200	KLC2;KLC2;KLC2;KLC2;KLC2;KLC2;KLC2;KLC2	ENST00000475757.2;ENST00000394066.2;ENST00000531240.1;ENST00000394067.2;ENST00000394078.1;ENST00000461611.1;ENST00000526758.1;ENST00000526758.1	TSS1500;TSS1500;5'UTR;TSS200;TSS200;TSS200;1stExon;5'UTR	chr11:66025025-66025310	3		NA		NA	NA	TRUE	NA	NA	lowMethylation
320	cg00183355	320	chr21	34100294	+	40684598	90773169	AAAATAAACCTACTAAAACAAAAATAACACTCCCAACAACTATAACAACA	AAAATAAACCTACTAAAACGAAAATAACGCTCCCGACGACTATAACGACG	I	A	Red	NA	NA	NA	NA	NA	NA	chr21:34099716-34100796	Island	CCGCCCCCCGCCGGCTTGCTCACCTCTTCCTCCGGCTCCTCCTCCTCCTTCTCCCGCAGC[CG]CCGCCACAGCCGCCGGGAGCGTCACTTCCGCTCCAGCAGGCCCATCTCTTCCGCATTGCG	CGCCGCCACAGCCGCCGGGAGCGTCACTTCCGCTCCAGCAGGCCCATCTC	SYNJ1;SYNJ1;SYNJ1;SYNJ1	NM_001160306;NM_203446;NM_001160302;NM_003895	TSS200;1stExon;TSS200;1stExon	high-CpG:33022090-33022221			NA	21:33021513-33022860	21:34099988-34100529	Promoter_Associated	SYNJ1;GCFC1-AS1;SYNJ1;SYNJ1;SYNJ1	ENST00000322229.7;ENST00000440052.1;ENST00000382491.3;ENST00000382499.2;ENST00000433931.2	TSS1500;TSS200;TSS200;1stExon;1stExon	SYNJ1;SYNJ1;GCFC1-AS1;GCFC1-AS1;SYNJ1;SYNJ1;SYNJ1	ENST00000322229.7;ENST00000456084.1;ENST00000458479.1;ENST00000440052.1;ENST00000382491.3;ENST00000382499.2;ENST00000433931.2	TSS1500;TSS1500;TSS200;TSS200;TSS200;1stExon;1stExon	chr21:34100185-34100475	3		NA		NA	NA	TRUE	NA	NA	lowMethylation
322	cg00183804	322	chr19	34746203	+	20728186	NA	AAAAATTTCTAAAAAATCTAAACAAAATTCTTATCATACCAACCAAACAC		II			NA	NA	NA	NA	NA	NA	chr19:34745218-34746204	Island	GAGGGACGAGCGCAGAGTCAGGGGTGTGTCTTTCTGCGCCGCGCGGTGCGAGGAAAGAAG[CG]TGCCTGGTTGGCATGATAAGAATTTTGTTTAGACTTTTTAGAAATTTTCCAGAGACTCAG	AAAATTTCTAAAAAGTCTAAACAAAATTCTTATCATGCCAACCAGGCACG	KIAA0355	NM_014686	5'UTR				NA		19:34744883-34746758	Promoter_Associated	KIAA0355	ENST00000299505.4	5'UTR	KIAA0355	ENST00000299505.4	5'UTR	chr19:34745605-34746655	3		NA		NA	NA	TRUE	NA	NA	lowMethylation
323	cg00183957	323	chr10	102747175	-	33641907	NA	CTACTACACATAACRACCCAATCCRTTATAAAAAACRCTAACCAAAAAAC		II			NA	NA	NA	NA	NA	NA	chr10:102746533-102747501	Island	AGACGCTGCAGCTGCTGCACATAGCGACCCAGTCCGTTGTGGAGAACGCTGGCCAAGAAG[CG]GCTCGGAGTCCCGCGCGCCGTCATAGCTACAGCTTGGAGGCCGCGGAGCCTAAGCAGCGA	TGCTGCACATAGCGACCCAGTCCGTTGTGGAGAACGCTGGCCAAGAAGCG	MRPL43;C10orf2;C10orf2;MRPL43;MRPL43;C10orf2;MRPL43;C10orf2	NM_032112;NM_001163813;NM_001163812;NM_176792;NM_176793;NM_001163814;NM_176794;NM_021830	1stExon;TSS200;TSS200;1stExon;1stExon;TSS200;1stExon;TSS200	high-CpG:102737019-102737252			NA	10:102736597-102738010	10:102746563-102747633	Promoter_Associated	MRPL43;C10orf2;MRPL43;MRPL43;MRPL43;MRPL43;MRPL43;C10orf2	ENST00000477279.1;ENST00000311916.2;ENST00000370241.3;ENST00000370236.1;ENST00000299179.5;ENST00000318325.2;ENST00000342071.1;ENST00000473656.1	3'UTR;TSS1500;1stExon;1stExon;1stExon;1stExon;1stExon;TSS200	MRPL43;C10orf2;C10orf2;MRPL43;MRPL43;MRPL43;MRPL43;MRPL43;MRPL43;MRPL43;MRPL43;MRPL43;MRPL43;C10orf2;C10orf2;C10orf2;MRPL43	ENST00000477279.1;ENST00000459764.1;ENST00000311916.2;ENST00000487059.1;ENST00000476012.1;ENST00000493646.1;ENST00000448244.1;ENST00000370241.3;ENST00000370236.1;ENST00000299179.5;ENST00000318325.2;ENST00000487059.1;ENST00000342071.1;ENST00000473656.1;ENST00000476766.1;ENST00000476766.1;ENST00000523148.1	3'UTR;TSS1500;TSS1500;3'UTR;TSS200;TSS200;1stExon;1stExon;1stExon;1stExon;1stExon;1stExon;1stExon;TSS200;1stExon;5'UTR;TSS1500	chr10:102746505-102747390	3		NA		NA	NA	TRUE	NA	NA	lowMethylation
324	cg00184884	324	chr22	31892343	+	22674281	NA	CACTTCRAATTACTTTACAACAACAACAATAAAAATCRATTTCRAAAAAC		II			NA	NA	NA	NA	NA	NA	chr22:31892036-31893097	Island	GCTGGCGAGCCAAGGAGATAAAGAACCCTCGGTGGGGATGCCCAGAGGGTGCATGCTCCA[CG]CCCCTCGAAACCGATTCTCATTGCTGCTGCTGCAAAGCAACCCGAAGTGCGCCACCTACC	CGCCCCTCGAAACCGATTCTCATTGCTGCTGCTGCAAAGCAACCCGAAGT	SFI1;SFI1;SFI1;SFI1	NM_001007467;NM_001007467;NM_014775;NM_014775	5'UTR;1stExon;1stExon;5'UTR	high-CpG:30222084-30222581			NA	22:30221988-30223097	22:31891846-31893631	Unclassified	SFI1;SFI1;SFI1;SFI1;SFI1	ENST00000400288.2;ENST00000443011.1;ENST00000414585.1;ENST00000400289.1;ENST00000414585.1	TSS1500;TSS200;1stExon;TSS200;5'UTR	SFI1;SFI1;SFI1;SFI1;SFI1;EIF4ENIF1;SFI1;SFI1;SFI1;SFI1;DRG1;SFI1	ENST00000400288.2;ENST00000382162.3;ENST00000443011.1;ENST00000465437.1;ENST00000540643.1;ENST00000397520.1;ENST00000411518.1;ENST00000400289.1;ENST00000444859.1;ENST00000465646.1;ENST00000439073.1;ENST00000540643.1	TSS1500;TSS1500;TSS200;TSS200;1stExon;TSS1500;TSS200;TSS200;TSS200;5'UTR;3'UTR;5'UTR	chr22:31891985-31893090	3		NA		NA	TRUE	TRUE	NA	NA	lowMethylation
325	cg00185622	325	chr2	197504238	+	19698195	13691132	AAAAATACATAACACCATAAACCAAATAACAACAAACTCCACTATACTCA	AAAAATACGTAACGCCGTAAACCGAATAACGACAAACTCCACTATACTCG	I	C	Grn	NA	NA	NA	NA	NA	NA	chr2:197504191-197504558	Island	AGCACAGGACCCCCCGGAGGGCAGGCGCCGGAAACTACATATCCCGGCGTGCCCCGCTCG[CG]AGCACAGTGGAGCCTGCCGCCATTCGGTTCACGGCGCTACGCATTCCCTGAGCGCCGCCG	GGGAATGCGTAGCGCCGTGAACCGAATGGCGGCAGGCTCCACTGTGCTCG	CCDC150	NM_001080539	TSS200				NA	2:197212382-197212985	2:197503822-197505376	Promoter_Associated	CCDC150;CCDC150;CCDC150;CCDC150	ENST00000272831.7;ENST00000536389.1;ENST00000472405.2;ENST00000423093.2	TSS200;TSS200;TSS200;TSS200	CCDC150;CCDC150;CCDC150;CCDC150	ENST00000272831.7;ENST00000471546.1;ENST00000472405.2;ENST00000471033.1	TSS200;TSS200;TSS200;TSS200	chr2:197504185-197504455	3		NA		NA	NA	TRUE	NA	NA	lowMethylation
326	cg00185839	326	chr11	804954	-	73725249	NA	AATAAAAACCTAAAACRTAAACCATTAAACAACTTCRAAATCCTAAAACC		II			NA	NA	NA	NA	NA	NA	chr11:804827-805608	Island	GGCCGTGTAAGGGTGAGGGCCTGGGGCGTGAGCCATTGGGCAGCTTCGGGGTCCTGGGGC[CG]GGACCCCAATTCGTGAGCCCCGGAGGAAACCTCTCCCGGCCTTTCCAGTTCGGTCCACTG	CGGCCCCAGGACCCCGAAGCTGCCCAATGGCTCACGCCCCAGGCCCTCAC	LRDD;LRDD;LRDD	NM_018494;NM_145887;NM_145886	5'UTR;TSS1500;5'UTR				NA	11:794761-795630	11:804578-805749	Promoter_Associated	PIDD;PIDD;PIDD	ENST00000534649.1;ENST00000347755.5;ENST00000411829.2	3'UTR;5'UTR;TSS1500	PIDD;PIDD;PIDD;PIDD;PIDD;PIDD;PIDD;PIDD	ENST00000534649.1;ENST00000524486.1;ENST00000524486.1;ENST00000347755.5;ENST00000411829.2;ENST00000525028.1;ENST00000527357.1;ENST00000534525.1	3'UTR;1stExon;5'UTR;5'UTR;TSS1500;TSS1500;3'UTR;3'UTR	chr11:804925-805555	3		NA		NA	TRUE	TRUE	NA	NA	lowMethylation
327	cg00185850	327	chr1	15853773	-	11631151	NA	AAAACTAACAACCTACCTATTAAACAAATATTTACTACTCCRAAATCRAC		II			NA	NA	NA	NA	NA	NA	chr1:15853108-15853663	S_Shore	ATGCTGCCCAGAGAGCTGGCAGCCTACCTGTTGGGCAGGTGTTTGCTGCTCCGAGGTCGG[CG]CCGTCTATCTCGCATGTCAGCTAAAGAACTTCCCAGACCACCGCCACTTCGGCCCTCTAG	CGCCGACCTCGGAGCAGCAAACACCTGCCCAACAGGTAGGCTGCCAGCTC	DNAJC16;DNAJC16;DNAJC16	NM_015291;NM_001287811;NR_109898	5'UTR;5'UTR;Body				NA	1:15725476-15726412	1:15852596-15853850	Promoter_Associated	CASP9;DNAJC16;DNAJC16	ENST00000469637.1;ENST00000375838.1;ENST00000546230.1	TSS1500;5'UTR;5'UTR	CASP9;DNAJC16;DNAJC16	ENST00000469637.1;ENST00000375838.1;ENST00000546230.1	TSS1500;5'UTR;5'UTR	chr1:15853485-15853775	3		NA		NA	NA	NA	NA	NA	lowMethylation
329	cg00186414	329	chr6	105851244	+	37729842	33672537	CAACAAAAAAACCCTAAAACTTCACTCTCCTACAAACAATCCTACAAACA	CAACAAAAAAACCCTAAAACTTCACTCTCCTACAAACGATCCTACGAACG	I	C	Grn	NA	NA	NA	NA	NA	NA	chr6:105850481-105851257	Island	AGTCCTTCCACCGAGGCCGGGTCCCCGCGCCTTCCCTAGCGCCCTGCCTCTCTTTGGCCG[CG]CTCGCAGGACCGCCTGTAGGAGAGTGAAGCCCCAGGGTTTCCTTGCTGATGGAGTCCCCC	CAGCAAGGAAACCCTGGGGCTTCACTCTCCTACAGGCGGTCCTGCGAGCG	PREP	NM_002726	TSS1500				NA	6:105957037-105957950	6:105850128-105852273	Promoter_Associated	PREP	ENST00000369110.3	TSS1500	PREP	ENST00000369110.3	TSS1500	chr6:105851165-105851615	3		NA		NA	NA	TRUE	NA	NA	lowMethylation
331	cg00188298	331	chr10	97667731	+	81723456	19683973	AAAAAAAACAAAACACACCATCTACCACAAACTAAAATAATCACCAACCA	AAAAAAAACAAAACGCACCATCTACCGCAAACTAAAATAATCACCAACCG	I	C	Grn	NA	NA	NA	NA	NA	NA	chr10:97667243-97667978	Island	CTGGGTCGCCGCTACTTGCAGCCCGCGGGCGCCGTAGGGCTGGCGCAGGGTGCGGTGGGG[CG]GTTGGTGATCATCCTAGCCTGCGGTAGATGGTGCGCCCTGCCTTCCCTGCCCAGACGTAA	AGGGAAGGCAGGGCGCACCATCTACCGCAGGCTAGGATGATCACCAACCG	C10orf131;C10orf131	NM_001130446;NM_001130446	5'UTR;1stExon				NA	10:97657234-97657968	10:97666656-97668094	Promoter_Associated	C10orf131;C10orf131;C10orf131;C10orf131;C10orf131;RP11-429G19.2	ENST00000371202.1;ENST00000423344.2;ENST00000423344.2;ENST00000371202.1;ENST00000491114.1;ENST00000416301.1	1stExon;1stExon;5'UTR;5'UTR;5'UTR;3'UTR	RP11-429G19.2;RP11-429G19.2;RP11-429G19.2;RP11-429G19.2;C10orf131;C10orf131;C10orf131;C10orf131;C10orf131;RP11-429G19.2;RP11-429G19.2;RP11-429G19.2	ENST00000449419.1;ENST00000414006.1;ENST00000452942.1;ENST00000427300.1;ENST00000371202.1;ENST00000423344.2;ENST00000423344.2;ENST00000371202.1;ENST00000491114.1;ENST00000451364.1;ENST00000452728.1;ENST00000416301.1	TSS200;TSS200;TSS200;TSS200;1stExon;1stExon;5'UTR;5'UTR;5'UTR;3'UTR;3'UTR;3'UTR	chr10:97667540-97668035	3		NA		NA	NA	TRUE	NA	NA	lowMethylation
332	cg00188822	332	chr20	44044780	-	84680318	26660886	TTCTTATTAAATACCAACTTTTCATAAAACCAAACACCACTAAATAAACA	TTCTTATTAAATACCGACTTTTCATAAAACCGAACGCCGCTAAATAAACG	I	A	Red	NA	NA	NA	NA	NA	NA	chr20:44044652-44045147	Island	TCTCACACGCCTTTCTTATTGGATACCGGCTTTTCATGGGGCCGAGCGCCGCTGGGTAGG[CG]GAAGTAGCCGCAGGCATGGCGGCGGCTATGCCGCTTGCTCTGCTCGTCCTGTTGCTCCTG	CGCCTACCCAGCGGCGCTCGGCCCCATGAAAAGCCGGTATCCAATAAGAA	PIGT;PIGT	NM_015937;NM_015937	5'UTR;1stExon	high-CpG:43478168-43478207			NA	20:43478067-43478457	20:44044410-44045210	Promoter_Associated	PIGT;PIGT;PIGT;PIGT;PIGT;PIGT;PIGT	ENST00000535404.1;ENST00000372689.4;ENST00000372689.4;ENST00000279036.6;ENST00000279036.6;ENST00000545755.1;ENST00000545755.1	TSS200;5'UTR;1stExon;5'UTR;1stExon;1stExon;5'UTR	PIGT;PIGT;PIGT;PIGT;PIGT;PIGT;PIGT;PIGT;PIGT;PIGT	ENST00000535404.1;ENST00000432270.1;ENST00000543458.1;ENST00000543458.1;ENST00000279036.6;ENST00000279036.6;ENST00000455050.1;ENST00000455050.1;ENST00000545755.1;ENST00000545755.1	TSS200;TSS200;5'UTR;1stExon;5'UTR;1stExon;5'UTR;1stExon;1stExon;5'UTR	chr20:44044600-44044870	3		NA		NA	NA	TRUE	NA	NA	lowMethylation
333	cg00189117	333	chr2	38830280	-	17691189	31630936	CAAAAACAAAAAAATCAACCAAACTTCCCATTAACTATAAAAACCATTCA	CAAAAACGAAAAAATCGACCGAACTTCCCATTAACTATAAAAACCGTTCG	I	T	Red	NA	NA	NA	NA	NA	NA	chr2:38829103-38830804	Island	GCTCCCTATTGGCAGGGGCGGGAAAGTCGACCGGGCTTCCCATTGGCTGTGAGGGCCGTT[CG]TCAAAAGCCGCCCGCTGCTCGACCTCACTTCTCTCCCCGCGCCTTCTGAACTCGCCGCGG	CAGGGGCGGGAAAGTCGACCGGGCTTCCCATTGGCTGTGAGGGCCGTTCG	HNRNPLL;HNRNPLL	NM_001142650;NM_138394	TSS200;TSS200				NA	2:38682624-38683998	2:38829925-38831356	Promoter_Associated	HNRPLL;HNRPLL;HNRPLL;HNRPLL;HNRPLL;HNRPLL;HNRPLL	ENST00000449105.2;ENST00000409636.1;ENST00000358367.4;ENST00000409328.1;ENST00000410076.1;ENST00000498516.1;ENST00000378915.3	TSS200;TSS200;TSS200;TSS1500;TSS1500;3'UTR;TSS1500	HNRPLL;HNRPLL;HNRPLL;HNRPLL;HNRPLL;HNRPLL;HNRPLL	ENST00000449105.2;ENST00000409636.1;ENST00000358367.4;ENST00000409328.1;ENST00000410076.1;ENST00000498516.1;ENST00000378915.3	TSS200;TSS200;TSS200;TSS1500;TSS1500;3'UTR;TSS1500	chr2:38829225-38830375	3		NA		NA	NA	NA	NA	NA	lowMethylation
334	cg00189457	334	chr11	10326728	-	55712212	NA	CTCACTACAACTAAACTTAAACTTCRAAATTTTACCATTACCAATAAAAC		II			NA	NA	NA	NA	NA	NA	chr11:10326048-10326590	S_Shore	ACTTCGGGCTTCTCACTGCAGCTGGGCTTGGACTTCGGAGTTTTGCCATTGCCAGTGGGA[CG]TCTGAGACTTTCTCCTTCAAGTACTTGGCAGATCACTCTCTTAGCAGGTAGGTGCCGCAG	CGTCCCACTGGCAATGGCAAAACTCCGAAGTCCAAGCCCAGCTGCAGTGA	ADM;ADM	NM_001124;NM_001124	1stExon;5'UTR				NA				RP11-351I24.1;ADM;ADM;ADM;ADM;ADM;ADM;ADM;ADM;ADM;ADM;ADM;ADM;ADM	ENST00000526906.1;ENST00000278175.5;ENST00000278175.5;ENST00000534464.1;ENST00000534464.1;ENST00000530439.1;ENST00000530439.1;ENST00000524948.1;ENST00000524948.1;ENST00000528655.1;ENST00000528655.1;ENST00000526492.1;ENST00000526492.1;ENST00000528544.1	TSS1500;1stExon;5'UTR;1stExon;5'UTR;1stExon;5'UTR;1stExon;5'UTR;5'UTR;1stExon;1stExon;5'UTR;TSS200	RP11-351I24.1;ADM;ADM;ADM;ADM;ADM;ADM;ADM;ADM;ADM;ADM;ADM;ADM;ADM	ENST00000526906.1;ENST00000278175.5;ENST00000278175.5;ENST00000534464.1;ENST00000534464.1;ENST00000530439.1;ENST00000530439.1;ENST00000524948.1;ENST00000524948.1;ENST00000528655.1;ENST00000528655.1;ENST00000526492.1;ENST00000526492.1;ENST00000528544.1	TSS1500;1stExon;5'UTR;1stExon;5'UTR;1stExon;5'UTR;1stExon;5'UTR;5'UTR;1stExon;1stExon;5'UTR;TSS200	chr11:10326065-10326935	3		NA		NA	NA	NA	NA	NA	lowMethylation
335	cg00190321	335	chr15	52121780	-	94630940	NA	CCCTTCCTACRTTCTACCCATTATAAAAACCAAAATCAACRTTAAACCTC		II			NA	NA	NA	NA	NA	NA	chr15:52121816-52122452	N_Shore	TATTCGCAGTCCCCTTCCTACGTTCTGCCCATTGTAAAGACCAGGGTCAGCGTTGAGCCT[CG]CCCTTCTTGCTAGAACTACAACTCCCAGGATGCCCCGCGGCACGGGAGTGCGCACGCGCG	CCTTCCTACGTTCTGCCCATTGTAAAGACCAGGGTCAGCGTTGAGCCTCG	TMOD3	NM_014547	TSS200				NA	15:49909032-49909744	15:52121445-52123200	Promoter_Associated	TMOD3	ENST00000308580.7	TSS200	TMOD3;TMOD3	ENST00000558455.1;ENST00000308580.7	TSS200;TSS200	chr15:52121700-52122935	3		NA		NA	NA	TRUE	NA	NA	lowMethylation
336	cg00191882	336	chr17	64188481	+	67644849	NA	CAACATTCAAACTATAATCRAATTATCCCRAAAACTTCRACTAAAAACCC		II			NA	NA	NA	NA	NA	NA	chr17:64187712-64188586	Island	GCGACGCTCCTGCTGGCCCAGCAACCGCCAGACTCGCACCCCAGCTTGTGGGCCCCTTGG[CG]GGTCCCCAGTCGAAGCTTCCGGGATAACCCGACCACAGTTTGAATGCTGCTGCCCTCCCG	CGGGTCCCCAGTCGAAGCTTCCGGGATAACCCGACCACAGTTTGAATGCT	CCDC46	NM_145036	TSS1500	high-CpG:61618382-61619010			NA	17:61618046-61619021	17:64187694-64188966	Promoter_Associated	CEP112;CEP112;CEP112	ENST00000537949.1;ENST00000392769.2;ENST00000535342.1	TSS1500;TSS1500;TSS1500	CEP112;CEP112;CEP112	ENST00000537949.1;ENST00000392769.2;ENST00000535342.1	TSS1500;TSS1500;TSS1500		NA	chr17:64186806-64188864	6	chr17:64186765-64188818	6	NA	TRUE	NA	NA	lowMethylation
337	cg00192962	337	chr3	113557792	+	18681298	NA	AAAAAAAAATAAACTAAAACCACAAATAAAAACCTACCCCAACRAAACCC		II			NA	NA	NA	NA	NA	NA	chr3:113557568-113557800	Island	TGCCGCGGCGGCGGAGGGAGCCGCGATGGAGGGCGCTCCGACTGTCCGTCAGGTAAGCCG[CG]GGCCTCGCTGGGGCAGGTTCCCATCTGTGGCTTTAGCCTACTTTTTCTCACGGTGATTGC	CGGGCCTCGCTGGGGCAGGTTCCCATCTGTGGCTTTAGCCTACTTTTTCT	GRAMD1C	NM_017577	Body				NA	3:115040259-115040801	3:113557383-113558319	Promoter_Associated	GRAMD1C	ENST00000479212.1	5'UTR	GRAMD1C;GRAMD1C;GRAMD1C	ENST00000498183.1;ENST00000486457.1;ENST00000479212.1	5'UTR;5'UTR;5'UTR	chr3:113557500-113558875	3		NA		NA	NA	TRUE	NA	NA	lowMethylation
338	cg00194207	338	chr17	27056055	+	81620949	NA	TAAAAAAACTAACATAACTCAATAAACRAAACAATAAACCTATCAAAAAC		II			NA	NA	NA	NA	NA	NA	chr17:27055187-27056056	Island	AAGCCCCGCCCAAGCTTCCGGTCCCAGTCCCCCGGGGAGACTCCGCCTCTACGGAGGCCA[CG]CCCCTGACAGGCCCATTGCTCCGCCCACTGAGTTATGTTAGCTTCTTTATTCATTCGTTC	CGCCCCTGACAGGCCCATTGCTCCGCCCACTGAGTTATGTTAGCTTCTTT	NEK8	NM_178170	Body				NA	17:24079201-24080206	17:27053759-27056315	Promoter_Associated							chr17:27054945-27056430	3		NA		NA	NA	TRUE	NA	NA	lowMethylation
339	cg00194465	339	chr10	7860511	-	24605164	86766574	CATCCAACAAAAAACAAAACAAATCCAAAATAACAACTCTCAAACTAACA	CGTCCAACGAAAAACGAAACGAATCCAAAATAACGACTCTCAAACTAACG	I	C	Grn	NA	NA	NA	NA	NA	NA	chr10:7860261-7861107	Island	CGCCCCGGCGGCCGTCCAGCGGGAGGCGGAGCGAGTCCAAAATGGCGGCTCTCAGGCTGG[CG]CGCTCCGTGCTGCTGGGGCTTTGAGGTGGTCGCCGGGGGTCCGGGGGACCCTTTCCCCGC	CGTCCAGCGGGAGGCGGAGCGAGTCCAAAATGGCGGCTCTCAGGCTGGCG	TAF3	NM_031923	TSS200				NA	10:7900247-7901349	10:7859896-7861532	Promoter_Associated	TAF3;TAF3;TAF3;TAF3	ENST00000344293.5;ENST00000344293.5;ENST00000542889.1;ENST00000542889.1	5'UTR;1stExon;5'UTR;1stExon	TAF3;TAF3;TAF3;TAF3	ENST00000344293.5;ENST00000344293.5;ENST00000542889.1;ENST00000542889.1	5'UTR;1stExon;5'UTR;1stExon	chr10:7860225-7860575	3		NA		NA	NA	TRUE	NA	NA	lowMethylation
340	cg00196167	340	chr7	139026058	-	47742828	48679596	CATCAATCAATAAAAAAAATCAATAATCTATCCAACCATACCATTAAACA	CGTCAATCGATAAAAAAAATCGATAATCTATCCGACCGTACCATTAAACG	I	C	Grn	NA	NA	NA	NA	NA	NA	chr7:139024930-139026298	Island	GGTTCCACTGCTCGTCAGTCGATAGGGGGAGTCGGTAGTCTGTCCGACCGTACCATTAGG[CG]CCTGGGCCGGAGGAGGGGTTTTCAGGGTCGTAGGACGCCGTTGGGCACCACGCTCGGAGA	CGTCAGTCGATAGGGGGAGTCGGTAGTCTGTCCGACCGTACCATTAGGCG	C7orf55;C7orf55	NM_197964;NM_197964	5'UTR;1stExon	high-CpG:138676598-138676666			NA	7:138676332-138677066	7:139024441-139026641	NonGene_Associated	C7orf55;C7orf55;C7orf55;LUC7L2;LUC7L2	ENST00000481123.1;ENST00000297534.6;ENST00000297534.6;ENST00000541515.1;ENST00000541170.1	5'UTR;5'UTR;1stExon;TSS200;5'UTR	C7orf55;C7orf55;C7orf55;C7orf55;C7orf55;C7orf55;LUC7L2;LUC7L2	ENST00000468383.1;ENST00000481123.1;ENST00000482181.1;ENST00000488886.1;ENST00000297534.6;ENST00000297534.6;ENST00000541515.1;ENST00000448820.1	5'UTR;5'UTR;5'UTR;5'UTR;5'UTR;1stExon;TSS200;5'UTR	chr7:139025640-139026630	3		NA		NA	NA	TRUE	NA	NA	lowMethylation
345	cg00197692	345	chr3	122102920	-	97647933	9643388	CCATCTCCAAAACTAACTCAAAATACAACACCAAAAACACTAAACTAACA	CCATCTCCGAAACTAACTCAAAATACGACGCCAAAAACACTAAACTAACG	I	C	Grn	NA	NA	NA	NA	NA	NA	chr3:122102851-122103198	Island	CACTCCACAGGACCATCTCCGAGGCTGGCTCAGGATGCGGCGCCAGGGGCACTAGGCTGG[CG]CCGCGGGTCTCCAGCGCGTGGCGCACGTCCTACACGCCCCGCACTGGCGCAGGCCTGTAC	CCATCTCCGAGGCTGGCTCAGGATGCGGCGCCAGGGGCACTAGGCTGGCG	CCDC58;CCDC58;FAM162A	NM_001308326;NM_001017928;NM_014367	TSS1500;TSS1500;TSS200				NA	3:123585524-123585851	3:122102744-122103420	Promoter_Associated	CCDC58;CCDC58;FAM162A;FAM162A;FAM162A;FAM162A	ENST00000479899.1;ENST00000291458.5;ENST00000232125.5;ENST00000477892.1;ENST00000469967.1;ENST00000440333.2	TSS1500;TSS1500;TSS200;TSS200;TSS200;TSS200	CCDC58;CCDC58;FAM162A;FAM162A;FAM162A;FAM162A	ENST00000479899.1;ENST00000291458.5;ENST00000232125.5;ENST00000477892.1;ENST00000469967.1;ENST00000440333.2	TSS1500;TSS1500;TSS200;TSS200;TSS200;TSS200	chr3:122102880-122103575	3		NA		NA	NA	NA	NA	NA	lowMethylation
346	cg00200063	346	chr17	58469941	-	68617578	NA	RAACAACTAACRATTAATATAACAATTACCRAAACCTAACATAAAAAACC		II			NA	NA	NA	NA	NA	NA	chr17:58468980-58469903	S_Shore	GGGTGGGGTCCGAGCAGCTGACGGTTAGTGTGGCAGTTGCCGGGACCTAACATGGAAGAC[CG]CAGAATCTTAGGGAATGGGGTTCTGAGGGATGCGGCATATGGCTCAGAAGAGAAAGGAGT	CGGTCTTCCATGTTAGGTCCCGGCAACTGCCACACTAACCGTCAGCTGCT	USP32	NM_032582	TSS1500				NA	17:55823713-55825057	17:58469230-58470048	Promoter_Associated	USP32;USP32	ENST00000393003.2;ENST00000300896.3	TSS1500;TSS1500	USP32;USP32;C17orf64;C17orf64;C17orf64	ENST00000393003.2;ENST00000300896.3;ENST00000428000.1;ENST00000428000.1;ENST00000461535.1	TSS1500;TSS1500;5'UTR;1stExon;5'UTR	chr17:58469920-58470370	3		NA		NA	TRUE	TRUE	NA	NA	lowMethylation
347	cg00202130	347	chr9	36190707	-	27619981	NA	AAATAACCRTCCCTAATCAATCCAACTCCAACAAACRAAATAAATAAAAC		II			NA	NA	NA	NA	NA	NA	chr9:36190870-36191536	N_Shore	AGTCCCCTCAGGGGTGGCCGTCCCTGGTCAGTCCAGCTCCAGCAGACGGGGTGGGTAGGA[CG]CTCCCTATCAGGCAGCACTTCCGCCTCCCGGGGCCCGCGCAGCTCACCTCCCTCACCTCC	GGTGGCCGTCCCTGGTCAGTCCAGCTCCAGCAGACGGGGTGGGTAGGACG	CLTA;CLTA;CLTA;CLTA;CLTA;CLTA	NM_001076677;NM_001184760;NM_001184762;NM_001184761;NM_001833;NM_007096	TSS200;TSS200;TSS200;TSS200;TSS200;TSS200				NA	9:36180596-36181536	9:36189875-36192033	Promoter_Associated	CLTA;CLTA;CLTA;CLTA;CLTA;CLTA	ENST00000345519.5;ENST00000470744.1;ENST00000242285.6;ENST00000466396.1;ENST00000462562.1;ENST00000433436.2	TSS1500;TSS1500;TSS1500;TSS1500;TSS1500;TSS200	CLTA;CLTA;CLTA;CLTA;CLTA;CLTA;CLTA	ENST00000345519.5;ENST00000464497.1;ENST00000470744.1;ENST00000242285.6;ENST00000466396.1;ENST00000462562.1;ENST00000433436.2	TSS1500;TSS1500;TSS1500;TSS1500;TSS1500;TSS1500;TSS200	chr9:36190385-36190975	3		NA		NA	NA	NA	NA	NA	lowMethylation
348	cg00202403	348	chr17	41624089	+	76788366	NA	AAACATATTCATACTCCCACRTACACRCAAATACAAAAACRTATACAAAC		II			NA	NA	NA	NA	NA	NA	chr17:41622604-41624165	Island	GGCTTCTTCACCGTCTCGCCACGGTCTTGGGTCTGATGCGCCGCGTGCTCCTCCGGCTGG[CG]TCTGCACACGTCTCTGCATCTGCGTGTACGTGGGAGTATGAACATGTCTGTGTGCGCCCA	GACATGTTCATACTCCCACGTACACGCAGATGCAGAGACGTGTGCAGACG	ETV4;ETV4	NM_001986;NM_001079675	TSS1500;TSS1500				NA	17:38979523-38979761			ETV4;ETV4;ETV4;ETV4;ETV4	ENST00000545089.1;ENST00000538265.1;ENST00000393664.1;ENST00000545954.1;ENST00000319349.4	TSS1500;TSS1500;TSS1500;TSS1500;TSS1500	ETV4;ETV4;ETV4;ETV4;ETV4	ENST00000545089.1;ENST00000538265.1;ENST00000393664.1;ENST00000545954.1;ENST00000319349.4	TSS1500;TSS1500;TSS1500;TSS1500;TSS1500	chr17:41624040-41624255	3		NA		NA	NA	TRUE	NA	NA	lowMethylation
349	cg00203035	349	chr16	4674659	-	79788449	NA	TCCCTCTAAATTTAAATCCATTTAATTTATCCCRAAATACTTATCAACCC		II			NA	NA	NA	NA	NA	NA	chr16:4674706-4675453	N_Shore	GGTTGGTTCCTTCCCTCTGAATTTAGGTCCATTTGGTTTGTCCCGGAGTGCTTGTCAACC[CG]TCAGAGGGCCTGGGAACGGAGCATCCTGGGAAAGATAGTTCCCAGACGGGCTTCCCGCGC	CGGGTTGACAAGCACTCCGGGACAAACCAAATGGACCTAAATTCAGAGGG	MGRN1;MGRN1;MGRN1;MGRN1	NM_001142289;NM_015246;NM_001142290;NM_001142291	TSS200;TSS200;TSS200;TSS200				NA	16:4614377-4615454	16:4673732-4675770	Promoter_Associated	MGRN1;MGRN1	ENST00000262370.6;ENST00000536343.1	TSS200;TSS200	MGRN1;MGRN1	ENST00000415496.1;ENST00000536343.1	TSS200;TSS200	chr16:4674305-4674875	3		NA		NA	NA	TRUE	NA	NA	lowMethylation
350	cg00203089	350	chr2	109151278	+	99609836	57621828	AATACTAATTTATCTTATAAAACTCTCAAAACAACAAAACAACATCAACA	AATACTAATTTATCTTATAAAACTCTCGAAACAACGAAACGACGTCAACG	I	C	Grn	NA	NA	NA	NA	NA	NA	chr2:109150330-109151301	Island	CGTCCGGGCCCGCGGAGGAGACGGCTGCTGTTCACTCCCGGGTGTCCGCGGTGGCACAGG[CG]CTGACGCCGCCCCGCTGCTCCGAGAGTTCCATAAGACAAATCAGTATTTGCCGAGCTAAT	AATACTGATTTGTCTTATGGAACTCTCGGAGCAGCGGGGCGGCGTCAGCG							NA	2:108516770-108517811	2:109150131-109151817	Promoter_Associated	AC012487.2;AC012487.2	ENST00000440975.1;ENST00000322353.3	TSS1500;TSS1500	AC012487.2;AC012487.2	ENST00000440975.1;ENST00000322353.3	TSS1500;TSS1500	chr2:109151105-109152135	3		NA		NA	NA	TRUE	NA	NA	lowMethylation
351	cg00203291	351	chr15	37176035	+	32621545	NA	TTACAAACACAAAATAACTCTACTATCTAATCCAAAACTAACATCAAAAC		II			NA	NA	NA	NA	NA	NA	chr15:37179516-37179782	N_Shelf	ACAAGATTCGCTTCGCAGGGGGCTGACCCGCAGCGTTCTGCTCTAATTGCCAGCAGGGGG[CG]CTCTGATGTTAGCTCTGGACTAGACAGCAGAGCCACTCTGTGCTTGCAAGACAGGCTTGG	TGCAAGCACAGAGTGGCTCTGCTGTCTAGTCCAGAGCTAACATCAGAGCG	LOC145845	NR_024264	Body		chr15:37175924-37175924	RDMR	TRUE	15:34963198-34963533	15:37174921-37176609	Unclassified	RP11-122D10.1;RP11-122D10.1	ENST00000558089.1;ENST00000561259.1	3'UTR;3'UTR	RP11-122D10.1;RP11-122D10.1	ENST00000558089.1;ENST00000561259.1	3'UTR;3'UTR	chr15:37175925-37176190	3		NA		NA	NA	TRUE	NA	NA	lowMethylation
352	cg00203617	352	chr12	109915424	-	37643923	NA	AAAACTCTACRAAACTATCATTTTCCRAAACTAAATACTTACTTCCTAAC		II			NA	NA	NA	NA	NA	NA	chr12:109915131-109915638	Island	TCCCGGGCGAAGAAGCTCTGCGGAACTGTCATTTTCCGGAACTGGATGCTTGCTTCCTGG[CG]GGGTTCTGAAAGCGAACACCGCGGGGCAAGATGGCGGTAGTGCGTCGGCTGCTGCCCCGG	AAGCTCTGCGGAACTGTCATTTTCCGGAACTGGATGCTTGCTTCCTGGCG	KCTD10;UBE3B;UBE3B	NM_031954;NM_130466;NM_183415	TSS1500;TSS200;TSS200	high-CpG:108399558-108399854			NA	12:108399114-108400225	12:109914680-109916275	Promoter_Associated	UBE3B;UBE3B;UBE3B;UBE3B;UBE3B;UBE3B;UBE3B;KCTD10;KCTD10;UBE3B	ENST00000434735.2;ENST00000280774.5;ENST00000536398.1;ENST00000342494.3;ENST00000340074.5;ENST00000540230.1;ENST00000537063.1;ENST00000424763.2;ENST00000228495.6;ENST00000434735.2	1stExon;TSS200;TSS200;TSS200;TSS200;TSS200;TSS200;TSS1500;TSS200;5'UTR	UBE3B;UBE3B;UBE3B;UBE3B;UBE3B;UBE3B;UBE3B;UBE3B;UBE3B;KCTD10;KCTD10;KCTD10;KCTD10;KCTD10;KCTD10;UBE3B	ENST00000434735.2;ENST00000539843.1;ENST00000280774.5;ENST00000536398.1;ENST00000539599.1;ENST00000342494.3;ENST00000340074.5;ENST00000540230.1;ENST00000537063.1;ENST00000541077.1;ENST00000537165.1;ENST00000542262.1;ENST00000424763.2;ENST00000228495.6;ENST00000440541.2;ENST00000434735.2	1stExon;TSS200;TSS200;TSS200;TSS200;TSS200;TSS200;TSS200;TSS200;TSS1500;TSS1500;TSS1500;TSS1500;TSS200;TSS1500;5'UTR	chr12:109915045-109915875	3		NA		NA	NA	TRUE	NA	NA	lowMethylation
353	cg00205263	353	chr10	81741554	-	86640870	59637118	AAAAATAACTACAATAACAACCACAACCCCAAAAAAAACAATACCCAACA	AAAAATAACTACGATAACAACCACAACCCCAAAAAAAACGATACCCGACG	I	C	Grn	NA	NA	NA	NA	NA	NA	chr10:81741228-81742293	Island	CCCTGGGAGCCGGAGGATGGCTGCGGTAGCAGCCACAGCCCCAGAGGAGGCGGTGCCCGA[CG]CCCGGGGCGCCCAGCGCGCCCAGACCGGCAGTGGCCTTCATGGCGCACCAGAACCTAAAC	GAGGATGGCTGCGGTAGCAGCCACAGCCCCAGAGGAGGCGGTGCCCGACG						DMR	NA	10:81731254-81732273									chr10:81741245-81741670	3		NA		NA	NA	TRUE	NA	NA	lowMethylation
354	cg00206052	354	chr10	103348143	-	81750583	NA	ATAACRATAACRAACTAATTAAAAAATCTACRAACAACCCAAAAAACTAC		II			NA	NA	NA	NA	NA	NA	chr10:103347679-103348215	Island	GCAGGGGAAAGATGGCGGTGACGGGCTGGTTGGAGAGTCTGCGGACAGCCCAGAAGACTG[CG]CTGCTGCAGGACGGTAACTCGAGGGTCCCCACGGGCTCCTTCGTTTTTTTCCCTCAGGGT	TGGCGGTGACGGGCTGGTTGGAGAGTCTGCGGACAGCCCAGAAGACTGCG	RP11-529I10.4;POLL	NM_015448;NM_013274	1stExon;TSS200				NA	10:103337583-103338260	10:103347339-103348987	Promoter_Associated	POLL;POLL;POLL;POLL;POLL;POLL;POLL;DPCD;DPCD;POLL;DPCD;DPCD;DPCD	ENST00000370169.1;ENST00000299206.4;ENST00000456836.2;ENST00000370172.1;ENST00000436284.2;ENST00000370174.1;ENST00000370162.3;ENST00000370151.4;ENST00000370147.1;ENST00000339310.3;ENST00000370148.2;ENST00000470165.1;ENST00000370149.2	TSS1500;TSS200;TSS200;TSS200;TSS200;TSS200;TSS200;1stExon;1stExon;TSS1500;1stExon;5'UTR;5'UTR	POLL;POLL;POLL;POLL;POLL;POLL;POLL;POLL;POLL;POLL;POLL;POLL;POLL;POLL;DPCD;DPCD;POLL;DPCD;DPCD;DPCD	ENST00000454524.1;ENST00000426919.1;ENST00000415897.1;ENST00000370169.1;ENST00000299206.4;ENST00000456836.2;ENST00000470140.1;ENST00000413344.1;ENST00000429502.1;ENST00000461587.1;ENST00000370172.1;ENST00000436284.2;ENST00000370174.1;ENST00000370162.3;ENST00000370151.4;ENST00000370147.1;ENST00000339310.3;ENST00000370148.2;ENST00000470165.1;ENST00000370149.2	TSS1500;TSS1500;TSS1500;TSS1500;TSS200;TSS200;TSS200;TSS200;TSS200;TSS200;TSS200;TSS200;TSS200;TSS200;1stExon;1stExon;TSS1500;1stExon;5'UTR;5'UTR		NA	chr10:103346887-103348530	6	chr10:103346812-103349399	6	TRUE	TRUE	NA	NA	lowMethylation
355	cg00206168	355	chr11	65308501	+	35718104	NA	CTAAAAACCAAATATAAAAAATAACRCCCCCTAACAATTAAAAAATAAAC		II			NA	NA	NA	NA	NA	NA	chr11:65305935-65308502	Island	GGCCGTGGGGAGGGAAGAGGCAGGACTGAGCGCGCGCGTGGGCTTAGGGCTGCAGCCCGC[CG]CCTATTTCCCAACTGCCAGGGGGCGCCATTTCCCACATTTGGCTTCCAGATGAAGAAACT	TGGAAGCCAAATGTGGGAAATGGCGCCCCCTGGCAGTTGGGAAATAGGCG	LTBP3;LTBP3;LTBP3	NM_001164266;NM_021070;NM_001130144	Body;Body;Body				TRUE	11:65062465-65065078	11:65307190-65309434	Promoter_Associated	LTBP3;LTBP3;LTBP3	ENST00000530785.1;ENST00000529189.1;ENST00000301874.6	5'UTR;5'UTR;5'UTR	LTBP3;LTBP3;LTBP3;LTBP3;LTBP3;LTBP3;LTBP3;LTBP3;LTBP3	ENST00000530785.1;ENST00000529189.1;ENST00000301874.6;ENST00000529371.1;ENST00000526124.1;ENST00000532661.1;ENST00000530990.1;ENST00000529582.1;ENST00000528516.1	5'UTR;5'UTR;5'UTR;TSS1500;3'UTR;TSS1500;3'UTR;3'UTR;3'UTR	chr11:65306080-65308855	3		NA		NA	NA	TRUE	NA	NA	lowMethylation
356	cg00208310	356	chr1	161369785	-	59758899	NA	CTAAAAACACAAAAATAAACTCCATAATACTTCCTCAAAAAACTTCCRAC		II			NA	NA	NA	NA	NA	NA	chr1:161368863-161369932	Island	CGGGGTCATGACTGAGGGCACAGGGGTGAACTCCATGGTGCTTCCTCAGGAAACTTCCGG[CG]CAGTCAGGGCTGCAGCCAGAGCCCGGAGATAGTTGGGCAGGGCTCCAGGCGTCCCCGAAT	CGCCGGAAGTTTCCTGAGGAAGCACCATGGAGTTCACCCCTGTGCCCTCA							NA	1:159636102-159636628	1:161368650-161370319	Promoter_Associated	U6	ENST00000384194.1	TSS1500	U6	ENST00000384194.1	TSS1500	chr1:161368765-161370455	3		NA		NA	NA	NA	NA	NA	lowMethylation
357	cg00208412	357	chr10	99609481	+	27601130	NA	RTAACCCCCRAAACATCCAACCTAAAAAACAATAAAACAAAAATTTTTCC		II			NA	NA	NA	NA	NA	NA	chr10:99609425-99610116	Island	ACCTGCGGGCCTGCGAGCGGCTCGGGAGCGGTCAGCCTTGCAGGCTGAAGCGTCTTGCCC[CG]GAAAAATTCCTGCCCCACTGTCCTTCAGGCTGGATGTCCCGGGGGCCACGGAAGCGAGCG	TGGCCCCCGGGACATCCAGCCTGAAGGACAGTGGGGCAGGAATTTTTCCG	GOLGA7B	NM_001010917	TSS1500				NA	10:99599416-99600106			GOLGA7B;RP11-459F3.3;RP11-459F3.3	ENST00000370602.1;ENST00000427379.1;ENST00000427379.1	TSS1500;1stExon;3'UTR	GOLGA7B;RP11-459F3.3;RP11-459F3.3	ENST00000370602.1;ENST00000427379.1;ENST00000427379.1	TSS1500;1stExon;3'UTR	chr10:99608885-99609715	3		NA		NA	NA	TRUE	NA	NA	lowMethylation
358	cg00210842	358	chr12	99039578	+	4794938	NA	AAAAAATCAACTTACCCAAACCTTTACRCCTAAATCTTAATAAAAAAAAC		II			NA	NA	NA	NA	NA	NA	chr12:99038272-99039483	S_Shore	AACTCCTGTTGCCGTTTCCCTCCACCGGCCTGGAGTCTCCCAGTCTTGTCCCGGCAGTGC[CG]CCCTCCCCACTAAGACCTAGGCGCAAAGGCTTGGGTAAGTTGACCTCCTCGCTTTTCTCC	CGCCCTCCCCACTAAGACCTAGGCGCAAAGGCTTGGGTAAGTTGACCTCC	APAF1;APAF1;APAF1;APAF1;IKBIP;APAF1;APAF1;IKBIP;APAF1;APAF1;IKBIP;APAF1;APAF1	NM_181869;NM_181861;NM_013229;NM_181868;NM_153687;NM_181869;NM_181868;NM_201612;NM_001160;NM_013229;NM_201613;NM_001160;NM_181861	5'UTR;5'UTR;5'UTR;5'UTR;TSS1500;1stExon;1stExon;TSS1500;5'UTR;1stExon;TSS1500;1stExon;1stExon				NA	12:97562079-97563773			APAF1;IKBIP;IKBIP;APAF1;IKBIP;APAF1;APAF1;APAF1;APAF1	ENST00000551964.1;ENST00000420861.1;ENST00000299157.4;ENST00000359972.2;ENST00000342502.2;ENST00000547743.1;ENST00000551964.1;ENST00000359972.2;ENST00000547743.1	1stExon;TSS1500;TSS1500;1stExon;TSS1500;1stExon;5'UTR;5'UTR;5'UTR	APAF1;IKBIP;IKBIP;APAF1;IKBIP;APAF1;APAF1;APAF1;APAF1	ENST00000551964.1;ENST00000420861.1;ENST00000299157.4;ENST00000359972.2;ENST00000342502.2;ENST00000547743.1;ENST00000551964.1;ENST00000359972.2;ENST00000547743.1	1stExon;TSS1500;TSS1500;1stExon;TSS1500;1stExon;5'UTR;5'UTR;5'UTR	chr12:99039365-99039890	3		NA		NA	TRUE	TRUE	NA	NA	lowMethylation
359	cg00211110	359	chr12	51157716	-	24615944	25674130	ACAACCTAAAAAACACATTCCAAAAAACCCCTAACCACAAATCAAAACCA	ACAACCTAAAAAACGCGTTCCGAAAAACCCCTAACCACAAATCAAAACCG	I	C	Grn	rs181476506	0.0137	NA	NA	NA	NA	chr12:51157498-51158842	Island	CCCTCTCCCGCTGCAGCCTGAGGAACGCGTTCCGAGGAACCCCTAGCCACAAGTCAGGAC[CG]CGTACAAGATGGCGGCGCGTCACGTGGGCAGCGCGGTGACGCAGGACGGCGGCCCGCGCG	GCAGCCTGAGGAACGCGTTCCGAGGAACCCCTAGCCACAAGTCAGGACCG	ATF1	NM_005171	TSS200	high-CpG:49443903-49444542			NA	12:49443766-49445109			ATF1;ATF1	ENST00000262053.3;ENST00000539132.1	TSS1500;TSS1500	ATF1;ATF1;ATF1;ATF1;ATF1	ENST00000262053.3;ENST00000551831.1;ENST00000552487.1;ENST00000549612.1;ENST00000552510.1	TSS1500;TSS1500;TSS1500;TSS200;5'UTR	chr12:51156985-51159015	3		NA		NA	NA	TRUE	NA	NA	lowMethylation
360	cg00211208	360	chr16	88770157	+	67637907	37771122	AAACACATTAACAATCCCAAATACCTACTAAAAAAACCAATACACAATCA	AAACACATTAACAATCCCGAATACCTACTAAAAAAACCAATACGCGATCG	I	C	Grn	NA	NA	NA	NA	NA	NA	chr16:88772237-88773195	N_Shelf	TGAAGGAAGTGGCTGAGGGCGATGGGTGTGGGGGCGTCGACAGCCTTACAAAGGGAGGGG[CG]ATCGCGCACTGGCCCTCCCAGCAGGCACCCGGGACTGCCAATGTGTCTCCCACACTGGCC	AGACACATTGGCAGTCCCGGGTGCCTGCTGGGAGGGCCAGTGCGCGATCG	RNF166;RNF166;RNF166	NM_001171816;NM_178841;NM_001171815	TSS200;Body;Body				NA		16:88769899-88770634	Promoter_Associated_Cell_type_specific	RNF166;RNF166	ENST00000562499.1;ENST00000541206.2	TSS200;TSS200	RNF166;RNF166;RNF166	ENST00000569478.1;ENST00000562499.1;ENST00000541206.2	TSS1500;TSS200;TSS200	chr16:88769940-88770295	3		NA		NA	NA	NA	NA	NA	lowMethylation
361	cg00211601	361	chr11	61197816	+	46716874	NA	AACAAATATTTCCAAACCRACACACAATAAACTCACCAAAAAATAAAAAC		II			NA	NA	NA	NA	NA	NA	chr11:61196921-61197697	S_Shore	TAGCGCAGGGCAAGGGCAGGCCCAGGGAGAGGCCGATCCTGCAACTCAGGAAATAAAGGT[CG]CTTCCATTCTTTGGTGAGCCTACTGTGTGCCGGTCTGGAAATATCTGCTTAAACGATCAG	CGCTTCCATTCTTTGGTGAGCCTACTGTGTGCCGGTCTGGAAATATCTGC	SDHAF2;CPSF7;CPSF7;CPSF7	NM_017841;NM_001136040;NM_001142565;NM_024811	Body;TSS1500;TSS1500;TSS1500				NA	11:60953301-60954497	11:61196562-61198103	Unclassified	CPSF7;CPSF7;CPSF7;CPSF7;CPSF7;SDHAF2;RP11-286N22.8	ENST00000448745.1;ENST00000340437.4;ENST00000541963.1;ENST00000439958.3;ENST00000394888.4;ENST00000542074.1;ENST00000544880.1	TSS1500;TSS1500;TSS1500;TSS1500;TSS1500;5'UTR;5'UTR	CPSF7;CPSF7;CPSF7;CPSF7;CPSF7;CPSF7;CPSF7;CPSF7;CPSF7;CPSF7;CPSF7;SDHAF2;SDHAF2;CPSF7;CPSF7;RP11-286N22.8;CPSF7;CPSF7;CPSF7;CPSF7;CPSF7;CPSF7;CPSF7;CPSF7;RP11-286N22.8;SDHAF2;RP11-286N22.8;SDHAF2;RP11-286N22.8	ENST00000543545.1;ENST00000544990.1;ENST00000536145.1;ENST00000448745.1;ENST00000489728.1;ENST00000413184.2;ENST00000449811.1;ENST00000413232.1;ENST00000340437.4;ENST00000539952.1;ENST00000544585.1;ENST00000534878.1;ENST00000536250.1;ENST00000474684.1;ENST00000541963.1;ENST00000543044.1;ENST00000544669.1;ENST00000477890.2;ENST00000537641.1;ENST00000535222.1;ENST00000537162.1;ENST00000463244.2;ENS…	TSS1500;TSS1500;TSS1500;TSS1500;TSS1500;TSS1500;TSS1500;TSS1500;TSS1500;TSS1500;TSS1500;5'UTR;5'UTR;TSS1500;TSS1500;5'UTR;TSS1500;TSS1500;TSS1500;TSS1500;TSS1500;TSS1500;TSS1500;TSS1500;5'UTR;5'UTR;5'UTR;5'UTR;5'UTR	chr11:61197700-61197935	3		NA		NA	NA	TRUE	NA	NA	lowMethylation
362	cg00211648	362	chr1	71513501	-	33750827	83804180	AAAAAAAAACCACACCTTCCTCTCTAAAAAACCTCTAATAACAAAACACA	GAAAAAAAACCACGCCTTCCTCTCTAAAAAACCTCTAATAACGAAACGCG	I	C	Grn	NA	NA	NA	NA	NA	NA	chr1:71512224-71513804	Island	GCTCACTGGCCCGGGAGGGAGCCACGCCTTCCTCTCTGGGAAACCTCTGGTGGCGAGGCG[CG]CGGAGGTGCCGAGTCCCCTTTATAAGGCCGAGGGGGCGGGGCGCCCGTGGGTGTGGACAG	CGCGCCTCGCCACCAGAGGTTTCCCAGAGAGGAAGGCGTGGCTCCCTCCC	PTGER3;PTGER3;PTGER3;PTGER3;PTGER3;PTGER3;PTGER3;PTGER3;PTGER3;PTGER3;ZRANB2-AS1	NM_198719;NM_198717;NM_198716;NM_198715;NM_198714;NM_198718;NM_001126044;NR_028294;NR_028293;NR_028292;NR_038420	TSS200;TSS200;TSS200;TSS200;TSS200;TSS200;TSS200;TSS200;TSS200;TSS200;Body			DMR	TRUE	1:71284815-71286418	1:71512684-71513685	Unclassified_Cell_type_specific	ZRANB2-AS1;PTGER3;PTGER3;PTGER3;PTGER3	ENST00000450461.1;ENST00000460330.1;ENST00000370931.3;ENST00000354608.5;ENST00000351052.5	TSS1500;TSS200;TSS200;TSS1500;TSS200	ZRANB2-AS1;PTGER3;PTGER3;PTGER3;PTGER3	ENST00000450461.1;ENST00000460330.1;ENST00000370931.3;ENST00000354608.5;ENST00000370932.2	TSS1500;TSS200;TSS200;TSS1500;TSS200	chr1:71513345-71513710	3		NA		NA	NA	NA	NA	NA	lowMethylation
363	cg00211661	363	chr11	72433619	+	7752974	NA	ATCCCTAATCTTCCTAAAAACTAATCACTTATTACCAAAACAAAACTTAC		II			NA	NA	NA	NA	NA	NA		OpenSea	TCTCCACCACTCCACCCGCATAAGGAGACAGAGAGGCTAGGAAAGAGGCTCTCTGAAGGG[CG]CAAGTTCTGCCCTGGCAACAAGTGATCAGCCTCCAGGAAGACCAGGGATTGGCTGGACTG	TCCCTGGTCTTCCTGGAGGCTGATCACTTGTTGCCAGGGCAGAACTTGCG	ARAP1;ARAP1;ARAP1	NM_001040118;NM_001135190;NM_015242	Body;TSS1500;TSS1500				TRUE		11:72432591-72434003	Promoter_Associated	ARAP1;ARAP1	ENST00000426523.1;ENST00000334211.8	TSS1500;TSS1500	ARAP1;ARAP1;ARAP1	ENST00000426523.1;ENST00000465814.1;ENST00000334211.8	TSS1500;TSS1500;TSS1500	chr11:72433240-72433755	3		NA		NA	TRUE	TRUE	NA	NA	lowMethylation
364	cg00211800	364	chr15	41136353	+	71630940	5677532	CACAAAAACCCAAATTACCTACACAAATAAATTAAATAAAACCAAATCCA	CGCGAAAACCCGAATTACCTACGCAAATAAATTAAATAAAACCGAATCCG	I	C	Grn	NA	NA	NA	NA	NA	NA	chr15:41135719-41137210	Island	CGAGCACCGGGTCGGAAGCCGCGACCCGAGCCGCGCAGGAAGCTGGGACCGGAACCTCGG[CG]GACCCGGCCCCACCCAACTCACCTGCGCAGGTAACCCGGGCCCCCGCGCGCAAGGCCGAG	CGCGGGGGCCCGGGTTACCTGCGCAGGTGAGTTGGGTGGGGCCGGGTCCG	SPINT1;SPINT1;SPINT1;SPINT1;SPINT1	NM_001032367;NM_003710;NM_181642;NM_003710;NM_181642	TSS1500;1stExon;1stExon;5'UTR;5'UTR	high-CpG:38923443-38924072			NA	15:38923037-38924440	15:41135661-41137383	Unclassified_Cell_type_specific	RP11-532F12.5;RP11-532F12.5;RP11-532F12.5;RP11-532F12.5;SPINT1;SPINT1;SPINT1;SPINT1;SPINT1	ENST00000565315.1;ENST00000564302.1;ENST00000568419.1;ENST00000568525.1;ENST00000431806.1;ENST00000562057.1;ENST00000562057.1;ENST00000536281.1;ENST00000536281.1	3'UTR;3'UTR;3'UTR;3'UTR;TSS1500;1stExon;5'UTR;1stExon;5'UTR	RP11-532F12.5;RP11-532F12.5;RP11-532F12.5;RP11-532F12.5;SPINT1;SPINT1;SPINT1;SPINT1;SPINT1;SPINT1;SPINT1;SPINT1	ENST00000565315.1;ENST00000564302.1;ENST00000568419.1;ENST00000568525.1;ENST00000431806.1;ENST00000568580.1;ENST00000563656.1;ENST00000562057.1;ENST00000562057.1;ENST00000536281.1;ENST00000536281.1;ENST00000568823.1	3'UTR;3'UTR;3'UTR;3'UTR;TSS1500;TSS1500;TSS200;1stExon;5'UTR;1stExon;5'UTR;1stExon	chr15:41135405-41137510	3		NA		NA	NA	NA	NA	NA	lowMethylation
365	cg00213606	365	chr15	22946987	+	55711856	21776171	ACTCATACTCTTCAACACTATCAAAACAATCCTTATTAAAATACTTATCA	GCTCGTACTCTTCAACGCTATCGAAACAATCCTTATTAAAATACTTATCG	I	A	Red	NA	NA	NA	NA	NA	NA	chr15:22945002-22945206	S_Shore	ATATGGAACACCTCTGCTCTTTCGGCCACCACAGTATTCCTGGAAGCTTGTGCACCCCAC[CG]ACAAGTACTCCAACAAGGACTGCCCCGACAGCGCTGAAGAGTACGAGCGTGCCACGCGCT	GCTCGTACTCTTCAGCGCTGTCGGGGCAGTCCTTGTTGGAGTACTTGTCG	CYFIP1	NM_014608	Body				NA	15:20498428-20498563						CYFIP1	ENST00000557859.1	TSS200		NA		NA		NA	NA	TRUE	NA	NA	highMethylation
366	cg00213828	366	chr2	162017918	+	56727571	NA	AACACAATAATTTTTAACAAAATACACTACTTACTTCTCTACTACCTCTC		II			NA	NA	NA	NA	NA	NA	chr2:162016883-162017331	S_Shore	TGAAATTGAAGGAAAAGAAAATGACCTGCCTTCTTACCGCGGTTGGAATACACACCCAAA[CG]AGAGGTAGCAGAGAAGCAAGCAGTGCATTCTGTTAAAAATTATTGTGTCCTCATTTGAGA	CGAGAGGTAGCAGAGAAGCAAGCAGTGCATTCTGTTAAAAATTATTGTGT	TANK;TANK;TANK	NM_001199135;NM_004180;NM_133484	5'UTR;5'UTR;5'UTR				NA				TANK;AC009313.1;TANK;TANK;TANK;TANK;TANK	ENST00000461338.1;ENST00000425470.1;ENST00000402568.1;ENST00000392749.2;ENST00000405852.1;ENST00000259075.2;ENST00000457476.1	5'UTR;TSS1500;ExonBnd;5'UTR;5'UTR;5'UTR;5'UTR	TANK;AC009313.1;TANK;TANK;TANK;TANK;TANK;TANK;TANK;TANK;TANK;TANK;TANK;TANK;TANK;TANK	ENST00000461338.1;ENST00000425470.1;ENST00000477952.1;ENST00000494976.1;ENST00000483622.1;ENST00000406287.1;ENST00000392749.2;ENST00000440506.1;ENST00000429217.1;ENST00000457887.1;ENST00000441987.1;ENST00000405852.1;ENST00000259075.2;ENST00000432002.1;ENST00000457476.1;ENST00000463502.1	5'UTR;TSS1500;5'UTR;5'UTR;5'UTR;ExonBnd;5'UTR;5'UTR;5'UTR;5'UTR;5'UTR;5'UTR;5'UTR;5'UTR;5'UTR;5'UTR	chr2:162017780-162018130	3		NA		NA	NA	NA	NA	NA	lowMethylation
367	cg00214294	367	chr4	39046192	-	43798874	6704150	TTCAAAAAACAAAAAACAACCAAAATCTTTATCAAATCCTCTACACCACA	TTCAAAAAACGAAAAACAACCAAAATCTTTATCAAATCCTCTACGCCACG	I	C	Grn	NA	NA	NA	NA	NA	NA	chr4:39046186-39046924	Island	CCTAACCCCAGTTTCAAGGGGCGGGGAACAACCAGAATCTTTGTCAGGTCCTCTACGCCA[CG]CCCCCTCCTCGCCAGAGCCCCGCCCAGCCTGACGTCCCCTTCCCCCACTAGCTCCTCTTG	TTCAAGGGGCGGGGAACAACCAGAATCTTTGTCAGGTCCTCTACGCCACG	KLHL5;KLHL5	NM_001171654;NM_001007075	TSS1500;TSS1500				NA	4:38722582-38723449	4:39045926-39046783	Promoter_Associated	KLHL5;KLHL5;KLHL5	ENST00000544221.1;ENST00000261425.3;ENST00000508137.2	TSS1500;TSS1500;TSS1500	KLHL5;KLHL5;KLHL5	ENST00000544221.1;ENST00000261425.3;ENST00000508137.2	TSS1500;TSS1500;TSS1500	chr4:39046040-39046575	3		NA		NA	NA	TRUE	NA	NA	lowMethylation
368	cg00216044	368	chr11	133907110	+	29776902	89803111	AAAATAAAACTTTTCCATACAAAAATATAAACATACCAAACACACATCCA	AAAATAAAACTTTTCCGTACGAAAATATAAACGTACCGAACGCACGTCCG	I	A	Red	NA	NA	NA	NA	NA	NA	chr11:133906735-133907359	Island	GAGGAGGGGCGGTGCAGGGGCGGGTCTCCTCCGAGCAGGGCGGCCCTCAGCACCCCTTCC[CG]GACGTGCGCCCGGCACGCCCACACTCTCGCACGGAAAAGCCCCACTTCTCCTCAGCGTCT	GAAGTGGGGCTTTTCCGTGCGAGAGTGTGGGCGTGCCGGGCGCACGTCCG	LOC100128239	NR_027276	Body				NA	11:133411756-133412708	11:133906394-133907907	Unclassified_Cell_type_specific	RP11-713P17.4;RP11-713P17.3	ENST00000526377.1;ENST00000533922.1	TSS200;5'UTR	RP11-713P17.4;RP11-713P17.3;RP11-713P17.3;RP11-713P17.3;RP11-713P17.3;RP11-713P17.3;RP11-713P17.3;RP11-713P17.3;RP11-713P17.3	ENST00000526377.1;ENST00000531938.1;ENST00000531938.1;ENST00000532327.1;ENST00000533922.1;ENST00000532706.1;ENST00000529070.1;ENST00000533091.1;ENST00000527712.1	TSS200;1stExon;5'UTR;TSS1500;5'UTR;5'UTR;5'UTR;5'UTR;5'UTR	chr11:133906905-133907575	3		NA		NA	NA	NA	NA	NA	lowMethylation
369	cg00218146	369	chr15	31619396	+	81750213	24680932	AAAATAATCCACATAAACAACAACTACCATACTACAAACTAAAACCAACA	GAAATAATCCACATAAACGACGACTACCATACTACGAACTAAAACCGACG	I	A	Red	NA	NA	NA	NA	NA	NA	chr15:31617763-31620908	Island	CCGCTCTCCCGAGGCCGTGGGTGCGGATGCGCGGCTGACGACTCGCAGCAAGAGCACCGC[CG]CCGGCCCCAGCCCGCAGCATGGCAGCCGCCGCCTATGTGGACCACTTCGCCGCCGAGTGC	CGCCGGCCCCAGCCCGCAGCATGGCAGCCGCCGCCTATGTGGACCACTTC	KLF13;KLF13	NM_015995;NM_015995	5'UTR;1stExon	high-CpG:29406168-29407907			NA	15:29404974-29408200			KLF13;KLF13	ENST00000307145.3;ENST00000307145.3	5'UTR;1stExon	KLF13;KLF13;KLF13	ENST00000558921.1;ENST00000307145.3;ENST00000307145.3	TSS1500;5'UTR;1stExon	chr15:31619145-31621150	3		NA		NA	NA	TRUE	NA	NA	lowMethylation
370	cg00219543	370	chr6	170190519	-	96618552	NA	AAAACRAATTCCAAAACCACCRTAAAAAAAACCATCCATCCAAATAAAAC		II			NA	NA	NA	NA	NA	NA	chr6:170190111-170190712	Island	CCTCTCCCGCTGAAGCGGGTTCCAAGGCCACCGTGAGGGGGACCATCCATCCAGGTAAAA[CG]TGTTCTTTCCTTGTTCCTTTGCGAATCGATGGGGATCAGGCTTCCCCAGGTGGTGAAGTG	AAGCGGGTTCCAAGGCCACCGTGAGGGGGACCATCCATCCAGGTAAAACG	C6orf122;C6orf208	NR_026781;NR_026780	Body;Body				TRUE	6:169931704-169932897	6:170189397-170191276	Unclassified	LINC00242;LINC00574	ENST00000437615.1;ENST00000420557.2	3'UTR;5'UTR	LINC00242;LINC00574	ENST00000437615.1;ENST00000420557.2	3'UTR;5'UTR	chr6:170190280-170191055	3		NA		NA	NA	TRUE	NA	NA	lowMethylation
372	cg00221327	372	chr6	33291381	+	10727235	NA	ACAATAATAATAACAATAACACTTTTATAACRCRTTATACTCATTTATAC		II			NA	NA	NA	NA	NA	NA	chr6:33290370-33291087	S_Shore	CGCTGTCCAGCAGCTGTTTCTACTGCCAGGTGCTGCGTCCCGCGATCGTTATAACACATG[CG]TACAAATGAGCACAACGCGCCATAAAAGTGTTATTGTTATTACTATTGTTGCTGATTTGC	CAATAGTAATAACAATAACACTTTTATGGCGCGTTGTGCTCATTTGTACG	DAXX;DAXX;DAXX;DAXX	NM_001141970;NR_024517;NM_001350;NM_001141969	TSS1500;TSS1500;TSS1500;TSS1500				NA		6:33290313-33291433	Promoter_Associated	DAXX;DAXX;DAXX	ENST00000414083.2;ENST00000266000.6;ENST00000374542.5	TSS1500;TSS1500;TSS1500	DAXX;DAXX;DAXX;DAXX;DAXX;DAXX;DAXX;DAXX;DAXX	ENST00000446511.1;ENST00000477370.1;ENST00000468536.1;ENST00000446403.1;ENST00000498030.1;ENST00000414083.2;ENST00000266000.6;ENST00000453407.1;ENST00000374542.5	TSS1500;TSS1500;TSS1500;TSS1500;TSS1500;TSS1500;TSS1500;5'UTR;TSS1500	chr6:33291185-33291435	3		NA		NA	NA	TRUE	NA	NA	lowMethylation
373	cg00221394	373	chr12	133707523	+	32747235	92722289	TCCAAATACAACCATTATTCTCCACAAAACAAAAACATCCACCATAAACA	TCCAAATACAACCGTTATTCTCCACAAAACAAAAACGTCCGCCGTAAACG	I	C	Grn	NA	NA	NA	NA	NA	NA	chr12:133706528-133707594	Island	AATTTAACGGTGATCGTCACCCCTTGCCTCAGTCACTTTCTGTCCCTCGCGCGGCCCCGG[CG]TTCACGGCGGACGTTCTTGTTCTGTGGAGAATAACGGCTGCACCTGGAGATTGACGCAGA	TCCAGGTGCAGCCGTTATTCTCCACAGAACAAGAACGTCCGCCGTGAACG	ZNF10	NM_015394	5'UTR				NA	12:132217583-132217664	12:133706241-133707765	Promoter_Associated	ZNF10;ZNF891;ZNF268;CTD-2140B24.4;ZNF10;ZNF10;ZNF10;CTD-2140B24.4	ENST00000426665.2;ENST00000537226.1;ENST00000416488.1;ENST00000540096.1;ENST00000248211.6;ENST00000540927.1;ENST00000426665.2;ENST00000540096.1	1stExon;TSS1500;TSS200;1stExon;5'UTR;5'UTR;5'UTR;5'UTR	ZNF10;ZNF10;ZNF891;ZNF268;CTD-2140B24.4;ZNF10;ZNF10;ZNF10;ZNF10;ZNF10;ZNF10;ZNF10;CTD-2140B24.4	ENST00000543271.1;ENST00000426665.2;ENST00000537226.1;ENST00000416488.1;ENST00000540096.1;ENST00000538918.1;ENST00000540609.1;ENST00000248211.6;ENST00000543271.1;ENST00000540927.1;ENST00000536704.1;ENST00000426665.2;ENST00000540096.1	1stExon;1stExon;TSS1500;TSS200;1stExon;5'UTR;5'UTR;5'UTR;5'UTR;5'UTR;5'UTR;5'UTR;5'UTR	chr12:133707365-133707630	3		NA		NA	NA	TRUE	NA	NA	lowMethylation
374	cg00221625	374	chr2	241499851	+	92621338	NA	RAAACATAACRAAAAATTTAAACCTCACCAAAACRCCRAAACCTTAAACC		II			NA	NA	NA	NA	NA	NA	chr2:241499582-241500785	Island	GCCACAGGCCGCGGGGGCGGGGAGGACGGCGCCCGGGGACAGAGAACATGGGACGCAGAG[CG]GTCCAAGGCCCCGGCGCCCTGGTGAGGCCCAAACCTCCCGCCATGCCCCGGCCCCAACGA	CGGTCCAAGGCCCCGGCGCCCTGGTGAGGCCCAAACCTCCCGCCATGCCC	DUSP28;DUSP28	NM_001033575;NM_001033575	5'UTR;1stExon				NA	2:241148270-241149385	2:241499575-241499935	Promoter_Associated	DUSP28;DUSP28;ANKMY1;ANKMY1;ANKMY1;DUSP28;DUSP28	ENST00000343217.2;ENST00000405954.1;ENST00000462004.1;ENST00000539830.1;ENST00000405002.1;ENST00000343217.2;ENST00000405954.1	5'UTR;5'UTR;3'UTR;5'UTR;5'UTR;1stExon;1stExon	DUSP28;DUSP28;DUSP28;ANKMY1;ANKMY1;ANKMY1;ANKMY1;ANKMY1;ANKMY1;ANKMY1;ANKMY1;ANKMY1;DUSP28;DUSP28	ENST00000438823.1;ENST00000343217.2;ENST00000405954.1;ENST00000484526.1;ENST00000496300.1;ENST00000462004.1;ENST00000464991.1;ENST00000539830.1;ENST00000405002.1;ENST00000418708.1;ENST00000418505.1;ENST00000411765.1;ENST00000343217.2;ENST00000405954.1	TSS1500;5'UTR;5'UTR;3'UTR;3'UTR;3'UTR;3'UTR;5'UTR;5'UTR;5'UTR;5'UTR;5'UTR;1stExon;1stExon	chr2:241499480-241500095	3		NA		NA	NA	TRUE	NA	NA	lowMethylation
375	cg00221747	375	chr11	2152428	+	66604859	26658935	TCAAATAATACAACCTAAATATACAACCAACAACATTTAAAATACACCCA	TCAAATAATACGACCTAAATATACGACCGACGACATTTAAAATACACCCG	I	T	Red	NA	NA	NA	NA	NA	NA	chr11:2154033-2154387	N_Shore	GGGCATCTCTGTCATGGTGGAAAGATGGAATTAGGCCTGGGACACACCCCGCCCACCCTA[CG]GGTGTATCCCAAATGCCGCCGGCCGCACACTCAGGCCGCACCATCTGAGCCCCCTCCTCT	CGGGTGTATCCCAAATGCCGCCGGCCGCACACTCAGGCCGCACCATCTGA	INS-IGF2;IGF2;IGF2;IGF2	NR_003512;NM_001007139;NM_000612;NM_001127598	Body;3'UTR;3'UTR;3'UTR				NA	11:2108993-2109154			IGF2;IGF2;IGF2;AC132217.4	ENST00000381395.1;ENST00000300632.5;ENST00000381319.4;ENST00000430034.1	3'UTR;3'UTR;3'UTR;TSS1500	IGF2;IGF2;IGF2;AC132217.4	ENST00000381395.1;ENST00000300632.5;ENST00000381319.4;ENST00000430034.1	3'UTR;3'UTR;3'UTR;TSS1500	chr11:2152225-2152510	3		NA		NA	NA	TRUE	NA	NA	highMethylation
376	cg00222291	376	chr16	22385662	-	21697960	36607584	AAATTTTCCACCAACATCTCAACTAAATCTTCTAAAAACAACAACCCCCA	AAATTTTCCGCCAACATCTCGACTAAATCTTCTAAAAACAACGACCCCCG	I	C	Grn	NA	NA	NA	NA	NA	NA	chr16:22385077-22386485	Island	AACTCCTCTACCAGGTTTTCCGCCAGCATCTCGGCTGGGTCTTCTAGGGGCAGCGGCCCC[CG]CCGCCGTCCCGCCTCAGCCGCTGCCCCGGGCTCTTCCCCGGCCCCTCCGCCCTCAGCCAG	CGGGGGCCGCTGCCCCTAGAAGACCCAGCCGAGATGCTGGCGGAAAACCT	CDR2;CDR2	NM_001802;NM_001802	5'UTR;1stExon				NA	16:22292579-22294113	16:22385074-22386779	Promoter_Associated	RP11-21M24.2;RP11-21M24.2;CDR2;CDR2;CDR2	ENST00000568827.1;ENST00000567158.1;ENST00000268383.2;ENST00000268383.2;ENST00000569045.1	TSS1500;TSS1500;1stExon;5'UTR;3'UTR	RP11-21M24.2;RP11-21M24.2;CDR2;CDR2;CDR2;CDR2;CDR2;CDR2;CDR2;CDR2	ENST00000568827.1;ENST00000567158.1;ENST00000561630.1;ENST00000268383.2;ENST00000561630.1;ENST00000268383.2;ENST00000567406.1;ENST00000563573.1;ENST00000569045.1;ENST00000564542.1	TSS1500;TSS1500;1stExon;1stExon;5'UTR;5'UTR;5'UTR;5'UTR;3'UTR;5'UTR	chr16:22385625-22385835	3		NA		NA	NA	TRUE	NA	NA	lowMethylation
377	cg00222982	377	chr11	125439225	+	92614490	58709558	CACAAAACAACAAAAACTAAAAAATATAATCAATCCAAAATCCCACCTCA	CGCGAAACGACGAAAACTAAAAAATATAATCAATCCGAAATCCCGCCTCG	I	C	Grn	NA	NA	NA	NA	NA	NA	chr11:125439122-125439730	Island	GGTGAGGGGTCCTCTCCGCCGCCAGGCGGAGTTGGGAGCCGGACGATCCCGCACGCAGCG[CG]AGGCGGGACCCCGGACTGACTACATTTCCCAGTCTCCGTCGCTCCGCGCGGCCCACCCCT	CGCGGAGCGACGGAGACTGGGAAATGTAGTCAGTCCGGGGTCCCGCCTCG	EI24;EI24	NM_001007277;NM_004879	TSS200;TSS200				NA	11:124944333-124945018	11:125438954-125440247	Promoter_Associated	EI24;EI24;EI24	ENST00000278903.6;ENST00000530985.1;ENST00000530985.1	TSS200;1stExon;5'UTR	EI24;EI24;EI24;EI24;EI24;EI24;EI24;EI24;EI24;EI24;EI24	ENST00000527520.2;ENST00000527131.1;ENST00000278903.6;ENST00000534546.1;ENST00000530985.1;ENST00000531636.1;ENST00000529765.1;ENST00000529812.1;ENST00000529812.1;ENST00000535422.1;ENST00000530985.1	TSS1500;TSS1500;TSS200;TSS200;1stExon;TSS200;TSS200;1stExon;5'UTR;TSS200;5'UTR	chr11:125439120-125439395	3		NA		NA	NA	TRUE	NA	NA	lowMethylation
378	cg00223186	378	chr1	180472200	-	36672578	NA	AAAACTATCCCRTCTTACTATATAACTAATAAATAAAATCACTACTCTAC		II			NA	NA	NA	NA	NA	NA	chr1:180471325-180472277	Island	AACTGCGAGATGGGGCTGTCCCGTCTTACTGTGTGACTGATGAGTGGAATCACTGCTCTG[CG]TGTTTCGCTCTCCACACCTTCGGAGCCCGCACCTCTCCGGGCCCTGAATAATAGGGTTTG	CGCAGAGCAGTGATTCCACTCATCAGTCACACAGTAAGACGGGACAGCCC	ACBD6	NM_032360	TSS200				NA	1:178737979-178738922	1:180471061-180473001	Promoter_Associated	ACBD6	ENST00000367595.3	TSS200	ACBD6	ENST00000367595.3	TSS200	chr1:180471045-180472710	3		NA		NA	TRUE	TRUE	NA	NA	lowMethylation
379	cg00224126	379	chr12	62861053	+	95797156	NA	CTTACCTCTTTAACAAATAAAAATTTCTTCTTACACTCCAATAACAAAAC		II			NA	NA	NA	NA	NA	NA	chr12:62860383-62860855	S_Shore	CGGCACCAGCAGCCCCGAGGCGGTGAAGAAGCTGCTGGAGAATATGCAGAGCGACTTGCG[CG]CCTTGTCACTGGAGTGCAAGAAGAAATTCCCACCTGTCAAAGAGGTAAGCTTCAGGTGAC	TTACCTCTTTGACAGGTGGGAATTTCTTCTTGCACTCCAGTGACAAGGCG	MON2	NM_015026	1stExon				NA		12:62859680-62861353	Promoter_Associated	MON2;MON2;MON2;MON2;MON2;MON2;MON2;MON2	ENST00000280379.6;ENST00000546600.1;ENST00000261188.5;ENST00000549378.1;ENST00000552738.1;ENST00000552115.1;ENST00000261188.5;ENST00000549378.1	1stExon;1stExon;1stExon;1stExon;1stExon;1stExon;5'UTR;5'UTR	MON2;MON2;MON2;MON2;MON2;MON2;MON2;MON2;MON2	ENST00000280379.6;ENST00000546600.1;ENST00000261188.5;ENST00000549378.1;ENST00000547095.1;ENST00000552115.1;ENST00000549286.1;ENST00000261188.5;ENST00000549378.1	1stExon;1stExon;1stExon;1stExon;1stExon;1stExon;1stExon;5'UTR;5'UTR	chr12:62860705-62861690	3		NA		NA	NA	TRUE	NA	NA	lowMethylation
381	cg00226265	381	chr6	32134490	-	56728821	20751822	CATACTCAAAATCCTAAACCAAACACTATATTCCAAAACCATATACCACA	CGTACTCAAAATCCTAAACCGAACGCTATATTCCAAAACCATATACCGCG	I	T	Red	NA	NA	NA	NA	NA	NA	chr6:32134460-32135196	Island	CCAACTAGGACCCGTACTCAGGGTCCTGAGCCGGGCGCTGTGTTCCAGGACCATGTACCG[CG]TTATGTGGCGGGAGGTGAGGCGGGAGGTTCAGCAGACCCATGCAGTGTGCTGCCAGGGCT	CGCGGTACATGGTCCTGGAACACAGCGCCCGGCTCAGGACCCTGAGTACG	EGFL8	NM_030652	Body				TRUE	6:32242466-32243210			EGFL8;XXbac-BPG300A18.12;XXbac-BPG300A18.12	ENST00000489721.1;ENST00000422437.1;ENST00000422437.1	TSS1500;3'UTR;ExonBnd	EGFL8;EGFL8;EGFL8;XXbac-BPG300A18.12;XXbac-BPG300A18.12;XXbac-BPG300A18.12;XXbac-BPG300A18.12	ENST00000466239.1;ENST00000489721.1;ENST00000482938.1;ENST00000421600.1;ENST00000428388.2;ENST00000422437.1;ENST00000428388.2	5'UTR;TSS1500;5'UTR;3'UTR;3'UTR;3'UTR;ExonBnd		NA	chr6:32133931-32136993	6	chr6:32133011-32139686	6	NA	TRUE	NA	NA	highMethylation
382	cg00226608	382	chr12	860480	+	72765930	29742204	ATAAAAAACAAAAAACACTAAAAACATACACAACCACATCAAAACATCCA	ATAAAAAACGAAAAACGCTAAAAACGTACGCAACCGCATCAAAACGTCCG	I	A	Red	NA	NA	NA	NA	NA	NA	chr12:861442-863413	N_Shore	GCCCCGACGCGCGCTTTCGAGCTTGTTCCGCAGCGGGCGCTGAAGAGAGGCGGCCGCGTC[CG]GACGCTCTGATGCGGTTGCGTACGTTTTCAGCGCTTCCCGCTCTCCACCGGTTGGACTGA	GTGGAGAGCGGGAAGCGCTGAAAACGTACGCAACCGCATCAGAGCGTCCG					chr12:860254-860254		NA	12:730614-731049	12:860177-861455	Promoter_Associated	WNK1	ENST00000535572.1	TSS1500	WNK1	ENST00000535572.1	TSS1500	chr12:860345-860675	3		NA		NA	NA	TRUE	NA	NA	lowMethylation
383	cg00226754	383	chr12	124068984	+	83722178	3682339	TAAATTAACAAACTCCCACAACTACCACATAAAAAAAAACACAACAACCA	TAAATTAACGAACTCCCGCAACTACCACGTAAAAAAAAACACGACAACCG	I	C	Grn	NA	NA	NA	NA	NA	NA	chr12:124068935-124069699	Island	TTTTTGGTCCTTCGGAGCCGCCGTCCAGGCTCGGGCCGCGCAGAGTCGCTTGTCCCTCGG[CG]GCTGCCGTGCCTCCCTTTACGTGGCAGCTGCGGGAGCCCGCCAATCCACTGCGCCCGCAT	TGGATTGGCGGGCTCCCGCAGCTGCCACGTAAAGGGAGGCACGGCAGCCG	TMED2	NM_006815	TSS200				NA	12:122634809-122635679	12:124068672-124069768	Promoter_Associated_Cell_type_specific	RP11-486O12.2;TMED2;TMED2;RP11-486O12.2;TMED2;TMED2;TMED2	ENST00000498967.2;ENST00000536875.1;ENST00000509052.2;ENST00000498967.2;ENST00000262225.3;ENST00000432022.2;ENST00000541504.1	3'UTR;TSS1500;TSS1500;1stExon;TSS200;TSS200;TSS200	RP11-486O12.2;TMED2;TMED2;RP11-486O12.2;TMED2;TMED2;TMED2;TMED2;TMED2;TMED2	ENST00000498967.2;ENST00000536875.1;ENST00000509052.2;ENST00000498967.2;ENST00000262225.3;ENST00000438031.2;ENST00000432022.2;ENST00000543425.1;ENST00000541504.1;ENST00000544188.1	3'UTR;TSS1500;TSS1500;1stExon;TSS200;TSS200;TSS200;TSS200;TSS200;TSS200	chr12:124068500-124069115	3		NA		NA	NA	TRUE	NA	NA	lowMethylation
384	cg00228444	384	chr18	11851369	+	8728968	NA	TTATTTTAATCCCACTTCCTATTTCTACTATAAACRACRCAAATAATAAC		II			NA	NA	NA	NA	NA	NA	chr18:11851209-11852122	Island	CACAGGCCCCACCCCGGCGCCTTCCGTCCCGCAGGCTCCGCCTTTGGCGCTGGGCTCTGA[CG]TCACCACCTGCGCCGCTCACAGTAGAAACAGGAAGTGGGACCAAAACAAAGGAGCGGCGG	CGTCACCACCTGCGCCGCTCACAGTAGAAACAGGAAGTGGGACCAAAACA	CHMP1B;GNAL;GNAL;GNAL	NM_020412;NM_182978;NM_001142339;NM_001261443	TSS200;Body;Body;Body				NA	18:11841219-11842122	18:11851163-11851549	Promoter_Associated	CHMP1B	ENST00000526991.1	TSS200	CHMP1B	ENST00000526991.1	TSS200	chr18:11851205-11851450	3		NA		NA	NA	NA	NA	NA	lowMethylation
386	cg00229039	386	chr17	71308211	+	34646124	43649977	TACTACAACACCATAACATCAACACAAAAAAATACACAAAAAAAATTACA	TACTACGACGCCGTAACATCAACGCAAAAAAATACGCGAAAAAAATTACG	I	C	Grn	NA	NA	NA	NA	NA	NA	chr17:71306975-71308682	Island	CTTTCAGGGCTGGGAGCCTCCAGGACACTCCCCTTCCAGGCTCCGCCCGCGCCCGCCCCG[CG]CAACCCTCCCCGCGCACCCCTCTGCGCTGATGTCACGGCGCCGCAGCAGCCAATGGCCGT	TGCTGCGGCGCCGTGACATCAGCGCAGAGGGGTGCGCGGGGAGGGTTGCG	CDC42EP4	NM_012121	TSS200				NA	17:68818528-68820267	17:71308153-71308216	Promoter_Associated	CDC42EP4;CDC42EP4	ENST00000439510.2;ENST00000335793.2	TSS200;TSS200	CDC42EP4;CDC42EP4	ENST00000439510.2;ENST00000335793.2	TSS200;TSS200	chr17:71308100-71308375	3		NA		NA	NA	TRUE	NA	NA	lowMethylation
387	cg00230271	387	chr4	107237183	+	68626274	NA	TAACCTCTTTTATAAAAACACCTAAAATACAACRTCTAATACACTAAACC		II			NA	NA	NA	NA	NA	NA		OpenSea	AGGGGGATGGAGCTTCTACACAGGGCCCCAGCGCTGTCGCTGTGGCTGCTGCTGCCGCTA[CG]GCTTAGTGCACCAGACGCTGCATTTCAGGTGCTCCTACAAAAGAGGCCACTCCTGGAACG	CGGCTTAGTGCACCAGACGCTGCATTTCAGGTGCTCCTACAAAAGAGGCC	TBCK;TBCK;AIMP1;AIMP1;TBCK;TBCK;TBCK;AIMP1;TBCK;AIMP1;TBCK	NM_001163437;NM_033115;NM_004757;NM_004757;NM_001163435;NM_033115;NM_001163436;NM_001142416;NM_001163437;NM_001142415;NM_001163435	1stExon;1stExon;5'UTR;1stExon;1stExon;5'UTR;5'UTR;TSS1500;5'UTR;5'UTR;5'UTR				NA	4:107456312-107457324	4:107236947-107238254	Unclassified	AIMP1;AIMP1;AIMP1;AIMP1;AIMP1;TBCK;TBCK;TBCK;TBCK;TBCK;TBCK;TBCK;TBCK	ENST00000394701.4;ENST00000442366.1;ENST00000432345.2;ENST00000358008.3;ENST00000358008.3;ENST00000394706.3;ENST00000361687.4;ENST00000394708.2;ENST00000394706.3;ENST00000361687.4;ENST00000394708.2;ENST00000432496.2;ENST00000273980.4	TSS1500;5'UTR;5'UTR;1stExon;5'UTR;1stExon;1stExon;1stExon;5'UTR;5'UTR;5'UTR;5'UTR;5'UTR	AIMP1;AIMP1;AIMP1;AIMP1;AIMP1;AIMP1;TBCK;TBCK;TBCK;TBCK;TBCK;TBCK;TBCK;TBCK;TBCK;TBCK;TBCK;TBCK;TBCK	ENST00000394701.4;ENST00000510207.1;ENST00000442366.1;ENST00000432345.2;ENST00000358008.3;ENST00000358008.3;ENST00000509532.1;ENST00000394706.3;ENST00000467183.2;ENST00000361687.4;ENST00000507696.1;ENST00000394708.2;ENST00000394706.3;ENST00000467183.2;ENST00000361687.4;ENST00000507696.1;ENST00000394708.2;ENST00000432496.2;ENST00000273980.4	TSS1500;5'UTR;5'UTR;5'UTR;1stExon;5'UTR;1stExon;1stExon;1stExon;1stExon;1stExon;1stExon;5'UTR;5'UTR;5'UTR;5'UTR;5'UTR;5'UTR;5'UTR	chr4:107236605-107237570	3		NA		NA	TRUE	TRUE	NA	NA	lowMethylation
388	cg00230869	388	chr2	70418140	+	46785956	21743868	AACAACTCTAACCAATAACAATTATCATTACAACAAACAATTTAACCCCA	AACGACTCTAACCAATAACGATTATCGTTACAACGAACAATTTAACCCCG	I	T	Red	NA	NA	NA	NA	NA	NA	chr2:70417746-70418310	Island	GCCCTTAGCTGACGACCGCCCTCACCTCTTCTCTCTTCGCCTGCCGCGGCCTTTTACAAA[CG]GGGCCAAACTGTTCGCTGTAACGACAATCGTTATTGGTCAGAGCCGCCCACGCGCGGCAA	CGGGGCCAAACTGTTCGCTGTAACGACAATCGTTATTGGTCAGAGCCGCC	C2orf42;C2orf42	NM_017880;NM_017880	1stExon;5'UTR	high-CpG:70271590-70271660			NA	2:70271155-70271806	2:70417089-70418520	Promoter_Associated	C2orf42;C2orf42;C2orf42	ENST00000264434.2;ENST00000264434.2;ENST00000470096.1	5'UTR;1stExon;3'UTR	C2orf42;C2orf42;C2orf42;C2orf42;C2orf42;C2orf42;C2orf42;C2orf42;C2orf42;C2orf42;C2orf42;C2orf42	ENST00000447804.1;ENST00000264434.2;ENST00000425268.1;ENST00000495353.1;ENST00000487560.1;ENST00000447804.1;ENST00000264434.2;ENST00000428751.1;ENST00000417203.1;ENST00000417865.1;ENST00000470096.1;ENST00000457952.1	5'UTR;5'UTR;TSS200;TSS200;TSS200;1stExon;1stExon;TSS200;TSS200;TSS200;3'UTR;TSS1500	chr2:70418045-70418335	3		NA		NA	NA	TRUE	NA	NA	lowMethylation
389	cg00230899	389	chr16	89766723	+	64782900	25763118	AAATAAAAAACCAATAACATCACTAAACACATAAACAAACTACACCTCCA	AAATAAAAAACCGATAACGTCACTAAACACGTAAACGAACTACGCCTCCG	I	C	Grn	NA	NA	NA	NA	NA	NA	chr16:89767253-89768882	N_Shore	CTCCGACCAGCAGGTGTCCCCGGGGAGCCGCGGAGAGACTGCCGCTGCCATGGCAACCGG[CG]GAGGCGTAGCTCGCCCACGTGCCCAGTGACGTCATCGGCTTCCTACTCTTCCGAATTAGC	GAGTAGGAAGCCGATGACGTCACTGGGCACGTGGGCGAGCTACGCCTCCG	SPATA2L	NM_152339	Body				TRUE	16:88293890-88294319	16:89765892-89767249	Promoter_Associated							chr16:89766485-89767115	3		NA		NA	NA	TRUE	NA	NA	lowMethylation
390	cg00231049	390	chr1	23855119	-	45658145	NA	CCTTATCTACAAAATACCTCATTCTAAACATCCTAACCAAAATAATAAAC		II			NA	NA	NA	NA	NA	NA	chr1:23857033-23858089	N_Shore	TTGCTCAGTTTCCTTATCTGCAAGGTGCCTCATTCTGGACATCCTGACCAAGATAATGAA[CG]TGAAGAGTGCCAAGCAGTGTCTGGCACACGAGAGGCACTCAGTAAAAGAGAGACCTTCTT	CTTATCTGCAAGGTGCCTCATTCTGGACATCCTGACCAAGATAATGAACG	E2F2	NM_004091	Body				NA		1:23854510-23855373	Unclassified_Cell_type_specific							chr1:23855045-23855435	3		NA		NA	NA	TRUE	NA	NA	lowMethylation
391	cg00231140	391	chr18	47339702	-	20743951	NA	AAAATTTTCTCCTTAACCCAAACAAACCTTTCRAACTAAATTTTTATCAC		II			NA	NA	NA	NA	NA	NA	chr18:47339411-47340956	Island	CCTTACAAGTAAGGGTTTTCTCCTTAACCCAAACAAGCCTTTCGGGCTGGGTTTTTATCA[CG]TCCGCTCCAAAACCGAGGAGGTTGAGTGAACTTCACCCCACGACCCCGACTCTCCGCGGC	GGGTTTTCTCCTTAACCCAAACAAGCCTTTCGGGCTGGGTTTTTATCACG	ACAA2;SCARNA17	NM_006111;NR_003003	Body;TSS1500				NA	18:45593436-45594109	18:47339371-47340975	Unclassified	SCARNA17;SCARNA18	ENST00000516183.1;ENST00000516330.1	TSS1500;TSS1500	SCARNA17;SCARNA18	ENST00000516183.1;ENST00000516330.1	TSS1500;TSS1500	chr18:47338845-47340435	3		NA		NA	TRUE	TRUE	NA	NA	lowMethylation
393	cg00232685	393	chr22	29977063	+	82807866	64649583	ACTTAAAAACAAAACCTTCCTACAACCTTTACAACTCCAACATAACTCCA	ACTTAAAAACGAAACCTTCCTACAACCTTTACGACTCCAACATAACTCCG	I	C	Grn	NA	NA	NA	NA	NA	NA	chr22:29976920-29977216	Island	AGCGCGAGGCCCCGGGCCCCCCAGCAGCCGCCGCGCCGTCACAGAGATGCTGCACAGCCG[CG]GAGCCATGTTGGAGCCGCAAAGGTTGCAGGAAGGCCCCGCCCCCAAGCCCTGGTGGCGGA	GCTTGGGGGCGGGGCCTTCCTGCAACCTTTGCGGCTCCAACATGGCTCCG	NIPSNAP1	NM_003634	1stExon				NA	22:28306939-28307263	22:29976337-29977462	Promoter_Associated	NIPSNAP1;NIPSNAP1	ENST00000216121.7;ENST00000494966.1	1stExon;TSS200	NIPSNAP1;NIPSNAP1;NIPSNAP1;NIPSNAP1;NIPSNAP1;NIPSNAP1;NIPSNAP1	ENST00000455496.1;ENST00000496944.1;ENST00000216121.7;ENST00000494966.1;ENST00000415100.1;ENST00000437094.1;ENST00000496944.1	1stExon;1stExon;1stExon;TSS200;TSS200;5'UTR;3'UTR	chr22:29975885-29977295	3		NA		NA	NA	TRUE	NA	NA	lowMethylation
394	cg00237391	394	chr6	35265643	+	22723988	69684851	ACATCCAACACAATAAAAACATACCAAATAAACTTAAACAATTCCTTACA	ACGTCCAACGCGATAAAAACGTACCAAATAAACTTAAACAATTCCTTACG	I	C	Grn	NA	NA	NA	NA	NA	NA		OpenSea	AAACCGGATCTTAGTGTCAGAGCCGCCCCCAGCCGGGCGGGCGCCTCAGCCATGGCCCTG[CG]CAAGGAACTGCTCAAGTCCATCTGGTACGCCTTTACCGCGCTGGACGTGGAGAAGAGTGG	ACGTCCAGCGCGGTAAAGGCGTACCAGATGGACTTGAGCAGTTCCTTGCG	DEF6	NM_022047	1stExon				TRUE	6:35373512-35373662	6:35264870-35266221	Promoter_Associated	DEF6;DEF6;DEF6	ENST00000394658.1;ENST00000316637.5;ENST00000542066.1	1stExon;1stExon;5'UTR	DEF6;DEF6;DEF6	ENST00000394658.1;ENST00000316637.5;ENST00000542066.1	1stExon;1stExon;5'UTR	chr6:35265420-35265715	3		NA		NA	NA	TRUE	NA	NA	lowMethylation
395	cg00237565	395	chr3	25824807	-	6759415	NA	TATTATCAACATAAATAAACAACAACTTAAAAACCTCCAAAAAAATCTCC		II			NA	NA	NA	NA	NA	NA	chr3:25824336-25825456	Island	GCACCTGAGGATGTTGTCAGCATAGGTGAGCAGCAGCTTGGAGGCCTCCAAAAAGGTCTC[CG]GGGTGTTCTGGCAGAGCTCAGCCACGGCCGGGGACGCCGAGCCTGAGGAGCTGCCCAATG	GTTGTCAGCATAGGTGAGCAGCAGCTTGGAGGCCTCCAAAAAGGTCTCCG	NGLY1;NGLY1;NGLY1;NGLY1	NM_018297;NM_001145294;NM_001145295;NM_001145293	1stExon;Body;1stExon;1stExon				NA	3:25799345-25800501	3:25824145-25825829	Promoter_Associated	NGLY1;NGLY1;NGLY1	ENST00000396649.3;ENST00000428257.1;ENST00000280700.5	1stExon;1stExon;1stExon	NGLY1;OXSM;OXSM;NGLY1;OXSM;NGLY1;NGLY1;NGLY1;NGLY1;NGLY1;NGLY1;NGLY1;NGLY1;NGLY1;NGLY1;NGLY1;NGLY1	ENST00000463611.1;ENST00000460195.1;ENST00000464688.1;ENST00000427041.1;ENST00000452098.1;ENST00000280699.9;ENST00000308710.5;ENST00000493324.1;ENST00000396649.3;ENST00000474611.1;ENST00000428257.1;ENST00000280700.5;ENST00000493324.1;ENST00000461491.1;ENST00000474611.1;ENST00000478991.1;ENST00000463611.1	1stExon;5'UTR;5'UTR;TSS1500;5'UTR;1stExon;1stExon;1stExon;1stExon;1stExon;1stExon;1stExon;3'UTR;3'UTR;3'UTR;3'UTR;3'UTR	chr3:25824245-25825890	3		NA		NA	NA	TRUE	NA	NA	lowMethylation
396	cg00238137	396	chr2	101179574	-	52775210	NA	ACAAAATACAAATAAACTAAAACRAATCTCRAATCTAAAAACTACRACCC		II			NA	NA	NA	NA	NA	NA	chr2:101179318-101180081	Island	CTGAACTGGAAACAAGATGCAGGTGAGCTAGGACGGGTCTCGGGTCTGGGGGCTGCGGCC[CG]TTCCTTTGTCTCGTTAGGCCCGGGCGGGCAGTGGACGCCCGCCCTGGGGGAAGCTCCGGC	CGGGCCGCAGCCCCCAGACCCGAGACCCGTCCTAGCTCACCTGCATCTTG	PDCL3	NM_024065	Body				NA	2:100545721-100546496	2:101178977-101180331	Promoter_Associated				PDCL3	ENST00000416255.1	TSS200		NA	chr2:101178580-101180444	6	chr2:101178177-101180747	6	NA	NA	NA	NA	lowMethylation
397	cg00238318	397	chr10	94607950	-	92606130	NA	CAAAATAATAATCTAAATATCCACCTTACTAATTACTACRATACCCCCRC		II			NA	NA	NA	NA	NA	NA	chr10:94608037-94609039	N_Shore	TATTACAGATTCAGGGTGATGATCTGAGTGTCCACCTTGCTGATTACTACGGTACCCCCG[CG]TGTGGCACAGGGTGTGGCACACACAGAAGACAAGGAGATATGTTAAAGCCCAAAGGCCAG	CGCGGGGGTACCGTAGTAATCAGCAAGGTGGACACTCAGATCATCACCCT	EXOC6;EXOC6	NM_001013848;NM_019053	Body;TSS1500				NA	10:94597861-94599019	10:94607763-94609434	Promoter_Associated	EXOC6;EXOC6;EXOC6	ENST00000371543.1;ENST00000443748.2;ENST00000260762.6	TSS1500;TSS1500;TSS1500	EXOC6;EXOC6;EXOC6	ENST00000371543.1;ENST00000443748.2;ENST00000260762.6	TSS1500;TSS1500;TSS1500	chr10:94607825-94608390	3		NA		NA	NA	TRUE	NA	NA	lowMethylation
398	cg00239272	398	chr13	114762045	-	58795865	21695292	ACAAACCTACCCAATACAAAACAAACAACCCAAAACCAAATCAAATAACA	ACAAACCTACCCAATACAAAACGAACAACCCGAAACCGAATCGAATAACG	I	C	Grn	NA	NA	NA	NA	NA	NA	chr13:114764353-114764622	N_Shelf	GGGCACCGAGGCACAGACCTACCCAGTGCAGGGCGAGCAGCCCGGAGCCGAGTCGGATGG[CG]CCCTACAGCACAGCCAGTGGCCGCTCAGGTAGGCGGACGGGTGGTAGACGGTGAGGCGCT	ACAGACCTACCCAGTGCAGGGCGAGCAGCCCGGAGCCGAGTCGGATGGCG	RASA3	NM_007368	Body				NA	13:113780081-113780360									chr13:114761605-114762130	3		NA		NA	NA	TRUE	NA	NA	highMethylation
399	cg00239350	399	chr6	35465851	+	74682227	NA	RAAAATAAAAAACATCTAAAATTAAAACCRCACATCTAATCTCRAAACTC		II			NA	NA	NA	NA	NA	NA	chr6:35464056-35466269	Island	TACTGCTCCCGGACAGGAAGTGACTGGGGCGCGGGGAGGAGGGGGGCACAGCGGCGCAGG[CG]AGCTCCGAGACCAGATGTGCGGCTCCAACTCCAGATGTTCTTCATCTCCGTCCTACCCGC	GAGATGAAGAACATCTGGAGTTGGAGCCGCACATCTGGTCTCGGAGCTCG	TEAD3;TULP1;TULP1	NM_003214;NM_001289395;NM_003322	TSS1500;3'UTR;3'UTR			DMR	NA	6:35572062-35574193			TEAD3;TEAD3;TEAD3;TULP1;TULP1	ENST00000402886.3;ENST00000338863.7;ENST00000373905.5;ENST00000322263.4;ENST00000545327.1	TSS1500;TSS1500;TSS1500;3'UTR;3'UTR	TEAD3;TEAD3;TEAD3;TULP1;TULP1	ENST00000402886.3;ENST00000338863.7;ENST00000373905.5;ENST00000322263.4;ENST00000545327.1	TSS1500;TSS1500;TSS1500;3'UTR;3'UTR	chr6:35465465-35465955	3		NA		NA	NA	NA	NA	NA	lowMethylation
400	cg00239654	400	chr12	56660898	-	55600966	49798862	TAAAAAAAACACAACCCACATCAAAACTTAAAAAACCAAACAAAATCACA	TAAAAAAAACGCAACCCGCGTCAAAACTTAAAAAACCAAACAAAATCGCG	I	C	Grn	NA	NA	NA	NA	NA	NA	chr12:56660442-56661131	Island	CCGCCTTTGGAGTGAGGAGGGCGCAGCCCGCGTCAGAACTTAGAGGGCCAGGCAGGGTCG[CG]CGCATGGCCTGGGCGGGCTCGCGGCGGGTCCCAGCTGGGACGCGCGCGGCAGCCGAGCGC	TGAGGAGGGCGCAGCCCGCGTCAGAACTTAGAGGGCCAGGCAGGGTCGCG	COQ10A;COQ10A;COQ10A	NM_001099337;NM_144576;NM_144576	TSS200;1stExon;5'UTR	high-CpG:54946815-54947381			NA	12:54946738-54947805	12:56660353-56661438	Promoter_Associated	COQ10A;COQ10A;COQ10A;COQ10A	ENST00000546544.1;ENST00000308197.5;ENST00000308197.5;ENST00000433805.2	TSS1500;5'UTR;1stExon;TSS200	COQ10A;COQ10A;COQ10A;COQ10A;COQ10A;COQ10A;COQ10A;COQ10A;COQ10A;COQ10A;COQ10A;COQ10A	ENST00000546614.1;ENST00000546544.1;ENST00000553234.1;ENST00000549545.1;ENST00000308197.5;ENST00000308197.5;ENST00000551566.1;ENST00000551566.1;ENST00000551911.1;ENST00000551911.1;ENST00000433805.2;ENST00000550071.1	TSS1500;TSS1500;TSS1500;TSS1500;5'UTR;1stExon;1stExon;5'UTR;1stExon;5'UTR;TSS200;TSS200	chr12:56660800-56661075	3		NA		NA	NA	TRUE	NA	NA	lowMethylation
402	cg00241085	402	chr22	32058294	-	55606939	53748857	ACTTAAAACATCACAAATCTCAAATTCAATAAACCAATAAAAAAAACACA	GCTTAAAACGTCACGAATCTCGAATTCAATAAACCAATAAAAAAAACGCG	I	A	Red	rs16989379	0.025856	NA	NA	NA	NA	chr22:32057922-32058323	Island	CGCTGGGCGCACGCTTAAGGCGTCACGAGTCTCGAGTTCAGTGGGCCAATGAGAAAAGCG[CG]GGTTGGGGGCGGAGCCGACTAAGCTCCGCCCTGTGGCTACTCCCCACCTAACCCGCTTGG	CGCGCTTTTCTCATTGGCCCACTGAACTCGAGACTCGTGACGCCTTAAGC							NA	22:30387806-30388415	22:32057719-32058912	Promoter_Associated	PISD;PISD;PISD	ENST00000439502.2;ENST00000336566.4;ENST00000439502.2	1stExon;TSS200;5'UTR	PISD;PISD;PISD;PISD;PISD;PISD;PISD	ENST00000439502.2;ENST00000435900.1;ENST00000474017.1;ENST00000336566.4;ENST00000439502.2;ENST00000460723.1;ENST00000437808.1	1stExon;TSS200;TSS200;TSS200;5'UTR;TSS200;TSS200	chr22:32057800-32058675	3		NA		NA	NA	NA	NA	NA	lowMethylation
403	cg00241650	403	chr7	149171786	-	73651937	66750935	AATAATAATCAATAAACTTAAAACATTCAATAAAACACTTCTCACACTCA	GATAATAATCGATAAACTTAAAACGTTCGATAAAACGCTTCTCACACTCG	I	A	Red	NA	NA	NA	NA	NA	NA	chr7:149171378-149172003	Island	CCGTGTGCGTTCGGTAGTGGTCGATGAGCTTGGAGCGTTCGGTGAAGCGCTTCTCACACT[CG]GTGCAGGGGAAGGGCCGCTCGCCGGTGTGCAGCATGCGATGGCGGATGAGGTGCGCGGGG	GGTAGTGGTCGATGAGCTTGGAGCGTTCGGTGAAGCGCTTCTCACACTCG	ZNF746;ZNF746	NM_001163474;NM_152557	Body;Body				NA	7:148802319-148803152	7:149171580-149172053	Unclassified_Cell_type_specific							chr7:149171345-149171815	3		NA		NA	NA	TRUE	NA	NA	highMethylation
404	cg00241998	404	chr4	40058606	+	65724287	60691255	TTTACCTACTTCTAAAACAAACAAAAAACATCAAAACCAATACCACATCA	TTTACCTACTTCTAAAACGAACAAAAAACGTCGAAACCGATACCGCGTCG	I	T	Red	NA	NA	NA	NA	NA	NA	chr4:40057484-40059041	Island	GAGCGCAGTGGCGCCGGCGGGAAAGGGCTGCGGACCTGCGGCGCCGCGTTGTGCGTTCGA[CG]ACGCGGCACCGGCTTCGACGCCCTCTGCCCGCTCCAGAAGCAGGTAAAGGCGGCGGGTGG	CGACGCGGCACCGGCTTCGACGCCCTCTGCCCGCTCCAGAAGCAGGTAAA	N4BP2;N4BP2;LOC344967	NM_018177;NM_018177;NR_027277	1stExon;5'UTR;Body				NA	4:39733880-39735709	4:40058282-40058620	Promoter_Associated	RP11-333E13.4;N4BP2;N4BP2;RP11-333E13.4;N4BP2;N4BP2	ENST00000381811.2;ENST00000261435.6;ENST00000381804.3;ENST00000381811.2;ENST00000261435.6;ENST00000381804.3	3'UTR;1stExon;1stExon;1stExon;5'UTR;5'UTR	RP11-333E13.4;N4BP2;N4BP2;N4BP2;RP11-333E13.4;N4BP2;N4BP2;N4BP2;N4BP2	ENST00000381811.2;ENST00000261435.6;ENST00000511480.1;ENST00000515550.1;ENST00000381811.2;ENST00000261435.6;ENST00000511480.1;ENST00000381804.3;ENST00000515550.1	3'UTR;1stExon;1stExon;1stExon;1stExon;5'UTR;5'UTR;5'UTR;5'UTR	chr4:40057105-40059475	3		NA		NA	NA	TRUE	NA	NA	lowMethylation
406	cg00242478	406	chr17	79790735	+	21624220	NA	RAAACTTTAAAACTAACAAAACCCCRCTTTCCCRATCTCCTAAAAAAACC		II			NA	NA	NA	NA	NA	NA	chr17:79790530-79791553	Island	GAAAAAGAATGCGGACGGCCGGGCCCGCGGCGCTCCGAGAATCGGAGGCATCCTCAGGCA[CG]GTCCCTCCAGGAGACCGGGAAAGCGGGGCTCTGTCAGCCCCAAAGCCCCGACGGCGGCAG	CGGTCCCTCCAGGAGACCGGGAAAGCGGGGCTCTGTCAGCCCCAAAGCCC	FAM195B;FAM195B	NM_207368;NM_001093767	5'UTR;5'UTR				NA	17:77383781-77384661			FAM195B;FAM195B;FAM195B;FAM195B;FAM195B;FAM195B	ENST00000576431.1;ENST00000455127.2;ENST00000538396.1;ENST00000573478.1;ENST00000575061.1;ENST00000572645.1	5'UTR;5'UTR;5'UTR;5'UTR;5'UTR;5'UTR	FAM195B;FAM195B;FAM195B;FAM195B;FAM195B;FAM195B	ENST00000576431.1;ENST00000455127.2;ENST00000538396.1;ENST00000573478.1;ENST00000575061.1;ENST00000572645.1	5'UTR;5'UTR;5'UTR;5'UTR;5'UTR;5'UTR	chr17:79789720-79791055	3		NA		NA	NA	TRUE	NA	NA	lowMethylation
408	cg00243313	408	chr5	1883413	-	19809289	NA	CCCACTATAATCATTCRTCTCAATTACAAATAAAACCTATAAAAAAACAC		II			NA	NA	NA	NA	NA	NA	chr5:1881924-1887743	Island	CTCCTTCCCGCCCCACTGTAATCATTCGTCTCAATTACAAATGAGACCTATGAAAGGACA[CG]CTGAAGATGTAATCAACAGTTAAAATTAGCCCGGCGCTGCGCAGGCGGCCGGCCCGGCCT	CCACTGTAATCATTCGTCTCAATTACAAATGAGACCTATGAAAGGACACG	IRX4	NM_016358	TSS1500			DMR	TRUE		5:1882694-1883696	Unclassified_Cell_type_specific	CTD-2194D22.3;IRX4;IRX4;IRX4	ENST00000506335.1;ENST00000505790.1;ENST00000513692.1;ENST00000231357.2	TSS1500;5'UTR;5'UTR;TSS1500	CTD-2194D22.3;IRX4;IRX4;IRX4;IRX4;IRX4	ENST00000506335.1;ENST00000505790.1;ENST00000513692.1;ENST00000511126.1;ENST00000508261.1;ENST00000231357.2	TSS1500;5'UTR;5'UTR;TSS1500;TSS1500;TSS1500	chr5:1883360-1884775	3		NA		NA	TRUE	TRUE	NA	NA	lowMethylation
409	cg00244006	409	chr5	153418819	+	61725912	NA	CTACCACCTTAAATAATCCCRTTTATTAACTTATTTATAATCTACTTTTC		II			NA	NA	NA	NA	NA	NA	chr5:153418183-153418669	S_Shore	TGCCCTGGGCTCCAGGGACACATCAGTCAACGAACGGAAGGGCCCTGCTCTCAAGCAGTG[CG]AAAAGCAGATTATAAACAAGTCAACAAACGGGATTATCTAAGGTGGTAGTAAGTGCTGTA	TACCACCTTAGATAATCCCGTTTGTTGACTTGTTTATAATCTGCTTTTCG	MFAP3;FAM114A2;MFAP3;MFAP3	NM_005927;NM_018691;NM_001135037;NR_024152	5'UTR;TSS1500;5'UTR;Body				NA		5:153417787-153418937	Unclassified	MFAP3;MFAP3;MFAP3;MFAP3;FAM114A2;FAM114A2;FAM114A2;FAM114A2;FAM114A2	ENST00000322602.5;ENST00000436816.1;ENST00000439768.2;ENST00000322602.5;ENST00000522858.1;ENST00000433795.1;ENST00000520313.1;ENST00000351797.4;ENST00000520667.1	1stExon;5'UTR;5'UTR;5'UTR;TSS1500;TSS1500;TSS1500;TSS1500;TSS1500	MFAP3;MFAP3;MFAP3;FAM114A2;MFAP3;MFAP3;MFAP3;MFAP3;MFAP3;FAM114A2;FAM114A2;FAM114A2;FAM114A2;FAM114A2;FAM114A2;FAM114A2;FAM114A2;FAM114A2;FAM114A2;MFAP3;MFAP3	ENST00000322602.5;ENST00000520899.1;ENST00000522782.1;ENST00000521031.1;ENST00000436816.1;ENST00000439768.2;ENST00000322602.5;ENST00000522177.1;ENST00000520899.1;ENST00000522858.1;ENST00000522634.1;ENST00000523705.1;ENST00000433795.1;ENST00000520313.1;ENST00000518900.1;ENST00000351797.4;ENST00000520667.1;ENST00000519808.1;ENST00000522395.1;ENST00000520327.1;ENST00000521527.1	1stExon;1stExon;5'UTR;TSS1500;5'UTR;5'UTR;5'UTR;5'UTR;5'UTR;TSS1500;TSS1500;TSS1500;TSS1500;TSS1500;TSS1500;TSS1500;TSS1500;TSS1500;TSS1500;5'UTR;5'UTR	chr5:153418640-153418875	3		NA		NA	NA	TRUE	NA	NA	lowMethylation
410	cg00244524	410	chr22	46646378	-	26639192	70682945	ACTCTAAACTTCAAAATAATCCACAAAACTAAATTCCATACTAAAAAACA	ACTCTAAACTTCGAAATAATCCGCGAAACTAAATTCCGTACTAAAAAACG	I	T	Red	NA	NA	NA	NA	NA	NA	chr22:46645764-46646957	Island	GCGCGGGATGTGGCTCTGAGCTTCGGGGTAGTCCGCGAGGCTGGGTTCCGTGCTGAGGGG[CG]TCGCGTCTGGCCGTGCGCTGCGGGAGCGCGCGGGCCTGGCCCGCTGTCCTGGCCGCTGCG	CGCCCCTCAGCACGGAACCCAGCCTCGCGGACTACCCCGAAGCTCAGAGC	C22orf40	NM_207327	TSS200				NA	22:45024433-45026018	22:46645615-46647376	Unclassified	C22orf40;C22orf40;C22orf40	ENST00000314567.3;ENST00000475605.1;ENST00000314567.3	1stExon;TSS200;5'UTR	C22orf40;C22orf40;C22orf40;C22orf40;C22orf40	ENST00000314567.3;ENST00000381037.4;ENST00000475605.1;ENST00000474256.1;ENST00000314567.3	1stExon;TSS200;TSS200;TSS200;5'UTR	chr22:46646365-46647035	3		NA		NA	NA	TRUE	NA	NA	lowMethylation
411	cg00244654	411	chr2	9983430	-	78685460	1778374	AAATAATCATCAAAACAAAACTTAATCAAACCACTCAACAATAAACATCA	AAATAATCGTCGAAACGAAACTTAATCAAACCACTCAACAATAAACGTCG	I	C	Grn	NA	NA	NA	NA	NA	NA	chr2:9983263-9983901	Island	CTGTCTTGGAATGAATGATCGTCGGAACGGAGCTTGATCAAACCACTCAGCAGTAGGCGT[CG]CCCACTTTCTTATTGGTTGGTTTTGGTTCTCAAGAGTAGGAAAGTTAGGTAGTCCGCGAG	GAATGATCGTCGGAACGGAGCTTGATCAAACCACTCAGCAGTAGGCGTCG	TAF1B	NM_005680	TSS200				NA	2:9900715-9901352	2:9983042-9984474	Promoter_Associated	TAF1B;TAF1B;TAF1B;TAF1B;TAF1B	ENST00000396242.3;ENST00000469895.1;ENST00000263663.4;ENST00000402170.1;ENST00000404869.3	TSS1500;TSS1500;TSS200;TSS200;TSS200	TAF1B;TAF1B;TAF1B;TAF1B;TAF1B;TAF1B;TAF1B;TAF1B;TAF1B;TAF1B	ENST00000497182.1;ENST00000396242.3;ENST00000434858.1;ENST00000416181.1;ENST00000469895.1;ENST00000480197.1;ENST00000490432.1;ENST00000263663.4;ENST00000402170.1;ENST00000404869.3	TSS1500;TSS1500;TSS1500;TSS1500;TSS1500;TSS1500;TSS1500;TSS200;TSS200;TSS200	chr2:9983305-9984215	3		NA		NA	NA	TRUE	NA	NA	lowMethylation
413	cg00245789	413	chr10	105128183	+	65633948	1809118	ATCAAAAACCACAAAACCAAAAACCAAAACAATCACCCAACTAAAAAACA	ATCGAAAACCGCAAAACCAAAAACCGAAACGATCACCCGACTAAAAAACG	I	C	Grn	NA	NA	NA	NA	NA	NA	chr10:105128002-105128463	Island	CAGTGGCGGGCTCCGGAGCCCCGGGAGAGGTGGACAGCGCCGGCGCTGAGGTGACCAGCG[CG]CTTCTCAGCCGGGTGACCGCCTCGGCCCCTGGCCCTGCGGCCCCCGACCCTCCGGGCACT	GTCGGGGGCCGCAGGGCCAGGGGCCGAGGCGGTCACCCGGCTGAGAAGCG	TAF5	NM_006951	1stExon				NA	10:105117605-105118559	10:105127053-105128737	Promoter_Associated	TAF5	ENST00000351396.4	1stExon	TAF5	ENST00000351396.4	1stExon	chr10:105127545-105128310	3		NA		NA	NA	TRUE	NA	NA	lowMethylation
414	cg00246366	414	chr16	4321381	-	67719872	43616532	ACTACCTCAAACAACAAAACACATAACTCCAACCCTAAAAAACCATTTCA	ACTACCTCGAACGACAAAACACGTAACTCCAACCCTAAAAAACCATTTCG	I	C	Grn	NA	NA	NA	NA	NA	NA	chr16:4321258-4321505	Island	ATCCCCGCCCAGACTGCCTCGGGCGGCAGAGCACGTGGCTCCAGCCCTGGGGAGCCATTT[CG]CTCCTGGAGCAGCGCGGCAGGAAAGGGGCCACAGGTCCCAAACTTGCGCACGCCGTAGAA	ACTGCCTCGGGCGGCAGAGCACGTGGCTCCAGCCCTGGGGAGCCATTTCG	TFAP4	NM_003223	Body				NA	16:4261301-4264177	16:4321199-4321483	Promoter_Associated				TFAP4	ENST00000575300.1	3'UTR	chr16:4321200-4321490	3		NA		NA	NA	TRUE	NA	NA	lowMethylation
415	cg00247489	415	chr1	207628182	+	84743252	NA	AAACAACCTCACRTAACTAACTAATACCTCATACAATAAATAAATTTCCC		II			NA	NA	NA	NA	NA	NA	chr1:207627531-207628280	Island	CCCCAGGATTCTGCAGGTGCTCATCGCTCTCTGGCCGGCGGTCAGCGCTACCGCTCGCCA[CG]GGAAACCTACCCACTGCATGAGGCACCAGCTAGCCACGTGAGGCTGTTTCTGTACACCCG	CGGGAAACCTACCCACTGCATGAGGCACCAGCTAGCCACGTGAGGCTGTT	CR2;CR2	NM_001006658;NM_001877	Body;Body			DMR	TRUE	1:205694164-205694903	1:207627408-207628211	Unclassified				CR2;CR2	ENST00000479186.1;ENST00000479186.1	1stExon;5'UTR	chr1:207627960-207628295	3		NA		NA	TRUE	TRUE	NA	NA	lowMethylation
417	cg00249181	417	chr19	45682354	+	21732102	NA	TTCTATAAACTAAATAATAATAAAAATTACTAAACCCCAAACTCTTCAAC		II			NA	NA	NA	NA	NA	NA	chr19:45681323-45683156	Island	ACTCCGGGAACTCGGGCCCCAGATCCTTGTTCGAGCTGGTCTTCAGTTTCCCCATCTGTA[CG]CTGAAGAGCCTGGGGTCCAGTAACCCCCATCATCACCCAGTTTACAGAAGAGGAAACTGA	CGCTGAAGAGCCTGGGGTCCAGTAACCCCCATCATCACCCAGTTTACAGA	BLOC1S3;TRAPPC6A	NM_212550;NM_024108	5'UTR;TSS1500				NA	19:50372947-50374959	19:45681142-45682416	Promoter_Associated	TRAPPC6A;BLOC1S3	ENST00000006275.3;ENST00000433642.1	TSS1500;5'UTR	TRAPPC6A;BLOC1S3	ENST00000006275.3;ENST00000433642.1	TSS1500;5'UTR	chr19:45681445-45682355	3		NA		NA	NA	TRUE	NA	NA	lowMethylation
418	cg00249632	418	chr4	1872469	+	12721593	55750279	AAAAAATCAAACACCACAACAAAACAAAACAAAACATCATACTCTTCCCA	AAAAAATCAAACGCCACGACGAAACAAAACAAAACGTCGTACTCTTCCCG	I	C	Grn	NA	NA	NA	NA	NA	NA	chr4:1872181-1873986	Island	CGCCCAGCTCCGGGTCGGACCCTCGCCCGGGGGACTCGTTCACGCCCTGCGGCCGTTAGG[CG]GGAAGAGCACGACGCCCTGCCCTGCCCCGTCGTGGCGTCTGACCCTCTCCGCCACGTCTG	CGGGAAGAGCACGACGCCCTGCCCTGCCCCGTCGTGGCGTCTGACCCTCT	WHSC1	NM_001042424	TSS1500				NA	4:1841819-1843859	4:1872216-1873255	Promoter_Associated	WHSC1;WHSC1	ENST00000508803.1;ENST00000514045.1	TSS1500;TSS1500	WHSC1;WHSC1;WHSC1;WHSC1	ENST00000508803.1;ENST00000507820.1;ENST00000508355.1;ENST00000514045.1	TSS1500;TSS1500;TSS1500;TSS1500	chr4:1871825-1872595	3		NA		NA	NA	TRUE	NA	NA	lowMethylation
420	cg00251250	420	chr1	234746546	+	4622305	63776900	CAAAACTAAAAACAACACTTAATATTCAAAAAAAACTAATCCAAACCACA	CGAAACTAAAAACGACACTTAATATTCGAAAAAAACTAATCCGAACCGCG	I	C	Grn	rs187879134	0.0101	NA	NA	NA	NA	chr1:234744276-234747024	Island	CGTGCACACGCCGCCAGCTGGCTCGCGCGTTTTCCACGGAGCCCTCTGGAGGGGAGGGAG[CG]CGGTTCGGACTAGCCTCTCCCGAACACCAAGTGCCGCTCTTAGCCCCGTCCAGCCCGCCC	CGCGGTTCGGACTAGCCTCTCCCGAACACCAAGTGCCGCTCTTAGCCCCG	IRF2BP2;IRF2BP2	NM_001077397;NM_182972	TSS1500;TSS1500	high-CpG:232813049-232813739	chr1:234746093-234746093		NA	1:232813049-232813765	1:234746291-234747343	Promoter_Associated	IRF2BP2	ENST00000366609.3	TSS1500	IRF2BP2	ENST00000366609.3	TSS1500	chr1:234746160-234746935	3		NA		NA	NA	TRUE	NA	NA	lowMethylation
421	cg00251705	421	chr11	57434686	+	96657503	NA	ATATCTCCCACATAAAAAAAACRCCCRAACTTAAAAAACCAATATAAAAC		II			NA	NA	NA	NA	NA	NA	chr11:57434542-57434788	Island	CGGCTCCAAGGCTGGCGCCTGCTCTTCTTCATCTCCCTCCCCGGCCCTTGGCAGGAGCCT[CG]CCCTACATTGGCTCTTCAAGTCCGGGCGTCCCCTTCATGTGGGAGACACAGCCCAGACCA	CGCCCTACATTGGCTCTTCAAGTCCGGGCGTCCCCTTCATGTGGGAGACA	ZDHHC5	NM_015457	TSS1500				NA	11:57191060-57191361			ZDHHC5;ZDHHC5;ZDHHC5	ENST00000527985.1;ENST00000287169.3;ENST00000527090.1	TSS1500;TSS1500;TSS1500	ZDHHC5;ZDHHC5;ZDHHC5;ZDHHC5;ZDHHC5	ENST00000527985.1;ENST00000287169.3;ENST00000528177.1;ENST00000524540.1;ENST00000527090.1	TSS1500;TSS1500;TSS1500;TSS1500;TSS1500	chr11:57434205-57435495	3		NA		NA	NA	TRUE	NA	NA	lowMethylation
422	cg00252332	422	chr13	73633178	-	77664307	4740258	ATCAAATATCAATAATCACAAAACAAATACATACACTCACAATTCTCTCA	GTCAAATATCAATAATCGCGAAACAAATACGTACGCTCGCGATTCTCTCG	I	C	Grn	NA	NA	NA	NA	NA	NA	chr13:73632860-73634370	Island	ATAGAGGCGGGCGTCAAGTGTCAGTAGTCGCGGGGCAGGTACGTGCGCTCGCGGTTCTCT[CG]CGGAGGTCGGCGGTGGCGGGAGCGGGCTCCGGAGAGCCTGAGAGCACGGTGGGGCGGGGC	GTCAAGTGTCAGTAGTCGCGGGGCAGGTACGTGCGCTCGCGGTTCTCTCG	KLF5;KLF5	NM_001730;NM_001730	5'UTR;1stExon	high-CpG:72531098-72531313			NA	13:72530763-72532203	13:73632741-73633348	Promoter_Associated	KLF5;KLF5;KLF5;KLF5;KLF5;KLF5	ENST00000377687.4;ENST00000377687.4;ENST00000545883.1;ENST00000545883.1;ENST00000539231.1;ENST00000477333.1	5'UTR;1stExon;5'UTR;1stExon;5'UTR;5'UTR	KLF5;KLF5;KLF5;KLF5;KLF5;KLF5	ENST00000377687.4;ENST00000377687.4;ENST00000545883.1;ENST00000545883.1;ENST00000539231.1;ENST00000477333.1	5'UTR;1stExon;5'UTR;1stExon;5'UTR;5'UTR		NA	chr13:73632467-73635441	6	chr13:73629700-73654156	6	NA	TRUE	NA	NA	lowMethylation
423	cg00252701	423	chr1	193091045	-	24681920	93669322	AAACTCCATACCCAACTAAAATCTAAAAAAAACACTTTTCCAAACAATCA	AAACTCCGTACCCAACTAAAATCTAAAAAAAACACTTTTCCAAACGATCG	I	C	Grn	NA	NA	NA	NA	NA	NA	chr1:193090728-193091224	Island	CAGCGAGTGAGTGGGCTCCGTGCCCAGCTGAAGTCTGGGAGGGGCACTTTTCCAGGCGGT[CG]CGGCTCCCCCTGGCGGCGGATGTGCCTCGCTGGAGGGGCGCAGTCAGGCGTTCTCCGCGG	GGGCTCCGTGCCCAGCTGAAGTCTGGGAGGGGCACTTTTCCAGGCGGTCG	CDC73	NM_024529	TSS200	high-CpG:191357552-191357962			NA	1:191357280-191358201	1:193090265-193092096	Promoter_Associated	CDC73;CDC73	ENST00000367435.3;ENST00000445394.2	TSS200;TSS200	CDC73;CDC73;CDC73	ENST00000482484.1;ENST00000367435.3;ENST00000445394.2	TSS1500;TSS200;TSS200	chr1:193090660-193091275	3		NA		NA	NA	TRUE	NA	NA	lowMethylation
424	cg00254480	424	chr22	32058214	+	98736287	99606329	ACTCATAACACCTTAAACATACACCCAACATATAAAAAAAACATAACACA	ACTCGTAACGCCTTAAACGTACGCCCAACGTATAAAAAAAACGTAACACG	I	C	Grn	NA	NA	NA	NA	NA	NA	chr22:32057922-32058323	Island	TGCAGTAATCCCAGACATCGGTGCCCCACGGACGTCGCCATCTTGTCTGCTCCTTCTCAG[CG]TGCCACGCCCCCTTCACACGCTGGGCGCACGCTTAAGGCGTCACGAGTCTCGAGTTCAGT	ACTCGTGACGCCTTAAGCGTGCGCCCAGCGTGTGAAGGGGGCGTGGCACG				high-CpG:30388166-30388235			NA	22:30387806-30388415	22:32057719-32058912	Promoter_Associated	PISD;PISD;PISD	ENST00000439502.2;ENST00000336566.4;ENST00000439502.2	1stExon;TSS200;5'UTR	PISD;PISD;PISD;PISD;PISD;PISD;PISD	ENST00000439502.2;ENST00000435900.1;ENST00000474017.1;ENST00000336566.4;ENST00000439502.2;ENST00000460723.1;ENST00000437808.1	1stExon;TSS200;TSS200;TSS200;5'UTR;TSS200;TSS200	chr22:32057800-32058675	3		NA		NA	NA	TRUE	NA	NA	lowMethylation
425	cg00254978	425	chr19	48111325	+	96692480	83716509	CTAACAAAACACAAATTCACACATTACCCTTAACAAACACTTAATAAACA	CTAACGAAACACGAATTCACGCGTTACCCTTAACGAACGCTTAATAAACG	I	C	Grn	NA	NA	NA	NA	NA	NA	chr19:48111351-48113685	N_Shore	CAGGTCCGGGGGCTCTGTGTCCCCACTGGGCCCCCAGCACTGCGCAGCGCACACAGTGGG[CG]CTCACCAAGCGCTCGCTAAGGGCAACGCGTGAATCCGTGTCCCGCCAGCAGGGCGTTTAC	CTGGCGGGACACGGATTCACGCGTTGCCCTTAGCGAGCGCTTGGTGAGCG	GLTSCR1	NM_015711	TSS200				NA	19:52803119-52803898	19:48110911-48111593	Promoter_Associated_Cell_type_specific	GLTSCR1	ENST00000396720.2	TSS200	GLTSCR1	ENST00000396720.2	TSS200	chr19:48111285-48111855	3		NA		NA	NA	NA	NA	NA	lowMethylation
427	cg00255853	427	chr6	33176439	-	97715456	60760927	CAACAACAAAAACACAAACAACTAAAACTAAATAAAAAACAATACCAACA	CGACGACGAAAACGCGAACGACTAAAACTAAATAAAAAACAATACCGACG	I	C	Grn	NA	NA	NA	NA	NA	NA	chr6:33175561-33176387	S_Shore	GGAGAGGCGCGGCGGCGGCGGGAGCGCGAACGGCTGGAGCTGGGTGAGGGGCAGTGCCGG[CG]CGGGGGCGGGAGCGGGGGCGGAGAGGGGCGCTTCTGGAGGGGCGGGGTCTACGCGAGGGG	CGGCGGCGGGAGCGCGAACGGCTGGAGCTGGGTGAGGGGCAGTGCCGGCG	RING1	NM_002931	5'UTR				NA	6:33283570-33284592	6:33175424-33176941	Promoter_Associated	RING1;RING1	ENST00000478431.1;ENST00000374656.4	TSS1500;5'UTR	RING1;RING1	ENST00000478431.1;ENST00000374656.4	TSS1500;5'UTR	chr6:33176405-33176810	3		NA		NA	NA	TRUE	NA	NA	lowMethylation
428	cg00255921	428	chr9	91933654	-	98602414	29786851	AAAACTAATCCAACAAACATAAATCAAATACTAATAACAACACAAAAACA	GAAACTAATCCAACGAACGTAAATCGAATACTAATAACGACACGAAAACG	I	C	Grn	NA	NA	NA	NA	NA	NA	chr9:91933284-91933907	Island	CCGGGCGGTGACGGGGCTGGTCCAGCGGGCGTGGGTCGGATGCTGGTGACGGCACGGGAG[CG]CCCTACCGGGTGGCCGCGATCTTCGCGCCCCGCCTCGGGTCCGCCTTGGGGTGGCGGTCA	GGGGCTGGTCCAGCGGGCGTGGGTCGGATGCTGGTGACGGCACGGGAGCG	SECISBP2;SECISBP2;SECISBP2;SECISBP2	NM_001282689;NM_001282690;NM_024077;NM_001282688	5'UTR;TSS200;Body;Body				NA	9:91122921-91123727	9:91932847-91934641	Unclassified	SECISBP2;SECISBP2	ENST00000339901.4;ENST00000534113.2	5'UTR;TSS200	SECISBP2;SECISBP2	ENST00000339901.4;ENST00000534113.2	5'UTR;TSS200	chr9:91933585-91934015	3		NA		NA	NA	NA	NA	NA	lowMethylation
430	cg00256785	430	chr12	133464357	-	1601318	57691866	AAACACATAAAAAACACTCAACCATCTTTAATCCTAACCAAACAACTTCA	AAACGCGTAAAAAACGCTCGACCATCTTTAATCCTAACCAAACGACTTCG	I	T	Red	NA	NA	NA	NA	NA	NA	chr12:133463807-133464858	Island	GCCCGCGAGAGTAGGCGCGTGGAGGGCGCTCGGCCATCTTTGATCCTGACCAGGCGACTT[CG]TCGCCTGCGGATCACGGAAGTGGCTGCGGTCGGCGCCATGTTATGTTGGGGCAGAAGGGA	AGGCGCGTGGAGGGCGCTCGGCCATCTTTGATCCTGACCAGGCGACTTCG	CHFR;CHFR;CHFR;CHFR;CHFR	NM_001161347;NM_001161345;NM_001161344;NM_001161346;NM_018223	TSS200;TSS200;TSS200;TSS200;TSS200			DMR	NA	12:131973767-131974931	12:133463273-133464970	Unclassified	CHFR;CHFR;CHFR;CHFR;RP11-46H11.12;RP11-46H11.5	ENST00000315585.7;ENST00000443047.2;ENST00000432561.2;ENST00000450056.2;ENST00000424075.2;ENST00000536932.1	TSS200;TSS200;TSS200;TSS200;TSS200;3'UTR	CHFR;CHFR;CHFR;CHFR;CHFR;RP11-46H11.12;CHFR;CHFR;CHFR;RP11-46H11.5;CHFR;CHFR;CHFR;CHFR	ENST00000536196.1;ENST00000315585.7;ENST00000443047.2;ENST00000432561.2;ENST00000450056.2;ENST00000424075.2;ENST00000537551.1;ENST00000540963.1;ENST00000535181.1;ENST00000536932.1;ENST00000542714.1;ENST00000541817.1;ENST00000540537.1;ENST00000499045.2	TSS200;TSS200;TSS200;TSS200;TSS200;TSS200;TSS1500;TSS1500;TSS1500;3'UTR;5'UTR;5'UTR;5'UTR;3'UTR	chr12:133464145-133464650	3		NA		NA	NA	TRUE	NA	NA	lowMethylation
431	cg00256923	431	chr3	59035723	+	65803200	35636227	AACACTACTCTTTCACAATTTAATTCTAAAATAAAACAACAACAAAAACA	GACGCTACTCTTTCGCGATTTAATTCTAAAATAAAACGACAACGAAAACG	I	C	Grn	NA	NA	NA	NA	NA	NA	chr3:59035406-59035944	Island	GACGGGGCGCCCAGTCGCGGAGCCACAGACAACCGCCCGCTGGCCTAGGAAAAGCGGGCG[CG]CTCCCGCTGCCGCCCCACCCCAGAATCAAACCGCGAAAGAGCAGCGCCGAGCGCCACCCG	GGCGCTGCTCTTTCGCGGTTTGATTCTGGGGTGGGGCGGCAGCGGGAGCG	C3orf67	NM_198463	TSS200	high-CpG:59010675-59010810			NA	3:59010447-59011034	3:59035167-59036236	Promoter_Associated	C3orf67;C3orf67;C3orf67;C3orf67;C3orf67;C3orf67;C3orf67	ENST00000472469.1;ENST00000394474.3;ENST00000295966.7;ENST00000491845.1;ENST00000394474.3;ENST00000472469.1;ENST00000295966.7	1stExon;1stExon;1stExon;TSS200;5'UTR;5'UTR;5'UTR	C3orf67;C3orf67;C3orf67;C3orf67;C3orf67;C3orf67;C3orf67;C3orf67;C3orf67;C3orf67;C3orf67	ENST00000472469.1;ENST00000468415.2;ENST00000471288.1;ENST00000468415.2;ENST00000471288.1;ENST00000295966.7;ENST00000479931.1;ENST00000491845.1;ENST00000394474.3;ENST00000472469.1;ENST00000295966.7	1stExon;1stExon;1stExon;5'UTR;5'UTR;1stExon;TSS1500;TSS200;5'UTR;5'UTR;5'UTR		NA	chr3:59035261-59036317	6	chr3:59034112-59036266	6	NA	NA	NA	NA	lowMethylation
432	cg00257542	432	chr18	43753531	-	1617894	NA	TACAAAACCTACAAAATACCCRAACAAAAACTTAAACAAATATTAATACC		II			NA	NA	NA	NA	NA	NA	chr18:43753303-43755104	Island	GGCGGTCGATCTGCAAGGCCTGCAAGGTGCCCGGACAGAAACTTGAGCAGATATTGGTGC[CG]CTGCCCGAGAAGAGCTCAGCCGAGTCTCCCCGAGCCCAGCTATCGGCATCCGCGAAAAAG	CGGCACCAATATCTGCTCAAGTTTCTGTCCGGGCACCTTGCAGGCCTTGC	C18orf25;C18orf25	NM_001008239;NM_145055	TSS1500;TSS1500	high-CpG:42007468-42007551			NA	18:42007302-42009102	18:43753309-43754214	Promoter_Associated	C18orf25	ENST00000282059.5	TSS1500	C18orf25	ENST00000282059.5	TSS1500	chr18:43753365-43753650	3		NA		NA	NA	TRUE	NA	NA	lowMethylation
433	cg00257786	433	chr1	173991688	+	75779376	25712281	AATACAAAAAAACAAACCAAACCAAAAAACCAATTCATCTACTCAAAACA	GATACGAAAAAACAAACCGAACCGAAAAACCGATTCATCTACTCAAAACG	I	T	Red	NA	NA	NA	NA	NA	NA	chr1:173990805-173991849	Island	CGGCCACCAACGCCCGGAGGGAGACCGGCGACGCTCTCCGCCGCGACCGAAAGTCTCACA[CG]CCCTGAGCAGATGAACCGGTCCCTCGGTCCGGTCTGCCCTCCCGCACCGGCGCCTTTGGG	CGCCCTGAGCAGATGAACCGGTCCCTCGGTCCGGTCTGCCCTCCCGCACC							NA	1:172257353-172258502	1:173990385-173992177	Promoter_Associated	RC3H1;RP11-160H22.3;RP11-160H22.3	ENST00000367696.2;ENST00000424181.1;ENST00000424181.1	TSS1500;1stExon;5'UTR	RC3H1;RP11-160H22.3;RP11-160H22.3	ENST00000367696.2;ENST00000424181.1;ENST00000424181.1	TSS1500;1stExon;5'UTR	chr1:173990680-173991755	3		NA		NA	NA	TRUE	NA	NA	lowMethylation
434	cg00259234	434	chr17	79844397	-	23604948	50601575	ATATATACCCACAAAAACCACTAATACAAAAAAAAATTTCTACAAACACA	ATATATACCCGCAAAAACCGCTAATACAAAAAAAAATTTCTACAAACACG	I	A	Red	NA	NA	NA	NA	NA	NA	chr17:79846204-79846486	N_Shore	GCTTAGCCTGGGATGTGTGCCCGCAGGAGCCGCTGGTGCAGGGAAAGGTTTCTGCAGACA[CG]GCATGCATTCCTGTCTGTCTCTCCACTACCACTGCCCACTGCCCTGGGCTTCCTTACATC	ATGTGTGCCCGCAGGAGCCGCTGGTGCAGGGAAAGGTTTCTGCAGACACG							NA										chr17:79844065-79844415	3		NA		NA	NA	TRUE	TRUE	NA	highMethylation
435	cg00259785	435	chr19	35263967	-	52617917	NA	ATCRCCAAAACCCCAAAAAAAATTTTACAAACRCTTATAAAAATAAAATC		II			NA	NA	NA	NA	NA	NA	chr19:35263648-35264275	Island	GACACAGGGCTGTCGCCAAGGCCCCAGGAAGGGTTTTGCAGACGCTTGTGGGGGTGGGAT[CG]CGGCTGACATAAAAGCGTGTAAGTGGGTCCTATCCTCCTCACTGTCCGTCTCTACTCGGT	TCGCCAAGGCCCCAGGAAGGGTTTTGCAGACGCTTGTGGGGGTGGGATCG	ZNF599;ZNF599	NM_001007248;NM_001007248	1stExon;5'UTR			DMR	NA	19:39955442-39956076	19:35263430-35264597	Unclassified	ZNF599;ZNF599;ZNF599;ZNF599	ENST00000379196.5;ENST00000379196.5;ENST00000329285.6;ENST00000329285.6	5'UTR;1stExon;1stExon;5'UTR	ZNF599;ZNF599;ZNF599;ZNF599	ENST00000379196.5;ENST00000379196.5;ENST00000329285.6;ENST00000329285.6	5'UTR;1stExon;1stExon;5'UTR	chr19:35263305-35264275	3		NA		NA	NA	TRUE	NA	NA	lowMethylation
436	cg00259887	436	chr8	110551965	-	40669128	9708959	AAAAAACTAAAAACAAATTTCCCAATAAAAAAACAACCATAACAACTACA	AAAAAACTAAAAACGAATTTCCCGATAAAAAAACGACCATAACAACTACG	I	C	Grn	NA	NA	NA	NA	NA	NA	chr8:110551736-110552643	Island	GCGGGGCTAGAGGAGGGGCTGGGGGCGGGTTTCCCGATGAAGGGGCGGCCATGGCAGCTG[CG]CAGAGGCAACGCAGGCTGCTACGGAGCGCGCGCCCGGCTTTGAATGAGCGGGGCTGGGAG	CGCAGCTGCCATGGCCGCCCCTTCATCGGGAAACCCGCCCCCAGCCCCTC	EBAG9;EBAG9;EBAG9	NM_004215;NM_198120;NM_198120	TSS1500;5'UTR;1stExon	high-CpG:110621092-110621287			NA	8:110620913-110621819	8:110551311-110553124	Promoter_Associated	EBAG9;EBAG9;EBAG9;EBAG9	ENST00000337573.5;ENST00000529502.1;ENST00000395785.2;ENST00000395785.2	TSS1500;TSS200;1stExon;5'UTR	EBAG9;EBAG9;EBAG9;EBAG9;EBAG9;EBAG9;EBAG9	ENST00000337573.5;ENST00000527709.1;ENST00000530629.1;ENST00000529502.1;ENST00000529931.1;ENST00000395785.2;ENST00000395785.2	TSS1500;TSS1500;TSS1500;TSS200;TSS200;1stExon;5'UTR	chr8:110551725-110552135	3		NA		NA	NA	TRUE	NA	NA	lowMethylation
437	cg00260437	437	chr9	115983735	+	90789852	11734955	TACAAAAAACTATAAAACTCCACCCCACTACAAACTAAAAAAACCTAACA	TACAAAAAACTATAAAACTCCGCCCCGCTACGAACTAAAAAAACCTAACG	I	T	Red	NA	NA	NA	NA	NA	NA	chr9:115983419-115984109	Island	CTCTGGAGAAGGTGGGGCAAAGGCAAATGAGAGGCTCGCGCGGGCACGAGCGCCGAGTGA[CG]TCAGGCCTCTCCAGCCCGCAGCGGGGCGGAGCTTCACAGCCCCTTGCAGGGATTGGTCGG	CGTCAGGCCTCTCCAGCCCGCAGCGGGGCGGAGCTTCACAGCCCCTTGCA	SLC31A1;FKBP15	NM_001859;NM_015258	TSS200;TSS200				NA	9:115023222-115024136	9:115982839-115984402	Promoter_Associated	FKBP15;SLC31A1;SLC31A1	ENST00000238256.3;ENST00000496650.1;ENST00000374210.5	TSS200;TSS200;TSS200	FKBP15;FKBP15;FKBP15;SLC31A1;SLC31A1	ENST00000462889.1;ENST00000446284.1;ENST00000238256.3;ENST00000496650.1;ENST00000374210.5	TSS200;TSS200;TSS200;TSS200;TSS200	chr9:115983225-115983855	3		NA		NA	NA	NA	NA	NA	lowMethylation
438	cg00260634	438	chr2	219847233	-	21741285	NA	ACAATAAAAATACRACTTCCACTAAAAAACACRTAACTTTCCAAATACAC		II			NA	NA	NA	NA	NA	NA	chr2:219848919-219850541	N_Shore	CGCGCTTTTGCACAATGGAAATGCGGCTTCCACTGAAGAGCACGTAGCTTTCCAGATGCA[CG]GTTTTGTGGAACTTGGGGGTTGGGGGGAAGGGGAAGCATTGCCTCCCCCCACGTGAGCGC	CAATGGAAATGCGGCTTCCACTGAAGAGCACGTAGCTTTCCAGATGCACG	FEV	NM_017521	Body			DMR	NA	2:219553900-219556120						FEV	ENST00000470119.1	3'UTR	chr2:219846545-219847270	3		NA		NA	NA	TRUE	NA	NA	lowMethylation
439	cg00260655	439	chr10	99094743	-	15762284	97602311	CATACTAAAACATAACACCTCAAAAAAAACTAAAATTAATTTCTCCCACA	CGTACTAAAACGTAACGCCTCGAAAAAAACTAAAATTAATTTCTCCCACG	I	C	Grn	NA	NA	NA	NA	NA	NA	chr10:99093406-99094955	Island	GGCCCAACGAGCCGTGCTGAAACGTGGCGCCTCGGAGGAGGCTGAGGTTGGTTTCTCCCA[CG]CACGGACACACCCACACCCACTCCGGGCCCGCCTCCTGGGCCGCGGCCTCCCTCCCCACG	CGTGCTGAAACGTGGCGCCTCGGAGGAGGCTGAGGTTGGTTTCTCCCACG	FRAT2	NM_012083	TSS1500				NA	10:99083285-99084906	10:99094493-99094924	Promoter_Associated	RP11-452K12.4;FRAT2	ENST00000445808.1;ENST00000371019.2	5'UTR;TSS1500	RP11-452K12.4;FRAT2	ENST00000445808.1;ENST00000371019.2	5'UTR;TSS1500	chr10:99093045-99095075	3		NA		NA	NA	TRUE	NA	NA	lowMethylation
440	cg00260857	440	chr15	76196158	-	92675936	40804863	TATTACAAAACAAAATACACCTCAAAATACAAACTCCAAACAAAAAAACA	TATTACGAAACGAAATACACCTCGAAATACGAACTCCAAACGAAAAAACG	I	C	Grn	NA	NA	NA	NA	NA	NA	chr15:76196103-76196950	Island	CAGTTCCGAGCGTATTACGGAACGGAGTACACCTCGGAGTACGGGCTCCAGACGAGGGAA[CG]CACCGGCGTTGCCACGCCCACCTTCCCCGTCCAGCCGGAAGTGGCGCGGACGCCTGCTCA	TATTACGGAACGGAGTACACCTCGGAGTACGGGCTCCAGACGAGGGAACG	FBXO22;FBXO22;FBXO22	NM_012170;NM_147188;NR_037623	TSS200;TSS200;TSS200				NA	15:73983159-73984005	15:76195924-76196801	Promoter_Associated_Cell_type_specific	FBXO22;FBXO22;FBXO22;FBXO22	ENST00000308275.3;ENST00000453211.2;ENST00000540507.1;ENST00000565131.1	TSS200;TSS200;TSS200;TSS200	FBXO22;FBXO22;FBXO22;FBXO22;FBXO22;FBXO22;FBXO22	ENST00000569054.1;ENST00000308275.3;ENST00000569749.1;ENST00000453211.2;ENST00000540507.1;ENST00000565131.1;ENST00000565036.1	TSS1500;TSS200;TSS200;TSS200;TSS200;TSS200;TSS200	chr15:76196025-76196375	3		NA		NA	NA	NA	NA	NA	lowMethylation
441	cg00260914	441	chr17	79875458	-	16606174	NA	TAAAACTACTTTAAAAACRAATTTTTCRCRATTACTAAAACTCATACTCC		II			NA	NA	NA	NA	NA	NA	chr17:79875425-79876124	Island	AGAAAAAACCTTAGAGCTGCTTTAAAGGCGAGTTTTTCGCGATTACTGGAGCTCATACTC[CG]TCCTGGGGTACGCCTCCGCCTCCCTCCCTACCGTGCTGATTCCCGCGCCTGTGTAGACGA	CGGAGTATGAGCTCCAGTAATCGCGAAAAACTCGCCTTTAAAGCAGCTCT	SIRT7	NM_016538	Body				NA	17:77468750-77469416	17:79875324-79876433	Promoter_Associated	SIRT7	ENST00000576004.1	5'UTR	SIRT7;SIRT7;SIRT7;SIRT7;SIRT7;SIRT7;SIRT7;SIRT7;SIRT7;SIRT7;SIRT7;SIRT7;SIRT7;SIRT7;SIRT7	ENST00000572350.1;ENST00000577065.1;ENST00000574495.1;ENST00000573367.1;ENST00000570367.1;ENST00000572671.1;ENST00000572902.1;ENST00000574992.1;ENST00000572976.1;ENST00000571213.1;ENST00000573576.1;ENST00000577065.1;ENST00000576004.1;ENST00000571832.1;ENST00000536038.1	3'UTR;3'UTR;3'UTR;3'UTR;3'UTR;3'UTR;5'UTR;TSS1500;TSS1500;3'UTR;3'UTR;1stExon;5'UTR;3'UTR;3'UTR	chr17:79875365-79875895	3		NA		NA	NA	TRUE	NA	NA	lowMethylation
442	cg00260919	442	chr13	45563807	-	52758186	NA	CTCATATCTATAACCAATATCCRCCACCRCRAATAACAAAAAACCTAATC		II			NA	NA	NA	NA	NA	NA	chr13:45563288-45564002	Island	TCGTGGATAGACTCATATCTGTGACCAGTGTCCGCCACCGCGGATGGCAAGAGACCTGAT[CG]GACCGGCCCTGCCGCCCGGCTTCAAGGCCCGCGGAACAGCGGAGGACGAAGAGCGGGACC	TCATATCTGTGACCAGTGTCCGCCACCGCGGATGGCAAGAGACCTGATCG	NUFIP1;KIAA1704	NM_012345;NM_018559	TSS200;1stExon				NA	13:44461289-44462076	13:45563026-45564853	Promoter_Associated	NUFIP1;KIAA1704;KIAA1704	ENST00000379161.4;ENST00000379151.4;ENST00000361121.2	TSS200;1stExon;1stExon	NUFIP1;KIAA1704;KIAA1704;KIAA1704;KIAA1704	ENST00000379161.4;ENST00000379151.4;ENST00000479068.1;ENST00000497558.1;ENST00000479068.1	TSS200;1stExon;1stExon;1stExon;5'UTR	chr13:45563480-45564035	3		NA		NA	NA	TRUE	NA	NA	lowMethylation
443	cg00261430	443	chr2	54950462	-	74602244	86776875	CAATCACAAAAAAACACCCACATAAACAAACAATCATCCTTAATAAACCA	CAATCACAAAAAAACGCCCGCGTAAACAAACAATCGTCCTTAATAAACCG	I	A	Red	NA	NA	NA	NA	NA	NA	chr2:54950394-54952488	Island	CAGCTCCCGCCTCAGTCACAAGGGAACGCCCGCGTGGGCAGGCAATCGTCCTTGGTGAGC[CG]GGATCTCCTCACCCCGAGAGCCGCAGGCTCCGCTGACGCCGGTACAGGTCTCGCTGCGAC	CGGCTCACCAAGGACGATTGCCTGCCCACGCGGGCGTTCCCTTGTGACTG							NA	2:54803821-54804779	2:54950308-54951656	Promoter_Associated	EML6	ENST00000356458.6	TSS1500	EML6;EML6;EML6	ENST00000491655.1;ENST00000356458.6;ENST00000496970.1	TSS1500;TSS1500;TSS200	chr2:54949740-54950855	3		NA		NA	NA	TRUE	NA	NA	lowMethylation
444	cg00261534	444	chr10	3826854	-	17615165	NA	ACCTTAACAAACAAAACAAATTAATCCCCATAACAAACTCCAACTATAAC		II			NA	NA	NA	NA	NA	NA	chr10:3826853-3828126	Island	AAAAAAAAAACACCTTGGCAGGCAGAGCAAGTTGGTCCCCATGACAAGCTCCAGCTGTGG[CG]TCTGGAGCGGGGACAGGCTCCGAACTCGTGCCAGGGGCTCGGCCGGGCTGTGCCGGGAGT	CGCCACAGCTGGAGCTTGTCATGGGGACCAACTTGCTCTGCCTGCCAAGG	KLF6;KLF6;KLF6;KLF6	NR_027653;NM_001160124;NM_001160125;NM_001300	Body;Body;Body;Body	high-CpG:3816807-3817601			NA	10:3816854-3818335						KLF6	ENST00000380946.3	3'UTR	chr10:3826740-3827795	3		NA		NA	NA	TRUE	NA	NA	lowMethylation
446	cg00262280	446	chr7	137687055	+	24763910	NA	CTCCAATCCATCACTTCCRAACCCAAACCCTCTATTAATCAACTATAAAC		II			NA	NA	NA	NA	NA	NA	chr7:137686291-137687056	Island	GAGTGTCTGTGACGTCACCGAGGAACTCCTCCTGCTTGAGCGCGGCCCGCTGTCTGCTGT[CG]CCTACAGCTGACCAATAGAGGGCTTGGGTCCGGAAGTGATGGACTGGAGGCTTGACTAAT	CGCCTACAGCTGACCAATAGAGGGCTTGGGTCCGGAAGTGATGGACTGGA	CREB3L2	NM_194071	TSS1500				NA	7:137336832-137337668	7:137685685-137688102	Promoter_Associated	CREB3L2;CREB3L2;AKR1D1;CREB3L2;CREB3L2;CREB3L2	ENST00000544877.1;ENST00000417785.2;ENST00000468877.1;ENST00000452463.1;ENST00000330387.6;ENST00000456390.1	TSS1500;TSS1500;TSS200;TSS1500;TSS1500;TSS1500	CREB3L2;CREB3L2;AKR1D1;CREB3L2;CREB3L2;CREB3L2	ENST00000544877.1;ENST00000417785.2;ENST00000297463.6;ENST00000452463.1;ENST00000330387.6;ENST00000456390.1	TSS1500;TSS1500;TSS200;TSS1500;TSS1500;TSS1500	chr7:137686785-137687215	3		NA		NA	NA	TRUE	NA	NA	lowMethylation
447	cg00263584	447	chr18	9913505	-	63780132	65804557	TTTTTTAACACAAACTAAACACACTCTAAAAACCAAAATTAACATCCACA	TTTTTTAACGCAAACTAAACGCGCTCTAAAAACCAAAATTAACGTCCGCG	I	A	Red	NA	NA	NA	NA	NA	NA	chr18:9913464-9915164	Island	TCAAGTTTTTTCTTTTTTAGCGCAAACTAGACGCGCTCTGAGAGCCAAAATTAGCGTCCG[CG]AACCCCACCCCATTGCCTCCAACAGACCTAGCTCTCCTTTCCACCCTCAAACAGCCGTTA	CGCGGACGCTAATTTTGGCTCTCAGAGCGCGTCTAGTTTGCGCTAAAAAA	VAPA;VAPA	NM_194434;NM_003574	TSS1500;TSS1500				NA	18:9903499-9905164	18:9913398-9913605	Promoter_Associated	VAPA	ENST00000340541.3	TSS1500	VAPA	ENST00000340541.3	TSS1500	chr18:9913505-9914075	3		NA		NA	NA	TRUE	NA	NA	lowMethylation
450	cg00266715	450	chr17	14204362	-	76681308	67733857	CAAAATTTTTAATAAATAAAACAACCCATCACTCTAAAAAACCAAAACCA	CGAAATTTTTAATAAATAAAACAACCCGTCACTCTAAAAAACCGAAACCG	I	C	Grn	NA	NA	NA	NA	NA	NA	chr17:14204168-14207702	Island	TTGCATGGCGTTCGGGGTTTTTGGTAGGTAGAGCAGCCCGTCACTCTGGAAGGCCGGGAC[CG]CCCACTCCACCTCGGTCCACAGCTCTCTTCCTGCGCAGTTCGCCTCTGCAGCCTCTGCGG	CGGGGTTTTTGGTAGGTAGAGCAGCCCGTCACTCTGGAAGGCCGGGACCG	HS3ST3B1	NM_006041	TSS200	high-CpG:14145051-14145406			NA	17:14144436-14148427			HS3ST3B1	ENST00000360954.2	TSS200	HS3ST3B1	ENST00000466596.1	TSS200	chr17:14204060-14204475	3		NA		NA	NA	TRUE	NA	NA	lowMethylation
452	cg00267422	452	chr19	42772781	-	61702566	NA	AAACCAAAAATACRAATAAATCRAAACCCTAAATCTAAAATACTCCTAAC		II			NA	NA	NA	NA	NA	NA	chr19:42772332-42773525	Island	CGGCGACGCCAGAGCCAGGAATACGGGTGAGTCGGGGCCCTGGGTCTAAGATACTCCTGG[CG]TCCAGTGAGACTCACGACGAACTGCCCTTTTCGACTTTTTCTCCTCGCCGGGTTTCTTTG	CGCCAGGAGTATCTTAGACCCAGGGCCCCGACTCACCCGTATTCCTGGCT	CIC	NM_001304815	5'UTR				NA	19:47464073-47465362	19:42772069-42773714	Promoter_Associated	CIC	ENST00000572681.1	5'UTR	CIC;CIC	ENST00000571942.1;ENST00000572681.1	TSS1500;5'UTR	chr19:42772780-42773475	3		NA		NA	NA	NA	NA	NA	lowMethylation
453	cg00267482	453	chr15	93447504	-	62681156	NA	ACAAACATACTACATTACACTATATACTCRCCAAACAACAAAAAATTACC		II			NA	NA	NA	NA	NA	NA	chr15:93447556-93447823	N_Shore	CCGCAGCGCTGACAGACATACTGCATTGCACTGTGTACTCGCCAAACAGCAGGAAGTTGC[CG]TGCCGAGTTCAAAGGCCGGCCGGCGCCGGCGCGGGGTGCTGATTGGCTGTGCGCGCGCCT	CGGCAACTTCCTGCTGTTTGGCGAGTACACAGTGCAATGCAGTATGTCTG	MIR3175;CHD2;CHD2	NR_036136;NM_001042572;NM_001271	TSS200;Body;Body				NA	15:91248349-91248827	15:93447124-93447937	Unclassified	CHD2	ENST00000536619.1	TSS200	CHD2;CHD2;CHD2	ENST00000536619.1;ENST00000556930.1;ENST00000309818.5	TSS200;5'UTR;5'UTR	chr15:93447360-93447815	3		NA		NA	NA	NA	NA	NA	lowMethylation
457	cg00269115	457	chr1	23695530	-	93705337	NA	CAATAAAACCTAACRATATCTTAACTTCRACRCTTTAACCCTATAAAAAC		II			NA	NA	NA	NA	NA	NA	chr1:23694690-23696050	Island	AGTGCGGTCGGCAGTAGAGCCTGGCGGTGTCTTGGCTTCGGCGCTTTAACCCTGTAGGGG[CG]TGCGACTGCGTCCTTCTCAAGGGGGCGCCCCTCGAGCGGCGGGCTGAGTGGCGTCCAGCG	CGCCCCTACAGGGTTAAAGCGCCGAAGCCAAGACACCGCCAGGCTCTACT	C1orf213;C1orf213;ZNF436;C1orf213;C1orf213;ZNF436	NM_001008896;NM_001008896;NM_001077195;NM_138479;NM_138479;NM_030634	5'UTR;1stExon;5'UTR;1stExon;5'UTR;TSS1500				NA	1:23566879-23568637	1:23694651-23696310	Promoter_Associated	C1orf213;ZNF436;ZNF436;ZNF436;Y_RNA;C1orf213;C1orf213;C1orf213;C1orf213	ENST00000437367.2;ENST00000314011.4;ENST00000374609.1;ENST00000374608.3;ENST00000364535.1;ENST00000458053.1;ENST00000454117.1;ENST00000335648.3;ENST00000518821.1	TSS1500;5'UTR;TSS1500;TSS1500;TSS1500;5'UTR;TSS200;TSS200;TSS200	C1orf213;ZNF436;ZNF436;ZNF436;Y_RNA;C1orf213;C1orf213;C1orf213;C1orf213	ENST00000437367.2;ENST00000314011.4;ENST00000374609.1;ENST00000374608.3;ENST00000364535.1;ENST00000458053.1;ENST00000454117.1;ENST00000335648.3;ENST00000518821.1	TSS1500;5'UTR;TSS1500;TSS1500;TSS1500;5'UTR;TSS200;TSS200;TSS200	chr1:23695120-23695815	3		NA		NA	TRUE	TRUE	NA	NA	lowMethylation
458	cg00269643	458	chr7	128784416	+	89797902	17641113	CATACATTAAAATCAACAAATACACACACCATATATTAAACAATACACCA	CATACATTAAAATCAACAAATACGCACACCGTATATTAAACAATACGCCG	I	A	Red	NA	NA	NA	NA	NA	NA	chr7:128784695-128785096	N_Shore	CCCTGATTTTATTGTCATCCCCCAGGGATTGTTTCTGTTCTCCCGCGTTCCCAGAGCTTT[CG]GCGCATTGCTCAACACACGGTGTGCGTACTTGTTGATTTTAATGTATGTGTGTTTGCATA	CGGCGCATTGCTCAACACACGGTGTGCGTACTTGTTGATTTTAATGTATG	TSPAN33	NM_178562	TSS1500				TRUE	7:128571635-128572319	7:128784016-128785719	Promoter_Associated	TSPAN33	ENST00000289407.4	TSS1500	TSPAN33	ENST00000289407.4	TSS1500	chr7:128784285-128784795	3		NA		NA	NA	TRUE	NA	NA	lowMethylation
459	cg00270594	459	chr10	70716161	-	60714170	15664182	AAAACCCCAAAATACAAAAAAAATACCCAAACTAAAATCATAAAAACACA	GAAACCCCGAAATACGAAAAAAATACCCGAACTAAAATCGTAAAAACGCG	I	C	Grn	NA	NA	NA	NA	NA	NA	chr10:70715938-70716494	Island	GCTGAATGGAGCGGAACCCCGGGGTGCGGGAGAAGTGCCCGGGCTGGGATCGTGGGAGCG[CG]CGGCGGATAACAGCGCGTCCAGACACCGGGCGTGGGTCTTGGCGGGCGGTCGCCCAGGAG	GGAACCCCGGGGTGCGGGAGAAGTGCCCGGGCTGGGATCGTGGGAGCGCG	DDX21	NM_004728	Body				NA	10:70385473-70386500	10:70715239-70716586	Promoter_Associated							chr10:70716025-70716535	3		NA		NA	NA	TRUE	NA	NA	lowMethylation
460	cg00271154	460	chr2	113033418	-	89616530	NA	CCATCTCTCTAACRTAATTATTAATAAACTAAAAAATCTATATCTATATC		II			NA	NA	NA	NA	NA	NA	chr2:113032793-113033496	Island	CAGTTAGAGCCCCATCTCTCTGGCGTGGTTGTTAATAGACTGGAAAGTCTGTGTCTGTGT[CG]CTCACTAGTAACCGTGAGTTTTTACCACTTCGTCACCTGTCGGCGGCGGCCGGGAGCAGG	CATCTCTCTGGCGTGGTTGTTAATAGACTGGAAAGTCTGTGTCTGTGTCG	ZC3H6;ZC3H6	NM_198581;NM_198581	5'UTR;1stExon				NA	2:112749265-112750428	2:113032516-113034413	Promoter_Associated	ZC3H6;ZC3H6;ZC3H6;ZC3H6;ZC3H6;ZC3H6	ENST00000409871.1;ENST00000409871.1;ENST00000343936.4;ENST00000343936.4;ENST00000542974.1;ENST00000542974.1	5'UTR;1stExon;5'UTR;1stExon;1stExon;5'UTR	ZC3H6;ZC3H6;ZC3H6;ZC3H6;ZC3H6;ZC3H6	ENST00000409871.1;ENST00000409871.1;ENST00000343936.4;ENST00000343936.4;ENST00000542974.1;ENST00000542974.1	5'UTR;1stExon;5'UTR;1stExon;1stExon;5'UTR	chr2:113033360-113034275	3		NA		NA	NA	TRUE	NA	NA	lowMethylation
461	cg00273383	461	chr9	140082961	+	57711127	81616376	ACAAATCTCAAAATCAATAAATACAAATAACAACAACAATTATAATAACA	ACGAATCTCGAAATCGATAAATACAAATAACGACGACAATTATAATAACG	I	A	Red	rs190485152	0.0137	NA	NA	NA	NA	chr9:140082465-140083853	Island	GCTCACGGTGTTCCAGGCCACTAACAACTCCTGTCCGGGCCGGGAGTCGCTGTCCCCCTC[CG]CCACCACAACTGCCGCCGCCATCTGCACCCACCGACTCCGAGATTCGCTCGGCGCGGCGC	CGCCACCACAACTGCCGCCGCCATCTGCACCCACCGACTCCGAGATTCGC	SSNA1;ANAPC2	NM_003731;NM_013366	TSS200;1stExon				NA	9:139202019-139203581	9:140082299-140084411	Promoter_Associated	ANAPC2;SSNA1;SSNA1	ENST00000323927.2;ENST00000322310.5;ENST00000459860.1	1stExon;TSS200;TSS200	ANAPC2;SSNA1;SSNA1;SSNA1;SSNA1	ENST00000323927.2;ENST00000322310.5;ENST00000459860.1;ENST00000463511.1;ENST00000464553.1	1stExon;TSS200;TSS200;TSS200;TSS200		NA	chr9:140081548-140085501	6	chr9:140082373-140087380	6	NA	NA	NA	NA	lowMethylation
462	cg00274365	462	chr16	1550495	-	82732307	59733156	CTAACACAACTCAAAAAACCAAAACTACAAAACAACCAAAATAATAAACA	CTAACGCAACTCGAAAAACCGAAACTACGAAACAACCGAAATAATAAACG	I	A	Red	NA	NA	NA	NA	NA	NA	chr16:1550144-1550829	Island	GTCCTCATCTGCCTGGCGCAACTCGGGGAGCCGGAACTGCGGGACAGCCGGGATGGTGAG[CG]GGTGGTTTGGGCTCCCCCCGGCCTCGGGCGCCCCGAGGTGCTCAGGGGGCCTGTCCGGTG	CTGGCGCAACTCGGGGAGCCGGAACTGCGGGACAGCCGGGATGGTGAGCG	TELO2	NM_016111	Body				NA	16:1488952-1491040	16:1550217-1551269	Gene_Associated_Cell_type_specific	TELO2;TELO2;TELO2	ENST00000437914.1;ENST00000564507.1;ENST00000437914.1	5'UTR;TSS1500;ExonBnd	TELO2;TELO2;TELO2;TELO2	ENST00000437914.1;ENST00000564507.1;ENST00000567423.1;ENST00000497339.2	5'UTR;TSS1500;TSS1500;ExonBnd		NA	chr16:1548712-1553264	6	chr16:1549028-1550690	4	NA	TRUE	NA	NA	highMethylation
463	cg00274587	463	chr6	33280900	+	44685534	NA	AATCCAAATCAACCRATAATCTCRCTTTATAAACTTAAACAAAACATTTC		II			NA	NA	NA	NA	NA	NA	chr6:33281112-33281827	N_Shore	TTGATTCATTCTAGCCAAACCACCTCTCTTAACAAAAAAAGGAAACTGAACCCCGATTGG[CG]AAATGTCTTGCTCAAGTCCATAAAGCGAGACCACCGGCTGATCTGGACCCTTAGAATCTA	GTCCAGATCAGCCGGTGGTCTCGCTTTATGGACTTGAGCAAGACATTTCG	TAPBP;TAPBP;TAPBP	NM_172209;NM_003190;NM_172208	Body;Body;Body				NA		6:33280273-33281280	Promoter_Associated_Cell_type_specific				TAPBP;TAPBP;TAPBP	ENST00000476333.1;ENST00000480730.1;ENST00000437116.2	3'UTR;3'UTR;3'UTR		NA	chr6:33279980-33283156	6	chr6:33279580-33283847	6	NA	TRUE	NA	NA	lowMethylation
464	cg00277329	464	chr1	109506264	-	44797831	NA	AATTTTCTTTTACTTTTCATCTACRAAACTCTTTCTACRAAAAAAATCTC		II			NA	NA	NA	NA	NA	NA	chr1:109505681-109506214	S_Shore	TTTTCGCCGCGGATTTTCTTTTACTTTTCATCTGCGGAACTCTTTCTGCGAAGGAAATCT[CG]CCTGGAACTCAAATATATACAACGGATAGGAAACCTATTTTCTTACTATTAATATATTTG	ATTTTCTTTTACTTTTCATCTGCGGAACTCTTTCTGCGAAGGAAATCTCG	CLCC1;CLCC1	NM_001048210;NM_015127	TSS200;TSS200				NA		1:109505511-109506410	Promoter_Associated	CLCC1;CLCC1;AKNAD1;CLCC1	ENST00000369976.1;ENST00000356970.2;ENST00000357393.4;ENST00000369971.2	TSS200;TSS200;TSS200;TSS200	CLCC1;CLCC1;AKNAD1;CLCC1	ENST00000369976.1;ENST00000356970.2;ENST00000357393.4;ENST00000415331.1	TSS200;TSS200;TSS200;TSS200		NA	chr1:109505255-109506395	6	chr1:109504581-109507425	6	NA	NA	NA	NA	lowMethylation
465	cg00278131	465	chr13	51483857	-	3798213	NA	CCTAACCCRCTAACTAAACCATAAAAAACCRCTAAATACAACCACAAAAC		II			NA	NA	NA	NA	NA	NA	chr13:51483747-51484591	Island	GCAGACCCAATCCTAGCCCGCTGGCTAGACCATGGAGGGCCGCTGGGTGCAGCCACAGAG[CG]CGGGGCCCCGGCGACCCCGCCCCGCTCCGCGTCACTCGGCGCCCTGCGGCGCGCGATGAG	CTAGCCCGCTGGCTAGACCATGGAGGGCCGCTGGGTGCAGCCACAGAGCG	RNASEH2B;RNASEH2B	NM_024570;NM_001142279	TSS200;TSS200				NA	13:50381725-50382768	13:51483661-51484119	Promoter_Associated	RNASEH2B;RNASEH2B;RNASEH2B;RNASEH2B-AS1	ENST00000422660.1;ENST00000336617.2;ENST00000336617.2;ENST00000454605.1	TSS200;5'UTR;1stExon;3'UTR	RNASEH2B;RNASEH2B;RNASEH2B;RNASEH2B;RNASEH2B;RNASEH2B-AS1	ENST00000422660.1;ENST00000494721.1;ENST00000459983.1;ENST00000539292.1;ENST00000539292.1;ENST00000454605.1	TSS200;TSS200;TSS200;5'UTR;1stExon;3'UTR	chr13:51483520-51484295	3		NA		NA	NA	TRUE	NA	NA	lowMethylation
467	cg00279708	467	chr17	1419124	-	21729193	NA	TCRACCTAAAATTTTAAACTTCATTTATTTACRATCTCCCCCTACTATCC		II			NA	NA	NA	NA	NA	NA	chr17:1419442-1420434	N_Shore	TTCCCAGGCACTCGGCCTGAGATTTTGAGCTTCATTTGTTTACGATCTCCCCCTGCTGTC[CG]ACAGAGGCTTAAGGAACAAAGACCTTTTACTCAGAGACTTCTTTTCCCAGACTCACTCTA	CGGACAGCAGGGGGAGATCGTAAACAAATGAAGCTCAAAATCTCAGGCCG	INPP5K;INPP5K;PITPNA-AS1;INPP5K	NM_130766;NM_001135642;NR_028514;NM_016532	5'UTR;5'UTR;TSS1500;Body				NA		17:1418501-1420594	Promoter_Associated	INPP5K;INPP5K;INPP5K;INPP5K;AC100748.2	ENST00000477910.1;ENST00000397335.3;ENST00000320345.6;ENST00000406424.4;ENST00000425081.2	3'UTR;5'UTR;5'UTR;5'UTR;TSS1500	INPP5K;INPP5K;INPP5K;INPP5K;INPP5K;INPP5K;AC100748.2;INPP5K	ENST00000477910.1;ENST00000498390.1;ENST00000449479.1;ENST00000397335.3;ENST00000320345.6;ENST00000406424.4;ENST00000425081.2;ENST00000571274.1	3'UTR;3'UTR;5'UTR;5'UTR;5'UTR;5'UTR;TSS1500;TSS200	chr17:1418745-1419235	3		NA		NA	NA	NA	NA	NA	lowMethylation
468	cg00280761	468	chr22	19132003	-	97759103	33766533	CCTAAAAAAAACTTAAAACAAAAAATAAACCCAAAAATCACCAACATCCA	CCTAAAAAAAACTTAAAACAAAAAATAAACCCAAAAATCGCCGACGTCCG	I	C	Grn	NA	NA	NA	NA	NA	NA	chr22:19131992-19132297	Island	CGAGAGAGGGAACCTGAGAGGAGCTTGAAGCAGAGGATGGGCCCAGAAGTCGCCGGCGTC[CG]CACCGAGGTCGTACCTCGATATACTCTTCCTCGTCCAGGACCCGCTGCTTGCTCGTCGCA	CGGACGCCGGCGACTTCTGGGCCCATCCTCTGCTTCAAGCTCCTCTCAGG	DGCR14	NM_022719	Body			RDMR	NA	22:17511573-17512433	22:19131421-19132653	Promoter_Associated				DGCR14;DGCR14;DGCR14;DGCR14	ENST00000472073.1;ENST00000469466.1;ENST00000472073.1;ENST00000469466.1	3'UTR;3'UTR;1stExon;1stExon	chr22:19131825-19132070	3		NA		NA	NA	TRUE	NA	NA	lowMethylation
469	cg00283284	469	chr5	6378638	+	68608146	1770297	TCTATCCAAACAAAAACAAAAAACAAAAACATAAAACCACACCTACAACA	TCTATCCGAACGAAAACAAAAAACGAAAACGTAAAACCACGCCTACGACG	I	C	Grn	NA	NA	NA	NA	NA	NA	chr5:6378291-6378846	Island	GGTCAAACTTCTCCGCCATCGCCTCGGCCCGTCCCCGACCCACACAGCCTCAACCAGCAG[CG]CCGCAGGCGTGGCCCTACGCTCCCGCTTCCTGCTTCCGTCCGGACAGATACGACTTCCGT	CGCCGCAGGCGTGGCCCTACGCTCCCGCTTCCTGCTTCCGTCCGGACAGA	MED10;MED10	NM_032286;NM_032286	1stExon;5'UTR	high-CpG:6431611-6431706			NA	5:6431215-6431846	5:6377958-6379232	Promoter_Associated	MED10;MED10	ENST00000255764.3;ENST00000255764.3	1stExon;5'UTR	MED10;MED10;MED10;MED10	ENST00000504058.1;ENST00000504058.1;ENST00000255764.3;ENST00000255764.3	3'UTR;1stExon;1stExon;5'UTR	chr5:6378580-6378895	3		NA		NA	NA	TRUE	NA	NA	lowMethylation
473	cg00285026	473	chr16	21169867	-	44684970	94726436	AATAAAAACAAACACACTTTACAAAACCTTAAACACCAAACCTTAACACA	AATAAAAACGAACGCGCTTTACAAAACCTTAAACGCCGAACCTTAACGCG	I	C	Grn	rs1862267	0.463008	NA	NA	NA	NA	chr16:21169810-21170278	Island	GCTCCGAAAGCCAGTGGGAGCGAGCGCGCTTTGCAAAGCCTTGGGCGCCGGGCCTTGGCG[CG]CCTTTGCCGGATCCTTCCGGCCACGGGCGGGGCGAGCCCAGAGGAGAAGAGCCGAGGGGC	CGCGCCAAGGCCCGGCGCCCAAGGCTTTGCAAAGCGCGCTCGCTCCCACT	TMEM159;DNAH3	NM_020422;NM_017539	TSS200;Body				NA	16:21077328-21078504	16:21167980-21171253	Promoter_Associated	TMEM159;TMEM159;TMEM159;TMEM159;TMEM159;TMEM159;TMEM159	ENST00000233047.4;ENST00000233047.4;ENST00000572258.1;ENST00000574092.1;ENST00000261388.3;ENST00000451578.2;ENST00000572599.1	1stExon;5'UTR;TSS200;TSS200;TSS200;TSS200;TSS200	TMEM159;TMEM159;TMEM159;TMEM159;TMEM159;TMEM159;TMEM159;TMEM159	ENST00000573487.1;ENST00000573487.1;ENST00000572258.1;ENST00000574092.1;ENST00000261388.3;ENST00000451578.2;ENST00000572599.1;ENST00000577162.1	1stExon;5'UTR;TSS200;TSS200;TSS200;TSS200;TSS200;TSS200	chr16:21169780-21170035	3		NA		NA	NA	TRUE	NA	NA	lowMethylation
478	cg00288584	478	chr8	92053063	-	57807176	79695409	AAATTACAACCTCAACAAAATAATAACTACTACTACTACCTCTACTACCA	AAATTACGACCTCGACGAAATAATAACTACTACTACTACCTCTACTACCG	I	C	Grn	NA	NA	NA	NA	NA	NA		OpenSea	GAGGCCGAGCCGGGGTTGCGGCCTCGGCGGAGTGGTGGCTACTGCTGCTGCCTCTGCTGC[CG]CTGCTGCCGCTGCAGCTGCTGCTGCTGCCGCCTCCGGGAGGGCCCGGGATGTGTCACAAG	CGGCAGCAGAGGCAGCAGCAGTAGCCACCACTCCGCCGAGGCCGCAACCC	TMEM55A;TMEM55A	NM_018710;NM_018710	1stExon;5'UTR	high-CpG:92122219-92122276			TRUE	8:92122124-92122286	8:92052366-92053701	Promoter_Associated	TMEM55A;TMEM55A	ENST00000285419.3;ENST00000285419.3	1stExon;5'UTR	TMEM55A;TMEM55A;TMEM55A;TMEM55A;TMEM55A;TMEM55A;TMEM55A;TMEM55A	ENST00000520709.1;ENST00000518869.1;ENST00000285419.3;ENST00000520709.1;ENST00000518869.1;ENST00000285419.3;ENST00000518359.1;ENST00000520014.1	1stExon;1stExon;1stExon;5'UTR;5'UTR;5'UTR;TSS200;TSS200	chr8:92052705-92053290	3		NA		NA	NA	TRUE	NA	NA	lowMethylation
479	cg00290605	479	chr22	32366707	+	29603296	85720124	ACTACAAATAAAACATCAACAAAAACTCCAACATCCCCTTTCCCAAAACA	ACTACAAATAAAACGTCGACAAAAACTCCAACATCCCCTTTCCCGAAACG	I	C	Grn	rs142363736	0.0101	NA	NA	NA	NA	chr22:32366492-32367061	Island	CGAACGGGGGAGGAGGAAGAGGCTCCGGGGGAGAGCCAAGGAGGCGGGGAAGAGGAGCGG[CG]TCCCGGGAAAGGGGATGCTGGAGCTCCTGCCGACGCTCCACCTGTAGCCCCGCCCTTGAC	GCTACAGGTGGAGCGTCGGCAGGAGCTCCAGCATCCCCTTTCCCGGGACG							NA	22:30696266-30697041	22:32365803-32367399	Unclassified	CTA-342B11.2;CTA-342B11.2	ENST00000416995.1;ENST00000436395.1	TSS200;TSS200	CTA-342B11.2;CTA-342B11.2	ENST00000416995.1;ENST00000436395.1	TSS200;TSS200	chr22:32366420-32367135	3		NA		NA	NA	TRUE	NA	NA	lowMethylation
480	cg00291424	480	chr9	92762136	-	41615590	NA	CAATCAAAAACCTAAAATCACAAAAACCTCAAAACTCCTTCCTATAAATC		II			NA	NA	NA	NA	NA	NA		OpenSea	TAGCCACTTTCCAGTCAAGGGCCTGGGGTCACAGAAACCTCAGGGCTCCTTCCTGTAAGT[CG]GGGTGGTTCTCAGCAGCAAGCTTTCACTTTCCATGCCTGGCTGGGACAGCTGGGTATTGA	AGTCAAGGGCCTGGGGTCACAGAAACCTCAGGGCTCCTTCCTGTAAGTCG					chr9:92762010-92762010		NA		9:92761795-92762400	Unclassified_Cell_type_specific							chr9:92761825-92762770	3		NA		NA	NA	NA	NA	NA	lowMethylation
481	cg00292664	481	chr10	71078354	-	71805185	1600405	CATAAAAACCCACATCAACTCCCTACATAAAAAACATACAAAATAATACA	CGTAAAAACCCGCATCGACTCCCTACGTAAAAAACGTACAAAATAATACG	I	A	Red	NA	NA	NA	NA	NA	NA	chr10:71077946-71079377	Island	GGCGCCGCCACGCGTGAAGGCCCGCATCGGCTCCCTACGTGGGGGACGTGCAGGATGATG[CG]GGGTCGGGGGGGATTTCGCTGCGTCGCCCGCCCCCTTTCCGGCGCAGGAGGGAGCGGCCG	CGTGAAGGCCCGCATCGGCTCCCTACGTGGGGGACGTGCAGGATGATGCG	HK1;HK1;HK1;HK1;HK1	NM_033500;NM_000188;NM_033498;NM_033497;NM_033496	Body;TSS1500;Body;Body;Body				NA	10:70747953-70749383	10:71078254-71078777	Promoter_Associated	HK1;HK1	ENST00000359426.6;ENST00000405407.2	TSS1500;TSS1500	HK1;HK1;HK1;HK1;HK1;HK1;HK1	ENST00000359426.6;ENST00000405407.2;ENST00000493591.1;ENST00000464803.1;ENST00000483077.1;ENST00000476368.1;ENST00000483054.1	TSS1500;TSS1500;TSS1500;5'UTR;5'UTR;5'UTR;5'UTR	chr10:71077360-71078355	3		NA		NA	NA	TRUE	NA	NA	lowMethylation
482	cg00292857	482	chr8	125486958	-	14724293	81697442	CATCTCTAACACTAAATTATAACACTAAATTATAACACAAACAATAAACA	CGTCTCTAACGCTAAATTATAACGCTAAATTATAACGCAAACAATAAACG	I	C	Grn	NA	NA	NA	NA	NA	NA	chr8:125486521-125487622	Island	CGACATGGGGAGCGTCTCTAGCGCTGGATTATGACGCTGGATTATGACGCAGGCAGTGGG[CG]CGGACTCTGCGGTTCGCTTGACTGACGGCGCAGCCTCCGGGCCTAGCCACAGCAGCAACG	CGCCCACTGCCTGCGTCATAATCCAGCGTCATAATCCAGCGCTAGAGACG	RNF139	NM_007218	TSS200	high-CpG:125556130-125556380			NA	8:125555917-125557178	8:125486424-125488912	Promoter_Associated	RNF139;RP11-383J24.5	ENST00000303545.3;ENST00000499418.2	TSS200;TSS200	RNF139;RP11-383J24.5;RP11-383J24.5;RP11-383J24.5	ENST00000303545.3;ENST00000519861.1;ENST00000499418.2;ENST00000530778.1	TSS200;TSS1500;TSS200;TSS200	chr8:125486745-125487135	3		NA		NA	NA	TRUE	NA	NA	lowMethylation
483	cg00293631	483	chr22	28315337	+	84742422	71754948	CTCATATACCCAAAATAAAACACAAAACTAAACAAAACTAAACCCCCTCA	CTCGTATACCCGAAATAAAACACGAAACTAAACGAAACTAAACCCCCTCG	I	C	Grn	NA	NA	NA	NA	NA	NA	chr22:28314588-28315958	Island	CGAGCCACCATCGCGCCTGCGTGCTTACACCCTTCCGCCGCGACCAGTCGCGTCAGCGCG[CG]AGGGGGCCTAGCTCCGCCCAGTTTCGTGCCCCACCCCGGGCACACGAGGCCTCCACTGCG	CTCGTGTGCCCGGGGTGGGGCACGAAACTGGGCGGAGCTAGGCCCCCTCG	LOC284900;PITPNB;LOC284900	NR_026962;NM_012399;NR_026963	TSS200;TSS200;TSS200				NA	22:26644402-26645929	22:28314334-28316233	Promoter_Associated	PITPNB;PITPNB;PITPNB	ENST00000320996.10;ENST00000335272.5;ENST00000455418.3	TSS200;TSS200;TSS1500	TTC28-AS1;TTC28-AS1;TTC28-AS1;PITPNB;TTC28-AS1;TTC28-AS1;TTC28-AS1;TTC28-AS1;PITPNB;PITPNB;PITPNB;PITPNB;TTC28-AS1;TTC28-AS1;TTC28-AS1;TTC28-AS1;TTC28-AS1;PITPNB;PITPNB	ENST00000430853.1;ENST00000424161.1;ENST00000419253.1;ENST00000436663.1;ENST00000454741.1;ENST00000453632.1;ENST00000436996.1;ENST00000454996.1;ENST00000471825.1;ENST00000320996.10;ENST00000460566.1;ENST00000335272.5;ENST00000437713.1;ENST00000428858.1;ENST00000417381.1;ENST00000452612.1;ENST00000425112.1;ENST00000455418.3;ENST00000415296.1	TSS200;TSS200;TSS200;TSS200;TSS200;TSS200;TSS200;TSS200;TSS200;TSS200;TSS200;TSS200;TSS200;TSS200;TSS200;TSS200;TSS200;TSS1500;5'UTR	chr22:28315240-28316015	3		NA		NA	NA	TRUE	NA	NA	lowMethylation
484	cg00294572	484	chr6	26285232	-	7649884	NA	AAACAAAAAACAATAACTTTAAATACTTTATACCCAAATCCTAAACATAC		II			NA	NA	NA	NA	NA	NA	chr6:26285423-26285940	N_Shore	CAACTTCCCTCAAGCAGAAAACAGTGGCTTTAAGTACTTTATGCCCAAATCCTAAACATG[CG]AGATTAAGCACGAGTAATTAAACGTTACCTGCAAATCTACACATGTGCACAGTAACTACT	CGCATGTTTAGGATTTGGGCATAAAGTACTTAAAGCCACTGTTTTCTGCT							NA				HIST1H4H	ENST00000289352.1	3'UTR	HIST1H4H	ENST00000289352.1	3'UTR		NA	chr6:26284412-26286861	6	chr6:26282625-26287351	6	NA	TRUE	NA	NA	lowMethylation
485	cg00295421	485	chr1	67395919	-	17664270	37674533	CAACCCAACCAAAACACCACAAAAAAACAAAATAAAATATAATAAACACA	CAACCCAACCGAAACGCCGCGAAAAAACGAAATAAAATATAATAAACGCG	I	C	Grn	NA	NA	NA	NA	NA	NA	chr1:67395683-67396483	Island	TTCCCTCCAGTCCAGCCCAGCCGGGGCGCCGCGAGGGGGCGGAGTGGGGTGTGGTGGGCG[CG]CTCGGGCGGCTCCTGCGCGTTCCCGCCGAGGCAGTGGCGGCGGGAGCGGCAGAGACGGCA	CGCGCCCACCACACCCCACTCCGCCCCCTCGCGGCGCCCCGGCTGGGCTG	MIER1;MIER1;MIER1;MIER1;MIER1;MIER1;MIER1;MIER1;MIER1;MIER1;MIER1	NM_001077701;NM_001077704;NM_001146112;NM_001146113;NM_001077700;NM_001077703;NM_001278215;NM_001146110;NM_020948;NM_001077702;NM_001146111	TSS200;TSS200;5'UTR;5'UTR;Body;Body;Body;Body;Body;Body;Body	high-CpG:67168470-67168640			NA	1:67168272-67169090	1:67395244-67396814	Promoter_Associated	MIER1;MIER1	ENST00000401042.3;ENST00000355977.6	TSS200;5'UTR	MIER1;MIER1	ENST00000401042.3;ENST00000355977.6	TSS200;5'UTR	chr1:67395520-67396795	3		NA		NA	NA	NA	NA	NA	lowMethylation
486	cg00295448	486	chr5	140044129	-	92618124	NA	AACTATCRCTTAACTTAATCTTAAATTTCACCAAACCACRAAAAACTAAC		II			NA	NA	NA	NA	NA	NA	chr5:140044194-140044716	N_Shore	CTGACAGCCCAGGCTGTCGCTTGACTTGATCTTGGGTTTCACCAAGCCACGAAGGACTAG[CG]TCCCTCTCTCCTATCCCAAGGGCATTAAGCCTGTCTGGATGAAGTAGGAGAGGAAAGATT	CGCTAGTCCTTCGTGGCTTGGTGAAACCCAAGATCAAGTCAAGCGACAGC	WDR55	NM_017706	TSS1500	high-CpG:140024279-140024672			NA	5:140024227-140024917	5:140043974-140044806	Promoter_Associated	WDR55	ENST00000358337.5	TSS200	WDR55;WDR55	ENST00000506393.1;ENST00000358337.5	TSS1500;TSS200	chr5:140043885-140044935	3		NA		NA	NA	TRUE	NA	NA	lowMethylation
487	cg00296279	487	chr10	126432988	-	46662520	9785330	TATACAATACACACAACCACCAATAAACAAAAAATAAAAAACTCACAACA	TATACAATACGCGCAACCGCCGATAAACGAAAAATAAAAAACTCGCGACG	I	C	Grn	NA	NA	NA	NA	NA	NA	chr10:126431314-126433285	Island	GCGGCAGGCGAGTGTGCAGTGCGCGCAGCCGCCGATGGGCGGGGAGTGAGGGACTCGCGG[CG]CGCCGCCGGCGGGGCTAGAGGGCGTCCTGCGGGCTCAGCCGCGCGCCGCTCGCCGCGCTC	TGTGCAGTGCGCGCAGCCGCCGATGGGCGGGGAGTGAGGGACTCGCGGCG	FAM53B	NM_014661	TSS200				NA	10:126422460-126423265	10:126432777-126433083	Promoter_Associated	FAM53B;FAM53B;FAM53B;RP11-12J10.3	ENST00000392754.3;ENST00000337318.3;ENST00000280780.6;ENST00000494792.1	TSS1500;TSS1500;TSS200;3'UTR	FAM53B;FAM53B;FAM53B;RP11-12J10.3	ENST00000392754.3;ENST00000337318.3;ENST00000280780.6;ENST00000494792.1	TSS1500;TSS1500;TSS200;3'UTR	chr10:126430625-126433575	3		NA		NA	NA	TRUE	NA	NA	lowMethylation
488	cg00296938	488	chr3	49044463	+	30646280	99772362	AAATCAATACACAATAAATAACATAAATATAAAAACTACACCATATCACA	AAATCAATACACAATAAATAACATAAATATAAAAACTACGCCGTATCGCG	I	A	Red	NA	NA	NA	NA	NA	NA	chr3:49044132-49045576	Island	TGTCCTTCTGTCCTGCTGCAGACTAAAGGTCTGGCCAATGTCTTGCCCCACCCCGCCAGC[CG]CGATACGGCGCAGTTCCTATATTCATGTTATTTATTGTGTACTGACTCCATCTGCCCCGT	GAGTCAGTACACAATAAATAACATGAATATAGGAACTGCGCCGTATCGCG	P4HTM;WDR6;P4HTM	NM_177938;NM_018031;NM_177939	3'UTR;TSS200;3'UTR				NA	3:49019151-49020573			WDR6;WDR6;WDR6;WDR6;WDR6;P4HTM;P4HTM	ENST00000489684.1;ENST00000354294.5;ENST00000415265.2;ENST00000448293.1;ENST00000395474.3;ENST00000343546.4;ENST00000383729.4	TSS1500;TSS1500;TSS1500;TSS1500;TSS200;3'UTR;3'UTR	P4HTM;WDR6;WDR6;WDR6;WDR6;WDR6;WDR6;WDR6;WDR6;WDR6;WDR6;WDR6;WDR6;P4HTM;P4HTM;P4HTM;P4HTM	ENST00000491739.1;ENST00000429900.2;ENST00000462064.1;ENST00000473238.2;ENST00000415265.2;ENST00000452875.1;ENST00000420783.3;ENST00000472878.1;ENST00000419837.1;ENST00000461687.1;ENST00000489427.1;ENST00000491365.1;ENST00000395474.3;ENST00000343546.4;ENST00000383729.4;ENST00000472301.1;ENST00000484115.1	5'UTR;TSS1500;TSS1500;TSS1500;TSS1500;TSS1500;TSS1500;TSS1500;TSS1500;TSS1500;TSS1500;TSS1500;TSS200;3'UTR;3'UTR;5'UTR;5'UTR	chr3:49043545-49044475	3		NA		NA	NA	TRUE	NA	NA	lowMethylation
489	cg00298153	489	chr21	45553170	-	31610177	31610879	ACACCAAAATTAAAACAAATAACCATTTAAAAAAATATAAACCCTAAACA	ACGCCGAAATTAAAACGAATAACCATTTAAAAAAATATAAACCCTAAACG	I	C	Grn	NA	NA	NA	NA	NA	NA	chr21:45553021-45554037	Island	GCGTGGGTCCTGACGCCGAGATTAAGACGAGTGGCCATTTAGGAGGATGTGGACCCTGGA[CG]CTCGTGGTGAGTTAAGGATGAGACGGAGGTAAGGTAAGAAGCGCCGGACTGAGCCGCCCC	ACGCCGAGATTAAGACGAGTGGCCATTTAGGAGGATGTGGACCCTGGACG	C21orf33;C21orf33	NM_004649;NM_198155	TSS1500;TSS1500				NA	21:44377466-44378465	21:45552897-45554068	Promoter_Associated	C21orf33;C21orf33;C21orf33;C21orf33	ENST00000291577.6;ENST00000427803.2;ENST00000493883.1;ENST00000348499.5	TSS1500;TSS1500;TSS1500;TSS1500	C21orf33;C21orf33;C21orf33;C21orf33;C21orf33;C21orf33;C21orf33;C21orf33;C21orf33	ENST00000291577.6;ENST00000495007.1;ENST00000427803.2;ENST00000493883.1;ENST00000480786.1;ENST00000348499.5;ENST00000389690.3;ENST00000449622.1;ENST00000547976.1	TSS1500;TSS1500;TSS1500;TSS1500;TSS1500;TSS1500;TSS1500;TSS1500;TSS1500	chr21:45552925-45553215	3		NA		NA	NA	TRUE	NA	NA	lowMethylation
490	cg00298675	490	chr2	73612788	+	69633211	74603290	ACCCAACAAAAACACCTTAAAACAAAAATTTACTACAAACAACATTACCA	ACCCGACGAAAACGCCTTAAAACGAAAATTTACTACAAACGACGTTACCG	I	C	Grn	NA	NA	NA	NA	NA	NA	chr2:73612655-73613661	Island	CCGGTTTATTGTGAGCTTACAGTACAGTTCGCAAGGTCCCGGCCGGTGACGGCGGCGAGG[CG]GCAACGTCGCCTGTAGCAAACCTCCGCCCTAAGGCGTTCCCGCCGGGCCTCGCGCGGCGT	GCCCGGCGGGAACGCCTTAGGGCGGAGGTTTGCTACAGGCGACGTTGCCG	ALMS1	NM_015120	TSS200				NA	2:73466164-73467302	2:73612219-73614091	Promoter_Associated	ALMS1	ENST00000377715.1	TSS200	ALMS1	ENST00000377715.1	TSS200	chr2:73612740-73613895	3		NA		NA	NA	TRUE	NA	NA	lowMethylation
491	cg00299052	491	chr11	125462660	+	70661990	NA	RTTAACTAACTCCAAACCAATAAAACRCTTCTAAAAAACRATAAAATCTC		II			NA	NA	NA	NA	NA	NA	chr11:125462323-125462884	Island	TGACCAATTAAAAACTTGAATCGCGGCCCGGTTTACGCCTCCGGATTTGACAGACAGTTC[CG]AGACCCTATCGCTCTCCAGAAGCGTCCTATTGGCCTGGAGCCAGCCAACGGGGGAGCGGT	TTGGCTGGCTCCAGGCCAATAGGACGCTTCTGGAGAGCGATAGGGTCTCG	STT3A	NM_152713	TSS200				NA	11:124967534-124968417	11:125461641-125463043	Promoter_Associated	RP11-791J7.2;RP11-791J7.2;STT3A;STT3A;STT3A	ENST00000530526.1;ENST00000532714.1;ENST00000392708.3;ENST00000529196.1;ENST00000531491.1	TSS200;TSS200;TSS200;TSS200;TSS200	STT3A;STT3A;RP11-791J7.2;RP11-791J7.2;STT3A;STT3A;STT3A;STT3A	ENST00000525652.1;ENST00000527606.1;ENST00000530526.1;ENST00000532714.1;ENST00000392708.3;ENST00000534472.1;ENST00000529196.1;ENST00000531491.1	TSS1500;5'UTR;TSS200;TSS200;TSS200;TSS200;TSS200;TSS200	chr11:125462380-125462795	3		NA		NA	NA	TRUE	NA	NA	lowMethylation
493	cg00300750	493	chr8	99956467	+	60672857	NA	ACTAAATCTTAAAAACACAAATTTACTCRAAATTTCCCTATTATAAAAAC		II			NA	NA	NA	NA	NA	NA	chr8:99956558-99957023	N_Shore	GAAGAAAGGGGGTGGGTATTGTGTTTGTGTGTGAGTTTTGAACTGAGTCACCTACGGCTG[CG]TCTCTATAACAGGGAAACCTCGAGCAAACCTGTGCCTTTAAGACTCAGTTGCTATCCAAA	CTGAGTCTTAAAGGCACAGGTTTGCTCGAGGTTTCCCTGTTATAGAGACG	OSR2;OSR2	NM_053001;NM_001142462	TSS200;TSS200				NA	8:100025637-100026402	8:99956376-99956753	Unclassified	OSR2;OSR2;OSR2;OSR2	ENST00000523368.1;ENST00000435298.2;ENST00000522510.1;ENST00000520791.1	TSS1500;TSS1500;TSS1500;TSS200	OSR2;OSR2;OSR2;OSR2;STK3;OSR2;OSR2	ENST00000523368.1;ENST00000520722.1;ENST00000521044.1;ENST00000435298.2;ENST00000519420.1;ENST00000457907.2;ENST00000520791.1	TSS1500;TSS1500;TSS1500;TSS1500;TSS1500;TSS1500;TSS200	chr8:99956380-99956695	3		NA		NA	NA	TRUE	NA	NA	lowMethylation
494	cg00301172	494	chr19	40971832	+	85690227	NA	ACTATATAAAAACRTAACCTTCTATAACCCCRCCTTCCAATCTAAATAAC		II			NA	NA	NA	NA	NA	NA	chr19:40971476-40973393	Island	GGATGGGCGGGGCAGGCGTCAGCTTGCATTCGCTCACCGTCCAGCACCGCCCTCTCTGCG[CG]CCACTTAGACTGGAAGGCGGGGCCACAGAAGGCCACGCCTCCACATAGCAACAAATAGAG	CTATGTGGAGGCGTGGCCTTCTGTGGCCCCGCCTTCCAGTCTAAGTGGCG	SPTBN4;BLVRB	NM_020971;NM_000713	TSS1500;TSS200				NA	19:45663317-45665371	19:40971502-40972381	Promoter_Associated	SPTBN4;SPTBN4;BLVRB	ENST00000428507.2;ENST00000344104.3;ENST00000263368.3	TSS1500;TSS1500;TSS200	SPTBN4;SPTBN4;BLVRB	ENST00000428507.2;ENST00000344104.3;ENST00000263368.3	TSS1500;TSS1500;TSS200	chr19:40971605-40972035	3		NA		NA	NA	TRUE	NA	NA	lowMethylation
495	cg00301601	495	chr21	30397148	-	9639359	39732572	TAAATTCTAATCCCACTACCTAACAATCATCACTCACCTAACTTTCTACA	TAAATTCTAATCCCACTACCTAACAATCGTCGCTCGCCTAACTTTCTACG	I	C	Grn	NA	NA	NA	NA	NA	NA	chr21:30396848-30397410	Island	TGTCGCCGTGGGTGAGTTCTGGTCCCACTGCCTGGCAGTCGTCGCTCGCCTGGCTTTCTG[CG]CTGGGAGAGCTCCTGTTTTCCGCCCCAACTTCGTTCTCTTCTTGAAGGCCGCTCTCCTTA	TGAGTTCTGGTCCCACTGCCTGGCAGTCGTCGCTCGCCTGGCTTTCTGCG	USP16;USP16;USP16	NM_006447;NM_001001992;NM_001032410	5'UTR;5'UTR;5'UTR				NA	21:29318634-29319323	21:30396468-30397866	Promoter_Associated	USP16;USP16	ENST00000399975.3;ENST00000334352.4	5'UTR;5'UTR	USP16;USP16;USP16;USP16	ENST00000399975.3;ENST00000334352.4;ENST00000399973.1;ENST00000474835.1	5'UTR;5'UTR;5'UTR;5'UTR	chr21:30396765-30397395	3		NA		NA	NA	TRUE	NA	NA	lowMethylation
497	cg00303672	497	chr20	31171386	+	95629178	2750197	AACACTACTAAACTTTAAACTTTCCATCACCAAAACCCTCCATTAATACA	AACGCTACTAAACTTTAAACTTTCCGTCGCCGAAACCCTCCATTAATACG	I	T	Red	NA	NA	NA	NA	NA	NA	chr20:31170740-31173640	Island	GGGGAGGGAGCAAGGAGGGCGGGGGGAGGCCGGCGCGGCCCGACCGGGCCGGGGGCGGAA[CG]CACTAATGGAGGGTCTCGGCGACGGAAAGTTCAAAGCTCAGCAGCGCCCCGGGAGCGGCC	CGCACTAATGGAGGGTCTCGGCGACGGAAAGTTCAAAGCTCAGCAGCGCC							NA	20:30634483-30637185			RP11-410N8.1	ENST00000457213.1	5'UTR	C20orf112;RP11-410N8.1	ENST00000485364.1;ENST00000457213.1	3'UTR;5'UTR	chr20:31170825-31171395	3		NA		NA	NA	TRUE	NA	NA	lowMethylation
498	cg00304072	498	chr15	49338551	+	38698177	24612143	AAAAATCCAAAACCCAATCTAAACCCAAACAAAAAACCATAAAAAAAACA	GAAAATCCGAAACCCAATCTAAACCCGAACGAAAAACCATAAAAAAAACG	I	A	Red	NA	NA	NA	NA	NA	NA	chr15:49338363-49338771	Island	GTCCATGGTGCCTGCAGCCGCAACGGGCCCGCGCTAGTCGGTGTAAACAGCGCCTCGGGC[CG]CTTTCTCCATGGCCCCCCGCTCGGGTCCAGACTGGGTTCCGGACCTCCGCCCCTATCTGG	GGAGGTCCGGAACCCAGTCTGGACCCGAGCGGGGGGCCATGGAGAAAGCG	SECISBP2L;SECISBP2L	NM_014701;NM_014701	1stExon;5'UTR	high-CpG:47125827-47126069			NA	15:47125394-47126106	15:49337520-49339420	Promoter_Associated	SECISBP2L;SECISBP2L;SECISBP2L;SECISBP2L	ENST00000261847.3;ENST00000559471.1;ENST00000261847.3;ENST00000559471.1	1stExon;1stExon;5'UTR;5'UTR	SECISBP2L;SECISBP2L;SECISBP2L;SECISBP2L;SECISBP2L;SECISBP2L;SECISBP2L;SECISBP2L;SECISBP2L	ENST00000261847.3;ENST00000380927.2;ENST00000559424.1;ENST00000559471.1;ENST00000261847.3;ENST00000559424.1;ENST00000559471.1;ENST00000380927.2;ENST00000557923.1	1stExon;1stExon;1stExon;1stExon;5'UTR;5'UTR;5'UTR;5'UTR;3'UTR	chr15:49337925-49338935	3		NA		NA	NA	TRUE	NA	NA	lowMethylation
499	cg00304673	499	chr4	187112763	-	67658238	2795541	ATTTTCCAATCTTTCACTTTCAACTAAAACATAAAAACCACAATACTACA	GTTTTCCGATCTTTCGCTTTCGACTAAAACGTAAAAACCGCGATACTACG	I	T	Red	NA	NA	NA	NA	NA	NA	chr4:187111939-187113286	Island	GGCCCGGAAACCGTTTTCCGGTCTTTCGCTTTCGGCTGGGGCGTGGAGGCCGCGGTGCTG[CG]TAGGCCGGGCCGGGCGCAGGAACAGCCCCGTGGCGCCCTCTCTGGCCGCCGCCCGGGCGG	CGCAGCACCGCGGCCTCCACGCCCCAGCCGAAAGCGAAAGACCGGAAAAC	CYP4V2;CYP4V2	NM_207352;NM_207352	1stExon;5'UTR	high-CpG:187349417-187349999			NA	4:187348835-187350635	4:187112541-187113124	Promoter_Associated	CYP4V2;CYP4V2;CYP4V2	ENST00000274118.7;ENST00000378802.4;ENST00000378802.4	TSS1500;5'UTR;1stExon	CYP4V2;CYP4V2;CYP4V2	ENST00000274118.7;ENST00000378802.4;ENST00000378802.4	TSS1500;5'UTR;1stExon	chr4:187111640-187113730	3		NA		NA	NA	TRUE	NA	NA	lowMethylation
500	cg00305046	500	chr9	104161045	-	94686339	NA	TACACRCTAAAAAATATAATCCAATAACTATTACTAACRACRTCTAAACC		II			NA	NA	NA	NA	NA	NA	chr9:104160853-104161528	Island	CCCTCGCCCTTTGCACGCTGGGAAATGTAGTCCAGTAGCTGTTGCTGGCGGCGTCTGGAC[CG]CGGCGCTCTTTCCGAGCATGACGGGAGTTGTAGTTGAGGGGGCCTCGGGAAGAATCTGGG	GCACGCTGGGAAATGTAGTCCAGTAGCTGTTGCTGGCGGCGTCTGGACCG	MRPL50;ZNF189;ZNF189;ZNF189;ZNF189;ZNF189;ZNF189	NM_019051;NM_003452;NM_001278240;NM_001278232;NM_001278231;NM_197977;NR_103480	TSS200;TSS200;TSS200;TSS200;TSS200;TSS200;TSS200				NA	9:103200466-103201332	9:104160043-104161621	Promoter_Associated	ZNF189;MRPL50;MRPL50;ZNF189	ENST00000339664.2;ENST00000539624.1;ENST00000374865.4;ENST00000374861.3	TSS1500;TSS200;TSS200;TSS200	ZNF189;MRPL50;MRPL50;ZNF189	ENST00000259395.4;ENST00000539624.1;ENST00000374865.4;ENST00000374861.3	TSS1500;TSS200;TSS200;TSS200	chr9:104160845-104161235	3		NA		NA	NA	NA	NA	NA	lowMethylation
501	cg00305374	501	chr1	95007543	-	77810459	24692920	AAAACTCCAAAACCCTACAAAAAATAACTCACCCCAATAATTCAACCACA	AAAACTCCGAAACCCTACAAAAAATAACTCACCCCAATAATTCAACCGCG	I	C	Grn	NA	NA	NA	NA	NA	NA	chr1:95006837-95008051	Island	TCCTCCCGGTAGGAAACTCCGGGACCCTGCAAGGGATGACTCACCCCAGTGATTCAACCG[CG]CCACCGAGCGCGGAGCTGCCCTGGAGGACGCAGGCGGGTCTAGTTGCCCGGGTCCCCCAA	CGCGGTTGAATCACTGGGGTGAGTCATCCCTTGCAGGGTCCCGGAGTTTC	F3	NM_001993	TSS200				NA	1:94779317-94780594	1:95007081-95007689	Unclassified	F3;F3;F3	ENST00000334047.7;ENST00000370207.4;ENST00000480356.1	TSS200;TSS1500;TSS1500	F3;F3;F3	ENST00000334047.7;ENST00000370207.4;ENST00000480356.1	TSS200;TSS1500;TSS1500	chr1:95006480-95007690	3		NA		NA	NA	TRUE	NA	NA	lowMethylation
502	cg00306298	502	chr2	99225662	+	94755488	NA	AAACTCCRATCCCTAATATTTTACATCCRAAATAATTCAACAAAAAAAAC		II			NA	NA	NA	NA	NA	NA	chr2:99224681-99225322	S_Shore	GCCGGGCAGTGGCCGGCGTTCCCCGGAGCTCGGACCGGTTGGATTGGACTCCGACGCTAC[CG]CTCCCTCTGCTGAACTATTCCGGATGTAAAACACTAGGGATCGGAGTTTTTCTTGGTTTT	CGCTCCCTCTGCTGAACTATTCCGGATGTAAAACACTAGGGATCGGAGTT	C2orf64;UNC50	NM_001008215;NM_014044	TSS1500;5'UTR				NA	2:98591941-98592095			UNC50;UNC50;UNC50;COA5;COA5;COA5;UNC50	ENST00000409975.1;ENST00000357765.2;ENST00000409975.1;ENST00000328709.3;ENST00000483527.1;ENST00000409997.1;ENST00000409347.1	5'UTR;5'UTR;1stExon;TSS1500;TSS1500;TSS1500;5'UTR	UNC50;UNC50;UNC50;COA5;COA5;COA5;UNC50	ENST00000409975.1;ENST00000357765.2;ENST00000409975.1;ENST00000328709.3;ENST00000483527.1;ENST00000409997.1;ENST00000409347.1	5'UTR;5'UTR;1stExon;TSS1500;TSS1500;TSS1500;5'UTR	chr2:99225500-99226235	3		NA		NA	NA	TRUE	NA	NA	lowMethylation
503	cg00306350	503	chr8	11142685	+	43722286	NA	ATTTCAACTTAATAAATCCTAATTCTAAACCACAAAAAACTCATCTTACC		II			NA	NA	NA	NA	NA	NA	chr8:11141894-11142686	Island	TTGTGGGCGCCCCGGGAAATACTTCCTGGCGTTTTCCGCGCAGCCTGCCGCCCAGCTAGC[CG]GCAAGATGAGCCCTCTGTGGCCTAGAATCAGGATTTACCAAGCTGAAACCCGTCCAGATG	TTTCAGCTTGGTAAATCCTGATTCTAGGCCACAGAGGGCTCATCTTGCCG	MTMR9	NM_015458	Body				NA	8:11178739-11180203	8:11141343-11143185	Promoter_Associated	MTMR9;MTMR9	ENST00000526292.1;ENST00000526292.1	1stExon;5'UTR	MTMR9;MTMR9	ENST00000526292.1;ENST00000526292.1	1stExon;5'UTR	chr8:11141825-11142950	3		NA		NA	NA	TRUE	NA	NA	lowMethylation
504	cg00306532	504	chr1	2323029	-	65779105	1799213	CAAAAATTCTCTTAACAACCAACAACACCCACTTCCATTAATCTTTATCA	CGAAAATTCTCTTAACGACCAACAACGCCCGCTTCCATTAATCTTTATCG	I	C	Grn	NA	NA	rs190057877	0.0124	NA	NA	chr1:2322481-2323764	Island	CCATCTTGCCGCCGAGGGTTCTCTTAGCGACCAGCAACGCCCGCTTCCATTGGTCTTTGT[CG]CAAGGGGGGGTGTGGCCACGGGCCTAGTCCCTGAGCCCGCGCAATCTCTGGAGCGAAGCT	CGAGGGTTCTCTTAGCGACCAGCAACGCCCGCTTCCATTGGTCTTTGTCG	MORN1;RER1	NM_024848;NM_007033	TSS200;TSS200				NA	1:2312342-2313681	1:2322428-2324421	Promoter_Associated	RER1;RER1;RER1;RER1;MORN1;MORN1;MORN1;MORN1	ENST00000378518.1;ENST00000434662.2;ENST00000378513.3;ENST00000378512.1;ENST00000378525.2;ENST00000378531.3;ENST00000378525.2;ENST00000378531.3	TSS1500;TSS1500;TSS1500;TSS1500;1stExon;1stExon;5'UTR;5'UTR	RER1;RER1;RER1;RER1;RER1;MORN1;MORN1;MORN1;MORN1	ENST00000378518.1;ENST00000434662.2;ENST00000378513.3;ENST00000493207.1;ENST00000378512.1;ENST00000378525.2;ENST00000378531.3;ENST00000378525.2;ENST00000378531.3	TSS1500;TSS1500;TSS1500;TSS1500;TSS1500;1stExon;1stExon;5'UTR;5'UTR	chr1:2322945-2323315	3		NA		NA	NA	TRUE	NA	NA	lowMethylation
506	cg00308133	506	chr19	1401118	+	15636833	52725904	AAACTACAAATAAAAACACACAAAAACATTCACAAAAAATACAACAAACA	AAACTACAAATAAAAACACACGAAAACGTTCACGAAAAATACGACAAACG	I	T	Red	NA	NA	NA	NA	NA	NA	chr19:1401092-1401784	Island	CACTCCCCCTGGAGAGGAAGTTTCTGGTACTTAGGCGGTGCCTAACGTGTGCGGGCCCCA[CG]CCTGCCGCACTCCCCGTGAACGCCTCCGTGTGCCCCCACCTGCAGCCCCACTTCCCAGGC	CGCCTGCCGCACTCCCCGTGAACGCCTCCGTGTGCCCCCACCTGCAGCCC	GAMT;GAMT	NM_000156;NM_138924	Body;Body				NA	19:1351821-1352784	19:1400521-1401973	Unclassified_Cell_type_specific							chr19:1400720-1401215	3		NA		NA	TRUE	TRUE	NA	NA	lowMethylation
507	cg00308650	507	chr12	7060112	+	99774451	NA	ACTATCATCRAATAAATCCTACTAAATACCRAACRCTATACTATAATAAC		II			NA	NA	NA	NA	NA	NA		OpenSea	TAAAGATAGCCCCTGTTTCATAGGGCTGTGGTGAGAAACCAATCAGACAAGGCATGTGAA[CG]CCATTATAGCACAGCGCCCGGCATCCAGCAGGACTCACTCGATGACAGTTGTCACCGCCA	CGCCATTATAGCACAGCGCCCGGCATCCAGCAGGACTCACTCGATGACAG	PTPN6;PTPN6;PTPN6	NM_002831;NM_080549;NM_080548	TSS1500;TSS1500;Body				NA				PTPN6;PTPN6;PTPN6;PTPN6	ENST00000318974.9;ENST00000456013.1;ENST00000545153.1;ENST00000536521.1	TSS1500;TSS1500;TSS1500;TSS1500	PTPN6;PTPN6;PTPN6;PTPN6;PTPN6;PTPN6;PTPN6;PTPN6;PTPN6;PTPN6;PTPN6;PTPN6;PTPN6;PTPN6;PTPN6	ENST00000544354.1;ENST00000538715.1;ENST00000318974.9;ENST00000456013.1;ENST00000543744.1;ENST00000540740.1;ENST00000545153.1;ENST00000536521.1;ENST00000542462.1;ENST00000542277.1;ENST00000536013.1;ENST00000539365.1;ENST00000543120.1;ENST00000534900.1;ENST00000538318.1	5'UTR;TSS1500;TSS1500;TSS1500;TSS1500;TSS1500;TSS1500;TSS1500;TSS1500;TSS1500;TSS1500;TSS1500;5'UTR;5'UTR;5'UTR	chr12:7060020-7060275	3		NA		NA	NA	NA	NA	NA	lowMethylation
508	cg00308659	508	chr16	84871952	+	83780938	10602849	AAAATCACATTAATAAAAACCAATCACAACACTAACTAAAACAACAAACA	AAAATCGCATTAATAAAAACCGATCACAACGCTAACTAAAACAACGAACG	I	C	Grn	NA	NA	NA	NA	NA	NA		OpenSea	GTTTAGCTTCTGTGGGCCTCAGTTTCCGCATCTGTAAAATGGAGAGAGTCGTGTGTGCTG[CG]TTCGCTGCTCCAGCCAGCGCTGTGACCGGCTCCTACTAATGCGACTTCTCCCACCACCCT	GAAGTCGCATTAGTAGGAGCCGGTCACAGCGCTGGCTGGAGCAGCGAACG	CRISPLD2	NM_031476	5'UTR				TRUE	16:83429442-83429497			CRISPLD2;CRISPLD2;CRISPLD2;CRISPLD2;CRISPLD2	ENST00000262424.5;ENST00000567845.1;ENST00000566431.1;ENST00000564567.1;ENST00000569090.1	5'UTR;5'UTR;5'UTR;5'UTR;5'UTR	CRISPLD2;CRISPLD2;CRISPLD2;CRISPLD2;CRISPLD2;CRISPLD2;CRISPLD2;CRISPLD2	ENST00000262424.5;ENST00000566151.1;ENST00000567845.1;ENST00000566431.1;ENST00000565561.1;ENST00000564567.1;ENST00000569090.1;ENST00000569262.1	5'UTR;5'UTR;5'UTR;5'UTR;5'UTR;5'UTR;5'UTR;5'UTR		NA	chr16:84871268-84872492	6	chr16:84871176-84871993	6	NA	TRUE	NA	NA	highMethylation
509	cg00309106	509	chr6	31865663	-	79748365	NA	AACTACAAAAAAAAATTCCTATCATTCCTAACCTCAATTCTACAAAAACC		II			NA	NA	NA	NA	NA	NA	chr6:31864897-31865419	S_Shore	CCTAAGCTGGGAGCTGCAAGGGAGAATTCCTGTCATTCCTGGCCTCAGTTCTGCAGGGAC[CG]AGGGCGAGACACGCCTGGGCCCAGGTGTGGCGTCTCTGTCCCCATCTGGTTTTAGGTAAC	CGGTCCCTGCAGAACTGAGGCCAGGAATGACAGGAATTCTCCCTTGCAGC	EHMT2;EHMT2	NM_025256;NM_006709	TSS200;TSS200				NA	6:31972902-31974052	6:31864638-31866513	Promoter_Associated	EHMT2;EHMT2;EHMT2;C2;C2;C2;C2;EHMT2;EHMT2	ENST00000480912.1;ENST00000395728.3;ENST00000375528.4;ENST00000469372.1;ENST00000432397.2;ENST00000469372.1;ENST00000432397.2;ENST00000375530.4;ENST00000375537.4	TSS1500;TSS1500;TSS1500;1stExon;1stExon;5'UTR;5'UTR;TSS1500;TSS1500	EHMT2;EHMT2;EHMT2;EHMT2;C2;C2;C2;C2;C2;C2;EHMT2;EHMT2	ENST00000480912.1;ENST00000395728.3;ENST00000375528.4;ENST00000465429.1;ENST00000469372.1;ENST00000497706.1;ENST00000432397.2;ENST00000469372.1;ENST00000497706.1;ENST00000432397.2;ENST00000375530.4;ENST00000375537.4	TSS1500;TSS1500;TSS1500;TSS200;1stExon;1stExon;1stExon;5'UTR;5'UTR;5'UTR;TSS1500;TSS1500	chr6:31865385-31866815	3		NA		NA	NA	TRUE	NA	NA	lowMethylation
510	cg00309178	510	chr1	242011396	-	80663907	48713878	CATATAACAATAAACCACTATCTACCCAACAAAACAAAAAACTCAAAACA	CGTATAACAATAAACCGCTATCTACCCAACGAAACGAAAAACTCAAAACG	I	C	Grn	NA	NA	NA	NA	NA	NA	chr1:242011151-242011744	Island	AGCGGCTGCAGTCGTATGGCAGTGAGCCGCTGTCTACCCAGCGAGACGGAGAGCTCAGGA[CG]CAACCCTATGAGTTGGAAGCCGCAGGAGGCGGAACCGGGTTGCGGGATACGCGTTGACGT	CGTATGGCAGTGAGCCGCTGTCTACCCAGCGAGACGGAGAGCTCAGGACG	EXO1;EXO1;EXO1	NM_006027;NM_130398;NM_003686	TSS1500;TSS200;TSS1500				NA	1:240077724-240078573	1:242010427-242011983	Promoter_Associated	EXO1;EXO1;EXO1;EXO1	ENST00000348581.5;ENST00000518483.1;ENST00000493702.1;ENST00000366548.3	TSS1500;TSS1500;TSS1500;TSS200	EXO1;EXO1;EXO1;EXO1;EXO1;EXO1;EXO1;EXO1;EXO1;EXO1	ENST00000366547.3;ENST00000518483.1;ENST00000437497.1;ENST00000450748.1;ENST00000493702.1;ENST00000519225.1;ENST00000519225.1;ENST00000366548.3;ENST00000423131.1;ENST00000523590.1	TSS1500;TSS1500;TSS1500;TSS1500;TSS1500;1stExon;5'UTR;TSS200;TSS200;TSS200	chr1:242011085-242011575	3		NA		NA	NA	TRUE	NA	NA	lowMethylation
512	cg00311046	512	chr10	7830420	-	45778293	NA	CRAAAACTACAAAAAACRACTCTAAAATCRAACAAAATATACRCAAAACC		II			NA	NA	NA	NA	NA	NA	chr10:7829588-7830517	Island	GCGCCGGGTAGCGGGGGCTGCAGGAAGCGGCTCTGAGGTCGGGCAAGGTGTGCGCAGGGC[CG]GGCTCCGGCGGAGCAAGGTCCCGCCCGGTTCCCTGAGGTCGGAGGGCCACCTGGGACCTC	CGGCCCTGCGCACACCTTGCCCGACCTCAGAGCCGCTTCCTGCAGCCCCC	KIN;ATP5C1;ATP5C1	NM_012311;NM_001001973;NM_005174	TSS1500;Body;Body				NA	10:7869595-7870904	10:7829121-7831108	Promoter_Associated	KIN;KIN;KIN;ATP5C1;ATP5C1	ENST00000379562.3;ENST00000543003.1;ENST00000535925.1;ENST00000493053.1;ENST00000541227.1	TSS1500;TSS1500;TSS1500;5'UTR;5'UTR	KIN;KIN;KIN;ATP5C1;ATP5C1;ATP5C1;ATP5C1;ATP5C1;ATP5C1;ATP5C1	ENST00000379562.3;ENST00000543003.1;ENST00000535925.1;ENST00000493053.1;ENST00000462760.1;ENST00000460362.1;ENST00000541227.1;ENST00000465936.1;ENST00000460820.1;ENST00000472202.1	TSS1500;TSS1500;TSS1500;5'UTR;5'UTR;5'UTR;5'UTR;5'UTR;5'UTR;5'UTR	chr10:7830285-7830935	3		NA		NA	NA	TRUE	NA	NA	lowMethylation
513	cg00311654	513	chr19	1067147	+	53617167	9664865	TTCCCAACCTCAACCTACAACTCTACAAAATAAACACAAAAATAAAATCA	TTCCCGACCTCAACCTACGACTCTACGAAATAAACGCGAAAATAAAATCG	I	C	Grn	NA	NA	NA	NA	NA	NA	chr19:1066866-1067673	Island	GGCTCCGAGCTCCCGAAGGCGGAAGCGGGGGGCGCGGCCCGGGGCTGGGGGCGGGGCCTG[CG]ACCTCACCTTCGCGCCCACTCCGCAGAGCCGCAGGCTGAGGCCGGGAAGGGTCGGGGGCG	TTCCCGGCCTCAGCCTGCGGCTCTGCGGAGTGGGCGCGAAGGTGAGGTCG	HMHA1	NM_012292	TSS200	high-CpG:1017999-1018564			NA	19:1017779-1018651	19:1066824-1067212	Promoter_Associated	HMHA1;HMHA1;HMHA1;HMHA1	ENST00000412039.2;ENST00000313093.2;ENST00000544746.1;ENST00000536472.1	TSS1500;TSS200;TSS200;TSS200	HMHA1;HMHA1;HMHA1;HMHA1	ENST00000412039.2;ENST00000313093.2;ENST00000544746.1;ENST00000536472.1	TSS1500;TSS200;TSS200;TSS200	chr19:1066745-1068075	3		NA		NA	NA	TRUE	NA	NA	lowMethylation
515	cg00314230	515	chr21	45759016	+	28608524	75809841	CAAAAAATAATTCTAACCCAAACCAAAACCTCAAAACTACACAACATACA	CGAAAAATAATTCTAACCCGAACCAAAACCTCGAAACTACACAACGTACG	I	C	Grn	rs11870	0.278977	NA	NA	NA	NA	chr21:45758975-45759525	Island	CTCCTCCCCCCACCCCGGGGCGGCCGCGGCCAGGCCCCGCCTCACCAGCAGTTGAGCTTG[CG]CACGCTGTGCAGCTCCGAGGCCTTGGCCCGGGTCAGAACCATCTTCCGCGTCAGCTTCAT	CGCACGCTGTGCAGCTCCGAGGCCTTGGCCCGGGTCAGAACCATCTTCCG	C21orf2	NM_004928	1stExon	high-CpG:44583400-44583484			NA	21:44582950-44583953	21:45758884-45759445	Promoter_Associated	AP001062.9;C21orf2;C21orf2;C21orf2	ENST00000426029.1;ENST00000496321.1;ENST00000397956.3;ENST00000339818.4	TSS1500;TSS1500;1stExon;1stExon	AP001062.9;C21orf2;C21orf2;C21orf2;C21orf2	ENST00000426029.1;ENST00000496321.1;ENST00000462742.1;ENST00000397956.3;ENST00000339818.4	TSS1500;TSS1500;TSS1500;1stExon;1stExon	chr21:45758765-45759395	3		NA		NA	NA	TRUE	NA	NA	lowMethylation
517	cg00315781	517	chr12	110213263	+	22803829	NA	CTAACACAAAATAAAACTACTAAAATCCCRAAAATTAATCACCAAAAACC		II			NA	NA	NA	NA	NA	NA		OpenSea	TCCCCAGGTTCCAAGCTTCCTTCTGAACCCCTCTGAGGAGGCCCCTGAGTGTGACAACAG[CG]GCCCCTGGTGACCAATCTCCGGGACCTCAGCAGCCTTACCCTGTGCTAGCCAAGGGCAGA	CGGCCCCTGGTGACCAATCTCCGGGACCTCAGCAGCCTTACCCTGTGCTA							NA		12:110213010-110213467	Unclassified							chr12:110213100-110213355	3		NA		NA	NA	NA	NA	NA	lowMethylation
518	cg00316828	518	chr16	87985026	-	94647495	21729265	CAATAAACCTACACAAAAAACAAAAACCAAACATCACAAAAAAAAACTCA	CAATAAACCTACGCGAAAAACGAAAACCGAACGTCGCGAAAAAAAACTCG	I	C	Grn	rs185038705	0.011	NA	NA	NA	NA	chr16:87984401-87985733	Island	GGCCCGCGCGCCCAGTGAGCCTGCGCGGAGGGCGGGGGCCGAGCGTCGCGGGGAGGGGCT[CG]CGGCGCCTGCGCAGAGCGGCGGCTTCTCTCGCGAGGACGGACGCCATTATCGCATCTCCC	CAGTGAGCCTGCGCGGAGGGCGGGGGCCGAGCGTCGCGGGGAGGGGCTCG	BANP;BANP	NM_017869;NM_079837	TSS200;TSS200	high-CpG:86542449-86542889			NA	16:86541903-86543268	16:87984227-87986359	Promoter_Associated	BANP;BANP;BANP	ENST00000286122.7;ENST00000479780.2;ENST00000355022.4	TSS200;TSS200;TSS200	BANP;BANP;BANP;BANP;BANP;BANP;BANP;BANP;BANP;BANP;BANP	ENST00000439677.1;ENST00000454563.1;ENST00000459966.1;ENST00000412691.1;ENST00000526460.1;ENST00000485772.1;ENST00000466197.1;ENST00000355022.4;ENST00000569400.1;ENST00000423252.1;ENST00000488074.1	TSS200;TSS200;TSS200;TSS200;TSS200;TSS200;TSS200;TSS200;5'UTR;5'UTR;5'UTR	chr16:87984885-87985235	3		NA		NA	NA	TRUE	NA	NA	lowMethylation
519	cg00316893	519	chr11	96122962	+	60753965	82607988	AAAAATAAAAACACAAAAACAATACAAAACTATCTCCCAACTAAAACTCA	AAAAATAAAAACGCGAAAACGATACGAAACTATCTCCCGACTAAAACTCG	I	C	Grn	NA	NA	NA	NA	NA	NA	chr11:96122536-96123587	Island	CCGCGAGGAGGCACGGCTTCCCCCGCCCCTCTCATAAACCATTAGCACCGGGAGCGCGAG[CG]AGTCCCAGCCGGGAGACAGCCCCGCACCGCCCTCGCGCTCTCACCTTTCAAAGCGCCTCC	AAAGGTGAGAGCGCGAGGGCGGTGCGGGGCTGTCTCCCGGCTGGGACTCG	CCDC82;JRKL;JRKL	NM_024725;NM_001261833;NM_003772	5'UTR;TSS200;TSS200				NA	11:95762185-95763225	11:96122433-96123883	Promoter_Associated	CCDC82;CCDC82;JRKL;JRKL	ENST00000542662.1;ENST00000525786.1;ENST00000546177.1;ENST00000332349.4	5'UTR;3'UTR;TSS200;TSS200	CCDC82;CCDC82;CCDC82;CCDC82;JRKL;JRKL	ENST00000542662.1;ENST00000524836.1;ENST00000525786.1;ENST00000538597.1;ENST00000546177.1;ENST00000332349.4	5'UTR;3'UTR;3'UTR;TSS1500;TSS200;TSS200	chr11:96122440-96123235	3		NA		NA	NA	NA	NA	NA	lowMethylation
520	cg00318000	520	chr1	151128630	+	71751227	NA	ACTACACCACAAATAACCAACAAATACCAACACAACACTAAATCACTAAC		II			NA	NA	NA	NA	NA	NA		OpenSea	CTGTCTCAAAAAAAAAAAAAAAAAAAAAAAAAAAGGCAACTCAGTAGGCTTGTTCCTCTA[CG]CTAGTGATTCAGTGCTGTGCTGGCACCTGCTGGTCACCTGTGGTGCAGCAGCCCTGGTCC	CGCTAGTGATTCAGTGCTGTGCTGGCACCTGCTGGTCACCTGTGGTGCAG	TNFAIP8L2	NM_024575	TSS1500				NA		1:151128489-151129272	Promoter_Associated	TNFAIP8L2	ENST00000368910.3	TSS1500	TNFAIP8L2	ENST00000368910.3	TSS1500	chr1:151128540-151128790	3		NA		NA	NA	TRUE	NA	NA	lowMethylation
521	cg00318157	521	chr16	30406662	+	39768119	96787552	AACCACTCTAAAACCTTAAAAAAACTACAAACCTATAAAAATCACCCACA	AACCGCTCTAAAACCTTAAAAAAACTACGAACCTATAAAAATCGCCCGCG	I	T	Red	rs138311011	0.016	NA	NA	NA	NA	chr16:30406290-30407290	Island	CGGCTTAGAGTAGCCCCTGGGCCGCACGCTGCCGCCCGCCGGCCACAGAGCTACCGCCGA[CG]CGGGCGACCCCCACAGGCCCGCAGCTCCTCCAAGGTCCTAGAGCGGCTCCGTGCGGCCCC	CGCGGGCGACCCCCACAGGCCCGCAGCTCCTCCAAGGTCCTAGAGCGGCT	ZNF48;ZNF48;ZNF48;ZNF48;ZNF48	NM_001214909;NM_001214909;NM_152652;NM_001214906;NM_001214907	1stExon;5'UTR;TSS200;5'UTR;5'UTR				NA	16:30313504-30314848	16:30406118-30407614	Promoter_Associated	SEPT1;ZNF48	ENST00000570039.1;ENST00000320159.2	3'UTR;TSS200	SEPT1;SEPT1;ZNF48;ZNF48;ZNF48;ZNF48	ENST00000570039.1;ENST00000567783.1;ENST00000524644.1;ENST00000524644.1;ENST00000320159.2;ENST00000528032.1	3'UTR;TSS1500;1stExon;5'UTR;TSS200;5'UTR	chr16:30405880-30406875	3		NA		NA	NA	NA	NA	NA	lowMethylation
522	cg00318242	522	chr5	137548698	-	19687149	NA	TAAAAAACRCTCACTATAAACATATCCTTACCTCTATAATAAACRAAAAC		II			NA	NA	NA	NA	NA	NA		OpenSea	CCCTGGGTTGATGGGGAGCGCTCACTGTAAACATGTCCTTACCTCTGTAATAGGCGGAGG[CG]GTTGCAGCTCGGCCAGAGGCAATGCAGGGAGAGAGAAAGCCAACTCCGCCGACCTGGAAC	CGCCTCCGCCTATTACAGAGGTAAGGACATGTTTACAGTGAGCGCTCCCC	CDC23	NM_004661	Body				NA		5:137548546-137549597	Promoter_Associated	CDC23	ENST00000394886.2	ExonBnd	CDC23;CDC23	ENST00000394886.2;ENST00000482948.1	ExonBnd;3'UTR	chr5:137548505-137548895	3		NA		NA	NA	TRUE	NA	NA	lowMethylation
523	cg00318799	523	chr17	73937186	+	25785113	NA	TCCCTAAAAACTATAATTCTTCATAACRTCCCCACCTCCTCTATAAAAAC		II			NA	NA	NA	NA	NA	NA	chr17:73936881-73937417	Island	CCTCCCGCGGAAAGGCGGGCGCGAGGCATCCTGGGAGTCGCAGTCGGCGGTCGACTCACC[CG]CCCTCACAGAGGAGGTGGGGACGCCATGAAGAACTACAGCTCCCAGGGAGCCGCGCGCGG	CGCCCTCACAGAGGAGGTGGGGACGCCATGAAGAACTACAGCTCCCAGGG	FBF1	NM_001080542	TSS200				NA	17:71448321-71449012	17:73936605-73937684	Promoter_Associated	FBF1;FBF1	ENST00000337792.5;ENST00000319129.5	TSS200;TSS200	FBF1;FBF1	ENST00000337792.5;ENST00000319129.5	TSS200;TSS200	chr17:73937065-73937370	3		NA		NA	NA	TRUE	NA	NA	lowMethylation
524	cg00319449	524	chr10	77169139	+	23801909	80683532	ACAAACACCACCAAAAACTACACAAATAAAAATCTCAACAAATAAAAACA	ACAAACGCCGCCGAAAACTACACAAATAAAAATCTCGACAAATAAAAACG	I	C	Grn	NA	NA	NA	NA	NA	NA	chr10:77155128-77169600	Island	GCCAGGCACGTGCCGTCGGCCTCTCCCCTGCCCGCCTGGCCCAGGAGGCGCCCACACCTG[CG]CCCTCACTTGCCGAGACTTTTACCTGTGCAGTCCCCGGCGGCGCCTGCAGCCGCGCAGGT	CGCCCTCACTTGCCGAGACTTTTACCTGTGCAGTCCCCGGCGGCGCCTGC							NA	10:76838792-76839582	10:77168798-77169714	Unclassified							chr10:77169080-77169535	3		NA		NA	NA	TRUE	NA	NA	lowMethylation
525	cg00319761	525	chr16	3030447	+	54767152	16721597	AAAAAAAACCTCAAAACCAATTTAAAATTTTTAACACAAACAACTCCACA	AAAAAAAACCTCGAAACCGATTTAAAATTTTTAACGCGAACAACTCCGCG	I	C	Grn	NA	NA	NA	NA	NA	NA	chr16:3029752-3030954	Island	TCGACTGTTCCGGACGCCCGGGCGGAGGACTCCCGTGAGGGGGAACGGCCCGTGAACGCG[CG]CGGAGCTGCTCGCGCCAAAAATTCCAAACCGGCCTCGAGGCTCCTCCCCCTCCCCAGTGC	GGGAGGAGCCTCGAGGCCGGTTTGGAATTTTTGGCGCGAGCAGCTCCGCG	PKMYT1;PKMYT1;PKMYT1;PKMYT1	NM_004203;NM_182687;NM_182687;NM_004203	1stExon;1stExon;5'UTR;5'UTR	high-CpG:2970415-2970483			NA	16:2969767-2970938	16:3030078-3031067	Promoter_Associated	PKMYT1;PKMYT1;PKMYT1;PKMYT1;PKMYT1;PKMYT1;PKMYT1;PKMYT1	ENST00000573944.1;ENST00000262300.8;ENST00000573944.1;ENST00000262300.8;ENST00000440027.2;ENST00000431515.2;ENST00000574385.1;ENST00000574730.1	5'UTR;5'UTR;1stExon;1stExon;TSS200;TSS200;TSS200;TSS200	PKMYT1;PKMYT1;PKMYT1;PKMYT1;PKMYT1;PKMYT1;PKMYT1;PKMYT1;PKMYT1;PKMYT1;PKMYT1;PKMYT1;PKMYT1;PKMYT1;PKMYT1;PKMYT1;PKMYT1	ENST00000573944.1;ENST00000570649.1;ENST00000575632.1;ENST00000262300.8;ENST00000572619.1;ENST00000570649.1;ENST00000575632.1;ENST00000573944.1;ENST00000262300.8;ENST00000574415.1;ENST00000440027.2;ENST00000572658.1;ENST00000572059.1;ENST00000431515.2;ENST00000574385.1;ENST00000576268.1;ENST00000574730.1	5'UTR;3'UTR;5'UTR;5'UTR;TSS200;1stExon;1stExon;1stExon;1stExon;TSS200;TSS200;TSS200;TSS200;TSS200;TSS200;TSS200;TSS200	chr16:3030440-3030670	3		NA		NA	TRUE	TRUE	NA	NA	lowMethylation
527	cg00321065	527	chr1	40627063	-	22752145	NA	CAAAACCAAAACTAAATCACRTAACTTAATTACCTACRCRCTAATAAACC		II			NA	NA	NA	NA	NA	NA	chr1:40626913-40627612	Island	GCGGCCGGGGGCAGGGCCAGGGCTGAGTCACGTGGCTTGGTTGCCTACGCGCTGGTGGGC[CG]TGGGAAGATGGCGGACGGAAAGGGAGACGCCGCCGCTGTCGCCGGGGCTGGGGCTGAGGC	CGGCCCACCAGCGCGTAGGCAACCAAGCCACGTGACTCAGCCCTGGCCCT	RLF;RLF	NM_012421;NM_012421	5'UTR;1stExon	high-CpG:40399601-40399674			NA	1:40399501-40400285	1:40626812-40627217	Promoter_Associated	RLF;RLF	ENST00000372771.4;ENST00000372771.4	5'UTR;1stExon	RLF;RLF	ENST00000372771.4;ENST00000372771.4	5'UTR;1stExon	chr1:40626805-40627090	3		NA		NA	TRUE	TRUE	NA	NA	lowMethylation
528	cg00321150	528	chr11	62623587	+	1748896	NA	ACAATAATCTCACCRCTCCTACCACATACACTAAATAAAAAAACCAAACC		II			NA	NA	NA	NA	NA	NA	chr11:62623359-62623877	Island	GCGGCGCGAAAAAGGCGCGCATGCGTCCTACGGGAGCGTGCTGGCTCACCGACCGCATTG[CG]GCTTGGTTTTCTCACCCAGTGCATGTGGCAGGAGCGGTGAGATCACTGCCTCACGGCGAT	CGGCTTGGTTTTCTCACCCAGTGCATGTGGCAGGAGCGGTGAGATCACTG	SNORD27;SLC3A2;SLC3A2;SNHG1;SLC3A2;SNORD28;SLC3A2;SNORD25;SLC3A2;SLC3A2;SLC3A2;SNORD26;SLC3A2;SLC3A2;SLC3A2	NR_002563;NM_001012662;NM_002394;NR_003098;NM_001012664;NR_002562;NM_001012663;NR_002565;NM_001012663;NM_001012662;NM_001012661;NR_002564;NM_001012664;NM_001012661;NM_002394	TSS1500;5'UTR;1stExon;TSS1500;5'UTR;TSS1500;5'UTR;TSS1500;1stExon;1stExon;1stExon;TSS1500;1stExon;5'UTR;5'UTR	high-CpG:62380042-62380211			NA	11:62379954-62380502	11:62623029-62623993	Promoter_Associated	SNORD28;SNORD27;SNORD26;SNORD25;SLC3A2;SLC3A2;SLC3A2;SLC3A2;SNHG1;SLC3A2;SLC3A2;SLC3A2;SLC3A2	ENST00000384706.1;ENST00000363981.1;ENST00000384147.1;ENST00000365607.1;ENST00000377889.2;ENST00000535296.1;ENST00000377892.1;ENST00000377892.1;ENST00000538654.1;ENST00000377890.2;ENST00000377890.2;ENST00000377891.2;ENST00000377891.2	TSS1500;TSS1500;TSS1500;TSS1500;TSS200;TSS200;5'UTR;1stExon;TSS1500;5'UTR;1stExon;5'UTR;1stExon	SNORD28;SNORD27;SNHG1;SNHG1;SNORD26;SNHG1;SNHG1;SNHG1;SNHG1;SNORD25;SLC3A2;SNHG1;SNHG1;SLC3A2;SNHG1;SLC3A2;SLC3A2;SNHG1;SNHG1;SNHG1;SLC3A2;SLC3A2;SLC3A2;SLC3A2;SNHG1	ENST00000384706.1;ENST00000363981.1;ENST00000539303.1;ENST00000539921.1;ENST00000384147.1;ENST00000537869.1;ENST00000538266.1;ENST00000537024.1;ENST00000545440.1;ENST00000365607.1;ENST00000377889.2;ENST00000540725.1;ENST00000544983.1;ENST00000535296.1;ENST00000541416.1;ENST00000377892.1;ENST00000377892.1;ENST00000537925.1;ENST00000537068.1;ENST00000538654.1;ENST00000377890.2;ENST00000377890.2;ENS…	TSS1500;TSS1500;TSS1500;TSS1500;TSS1500;TSS1500;TSS1500;TSS1500;TSS1500;TSS1500;TSS200;TSS1500;TSS1500;TSS200;TSS1500;5'UTR;1stExon;TSS1500;TSS1500;TSS1500;5'UTR;1stExon;5'UTR;1stExon;TSS1500	chr11:62623340-62623615	3		NA		NA	NA	TRUE	NA	NA	lowMethylation
529	cg00321703	529	chr2	129079801	-	71678837	61785568	AAAAAAAATTTCATTTAAAAACAAACTTTTAAAAAAAACTCCAACTCACA	AAAAAAAATTTCGTTTAAAAACAAACTTTTAAAAAAAACTCCGACTCGCG	I	C	Grn	NA	NA	NA	NA	NA	NA	chr2:129079631-129080170	Island	ACGCGGGGCAGAGAGAGGGGTTTCGTTTGGGGACAAACTTTTAGAGGGGACTCCGGCTCG[CG]CGGACCCGCGGGGCCCGGCCCCGGCCCCGACCCCGACCCGGCGGCAGGCTTGGGGCGCCG	GAGAGGGGTTTCGTTTGGGGACAAACTTTTAGAGGGGACTCCGGCTCGCG							NA	2:128795917-128796882	2:129079393-129079807	Promoter_Associated								NA	chr2:129071587-129081919	6	chr2:129078555-129082215	6	NA	TRUE	NA	NA	lowMethylation
530	cg00321775	530	chr10	48416391	+	70759113	59632993	CACCACAATACATAATTAACCTATACAACAAATACACATCCAATAAATCA	CGCCGCAATACATAATTAACCTATACAACAAATACACGTCCGATAAATCG	I	A	Red	NA	NA	NA	NA	NA	NA	chr10:48413741-48413968	S_Shelf	GCAAGCGGAGACCCTACCTTCCATGCTGAAGCTCCGCACAATGTTGGACGCTGGCGTAGT[CG]ACTTATCGGACGTGTACCTGTTGTACAGGTCAATCATGTACTGCGGCGGCTCCACCCTGG	CGCCGCAGTACATGATTGACCTGTACAACAGGTACACGTCCGATAAGTCG	GDF2	NM_016204	1stExon				NA	10:48036385-48036470			GDF2	ENST00000249598.1	1stExon	GDF2	ENST00000249598.1	1stExon	chr10:48416305-48416875	3		NA		NA	NA	TRUE	NA	NA	highMethylation
531	cg00322942	531	chr4	84377076	-	49631174	29736164	ACCTCACATAACCTACCACATAAAAAAAACACAAACAAAAAAATACTACA	ACCTCACGTAACCTACCGCGTAAAAAAAACACGAACAAAAAAATACTACG	I	C	Grn	NA	NA	NA	NA	NA	NA	chr4:84376666-84377237	Island	GTCCAATCATAAGCCTCACGTGACCTGCCGCGTAGGGAGGGCACGAACAGAAAGGTGCTG[CG]CATGCGTATTGAAAAACCTCACCTACTCTCGCGGGTCCTCAGCGTTCTCCTGCGGAACCT	CGCAGCACCTTTCTGTTCGTGCCCTCCCTACGCGGCAGGTCACGTGAGGC	HELQ;MRPS18C	NM_133636;NM_016067	TSS200;TSS200				NA	4:84595569-84596388	4:84376414-84377588	Promoter_Associated	MRPS18C;MRPS18C;HELQ;MRPS18C;HELQ	ENST00000295491.4;ENST00000507019.1;ENST00000510985.1;ENST00000507349.1;ENST00000295488.3	TSS200;TSS200;TSS200;TSS200;TSS200	MRPS18C;MRPS18C;MRPS18C;HELQ;HELQ;MRPS18C;HELQ;HELQ;MRPS18C;MRPS18C	ENST00000512375.1;ENST00000295491.4;ENST00000507019.1;ENST00000508591.1;ENST00000510985.1;ENST00000507349.1;ENST00000515482.1;ENST00000295488.3;ENST00000509970.1;ENST00000505719.1	TSS200;TSS200;TSS200;TSS200;TSS200;TSS200;TSS200;TSS200;TSS200;TSS200	chr4:84376965-84377210	3		NA		NA	NA	TRUE	NA	NA	lowMethylation
532	cg00323266	532	chr2	26256363	-	26722835	NA	CCAACTTTTCCATCTCAAACTCTTACTCTTAAAATCAATCCRAATAAAAC		II			NA	NA	NA	NA	NA	NA	chr2:26256301-26257567	Island	GAGCGGCGTGGCCAGCTTTTCCATCTCAAACTCTTGCTCTTGAAGTCAATCCGGATGGAG[CG]CTCATGTTTCCCCGTCAGGGCTGGCCCTGGAGAGGGGGCACGCCGGGAGGCGTCTCGTTC	CGCTCCATCCGGATTGACTTCAAGAGCAAGAGTTTGAGATGGAAAAGCTG	RAB10	NM_016131	TSS1500				NA	2:26109595-26111155	2:26256054-26257834	Promoter_Associated	RAB10	ENST00000264710.4	TSS1500	RAB10;RAB10	ENST00000495146.1;ENST00000264710.4	TSS1500;TSS1500	chr2:26256020-26257015	3		NA		NA	NA	TRUE	NA	NA	lowMethylation
533	cg00323448	533	chr18	46987093	+	46806866	18716277	AACAAAAACACAAATAACACCCAAAAAACTACAATTTCCAAAAACCCACA	AACGAAAACACGAATAACACCCAAAAAACTACAATTTCCAAAAACCCGCG	I	C	Grn	NA	NA	NA	NA	NA	NA	chr18:46986504-46987194	Island	GCTAGGGACCAGACCCCCAGGCGCGCGCGCCAGCCAGGTGGTCACGTGGCACGCGGCGCG[CG]CGGGCTTCTGGAAACTGTAGTCCTTTGGGTGTTATTCGTGCCTCCGCCCTCCTAGTACCT	GGCGGAGGCACGAATAACACCCAAAGGACTACAGTTTCCAGAAGCCCGCG	DYM	NM_017653	TSS200	high-CpG:45241006-45241109			NA	18:45240503-45241185	18:46986070-46987843	Promoter_Associated	DYM	ENST00000442713.1	TSS200	DYM	ENST00000442713.1	TSS200	chr18:46986985-46987250	3		NA		NA	NA	TRUE	NA	NA	lowMethylation
534	cg00323631	534	chr4	99850368	-	91655904	NA	TAAAATTCAAACCRAATTAACCAACTTCTAACCACRTAACRAATATATCC		II			rs112424353	0.020128	NA	NA	NA	NA	chr4:99849305-99850552	Island	GAGGAAAAAAATGAGATTCAAACCGGATTGGCCAGCTTCTGGCCACGTGACGGATATGTC[CG]TTTGGCCCTGGCGGCACCTGCGCAAGACTGCGGCTGCGTGAGTAACGAGAGGCTTCTGGG	CGGACATATCCGTCACGTGGCCAGAAGCTGGCCAATCCGGTTTGAATCTC	EIF4E;EIF4E;EIF4E;EIF4E;EIF4E	NM_001130679;NM_001968;NM_001130678;NM_001968;NM_001130679	5'UTR;1stExon;TSS200;5'UTR;1stExon				NA	4:100068343-100069439	4:99849883-99850639	Promoter_Associated	EIF4E;EIF4E;EIF4E;EIF4E;EIF4E	ENST00000280892.6;ENST00000450253.2;ENST00000450253.2;ENST00000504432.1;ENST00000505992.1	TSS200;1stExon;5'UTR;TSS200;TSS200	EIF4E;EIF4E;EIF4E;EIF4E;EIF4E;EIF4E;EIF4E	ENST00000280892.6;ENST00000450253.2;ENST00000511644.1;ENST00000450253.2;ENST00000515638.1;ENST00000507665.1;ENST00000505992.1	TSS200;1stExon;TSS200;5'UTR;TSS200;TSS200;TSS200	chr4:99849280-99850455	3		NA		NA	NA	TRUE	NA	NA	lowMethylation
535	cg00326842	535	chr2	43189943	-	85791202	NA	AAAAAATATATTCACAACTCTAAATCTTCCCCRCTTCCCAAACTTATTTC		II			NA	NA	NA	NA	NA	NA		OpenSea	CTCAGAAAACAAAAAAATGTATTCACAGCTCTGAGTCTTCCCCGCTTCCCAGGCTTATTT[CG]TTTGAAAATACTCAGAGTTGGAGGGAGAAAAGGTAGAGGAAACAGAGTCCAGCCTGACTC	AAAAATGTATTCACAGCTCTGAGTCTTCCCCGCTTCCCAGGCTTATTTCG							TRUE		2:43189352-43190456	Unclassified_Cell_type_specific							chr2:43189605-43190275	3		NA		NA	NA	TRUE	NA	NA	lowMethylation
536	cg00327185	536	chr11	111896498	+	56724879	NA	AAAAAAAATCTTACAAACATCCAATCAACTCTAAAAAACAACRAAATCCC		II			NA	NA	NA	NA	NA	NA	chr11:111895576-111896447	S_Shore	CCGGCCGCCGCTATTACAGTCTTCCCCCGCATCAGAAGGTGAGCCCTAGACCCCCCTTCT[CG]GGACCCCGTTGTCCTTCAGAGCTGACTGGATGCCTGCAAGATCCTCCTTGAGAGGCCTCA	CGGGACCCCGTTGTCCTTCAGAGCTGACTGGATGCCTGCAAGATCCTCCT	DLAT	NM_001931	Body				NA				DLAT	ENST00000537636.1	5'UTR	DLAT	ENST00000537636.1	5'UTR	chr11:111896440-111896895	3		NA		NA	TRUE	TRUE	NA	NA	lowMethylation
537	cg00327506	537	chr8	55014641	+	7706203	82659329	CTAAACATACACAAACTACATAATATAACAAAAACACAACCAAATCCACA	CTAAACATACGCAAACTACGTAATATAACGAAAACGCAACCAAATCCGCG	I	C	Grn	rs150784705	0.0124	NA	NA	NA	NA	chr8:55014024-55014681	Island	CTCCCTCGGCACCTCACAATGTCCGGGCGGCTCCCTCCCTCCGATTGGCTGCGGCGGCAG[CG]CGGACCTGGCTGCGCTTTCGCCACACCACGCAGCCTGCGCATGCTCAGTGCTGGCTAGGG	CGCGGACCTGGCTGCGCTTTCGCCACACCACGCAGCCTGCGCATGCTCAG	LYPLA1	NM_006330	TSS200				NA	8:55176527-55177215	8:55013467-55015343	Promoter_Associated	LYPLA1;LYPLA1;LYPLA1;LYPLA1;LYPLA1;LYPLA1	ENST00000521171.1;ENST00000316963.3;ENST00000343231.6;ENST00000519926.1;ENST00000522007.1;ENST00000523751.1	TSS1500;TSS200;TSS1500;TSS1500;TSS1500;TSS1500	LYPLA1;LYPLA1;LYPLA1;LYPLA1;LYPLA1;LYPLA1;LYPLA1;LYPLA1;LYPLA1;LYPLA1;LYPLA1;LYPLA1;LYPLA1	ENST00000519272.1;ENST00000521352.1;ENST00000519891.1;ENST00000521171.1;ENST00000521856.1;ENST00000518546.1;ENST00000316963.3;ENST00000343231.6;ENST00000519926.1;ENST00000517297.1;ENST00000522007.1;ENST00000521898.1;ENST00000523751.1	TSS1500;TSS1500;TSS1500;TSS1500;TSS200;TSS200;TSS200;TSS1500;TSS1500;TSS1500;TSS1500;TSS1500;TSS1500	chr8:55014420-55014755	3		NA		NA	NA	TRUE	NA	NA	lowMethylation
539	cg00328901	539	chr11	68228071	-	75688217	NA	CRCTTAACTAACRAAACTTACRAACCAATCRAAATATAATCAAAAAAACC		II			NA	NA	NA	NA	NA	NA	chr11:68227860-68228608	Island	TGCGCCCCTCGCGCTTGACTGACGAGGCTTGCGGGCCAATCGGAATGTAGTCAAAGGAGC[CG]CTAGGCGATCCAATAGGTAGTAGGGGGCGGGAGAGAGGGGCCAATGAGCCTGGAGCTGGG	CGGCTCCTTTGACTACATTCCGATTGGCCCGCAAGCCTCGTCAGTCAAGC	SAPS3;SAPS3;SAPS3;SAPS3;SAPS3;SAPS3	NM_001164162;NM_001164163;NM_001164161;NM_001164160;NM_001164164;NM_018312	TSS200;TSS200;TSS200;TSS200;TSS200;TSS200				NA	11:67984074-67985440	11:68227416-68229345	Promoter_Associated	PPP6R3;PPP6R3;PPP6R3;PPP6R3;PPP6R3;PPP6R3;PPP6R3;PPP6R3	ENST00000265636.5;ENST00000413788.2;ENST00000530427.1;ENST00000534534.1;ENST00000524845.1;ENST00000265637.4;ENST00000524904.1;ENST00000393801.3	TSS1500;TSS200;TSS200;TSS200;TSS200;TSS200;TSS200;TSS200	PPP6R3;PPP6R3;PPP6R3;PPP6R3;PPP6R3;PPP6R3;PPP6R3;PPP6R3;PPP6R3;PPP6R3	ENST00000265636.5;ENST00000413788.2;ENST00000530427.1;ENST00000528635.1;ENST00000533127.1;ENST00000529344.1;ENST00000524845.1;ENST00000265637.4;ENST00000524904.1;ENST00000393801.3	TSS1500;TSS200;TSS200;TSS200;TSS200;TSS200;TSS200;TSS200;TSS200;TSS200	chr11:68227485-68228235	3		NA		NA	NA	TRUE	NA	NA	lowMethylation
540	cg00328972	540	chr1	1710237	+	47654158	4787415	ACAATAAATTAAAAACAAAACACCAAACTAAAATCACAATATCAAAAACA	ACGATAAATTAAAAACGAAACGCCGAACTAAAATCACAATATCGAAAACG	I	C	Grn	NA	NA	NA	NA	NA	NA	chr1:1709394-1710582	Island	CCACTCACCTGCCGCGTCCGGAGGGCGCCCCCGGGTCCGCCCGCCACGTCTACGCCTAGG[CG]CCCCCGACATTGTGATCCCAGCCCGGCGTCCCGCCCCCAACTCACCGCCACCGCGGGCGG	CGCCCCCGACATTGTGATCCCAGCCCGGCGTCCCGCCCCCAACTCACCGC	NADK	NM_023018	TSS1500	high-CpG:1699702-1700317			NA	1:1699255-1700442	1:1709168-1711021	Promoter_Associated	NADK;NADK;NADK;NADK	ENST00000341426.5;ENST00000341991.3;ENST00000492845.1;ENST00000378625.1	TSS1500;TSS200;3'UTR;5'UTR	NADK;NADK;NADK;NADK;NADK;NADK	ENST00000492768.1;ENST00000464373.1;ENST00000341426.5;ENST00000341991.3;ENST00000492845.1;ENST00000378625.1	TSS1500;TSS1500;TSS1500;TSS200;3'UTR;5'UTR	chr1:1710185-1710715	3		NA		NA	NA	TRUE	NA	NA	lowMethylation
543	cg00330502	543	chr2	219264282	-	80808585	67665278	AAAACCTCTAATCCCAAATCTTCAAAAAACACAAAAATAAAACCACACCA	AAAACCTCTAATCCCGAATCTTCAAAAAACGCAAAAATAAAACCGCGCCG	I	C	Grn	NA	NA	NA	NA	NA	NA	chr2:219263098-219265556	Island	CGAGGAAACCGAGAAGCCTCTAGTCCCGGGTCTTCAGAAAACGCAGAGGTGGAGCCGCGC[CG]CACTCGGGCACTCCCCGGCGTGGGCGCTCCCGGCGGGCGGGCCTTGGCCGAGGGCGCTCG	CGGCGCGGCTCCACCTCTGCGTTTTCTGAAGACCCGGGACTAGAGGCTTC	CTDSP1;CTDSP1	NM_182642;NM_021198	TSS1500;TSS200				NA	2:218971802-218973789	2:219264193-219264810	Unclassified	CTDSP1	ENST00000273062.2	TSS200	CTDSP1;CTDSP1;CTDSP1;CTDSP1;CTDSP1;CTDSP1;CTDSP1;CTDSP1;CTDSP1;CTDSP1;CTDSP1	ENST00000497677.1;ENST00000494067.1;ENST00000452977.1;ENST00000492545.1;ENST00000428361.1;ENST00000496785.1;ENST00000431127.1;ENST00000273062.2;ENST00000491064.1;ENST00000473420.1;ENST00000498160.1	TSS1500;TSS1500;TSS1500;5'UTR;TSS1500;TSS1500;TSS1500;TSS200;5'UTR;5'UTR;5'UTR	chr2:219262480-219264655	3		NA		NA	NA	TRUE	NA	NA	lowMethylation
544	cg00330888	544	chr2	46524148	+	49711200	34768595	AAAAACCAAACTCCAAAATTACTACAAAAAACAACAATTACACCACAACA	GAAAACCGAACTCCGAAATTACTACGAAAAACGACAATTACGCCACAACG	I	T	Red	NA	NA	NA	NA	NA	NA	chr2:46523789-46527140	Island	CGGCGCTGCCCGCGGTCCTGCCCTCGTTCCAAGGGCACGGCGCCGGTACGAGGACACCGA[CG]CTGTGGCGCAACTGCCGTCCCCCGCAGCAATCCCGGAGCCCGGCTCCCGGCCGCCCCTCG	CGCTGTGGCGCAACTGCCGTCCCCCGCAGCAATCCCGGAGCCCGGCTCCC	EPAS1	NM_001430	TSS1500				NA	2:46376965-46378184	2:46524116-46524565	Unclassified	EPAS1;EPAS1	ENST00000263734.3;ENST00000467888.1	TSS1500;TSS1500	EPAS1;EPAS1;EPAS1;EPAS1	ENST00000263734.3;ENST00000467888.1;ENST00000449347.1;ENST00000460015.1	TSS1500;TSS1500;5'UTR;5'UTR	chr2:46523425-46524195	3		NA		NA	NA	TRUE	NA	NA	lowMethylation
545	cg00331845	545	chr10	134942441	+	8666539	79686225	CTTAACACAACACAAAATAACCAATAACAAACAACTAACATAACCCTACA	CTTAACGCAACACGAAATAACCGATAACAAACAACTAACGTAACCCTACG	I	C	Grn	rs35340831	0.026316	NA	NA	NA	NA	chr10:134941925-134943001	Island	GCCAGCCACGGGGCTTCGCGCACCCACCGGGCCCCTGCAAGATGACCAACCTGCAGGCCG[CG]CAGGGCCACGCCAGTTGCCTGTCACCGGCCACCCCGTGCTGCGCCAAGATGCACTGCGAG	CTTGGCGCAGCACGGGGTGGCCGGTGACAGGCAACTGGCGTGGCCCTGCG	GPR123	NM_001083909	Body				NA	10:134791783-134793116			GPR123	ENST00000392609.3	3'UTR	GPR123	ENST00000392609.3	3'UTR		NA	chr10:134939248-134949034	6		NA	NA	TRUE	NA	NA	highMethylation
546	cg00332745	546	chr16	67208247	-	82643122	NA	ACCAAAATACRAAACATTAAATACACTACCTAATACCRAACRCAAAATAC		II			NA	NA	NA	NA	NA	NA	chr16:67208067-67208678	Island	GTGCTCACCGGGCCAGAGTACGAGGCATTGGATGCACTGCCTGATGCCGAGCGCAGGGTG[CG]CCGCCTACTGCTGCTGGTGCAGGGCAAGGGCGAGGCCGCCTGCCAGGAGCTGCTACGCTG	CCAGAGTACGAGGCATTGGATGCACTGCCTGATGCCGAGCGCAGGGTGCG	NOL3	NM_003946	Body				NA	16:65765397-65766479	16:67207405-67208841	Unclassified	NOL3;NOL3	ENST00000563258.1;ENST00000566871.1	5'UTR;ExonBnd	NOL3;NOL3;NOL3;NOL3	ENST00000564860.1;ENST00000568503.1;ENST00000563258.1;ENST00000566871.1	TSS1500;5'UTR;5'UTR;ExonBnd	chr16:67208065-67208535	3		NA		NA	TRUE	TRUE	NA	NA	lowMethylation
547	cg00333034	547	chr3	183948058	+	65773213	6730918	TCCTCACACATTACCTAAACAACCAAACCACAAAAAATTAATAATTAACA	TCCTCACGCGTTACCTAAACAACCGAACCGCGAAAAATTAATAATTAACG	I	C	Grn	NA	NA	NA	NA	NA	NA	chr3:183947040-183948801	Island	AGCTGTGACCGCCCCCACCCCCGGGGGAGCCGCGGCGGGACTGCTGGGCGCCGAAGCGCG[CG]TTAATCATTAACCCTCCGCGGCCCGGCTGCCCAGGTAACGCGTGAGGATGCCCTCCTCGC	TCCTCACGCGTTACCTGGGCAGCCGGGCCGCGGAGGGTTAATGATTAACG	VWA5B2	NM_138345	TSS1500				NA	3:185429789-185431495			VWA5B2	ENST00000426955.2	TSS200	VWA5B2	ENST00000426955.2	TSS200	chr3:183947465-183948435	3		NA		NA	NA	TRUE	NA	NA	lowMethylation
550	cg00336071	550	chr15	63449943	-	94643590	NA	CCAAAATCTAACTAAAAAACRACCTCRAACTTAAACCATAACRAAAAAAC		II			rs114693264	0.036056	NA	NA	NA	NA	chr15:63449418-63449874	S_Shore	AGTGCCTGAGGCCAGAATCTGGCTGGGGAGCGGCCTCGGGCTTAGGCCATGGCGAGGGAG[CG]CCCGCGGCCACCGGGGCCGGCGCCACCCCGGAACCCGGCGGGCCGCTCAGCCCCCGGCCC	CAGAATCTGGCTGGGGAGCGGCCTCGGGCTTAGGCCATGGCGAGGGAGCG	RPS27L	NM_015920	TSS1500				NA	15:61236318-61237100	15:63449131-63450697	Promoter_Associated	RPS27L;RPS27L;RPS27L;RPS27L;RPS27L;RPS27L	ENST00000411926.1;ENST00000462430.1;ENST00000330964.5;ENST00000330964.5;ENST00000455271.1;ENST00000439025.1	5'UTR;TSS1500;1stExon;5'UTR;TSS1500;TSS1500	RPS27L;RPS27L;RPS27L;RPS27L;RPS27L;RPS27L;RPS27L	ENST00000411926.1;ENST00000462430.1;ENST00000330964.5;ENST00000330964.5;ENST00000455271.1;ENST00000482846.1;ENST00000439025.1	5'UTR;TSS1500;1stExon;5'UTR;TSS1500;TSS1500;TSS1500	chr15:63449865-63450055	3		NA		NA	NA	TRUE	NA	NA	lowMethylation
551	cg00336605	551	chr19	50879437	+	57803924	NA	RACCAAACCCTAACTATAACTACTTATCRCACATAACTAATTTAAAACAC		II			NA	NA	NA	NA	NA	NA	chr19:50879606-50880094	N_Shore	AAACTAACAAGCAGCACGACTCCAAAATCAGAAAACTTGTAACGACCAAAAAAGTGCAAA[CG]TGCCTTAAATCAGTCATGTGCGACAAGCAGCTATAGCTAGGGTTTGGCCGCAGGCTCAGA	CGTGCCTTAAATCAGTCATGTGCGACAAGCAGCTATAGCTAGGGTTTGGC	NR1H2	NM_007121	TSS1500				NA		19:50879339-50881171	Promoter_Associated	NR1H2;NR1H2;NR1H2;NR1H2	ENST00000253727.4;ENST00000411902.2;ENST00000376942.4;ENST00000542413.1	TSS1500;TSS1500;TSS1500;5'UTR	NR1H2;NR1H2;NR1H2;NR1H2	ENST00000253727.4;ENST00000411902.2;ENST00000376942.4;ENST00000542413.1	TSS1500;TSS1500;TSS1500;5'UTR		NA	chr19:50879318-50881194	6	chr19:50877467-50881294	6	TRUE	TRUE	NA	NA	lowMethylation
552	cg00336887	552	chr2	240321741	+	50698523	NA	RAAAACACACCACRAAATCATAAACAAATTATCTCRTATTTACATTAAAC		II			NA	NA	NA	NA	NA	NA	chr2:240321777-240323919	N_Shore	CCCCCGGCCTTTCCAACTGATACGCACGGTCTCCTCCTATAACAGTGTCAAATAATTCAA[CG]CTCAATGTAAATACGAGATAATTTGCTTATGATTCCGTGGTGTGTTTTCGCAACGCCGGC	CGCTCAATGTAAATACGAGATAATTTGCTTATGATTCCGTGGTGTGTTTT	HDAC4	NM_006037	5'UTR		chr2:240321591-240321591		NA				AC062017.1;HDAC4;HDAC4	ENST00000409526.1;ENST00000345617.3;ENST00000456922.2	TSS1500;5'UTR;5'UTR	AC062017.1;HDAC4;HDAC4;HDAC4;HDAC4	ENST00000409526.1;ENST00000345617.3;ENST00000544989.1;ENST00000493582.1;ENST00000456922.2	TSS1500;5'UTR;5'UTR;3'UTR;5'UTR	chr2:240321540-240321975	3		NA		NA	NA	NA	NA	NA	lowMethylation
555	cg00338229	555	chr19	46088275	+	98785433	80631299	CACAAAAAAATACAATAACATTAACCAAAACAAACATAAAAATCCACACA	CACGAAAAAATACAATAACGTTAACCAAAACGAACGTAAAAATCCACACG	I	C	Grn	NA	NA	NA	NA	NA	NA	chr19:46087866-46088345	Island	CAAATATACACGGAAGTGAGGCGGGTCAGGGGGCGGTGCCGTTAAACGGATGCTGGAAGG[CG]TGTGGATTCCCACGCCCGCCTTGGCCAACGTCACTGTACTCCTTCGTGATGTCACGTTCC	CACGAAGGAGTACAGTGACGTTGGCCAAGGCGGGCGTGGGAATCCACACG	OPA3;OPA3	NM_001017989;NM_025136	TSS200;TSS200				NA	19:50779086-50780177	19:46087228-46088812	Promoter_Associated	OPA3;OPA3;OPA3	ENST00000544371.1;ENST00000323060.3;ENST00000263275.3	5'UTR;TSS200;TSS200	OPA3;OPA3;OPA3	ENST00000544371.1;ENST00000323060.3;ENST00000263275.3	5'UTR;TSS200;TSS200	chr19:46088020-46088335	3		NA		NA	NA	TRUE	NA	NA	lowMethylation
556	cg00338460	556	chr9	135545825	-	4682426	NA	CRCTATCCTTTTTCTAAACAAACAATTCCTTAACCACCTAATAAAACCRC		II			NA	NA	NA	NA	NA	NA	chr9:135545001-135546462	Island	GGCTCCCCGCTCGCTGTCCTTTTTCTGGACAGGCAGTTCCTTGGCCACCTGGTAGGGCCG[CG]TTGCCTGGCAACGGCGGGGTCCTTCTTGGCTCGGCGGCGCTCGGGGCCTGAGGGGAGAAA	CGCGGCCCTACCAGGTGGCCAAGGAACTGCCTGTCCAGAAAAAGGACAGC	GTF3C4;GTF3C4;DDX31;DDX31	NM_012204;NM_012204;NM_138620;NM_022779	5'UTR;1stExon;TSS200;TSS200	high-CpG:134534847-134535734			NA	9:134534823-134536283			GTF3C4;GTF3C4;DDX31;DDX31	ENST00000372146.4;ENST00000372146.4;ENST00000544003.1;ENST00000372155.1	5'UTR;1stExon;TSS1500;TSS200	GTF3C4;GTF3C4;DDX31;DDX31	ENST00000372146.4;ENST00000372146.4;ENST00000544003.1;ENST00000372159.3	5'UTR;1stExon;TSS1500;TSS200	chr9:135545280-135546950	3		NA		NA	NA	NA	NA	NA	lowMethylation
557	cg00338928	557	chr2	43454817	-	25748218	75775272	ACCTTTACTCAATAAAAACTACAAAATCCAACTAAAACCAACCCACAACA	ACCTTTACTCGATAAAAACTACAAAATCCGACTAAAACCAACCCGCGACG	I	C	Grn	NA	NA	NA	NA	NA	NA	chr2:43451445-43454951	Island	GCGCCGCGCCCAGCCTTTGCTCGATGAGGGCTGCAGGATCCGGCTGAGACCAACCCGCGG[CG]CAGGTGGGGCTGCACAGACGCTGATGGTGGGCGCGCCACCCTCTGTTTTCCCTCACTCGC	CGCCGCGGGTTGGTCTCAGCCGGATCCTGCAGCCCTCATCGAGCAAAGGC	ZFP36L2;LOC100129726	NM_006887;NR_027251	TSS1500;Body				NA	2:43304800-43308496	2:43454476-43455439	Promoter_Associated	ZFP36L2	ENST00000282388.3	TSS1500	ZFP36L2	ENST00000282388.3	TSS1500	chr2:43454060-43455330	3		NA		NA	NA	TRUE	NA	NA	lowMethylation
558	cg00339713	558	chr3	183736137	+	87615193	NA	AAAAAACRATATCTACRCAAACTACAAAATCRAACCATAAACAAACAATC		II			NA	NA	NA	NA	NA	NA	chr3:183735183-183736103	S_Shore	TCTAACCCGTTGAGAGTCGTCAGGCCGGCCAGCCCCAGTTCTTATCTGTTGTGGCAGATA[CG]ATTGCTTGCTCATGGTTCGACCCTGCAGTCTGCGCAGATACCGCCTTTCTCACTTTAACA	CGATTGCTTGCTCATGGTTCGACCCTGCAGTCTGCGCAGATACCGCCTTT	ABCC5;ABCC5	NM_001023587;NM_005688	TSS1500;TSS1500				NA	3:185217636-185218866	3:183734664-183736467	Promoter_Associated	ABCC5;ABCC5;ABCC5;ABCC5	ENST00000427120.2;ENST00000382494.2;ENST00000382495.2;ENST00000334444.6	TSS1500;TSS1500;TSS1500;TSS1500	ABCC5;ABCC5;ABCC5;ABCC5;ABCC5;ABCC5;ABCC5	ENST00000437341.1;ENST00000437205.1;ENST00000427120.2;ENST00000443376.1;ENST00000438979.2;ENST00000382495.2;ENST00000334444.6	TSS1500;TSS1500;TSS1500;TSS1500;TSS1500;TSS1500;TSS1500	chr3:183735965-183736215	3		NA		NA	NA	NA	NA	NA	lowMethylation
559	cg00340658	559	chr4	6988698	-	26705967	NA	CCCAAAACTCACTAATACRACTATTTTTATACAATTTCTTTTAACAACAC		II			rs1048009	0.146067	NA	NA	NA	NA	chr4:6988305-6989373	Island	TCACCCCGCCACCCAGAGCTCACTAGTGCGACTATTTTTGTGCAATTTCTTTTGGCAACA[CG]TTTCTCAGCTCTCGGGTGATCTTTAAGGCAGAAGCTGGCTCTCCGCCTGTCGGCGCGCGT	CGTGTTGCCAAAAGAAATTGCACAAAAATAGTCGCACTAGTGAGCTCTGG	TBC1D14;TBC1D14;TBC1D14	NM_001113361;NM_001113363;NM_020773	Body;TSS200;Body				NA	4:7039359-7040361	4:6987888-6989839	Promoter_Associated	TBC1D14	ENST00000451522.2	TSS200	TBC1D14	ENST00000451522.2	TSS200	chr4:6988160-6988950	3		NA		NA	NA	TRUE	NA	NA	lowMethylation
560	cg00340847	560	chr16	88688744	+	29683263	85760829	AAAAAATTAAAAACAAAAACTAACAAAACTAATATTTTCCAACACCTTCA	AAAAAATTAAAAACAAAAACTAACGAAACTAATATTTTCCGACGCCTTCG	I	A	Red	NA	NA	NA	NA	NA	NA		OpenSea	TGGCGCCGATCCAAGTCTCCCAAGAAGAAACTCGGGGTGTCGGTCTCCCCGAGCCGGGCT[CG]AAGGCGTCGGAAAACATCAGCCTCGTCAGCCTCTGCCTCTAATTCCTCCAGGTAAGGAGG	GAGGAATTAGAGGCAGAGGCTGACGAGGCTGATGTTTTCCGACGCCTTCG	ZC3H18	NM_144604	Body				NA	16:87216217-87216595			ZC3H18	ENST00000545404.1	3'UTR	ZC3H18;ZC3H18	ENST00000545404.1;ENST00000564161.1	3'UTR;5'UTR		NA	chr16:88688197-88692157	6		NA	NA	TRUE	NA	NA	highMethylation
561	cg00341606	561	chr17	17740405	+	93784201	NA	AACCRACTAAAAAAAAATTTATAACRCAAACCRAAAATCAAAAATCCCCC		II			NA	NA	NA	NA	NA	NA	chr17:17739511-17740525	Island	GGGGCCTTTCGGGGAGGACCCGCCCTCCCAGATAGACGGCCCCGCCCCACCTTGAGAGAG[CG]GGGGACCCCTGATCCCCGGTCTGCGCCACAAATCTCCCCTCAGCCGGCCCCTCCTCCAGA	CGGGGGACCCCTGATCCCCGGTCTGCGCCACAAATCTCCCCTCAGCCGGC	SREBF1;SREBF1	NM_001005291;NM_004176	TSS200;TSS200				NA	17:17680200-17681265	17:17739088-17740723	Promoter_Associated	SREBF1;SREBF1;SREBF1;SREBF1	ENST00000355815.3;ENST00000261646.5;ENST00000338854.5;ENST00000435530.2	TSS200;TSS200;TSS200;TSS1500	SREBF1;SREBF1;SREBF1;SREBF1	ENST00000355815.3;ENST00000261646.5;ENST00000338854.5;ENST00000435530.2	TSS200;TSS200;TSS200;TSS1500	chr17:17740225-17740490	3		NA		NA	NA	TRUE	NA	NA	lowMethylation
563	cg00343185	563	chr6	131456365	-	46662838	NA	TTCTCAAAAAACACCAAACCAAAAAATTCTTTCATCCTAATCCCAATCTC		II			NA	NA	NA	NA	NA	NA	chr6:131456364-131457157	Island	AAGCACATGGATTCTCAAAAGACACCAGGCCAGAGAATTCTTTCATCCTAGTCCCAATCT[CG]CCCTTGAAAGCGTGGGAGGGGCAAGGCTGCGCCACGGGAAATAAATGAGGGCTGCCAAAG	TCTCAAAAGACACCAGGCCAGAGAATTCTTTCATCCTAGTCCCAATCTCG							NA	6:131498058-131498870	6:131455985-131457699	Unclassified_Cell_type_specific	AKAP7;AKAP7	ENST00000431975.2;ENST00000541650.1	TSS1500;TSS1500	AKAP7;AKAP7	ENST00000431975.2;ENST00000541650.1	TSS1500;TSS1500	chr6:131456180-131457875	3		NA		NA	NA	TRUE	NA	NA	lowMethylation
564	cg00344870	564	chr6	16761174	+	68713101	19611576	AACAAAAAAACTATCAAAAACTAAATAAACACCCACCAAACTAAAAAACA	GACGAAAAAACTATCAAAAACTAAATAAACGCCCGCCGAACTAAAAAACG	I	C	Grn	NA	NA	NA	NA	NA	NA	chr6:16760178-16762985	Island	AGCAGCCGGGGGAGCGGGGCGCCGCCGCCGCTCTCCCCGCCCGCGCCCCCCGCCCGGGCG[CG]CCCCCTAGCCCGGCGGGCGCCCACCCAGCCCCTGACAGCCCCCCCGCCGGCCGCCCCTGC	GGCGGGGGGGCTGTCAGGGGCTGGGTGGGCGCCCGCCGGGCTAGGGGGCG	ATXN1;ATXN1	NM_001128164;NM_000332	5'UTR;5'UTR				NA	6:16867945-16869418			RP1-151F17.1;ATXN1;RP1-151F17.1;ATXN1;ATXN1	ENST00000423260.1;ENST00000467008.1;ENST00000450930.1;ENST00000244769.3;ENST00000436367.1	TSS200;3'UTR;TSS1500;5'UTR;5'UTR	RP1-151F17.1;ATXN1;ATXN1;ATXN1;ATXN1;ATXN1;RP1-151F17.1;ATXN1;ATXN1;ATXN1	ENST00000423260.1;ENST00000483954.1;ENST00000467008.1;ENST00000498374.1;ENST00000492857.1;ENST00000479680.1;ENST00000450930.1;ENST00000244769.3;ENST00000450222.1;ENST00000473388.1	TSS200;3'UTR;3'UTR;3'UTR;3'UTR;3'UTR;TSS1500;5'UTR;5'UTR;3'UTR	chr6:16760180-16763595	3		NA		NA	NA	TRUE	NA	NA	lowMethylation
565	cg00345094	565	chr3	48342834	-	6649829	31757100	CCCAAATTCTAAATCATTCAAAACCCCAATACAACAAAAATCCAACTACA	CCCAAATTCTAAATCATTCGAAACCCCAATACAACAAAAATCCGACTACG	I	A	Red	NA	NA	NA	NA	NA	NA	chr3:48342584-48343258	Island	GCCTAAGCCCACCCCAGATTCTGGGTCATTCGGAGCCCCAGTGCAGCAGAAGTCCGGCTG[CG]GGTTCACCTTGTCCTCCGGCACAGGGCCCGGCCACCAGGCGCCACGCTGGATAGCCTGCG	CCCAGATTCTGGGTCATTCGGAGCCCCAGTGCAGCAGAAGTCCGGCTGCG	NME6;NME6	NM_005793;NM_005793	5'UTR;1stExon	high-CpG:48317832-48317906			NA	3:48317605-48318369	3:48341822-48343695	Promoter_Associated	NME6;NME6;NME6;NME6;NME6;NME6;NME6;NME6;NME6;NME6;NME6;NME6	ENST00000447314.1;ENST00000450160.1;ENST00000435684.1;ENST00000415644.1;ENST00000442597.1;ENST00000451657.1;ENST00000435684.1;ENST00000421967.1;ENST00000452211.1;ENST00000421967.1;ENST00000415053.1;ENST00000444069.1	5'UTR;5'UTR;5'UTR;5'UTR;5'UTR;5'UTR;1stExon;1stExon;TSS200;5'UTR;TSS200;TSS200	NME6;NME6;NME6;NME6;NME6;NME6;NME6;NME6;NME6;NME6;NME6;NME6;NME6;NME6;NME6;NME6;NME6;NME6;NME6;NME6;NME6;NME6;NME6;NME6	ENST00000494209.1;ENST00000447314.1;ENST00000484959.1;ENST00000302378.2;ENST00000495734.1;ENST00000425930.1;ENST00000450160.1;ENST00000456495.1;ENST00000435684.1;ENST00000418431.1;ENST00000415644.1;ENST00000442597.1;ENST00000451657.1;ENST00000425930.1;ENST00000456495.1;ENST00000435684.1;ENST00000495734.1;ENST00000421967.1;ENST00000302378.2;ENST00000452211.1;ENST00000421967.1;ENST00000447724.1;ENS…	3'UTR;5'UTR;3'UTR;3'UTR;3'UTR;5'UTR;5'UTR;5'UTR;5'UTR;5'UTR;5'UTR;5'UTR;5'UTR;1stExon;1stExon;1stExon;1stExon;1stExon;1stExon;TSS200;5'UTR;TSS200;TSS200;TSS200	chr3:48342825-48343090	3		NA		NA	NA	TRUE	NA	NA	lowMethylation
566	cg00345792	566	chr1	27877772	-	86782259	49644527	TTACAAAAATAACAACTCCAAAACTTCCCCAAACAACTCTAATACCTACA	TTACAAAAATAACAACTCCAAAACTTCCCCGAACGACTCTAATACCTACG	I	A	Red	NA	NA	NA	NA	NA	NA	chr1:27874417-27874638	S_Shelf	ATCAGCAAGAGGTTGCAGGGGTGGCAGCTCCAGAGCTTCCCCGAGCGGCTCTAGTGCCTG[CG]GGTCCAGGAAGCGGGGCTGGGGGTCCAGGAGCTGAGGCTCCGGCTCGGGCGATGGTGGCT	TTGCAGGGGTGGCAGCTCCAGAGCTTCCCCGAGCGGCTCTAGTGCCTGCG	AHDC1	NM_001029882	Body				NA	1:27746611-27751172			AHDC1	ENST00000482400.1	3'UTR	AHDC1	ENST00000482400.1	3'UTR	chr1:27877605-27878035	3		NA		NA	NA	TRUE	NA	NA	highMethylation
568	cg00347247	568	chr12	122064376	-	71767531	NA	TTAATAAACRAAACACAAATAAACRAAAAACATACAAAACAACCCAAAAC		II			NA	NA	NA	NA	NA	NA	chr12:122064176-122065142	Island	ACGCCCACTTCTTGGTGGGCGGGGCACAGGTGGGCGGGGAGCATGCAAAACAGCCCAGGG[CG]GCGGCCAATCGCGGCGCGCGCCGGGGGTCCAGGCCCCGGGGATCCGAGGCGCCGCCCGCG	TGGTGGGCGGGGCACAGGTGGGCGGGGAGCATGCAAAACAGCCCAGGGCG	ORAI1	NM_032790	TSS200				NA	12:120548501-120549768	12:122063910-122066124	Promoter_Associated	ORAI1	ENST00000330079.7	TSS200	ORAI1;ORAI1	ENST00000537188.1;ENST00000330079.7	TSS1500;TSS200	chr12:122063885-122064515	3		NA		NA	NA	TRUE	NA	NA	lowMethylation
571	cg00347824	571	chr8	59571961	+	76709587	NA	RAACRCRTATCCAAAACCTAAACTAAAAACTATAACRAAAACCTAAAATC		II			NA	NA	NA	NA	NA	NA	chr8:59571603-59572526	Island	GTCATCCAGTTCCTGTCCCCGGCAGGCTCCGGCCCAGACCAGGCCCCCGGCCTCTCACCC[CG]ACCTCAGGTTTCCGCCACAGCCCCCAGCCCAGGCCCTGGACACGCGTCCGGCCCCTGCCT	GACGCGTGTCCAGGGCCTGGGCTGGGGGCTGTGGCGGAAACCTGAGGTCG	NSMAF;NSMAF;NSMAF	NM_003580;NM_001144772;NM_001144772	Body;1stExon;5'UTR	high-CpG:59734305-59735114			NA	8:59734002-59735063	8:59571865-59572072	Promoter_Associated	NSMAF;NSMAF	ENST00000427130.2;ENST00000427130.2	1stExon;5'UTR	NSMAF;NSMAF;NSMAF;NSMAF	ENST00000427130.2;ENST00000519871.1;ENST00000427130.2;ENST00000522645.1	1stExon;TSS200;5'UTR;3'UTR	chr8:59570965-59573090	3		NA		NA	NA	TRUE	NA	NA	lowMethylation
573	cg00348771	573	chr1	165599927	+	64743219	NA	RCTATTAAAACCTTTTTATTTAAAACCTAACAAATATTATTAATTTTACC		II			NA	NA	NA	NA	NA	NA	chr1:165599563-165600574	Island	CTCCGCGCTCAGGGGGCGTGGGTACGGCCCACCACGAGGGCAGGGCTCGGCGCCAGCTCT[CG]GCAAAACTAACAATATTTGTTAGGCCCTAAACAAAAAGGCCCTAACAGCGATAAATCCAT	CGGCAAAACTAACAATATTTGTTAGGCCCTAAACAAAAAGGCCCTAACAG	MGST3	NM_004528	TSS1500				NA	1:163866227-163866552	1:165599652-165601505	Promoter_Associated	MGST3;MGST3;MGST3;MGST3;MGST3	ENST00000367888.4;ENST00000404549.1;ENST00000367884.1;ENST00000367883.1;ENST00000367889.3	TSS1500;TSS1500;TSS1500;TSS1500;TSS200	MGST3;MGST3;MGST3;MGST3;MGST3;MGST3;MGST3;MGST3;MGST3	ENST00000367888.4;ENST00000461308.1;ENST00000460632.1;ENST00000495447.1;ENST00000367885.1;ENST00000367884.1;ENST00000488688.1;ENST00000367883.1;ENST00000367889.3	TSS1500;TSS1500;TSS1500;TSS1500;TSS1500;TSS1500;TSS1500;TSS1500;TSS200		NA	chr1:165599495-165601737	6	chr1:165599034-165601834	6	NA	TRUE	NA	NA	lowMethylation
574	cg00349599	574	chr17	17184369	-	71657950	NA	CAAACCCRACCCCRAAAAAAAATCTCAAAACTAAAAAAACTATTCCAACC		II			NA	NA	NA	NA	NA	NA	chr17:17183886-17184699	Island	CGCCGCAACCCCAAGCCCGGCCCCGGAGAAGAGTCTCAGGACTAAAAGGGCTGTTCCAGC[CG]TCCGTGCTGGCGCCTGGGGATCCAGGCCAGTTCCCGGTACCCGCCCATGCCCAGCCCGGC	CGGCTGGAACAGCCCTTTTAGTCCTGAGACTCTTCTCCGGGGCCGGGCTT	COPS3	NM_003653	Body				NA	17:17124626-17125424	17:17183781-17185182	Promoter_Associated	COPS3	ENST00000539941.1	TSS1500	COPS3;COPS3;COPS3;COPS3;COPS3	ENST00000539941.1;ENST00000439936.1;ENST00000492672.1;ENST00000477299.1;ENST00000462236.1	TSS1500;TSS1500;3'UTR;3'UTR;3'UTR	chr17:17184300-17184775	3		NA		NA	NA	TRUE	NA	NA	lowMethylation
577	cg00350441	577	chr16	57220262	-	42635218	81732299	ACTAAAACAATACAAAACAAAAATAAACTCTACACATAATAACAACACCA	ACTAAAACGATACGAAACGAAAATAAACTCTACGCGTAATAACAACGCCG	I	T	Red	NA	NA	NA	NA	NA	NA	chr16:57219486-57220583	Island	GACTGAGGGAGGGCTGGGGCGGTACGAAGCGGGGGTGGGCTCTGCGCGTAATGGCAGCGC[CG]TGGCCTCGCGTCCATCTTTGCCGTTCTCTCGGACCTGTCACAAAGGAGTCGCGCCGCCGC	CGGCGCTGCCATTACGCGCAGAGCCCACCCCCGCTTCGTACCGCCCCAGC	FAM192A;RSPRY1;RSPRY1	NM_024946;NM_133368;NM_133368	TSS1500;1stExon;5'UTR	high-CpG:55777696-55777889			NA	16:55777444-55778773	16:57219368-57221916	Promoter_Associated	FAM192A;FAM192A;FAM192A;RSPRY1;RSPRY1;RSPRY1;RSPRY1	ENST00000566077.1;ENST00000567439.1;ENST00000309137.8;ENST00000394420.4;ENST00000537866.1;ENST00000394420.4;ENST00000537866.1	TSS1500;TSS1500;TSS1500;1stExon;1stExon;5'UTR;5'UTR	FAM192A;FAM192A;FAM192A;FAM192A;FAM192A;FAM192A;FAM192A;FAM192A;FAM192A;FAM192A;RSPRY1;RSPRY1;RSPRY1;RSPRY1;RSPRY1;FAM192A;RSPRY1;RSPRY1;RSPRY1;RSPRY1;RSPRY1;RSPRY1;RSPRY1;RSPRY1	ENST00000562406.1;ENST00000567044.1;ENST00000565353.1;ENST00000566584.1;ENST00000566481.1;ENST00000566077.1;ENST00000565458.1;ENST00000567439.1;ENST00000565760.1;ENST00000309137.8;ENST00000564435.1;ENST00000562959.1;ENST00000394420.4;ENST00000568505.1;ENST00000566352.1;ENST00000562324.1;ENST00000537866.1;ENST00000562439.1;ENST00000564435.1;ENST00000562959.1;ENST00000394420.4;ENST00000568505.1;ENS…	TSS1500;TSS1500;TSS1500;TSS1500;TSS1500;TSS1500;TSS1500;TSS1500;TSS1500;TSS1500;1stExon;1stExon;1stExon;1stExon;1stExon;TSS1500;1stExon;5'UTR;5'UTR;5'UTR;5'UTR;5'UTR;5'UTR;5'UTR		NA	chr16:57219010-57221807	6	chr16:57217817-57222227	6	NA	TRUE	NA	NA	lowMethylation
578	cg00350702	578	chr20	34129927	-	42647538	NA	ATACCTACCCCAAAACTTTAAAAAACTTCCRAATCAAAACCTACRAAAAC		II			NA	NA	NA	NA	NA	NA	chr20:34129537-34130038	Island	GAAGCAGTTCGATGCCTACCCCAAGACTTTGGAGGACTTCCGGGTCAAGACCTGCGGGGG[CG]CCACCGGTAGGCCGCAGCGGGGCCGGGGTCGCGTGGAGGGGGGCGTCCTAGAGCTTAGCC	CGCCCCCGCAGGTCTTGACCCGGAAGTCCTCCAAAGTCTTGGGGTAGGCA	ERGIC3;ERGIC3	NM_015966;NM_198398	1stExon;1stExon	high-CpG:33593204-33593598			NA	20:33592952-33593553	20:34129072-34130302	Promoter_Associated	ERGIC3;ERGIC3;ERGIC3;ERGIC3;ERGIC3	ENST00000348547.2;ENST00000357394.4;ENST00000279052.6;ENST00000355563.5;ENST00000355563.5	1stExon;1stExon;1stExon;1stExon;5'UTR	ERGIC3;ERGIC3;ERGIC3;ERGIC3;ERGIC3;ERGIC3;ERGIC3;ERGIC3;ERGIC3;ERGIC3;ERGIC3;ERGIC3;ERGIC3;ERGIC3;ERGIC3;ERGIC3	ENST00000496172.1;ENST00000461043.1;ENST00000348547.2;ENST00000357394.4;ENST00000476926.1;ENST00000476926.1;ENST00000486268.1;ENST00000486268.1;ENST00000279052.6;ENST00000492184.1;ENST00000492184.1;ENST00000416206.1;ENST00000355563.5;ENST00000355563.5;ENST00000411577.1;ENST00000413587.1	TSS1500;TSS200;1stExon;1stExon;1stExon;5'UTR;1stExon;5'UTR;1stExon;1stExon;5'UTR;1stExon;1stExon;5'UTR;1stExon;1stExon	chr20:34129605-34129935	3		NA		NA	TRUE	TRUE	NA	NA	lowMethylation
579	cg00351681	579	chr10	69834952	-	3752884	91628102	ATTCCTTAAAAAAAAACAAACACCACTACTATCCAATCCAAAAACAACCA	ATTCCTTAAAAAAAAACGAACGCCACTACTATCCAATCCAAAAACAACCG	I	T	Red	NA	NA	NA	NA	NA	NA	chr10:69834413-69835233	Island	AAACTTTACCGGGTTCCTTAGAGAAAAGCGGACGCCACTGCTGTCCAGTCCAGAGACAGC[CG]TCAGCGACCCGGATGGAGCGGGCGGGGAAGAACGGGAGGCAAGCGGGGCGGAGAGCACCA	CGGCTGTCTCTGGACTGGACAGCAGTGGCGTCCGCTTTTCTCTAAGGAAC	HERC4;HERC4;HERC4;HERC4	NM_015601;NM_022079;NM_015601;NM_022079	1stExon;1stExon;5'UTR;5'UTR	high-CpG:69504489-69505179			NA	10:69504298-69505232	10:69834397-69835405	Promoter_Associated	HERC4;HERC4;HERC4;HERC4;HERC4;HERC4	ENST00000395187.2;ENST00000395198.3;ENST00000373700.4;ENST00000395187.2;ENST00000395198.3;ENST00000373700.4	5'UTR;5'UTR;5'UTR;1stExon;1stExon;1stExon	HERC4;HERC4;HERC4;HERC4;HERC4;HERC4;HERC4;HERC4;HERC4;HERC4;HERC4;HERC4;HERC4	ENST00000395187.2;ENST00000513996.1;ENST00000395198.3;ENST00000373700.4;ENST00000506515.1;ENST00000515753.1;ENST00000505760.1;ENST00000395187.2;ENST00000513996.1;ENST00000395198.3;ENST00000395185.3;ENST00000373700.4;ENST00000395185.3	5'UTR;5'UTR;5'UTR;5'UTR;TSS1500;TSS1500;TSS1500;1stExon;1stExon;1stExon;1stExon;1stExon;3'UTR	chr10:69834260-69835195	3		NA		NA	NA	TRUE	NA	NA	lowMethylation
580	cg00352325	580	chr4	13628831	+	6786823	NA	ACAACTATATACCACRAACTATACAAAACACAAAATATTCATTCCTTAAC		II			NA	NA	NA	NA	NA	NA	chr4:13629245-13629655	N_Shore	AACCATGACTGGCACGTAGTAGGTACTTAAACACTAGTCGGTAAAACGAACCAAAGGACA[CG]CTAAGGAATGAACACTCTGTGCTTTGCACAGTCCGTGGCACACAGCTGCAGCTCCAAGAG	CGCTAAGGAATGAACACTCTGTGCTTTGCACAGTCCGTGGCACACAGCTG	MIR5091;BOD1L1	NR_049814;NM_148894	TSS1500;Body				NA	4:13237866-13238872									chr4:13628145-13629235	3		NA		NA	NA	NA	NA	NA	lowMethylation
581	cg00352560	581	chr1	45106266	-	73688288	60609132	TAAACAACATCTATCTCTCTACATCTCTCCTAACATAAAACAATAAAACA	TAAACGACGTCTATCTCTCTACGTCTCTCCTAACGTAAAACAATAAAACG	I	C	Grn	NA	NA	NA	NA	NA	NA		OpenSea	TATCAATGGTTTTAAACGGCGTCTGTCTCTCTGCGTCTCTCCTGACGTGAGGCAGTGAAA[CG]CGTTATCGAGGAGGCCCGGAAAGTGGCTAAGTGCGTTTGACACACGCCAACTCCCTGCCT	TAAACGGCGTCTGTCTCTCTGCGTCTCTCCTGACGTGAGGCAGTGAAACG	RNF220	NM_018150	Body				NA	1:44878838-44879143			RNF220	ENST00000416840.2	3'UTR	RNF220;RNF220;RNF220;RNF220;RNF220;TMEM53;RNF220;RNF220	ENST00000474064.1;ENST00000471494.1;ENST00000497469.1;ENST00000475378.1;ENST00000484745.1;ENST00000495630.1;ENST00000416840.2;ENST00000474394.1	5'UTR;5'UTR;5'UTR;5'UTR;5'UTR;3'UTR;3'UTR;5'UTR		NA	chr1:45105798-45106692	6		NA	NA	TRUE	NA	NA	highMethylation
582	cg00353112	582	chr15	45879221	-	3695509	NA	TATTCTAAAAATTTTCCCTAAACACRAAAACAACACTAAAAAACTATACC		II			NA	NA	NA	NA	NA	NA	chr15:45879274-45879918	N_Shore	CGAGCACTCCCTGTTCTGAAGGTTTTCCCTAAACACGGAGACAACACTAAAAAGCTGTGC[CG]CGTGAGGGCTGAAAGTCCTGTTTTCTCCCTAGCTTCAGTGAAGAAAGCCTGACGGCTCCC	GTTCTGAAGGTTTTCCCTAAACACGGAGACAACACTAAAAAGCTGTGCCG	PLDN	NM_012388	TSS200				NA	15:43666442-43667246	15:45878860-45880343	Promoter_Associated	PLDN;RP11-96O20.4;PLDN;PLDN;PLDN;PLDN;PLDN;PLDN;PLDN;PLDN;PLDN	ENST00000567461.1;ENST00000564080.1;ENST00000562384.1;ENST00000566753.1;ENST00000565216.1;ENST00000568816.1;ENST00000565323.1;ENST00000565409.1;ENST00000564765.1;ENST00000220531.3;ENST00000567740.1	TSS1500;TSS1500;TSS1500;TSS1500;TSS1500;TSS1500;TSS1500;TSS1500;TSS1500;TSS200;TSS200	PLDN;RP11-96O20.4;PLDN;PLDN;PLDN;PLDN;PLDN;PLDN;PLDN;PLDN;PLDN;PLDN;PLDN;PLDN;PLDN;PLDN;PLDN;PLDN	ENST00000567461.1;ENST00000564080.1;ENST00000562384.1;ENST00000569076.1;ENST00000566753.1;ENST00000568597.1;ENST00000566184.1;ENST00000565216.1;ENST00000563000.1;ENST00000566801.1;ENST00000568816.1;ENST00000565323.1;ENST00000563160.1;ENST00000565727.1;ENST00000565409.1;ENST00000564765.1;ENST00000220531.3;ENST00000567740.1	TSS1500;TSS1500;TSS1500;TSS1500;TSS1500;TSS1500;TSS1500;TSS1500;TSS1500;TSS1500;TSS1500;TSS1500;TSS1500;TSS1500;TSS1500;TSS1500;TSS200;TSS200	chr15:45879180-45880150	3		NA		NA	NA	TRUE	NA	NA	lowMethylation
583	cg00353422	583	chr21	34863790	+	47731929	32688577	CACCAACTAAAAACAATAAAAAAAACACCCACAATAAAAAACAAACCACA	CACCAACTAAAAACGATAAAAAAAACACCCGCAATAAAAAACGAACCGCG	I	C	Grn	NA	NA	NA	NA	NA	NA	chr21:34863644-34864268	Island	CAGACCTGGGGTAGGGGTTCCGCGGCTCCCGCCCCCCTGCCGCGCCTCTGCGCATGCGTG[CG]CGGTCCGCCCTTCACTGCGGGTGTCCCTCCCACCGCCTCCAGCTGGTGCCTCCGCCGGGC	CGCGGTCCGCCCTTCACTGCGGGTGTCCCTCCCACCGCCTCCAGCTGGTG	DNAJC28;DNAJC28	NM_001040192;NM_017833	5'UTR;TSS200				NA	21:33785515-33786112	21:34863297-34864490	Promoter_Associated	DNAJC28;DNAJC28;DNAJC28;DNAJC28	ENST00000402202.1;ENST00000381947.3;ENST00000402202.1;ENST00000314399.3	5'UTR;5'UTR;1stExon;TSS200	DNAJC28;DNAJC28;DNAJC28;DNAJC28	ENST00000402202.1;ENST00000381947.3;ENST00000402202.1;ENST00000314399.3	5'UTR;5'UTR;1stExon;TSS200	chr21:34863685-34864195	3		NA		NA	NA	TRUE	NA	NA	lowMethylation
584	cg00355158	584	chr17	73776003	+	48616132	21611525	CCAATCAACAACATAAATATACACCAATCATAAAACAATACCAAAACACA	CCAATCAACGACGTAAATATACACCAATCATAAAACAATACCGAAACACG	I	A	Red	NA	NA	NA	NA	NA	NA	chr17:73774789-73776044	Island	ACGACTTTTTCTATTGGTGGGCGCTTTCGCCGACGCGCTGACATCCCCCGACACAAAGGC[CG]TGCTTCGGCACTGTTCCATGATTGGTGCATATCTACGCCGCTGATTGGCTGTTAAAGTGG	CCAATCAGCGGCGTAGATATGCACCAATCATGGAACAGTGCCGAAGCACG	H3F3B	NM_005324	TSS200				NA	17:71286339-71287606	17:73774514-73776358	Promoter_Associated	H3F3B	ENST00000254810.3	TSS200	H3F3B	ENST00000254810.3	TSS200	chr17:73775800-73776150	3		NA		NA	NA	TRUE	NA	NA	lowMethylation
586	cg00355673	586	chr14	92573075	-	17635873	56607586	CCAATCACCCATAAAAATACAAATATCATAAAACAAAAAACAAATAAACA	CCAATCACCCGTAAAAATACGAATATCGTAAAACGAAAAACGAATAAACG	I	C	Grn	NA	NA	NA	NA	NA	NA	chr14:92572554-92573103	Island	GCCGCACGCAGACCAATCACCCGTGAGGATGCGAGTGTCGTGAAGCGAAGAGCGAGTGAA[CG]CCGGGGACACGTGACCTTGGTAGCGCGTCCTCCTAGCTTCTGTTAGCGGGCCTTCTGGGG	CCAATCACCCGTGAGGATGCGAGTGTCGTGAAGCGAAGAGCGAGTGAACG	ATXN3;ATXN3;ATXN3;ATXN3;ATXN3;ATXN3;ATXN3;ATXN3;ATXN3;ATXN3;ATXN3;ATXN3;ATXN3;ATXN3;ATXN3;ATXN3;ATXN3;ATXN3;ATXN3;ATXN3;ATXN3;ATXN3;ATXN3;ATXN3;ATXN3;ATXN3;ATXN3;ATXN3;ATXN3;ATXN3;ATXN3;ATXN3	NM_001164777;NM_030660;NR_028453;NR_028466;NM_001127697;NR_028469;NR_028468;NM_001127696;NM_001164778;NR_028454;NR_028458;NR_028460;NM_004993;NR_028464;NM_001164776;NR_028465;NR_031765;NM_001164782;NM_001164779;NR_028463;NM_001164780;NM_001164781;NR_028461;NR_028455;NR_028459;NR_028467;NR_028462;NR_028457;NM_001164774;NR_028470;NR_028456;NM_001164775	TSS200;TSS200;TSS200;TSS200;TSS200;TSS200;TSS200;TSS200;TSS200;TSS200;TSS200;TSS200;TSS200;TSS200;TSS200;TSS200;TSS200;TSS200;TSS200;TSS200;TSS200;TSS200;TSS200;TSS200;TSS200;TSS200;TSS200;TSS200;TSS200;TSS200;TSS200;TSS200				NA	14:91642005-91642856	14:92571962-92573974	Promoter_Associated	ATXN3;ATXN3;ATXN3;ATXN3;ATXN3;ATXN3	ENST00000532032.1;ENST00000554491.1;ENST00000502250.1;ENST00000503767.1;ENST00000393287.5;ENST00000359819.6	TSS200;TSS200;TSS200;TSS200;TSS200;TSS200	ATXN3;ATXN3;ATXN3;ATXN3;ATXN3;ATXN3;ATXN3;ATXN3;ATXN3;ATXN3;ATXN3;ATXN3;ATXN3	ENST00000532032.1;ENST00000515746.1;ENST00000454964.3;ENST00000511362.1;ENST00000557030.1;ENST00000554592.1;ENST00000502250.1;ENST00000359366.5;ENST00000504047.1;ENST00000506845.1;ENST00000503767.1;ENST00000393287.5;ENST00000545278.1	TSS200;TSS200;TSS200;TSS200;TSS200;TSS200;TSS200;TSS200;TSS200;TSS200;TSS200;TSS200;TSS200	chr14:92572860-92573195	3		NA		NA	NA	TRUE	NA	NA	lowMethylation
[truncated: 33,301 more rows]
[truncated: 19 more columns]
