# Supplementary material for: Systematic investigation of interindividual variation of DNA methylation in human whole blood
Source: Genome Biol. 2026 Mar 5;27:128. doi: 10.1186/s13059-026-04021-1 (PMC13069719; doi:10.1186/s13059-026-04021-1)
Supplement: Supplementary file 6 — Additional file 6. List of all VMPs in whole blood that are controlled by cell type composition. [file 13059_2026_4021_MOESM6_ESM.csv]

	x
1	cg00005166
2	cg00007809
3	cg00009088
4	cg00010672
5	cg00017639
6	cg00018276
7	cg00024269
8	cg00030584
9	cg00033750
10	cg00034336
11	cg00045592
12	cg00046914
13	cg00073044
14	cg00083704
15	cg00084153
16	cg00094579
17	cg00098559
18	cg00102042
19	cg00106225
20	cg00121045
21	cg00128590
22	cg00139956
23	cg00145955
24	cg00148411
25	cg00158770
26	cg00168694
27	cg00173820
28	cg00179026
29	cg00185804
30	cg00191409
31	cg00198525
32	cg00199799
33	cg00200629
34	cg00208768
35	cg00219816
36	cg00223569
37	cg00226689
38	cg00235484
39	cg00240598
40	cg00251905
41	cg00255093
42	cg00255699
43	cg00261569
44	cg00262344
45	cg00263425
46	cg00264873
47	cg00272500
48	cg00272608
49	cg00278392
50	cg00290758
51	cg00291478
52	cg00292334
53	cg00295879
54	cg00298324
55	cg00301576
56	cg00305108
57	cg00305797
58	cg00311702
59	cg00317892
60	cg00320217
61	cg00320269
62	cg00329656
63	cg00343906
64	cg00344085
65	cg00349233
66	cg00357551
67	cg00357958
68	cg00364028
69	cg00366917
70	cg00367461
71	cg00373796
72	cg00393533
73	cg00394026
74	cg00394261
75	cg00410951
76	cg00422578
77	cg00429622
78	cg00434384
79	cg00439981
80	cg00442225
81	cg00446046
82	cg00446123
83	cg00448525
84	cg00452133
85	cg00453717
86	cg00454592
87	cg00457779
88	cg00461584
89	cg00471371
90	cg00472967
91	cg00496984
92	cg00499595
93	cg00500907
94	cg00509249
95	cg00510689
96	cg00520583
97	cg00530268
98	cg00532474
99	cg00534022
100	cg00534516
101	cg00558143
102	cg00558554
103	cg00562705
104	cg00564081
105	cg00577668
106	cg00578614
107	cg00579751
108	cg00583149
109	cg00591421
110	cg00593607
111	cg00593814
112	cg00594610
113	cg00598446
114	cg00602811
115	cg00619294
116	cg00622815
117	cg00622957
118	cg00625298
119	cg00632657
120	cg00636427
121	cg00658743
122	cg00660167
123	cg00661777
124	cg00672936
125	cg00679368
126	cg00680285
127	cg00680826
128	cg00690498
129	cg00691123
130	cg00705730
131	cg00708718
132	cg00711072
133	cg00723395
134	cg00725690
135	cg00742118
136	cg00753540
137	cg00765705
138	cg00772428
139	cg00777445
140	cg00777737
141	cg00778525
142	cg00779858
143	cg00789535
144	cg00789960
145	cg00790756
146	cg00793636
147	cg00797703
148	cg00810292
149	cg00816652
150	cg00818106
151	cg00823094
152	cg00828556
153	cg00832329
154	cg00834581
155	cg00839906
156	cg00840770
157	cg00842918
158	cg00849335
159	cg00855703
160	cg00859441
161	cg00864046
162	cg00873601
163	cg00879685
164	cg00884040
165	cg00884731
166	cg00891657
167	cg00899659
168	cg00906528
169	cg00913556
170	cg00916659
171	cg00919028
172	cg00924460
173	cg00927305
174	cg00934800
175	cg00936790
176	cg00949332
177	cg00957641
178	cg00962700
179	cg00969154
180	cg00977469
181	cg00978083
182	cg00980622
183	cg00992745
184	cg00996273
185	cg01003666
186	cg01008256
187	cg01015362
188	cg01016119
189	cg01018533
190	cg01022219
191	cg01023672
192	cg01023902
193	cg01030624
194	cg01033780
195	cg01040749
196	cg01044849
197	cg01055520
198	cg01058360
199	cg01087254
200	cg01091076
201	cg01093851
202	cg01099596
203	cg01116607
204	cg01116942
205	cg01119319
206	cg01127737
207	cg01134540
208	cg01141459
209	cg01142676
210	cg01160409
211	cg01170124
212	cg01176433
213	cg01177709
214	cg01178099
215	cg01178899
216	cg01179618
217	cg01204603
218	cg01210432
219	cg01212284
220	cg01216276
221	cg01217071
222	cg01227199
223	cg01228288
224	cg01229061
225	cg01231183
226	cg01232717
227	cg01239499
228	cg01241390
229	cg01244663
230	cg01246178
231	cg01249337
232	cg01250398
233	cg01253753
234	cg01258108
235	cg01258940
236	cg01259782
237	cg01263942
238	cg01272182
239	cg01289959
240	cg01294808
241	cg01297352
242	cg01298412
243	cg01312898
244	cg01320533
245	cg01323381
246	cg01323675
247	cg01326085
248	cg01328348
249	cg01332882
250	cg01344734
251	cg01346463
252	cg01357591
253	cg01366462
254	cg01377932
255	cg01380258
256	cg01386828
257	cg01387455
258	cg01393161
259	cg01398143
260	cg01416091
261	cg01425249
262	cg01425836
263	cg01430167
264	cg01438390
265	cg01440934
266	cg01442160
267	cg01446492
268	cg01469583
269	cg01470839
270	cg01473676
271	cg01476567
272	cg01479232
273	cg01481557
274	cg01483184
275	cg01495416
276	cg01502428
277	cg01509920
278	cg01512654
279	cg01525538
280	cg01526748
281	cg01529864
282	cg01530413
283	cg01538979
284	cg01543184
285	cg01546433
286	cg01556706
287	cg01560354
288	cg01561304
289	cg01561719
290	cg01563236
291	cg01573405
292	cg01575457
293	cg01576982
294	cg01582683
295	cg01584932
296	cg01586609
297	cg01613643
298	cg01614760
299	cg01626341
300	cg01634544
301	cg01650347
302	cg01653741
303	cg01654990
304	cg01674824
305	cg01685428
306	cg01685636
307	cg01692842
308	cg01693697
309	cg01699158
310	cg01699630
311	cg01701207
312	cg01702421
313	cg01704474
314	cg01706030
315	cg01718139
316	cg01727180
317	cg01741836
318	cg01742370
319	cg01752257
320	cg01761758
321	cg01763333
322	cg01763719
323	cg01775379
324	cg01776207
325	cg01785442
326	cg01789743
327	cg01800286
328	cg01804557
329	cg01809361
330	cg01811355
331	cg01821345
332	cg01826254
333	cg01838759
334	cg01843489
335	cg01845076
336	cg01852186
337	cg01856692
338	cg01861537
339	cg01863006
340	cg01874403
341	cg01878805
342	cg01879591
343	cg01881664
344	cg01884851
345	cg01887834
346	cg01889893
347	cg01891940
348	cg01893721
349	cg01898560
350	cg01921126
351	cg01942558
352	cg01945800
353	cg01950077
354	cg01956297
355	cg01956976
356	cg01960748
357	cg01971001
358	cg01973456
359	cg01976035
360	cg01982422
361	cg01982837
362	cg01986936
363	cg01987727
364	cg01990910
365	cg01998671
366	cg02005443
367	cg02011919
368	cg02012974
369	cg02015961
370	cg02019444
371	cg02021919
372	cg02021984
373	cg02023149
374	cg02050298
375	cg02052762
376	cg02053407
377	cg02059176
378	cg02060515
379	cg02064692
380	cg02067584
381	cg02078498
382	cg02084029
383	cg02090762
384	cg02091275
385	cg02093418
386	cg02094351
387	cg02098075
388	cg02102075
389	cg02103618
390	cg02105211
391	cg02109585
392	cg02111865
393	cg02113543
394	cg02114922
395	cg02115067
396	cg02116383
397	cg02116924
398	cg02117540
399	cg02120356
400	cg02132667
401	cg02142483
402	cg02142972
403	cg02143465
404	cg02150868
405	cg02153138
406	cg02155558
407	cg02160684
408	cg02164748
409	cg02166513
410	cg02169688
411	cg02172262
412	cg02174251
413	cg02176715
414	cg02190353
415	cg02197634
416	cg02217975
417	cg02222561
418	cg02227292
419	cg02227879
420	cg02234216
421	cg02240622
422	cg02241675
423	cg02246090
424	cg02251680
425	cg02253142
426	cg02255986
427	cg02266086
428	cg02269496
429	cg02288976
430	cg02292788
431	cg02297098
432	cg02299366
433	cg02302574
434	cg02312497
435	cg02329699
436	cg02330172
437	cg02331761
438	cg02332932
439	cg02335176
440	cg02343823
441	cg02345327
442	cg02349066
443	cg02353916
444	cg02356631
445	cg02358647
446	cg02363012
447	cg02368812
448	cg02371824
449	cg02372723
450	cg02379348
451	cg02383666
452	cg02389949
453	cg02394686
454	cg02395751
455	cg02399947
456	cg02402436
457	cg02404407
458	cg02412703
459	cg02413141
460	cg02415220
461	cg02423817
462	cg02431184
463	cg02432022
464	cg02441474
465	cg02445968
466	cg02455719
467	cg02466078
468	cg02467034
469	cg02478731
470	cg02481842
471	cg02484781
472	cg02485963
473	cg02490678
474	cg02491385
475	cg02499548
476	cg02501165
477	cg02509011
478	cg02517337
479	cg02521797
480	cg02530879
481	cg02538681
482	cg02538752
483	cg02558684
484	cg02578087
485	cg02579959
486	cg02585938
487	cg02586450
488	cg02605248
489	cg02607972
490	cg02609911
491	cg02620935
492	cg02622579
493	cg02632109
494	cg02633371
495	cg02640484
496	cg02696067
497	cg02703936
498	cg02712700
499	cg02722183
500	cg02737268
501	cg02739429
502	cg02742774
503	cg02755635
504	cg02761839
505	cg02763813
506	cg02763933
507	cg02765596
508	cg02765696
509	cg02766539
510	cg02768760
511	cg02769705
512	cg02770133
513	cg02770745
514	cg02774282
515	cg02784102
516	cg02790526
517	cg02792829
518	cg02793750
519	cg02796279
520	cg02799411
521	cg02806156
522	cg02812831
523	cg02813721
524	cg02819372
525	cg02824202
526	cg02833739
527	cg02834732
528	cg02849689
529	cg02862467
530	cg02866391
531	cg02898678
532	cg02904191
533	cg02912828
534	cg02913402
535	cg02925118
536	cg02927682
537	cg02929169
538	cg02929855
539	cg02945587
540	cg02947253
541	cg02956301
542	cg02979978
543	cg02991207
544	cg02992228
545	cg02993349
546	cg02996793
547	cg02999224
548	cg03004350
549	cg03006193
550	cg03016083
551	cg03040292
552	cg03042792
553	cg03044533
554	cg03044658
555	cg03055131
556	cg03062818
557	cg03064100
558	cg03081597
559	cg03083290
560	cg03085538
561	cg03090145
562	cg03103611
563	cg03104878
564	cg03105395
565	cg03116124
566	cg03117351
567	cg03117668
568	cg03123782
569	cg03124032
570	cg03128303
571	cg03128890
572	cg03131587
573	cg03143046
574	cg03150925
575	cg03155200
576	cg03179504
577	cg03185894
578	cg03185935
579	cg03187568
580	cg03189033
581	cg03190219
582	cg03196485
583	cg03201166
584	cg03204155
585	cg03211552
586	cg03211711
587	cg03214649
588	cg03214819
589	cg03238778
590	cg03249630
591	cg03251110
592	cg03254865
593	cg03267730
594	cg03275872
595	cg03278108
596	cg03283694
597	cg03288256
598	cg03291077
599	cg03294277
600	cg03295554
601	cg03298096
602	cg03313271
603	cg03317802
604	cg03322353
605	cg03334072
606	cg03336270
607	cg03337475
608	cg03338543
609	cg03340036
610	cg03346852
611	cg03347022
612	cg03348161
613	cg03351487
614	cg03352106
615	cg03359540
616	cg03360711
617	cg03361738
618	cg03366145
619	cg03370752
620	cg03370998
621	cg03377528
622	cg03378815
623	cg03381704
624	cg03388043
625	cg03391567
626	cg03396826
627	cg03404272
628	cg03404346
629	cg03405128
630	cg03405302
631	cg03418002
632	cg03424246
633	cg03424550
634	cg03428193
635	cg03429763
636	cg03445932
637	cg03452895
638	cg03463948
639	cg03470220
640	cg03473745
641	cg03474202
642	cg03477963
643	cg03486096
644	cg03490138
645	cg03490228
646	cg03499328
647	cg03503046
648	cg03505776
649	cg03506099
650	cg03511624
651	cg03513680
652	cg03518202
653	cg03521576
654	cg03526142
655	cg03528742
656	cg03540148
657	cg03549618
658	cg03550724
659	cg03557135
660	cg03557265
661	cg03562940
662	cg03563169
663	cg03566513
664	cg03568673
665	cg03569214
666	cg03577479
667	cg03580065
668	cg03580272
669	cg03580624
670	cg03589001
671	cg03594284
672	cg03601962
673	cg03604774
674	cg03610280
675	cg03614362
676	cg03616753
677	cg03620325
678	cg03621583
679	cg03626256
680	cg03630122
681	cg03636183
682	cg03636618
683	cg03637218
684	cg03646329
685	cg03656888
686	cg03658236
687	cg03661577
688	cg03668006
689	cg03669949
690	cg03706086
691	cg03708012
692	cg03714884
693	cg03718013
694	cg03720762
695	cg03727389
696	cg03737522
697	cg03738025
698	cg03739609
699	cg03740864
700	cg03754825
701	cg03761599
702	cg03765062
703	cg03774275
704	cg03776905
705	cg03778647
706	cg03779251
707	cg03800150
708	cg03803677
709	cg03805787
710	cg03815962
711	cg03818715
712	cg03819732
713	cg03822565
714	cg03834968
715	cg03838931
716	cg03854416
717	cg03862957
718	cg03878292
719	cg03900282
720	cg03902386
721	cg03913806
722	cg03924115
723	cg03936701
724	cg03951335
725	cg03955252
726	cg03960698
727	cg03961485
728	cg03964681
729	cg03974400
730	cg03979241
731	cg03979754
732	cg03992447
733	cg03995610
734	cg04002121
735	cg04006446
736	cg04007350
737	cg04009575
738	cg04012255
739	cg04015097
740	cg04023465
741	cg04025970
742	cg04026002
743	cg04027040
744	cg04027132
745	cg04036920
746	cg04045133
747	cg04048472
748	cg04052546
749	cg04058080
750	cg04059352
751	cg04063756
752	cg04074835
753	cg04075726
754	cg04076337
755	cg04079306
756	cg04085571
757	cg04093334
758	cg04094548
759	cg04097923
760	cg04100356
761	cg04101804
762	cg04107129
763	cg04110945
764	cg04114966
765	cg04118119
766	cg04127242
767	cg04132292
768	cg04142296
769	cg04147160
770	cg04150429
771	cg04159878
772	cg04165922
773	cg04170334
774	cg04173586
775	cg04179951
776	cg04183654
777	cg04185197
778	cg04187899
779	cg04188216
780	cg04188723
781	cg04188920
782	cg04191452
783	cg04192631
784	cg04195852
785	cg04196395
786	cg04201021
787	cg04202597
788	cg04203628
789	cg04204465
790	cg04205769
791	cg04213390
792	cg04221355
793	cg04221606
794	cg04222358
795	cg04225088
796	cg04228836
797	cg04247152
798	cg04249234
799	cg04249612
800	cg04251670
801	cg04256697
802	cg04268125
803	cg04281750
804	cg04283041
805	cg04286237
806	cg04293460
807	cg04293724
808	cg04297507
809	cg04297912
810	cg04306184
811	cg04314100
812	cg04314107
813	cg04317318
814	cg04329478
815	cg04339360
816	cg04340595
817	cg04342202
818	cg04347414
819	cg04349497
820	cg04360793
821	cg04360967
822	cg04373893
823	cg04375560
824	cg04375897
825	cg04395717
826	cg04403684
827	cg04410080
828	cg04410448
829	cg04415310
830	cg04415958
831	cg04420115
832	cg04426485
833	cg04441847
834	cg04449479
835	cg04450555
836	cg04450994
837	cg04452427
838	cg04453124
839	cg04455567
840	cg04456235
841	cg04468444
842	cg04468813
843	cg04476070
844	cg04476891
845	cg04478251
846	cg04488111
847	cg04489053
848	cg04514092
849	cg04519314
850	cg04521867
851	cg04524488
852	cg04530445
853	cg04532551
854	cg04533831
855	cg04539111
856	cg04552418
857	cg04555937
858	cg04560213
859	cg04564163
860	cg04589761
861	cg04593856
862	cg04603130
863	cg04609694
864	cg04615571
865	cg04616709
866	cg04620566
867	cg04624110
868	cg04627461
869	cg04628648
870	cg04636584
871	cg04645556
872	cg04650604
873	cg04657268
874	cg04671029
875	cg04675844
876	cg04678404
877	cg04679040
878	cg04684816
879	cg04692873
880	cg04693537
881	cg04701026
882	cg04701118
883	cg04703274
884	cg04705280
885	cg04706801
886	cg04713102
887	cg04719975
888	cg04727071
889	cg04730794
890	cg04739200
891	cg04747180
892	cg04748721
893	cg04750562
894	cg04765650
895	cg04771100
896	cg04773652
897	cg04773818
898	cg04781916
899	cg04782823
900	cg04790775
901	cg04796432
902	cg04813403
903	cg04813880
904	cg04816311
905	cg04822744
906	cg04831327
907	cg04832566
908	cg04837920
909	cg04853319
910	cg04855678
911	cg04858164
912	cg04864877
913	cg04869977
914	cg04870120
915	cg04879308
916	cg04887682
917	cg04888852
918	cg04889800
919	cg04889982
920	cg04894218
921	cg04896632
922	cg04903759
923	cg04908585
924	cg04915173
925	cg04916416
926	cg04919139
927	cg04919592
928	cg04919596
929	cg04921628
930	cg04926525
931	cg04930385
932	cg04936213
933	cg04941387
934	cg04948428
935	cg04953735
936	cg04959118
937	cg04971406
938	cg04977356
939	cg04994519
940	cg04997743
941	cg05000446
942	cg05002712
943	cg05004818
944	cg05007700
945	cg05011214
946	cg05023873
947	cg05039282
948	cg05046444
949	cg05061672
950	cg05067399
951	cg05072559
952	cg05079448
953	cg05079470
954	cg05083015
955	cg05083852
956	cg05084525
957	cg05089897
958	cg05098827
959	cg05116792
960	cg05126932
961	cg05135175
962	cg05136628
963	cg05161346
964	cg05172999
965	cg05177308
966	cg05177498
967	cg05180756
968	cg05193189
969	cg05193946
970	cg05197995
971	cg05200037
972	cg05206633
973	cg05219523
974	cg05238495
975	cg05249074
976	cg05254747
977	cg05261452
978	cg05261893
979	cg05262295
980	cg05266321
981	cg05278074
982	cg05299362
983	cg05313263
984	cg05314350
985	cg05316627
986	cg05324121
987	cg05330139
988	cg05330200
989	cg05331804
990	cg05333648
991	cg05335423
992	cg05336600
993	cg05344747
994	cg05353702
995	cg05357209
996	cg05359652
997	cg05360101
998	cg05372753
999	cg05380920
1000	cg05384467
1001	cg05385128
1002	cg05385188
1003	cg05387546
1004	cg05388076
1005	cg05397117
1006	cg05398700
1007	cg05405476
1008	cg05417618
1009	cg05418105
1010	cg05424126
1011	cg05432604
1012	cg05434837
1013	cg05439349
1014	cg05445227
1015	cg05450151
1016	cg05450804
1017	cg05451385
1018	cg05456810
1019	cg05461268
1020	cg05464375
1021	cg05467012
1022	cg05475649
1023	cg05475858
1024	cg05480073
1025	cg05487134
1026	cg05500904
1027	cg05511755
1028	cg05532157
1029	cg05533761
1030	cg05535202
1031	cg05551825
1032	cg05568737
1033	cg05574794
1034	cg05575594
1035	cg05580141
1036	cg05583921
1037	cg05588336
1038	cg05592245
1039	cg05598330
1040	cg05599723
1041	cg05600164
1042	cg05600421
1043	cg05600851
1044	cg05611722
1045	cg05611939
1046	cg05615459
1047	cg05625314
1048	cg05631664
1049	cg05632838
1050	cg05636896
1051	cg05642546
1052	cg05645982
1053	cg05649077
1054	cg05660153
1055	cg05661278
1056	cg05670158
1057	cg05673041
1058	cg05678584
1059	cg05678715
1060	cg05678733
1061	cg05692712
1062	cg05696274
1063	cg05701495
1064	cg05702597
1065	cg05713954
1066	cg05715353
1067	cg05721199
1068	cg05722568
1069	cg05731122
1070	cg05731321
1071	cg05742928
1072	cg05743750
1073	cg05749408
1074	cg05752866
1075	cg05756492
1076	cg05765510
1077	cg05768065
1078	cg05771324
1079	cg05786435
1080	cg05799811
1081	cg05807305
1082	cg05808565
1083	cg05809858
1084	cg05815089
1085	cg05822532
1086	cg05828191
1087	cg05830425
1088	cg05837928
1089	cg05844614
1090	cg05859229
1091	cg05863502
1092	cg05866854
1093	cg05867620
1094	cg05874443
1095	cg05876564
1096	cg05878766
1097	cg05888181
1098	cg05893029
1099	cg05893638
1100	cg05898398
1101	cg05903444
1102	cg05919238
1103	cg05920921
1104	cg05928849
1105	cg05930053
1106	cg05936004
1107	cg05937573
1108	cg05941378
1109	cg05944352
1110	cg05947033
1111	cg05949397
1112	cg05951575
1113	cg05955997
1114	cg05956380
1115	cg05963759
1116	cg05970496
1117	cg05971678
1118	cg05972503
1119	cg05976544
1120	cg05980523
1121	cg05981016
1122	cg05986449
1123	cg05991009
1124	cg05998899
1125	cg06001524
1126	cg06004484
1127	cg06017249
1128	cg06021611
1129	cg06026786
1130	cg06027587
1131	cg06031797
1132	cg06032862
1133	cg06033321
1134	cg06033531
1135	cg06040681
1136	cg06043208
1137	cg06043346
1138	cg06052122
1139	cg06052655
1140	cg06059360
1141	cg06084610
1142	cg06092168
1143	cg06095916
1144	cg06100756
1145	cg06105898
1146	cg06114556
1147	cg06119452
1148	cg06121514
1149	cg06122230
1150	cg06130923
1151	cg06133626
1152	cg06142206
1153	cg06147173
1154	cg06147190
1155	cg06168950
1156	cg06188545
1157	cg06192292
1158	cg06195428
1159	cg06197284
1160	cg06199761
1161	cg06208288
1162	cg06209576
1163	cg06209897
1164	cg06218165
1165	cg06220415
1166	cg06223856
1167	cg06229075
1168	cg06231364
1169	cg06236715
1170	cg06238667
1171	cg06257058
1172	cg06259313
1173	cg06260530
1174	cg06273318
1175	cg06275503
1176	cg06280075
1177	cg06288402
1178	cg06315799
1179	cg06328750
1180	cg06331470
1181	cg06335515
1182	cg06351682
1183	cg06360841
1184	cg06373940
1185	cg06374595
1186	cg06379435
1187	cg06394460
1188	cg06398054
1189	cg06407843
1190	cg06411521
1191	cg06418013
1192	cg06418238
1193	cg06421013
1194	cg06427816
1195	cg06430860
1196	cg06436185
1197	cg06436854
1198	cg06441457
1199	cg06449191
1200	cg06453901
1201	cg06457473
1202	cg06458042
1203	cg06464775
1204	cg06465076
1205	cg06471491
1206	cg06474225
1207	cg06480205
1208	cg06481168
1209	cg06482136
1210	cg06482498
1211	cg06484496
1212	cg06489037
1213	cg06492223
1214	cg06500418
1215	cg06502279
1216	cg06506094
1217	cg06512115
1218	cg06524923
1219	cg06526020
1220	cg06536039
1221	cg06544951
1222	cg06571273
1223	cg06573254
1224	cg06576098
1225	cg06576519
1226	cg06577638
1227	cg06581702
1228	cg06583438
1229	cg06585566
1230	cg06620529
1231	cg06630192
1232	cg06639320
1233	cg06640630
1234	cg06640997
1235	cg06641416
1236	cg06645335
1237	cg06650256
1238	cg06652235
1239	cg06657888
1240	cg06661266
1241	cg06669598
1242	cg06671710
1243	cg06674056
1244	cg06678147
1245	cg06684395
1246	cg06687184
1247	cg06693581
1248	cg06704455
1249	cg06706813
1250	cg06708133
1251	cg06717097
1252	cg06719445
1253	cg06721231
1254	cg06724674
1255	cg06725120
1256	cg06726406
1257	cg06728274
1258	cg06729701
1259	cg06730002
1260	cg06732873
1261	cg06734380
1262	cg06739107
1263	cg06740950
1264	cg06746096
1265	cg06749828
1266	cg06760238
1267	cg06763171
1268	cg06766034
1269	cg06781086
1270	cg06784095
1271	cg06784232
1272	cg06789390
1273	cg06813706
1274	cg06819277
1275	cg06824443
1276	cg06825415
1277	cg06825998
1278	cg06829969
1279	cg06831571
1280	cg06840062
1281	cg06841902
1282	cg06852746
1283	cg06854604
1284	cg06859735
1285	cg06872313
1286	cg06878370
1287	cg06879746
1288	cg06885823
1289	cg06887705
1290	cg06888836
1291	cg06900101
1292	cg06903512
1293	cg06905401
1294	cg06916670
1295	cg06918740
1296	cg06926818
1297	cg06931405
1298	cg06937882
1299	cg06946850
1300	cg06947431
1301	cg06953865
1302	cg06958535
1303	cg06961771
1304	cg06962373
1305	cg06962502
1306	cg06963192
1307	cg06972641
1308	cg06973778
1309	cg06987098
1310	cg06987246
1311	cg06989693
1312	cg06991755
1313	cg06992688
1314	cg06997767
1315	cg07000116
1316	cg07004957
1317	cg07010741
1318	cg07015221
1319	cg07016145
1320	cg07018856
1321	cg07021587
1322	cg07024094
1323	cg07033604
1324	cg07036645
1325	cg07038243
1326	cg07050629
1327	cg07052403
1328	cg07053114
1329	cg07055315
1330	cg07069368
1331	cg07069934
1332	cg07074766
1333	cg07079231
1334	cg07085271
1335	cg07089950
1336	cg07102397
1337	cg07104417
1338	cg07110356
1339	cg07115878
1340	cg07117463
1341	cg07120254
1342	cg07125403
1343	cg07125981
1344	cg07127410
1345	cg07127456
1346	cg07140888
1347	cg07141605
1348	cg07143733
1349	cg07147489
1350	cg07149033
1351	cg07151747
1352	cg07152429
1353	cg07156877
1354	cg07162704
1355	cg07170708
1356	cg07179663
1357	cg07180646
1358	cg07189579
1359	cg07193023
1360	cg07194102
1361	cg07194829
1362	cg07195748
1363	cg07201475
1364	cg07201996
1365	cg07205203
1366	cg07211972
1367	cg07219453
1368	cg07222912
1369	cg07223007
1370	cg07227049
1371	cg07231045
1372	cg07242977
1373	cg07247255
1374	cg07248223
1375	cg07256817
1376	cg07267139
1377	cg07270566
1378	cg07275179
1379	cg07277549
1380	cg07283015
1381	cg07305485
1382	cg07307335
1383	cg07309340
1384	cg07315452
1385	cg07317843
1386	cg07319315
1387	cg07326620
1388	cg07360147
1389	cg07361111
1390	cg07363330
1391	cg07365708
1392	cg07368857
1393	cg07375926
1394	cg07377422
1395	cg07380881
1396	cg07382454
1397	cg07394019
1398	cg07395331
1399	cg07409383
1400	cg07409471
1401	cg07412002
1402	cg07412470
1403	cg07422843
1404	cg07431832
1405	cg07438291
1406	cg07448963
1407	cg07449674
1408	cg07454092
1409	cg07455496
1410	cg07461953
1411	cg07464821
1412	cg07471256
1413	cg07472373
1414	cg07484151
1415	cg07487971
1416	cg07489381
1417	cg07496190
1418	cg07502423
1419	cg07503377
1420	cg07504040
1421	cg07517557
1422	cg07525993
1423	cg07535350
1424	cg07546654
1425	cg07569288
1426	cg07569918
1427	cg07570405
1428	cg07579732
1429	cg07584516
1430	cg07585427
1431	cg07586235
1432	cg07586956
1433	cg07588571
1434	cg07607869
1435	cg07612454
1436	cg07617205
1437	cg07619820
1438	cg07621645
1439	cg07622712
1440	cg07628474
1441	cg07638261
1442	cg07658508
1443	cg07661835
1444	cg07665575
1445	cg07671185
1446	cg07674304
1447	cg07680530
1448	cg07681877
1449	cg07684862
1450	cg07687273
1451	cg07697428
1452	cg07699323
1453	cg07700061
1454	cg07704344
1455	cg07704771
1456	cg07706695
1457	cg07713288
1458	cg07715304
1459	cg07716386
1460	cg07720865
1461	cg07722372
1462	cg07731392
1463	cg07734159
1464	cg07737292
1465	cg07737773
1466	cg07738413
1467	cg07746943
1468	cg07748847
1469	cg07756014
1470	cg07772516
1471	cg07774556
1472	cg07786220
1473	cg07791286
1474	cg07808805
1475	cg07812250
1476	cg07814932
1477	cg07829075
1478	cg07831969
1479	cg07834069
1480	cg07846307
1481	cg07852628
1482	cg07853937
1483	cg07861456
1484	cg07870177
1485	cg07880109
1486	cg07891862
1487	cg07910010
1488	cg07920076
1489	cg07925925
1490	cg07935482
1491	cg07937514
1492	cg07945473
1493	cg07952576
1494	cg07959977
1495	cg07968537
1496	cg07971797
1497	cg07971820
1498	cg07975213
1499	cg07977937
1500	cg07979236
1501	cg07984817
1502	cg07993092
1503	cg07993518
1504	cg08003251
1505	cg08035822
1506	cg08036553
1507	cg08041736
1508	cg08051678
1509	cg08059358
1510	cg08080122
1511	cg08106708
1512	cg08110693
1513	cg08112866
1514	cg08114611
1515	cg08122070
1516	cg08125287
1517	cg08132858
1518	cg08135180
1519	cg08137827
1520	cg08140712
1521	cg08145067
1522	cg08151651
1523	cg08160072
1524	cg08166767
1525	cg08169020
1526	cg08171914
1527	cg08173439
1528	cg08185241
1529	cg08188318
1530	cg08192135
1531	cg08206482
1532	cg08211195
1533	cg08218512
1534	cg08219170
1535	cg08232510
1536	cg08237401
1537	cg08244182
1538	cg08248297
1539	cg08262907
1540	cg08268848
1541	cg08270236
1542	cg08279189
1543	cg08280368
1544	cg08284097
1545	cg08287940
1546	cg08288126
1547	cg08290733
1548	cg08298852
1549	cg08302365
1550	cg08303418
1551	cg08304158
1552	cg08304487
1553	cg08308725
1554	cg08309687
1555	cg08310748
1556	cg08320524
1557	cg08324725
1558	cg08328483
1559	cg08345526
1560	cg08351652
1561	cg08356637
1562	cg08358041
1563	cg08359464
1564	cg08382137
1565	cg08389123
1566	cg08398132
1567	cg08400494
1568	cg08415138
1569	cg08419476
1570	cg08425796
1571	cg08428726
1572	cg08429353
1573	cg08430631
1574	cg08435323
1575	cg08441285
1576	cg08442416
1577	cg08445740
1578	cg08450017
1579	cg08451988
1580	cg08459711
1581	cg08460026
1582	cg08463701
1583	cg08472553
1584	cg08482536
1585	cg08492332
1586	cg08492568
1587	cg08504583
1588	cg08514846
1589	cg08519290
1590	cg08529134
1591	cg08531698
1592	cg08539965
1593	cg08543327
1594	cg08552094
1595	cg08556079
1596	cg08562657
1597	cg08564700
1598	cg08569786
1599	cg08570034
1600	cg08584498
1601	cg08592614
1602	cg08594651
1603	cg08611752
1604	cg08613765
1605	cg08614871
1606	cg08617194
1607	cg08621659
1608	cg08622666
1609	cg08623193
1610	cg08627527
1611	cg08628635
1612	cg08632701
1613	cg08632909
1614	cg08636882
1615	cg08639757
1616	cg08644276
1617	cg08649048
1618	cg08651856
1619	cg08651937
1620	cg08652197
1621	cg08656026
1622	cg08659848
1623	cg08672176
1624	cg08674206
1625	cg08674484
1626	cg08678000
1627	cg08684893
1628	cg08688659
1629	cg08698997
1630	cg08704578
1631	cg08721324
1632	cg08727316
1633	cg08731171
1634	cg08735200
1635	cg08736630
1636	cg08741063
1637	cg08746853
1638	cg08756800
1639	cg08764162
1640	cg08773226
1641	cg08777095
1642	cg08778287
1643	cg08782022
1644	cg08789978
1645	cg08792272
1646	cg08792630
1647	cg08800144
1648	cg08810073
1649	cg08815499
1650	cg08815515
1651	cg08820841
1652	cg08835163
1653	cg08840461
1654	cg08854755
1655	cg08859787
1656	cg08859830
1657	cg08860835
1658	cg08869748
1659	cg08870098
1660	cg08876401
1661	cg08877957
1662	cg08884727
1663	cg08887921
1664	cg08889023
1665	cg08900409
1666	cg08903858
1667	cg08907799
1668	cg08909938
1669	cg08917944
1670	cg08920032
1671	cg08933542
1672	cg08943895
1673	cg08944114
1674	cg08947915
1675	cg08952488
1676	cg08955107
1677	cg08961760
1678	cg08964756
1679	cg08973191
1680	cg08973950
1681	cg08977295
1682	cg08978092
1683	cg08994763
1684	cg08998950
1685	cg09000622
1686	cg09002518
1687	cg09010699
1688	cg09012560
1689	cg09019059
1690	cg09025601
1691	cg09044574
1692	cg09046309
1693	cg09049060
1694	cg09051789
1695	cg09052738
1696	cg09054339
1697	cg09068039
1698	cg09069072
1699	cg09069435
1700	cg09071762
1701	cg09072601
1702	cg09086039
1703	cg09088760
1704	cg09093142
1705	cg09093275
1706	cg09101692
1707	cg09107438
1708	cg09117114
1709	cg09118771
1710	cg09123899
1711	cg09135706
1712	cg09140723
1713	cg09145126
1714	cg09146174
1715	cg09153398
1716	cg09163720
1717	cg09166556
1718	cg09167201
1719	cg09168695
1720	cg09171581
1721	cg09179723
1722	cg09187107
1723	cg09197274
1724	cg09205945
1725	cg09213452
1726	cg09213710
1727	cg09220326
1728	cg09235147
1729	cg09240693
1730	cg09240767
1731	cg09248323
1732	cg09248399
1733	cg09263189
1734	cg09273112
1735	cg09277541
1736	cg09278322
1737	cg09283818
1738	cg09287328
1739	cg09290894
1740	cg09311912
1741	cg09316472
1742	cg09323041
1743	cg09328330
1744	cg09333785
1745	cg09337709
1746	cg09351156
1747	cg09362839
1748	cg09363032
1749	cg09365759
1750	cg09367522
1751	cg09370867
1752	cg09372007
1753	cg09373725
1754	cg09379439
1755	cg09380561
1756	cg09386315
1757	cg09390241
1758	cg09396312
1759	cg09417547
1760	cg09420212
1761	cg09452568
1762	cg09456758
1763	cg09467433
1764	cg09470277
1765	cg09473510
1766	cg09488015
1767	cg09491380
1768	cg09501509
1769	cg09522056
1770	cg09527615
1771	cg09529408
1772	cg09530217
1773	cg09531260
1774	cg09535443
1775	cg09535475
1776	cg09543943
1777	cg09555736
1778	cg09556999
1779	cg09560586
1780	cg09565754
1781	cg09571972
1782	cg09572125
1783	cg09586210
1784	cg09586927
1785	cg09599209
1786	cg09599495
1787	cg09601944
1788	cg09606588
1789	cg09608949
1790	cg09627207
1791	cg09643312
1792	cg09644404
1793	cg09653816
1794	cg09654536
1795	cg09655666
1796	cg09655823
1797	cg09659072
1798	cg09664171
1799	cg09664186
1800	cg09667013
1801	cg09669125
1802	cg09671827
1803	cg09694051
1804	cg09734183
1805	cg09734931
1806	cg09740414
1807	cg09750940
1808	cg09753321
1809	cg09767011
1810	cg09779454
1811	cg09781514
1812	cg09794343
1813	cg09796146
1814	cg09801474
1815	cg09803321
1816	cg09809672
1817	cg09820378
1818	cg09831549
1819	cg09833279
1820	cg09833600
1821	cg09836616
1822	cg09840667
1823	cg09843482
1824	cg09851528
1825	cg09855037
1826	cg09859659
1827	cg09860323
1828	cg09874181
1829	cg09874335
1830	cg09875747
1831	cg09879868
1832	cg09883968
1833	cg09893305
1834	cg09894294
1835	cg09910460
1836	cg09911747
1837	cg09925793
1838	cg09938784
1839	cg09945377
1840	cg09946714
1841	cg09948350
1842	cg09953526
1843	cg09961946
1844	cg09966085
1845	cg09971646
1846	cg09972281
1847	cg09972723
1848	cg09981220
1849	cg09982570
1850	cg09988805
1851	cg09993145
1852	cg10006377
1853	cg10012517
1854	cg10020767
1855	cg10028625
1856	cg10032534
1857	cg10034096
1858	cg10034788
1859	cg10053235
1860	cg10054437
1861	cg10056026
1862	cg10086936
1863	cg10090468
1864	cg10092516
1865	cg10095057
1866	cg10096813
1867	cg10098414
1868	cg10107890
1869	cg10118456
1870	cg10123669
1871	cg10125820
1872	cg10126552
1873	cg10132208
1874	cg10138352
1875	cg10140227
1876	cg10141151
1877	cg10145533
1878	cg10148702
1879	cg10151645
1880	cg10151957
1881	cg10158679
1882	cg10161121
1883	cg10161434
1884	cg10164393
1885	cg10167687
1886	cg10172979
1887	cg10179547
1888	cg10187178
1889	cg10188795
1890	cg10206397
1891	cg10208802
1892	cg10210397
1893	cg10213608
1894	cg10220788
1895	cg10230190
1896	cg10237171
1897	cg10251229
1898	cg10253780
1899	cg10260093
1900	cg10269619
1901	cg10272461
1902	cg10274453
1903	cg10277044
1904	cg10283362
1905	cg10287786
1906	cg10289324
1907	cg10289789
1908	cg10293909
1909	cg10298052
1910	cg10307207
1911	cg10320027
1912	cg10335074
1913	cg10338518
1914	cg10342963
1915	cg10355022
1916	cg10363550
1917	cg10382675
1918	cg10383272
1919	cg10400347
1920	cg10408283
1921	cg10416846
1922	cg10426076
1923	cg10438252
1924	cg10441522
1925	cg10449680
1926	cg10453778
1927	cg10456459
1928	cg10464019
1929	cg10470429
1930	cg10477526
1931	cg10492858
1932	cg10494843
1933	cg10498365
1934	cg10501835
1935	cg10507445
1936	cg10508161
1937	cg10524582
1938	cg10532833
1939	cg10533826
1940	cg10537627
1941	cg10542197
1942	cg10543947
1943	cg10550387
1944	cg10552473
1945	cg10553103
1946	cg10570276
1947	cg10575441
1948	cg10584828
1949	cg10585180
1950	cg10594913
1951	cg10603275
1952	cg10611016
1953	cg10613215
1954	cg10622931
1955	cg10630015
1956	cg10634322
1957	cg10647833
1958	cg10659138
1959	cg10665789
1960	cg10667561
1961	cg10669257
1962	cg10699171
1963	cg10703154
1964	cg10708271
1965	cg10713461
1966	cg10713839
1967	cg10716641
1968	cg10718056
1969	cg10719447
1970	cg10736407
1971	cg10740324
1972	cg10741887
1973	cg10744663
1974	cg10749994
1975	cg10752508
1976	cg10756982
1977	cg10757986
1978	cg10759395
1979	cg10769093
1980	cg10777338
1981	cg10780090
1982	cg10786691
1983	cg10787442
1984	cg10792987
1985	cg10800095
1986	cg10800346
1987	cg10804656
1988	cg10826999
1989	cg10827754
1990	cg10827962
1991	cg10834070
1992	cg10834213
1993	cg10836392
1994	cg10839320
1995	cg10881887
1996	cg10890106
1997	cg10891461
1998	cg10894085
1999	cg10907896
[truncated: 2,760 more rows]
