# Supplementary material for: Systematic investigation of interindividual variation of DNA methylation in human whole blood
Source: Genome Biol. 2026 Mar 5;27:128. doi: 10.1186/s13059-026-04021-1 (PMC13069719; doi:10.1186/s13059-026-04021-1)
Supplement: Supplementary file 7 — Additional file 7. List of all SMPs in whole blood that are controlled by cell type composition. [file 13059_2026_4021_MOESM7_ESM.csv]

	x
1	cg00010046
2	cg00010992
3	cg00015930
4	cg00016066
5	cg00021945
6	cg00035623
7	cg00037058
8	cg00037388
9	cg00041901
10	cg00050625
11	cg00055848
12	cg00068621
13	cg00071442
14	cg00081347
15	cg00083535
16	cg00088747
17	cg00107819
18	cg00108850
19	cg00115629
20	cg00116882
21	cg00122215
22	cg00129232
23	cg00129774
24	cg00132509
25	cg00138267
26	cg00147339
27	cg00159442
28	cg00168815
29	cg00169569
30	cg00171556
31	cg00175980
32	cg00178437
33	cg00179078
34	cg00180012
35	cg00203291
36	cg00206168
37	cg00221357
38	cg00222690
39	cg00229039
40	cg00231049
41	cg00238318
42	cg00239467
43	cg00252654
44	cg00255837
45	cg00256923
46	cg00257474
47	cg00261534
48	cg00276797
49	cg00277891
50	cg00284249
51	cg00285829
52	cg00287737
53	cg00290605
54	cg00293631
55	cg00294572
56	cg00294658
57	cg00318242
58	cg00320159
59	cg00321775
60	cg00333142
61	cg00335003
62	cg00344870
63	cg00347938
64	cg00349413
65	cg00355802
66	cg00357163
67	cg00360362
68	cg00362263
69	cg00366859
70	cg00381140
71	cg00388471
72	cg00394793
73	cg00403616
74	cg00405626
75	cg00408597
76	cg00419564
77	cg00435469
78	cg00446595
79	cg00446966
80	cg00453202
81	cg00455424
82	cg00456387
83	cg00461978
84	cg00464241
85	cg00466108
86	cg00475815
87	cg00478064
88	cg00486627
89	cg00487159
90	cg00498155
91	cg00499819
92	cg00500400
93	cg00501787
94	cg00505133
95	cg00508123
96	cg00508499
97	cg00533393
98	cg00534240
99	cg00542545
100	cg00547441
101	cg00547730
102	cg00557116
103	cg00571935
104	cg00573355
105	cg00573631
106	cg00576014
107	cg00576301
108	cg00579859
109	cg00587466
110	cg00593048
111	cg00599376
112	cg00606662
113	cg00608467
114	cg00616500
115	cg00616525
116	cg00629289
117	cg00630322
118	cg00645922
119	cg00647646
120	cg00648301
121	cg00651020
122	cg00654200
123	cg00655071
124	cg00658626
125	cg00664682
126	cg00675156
127	cg00680768
128	cg00681363
129	cg00683654
130	cg00684142
131	cg00701755
132	cg00713953
133	cg00716787
134	cg00722180
135	cg00726782
136	cg00734993
137	cg00738178
138	cg00743929
139	cg00744229
140	cg00744656
141	cg00764518
142	cg00775615
143	cg00775695
144	cg00776160
145	cg00824141
146	cg00829075
147	cg00830393
148	cg00831283
149	cg00838337
150	cg00844589
151	cg00849267
152	cg00856177
153	cg00857846
154	cg00861411
155	cg00865537
156	cg00869632
157	cg00871530
158	cg00871979
159	cg00872371
160	cg00875096
161	cg00877620
162	cg00883150
163	cg00893371
164	cg00894870
165	cg00897875
166	cg00906926
167	cg00917899
168	cg00927231
169	cg00928231
170	cg00938619
171	cg00950431
172	cg00952134
173	cg00954518
174	cg00960050
175	cg00968561
176	cg00968638
177	cg00969047
178	cg00970544
179	cg00971804
180	cg00974466
181	cg00981594
182	cg00983637
183	cg00985086
184	cg00991576
185	cg00994924
186	cg00996095
187	cg01009875
188	cg01014486
189	cg01021551
190	cg01034696
191	cg01036732
192	cg01040457
193	cg01043370
194	cg01044694
195	cg01048834
196	cg01049274
197	cg01059290
198	cg01060026
199	cg01083994
200	cg01087880
201	cg01092561
202	cg01092770
203	cg01099453
204	cg01100678
205	cg01105356
206	cg01108705
207	cg01112401
208	cg01112720
209	cg01134061
210	cg01138305
211	cg01145929
212	cg01152645
213	cg01161936
214	cg01172723
215	cg01176141
216	cg01177524
217	cg01179580
218	cg01179986
219	cg01189872
220	cg01190566
221	cg01194329
222	cg01196388
223	cg01203426
224	cg01206915
225	cg01222603
226	cg01228469
227	cg01228636
228	cg01231434
229	cg01231779
230	cg01231797
231	cg01241986
232	cg01270038
233	cg01284306
234	cg01289902
235	cg01291548
236	cg01293250
237	cg01302669
238	cg01304440
239	cg01334437
240	cg01336716
241	cg01336821
242	cg01337293
243	cg01338599
244	cg01342926
245	cg01347349
246	cg01349687
247	cg01353608
248	cg01369278
249	cg01374047
250	cg01376672
251	cg01379894
252	cg01380356
253	cg01382281
254	cg01382474
255	cg01382982
256	cg01388957
257	cg01398299
258	cg01408251
259	cg01413299
260	cg01441172
261	cg01442589
262	cg01453694
263	cg01466862
264	cg01467789
265	cg01470637
266	cg01476003
267	cg01495174
268	cg01500421
269	cg01512180
270	cg01513081
271	cg01516775
272	cg01520443
273	cg01526210
274	cg01527023
275	cg01527946
276	cg01533057
277	cg01548142
278	cg01550578
279	cg01552059
280	cg01552792
281	cg01556017
282	cg01558909
283	cg01568521
284	cg01573766
285	cg01578996
286	cg01588435
287	cg01588449
288	cg01593190
289	cg01595356
290	cg01595997
291	cg01597741
292	cg01601016
293	cg01603266
294	cg01610602
295	cg01617432
296	cg01618829
297	cg01634119
298	cg01635816
299	cg01640444
300	cg01641361
301	cg01646362
302	cg01647049
303	cg01649546
304	cg01651593
305	cg01653988
306	cg01657744
307	cg01666789
308	cg01673713
309	cg01677386
310	cg01682615
311	cg01683505
312	cg01683675
313	cg01684884
314	cg01688141
315	cg01695892
316	cg01697972
317	cg01704400
318	cg01705587
319	cg01714447
320	cg01719220
321	cg01728704
322	cg01729388
323	cg01733271
324	cg01743020
325	cg01772385
326	cg01798391
327	cg01803925
328	cg01811561
329	cg01811895
330	cg01816814
331	cg01817359
332	cg01822102
333	cg01822124
334	cg01838317
335	cg01841209
336	cg01841828
337	cg01845091
338	cg01858173
339	cg01866064
340	cg01880902
341	cg01884917
342	cg01905774
343	cg01909953
344	cg01915895
345	cg01925393
346	cg01949798
347	cg01953615
348	cg01969916
349	cg01970791
350	cg01971612
351	cg01976176
352	cg01993166
353	cg02010776
354	cg02016753
355	cg02022572
356	cg02031769
357	cg02036832
358	cg02041435
359	cg02057305
360	cg02066638
361	cg02073919
362	cg02075405
363	cg02078870
364	cg02080260
365	cg02081905
366	cg02083373
367	cg02083839
368	cg02084758
369	cg02087416
370	cg02098105
371	cg02103689
372	cg02103745
373	cg02106306
374	cg02107545
375	cg02110031
376	cg02115142
377	cg02115904
378	cg02117903
379	cg02124502
380	cg02152739
381	cg02169278
382	cg02186948
383	cg02187457
384	cg02188951
385	cg02196651
386	cg02198421
387	cg02199397
388	cg02200377
389	cg02202600
390	cg02221143
391	cg02223001
392	cg02234820
393	cg02246180
394	cg02248320
395	cg02252918
396	cg02257938
397	cg02259047
398	cg02262708
399	cg02264862
400	cg02277999
401	cg02285920
402	cg02286990
403	cg02288341
404	cg02289682
405	cg02289791
406	cg02290823
407	cg02301907
408	cg02310165
409	cg02312170
410	cg02314166
411	cg02325679
412	cg02329935
413	cg02330394
414	cg02334187
415	cg02340220
416	cg02344943
417	cg02346098
418	cg02354839
419	cg02360616
420	cg02363582
421	cg02365739
422	cg02374996
423	cg02383302
424	cg02383325
425	cg02396009
426	cg02398725
427	cg02404138
428	cg02404933
429	cg02424695
430	cg02426611
431	cg02429684
432	cg02430305
433	cg02432888
434	cg02443967
435	cg02444810
436	cg02447314
437	cg02458198
438	cg02466152
439	cg02473103
440	cg02493176
441	cg02506578
442	cg02511363
443	cg02512074
444	cg02513045
445	cg02517919
446	cg02534661
447	cg02537960
448	cg02552868
449	cg02556655
450	cg02569333
451	cg02581667
452	cg02589054
453	cg02591871
454	cg02595474
455	cg02599225
456	cg02599338
457	cg02599464
458	cg02606936
459	cg02611097
460	cg02612026
461	cg02617469
462	cg02623617
463	cg02628801
464	cg02631957
465	cg02638655
466	cg02656913
467	cg02668471
468	cg02669656
469	cg02672048
470	cg02674662
471	cg02678084
472	cg02678696
473	cg02681134
474	cg02699540
475	cg02700824
476	cg02707392
477	cg02716173
478	cg02721516
479	cg02723533
480	cg02727674
481	cg02730714
482	cg02745166
483	cg02749926
484	cg02767560
485	cg02775417
486	cg02776128
487	cg02776867
488	cg02806658
489	cg02806927
490	cg02811074
491	cg02815521
492	cg02818811
493	cg02823137
494	cg02824291
495	cg02828140
496	cg02829356
497	cg02845591
498	cg02853990
499	cg02857048
500	cg02871208
501	cg02873427
502	cg02873997
503	cg02878119
504	cg02884021
505	cg02888113
506	cg02888838
507	cg02890926
508	cg02898212
509	cg02903852
510	cg02920502
511	cg02922672
512	cg02931257
513	cg02933881
514	cg02942159
515	cg02951059
516	cg02956481
517	cg02959939
518	cg02960853
519	cg02961067
520	cg02962299
521	cg02964036
522	cg02965060
523	cg02985963
524	cg02997119
525	cg03001986
526	cg03003858
527	cg03008727
528	cg03037033
529	cg03041989
530	cg03044514
531	cg03047114
532	cg03054370
533	cg03056863
534	cg03060457
535	cg03064145
536	cg03067462
537	cg03076246
538	cg03097111
539	cg03104808
540	cg03113089
541	cg03113977
542	cg03115850
543	cg03119031
544	cg03119215
545	cg03132290
546	cg03134886
547	cg03143105
548	cg03152577
549	cg03156115
550	cg03158570
551	cg03162923
552	cg03163443
553	cg03191116
554	cg03202416
555	cg03212862
556	cg03222310
557	cg03223126
558	cg03226022
559	cg03228312
560	cg03249950
561	cg03260790
562	cg03263514
563	cg03272669
564	cg03278866
565	cg03280624
566	cg03283048
567	cg03294668
568	cg03297042
569	cg03317463
570	cg03317505
571	cg03333893
572	cg03334647
573	cg03336268
574	cg03339731
575	cg03342114
576	cg03356115
577	cg03368155
578	cg03376719
579	cg03386580
580	cg03393105
581	cg03402438
582	cg03402775
583	cg03403386
584	cg03405781
585	cg03408778
586	cg03419278
587	cg03433236
588	cg03442540
589	cg03447530
590	cg03447810
591	cg03459646
592	cg03459953
593	cg03461725
594	cg03468671
595	cg03481230
596	cg03485311
597	cg03489416
598	cg03497419
599	cg03497482
600	cg03509813
601	cg03510134
602	cg03513312
603	cg03518729
604	cg03519263
605	cg03520103
606	cg03522978
607	cg03526455
608	cg03530683
609	cg03532013
610	cg03541493
611	cg03548190
612	cg03552658
613	cg03554264
614	cg03558338
615	cg03558714
616	cg03564880
617	cg03583383
618	cg03595406
619	cg03604573
620	cg03607638
621	cg03612258
622	cg03629577
623	cg03636174
624	cg03651427
625	cg03654430
626	cg03654451
627	cg03657485
628	cg03668748
629	cg03670835
630	cg03672632
631	cg03678146
632	cg03686392
633	cg03719634
634	cg03720842
635	cg03725761
636	cg03742890
637	cg03751356
638	cg03754264
639	cg03755098
640	cg03764352
641	cg03766823
642	cg03768622
643	cg03773352
644	cg03779751
645	cg03782966
646	cg03784994
647	cg03785696
648	cg03787210
649	cg03804568
650	cg03811519
651	cg03814826
652	cg03823494
653	cg03823722
654	cg03832336
655	cg03835332
656	cg03839626
657	cg03844499
658	cg03849754
659	cg03849838
660	cg03851309
661	cg03853151
662	cg03853793
663	cg03854598
664	cg03855256
665	cg03861021
666	cg03862730
667	cg03872267
668	cg03872745
669	cg03877802
670	cg03884783
671	cg03887910
672	cg03894587
673	cg03897318
674	cg03899815
675	cg03912739
676	cg03916673
677	cg03921529
678	cg03930474
679	cg03934865
680	cg03936250
681	cg03949755
682	cg03951488
683	cg03963494
684	cg03969997
685	cg03990984
686	cg03996398
687	cg04003106
688	cg04012884
689	cg04024839
690	cg04035389
691	cg04039667
692	cg04039925
693	cg04041474
694	cg04043264
695	cg04045549
696	cg04051458
697	cg04063763
698	cg04068686
699	cg04074793
700	cg04078658
701	cg04080353
702	cg04084364
703	cg04099264
704	cg04100647
705	cg04104114
706	cg04104256
707	cg04112431
708	cg04117372
709	cg04118242
710	cg04119880
711	cg04123995
712	cg04126707
713	cg04131736
714	cg04140614
715	cg04150874
716	cg04152088
717	cg04156555
718	cg04158241
719	cg04171339
720	cg04180507
721	cg04183237
722	cg04215055
723	cg04217658
724	cg04219625
725	cg04221886
726	cg04223645
727	cg04225304
728	cg04240200
729	cg04241308
730	cg04254595
731	cg04255421
732	cg04261877
733	cg04275707
734	cg04279596
735	cg04283218
736	cg04283403
737	cg04290376
738	cg04301727
739	cg04313601
740	cg04316770
741	cg04320956
742	cg04322483
743	cg04353603
744	cg04355037
745	cg04356180
746	cg04367743
747	cg04368762
748	cg04370215
749	cg04372321
750	cg04375063
751	cg04375492
752	cg04385966
753	cg04387237
754	cg04396539
755	cg04404540
756	cg04416752
757	cg04417862
758	cg04422289
759	cg04428185
760	cg04432660
761	cg04433990
762	cg04458510
763	cg04469346
764	cg04470066
765	cg04485687
766	cg04486282
767	cg04489786
768	cg04494602
769	cg04499545
770	cg04500014
771	cg04504128
772	cg04522455
773	cg04526965
774	cg04526987
775	cg04529868
776	cg04533013
777	cg04534813
778	cg04540383
779	cg04548563
780	cg04553707
781	cg04555097
782	cg04555735
783	cg04559647
784	cg04562611
785	cg04564061
786	cg04567466
787	cg04569364
788	cg04570466
789	cg04577052
790	cg04583149
791	cg04586407
792	cg04590080
793	cg04591808
794	cg04598325
795	cg04605851
796	cg04609262
797	cg04609711
798	cg04611049
799	cg04611479
800	cg04615716
801	cg04634693
802	cg04635671
803	cg04646205
804	cg04653776
805	cg04655365
806	cg04655474
807	cg04662714
808	cg04673825
809	cg04684486
810	cg04691908
811	cg04692924
812	cg04694430
813	cg04708340
814	cg04715245
815	cg04731813
816	cg04741133
817	cg04747308
818	cg04748923
819	cg04762765
820	cg04763705
821	cg04767027
822	cg04785421
823	cg04786815
824	cg04788249
825	cg04789231
826	cg04803684
827	cg04804736
828	cg04818502
829	cg04818882
830	cg04821107
831	cg04840623
832	cg04846648
833	cg04847533
834	cg04852413
835	cg04854568
836	cg04856685
837	cg04874261
838	cg04883139
839	cg04885068
840	cg04892487
841	cg04906989
842	cg04909508
843	cg04916103
844	cg04916660
845	cg04935186
846	cg04935253
847	cg04943661
848	cg04950361
849	cg04962167
850	cg04962963
851	cg04984888
852	cg04986989
853	cg04992326
854	cg04994425
855	cg04996355
856	cg04998897
857	cg05003422
858	cg05031995
859	cg05040441
860	cg05049655
861	cg05058115
862	cg05060602
863	cg05064078
864	cg05065583
865	cg05080328
866	cg05084391
867	cg05086993
868	cg05090150
869	cg05108160
870	cg05139515
871	cg05149617
872	cg05153735
873	cg05179659
874	cg05180121
875	cg05186375
876	cg05191792
877	cg05192618
878	cg05201040
879	cg05206690
880	cg05209506
881	cg05209814
882	cg05232853
883	cg05236474
884	cg05236728
885	cg05246507
886	cg05255333
887	cg05260031
888	cg05267654
889	cg05270688
890	cg05287682
891	cg05294344
892	cg05298461
893	cg05298677
894	cg05302825
895	cg05306006
896	cg05307257
897	cg05307864
898	cg05310882
899	cg05321339
900	cg05338930
901	cg05351302
902	cg05367790
903	cg05368762
904	cg05371005
905	cg05371909
906	cg05385416
907	cg05400613
908	cg05401428
909	cg05401645
910	cg05412031
911	cg05412136
912	cg05414225
913	cg05414835
914	cg05425023
915	cg05428978
916	cg05429955
917	cg05459575
918	cg05465098
919	cg05467167
920	cg05489927
921	cg05495029
922	cg05507819
923	cg05508447
924	cg05516986
925	cg05525867
926	cg05529145
927	cg05532892
928	cg05533458
929	cg05537653
930	cg05539033
931	cg05541396
932	cg05542103
933	cg05544271
934	cg05550449
935	cg05552184
936	cg05558993
937	cg05562080
938	cg05568384
939	cg05570314
940	cg05588658
941	cg05591902
942	cg05598205
943	cg05600340
944	cg05605194
945	cg05608508
946	cg05628567
947	cg05641123
948	cg05647846
949	cg05649885
950	cg05652493
951	cg05658858
952	cg05667540
953	cg05676593
954	cg05680424
955	cg05685613
956	cg05688026
957	cg05688824
958	cg05699592
959	cg05718343
960	cg05720454
961	cg05720805
962	cg05730365
963	cg05743086
964	cg05746407
965	cg05749855
966	cg05750276
967	cg05751979
968	cg05752653
969	cg05787818
970	cg05791119
971	cg05798972
972	cg05802768
973	cg05804872
974	cg05809578
975	cg05818854
976	cg05824174
977	cg05826626
978	cg05828781
979	cg05828839
980	cg05840553
981	cg05841627
982	cg05854718
983	cg05855071
984	cg05859565
985	cg05862135
986	cg05863144
987	cg05865451
988	cg05870058
989	cg05871208
990	cg05876864
991	cg05883932
992	cg05884649
993	cg05887636
994	cg05888487
995	cg05900883
996	cg05901593
997	cg05915481
998	cg05925971
999	cg05928615
1000	cg05938725
1001	cg05941634
1002	cg05941890
1003	cg05942306
1004	cg05948372
1005	cg05949800
1006	cg05957444
1007	cg05970547
1008	cg05977137
1009	cg05984554
1010	cg05986680
1011	cg05988158
1012	cg05994148
1013	cg06000825
1014	cg06003026
1015	cg06012574
1016	cg06014332
1017	cg06027584
1018	cg06028804
1019	cg06031508
1020	cg06032855
1021	cg06053738
1022	cg06057141
1023	cg06061645
1024	cg06063729
1025	cg06067437
1026	cg06076561
1027	cg06077741
1028	cg06102790
1029	cg06121469
1030	cg06130159
1031	cg06139644
1032	cg06156034
1033	cg06156157
1034	cg06164636
1035	cg06172138
1036	cg06172918
1037	cg06180614
1038	cg06186683
1039	cg06188229
1040	cg06189303
1041	cg06196147
1042	cg06226095
1043	cg06227257
1044	cg06239375
1045	cg06245962
1046	cg06252985
1047	cg06268702
1048	cg06277900
1049	cg06279252
1050	cg06286292
1051	cg06298629
1052	cg06308857
1053	cg06314570
1054	cg06321381
1055	cg06325249
1056	cg06328061
1057	cg06329807
1058	cg06335889
1059	cg06342882
1060	cg06344116
1061	cg06344807
1062	cg06358970
1063	cg06366062
1064	cg06375148
1065	cg06380123
1066	cg06389554
1067	cg06390694
1068	cg06416885
1069	cg06425727
1070	cg06439809
1071	cg06440353
1072	cg06444161
1073	cg06456389
1074	cg06461035
1075	cg06470552
1076	cg06479877
1077	cg06488666
1078	cg06489804
1079	cg06494115
1080	cg06497795
1081	cg06497954
1082	cg06512514
1083	cg06515111
1084	cg06517489
1085	cg06523744
1086	cg06526137
1087	cg06527181
1088	cg06527865
1089	cg06534172
1090	cg06535396
1091	cg06539757
1092	cg06540715
1093	cg06541188
1094	cg06549924
1095	cg06558050
1096	cg06563686
1097	cg06572904
1098	cg06597239
1099	cg06598760
1100	cg06601766
1101	cg06603828
1102	cg06612452
1103	cg06612791
1104	cg06615999
1105	cg06616338
1106	cg06617136
1107	cg06617414
1108	cg06630557
1109	cg06635392
1110	cg06642617
1111	cg06651605
1112	cg06654447
1113	cg06661994
1114	cg06663068
1115	cg06668300
1116	cg06673826
1117	cg06684201
1118	cg06688848
1119	cg06690199
1120	cg06697867
1121	cg06708711
1122	cg06712395
1123	cg06714284
1124	cg06715340
1125	cg06718720
1126	cg06720001
1127	cg06721237
1128	cg06723792
1129	cg06726167
1130	cg06726430
1131	cg06736160
1132	cg06740765
1133	cg06749514
1134	cg06750566
1135	cg06759739
1136	cg06761338
1137	cg06765035
1138	cg06768019
1139	cg06768655
1140	cg06788985
1141	cg06807055
1142	cg06812278
1143	cg06820762
1144	cg06838096
1145	cg06839953
1146	cg06840239
1147	cg06840699
1148	cg06851253
1149	cg06862343
1150	cg06865492
1151	cg06867531
1152	cg06867613
1153	cg06867829
1154	cg06868247
1155	cg06870531
1156	cg06874920
1157	cg06892005
1158	cg06897334
1159	cg06910049
1160	cg06911744
1161	cg06917548
1162	cg06918898
1163	cg06919414
1164	cg06921501
1165	cg06926349
1166	cg06941879
1167	cg06948825
1168	cg06950479
1169	cg06952288
1170	cg06958034
1171	cg06958102
1172	cg06962746
1173	cg06982551
1174	cg06984945
1175	cg06986543
1176	cg07003920
1177	cg07007674
1178	cg07019536
1179	cg07033615
1180	cg07042827
1181	cg07047046
1182	cg07056317
1183	cg07062412
1184	cg07065941
1185	cg07068976
1186	cg07076099
1187	cg07080556
1188	cg07104748
1189	cg07118139
1190	cg07118866
1191	cg07129439
1192	cg07129725
1193	cg07134065
1194	cg07137006
1195	cg07141033
1196	cg07148325
1197	cg07149022
1198	cg07154861
1199	cg07159469
1200	cg07160694
1201	cg07167398
1202	cg07177559
1203	cg07179693
1204	cg07203784
1205	cg07209987
1206	cg07217928
1207	cg07222181
1208	cg07226980
1209	cg07229967
1210	cg07233502
1211	cg07251193
1212	cg07254821
1213	cg07261749
1214	cg07264189
1215	cg07276415
1216	cg07279085
1217	cg07283601
1218	cg07284132
1219	cg07290914
1220	cg07292383
1221	cg07293353
1222	cg07296816
1223	cg07301004
1224	cg07304068
1225	cg07306232
1226	cg07309082
1227	cg07313340
1228	cg07318428
1229	cg07334717
1230	cg07338577
1231	cg07341141
1232	cg07342545
1233	cg07343527
1234	cg07352245
1235	cg07356753
1236	cg07380416
1237	cg07383464
1238	cg07391436
1239	cg07392088
1240	cg07393057
1241	cg07409680
1242	cg07410746
1243	cg07410923
1244	cg07415425
1245	cg07416580
1246	cg07419459
1247	cg07438617
1248	cg07443777
1249	cg07443954
1250	cg07445691
1251	cg07475973
1252	cg07478397
1253	cg07479864
1254	cg07494047
1255	cg07508229
1256	cg07508942
1257	cg07511459
1258	cg07526042
1259	cg07526189
1260	cg07536341
1261	cg07538039
1262	cg07554154
1263	cg07560517
1264	cg07560825
1265	cg07561442
1266	cg07578663
1267	cg07613543
1268	cg07626339
1269	cg07627103
1270	cg07634256
1271	cg07647711
1272	cg07666293
1273	cg07667977
1274	cg07675399
1275	cg07684623
1276	cg07697840
1277	cg07699237
1278	cg07699931
1279	cg07701375
1280	cg07706680
1281	cg07710020
1282	cg07718690
1283	cg07725729
1284	cg07736658
1285	cg07740579
1286	cg07742235
1287	cg07743799
1288	cg07744114
1289	cg07746699
1290	cg07750655
1291	cg07751698
1292	cg07757386
1293	cg07762054
1294	cg07767534
1295	cg07767672
1296	cg07769332
1297	cg07774293
1298	cg07776804
1299	cg07780216
1300	cg07780694
1301	cg07791404
1302	cg07793810
1303	cg07802809
1304	cg07805730
1305	cg07808835
1306	cg07811212
1307	cg07811750
1308	cg07814629
1309	cg07814910
1310	cg07815009
1311	cg07822143
1312	cg07838205
1313	cg07840538
1314	cg07847233
1315	cg07850967
1316	cg07851189
1317	cg07857225
1318	cg07881982
1319	cg07884641
1320	cg07886828
1321	cg07888543
1322	cg07896312
1323	cg07896619
1324	cg07905772
1325	cg07915282
1326	cg07920005
1327	cg07922719
1328	cg07926996
1329	cg07933176
1330	cg07945013
1331	cg07945906
1332	cg07951118
1333	cg07954414
1334	cg07957582
1335	cg07957953
1336	cg07961283
1337	cg07962355
1338	cg07973140
1339	cg07980197
1340	cg07993468
1341	cg07997294
1342	cg07999887
1343	cg08015305
1344	cg08016016
1345	cg08020962
1346	cg08038957
1347	cg08040768
1348	cg08041208
1349	cg08044516
1350	cg08047886
1351	cg08049373
1352	cg08056850
1353	cg08069899
1354	cg08074427
1355	cg08086074
1356	cg08087318
1357	cg08090112
1358	cg08090772
1359	cg08095255
1360	cg08100903
1361	cg08101172
1362	cg08102116
1363	cg08109571
1364	cg08112940
1365	cg08113034
1366	cg08118646
1367	cg08130668
1368	cg08132980
1369	cg08135220
1370	cg08148263
1371	cg08150708
1372	cg08158331
1373	cg08160224
1374	cg08161732
1375	cg08162257
1376	cg08164900
1377	cg08172445
1378	cg08172780
1379	cg08173356
1380	cg08186124
1381	cg08209184
1382	cg08209718
1383	cg08214126
1384	cg08215334
1385	cg08245425
1386	cg08250444
1387	cg08261177
1388	cg08263040
1389	cg08266417
1390	cg08267698
1391	cg08282215
1392	cg08283293
1393	cg08283932
1394	cg08288469
1395	cg08289366
1396	cg08293367
1397	cg08308286
1398	cg08335854
1399	cg08360728
1400	cg08369549
1401	cg08378017
1402	cg08386026
1403	cg08391848
1404	cg08392123
1405	cg08400968
1406	cg08407274
1407	cg08422416
1408	cg08429023
1409	cg08431291
1410	cg08433272
1411	cg08436643
1412	cg08443351
1413	cg08443635
1414	cg08444060
1415	cg08450256
1416	cg08450534
1417	cg08451197
1418	cg08464520
1419	cg08467108
1420	cg08475468
1421	cg08477740
1422	cg08486583
1423	cg08489432
1424	cg08494041
1425	cg08515845
1426	cg08523505
1427	cg08527566
1428	cg08530912
1429	cg08531528
1430	cg08532870
1431	cg08536167
1432	cg08542804
1433	cg08576880
1434	cg08579819
1435	cg08582827
1436	cg08592530
1437	cg08592733
1438	cg08593712
1439	cg08596637
1440	cg08607082
1441	cg08624588
1442	cg08630047
1443	cg08633923
1444	cg08636056
1445	cg08642325
1446	cg08645889
1447	cg08652108
1448	cg08663092
1449	cg08665961
1450	cg08671133
1451	cg08683158
1452	cg08686995
1453	cg08733774
1454	cg08737421
1455	cg08756830
1456	cg08767027
1457	cg08769781
1458	cg08779067
1459	cg08781253
1460	cg08788717
1461	cg08795170
1462	cg08802853
1463	cg08806403
1464	cg08811888
1465	cg08828868
1466	cg08831996
1467	cg08839721
1468	cg08848172
1469	cg08848259
1470	cg08849126
1471	cg08854313
1472	cg08857159
1473	cg08860314
1474	cg08863640
1475	cg08867893
1476	cg08872933
1477	cg08876662
1478	cg08876869
1479	cg08880833
1480	cg08885149
1481	cg08895903
1482	cg08905629
1483	cg08905758
1484	cg08909925
1485	cg08913769
1486	cg08924995
1487	cg08927489
1488	cg08930719
1489	cg08940001
1490	cg08947153
1491	cg08950886
1492	cg08957039
1493	cg08958793
1494	cg08968863
1495	cg08970293
1496	cg08970457
1497	cg08979136
1498	cg08993197
1499	cg09015028
1500	cg09018852
1501	cg09022952
1502	cg09023800
1503	cg09044180
1504	cg09049376
1505	cg09056799
1506	cg09059597
1507	cg09060525
1508	cg09060823
1509	cg09073878
1510	cg09085639
1511	cg09087537
1512	cg09089644
1513	cg09114211
1514	cg09120456
1515	cg09123257
1516	cg09132913
1517	cg09134574
1518	cg09136551
1519	cg09142408
1520	cg09171660
1521	cg09174480
1522	cg09177131
1523	cg09180262
1524	cg09182986
1525	cg09184192
1526	cg09196572
1527	cg09197492
1528	cg09211893
1529	cg09213403
1530	cg09221888
1531	cg09226087
1532	cg09234297
1533	cg09234995
1534	cg09247696
1535	cg09251111
1536	cg09253508
1537	cg09255010
1538	cg09255732
1539	cg09262729
1540	cg09268566
1541	cg09270822
1542	cg09277744
1543	cg09278074
1544	cg09281067
1545	cg09282497
1546	cg09288233
1547	cg09299307
1548	cg09301471
1549	cg09319639
1550	cg09319815
1551	cg09323247
1552	cg09331632
1553	cg09344629
1554	cg09345431
1555	cg09351715
1556	cg09354309
1557	cg09355814
1558	cg09360158
1559	cg09360715
1560	cg09363674
1561	cg09364211
1562	cg09368168
1563	cg09375871
1564	cg09376309
1565	cg09378691
1566	cg09399386
1567	cg09409311
1568	cg09411798
1569	cg09412715
1570	cg09412840
1571	cg09416301
1572	cg09417937
1573	cg09430206
1574	cg09435025
1575	cg09445988
1576	cg09451960
1577	cg09462039
1578	cg09466465
1579	cg09474156
1580	cg09475489
1581	cg09477198
1582	cg09478665
1583	cg09479134
1584	cg09506183
1585	cg09509950
1586	cg09514055
1587	cg09539481
1588	cg09543525
1589	cg09543792
1590	cg09551145
1591	cg09563228
1592	cg09575114
1593	cg09584604
1594	cg09586663
1595	cg09593291
1596	cg09600829
1597	cg09610735
1598	cg09618735
1599	cg09619706
1600	cg09634861
1601	cg09648333
1602	cg09650158
1603	cg09659514
1604	cg09662747
1605	cg09663204
1606	cg09664975
1607	cg09675196
1608	cg09675853
1609	cg09692335
1610	cg09705174
1611	cg09721925
1612	cg09730017
1613	cg09740319
1614	cg09761975
1615	cg09774440
1616	cg09789120
1617	cg09790502
1618	cg09797645
1619	cg09800974
1620	cg09801082
1621	cg09809276
1622	cg09819791
1623	cg09826587
1624	cg09831026
1625	cg09832267
1626	cg09841779
1627	cg09845785
1628	cg09849215
1629	cg09861373
1630	cg09867184
1631	cg09876426
1632	cg09883994
1633	cg09884889
1634	cg09889680
1635	cg09890200
1636	cg09891106
1637	cg09912562
1638	cg09920557
1639	cg09930443
1640	cg09936645
1641	cg09944760
1642	cg09946623
1643	cg09947881
1644	cg09951320
1645	cg09965226
1646	cg09968391
1647	cg09970552
1648	cg09993119
1649	cg09998365
1650	cg10023101
1651	cg10027114
1652	cg10045044
1653	cg10054459
1654	cg10059511
1655	cg10072850
1656	cg10074513
1657	cg10081899
1658	cg10083046
1659	cg10083643
1660	cg10092652
1661	cg10106407
1662	cg10111125
1663	cg10113373
1664	cg10117518
1665	cg10131887
1666	cg10135785
1667	cg10139470
1668	cg10151741
1669	cg10182734
1670	cg10185029
1671	cg10190444
1672	cg10192527
1673	cg10197862
1674	cg10200408
1675	cg10211485
1676	cg10218542
1677	cg10226839
1678	cg10234766
1679	cg10240778
1680	cg10245123
1681	cg10246273
1682	cg10248302
1683	cg10265976
1684	cg10272779
1685	cg10283958
1686	cg10316381
1687	cg10320615
1688	cg10328462
1689	cg10332972
1690	cg10343901
1691	cg10346242
1692	cg10347998
1693	cg10348368
1694	cg10351620
1695	cg10355455
1696	cg10357721
1697	cg10359929
1698	cg10361696
1699	cg10361950
1700	cg10365670
1701	cg10369482
1702	cg10381957
1703	cg10383447
1704	cg10393931
1705	cg10396470
1706	cg10400440
1707	cg10421109
1708	cg10434653
1709	cg10440991
1710	cg10446007
1711	cg10450421
1712	cg10456583
1713	cg10471609
1714	cg10471644
1715	cg10480461
1716	cg10487127
1717	cg10488476
1718	cg10494537
1719	cg10507402
1720	cg10511701
1721	cg10537847
1722	cg10539034
1723	cg10544093
1724	cg10550971
1725	cg10559416
1726	cg10566763
1727	cg10572037
1728	cg10578602
1729	cg10592494
1730	cg10594709
1731	cg10595678
1732	cg10601002
1733	cg10606865
1734	cg10611760
1735	cg10613440
1736	cg10654292
1737	cg10658706
1738	cg10659624
1739	cg10661724
1740	cg10671802
1741	cg10675011
1742	cg10691036
1743	cg10702158
1744	cg10711035
1745	cg10713073
1746	cg10723024
1747	cg10724191
1748	cg10724442
1749	cg10736843
1750	cg10768269
1751	cg10768615
1752	cg10773005
1753	cg10773698
1754	cg10776493
1755	cg10778111
1756	cg10778271
1757	cg10781663
1758	cg10785927
1759	cg10787120
1760	cg10814338
1761	cg10819446
1762	cg10822866
1763	cg10823157
1764	cg10828159
1765	cg10835230
1766	cg10836887
1767	cg10838535
1768	cg10840007
1769	cg10850119
1770	cg10853830
1771	cg10854029
1772	cg10855479
1773	cg10864883
1774	cg10881514
1775	cg10882227
1776	cg10884174
1777	cg10892454
1778	cg10894102
1779	cg10911660
1780	cg10914591
1781	cg10923085
1782	cg10923436
1783	cg10935720
1784	cg10940217
1785	cg10943179
1786	cg10959786
1787	cg10961551
1788	cg10971346
1789	cg10974515
1790	cg10976673
1791	cg10982590
1792	cg10988144
1793	cg10988288
1794	cg10988496
1795	cg11000221
1796	cg11001593
1797	cg11010242
1798	cg11013011
1799	cg11018357
1800	cg11036717
1801	cg11044590
1802	cg11047109
1803	cg11047111
1804	cg11056435
1805	cg11064206
1806	cg11067146
1807	cg11068784
1808	cg11070720
1809	cg11079478
1810	cg11081799
1811	cg11083422
1812	cg11087736
1813	cg11094122
1814	cg11105375
1815	cg11118400
1816	cg11119596
1817	cg11127603
1818	cg11133410
1819	cg11137483
1820	cg11143310
1821	cg11150068
1822	cg11155082
1823	cg11167550
1824	cg11171004
1825	cg11171429
1826	cg11175477
1827	cg11177179
1828	cg11178189
1829	cg11179081
1830	cg11198128
1831	cg11200644
1832	cg11202094
1833	cg11203538
1834	cg11204000
1835	cg11214430
1836	cg11216259
1837	cg11222948
1838	cg11229797
1839	cg11234111
1840	cg11237734
1841	cg11238193
1842	cg11241133
1843	cg11249313
1844	cg11251086
1845	cg11256364
1846	cg11265433
1847	cg11281851
1848	cg11311554
1849	cg11327383
1850	cg11328022
1851	cg11336672
1852	cg11341528
1853	cg11347733
1854	cg11362785
1855	cg11371879
1856	cg11375475
1857	cg11379222
1858	cg11382993
1859	cg11388238
1860	cg11390445
1861	cg11404039
1862	cg11419456
1863	cg11423273
1864	cg11429664
1865	cg11436025
1866	cg11439475
1867	cg11444379
1868	cg11471582
1869	cg11475332
1870	cg11479258
1871	cg11486841
1872	cg11487977
1873	cg11488251
1874	cg11492916
1875	cg11502800
1876	cg11503359
1877	cg11504584
1878	cg11512800
1879	cg11521404
1880	cg11522640
1881	cg11543957
1882	cg11558102
1883	cg11558921
1884	cg11569318
1885	cg11571263
1886	cg11582133
1887	cg11589573
1888	cg11592613
1889	cg11604142
1890	cg11612902
1891	cg11625387
1892	cg11633191
1893	cg11640063
1894	cg11644057
1895	cg11664861
1896	cg11668314
1897	cg11674690
1898	cg11683859
1899	cg11690896
1900	cg11692371
1901	cg11697983
1902	cg11698382
1903	cg11701250
1904	cg11710924
1905	cg11713008
1906	cg11716106
1907	cg11717150
1908	cg11720105
1909	cg11720818
1910	cg11728484
1911	cg11730961
1912	cg11732134
1913	cg11734556
1914	cg11738486
1915	cg11739225
1916	cg11741902
1917	cg11742746
1918	cg11748081
1919	cg11755107
1920	cg11770407
1921	cg11772224
1922	cg11772627
1923	cg11791843
1924	cg11792494
1925	cg11798847
1926	cg11811655
1927	cg11812023
1928	cg11814211
1929	cg11814446
1930	cg11817309
1931	cg11820028
1932	cg11821626
1933	cg11834909
1934	cg11838463
1935	cg11839036
1936	cg11843691
1937	cg11845159
1938	cg11846315
1939	cg11852546
1940	cg11856189
1941	cg11860496
1942	cg11868649
1943	cg11872300
1944	cg11880652
1945	cg11882252
1946	cg11891504
1947	cg11905617
1948	cg11909444
1949	cg11914079
1950	cg11915218
1951	cg11917072
1952	cg11923054
1953	cg11931667
1954	cg11943176
1955	cg11945801
1956	cg11953383
1957	cg11961702
1958	cg11967888
1959	cg11971478
1960	cg11992237
1961	cg12000289
1962	cg12009778
1963	cg12010071
1964	cg12013752
1965	cg12019990
1966	cg12034791
1967	cg12036741
1968	cg12041467
1969	cg12047194
1970	cg12048674
1971	cg12052731
1972	cg12052812
1973	cg12057615
1974	cg12064626
1975	cg12066592
1976	cg12066905
1977	cg12071656
1978	cg12072973
1979	cg12076945
1980	cg12078320
1981	cg12103707
1982	cg12104764
1983	cg12104945
1984	cg12113932
1985	cg12118863
1986	cg12126796
1987	cg12126991
1988	cg12133425
1989	cg12146178
1990	cg12146232
1991	cg12153785
1992	cg12170647
1993	cg12172753
1994	cg12190057
1995	cg12199425
1996	cg12208612
1997	cg12210770
1998	cg12215393
1999	cg12216268
[truncated: 2,240 more rows]
