# Supplementary material for: Systematic investigation of interindividual variation of DNA methylation in human whole blood
Source: Genome Biol. 2026 Mar 5;27:128. doi: 10.1186/s13059-026-04021-1 (PMC13069719; doi:10.1186/s13059-026-04021-1)
Supplement: Supplementary file 8 — Additional file 8. List of all mQTL-VMP pairs. [file 13059_2026_4021_MOESM8_ESM.csv]

CpG_Name	CpG_Chr	CpG_Position	SNP_ID	SNP_Chr	SNP_Position	Distance
cg04315214	1	2043799	rs564669363	1	2036597	7202
cg04315214	1	2043799	rs578128046	1	2036597	7202
cg13111532	1	1886543	rs2748976	1	1884029	2514
cg13111532	1	1886543	rs2748975	1	1884029	2514
cg13111532	1	1886543	rs536377936	1	1884029	2514
cg13111532	1	1886543	rs555513829	1	1884029	2514
cg19257562	1	2043853	rs544074499	1	2036597	7256
cg19257562	1	2043853	rs75420460	1	2036597	7256
cg04794593	1	7598988	rs537685219	1	7577151	21837
cg04794593	1	7598988	rs142490229	1	7577151	21837
cg04794593	1	7598988	rs577833652	1	7577151	21837
cg18504143	1	7219603	rs559121954	1	7215639	3964
cg18504143	1	7219603	rs530177050	1	7215639	3964
cg18504143	1	7219603	rs189936231	1	7215639	3964
cg14004768	1	8484703	rs533196956	1	8431607	53096
cg14004768	1	8484703	rs551721445	1	8431607	53096
cg14004768	1	8484703	rs190781346	1	8431607	53096
cg16484858	1	8484694	NA	1	8457648	27046
cg19465883	1	8484670	rs563509255	1	8431607	53063
cg01994208	1	9908227	rs558993547	1	9906703	1524
cg25755851	1	9335794	rs557685330	1	9329289	6505
cg25755851	1	9335794	rs575340087	1	9329289	6505
cg02903756	1	10750680	rs538449156	1	10749197	1483
cg02903756	1	10750680	rs114678942	1	10749197	1483
cg02903756	1	10750680	rs572291119	1	10749197	1483
cg00291366	1	12616550	rs3923904	1	12611231	5319
cg00291366	1	12616550	rs189446927	1	12611231	5319
cg26227417	1	12082822	NA	1	12082334	488
cg25835058	1	15407757	rs182520562	1	15403350	4407
cg13365314	1	16183508	NA	1	16178917	4591
cg14627669	1	16573655	rs575908136	1	16611751	38096
cg01904812	1	17746340	rs184838620	1	17735266	11074
cg01904812	1	17746340	rs566297430	1	17735266	11074
cg13603125	1	17918560	rs541431213	1	17916382	2178
cg17667591	1	17719944	rs570236690	1	17708928	11016
cg17667591	1	17719944	rs6678121	1	17708928	11016
cg17667591	1	17719944	rs558676926	1	17708928	11016
cg20787649	1	17636898	rs4920591	1	17601083	35815
cg20787649	1	17636898	rs575020879	1	17601083	35815
cg20787649	1	17636898	rs544127055	1	17601083	35815
cg20787649	1	17636898	rs564000976	1	17601083	35815
cg11237901	1	19272128	rs540000371	1	19258375	13753
cg11237901	1	19272128	rs564985773	1	19258375	13753
cg11237901	1	19272128	rs532218418	1	19258375	13753
cg19915618	1	18902229	rs535440972	1	18900829	1400
cg19915618	1	18902229	rs535635518	1	18900829	1400
cg19915618	1	18902229	rs116183226	1	18900829	1400
cg19915618	1	18902229	rs2816057	1	18900829	1400
cg19915618	1	18902229	rs57374672	1	18900829	1400
cg19915618	1	18902229	rs564423945	1	18900829	1400
cg03232343	1	19437150	rs548546525	1	19388930	48220
cg03232343	1	19437150	rs566651556	1	19388930	48220
cg03232343	1	19437150	rs186204026	1	19388930	48220
cg15603964	1	19410738	NA	1	19447819	37081
cg22333259	1	19394757	rs372193730	1	19387143	7614
cg22333259	1	19394757	rs16862495	1	19387143	7614
cg02856340	1	22814332	rs4655067	1	22775117	39215
cg02856340	1	22814332	rs533322020	1	22775117	39215
cg07397757	1	22797898	rs567100108	1	22770075	27823
cg07397757	1	22797898	rs139239591	1	22770075	27823
cg20150640	1	23697656	rs638722	1	23687827	9829
cg20150640	1	23697656	rs568347741	1	23687827	9829
cg20150640	1	23697656	rs535765420	1	23687827	9829
cg20150640	1	23697656	rs183734892	1	23687827	9829
cg20150640	1	23697656	rs369711350	1	23687827	9829
cg24354335	1	23291783	rs370532385	1	23288828	2955
cg08133631	1	26527909	rs17163674	1	26527809	100
cg08133631	1	26527909	rs145608675	1	26527809	100
cg08133631	1	26527909	rs201122868	1	26527809	100
cg08133631	1	26527909	rs545011390	1	26527809	100
cg08133631	1	26527909	rs142696900	1	26527809	100
cg08133631	1	26527909	rs140820355	1	26527809	100
cg08133631	1	26527909	rs41310785	1	26527809	100
cg08133631	1	26527909	rs141342547	1	26527809	100
cg14164839	1	26823481	NA	1	26750983	72498
cg23691781	1	28212827	rs538205693	1	28211650	1177
cg23691781	1	28212827	rs11399	1	28211650	1177
cg23691781	1	28212827	rs574912463	1	28211650	1177
cg23691781	1	28212827	rs142964490	1	28211650	1177
cg23691781	1	28212827	rs559723370	1	28211650	1177
cg10285464	1	30481962	rs553101125	1	30477517	4445
cg10285464	1	30481962	rs566826281	1	30477517	4445
cg10285464	1	30481962	rs539363235	1	30477517	4445
cg10285464	1	30481962	rs376569355	1	30477517	4445
cg00597623	1	31874123	rs535052431	1	31711409	162714
cg00597623	1	31874123	rs557846159	1	31711409	162714
cg00597623	1	31874123	rs10798848	1	31711409	162714
cg10001720	1	31231363	rs183831808	1	31231254	109
cg10001720	1	31231363	rs3762295	1	31231254	109
cg10001720	1	31231363	rs3762296	1	31231254	109
cg16831933	1	31256250	rs546047596	1	31231254	24996
cg17692879	1	32314458	rs141256931	1	32305672	8786
cg17692879	1	32314458	rs368204109	1	32305672	8786
cg18621232	1	31681696	rs577068719	1	31672872	8824
cg25303761	1	31256028	rs570736641	1	31231254	24774
cg17381235	1	33816758	rs529314155	1	33762240	54518
cg17381235	1	33816758	rs550681880	1	33762240	54518
cg17381235	1	33816758	rs12044012	1	33762240	54518
cg17381235	1	33816758	rs533452684	1	33762240	54518
cg06917450	1	38156652	NA	1	38147606	9046
cg14087524	1	38349487	rs561638153	1	38235343	114144
cg14087524	1	38349487	rs529157822	1	38235343	114144
cg11256186	1	42288825	NA	1	42288685	140
cg17220055	1	42248998	rs183972057	1	42237357	11641
cg17220055	1	42248998	rs75570	1	42237357	11641
cg13666471	1	44249486	rs184696665	1	44249485	1
cg13666471	1	44249486	rs571088887	1	44249485	1
cg13666471	1	44249486	rs111967026	1	44249485	1
cg13666471	1	44249486	rs189576616	1	44249485	1
cg21534299	1	44821474	rs226068	1	44631338	190136
cg22049114	1	44428861	rs3791118	1	44414423	14438
cg24643057	1	45281185	rs145840011	1	45254826	26359
cg24643057	1	45281185	rs568960849	1	45254826	26359
cg10186336	1	45910779	rs534690293	1	45890155	20624
cg10186336	1	45910779	rs543818875	1	45890155	20624
cg02289754	1	47068636	rs575188794	1	47055948	12688
cg02289754	1	47068636	rs58949484	1	47055948	12688
cg03812309	1	46938281	rs74623391	1	46936077	2204
cg03812309	1	46938281	rs553394829	1	46936077	2204
cg15580309	1	46814106	rs66575205	1	46800493	13613
cg23065788	1	53080079	rs570386829	1	53053563	26516
cg23065788	1	53080079	rs142112739	1	53053563	26516
cg23065788	1	53080079	rs182373419	1	53053563	26516
cg23065788	1	53080079	rs537788441	1	53053563	26516
cg23065788	1	53080079	rs575845571	1	53053563	26516
cg06905679	1	54008126	rs566358401	1	54007863	263
cg13320211	1	57037591	rs12410338	1	57037559	32
cg13320211	1	57037591	rs187037119	1	57037559	32
cg13320211	1	57037591	rs192377284	1	57037559	32
cg01821018	1	59043280	NA	1	58944833	98447
cg04863005	1	59043208	NA	1	58944833	98375
cg08461876	1	59437584	rs568442978	1	59416511	21073
cg16080552	1	59043199	rs567186705	1	58955281	87918
cg16080552	1	59043199	rs532575027	1	58955281	87918
cg16699148	1	59043255	NA	1	58955281	87974
cg16786284	1	58926331	rs537022146	1	58939502	13171
cg16786284	1	58926331	rs532212883	1	58939502	13171
cg16786284	1	58926331	rs551734283	1	58939502	13171
cg16786284	1	58926331	rs565127925	1	58939502	13171
cg16786284	1	58926331	rs373142871	1	58939502	13171
cg17210938	1	59043173	rs527325880	1	59021616	21557
cg17210938	1	59043173	rs546965754	1	59021616	21557
cg25836915	1	58756553	rs539489613	1	58939502	182949
cg25836915	1	58756553	rs556188120	1	58939502	182949
cg25836915	1	58756553	rs569769845	1	58939502	182949
cg25836915	1	58756553	rs535513026	1	58939502	182949
cg11812662	1	62607877	rs79385216	1	62603421	4456
cg11812662	1	62607877	rs17123133	1	62603421	4456
cg11812662	1	62607877	rs6670099	1	62603421	4456
cg11812662	1	62607877	rs185673259	1	62603421	4456
cg11812662	1	62607877	rs114207603	1	62603421	4456
cg17339882	1	62596957	NA	1	62596969	12
cg26647036	1	66956611	rs551576304	1	66956685	74
cg26647036	1	66956611	rs571419354	1	66956685	74
cg01641381	1	67601159	rs10489631	1	67597693	3466
cg01641381	1	67601159	rs544568672	1	67597693	3466
cg01641381	1	67601159	rs11209003	1	67597693	3466
cg01641381	1	67601159	rs533452091	1	67597693	3466
cg01641381	1	67601159	rs547246508	1	67597693	3466
cg05555048	1	68000532	rs137962205	1	68000580	48
cg05555048	1	68000532	rs550379741	1	68000580	48
cg05555048	1	68000532	rs570605400	1	68000580	48
cg06522331	1	68313192	NA	1	68308455	4737
cg22082780	1	68452167	NA	1	68452192	25
cg27128435	1	69066087	rs566055801	1	69043224	22863
cg10523679	1	76189770	rs1251077	1	76140312	49458
cg10523679	1	76189770	rs183220735	1	76140312	49458
cg13250850	1	76250734	rs530984439	1	76250636	98
cg22875332	1	76189707	rs564093950	1	76149181	40526
cg22875332	1	76189707	rs531645509	1	76149181	40526
cg22875332	1	76189707	rs549764150	1	76149181	40526
cg22875332	1	76189707	rs549932869	1	76149181	40526
cg21297282	1	77525228	rs59425853	1	77505413	19815
cg21297282	1	77525228	rs199719	1	77505413	19815
cg21297282	1	77525228	rs144587444	1	77505413	19815
cg21297282	1	77525228	rs561341315	1	77505413	19815
cg21297282	1	77525228	rs573340109	1	77505413	19815
cg15715337	1	85600447	NA	1	85559396	41051
cg17737388	1	85724454	rs200464617	1	85725353	899
cg17737388	1	85724454	rs376026595	1	85725353	899
cg07389616	1	87616901	rs531561606	1	87616941	40
cg07389616	1	87616901	rs550197074	1	87616941	40
cg07389616	1	87616901	rs192339910	1	87616941	40
cg07389616	1	87616901	rs538782854	1	87616941	40
cg13816228	1	90022780	rs188309619	1	90022799	19
cg01027305	1	92013964	rs112122828	1	91967142	46822
cg01027305	1	92013964	rs187869729	1	91967142	46822
cg08895590	1	91227319	rs549987656	1	91243376	16057
cg06043840	1	94305094	NA	1	94199322	105772
cg08237401	1	94057789	rs200081746	1	94055890	1899
cg12835689	1	94057740	rs236326	1	94055890	1850
cg12835689	1	94057740	rs191309974	1	94055890	1850
cg12835689	1	94057740	rs539320209	1	94055890	1850
cg24091761	1	94057755	rs200081746	1	94055890	1865
cg24091761	1	94057755	rs566652961	1	94055890	1865
cg02533585	1	95426090	rs147157454	1	95425127	963
cg23505604	1	94741299	rs529984537	1	94691078	50221
cg23505604	1	94741299	rs549848035	1	94691078	50221
cg23505604	1	94741299	rs187292485	1	94691078	50221
cg24152638	1	95369146	rs144948219	1	95369198	52
cg24152638	1	95369146	rs199511791	1	95369198	52
cg24152638	1	95369146	rs149022906	1	95369198	52
cg06223162	1	101003688	rs532342181	1	100955189	48499
cg06223162	1	101003688	rs552387438	1	100955189	48499
cg07412545	1	101003924	NA	1	100955189	48735
cg09408571	1	101003634	rs530132804	1	100955189	48445
cg00908766	1	109817496	NA	1	109815252	2244
cg10807101	1	110282274	rs543271053	1	110272645	9629
cg10807101	1	110282274	rs556851755	1	110272645	9629
cg15591803	1	111733668	rs74982786	1	111732711	957
cg15591803	1	111733668	rs538498432	1	111732711	957
cg06205333	1	112161618	rs537599812	1	112135958	25660
cg06205333	1	112161618	rs76509717	1	112135958	25660
cg06205333	1	112161618	rs573908662	1	112135958	25660
cg06205333	1	112161618	rs146647744	1	112135958	25660
cg06205333	1	112161618	rs77446670	1	112135958	25660
cg06205333	1	112161618	rs78946135	1	112135958	25660
cg06205333	1	112161618	rs545358774	1	112135958	25660
cg18346412	1	111929363	rs569017968	1	111929940	577
cg18346412	1	111929363	rs538148713	1	111929940	577
cg16322792	1	120165303	rs200074846	1	120154709	10594
cg16322792	1	120165303	rs201661121	1	120154709	10594
cg02487331	1	146550467	rs587710628	1	146501728	48739
cg07736327	4	52772969	rs181770832	1	142684369	89911400
cg07736327	4	52772969	rs145077710	1	142684369	89911400
cg24853868	1	146555624	rs56257393	1	146515076	40548
cg24853868	1	146555624	rs719969	1	146515076	40548
cg01609658	1	151694478	rs551256801	1	151689611	4867
cg01609658	1	151694478	rs571067250	1	151689611	4867
cg22888160	1	152177273	rs10749669	1	152159961	17312
cg00012362	1	153599487	rs71626778	1	153604112	4625
cg00021892	1	153582521	NA	1	153608116	25595
cg02331910	1	153599831	NA	1	153604856	5025
cg02873163	1	153599829	NA	1	153604112	4283
cg06562291	1	153599573	rs562921048	1	153602861	3288
cg08477332	1	153590243	rs570124966	1	153608116	17873
cg08477332	1	153590243	rs547338391	1	153608116	17873
cg11343894	1	153599704	NA	1	153621275	21571
cg11596404	1	153599772	rs143088492	1	153602861	3089
cg13946767	1	153599671	rs548975602	1	153604112	4441
cg13946767	1	153599671	rs567205573	1	153604112	4441
cg13946767	1	153599671	rs528238768	1	153604112	4441
cg19335413	1	153599812	rs143088492	1	153621275	21463
cg19335413	1	153599812	rs183017109	1	153621275	21463
cg19335413	1	153599812	rs557265425	1	153621275	21463
cg19335413	1	153599812	rs569190628	1	153621275	21463
cg23505766	1	153582540	rs188020663	1	153608116	25576
cg27469660	1	153599709	NA	1	153622220	22511
cg06221963	1	154839813	rs150281118	1	154837796	2017
cg06221963	1	154839813	rs6692661	1	154837796	2017
cg06221963	1	154839813	rs6656494	1	154837796	2017
cg07923656	1	155085325	rs150629602	1	155068748	16577
cg07923656	1	155085325	rs548040952	1	155068748	16577
cg09359103	1	154839909	NA	1	154867221	27312
cg13983884	1	154717993	rs539848372	1	154711675	6318
cg13983884	1	154717993	rs531976757	1	154711675	6318
cg17218026	1	154582156	rs12125166	1	154556425	25731
cg17218026	1	154582156	rs551049639	1	154556425	25731
cg17218026	1	154582156	rs569442704	1	154556425	25731
cg24450063	1	156163899	rs576706010	1	156156789	7110
cg24450063	1	156163899	rs147134021	1	156156789	7110
cg01612182	1	156593260	rs200755008	1	156552711	40549
cg01612182	1	156593260	rs537533829	1	156552711	40549
cg01612182	1	156593260	rs150142304	1	156552711	40549
cg01612182	1	156593260	rs200487120	1	156552711	40549
cg03080605	1	157258181	rs186403046	1	157249835	8346
cg03080605	1	157258181	rs542179779	1	157249835	8346
cg03080605	1	157258181	rs6688871	1	157249835	8346
cg12604331	1	156906485	rs564529528	1	156906450	35
cg12604331	1	156906485	rs151003739	1	156906450	35
cg12604331	1	156906485	rs883232	1	156906450	35
cg12604331	1	156906485	rs558038458	1	156906450	35
cg12604331	1	156906485	rs576615985	1	156906450	35
cg12604331	1	156906485	rs543899506	1	156906450	35
cg02954704	1	161349006	rs4534404	1	161340895	8111
cg10405645	1	160407908	rs547600753	1	160404335	3573
cg10405645	1	160407908	rs183706046	1	160404335	3573
cg01062020	1	162382848	NA	1	162371122	11726
cg13124890	1	162382662	rs543671395	1	162371122	11540
cg13124890	1	162382662	rs113298188	1	162371122	11540
cg13124890	1	162382662	rs164132	1	162371122	11540
cg13124890	1	162382662	rs187407500	1	162371122	11540
cg13124890	1	162382662	rs11427210	1	162371122	11540
cg21501207	1	162383000	rs186732392	1	162371122	11878
cg27003165	1	162381929	NA	1	162371122	10807
cg01427815	1	165811984	rs10918292	1	165811052	932
cg01427815	1	165811984	rs558135053	1	165811052	932
cg08622435	1	165870090	rs573527409	1	165862323	7767
cg08622435	1	165870090	rs145976810	1	165862323	7767
cg03303895	1	167611735	rs533898946	1	167611221	514
cg03303895	1	167611735	rs144872372	1	167611221	514
cg04933176	1	167806490	rs377125640	1	167806647	157
cg22372668	1	167525175	rs16859195	1	167521765	3410
cg02325434	1	168849451	NA	1	168849228	223
cg07001450	1	169665464	rs574105609	1	169653795	11669
cg07001450	1	169665464	rs544348905	1	169653795	11669
cg07001450	1	169665464	rs148128572	1	169653795	11669
cg16600909	1	173145001	rs537592702	1	173131493	13508
cg16600909	1	173145001	rs559099452	1	173131493	13508
cg16600909	1	173145001	rs189038617	1	173131493	13508
cg16600909	1	173145001	rs541085269	1	173131493	13508
cg07919760	1	182270482	rs2477187	1	182264773	5709
cg10223479	1	182114850	rs551874195	1	182114791	59
cg10223479	1	182114850	rs116603862	1	182114791	59
cg11646124	1	182140416	rs115657273	1	182117324	23092
cg11646124	1	182140416	rs191734744	1	182117324	23092
cg11646124	1	182140416	rs538579217	1	182117324	23092
cg20315590	1	186003041	rs560761953	1	186003090	49
cg20315590	1	186003041	rs543666116	1	186003090	49
cg20315590	1	186003041	rs61829959	1	186003090	49
cg02586212	1	192544902	rs559825473	1	192519865	25037
cg02586212	1	192544902	rs113718474	1	192519865	25037
cg02586212	1	192544902	rs528580052	1	192519865	25037
cg00114966	1	197893920	rs144328487	1	197894018	98
cg00114966	1	197893920	rs549184495	1	197894018	98
cg26237810	1	200669214	rs6427847	1	200668190	1024
cg06775570	1	201857621	rs191581909	1	201791200	66421
cg06775570	1	201857621	rs566852152	1	201791200	66421
cg11586189	1	201857591	rs561750686	1	201791200	66391
cg11586189	1	201857591	rs13374557	1	201791200	66391
cg11586189	1	201857591	rs550665348	1	201791200	66391
cg12479090	1	201952801	NA	1	201949888	2913
cg17360849	1	201688419	NA	1	201684293	4126
cg20363450	1	201540458	rs553047256	1	201538988	1470
cg20363450	1	201540458	rs191291803	1	201538988	1470
cg11128862	1	204064146	rs542944719	1	204058696	5450
cg11128862	1	204064146	rs372735139	1	204058696	5450
cg07440867	1	205509139	rs150181171	1	205507335	1804
cg26825404	1	204976221	rs547746408	1	204976264	43
cg26825404	1	204976221	rs567723655	1	204976264	43
cg26825404	1	204976221	rs2595942	1	204976264	43
cg05841700	1	205819383	rs558562579	1	205759195	60188
cg05841700	1	205819383	rs572183684	1	205759195	60188
cg07167872	1	205819463	NA	1	205759195	60268
cg07157834	1	205819609	NA	1	205767885	51724
cg07533224	1	205819345	rs558562579	1	205767885	51460
cg07533224	1	205819345	rs572183684	1	205767885	51460
cg07533224	1	205819345	rs541147089	1	205767885	51460
cg11965913	1	205819406	rs541147089	1	205759195	60211
cg12869809	1	206904547	rs142063401	1	206885839	18708
cg12869809	1	206904547	rs200009946	1	206885839	18708
cg12898220	1	205819356	rs541147089	1	205767885	51471
cg14159672	1	205819179	rs35846832	1	205759195	59984
cg14159672	1	205819179	rs113992474	1	205759195	59984
cg14159672	1	205819179	rs536916938	1	205759195	59984
cg14893161	1	205819251	rs113992474	1	205759195	60056
cg14893161	1	205819251	rs536916938	1	205759195	60056
cg16334093	1	205819600	NA	1	205767885	51715
cg16750106	1	206904553	rs142063401	1	206885839	18714
cg16750106	1	206904553	rs200009946	1	206885839	18714
cg17178900	1	205818956	rs572245419	1	205767885	51071
cg17178900	1	205818956	rs540811455	1	205767885	51071
cg24503407	1	205819492	NA	1	205759195	60297
cg02738594	1	209775750	rs578005304	1	209771677	4073
cg02738594	1	209775750	rs146379209	1	209771677	4073
cg07107916	1	212457424	rs543869640	1	212449403	8021
cg07107916	1	212457424	rs562232909	1	212449403	8021
cg26095158	1	219294469	rs186225316	1	219257886	36583
cg26095158	1	219294469	rs10863428	1	219257886	36583
cg26095158	1	219294469	rs566326710	1	219257886	36583
cg26095158	1	219294469	rs538950391	1	219257886	36583
cg16008148	1	221062819	rs545978424	1	221061163	1656
cg16008148	1	221062819	rs562876288	1	221061163	1656
cg16008148	1	221062819	rs78232871	1	221061163	1656
cg16008148	1	221062819	rs2784253	1	221061163	1656
cg16008148	1	221062819	rs548520860	1	221061163	1656
cg16008148	1	221062819	rs138705372	1	221061163	1656
cg05651106	1	226015073	rs185098471	1	225989286	25787
cg05651106	1	226015073	rs539782313	1	225989286	25787
cg05651106	1	226015073	rs2671272	1	225989286	25787
cg02280892	1	226556933	rs536549438	1	226537388	19545
cg08325928	1	226421107	rs142771300	1	226402104	19003
cg08325928	1	226421107	rs138510303	1	226402104	19003
cg10327440	1	227177885	rs553638851	1	227152342	25543
cg10327440	1	227177885	rs200412143	1	227152342	25543
cg10327440	1	227177885	rs571751948	1	227152342	25543
cg12150299	1	226054314	NA	1	226038188	16126
cg18354264	1	226411008	NA	1	226407325	3683
cg21317899	1	226538451	rs548727462	1	226537388	1063
cg10962762	1	228075749	NA	1	228056868	18881
cg13294652	1	228416747	rs74570786	1	228398318	18429
cg13294652	1	228416747	rs1771472	1	228398318	18429
cg13294652	1	228416747	rs559751953	1	228398318	18429
cg13294652	1	228416747	rs114603446	1	228398318	18429
cg18477163	1	228402036	rs1620111	1	228294300	107736
cg05331789	1	229461833	rs237802	1	229408995	52838
cg05331789	1	229461833	rs181628294	1	229408995	52838
cg06083423	1	229115480	rs140474775	1	229115308	172
cg06083423	1	229115480	rs150428843	1	229115308	172
cg06083423	1	229115480	rs563945045	1	229115308	172
cg08946995	1	229283674	rs12080997	1	229281204	2470
cg08946995	1	229283674	rs146340035	1	229281204	2470
cg08946995	1	229283674	rs574482156	1	229281204	2470
cg10824677	1	229183526	rs539891807	1	229183555	29
cg11742688	1	229674241	rs568722439	1	229649372	24869
cg11742688	1	229674241	rs574185685	1	229649372	24869
cg11742688	1	229674241	rs185436319	1	229649372	24869
cg23830335	1	229506493	rs544717188	1	229511106	4613
cg23830335	1	229506493	rs149473786	1	229511106	4613
cg23830335	1	229506493	rs572275093	1	229511106	4613
cg23830335	1	229506493	rs113012563	1	229511106	4613
cg23830335	1	229506493	rs561075253	1	229511106	4613
cg23830335	1	229506493	rs529869810	1	229511106	4613
cg03940650	1	230312724	rs551617120	1	230309481	3243
cg03940650	1	230312724	rs571747202	1	230309481	3243
cg03940650	1	230312724	rs183593156	1	230309481	3243
cg06571226	1	230439016	rs192209016	1	230438592	424
cg06571226	1	230439016	rs138555153	1	230438592	424
cg06571226	1	230439016	rs7518953	1	230438592	424
cg19699106	1	230818918	rs151090227	1	230816184	2734
cg19699106	1	230818918	rs572588042	1	230816184	2734
cg19699106	1	230818918	rs190094401	1	230816184	2734
cg18815120	1	231512676	rs573102168	1	231476501	36175
cg18815120	1	231512676	rs577167236	1	231476501	36175
cg21109666	1	232007841	rs7553949	1	232007109	732
cg21109666	1	232007841	rs148278040	1	232007109	732
cg21109666	1	232007841	rs564432795	1	232007109	732
cg06275774	1	233151949	NA	1	233142265	9684
cg25410233	1	234450897	rs537571818	1	234447432	3465
cg03621583	1	236028011	rs572258984	1	236094087	66076
cg03621583	1	236028011	rs367575741	1	236094087	66076
cg25119497	1	236150646	rs538951650	1	236138067	12579
cg25119497	1	236150646	rs184788851	1	236138067	12579
cg25119497	1	236150646	rs569153714	1	236138067	12579
cg25677813	1	236027847	rs115795471	1	236087992	60145
cg25677813	1	236027847	rs539665440	1	236087992	60145
cg25677813	1	236027847	rs558282135	1	236087992	60145
cg25610945	1	236255094	rs536300896	1	236241814	13280
cg25610945	1	236255094	rs73118912	1	236241814	13280
cg24361198	1	242002464	rs563638619	1	241992310	10154
cg24361198	1	242002464	rs529587330	1	241992310	10154
cg25392275	1	244146249	rs546643728	1	244146260	11
cg25392275	1	244146249	rs182661670	1	244146260	11
cg09033006	1	244517177	rs146683257	1	244513863	3314
cg09033006	1	244517177	rs140290797	1	244513863	3314
cg06561607	1	246274065	rs574560345	1	246259738	14327
cg06561607	1	246274065	rs75219768	1	246259738	14327
cg06561607	1	246274065	rs7541479	1	246259738	14327
cg00112952	1	247616523	rs531499090	1	247616446	77
cg00112952	1	247616523	rs550097079	1	247616446	77
cg05615449	1	247601478	rs534995618	1	247601749	271
cg05615449	1	247601478	rs546650858	1	247601749	271
cg10420426	1	247346531	rs114193061	1	247345917	614
cg22502715	1	247171572	NA	1	247171336	236
cg11463444	1	21009519	rs576701111	1	21009586	67
cg11463444	1	21009519	rs115933091	1	21009586	67
cg11463444	1	21009519	rs555989120	1	21009586	67
cg11463444	1	21009519	rs573970490	1	21009586	67
cg12718519	1	2058417	rs533471980	1	2038893	19524
cg12718519	1	2058417	rs552046353	1	2038893	19524
cg12718519	1	2058417	rs75372832	1	2038893	19524
cg15933560	1	30028280	rs28972413	1	30028971	691
cg15933560	1	30028280	rs532151326	1	30028971	691
cg15933560	1	30028280	rs193241523	1	30028971	691
cg12141794	1	25378405	rs11248973	1	25378265	140
cg12141794	1	25378405	rs530606097	1	25378265	140
cg12141794	1	25378405	rs142271417	1	25378265	140
cg12141794	1	25378405	rs146228878	1	25378265	140
cg17776284	1	153599625	rs548975602	1	153622220	22595
cg17776284	1	153599625	rs567205573	1	153622220	22595
cg17776284	1	153599625	rs528238768	1	153622220	22595
cg16004875	1	18902086	NA	1	18902851	765
cg23739048	1	165393661	rs543092404	1	165393753	92
cg02573566	1	153599479	NA	1	153604856	5377
cg25602485	1	234611287	rs535748981	1	234611015	272
cg25602485	1	234611287	rs73103950	1	234611015	272
cg25602485	1	234611287	rs528740	1	234611015	272
cg25602485	1	234611287	rs528774	1	234611015	272
cg00791851	1	76518896	rs1251488	1	76518693	203
cg00791851	1	76518896	rs79380802	1	76518693	203
cg00791851	1	76518896	rs113333063	1	76518693	203
cg00791851	1	76518896	rs547194765	1	76518693	203
cg00791851	1	76518896	rs559048233	1	76518693	203
cg02947253	1	112046700	rs568404514	1	112045463	1237
cg02947253	1	112046700	rs534194162	1	112045463	1237
cg03513464	1	58898672	rs576504421	1	58943383	44711
cg03513464	1	58898672	rs535984665	1	58943383	44711
cg03513464	1	58898672	rs555885450	1	58943383	44711
cg03513464	1	58898672	rs572541165	1	58943383	44711
cg03513464	1	58898672	rs541240738	1	58943383	44711
cg13092405	1	228075423	rs535497519	1	228056868	18555
cg13092405	1	228075423	rs550353314	1	228056868	18555
cg13092405	1	228075423	rs530875614	1	228056868	18555
cg16810724	1	110752159	rs527901734	1	110752139	20
cg16810724	1	110752159	rs547527688	1	110752139	20
cg16810724	1	110752159	rs570921848	1	110752139	20
cg03396347	1	1875803	rs527532856	1	1874326	1477
cg12412036	1	190594016	rs531181326	1	190611986	17970
cg11915664	1	153599769	rs143088492	1	153622220	22451
cg13879451	1	224589609	rs7547931	1	224610907	21298
cg13879451	1	224589609	rs4233237	1	224610907	21298
cg04131194	1	44405267	rs531100217	1	44405563	296
cg11669744	1	229253911	rs193091855	1	229253567	344
cg02205957	1	89737118	rs138057639	1	89735314	1804
cg02205957	1	89737118	rs574230082	1	89735314	1804
cg02205957	1	89737118	rs3840441	1	89735314	1804
cg10665316	1	39620625	rs557934768	1	39623669	3044
cg10665316	1	39620625	rs111383118	1	39623669	3044
cg10665316	1	39620625	rs626520	1	39623669	3044
cg23224303	1	54356568	NA	1	54356361	207
cg27064709	1	227314137	rs145411911	1	227389640	75503
cg03031330	1	72964136	rs141592316	1	72964639	503
cg03031330	1	72964136	rs146360511	1	72964639	503
cg03031330	1	72964136	rs539255777	1	72964639	503
cg03031330	1	72964136	rs553175643	1	72964639	503
cg06900068	1	17426323	NA	1	17425473	850
cg06789517	1	114631962	rs2432	1	114632071	109
cg06789517	1	114631962	rs181387609	1	114632071	109
cg26491092	1	23510886	NA	1	23499916	10970
cg27573991	1	247712512	rs141912613	1	247712303	209
cg27573991	1	247712512	rs199793746	1	247712303	209
cg27573991	1	247712512	rs544960043	1	247712303	209
cg25597117	1	161349116	NA	1	161340895	8221
cg02084211	1	180156152	rs536778074	1	180150151	6001
cg02084211	1	180156152	rs556903794	1	180150151	6001
cg16789847	1	152586488	rs201393572	1	152587933	1445
cg10708189	1	58898793	rs191883566	1	58983944	85151
cg10708189	1	58898793	rs528835910	1	58983944	85151
cg18606244	1	3819818	rs552186393	1	3818744	1074
cg18606244	1	3819818	rs148855961	1	3818744	1074
cg22992797	1	213181989	rs543657120	1	213259831	77842
cg22992797	1	213181989	rs561882316	1	213259831	77842
cg25725023	1	24797333	rs563389766	1	24792617	4716
cg25725023	1	24797333	rs530693656	1	24792617	4716
cg25725023	1	24797333	rs548899515	1	24792617	4716
cg19678447	1	31922081	rs149684074	1	31941927	19846
cg19678447	1	31922081	rs181423236	1	31941927	19846
cg13981325	1	11002748	rs187156134	1	11002631	117
cg13981325	1	11002748	rs534794264	1	11002631	117
cg06916670	1	202829945	rs563877288	1	202830065	120
cg06916670	1	202829945	rs577586377	1	202830065	120
cg06916670	1	202829945	rs539915994	1	202830065	120
cg22372146	1	209154050	rs573282272	1	209162412	8362
cg22372146	1	209154050	rs12038124	1	209162412	8362
cg22372146	1	209154050	rs202143843	1	209162412	8362
cg22372146	1	209154050	rs17013863	1	209162412	8362
cg17758878	1	231229208	rs150319548	1	231229071	137
cg02000541	1	225924683	rs563117122	1	225915468	9215
cg02000541	1	225924683	rs532884030	1	225915468	9215
cg02000541	1	225924683	rs12077115	1	225915468	9215
cg04850211	1	228464232	NA	1	228464276	44
cg20286898	1	79518888	rs551892334	1	79549394	30506
cg20286898	1	79518888	rs149749290	1	79549394	30506
cg22509179	1	25234806	rs141903105	1	25235108	302
cg22509179	1	25234806	rs528171125	1	25235108	302
cg09259409	1	247654811	NA	1	247654993	182
cg17845761	1	175162550	rs552763302	1	175162196	354
cg01517571	1	55089959	rs1702005	1	55089708	251
cg01517571	1	55089959	rs75647110	1	55089708	251
cg24925701	1	18553942	rs571627972	1	18553305	637
cg06216080	1	9908294	rs534918357	1	9906703	1591
cg06216080	1	9908294	rs552636800	1	9906703	1591
cg06216080	1	9908294	rs182172445	1	9906703	1591
cg06216080	1	9908294	rs541583227	1	9906703	1591
cg05913921	1	246154118	rs10924427	1	246157282	3164
cg24013761	1	95274169	rs192686709	1	95274052	117
cg05297315	1	154396107	rs547403460	1	154422733	26626
cg04545003	1	110283342	rs561423475	1	110283785	443
cg22993563	1	99386064	rs140416519	1	99386293	229
cg22993563	1	99386064	rs551477859	1	99386293	229
cg17747265	1	1875780	rs58650322	1	1874326	1454
cg21495850	1	222165992	rs188634934	1	222165909	83
cg21495850	1	222165992	rs142205968	1	222165909	83
cg21495850	1	222165992	rs115316289	1	222165909	83
cg00044796	1	146552390	rs183345521	1	146509905	42485
cg00044796	1	146552390	rs141506853	1	146509905	42485
cg00044796	1	146552390	rs587756600	1	146509905	42485
cg24860534	1	227506868	rs536580416	1	227426663	80205
cg24860534	1	227506868	rs139045898	1	227426663	80205
cg20415053	1	26527928	rs140820355	1	26527809	119
cg20415053	1	26527928	rs41310785	1	26527809	119
cg20415053	1	26527928	rs141342547	1	26527809	119
cg20415053	1	26527928	rs201932747	1	26527809	119
cg20415053	1	26527928	rs149417932	1	26527809	119
cg12894334	1	232736209	rs543152693	1	232734535	1674
cg12894334	1	232736209	rs563443510	1	232734535	1674
cg18126320	1	230896051	rs28359614	1	230896093	42
cg11839378	1	200260296	rs556344232	1	200260339	43
cg17502213	1	58704335	NA	1	59014978	310643
cg25738128	1	118158667	rs555336931	1	118166750	8083
cg25738128	1	118158667	rs533114133	1	118166750	8083
cg12075498	1	65428216	rs141340822	1	65427476	740
cg07793724	1	53609371	rs537542637	1	53609496	125
cg07793724	1	53609371	rs544298831	1	53609496	125
cg07793724	1	53609371	rs535063436	1	53609496	125
cg07793724	1	53609371	rs11206110	1	53609496	125
cg07793724	1	53609371	rs539193334	1	53609496	125
cg00795186	1	54959387	rs554179665	1	54959405	18
cg03426226	1	161935742	rs148465895	1	161938416	2674
cg24647919	1	28439864	rs531292770	1	28439630	234
cg14560369	1	58898552	rs568342998	1	58943383	44831
cg14560369	1	58898552	rs74076241	1	58943383	44831
cg19743168	1	23544995	rs146173136	1	23544748	247
cg24593138	1	19687988	rs567469842	1	19691442	3454
cg15824100	1	77980005	rs546569207	1	77978537	1468
cg15824100	1	77980005	rs17380852	1	77978537	1468
cg02251754	1	28572299	rs12129745	1	28564279	8020
cg02251754	1	28572299	rs577628797	1	28564279	8020
cg13052638	1	206677719	rs547487128	1	206675602	2117
cg13052638	1	206677719	rs191781433	1	206675602	2117
cg13052638	1	206677719	rs201527445	1	206675602	2117
cg13052638	1	206677719	rs6693843	1	206675602	2117
cg01347250	1	153600152	rs560981759	1	153623660	23508
cg01347250	1	153600152	rs183040344	1	153623660	23508
cg01347250	1	153600152	rs187736185	1	153623660	23508
cg20799095	1	225924665	rs116118606	1	225915468	9197
cg07199764	1	5347468	rs565916	1	5347439	29
cg07199764	1	5347468	rs565941	1	5347439	29
cg07199764	1	5347468	rs188394914	1	5347439	29
cg07199764	1	5347468	rs665471	1	5347439	29
cg07199764	1	5347468	rs113366560	1	5347439	29
cg05767404	1	247712591	rs530479412	1	247712303	288
cg05767404	1	247712591	rs76119911	1	247712303	288
cg20598894	1	171756153	rs546703401	1	171744655	11498
cg20598894	1	171756153	rs151181043	1	171744655	11498
cg20598894	1	171756153	rs574266850	1	171744655	11498
cg06182923	1	33985406	rs200312784	1	33985353	53
cg21141264	1	25188911	rs6675674	1	25188940	29
cg21141264	1	25188911	rs565916164	1	25188940	29
cg18622663	1	223656373	NA	1	223656288	85
cg06167341	1	57272979	rs182858456	1	57272452	527
cg06167341	1	57272979	rs551664218	1	57272452	527
cg17476910	1	147806172	rs587660741	1	147807110	938
cg14554423	1	20171961	rs528220456	1	20165971	5990
cg14554423	1	20171961	rs555869452	1	20165971	5990
cg14554423	1	20171961	rs564909811	1	20165971	5990
cg21713214	1	53931663	rs572182418	1	53927649	4014
cg11722227	1	77525085	NA	1	77525211	126
cg05694621	1	66767231	rs180852891	1	66762466	4765
cg05694621	1	66767231	rs563217252	1	66762466	4765
cg05694621	1	66767231	rs115006563	1	66762466	4765
cg10493970	1	204243923	rs553633982	1	204236360	7563
cg10493970	1	204243923	rs113314158	1	204236360	7563
cg19896523	1	25473127	NA	1	25473587	460
cg21727992	1	18649507	rs546031986	1	18658227	8720
cg21727992	1	18649507	rs559545809	1	18658227	8720
cg26374621	1	209824638	rs139385236	1	209820006	4632
cg26374621	1	209824638	rs182732990	1	209820006	4632
cg26374621	1	209824638	rs141535940	1	209820006	4632
cg26374621	1	209824638	rs529445525	1	209820006	4632
cg11950939	1	159908150	rs182695569	1	159907362	788
cg19851602	1	243431778	NA	1	243458502	26724
cg25920064	1	18807226	rs545386548	1	18805328	1898
cg25920064	1	18807226	rs75659135	1	18805328	1898
cg25920064	1	18807226	rs539576730	1	18805328	1898
cg24863693	1	95776709	rs371841561	1	95776788	79
cg18795169	1	18902165	rs570134017	1	18902851	686
cg18795169	1	18902165	rs537502761	1	18902851	686
cg07898899	1	153600156	rs560981759	1	153623660	23504
cg07898899	1	153600156	rs183040344	1	153623660	23504
cg07898899	1	153600156	rs187736185	1	153623660	23504
cg13918804	1	2043761	rs556060363	1	2042543	1218
cg13918804	1	2043761	rs575611061	1	2042543	1218
cg22850128	1	68654112	rs551848298	1	68654069	43
cg22850128	1	68654112	rs111530492	1	68654069	43
cg22850128	1	68654112	rs551001108	1	68654069	43
cg22850128	1	68654112	rs539580245	1	68654069	43
cg22850128	1	68654112	rs184186382	1	68654069	43
cg20430773	1	16534157	rs545386836	1	16530716	3441
cg20430773	1	16534157	rs200726118	1	16530716	3441
cg25763306	1	7741216	NA	1	7744856	3640
cg24537942	1	62751954	rs540361663	1	62750164	1790
cg24537942	1	62751954	rs555391845	1	62750164	1790
cg24537942	1	62751954	rs2666487	1	62750164	1790
cg15451548	1	2144873	rs576479531	1	2144982	109
cg17810781	1	201082982	rs557996415	1	201083343	361
cg17810781	1	201082982	rs578110196	1	201083343	361
cg17810781	1	201082982	rs187154951	1	201083343	361
cg21875980	1	231553510	rs113502414	1	231544761	8749
cg21875980	1	231553510	rs375790681	1	231544761	8749
cg21875980	1	231553510	rs556312801	1	231544761	8749
cg15741931	1	154192162	rs543508498	1	154188816	3346
cg15741931	1	154192162	rs80019131	1	154188816	3346
cg07813615	1	24166509	rs545304798	1	24166536	27
cg07813615	1	24166509	rs191951908	1	24166536	27
cg07813615	1	24166509	rs12121387	1	24166536	27
cg23187735	1	111971593	rs148273329	1	111992095	20502
cg23187735	1	111971593	rs2485320	1	111992095	20502
cg07980026	1	11858064	rs45479906	1	11855867	2197
cg07980026	1	11858064	rs184994657	1	11855867	2197
cg07980026	1	11858064	rs17037388	1	11855867	2197
cg07980026	1	11858064	rs546724401	1	11855867	2197
cg07980026	1	11858064	rs568433069	1	11855867	2197
cg06348275	1	227507059	rs563469880	1	227426663	80396
cg06348275	1	227507059	rs72632823	1	227426663	80396
cg11211795	1	16554984	rs578159309	1	16557691	2707
cg07967246	1	197305177	rs537790951	1	197302665	2512
cg07967246	1	197305177	rs554847739	1	197302665	2512
cg07967246	1	197305177	rs576950719	1	197302665	2512
cg07967246	1	197305177	rs74136095	1	197302665	2512
cg06121193	1	90282411	rs112014894	1	90278842	3569
cg12102398	1	205792512	rs563516841	1	205792680	168
cg11348583	1	196746875	rs531649258	1	196674714	72161
cg11348583	1	196746875	rs201546314	1	196674714	72161
cg11348583	1	196746875	rs116111957	1	196674714	72161
cg11348583	1	196746875	rs11806293	1	196674714	72161
cg11348583	1	196746875	rs532073131	1	196674714	72161
cg11309454	1	89459529	rs578011197	1	89475230	15701
cg11309454	1	89459529	rs545182278	1	89475230	15701
cg11309454	1	89459529	rs72963574	1	89475230	15701
cg12671634	1	85464710	rs116272414	1	85460922	3788
cg12671634	1	85464710	rs569923865	1	85460922	3788
cg15781526	1	19688050	rs200489561	1	19691442	3392
cg15781526	1	19688050	rs55852318	1	19691442	3392
cg01310481	1	38532094	rs544931923	1	38531264	830
cg01310481	1	38532094	rs553651096	1	38531264	830
cg23019889	1	146544044	rs587597556	1	146515076	28968
cg23019889	1	146544044	rs372339082	1	146515076	28968
cg23019889	1	146544044	rs116623522	1	146515076	28968
cg23019889	1	146544044	rs587598118	1	146515076	28968
cg06162644	1	211822715	rs192232297	1	211810143	12572
cg06162644	1	211822715	rs528706189	1	211810143	12572
cg06785712	1	86888624	NA	1	86876011	12613
cg07655126	1	236019440	rs7536783	1	236108446	89006
cg07655126	1	236019440	rs181822268	1	236108446	89006
cg03935359	1	68363156	rs145771576	1	68366287	3131
cg03935359	1	68363156	rs7519895	1	68366287	3131
cg03935359	1	68363156	rs112614267	1	68366287	3131
cg09107224	1	9146369	NA	1	9143289	3080
cg02229781	1	219104337	rs147031059	1	219102056	2281
cg02229781	1	219104337	rs566245232	1	219102056	2281
cg14234990	1	22556352	rs376953824	1	22556240	112
cg14234990	1	22556352	rs150499141	1	22556240	112
cg14234990	1	22556352	rs139411339	1	22556240	112
cg14234990	1	22556352	rs574589108	1	22556240	112
cg14234990	1	22556352	rs150060554	1	22556240	112
cg24982343	1	158369334	rs200138455	1	158367771	1563
cg24982343	1	158369334	rs6696357	1	158367771	1563
cg17833169	1	67600547	rs567208390	1	67600686	139
cg17833169	1	67600547	rs112073358	1	67600686	139
cg27509823	1	173930183	rs184799841	1	173920460	9723
cg27509823	1	173930183	rs201261578	1	173920460	9723
cg27509823	1	173930183	rs140858270	1	173920460	9723
cg09661228	1	161932212	rs538950292	1	161931915	297
cg09661228	1	161932212	rs12029122	1	161931915	297
cg09661228	1	161932212	rs568894978	1	161931915	297
cg09661228	1	161932212	rs10737521	1	161931915	297
cg12001491	1	26645487	rs529276049	1	26643593	1894
cg13443627	1	59043070	rs541381987	1	59021616	21454
cg13443627	1	59043070	rs561349046	1	59021616	21454
cg01042469	1	229161726	rs74984429	1	229161750	24
cg10782019	1	29102153	NA	1	29102292	139
cg01247690	1	247616296	NA	1	247619018	2722
cg20620307	1	84011474	NA	1	84025294	13820
cg14981978	1	108735893	rs561346722	1	108733288	2605
cg05223300	1	200873120	rs186304650	1	200873170	50
cg05223300	1	200873120	rs56354006	1	200873170	50
cg05223300	1	200873120	rs511104	1	200873170	50
cg24629356	1	35122551	rs181736427	1	35091194	31357
cg24629356	1	35122551	rs4653073	1	35091194	31357
cg16342049	1	199277547	rs3032430	1	199277598	51
cg16342049	1	199277547	rs56778900	1	199277598	51
cg16342049	1	199277547	rs57058965	1	199277598	51
cg16342049	1	199277547	rs59777311	1	199277598	51
cg16342049	1	199277547	rs187966611	1	199277598	51
cg16342049	1	199277547	rs536917978	1	199277598	51
cg08607780	1	53556701	rs147528180	1	53455450	101251
cg08607780	1	53556701	rs531784923	1	53455450	101251
cg08607780	1	53556701	rs548347068	1	53455450	101251
cg11048520	1	101331805	rs370317567	1	101330984	821
cg11048520	1	101331805	rs367691733	1	101330984	821
cg11048520	1	101331805	rs78806531	1	101330984	821
cg11048520	1	101331805	rs576156856	1	101330984	821
cg20703997	1	4087676	rs557933489	1	4088339	663
cg20703997	1	4087676	rs571731920	1	4088339	663
cg20703997	1	4087676	rs371472809	1	4088339	663
cg21352794	1	162530791	rs187903004	1	162535206	4415
cg12577882	1	56968544	rs373721250	1	56968477	67
cg12577882	1	56968544	rs553154135	1	56968477	67
cg26385913	1	242352848	rs183277201	1	242352887	39
cg26385913	1	242352848	rs2841896	1	242352887	39
cg26385913	1	242352848	rs140738159	1	242352887	39
cg26385913	1	242352848	rs71571837	1	242352887	39
cg26385913	1	242352848	rs374116791	1	242352887	39
cg26385913	1	242352848	rs367744381	1	242352887	39
cg26385913	1	242352848	rs113071748	1	242352887	39
cg04855034	1	20526313	rs528040971	1	20528256	1943
cg04855034	1	20526313	rs148076757	1	20528256	1943
cg22970207	1	185497629	rs116924975	1	185497502	127
cg19801262	1	101610662	rs72987267	1	101610618	44
cg19801262	1	101610662	rs76089365	1	101610618	44
cg03816099	1	24797290	NA	1	24792617	4673
cg07781491	1	16554892	rs371279533	1	16557691	2799
cg17322118	1	85743732	rs11800577	1	85731320	12412
cg17322118	1	85743732	rs184683596	1	85731320	12412
cg17322118	1	85743732	rs544416944	1	85731320	12412
cg19384448	1	10977926	rs548717108	1	10978974	1048
cg19384448	1	10977926	rs570004955	1	10978974	1048
cg20200200	1	18807388	rs192514661	1	18805698	1690
cg20200200	1	18807388	rs142641295	1	18805698	1690
cg20200200	1	18807388	rs79568179	1	18805698	1690
cg20200200	1	18807388	rs538265264	1	18805698	1690
cg22850886	1	26901676	rs145904676	1	26884676	17000
cg05505459	1	911995	rs543824411	1	918238	6243
cg20674490	1	25240932	rs377194178	1	25241090	158
cg16478437	1	37008217	rs183964653	1	37007810	407
cg00775945	1	104496349	rs2208965	1	104496217	132
cg00775945	1	104496349	rs541455830	1	104496217	132
cg00958927	1	175162553	rs78168070	1	175162196	357
cg16031515	1	205743344	rs539354434	1	205689807	53537
cg16031515	1	205743344	rs16856296	1	205689807	53537
cg13457900	1	12147676	rs543477445	1	12135411	12265
cg13457900	1	12147676	rs567845714	1	12135411	12265
cg16988262	1	15930761	rs532483935	1	15919641	11120
cg16988262	1	15930761	rs72871755	1	15919641	11120
cg25382214	1	3105252	rs188757639	1	3105160	92
cg25382214	1	3105252	rs112928058	1	3105160	92
cg25382214	1	3105252	rs2817138	1	3105160	92
cg17479169	1	85464704	rs116272414	1	85459730	4974
cg17479169	1	85464704	rs569923865	1	85459730	4974
cg20240347	1	204465584	rs557125749	1	204536197	70613
cg13566436	1	25240865	rs558292956	1	25241090	225
cg13566436	1	25240865	rs576603953	1	25241090	225
cg13566436	1	25240865	rs535642447	1	25241090	225
cg13727659	1	163033573	rs79241568	1	163032844	729
cg13727659	1	163033573	rs951438	1	163032844	729
cg13727659	1	163033573	rs142740362	1	163032844	729
cg17001051	1	79759594	rs535497263	1	79759457	137
cg17001051	1	79759594	rs144076287	1	79759457	137
cg17001051	1	79759594	rs567040055	1	79759457	137
cg17001051	1	79759594	rs1331717	1	79759457	137
cg14846049	1	95063517	rs560232052	1	95058136	5381
cg14846049	1	95063517	rs528893563	1	95058136	5381
cg14846049	1	95063517	rs549133679	1	95058136	5381
cg14846049	1	95063517	rs568938256	1	95058136	5381
cg12456798	1	204599553	rs563082119	1	204599325	228
cg12456798	1	204599553	rs377599771	1	204599325	228
cg05396897	1	247611448	rs74154649	1	247611313	135
cg05396897	1	247611448	rs74154650	1	247611313	135
cg17516825	1	111213827	rs550525725	1	111200048	13779
cg17516825	1	111213827	rs561428169	1	111200048	13779
cg03068437	1	170037915	rs117013088	1	169963534	74381
cg03068437	1	170037915	rs184964325	1	169963534	74381
cg17730224	1	18681196	NA	1	18688947	7751
cg13453228	1	34925972	rs538850962	1	34925963	9
cg13453228	1	34925972	rs548013431	1	34925963	9
cg02496470	1	91995655	rs537307310	1	91999387	3732
cg02496470	1	91995655	rs558912209	1	91999387	3732
cg02496470	1	91995655	rs10399814	1	91999387	3732
cg12895728	1	208425580	rs73082063	1	208433473	7893
cg12895728	1	208425580	rs555652251	1	208433473	7893
cg00430155	1	230850009	rs11568020	1	230849886	123
cg00430155	1	230850009	rs149429444	1	230849886	123
cg00430155	1	230850009	rs61762543	1	230849886	123
cg22810423	1	200272180	NA	1	200271498	682
cg07567797	1	16115349	rs565416244	1	16115333	16
cg07567797	1	16115349	rs527755605	1	16115333	16
cg07567797	1	16115349	rs1472554	1	16115333	16
cg10464163	1	248524337	rs556968532	1	248523860	477
cg10464163	1	248524337	rs575209358	1	248523860	477
cg19621538	1	172942446	rs71299438	1	172956563	14117
cg19621538	1	172942446	rs568036903	1	172956563	14117
cg17724175	1	150552817	rs185000594	1	150552263	554
cg17724175	1	150552817	rs587727149	1	150552263	554
cg06935979	1	232941706	rs571270704	1	232937739	3967
cg05162523	1	25240938	rs377194178	1	25241090	152
cg24467349	1	110254835	rs530772271	1	110254513	322
cg24467349	1	110254835	rs185770769	1	110254513	322
cg24467349	1	110254835	rs561342151	1	110254513	322
cg24467349	1	110254835	rs530235020	1	110254513	322
cg24467349	1	110254835	rs549186896	1	110254513	322
cg24467349	1	110254835	rs565912665	1	110254513	322
cg23614428	1	172498191	rs567449809	1	172498216	25
cg23614428	1	172498191	rs537971767	1	172498216	25
cg23614428	1	172498191	rs10489279	1	172498216	25
cg23614428	1	172498191	rs199863334	1	172498216	25
cg07018435	1	246860007	rs549928768	1	246857412	2595
cg25137787	1	2863815	rs534797228	1	2852206	11609
cg25137787	1	2863815	rs77815797	1	2852206	11609
cg25137787	1	2863815	rs577661846	1	2852206	11609
cg25137787	1	2863815	rs543051443	1	2852206	11609
cg25703604	1	112056275	rs149630107	1	112056993	718
cg15741663	1	25646942	rs568973255	1	25689406	42464
cg03648020	1	931327	rs370770926	1	934121	2794
cg03648020	1	931327	rs57232037	1	934121	2794
cg03648020	1	931327	rs183142138	1	934121	2794
cg03362483	1	25846688	rs77053799	1	25800790	45898
cg03362483	1	25846688	rs572508340	1	25800790	45898
cg03362483	1	25846688	rs140217847	1	25800790	45898
cg24735226	1	65096537	rs144613746	1	65096465	72
cg24735226	1	65096537	rs566958730	1	65096465	72
cg24735226	1	65096537	rs527831804	1	65096465	72
cg24735226	1	65096537	rs549176527	1	65096465	72
cg24863040	1	167571718	rs533642918	1	167568759	2959
cg22654157	1	67600698	rs576838092	1	67600686	12
cg10411850	1	154473912	rs189824875	1	154457855	16057
cg10411850	1	154473912	rs545933242	1	154457855	16057
cg10411850	1	154473912	rs368651278	1	154457855	16057
cg10411850	1	154473912	rs554001064	1	154457855	16057
cg10411850	1	154473912	rs144880846	1	154457855	16057
cg08277548	1	17600880	rs113746906	1	17601165	285
cg03725686	1	197302018	rs555931376	1	197313189	11171
cg03725686	1	197302018	rs556143734	1	197313189	11171
cg16906964	1	4660171	rs554427082	1	4659248	923
cg16906964	1	4660171	rs574355778	1	4659248	923
cg16906964	1	4660171	rs540156092	1	4659248	923
cg25742326	1	901449	rs540702056	1	894573	6876
cg25838465	1	92012736	NA	1	91987034	25702
cg06811094	1	200272112	NA	1	200271498	614
cg23502848	1	110187526	rs114710091	1	110187159	367
cg05646357	1	20914047	NA	1	20917765	3718
cg00859178	1	162467208	rs532685825	1	162475801	8593
cg00859178	1	162467208	rs146917341	1	162475801	8593
cg00859178	1	162467208	rs180742938	1	162475801	8593
cg00859178	1	162467208	rs112398760	1	162475801	8593
cg00859178	1	162467208	rs191832719	1	162475801	8593
cg08205993	1	193156242	rs368123672	1	193105216	51026
cg09449562	1	203000742	rs188055519	1	203002547	1805
cg10585941	1	214461479	rs535440045	1	214461354	125
cg10585941	1	214461479	rs555342919	1	214461354	125
cg10585941	1	214461479	rs573560713	1	214461354	125
cg14659662	1	54151053	rs539224652	1	54147464	3589
cg14659662	1	54151053	rs556445636	1	54147464	3589
cg14659662	1	54151053	rs576238434	1	54147464	3589
cg14659662	1	54151053	rs542280794	1	54147464	3589
cg04734610	4	189658407	rs146697076	1	156803349	32855058
cg04734610	4	189658407	rs181678149	1	156803349	32855058
cg10734950	1	202778765	rs192556096	1	202778804	39
cg00254258	1	3105189	rs184527485	1	3105160	29
cg00254258	1	3105189	rs147107611	1	3105160	29
cg00254258	1	3105189	rs188494424	1	3105160	29
cg00254258	1	3105189	rs563107630	1	3105160	29
cg19814518	1	162467080	rs371768493	1	162475801	8721
cg19814518	1	162467080	rs150604529	1	162475801	8721
cg19814518	1	162467080	rs188611663	1	162475801	8721
cg16348003	1	153589781	NA	1	153656352	66571
cg26418147	1	205743515	rs574876768	1	205689807	53708
cg26418147	1	205743515	rs543506904	1	205689807	53708
cg26418147	1	205743515	rs557335169	1	205689807	53708
cg26418147	1	205743515	rs192488024	1	205689807	53708
cg15199735	1	12043655	NA	1	12042261	1394
cg09847153	1	38461540	rs530512417	1	38461319	221
cg02998240	1	16508668	rs12723168	1	16508059	609
cg02998240	1	16508668	rs374834294	1	16508059	609
cg02998240	1	16508668	rs563198116	1	16508059	609
cg02998240	1	16508668	rs185908090	1	16508059	609
cg24553170	1	49243472	rs150179440	1	49242966	506
cg24553170	1	49243472	rs550353004	1	49242966	506
cg24553170	1	49243472	rs568863814	1	49242966	506
cg07810476	1	59374884	rs202190776	1	59386267	11383
cg07810476	1	59374884	rs538893438	1	59386267	11383
cg07810476	1	59374884	rs558893747	1	59386267	11383
cg13839957	1	6165483	rs556681526	1	6165419	64
cg13839957	1	6165483	rs578232560	1	6165419	64
cg13839957	1	6165483	rs545245622	1	6165419	64
cg18379824	1	15850970	rs574985379	1	15830059	20911
cg18379824	1	15850970	rs528948412	1	15830059	20911
cg03552929	1	232278969	rs2150553	1	232278821	148
cg03552929	1	232278969	rs1571758	1	232278821	148
cg03552929	1	232278969	rs116795159	1	232278821	148
cg03552929	1	232278969	rs34564991	1	232278821	148
cg03552929	1	232278969	rs572551580	1	232278821	148
cg03552929	1	232278969	rs187900023	1	232278821	148
cg13138147	1	199243235	rs568112096	1	199243228	7
cg13138147	1	199243235	rs535658048	1	199243228	7
cg16908123	1	244486252	NA	1	244487737	1485
cg25210835	1	110254828	rs530772271	1	110254513	315
cg25210835	1	110254828	rs185770769	1	110254513	315
cg25210835	1	110254828	rs561342151	1	110254513	315
cg25210835	1	110254828	rs530235020	1	110254513	315
cg25210835	1	110254828	rs549186896	1	110254513	315
cg14856222	1	59049868	rs11418474	1	59040719	9149
cg14856222	1	59049868	rs148144471	1	59040719	9149
cg14856222	1	59049868	rs545347533	1	59040719	9149
cg14856222	1	59049868	rs181770595	1	59040719	9149
cg14856222	1	59049868	rs531249195	1	59040719	9149
cg11077186	1	20686360	NA	1	20688090	1730
cg04345744	1	196507743	rs116280119	1	196490964	16779
cg04345744	1	196507743	rs556282383	1	196490964	16779
cg04345744	1	196507743	rs571344477	1	196490964	16779
cg11315466	1	185422726	rs76805876	1	185414582	8144
cg17077180	1	38461687	rs555039487	1	38455891	5796
cg17077180	1	38461687	rs576486691	1	38455891	5796
cg17077180	1	38461687	rs537562318	1	38455891	5796
cg13052954	1	37467416	rs556780712	1	37458865	8551
cg03432774	1	21033761	rs875016	1	21031983	1778
cg03432774	1	21033761	rs112493862	1	21031983	1778
cg03432774	1	21033761	rs576799243	1	21031983	1778
cg03432774	1	21033761	rs11587009	1	21031983	1778
cg17415326	1	79350918	rs189352559	1	79352227	1309
cg14787964	1	23108861	NA	1	23107525	1336
cg02281400	1	76720689	NA	1	76720564	125
cg23691223	1	57785036	rs149925724	1	57790288	5252
cg23691223	1	57785036	rs439378	1	57790288	5252
cg22809683	1	182998916	rs146333134	1	183002639	3723
cg22809683	1	182998916	rs74697661	1	183002639	3723
cg00126237	1	58857835	rs190112213	1	58857849	14
cg00126237	1	58857835	rs338933	1	58857849	14
cg00126237	1	58857835	rs560675741	1	58857849	14
cg01511231	1	1109676	rs74045199	1	1109376	300
cg01511231	1	1109676	rs186001005	1	1109376	300
cg24013909	1	29575705	rs557557898	1	29574551	1154
cg24470588	1	169677540	rs551696824	1	169665551	11989
cg24470588	1	169677540	rs4987288	1	169665551	11989
cg24470588	1	169677540	rs527786904	1	169665551	11989
cg24470588	1	169677540	rs375995196	1	169665551	11989
cg07517557	1	44423187	rs146216435	1	44446634	23447
cg07517557	1	44423187	rs200729944	1	44446634	23447
cg26477511	1	47497280	rs115416850	1	47507958	10678
cg26477511	1	47497280	rs184693328	1	47507958	10678
cg26477511	1	47497280	rs533502409	1	47507958	10678
cg02546477	12	15082052	rs11056244	1	108858634	93776582
cg02546477	12	15082052	rs562161032	1	108858634	93776582
cg02546477	12	15082052	rs529528967	1	108858634	93776582
cg14714346	1	19974176	rs549910984	1	19932633	41543
cg14714346	1	19974176	rs112044925	1	19932633	41543
cg07138399	1	200272215	rs561001877	1	200271498	717
cg07138399	1	200272215	rs531312755	1	200271498	717
cg07138399	1	200272215	rs543491055	1	200271498	717
cg22816091	1	42611670	rs542412497	1	42611553	117
cg22816091	1	42611670	rs562202396	1	42611553	117
cg07502417	1	230849801	rs312262682	1	230855181	5380
cg07502417	1	230849801	rs61757168	1	230855181	5380
cg07502417	1	230849801	rs61757167	1	230855181	5380
cg07502417	1	230849801	rs567349977	1	230855181	5380
cg15340645	1	99468973	NA	1	99573292	104319
cg07216884	1	219964455	rs545028950	1	219966068	1613
cg07216884	1	219964455	rs564793103	1	219966068	1613
cg07216884	1	219964455	rs530651179	1	219966068	1613
cg16680214	1	154839983	rs538976757	1	154867221	27238
cg16680214	1	154839983	rs183122283	1	154867221	27238
cg04342483	1	7259290	rs4908606	1	7267007	7717
cg02239677	1	21864549	rs149650959	1	21879524	14975
cg02239677	1	21864549	rs57170258	1	21879524	14975
cg02959988	1	40075124	rs527900515	1	40075367	243
cg13392957	1	147782279	rs61810610	1	147781062	1217
cg17463745	1	16554402	rs562932101	1	16555105	703
cg16178225	1	245605309	rs569290250	1	245613630	8321
cg16178225	1	245605309	rs537872803	1	245613630	8321
cg16178225	1	245605309	rs190997946	1	245613630	8321
cg24348479	1	155007323	rs189404322	1	155006999	324
cg24348479	1	155007323	rs4845404	1	155006999	324
cg24348479	1	155007323	rs577260657	1	155006999	324
cg24348479	1	155007323	rs4845405	1	155006999	324
cg09433222	1	67600822	NA	1	67600686	136
cg09506600	1	248100228	NA	1	248120187	19959
cg22854463	1	8278817	rs547320474	1	8278218	599
cg24920358	1	40204285	rs367902546	1	40214944	10659
cg24920358	1	40204285	rs577265651	1	40214944	10659
cg24920358	1	40204285	rs546219315	1	40214944	10659
cg24920358	1	40204285	rs141192126	1	40214944	10659
cg08861456	1	248100276	rs572041306	1	248120187	19911
cg08861456	1	248100276	rs536140245	1	248120187	19911
cg08861456	1	248100276	rs554804100	1	248120187	19911
cg05929471	1	227458499	rs555145479	1	227503469	44970
cg13827596	1	185298424	rs565605490	1	185297199	1225
cg13827596	1	185298424	rs182440593	1	185297199	1225
cg13827596	1	185298424	rs551069650	1	185297199	1225
cg01907094	1	169677406	rs528899259	1	169666597	10809
cg01907094	1	169677406	rs190225807	1	169666597	10809
cg01907094	1	169677406	rs145776479	1	169666597	10809
cg23915527	1	161368787	rs61608953	1	161359262	9525
cg07680530	1	182270516	NA	1	182265344	5172
cg07417683	1	159440267	rs531511188	1	159416725	23542
cg07417683	1	159440267	rs550032691	1	159416725	23542
cg07417683	1	159440267	rs568125520	1	159416725	23542
cg07417683	1	159440267	rs535557503	1	159416725	23542
cg13507429	1	18807550	rs571941603	1	18805698	1852
cg13507429	1	18807550	rs140809384	1	18805698	1852
cg13507429	1	18807550	rs7512414	1	18805698	1852
cg13507429	1	18807550	rs201286096	1	18805698	1852
cg26412358	1	26503933	rs184253542	1	26498196	5737
cg26412358	1	26503933	rs112654945	1	26498196	5737
cg26412358	1	26503933	rs17163623	1	26498196	5737
cg26412358	1	26503933	rs138552003	1	26498196	5737
cg26412358	1	26503933	rs187832621	1	26498196	5737
cg26412358	1	26503933	rs375739876	1	26498196	5737
cg26412358	1	26503933	rs564440104	1	26498196	5737
cg26412358	1	26503933	rs141144707	1	26498196	5737
cg26412358	1	26503933	rs150754096	1	26498196	5737
cg08036553	1	64649805	rs140646062	1	64649858	53
cg08036553	1	64649805	rs559332456	1	64649858	53
cg08036553	1	64649805	rs574531735	1	64649858	53
cg08036553	1	64649805	rs541816534	1	64649858	53
cg24592500	1	2863801	rs534797228	1	2852206	11595
cg24592500	1	2863801	rs77815797	1	2852206	11595
cg24592500	1	2863801	rs577661846	1	2852206	11595
cg24592500	1	2863801	rs543051443	1	2852206	11595
cg04892437	1	231737901	rs551926865	1	231736330	1571
cg04892437	1	231737901	rs6668915	1	231736330	1571
cg20164016	1	175474471	rs114563235	1	175474379	92
cg20164016	1	175474471	rs148209956	1	175474379	92
cg20164016	1	175474471	rs79482642	1	175474379	92
cg09661117	1	172189939	rs150256768	1	172189059	880
cg19259013	1	165795263	NA	1	165795771	508
cg21908039	1	229195169	rs532498576	1	229195149	20
cg21908039	1	229195169	rs552332034	1	229195149	20
cg15054400	1	94345486	rs544638253	1	94360756	15270
cg15054400	1	94345486	rs192742209	1	94360756	15270
cg05235651	1	1365793	rs143000156	1	1361641	4152
cg05235651	1	1365793	rs568320177	1	1361641	4152
cg05235651	1	1365793	rs529700167	1	1361641	4152
cg05235651	1	1365793	rs546718777	1	1361641	4152
cg24367957	1	161931993	NA	1	161930908	1085
cg22173637	1	214626944	rs557336200	1	214630068	3124
cg06161010	1	112607098	rs573861214	1	112607181	83
cg06161010	1	112607098	rs542833656	1	112607181	83
cg06161010	1	112607098	rs559723929	1	112607181	83
cg02742774	1	186948084	rs146257340	1	186952259	4175
cg02742774	1	186948084	rs574154222	1	186952259	4175
cg02742774	1	186948084	rs541179282	1	186952259	4175
cg02742774	1	186948084	rs10798077	1	186952259	4175
cg08186021	1	57757625	rs1991093	1	57753631	3994
cg08186021	1	57757625	rs2656093	1	57753631	3994
cg08186021	1	57757625	rs556477198	1	57753631	3994
cg11655389	1	146548469	rs587775808	1	146500807	47662
cg24687529	1	117529954	rs149908791	1	117540980	11026
cg24687529	1	117529954	rs55948695	1	117540980	11026
cg24687529	1	117529954	rs545225376	1	117540980	11026
cg26548293	1	153606178	NA	1	153604112	2066
cg11578532	1	161008127	NA	1	161008535	408
cg27424906	1	62662166	rs555471409	1	62665119	2953
cg14781605	1	21864896	rs545405919	1	21879524	14628
cg14781605	1	21864896	rs373443321	1	21879524	14628
cg00254441	1	41414272	rs116428906	1	41423950	9678
cg00254441	1	41414272	rs141114443	1	41423950	9678
cg00254441	1	41414272	rs185624765	1	41423950	9678
cg14947965	1	58716372	rs561307235	1	58712791	3581
cg14947965	1	58716372	rs574844920	1	58712791	3581
cg18789685	1	21864320	rs573745427	1	21879524	15204
cg18789685	1	21864320	rs114218394	1	21879524	15204
cg13067553	1	147782452	rs181317539	1	147786724	4272
cg13067553	1	147782452	rs587714000	1	147786724	4272
cg15224620	1	248791093	rs146190708	1	248836329	45236
cg15224620	1	248791093	rs28641996	1	248836329	45236
cg15224620	1	248791093	rs555752686	1	248836329	45236
cg03242265	1	147782472	rs587753329	1	147786724	4252
cg04094548	1	39301897	rs183472194	1	39370478	68581
cg04094548	1	39301897	rs573518986	1	39370478	68581
cg04094548	1	39301897	rs187214516	1	39370478	68581
cg04094548	1	39301897	rs192251350	1	39370478	68581
cg13462158	1	55522104	rs28362254	1	55492816	29288
cg13462158	1	55522104	rs560397661	1	55492816	29288
cg13462158	1	55522104	rs28362255	1	55492816	29288
cg13462158	1	55522104	rs479910	1	55492816	29288
cg13462158	1	55522104	rs568487992	1	55492816	29288
cg13462158	1	55522104	rs537428570	1	55492816	29288
cg03340356	1	67600835	rs539280773	1	67600686	149
cg03340356	1	67600835	rs116180595	1	67600686	149
cg17469895	1	244486313	rs191987746	1	244487104	791
cg17469895	1	244486313	rs557359274	1	244487104	791
cg17469895	1	244486313	rs573972364	1	244487104	791
cg12733396	1	40783234	NA	1	40788961	5727
cg22077361	1	24195347	rs555927593	1	24175763	19584
cg22077361	1	24195347	rs573999761	1	24175763	19584
cg22077361	1	24195347	rs114046973	1	24175763	19584
cg12940618	1	56986090	rs569426958	1	56958037	28053
cg03926784	1	159892714	rs144507810	1	159902526	9812
cg07044276	1	246859889	NA	1	246857412	2477
cg07511021	1	62281535	rs537900349	1	62261168	20367
cg07511021	1	62281535	rs77492900	1	62261168	20367
cg13224124	1	153582683	rs201696207	1	153623136	40453
cg14621698	1	109935710	rs116767369	1	109914983	20727
cg14621698	1	109935710	rs535687499	1	109914983	20727
cg08249075	1	58824309	rs185087928	1	58983944	159635
cg24998527	1	42611607	NA	1	42611553	54
cg06035600	1	27687454	rs549008181	1	27687466	12
cg06035600	1	27687454	rs35659744	1	27687466	12
cg06035600	1	27687454	rs528199363	1	27687466	12
cg06035600	1	27687454	rs551475266	1	27687466	12
cg16197161	1	111307245	rs559158892	1	111198184	109061
cg16197161	1	111307245	rs528254470	1	111198184	109061
cg14011070	1	235811811	NA	1	235801855	9956
cg01597358	1	65702083	rs78704062	1	65703484	1401
cg01597358	1	65702083	rs3056019	1	65703484	1401
cg03441844	1	161368947	rs115800677	1	161369594	647
cg26987645	1	203320386	rs140696046	1	203317162	3224
cg26987645	1	203320386	rs74419933	1	203317162	3224
cg26987645	1	203320386	rs151259181	1	203317162	3224
cg00249310	1	174084195	rs80065868	1	174014113	70082
cg00249310	1	174084195	rs562162188	1	174014113	70082
cg00056433	1	161391807	rs573546113	1	161370667	21140
cg19619028	1	42327967	rs565125752	1	42318868	9099
cg26135325	1	152595322	rs200796814	1	152550018	45304
cg26135325	1	152595322	rs139074820	1	152550018	45304
cg26135325	1	152595322	rs201031819	1	152550018	45304
cg23206461	1	147782116	NA	1	147786724	4608
cg27387030	1	203320541	rs377283001	1	203317162	3379
cg07706695	1	111179008	rs537476414	1	111195302	16294
cg07706695	1	111179008	rs557369518	1	111195302	16294
cg00371383	1	240476592	rs76564927	1	240476158	434
cg00371383	1	240476592	rs189243205	1	240476158	434
cg19815596	1	201583478	rs569113030	1	201581460	2018
cg06221449	1	29102029	NA	1	29090469	11560
cg11708721	1	117530009	rs55948695	1	117529965	44
cg11708721	1	117530009	rs545225376	1	117529965	44
cg11708721	1	117530009	rs201451440	1	117529965	44
cg22678073	1	8087421	rs115658927	1	8086527	894
cg22678073	1	8087421	rs6700772	1	8086527	894
cg06092502	1	42611687	rs542412497	1	42611553	134
cg06092502	1	42611687	rs562202396	1	42611553	134
cg11897689	1	203320661	rs535956856	1	203317162	3499
cg06153757	1	85968010	rs538630892	1	85946445	21565
cg05376227	1	171111193	NA	1	171111365	172
cg22776392	1	180923569	rs58047756	1	180923595	26
cg22776392	1	180923569	rs76014269	1	180923595	26
cg04997743	1	40541062	rs138287937	1	40506239	34823
cg04997743	1	40541062	rs569198841	1	40506239	34823
cg00970752	1	15711443	rs554999210	1	15717838	6395
cg00970752	1	15711443	rs117072380	1	15717838	6395
cg03062822	1	203320651	rs77243796	1	203317162	3489
cg03062822	1	203320651	rs150108365	1	203317162	3489
cg13682187	1	196946512	NA	1	196992957	46445
cg17568606	1	91265989	rs141385602	1	91247029	18960
cg17568606	1	91265989	rs541807854	1	91247029	18960
cg20500404	1	35064337	rs530999070	1	35091194	26857
cg20500404	1	35064337	rs572047878	1	35091194	26857
cg18140268	1	147781827	rs587674164	1	147795191	13364
cg18140268	1	147781827	rs587703477	1	147795191	13364
cg09219402	1	247282458	rs145421144	1	247286645	4187
cg09219402	1	247282458	rs531659520	1	247286645	4187
cg09219402	1	247282458	rs149223517	1	247286645	4187
cg09219402	1	247282458	rs57173509	1	247286645	4187
cg06442199	1	92414344	NA	1	92422246	7902
cg16997101	1	21864590	rs187627055	1	21879524	14934
cg19866404	1	24523702	rs188143663	1	24520350	3352
cg19866404	1	24523702	rs180854352	1	24520350	3352
cg19866404	1	24523702	rs532285081	1	24520350	3352
cg24140311	1	185409058	rs150302277	1	185409061	3
cg24140311	1	185409058	rs137963363	1	185409061	3
cg03123541	1	95699097	NA	1	95712797	13700
cg17217296	1	159046937	rs116289675	1	159055656	8719
cg17217296	1	159046937	rs182021350	1	159055656	8719
cg17217296	1	159046937	rs184579859	1	159055656	8719
cg09069072	1	15482753	rs6683240	1	15472547	10206
cg09069072	1	15482753	rs530228372	1	15472547	10206
cg09069072	1	15482753	rs78730794	1	15472547	10206
cg09069072	1	15482753	rs569793802	1	15472547	10206
cg09069072	1	15482753	rs375660486	1	15472547	10206
cg20245116	1	55522013	NA	1	55492816	29197
cg13677990	1	158788461	rs79619330	1	158810813	22352
cg13677990	1	158788461	rs560637052	1	158810813	22352
cg13677990	1	158788461	rs115107385	1	158810813	22352
cg04245104	1	115873370	rs150470804	1	115873351	19
cg04245104	1	115873370	rs561732645	1	115873351	19
cg04245104	1	115873370	rs528837385	1	115873351	19
cg04245104	1	115873370	rs550672638	1	115873351	19
cg04245104	1	115873370	rs67088159	1	115873351	19
cg07180646	1	15481541	NA	1	15482697	1156
cg08118287	1	248753499	rs546581575	1	248836329	82830
cg10185505	1	150335496	rs193072591	1	150294925	40571
cg10185505	1	150335496	rs587732732	1	150294925	40571
cg10185505	1	150335496	rs144806132	1	150294925	40571
cg04347414	1	2084519	rs555170187	1	2065339	19180
cg04347414	1	2084519	rs572641973	1	2065339	19180
cg25066665	1	150335507	rs144806132	1	150294925	40582
cg09373171	1	240501227	rs72766291	1	240500115	1112
cg24373253	1	99469634	rs369596993	1	99573292	103658
cg16289210	1	203320396	rs140696046	1	203317162	3234
cg16289210	1	203320396	rs74419933	1	203317162	3234
cg16289210	1	203320396	rs151259181	1	203317162	3234
cg16289210	1	203320396	rs111492732	1	203317162	3234
cg19498794	1	178445641	rs571446235	1	178218823	226818
cg19498794	1	178445641	rs113569581	1	178218823	226818
cg19498794	1	178445641	rs534045635	1	178218823	226818
cg19498794	1	178445641	rs547384518	1	178218823	226818
cg23357995	1	210567246	rs181074240	1	210569729	2483
cg15205435	1	6187920	rs187140642	1	6208754	20834
cg15205435	1	6187920	rs560887462	1	6208754	20834
cg15205435	1	6187920	rs113471332	1	6208754	20834
cg15371169	1	144932953	rs1408415	1	144894611	38342
cg10589385	1	150898437	rs587742802	1	150918937	20500
cg24996755	1	4838170	rs10915599	1	4838241	71
cg24996755	1	4838170	rs558123231	1	4838241	71
cg24735235	1	16163479	rs576786441	1	16246546	83067
cg24735235	1	16163479	rs567791712	1	16246546	83067
cg24735235	1	16163479	rs192890585	1	16246546	83067
cg09737265	1	91870713	rs531830237	1	91838705	32008
cg09737265	1	91870713	rs183119512	1	91838705	32008
cg18241198	1	110369703	rs368494866	1	110362841	6862
cg18241198	1	110369703	rs541936675	1	110362841	6862
cg18241198	1	110369703	rs114719974	1	110362841	6862
cg18241198	1	110369703	rs147569840	1	110362841	6862
cg18241198	1	110369703	rs6537880	1	110362841	6862
cg10167378	1	228756711	rs538626744	1	228741056	15655
cg10167378	1	228756711	rs558730530	1	228741056	15655
cg10167378	1	228756711	rs370326559	1	228741056	15655
cg10167378	1	228756711	rs541259792	1	228741056	15655
cg24488001	1	238644629	rs534425125	1	238642257	2372
cg24488001	1	238644629	rs10802694	1	238642257	2372
cg12754571	1	247694271	rs549678833	1	247694370	99
cg12754571	1	247694271	rs568060461	1	247694370	99
cg01258940	1	221437257	rs539523072	1	221436633	624
cg01258940	1	221437257	rs528056599	1	221436633	624
cg07732114	1	180886670	rs75647104	1	180890173	3503
cg07732114	1	180886670	rs139155543	1	180890173	3503
cg07732114	1	180886670	rs575420011	1	180890173	3503
cg07732114	1	180886670	rs542511320	1	180890173	3503
cg22531801	1	235806070	rs559485694	1	235806140	70
cg12758973	1	247694275	rs549678833	1	247694370	95
cg12758973	1	247694275	rs568060461	1	247694370	95
cg02193146	1	110752257	rs183875437	1	110752139	118
cg02193146	1	110752257	rs72988879	1	110752139	118
cg25240153	16	23890018	rs8063132	1	210653553	186763535
cg25240153	16	23890018	rs577564888	1	210653553	186763535
cg04562683	1	3638722	rs142165895	1	3660855	22133
cg04562683	1	3638722	rs145238802	1	3660855	22133
cg04562683	1	3638722	rs148377915	1	3660855	22133
cg04562683	1	3638722	rs61747512	1	3660855	22133
cg11803389	1	45965020	rs550116051	1	45948272	16748
cg11803389	1	45965020	rs143672401	1	45948272	16748
cg05045817	1	184633523	rs181308027	1	184638266	4743
cg12741441	1	63372303	rs150472404	1	63367987	4316
cg12741441	1	63372303	rs111519921	1	63367987	4316
cg12741441	1	63372303	rs566322853	1	63367987	4316
cg12741441	1	63372303	rs533819640	1	63367987	4316
cg12741441	1	63372303	rs138329753	1	63367987	4316
cg21089380	1	203320659	rs77243796	1	203317162	3497
cg21089380	1	203320659	rs150108365	1	203317162	3497
cg21089380	1	203320659	rs181548819	1	203317162	3497
cg06600287	1	53387719	NA	1	53362818	24901
cg14155265	1	65635785	rs74224785	1	65611399	24386
cg14155265	1	65635785	rs112391028	1	65611399	24386
cg14155265	1	65635785	rs556338265	1	65611399	24386
cg19146301	1	235100790	rs539141728	1	235110095	9305
cg19146301	1	235100790	rs557539004	1	235110095	9305
cg19146301	1	235100790	rs115088510	1	235110095	9305
cg02104434	1	247694406	rs371448844	1	247694370	36
cg02104434	1	247694406	rs4925558	1	247694370	36
cg02104434	1	247694406	rs568926113	1	247694370	36
cg04265011	1	95428129	rs529084180	1	95429026	897
cg04265011	1	95428129	rs549040224	1	95429026	897
cg00485540	1	204681036	rs145876195	1	204673453	7583
cg00485540	1	204681036	rs6696899	1	204673453	7583
cg00485540	1	204681036	rs74138541	1	204673453	7583
cg00485540	1	204681036	rs10900424	1	204673453	7583
cg19308769	1	31289850	rs538047162	1	31295730	5880
cg19308769	1	31289850	rs554794528	1	31295730	5880
cg26426080	1	3039210	rs115754592	1	3047452	8242
cg26426080	1	3039210	rs540219580	1	3047452	8242
cg26426080	1	3039210	rs188952532	1	3047452	8242
cg11914824	1	203320297	rs535823132	1	203317162	3135
cg11914824	1	203320297	rs555762330	1	203317162	3135
cg11914824	1	203320297	rs556247243	1	203317162	3135
cg04160030	1	24195659	rs561018148	1	24175763	19896
cg01739509	1	203320732	rs549467635	1	203317162	3570
cg01739509	1	203320732	rs138705652	1	203317162	3570
cg25270774	1	202172895	rs370815930	1	202149132	23763
cg25270774	1	202172895	rs72746693	1	202149132	23763
cg25270774	1	202172895	rs138365182	1	202149132	23763
cg10220895	1	228464137	rs568728128	1	228464276	139
cg10220895	1	228464137	rs537758466	1	228464276	139
cg10220895	1	228464137	rs936884	1	228464276	139
cg10220895	1	228464137	rs376931484	1	228464276	139
cg10220895	1	228464137	rs200335300	1	228464276	139
cg12135344	1	6188120	rs201451760	1	6208754	20634
cg03003668	1	154840889	NA	1	154867221	26332
cg03450102	1	242012203	NA	1	242012033	170
cg06208288	1	58858074	rs849493	1	58946539	88465
cg04811114	1	202172778	rs545353806	1	202149132	23646
cg03058232	1	180923340	rs542470211	1	180923595	255
cg25124095	1	214398181	rs549429300	1	214399150	969
cg25124095	1	214398181	rs7543797	1	214399150	969
cg03324695	1	239115428	rs550867212	1	239125650	10222
cg22386492	1	15058641	rs143626315	1	15054854	3787
cg11166453	1	247681781	rs565482835	1	247682920	1139
cg11166453	1	247681781	rs79898337	1	247682920	1139
cg08736216	1	53307985	rs577625572	1	53327207	19222
cg08736216	1	53307985	rs116335555	1	53327207	19222
cg10796931	1	162467363	rs527744092	1	162475978	8615
cg01669689	1	242012182	rs111962605	1	242012033	149
cg01669689	1	242012182	rs1776177	1	242012033	149
cg06825163	1	202172912	rs370815930	1	202149132	23780
cg26347746	1	202172848	rs531140152	1	202149132	23716
cg26347746	1	202172848	rs370815930	1	202149132	23716
cg17444090	1	232735450	rs541269747	1	232734535	915
cg17444090	1	232735450	rs561132999	1	232734535	915
cg17444090	1	232735450	rs529759322	1	232734535	915
cg17444090	1	232735450	rs549429981	1	232734535	915
cg27315635	1	160050381	rs377116127	1	160043589	6792
cg27315635	1	160050381	rs58371432	1	160043589	6792
cg21979135	1	230528474	rs561884170	1	230502114	26360
cg21979135	1	230528474	rs530808577	1	230502114	26360
cg21979135	1	230528474	rs34416459	1	230502114	26360
cg17435683	1	3230609	rs529202759	1	3226833	3776
cg17435683	1	3230609	rs549328214	1	3226833	3776
cg17435683	1	3230609	rs181922381	1	3226833	3776
cg17184651	1	212885934	rs139742999	1	212894578	8644
cg10197057	1	42612518	rs546580337	1	42611553	965
cg10197057	1	42612518	rs150221646	1	42611553	965
cg10197057	1	42612518	rs145736486	1	42611553	965
cg06853416	1	2778841	rs569811308	1	2778766	75
cg06853416	1	2778841	rs535641552	1	2778766	75
cg06853416	1	2778841	rs533892784	1	2778766	75
cg06853416	1	2778841	rs186428032	1	2778766	75
cg00793636	1	183430957	rs529458546	1	183446922	15965
cg00793636	1	183430957	rs547680363	1	183446922	15965
cg00793636	1	183430957	rs566127630	1	183446922	15965
cg17508302	1	161575716	rs34472144	1	161671995	96279
cg17508302	1	161575716	rs34540988	1	161671995	96279
cg01515515	1	92414295	rs533320523	1	92422246	7951
cg01515515	1	92414295	rs76228951	1	92422246	7951
cg01515515	1	92414295	rs555014129	1	92422246	7951
cg14156792	1	870958	rs140564267	1	880639	9681
cg14156792	1	870958	rs568592653	1	880639	9681
cg04268125	1	154579384	rs140789988	1	154592201	12817
cg15059804	1	33766318	rs527356855	1	33766410	92
cg24130851	1	20762181	rs7513147	1	20762197	16
cg24130851	1	20762181	rs558127353	1	20762197	16
cg24130851	1	20762181	rs576389646	1	20762197	16
cg24130851	1	20762181	rs543471252	1	20762197	16
cg22558685	1	212894643	rs114726623	1	212894717	74
cg22558685	1	212894643	rs11120004	1	212894717	74
cg22558685	1	212894643	rs539338615	1	212894717	74
cg23762517	1	42384310	rs540739984	1	42380807	3503
cg11769885	1	42384491	NA	1	42380807	3684
cg26038582	1	42384390	NA	1	42380807	3583
cg16937007	1	4710779	rs564950532	1	4711419	640
cg16937007	1	4710779	rs117026009	1	4711419	640
cg16937007	1	4710779	rs189078424	1	4711419	640
cg26934960	16	87228921	rs148453625	1	246087573	158858652
cg26934960	16	87228921	rs375616587	1	246087573	158858652
cg10631373	1	89457642	rs569935700	1	89492156	34514
cg10631373	1	89457642	rs191600264	1	89492156	34514
cg16532282	1	226271799	NA	1	226271290	509
cg26363759	1	9377984	rs617901	1	9379530	1546
cg26363759	1	9377984	rs572571208	1	9379530	1546
cg26363759	1	9377984	rs543356911	1	9379530	1546
cg18957455	1	4802225	NA	1	4813360	11135
cg08727996	1	21880024	rs114640330	1	21880068	44
cg08727996	1	21880024	rs56684256	1	21880068	44
cg08727996	1	21880024	rs184637993	1	21880068	44
cg08727996	1	21880024	rs569173745	1	21880068	44
cg27179622	1	226127290	rs530184482	1	226095513	31777
cg27179622	1	226127290	rs548655695	1	226095513	31777
cg27179622	1	226127290	rs569986361	1	226095513	31777
cg18019451	1	151746047	rs182551038	1	151757798	11751
cg18019451	1	151746047	rs147779226	1	151757798	11751
cg18019451	1	151746047	rs528435462	1	151757798	11751
cg18019451	1	151746047	rs1054479	1	151757798	11751
cg26875637	1	112938339	rs5777109	1	112935881	2458
cg05907464	1	9218658	rs186081181	1	9191445	27213
cg05907464	1	9218658	rs553102564	1	9191445	27213
cg05907464	1	9218658	rs568580907	1	9191445	27213
cg04896168	1	86968543	rs552631731	1	86968058	485
cg00579423	1	180923076	rs577303949	1	180923595	519
cg03006637	1	4071271	rs544385337	1	4065272	5999
cg05382022	1	95698917	rs183727571	1	95712797	13880
cg05382022	1	95698917	rs4146664	1	95712797	13880
cg03884592	1	42384474	NA	1	42380807	3667
cg10769937	1	161397752	rs529549973	1	161340895	56857
cg10769937	1	161397752	rs116891904	1	161340895	56857
cg01022117	1	201258280	rs111966099	1	201262184	3904
cg01022117	1	201258280	rs529800393	1	201262184	3904
cg01022117	1	201258280	rs143141740	1	201262184	3904
cg01022117	1	201258280	rs12025174	1	201262184	3904
cg01022117	1	201258280	rs571385299	1	201262184	3904
cg05929755	1	110663559	rs529729300	1	110663847	288
cg20760394	1	117855183	rs571976076	1	117878070	22887
cg20760394	1	117855183	rs542536682	1	117878070	22887
cg09224619	1	10890300	rs150401476	1	10893081	2781
cg09224619	1	10890300	rs567230831	1	10893081	2781
cg09224619	1	10890300	rs493666	1	10893081	2781
cg09224619	1	10890300	rs556196114	1	10893081	2781
cg19368440	1	164744070	rs181042544	1	164746967	2897
cg19368440	1	164744070	rs537598054	1	164746967	2897
cg19368440	1	164744070	rs557177990	1	164746967	2897
cg19368440	1	164744070	rs573935950	1	164746967	2897
cg19757176	1	154128041	rs116842438	1	154109153	18888
cg19757176	1	154128041	rs549452838	1	154109153	18888
cg03698781	1	35135423	rs567051234	1	35095503	39920
cg03698781	1	35135423	rs570164336	1	35095503	39920
cg03698781	1	35135423	rs537167577	1	35095503	39920
cg02713706	1	247681749	rs531924799	1	247682920	1171
cg02713706	1	247681749	rs533603300	1	247682920	1171
cg02713706	1	247681749	rs565482835	1	247682920	1171
cg00594610	1	19284402	rs532391070	1	19317987	33585
cg00594610	1	19284402	rs74612337	1	19317987	33585
cg00594610	1	19284402	rs74228417	1	19317987	33585
cg00864916	1	180886483	rs78575971	1	180896930	10447
cg00864916	1	180886483	rs571448599	1	180896930	10447
cg00864916	1	180886483	rs115325120	1	180896930	10447
cg00864916	1	180886483	rs182678132	1	180896930	10447
cg19101113	1	94712065	rs80255521	1	94704396	7669
cg19101113	1	94712065	rs140798353	1	94704396	7669
cg01459453	1	169599212	rs147715209	1	169599254	42
cg01459453	1	169599212	rs549741045	1	169599254	42
cg01037895	1	21877781	rs529232997	1	21879524	1743
cg12622172	1	144997832	rs78898521	1	144474542	523290
cg12622172	1	144997832	rs587660828	1	144474542	523290
cg12622172	1	144997832	rs1778617	1	144474542	523290
cg12622172	1	144997832	rs587709900	1	144474542	523290
cg12622172	1	144997832	rs587594319	1	144474542	523290
cg12622172	1	144997832	rs587701017	1	144474542	523290
cg04889800	1	16163555	NA	1	16246546	82991
cg22729008	1	245581518	rs112221766	1	245580253	1265
cg22729008	1	245581518	rs1093958	1	245580253	1265
cg00906528	1	192757387	rs6703040	1	192755492	1895
cg00906528	1	192757387	rs538423549	1	192755492	1895
cg00906528	1	192757387	rs552456835	1	192755492	1895
cg20768358	1	3574999	rs528191510	1	3546264	28735
cg20768358	1	3574999	rs551049392	1	3546264	28735
cg20768358	1	3574999	rs188874807	1	3546264	28735
cg05374271	1	192778890	NA	1	192758615	20275
cg15644324	1	42384647	rs552804533	1	42380807	3840
cg15644324	1	42384647	rs61469269	1	42380807	3840
cg15644324	1	42384647	rs142180054	1	42380807	3840
cg19546703	1	165451588	rs186451358	1	165434070	17518
cg14709479	1	1108924	rs577979419	1	1109376	452
cg14709479	1	1108924	rs117101808	1	1109376	452
cg09702859	1	198901839	rs191489758	1	199012478	110639
cg09702859	1	198901839	rs145664484	1	199012478	110639
cg09702859	1	198901839	rs566367040	1	199012478	110639
cg09702859	1	198901839	rs570214264	1	199012478	110639
cg09702859	1	198901839	rs555179385	1	199012478	110639
cg03970900	1	222440048	NA	1	222495489	55441
cg16512885	1	4697919	rs548774602	1	4705931	8012
cg16512885	1	4697919	rs559211841	1	4705931	8012
cg20771596	1	247681766	rs533603300	1	247682920	1154
cg20771596	1	247681766	rs565482835	1	247682920	1154
cg20771596	1	247681766	rs79898337	1	247682920	1154
cg10810957	1	4210624	rs191387044	1	4210455	169
cg10810957	1	4210624	rs148439432	1	4210455	169
cg18273817	1	8936178	rs563247031	1	8910110	26068
cg18273817	1	8936178	rs183154103	1	8910110	26068
cg18273817	1	8936178	rs545876490	1	8910110	26068
cg11424312	1	245820634	rs372540976	1	245820668	34
cg11424312	1	245820634	rs12756409	1	245820668	34
cg08855938	1	214398483	rs114390776	1	214490756	92273
cg27473416	1	180922916	rs138582372	1	180923595	679
cg27473416	1	180922916	rs569497742	1	180923595	679
cg27473416	1	180922916	rs144588509	1	180923595	679
cg26931608	1	170036455	NA	1	169963534	72921
cg03217880	1	230468464	rs543558049	1	230467643	821
cg03217880	1	230468464	rs570120856	1	230467643	821
cg25096788	1	31320190	rs575593163	1	31319683	507
cg08944170	1	248100614	rs111834065	1	248123244	22630
cg08944170	1	248100614	rs189469849	1	248123244	22630
cg08944170	1	248100614	rs537079064	1	248123244	22630
cg08944170	1	248100614	rs558978182	1	248123244	22630
cg20507276	1	248100600	rs111834065	1	248123244	22644
cg20507276	1	248100600	rs189469849	1	248123244	22644
cg20507276	1	248100600	rs537079064	1	248123244	22644
cg10100424	1	3178384	rs141165959	1	3209496	31112
cg10100424	1	3178384	rs2455103	1	3209496	31112
cg04287574	1	201619622	rs74797454	1	201615330	4292
cg10230190	1	85405081	rs190629566	1	85446687	41606
cg10230190	1	85405081	rs538541870	1	85446687	41606
cg13498757	1	152161927	rs139600483	1	152115301	46626
cg13498757	1	152161927	rs74822384	1	152115301	46626
cg13498757	1	152161927	rs568591587	1	152115301	46626
cg04605287	1	54953486	rs4927133	1	54957359	3873
cg04605287	1	54953486	rs148646785	1	54957359	3873
cg16528597	1	145013480	rs1663929	1	144894611	118869
cg16528597	1	145013480	rs587637411	1	144894611	118869
cg16528597	1	145013480	rs1663928	1	144894611	118869
cg02017417	1	228362233	rs12141488	1	228435539	73306
cg02017417	1	228362233	rs560696083	1	228435539	73306
cg02595245	16	70901240	rs2502689	1	146330584	75429344
cg02595245	16	70901240	rs569339879	1	146330584	75429344
cg02595245	16	70901240	rs563790971	1	146330584	75429344
cg22507154	1	91185233	rs575507817	1	91231085	45852
cg19827787	1	23763612	rs569074524	1	23789858	26246
cg02978140	1	23880736	rs115484679	1	23884661	3925
cg02978140	1	23880736	rs559546692	1	23884661	3925
cg22661701	1	222835247	rs17163384	1	222809474	25773
cg13032555	1	54764654	NA	1	54758930	5724
cg21386573	1	94219800	rs566106739	1	94291476	71676
cg21386573	1	94219800	rs11807845	1	94291476	71676
cg21386573	1	94219800	rs181979468	1	94291476	71676
cg14996491	1	42384284	NA	1	42380807	3477
cg09209787	1	214151107	NA	1	213989984	161123
cg05180756	1	44430318	rs573249694	1	44446634	16316
cg05180756	1	44430318	rs141431824	1	44446634	16316
cg23082281	1	213032677	rs530690537	1	213079861	47184
cg04217177	1	217306700	rs189474103	1	217302383	4317
cg04217177	1	217306700	rs114649924	1	217302383	4317
cg04217177	1	217306700	rs527304247	1	217302383	4317
cg04998153	1	101823331	rs530682626	1	101779948	43383
cg04998153	1	101823331	rs115116840	1	101779948	43383
cg00785941	1	248100591	rs111834065	1	248123244	22653
cg00785941	1	248100591	rs189469849	1	248123244	22653
cg19251656	1	100000372	rs190422219	1	99573292	427080
cg00256046	1	217306763	rs527304247	1	217302383	4380
cg15791967	1	111211473	NA	1	111192294	19179
cg24393673	1	102312610	rs114601662	1	102312703	93
cg23107878	1	152161397	rs80221581	1	152165878	4481
cg03748376	1	248100585	rs111834065	1	248123244	22659
cg03748376	1	248100585	rs189469849	1	248123244	22659
cg01560900	1	241804128	rs145084467	1	241790606	13522
cg01560900	1	241804128	rs595397	1	241790606	13522
cg01560900	1	241804128	rs184559107	1	241790606	13522
cg09365446	1	150670422	NA	1	150616170	54252
cg07510284	1	210110779	NA	1	210239210	128431
cg07599786	1	201618654	rs576451930	1	201615330	3324
cg20703530	1	8273977	rs557313238	1	8278218	4241
cg20703530	1	8273977	rs575676948	1	8278218	4241
cg20703530	1	8273977	rs390468	1	8278218	4241
cg08867825	1	102312608	rs114601662	1	102312703	95
cg12137928	1	163806482	rs114974231	1	163813482	7000
cg12137928	1	163806482	rs532482057	1	163813482	7000
cg00106419	1	248601850	rs61834480	1	248838706	236856
cg00106419	1	248601850	rs113103588	1	248838706	236856
cg00106419	1	248601850	rs113537632	1	248838706	236856
cg00106419	1	248601850	rs556775238	1	248838706	236856
cg00106419	1	248601850	rs575456146	1	248838706	236856
cg00106419	1	248601850	rs71642443	1	248838706	236856
cg00106419	1	248601850	rs539149107	1	248838706	236856
cg13786083	1	19110734	rs543784408	1	19101765	8969
cg13786083	1	19110734	rs562139633	1	19101765	8969
cg04012535	1	37176647	rs544644224	1	37185190	8543
cg04012535	1	37176647	rs138615631	1	37185190	8543
cg19773385	1	10388646	rs75543626	1	10481475	92829
cg19773385	1	10388646	rs12137880	1	10481475	92829
cg19773385	1	10388646	rs554863801	1	10481475	92829
cg19773385	1	10388646	rs140861905	1	10481475	92829
cg19773385	1	10388646	rs150168465	1	10481475	92829
cg19745515	1	35120040	rs574973818	1	35091389	28651
cg19745515	1	35120040	rs540270820	1	35091389	28651
cg19745515	1	35120040	rs562022971	1	35091389	28651
cg21695830	1	89457462	rs199903497	1	89492156	34694
cg21695830	1	89457462	rs141539186	1	89492156	34694
cg24876178	1	7518204	rs367776396	1	7540862	22658
cg24876178	1	7518204	rs564805201	1	7540862	22658
cg09582238	1	916663	rs114724422	1	916662	1
cg09582238	1	916663	rs553463542	1	916662	1
cg09582238	1	916663	rs187393318	1	916662	1
cg07445742	1	235092849	rs561725059	1	235079163	13686
cg20701556	1	95698924	rs183727571	1	95712797	13873
cg20701556	1	95698924	rs4146664	1	95712797	13873
cg25221984	1	145714143	rs587600761	1	145614637	99506
cg25734651	1	235092860	rs561725059	1	235079163	13697
cg00440468	1	19110768	rs556538743	1	19101765	9003
cg00440468	1	19110768	rs568373537	1	19101765	9003
cg20433858	1	248101009	rs547101923	1	248123244	22235
cg20433858	1	248101009	rs145100649	1	248123244	22235
cg11743829	1	145714124	rs587715845	1	145614637	99487
cg11743829	1	145714124	rs587600761	1	145614637	99487
cg19637330	1	19110922	rs554232081	1	19101765	9157
cg19637330	1	19110922	rs572540981	1	19101765	9157
cg19637330	1	19110922	rs546017432	1	19101765	9157
cg16351869	1	23763241	rs569034339	1	23789858	26617
cg16351869	1	23763241	rs536596252	1	23789858	26617
cg16351869	1	23763241	rs192858380	1	23789858	26617
cg05336256	1	91480288	rs77426365	1	91443201	37087
cg05336256	1	91480288	rs550050492	1	91443201	37087
cg25942611	1	66999933	NA	1	67212427	212494
cg03050981	1	65906670	NA	1	65905683	987
cg20331567	1	235092818	rs185219043	1	235079163	13655
cg20331567	1	235092818	rs148364817	1	235079163	13655
cg20331567	1	235092818	rs190492400	1	235079163	13655
cg09809672	1	236557682	rs193042388	1	236512481	45201
cg09809672	1	236557682	rs191441694	1	236512481	45201
cg26220594	1	19110978	rs12089620	1	19101765	9213
cg11825002	1	230468773	NA	1	230474727	5954
cg26900558	1	156551781	rs562198796	1	156551848	67
cg12690186	1	110365246	rs568088850	1	110361877	3369
cg12690186	1	110365246	rs527246781	1	110361877	3369
cg20800117	1	7308366	NA	1	7300573	7793
cg11731671	1	2995604	rs571100872	1	2961023	34581
cg11731671	1	2995604	rs540116710	1	2961023	34581
cg11731671	1	2995604	rs550165755	1	2961023	34581
cg11731671	1	2995604	rs570233946	1	2961023	34581
cg11731671	1	2995604	rs536029560	1	2961023	34581
cg11731671	1	2995604	rs529776942	1	2961023	34581
cg11731671	1	2995604	rs555914344	1	2961023	34581
cg23114616	1	6526398	rs564029256	1	6462609	63789
cg19470726	1	15504414	rs12039330	1	15504403	11
cg21280320	1	152162025	rs113656312	1	152067348	94677
cg03078557	1	162255039	rs577421511	1	162252286	2753
cg03078557	1	162255039	rs543304653	1	162252286	2753
cg15684702	1	45297445	NA	1	45295911	1534
cg08702915	1	76253688	rs374385565	1	76263558	9870
cg17519938	1	3713580	rs72640904	1	3711193	2387
cg15025200	1	152161237	rs550852036	1	152115301	45936
cg15025200	1	152161237	rs570798310	1	152115301	45936
cg15025200	1	152161237	rs539435285	1	152115301	45936
cg26320663	1	152161521	NA	1	152115301	46220
cg20255272	1	1373678	rs148133216	1	1385211	11533
cg20255272	1	1373678	rs141948266	1	1385211	11533
cg14027288	1	180923683	rs577266490	1	180923595	88
cg14027288	1	180923683	rs144093761	1	180923595	88
cg11718162	1	154128002	rs116842438	1	154109153	18849
cg11718162	1	154128002	rs549452838	1	154109153	18849
cg05284887	1	147233306	NA	1	147236527	3221
cg23953831	1	117544416	rs201877801	1	117528366	16050
cg26060667	1	247681242	rs187721245	1	247682920	1678
cg26060667	1	247681242	rs562913475	1	247682920	1678
cg26060667	1	247681242	rs117354753	1	247682920	1678
cg26060667	1	247681242	rs561519313	1	247682920	1678
cg26060667	1	247681242	rs531841546	1	247682920	1678
cg22464884	1	101644652	NA	1	101622620	22032
cg12582028	1	151736699	rs188522913	1	151721270	15429
cg12582028	1	151736699	rs563742131	1	151721270	15429
cg12582028	1	151736699	rs576721929	1	151721270	15429
cg26818637	1	61916675	rs114632932	1	61886342	30333
cg06192292	1	173092682	rs537321377	1	173026967	65715
cg06192292	1	173092682	rs139098735	1	173026967	65715
cg10593400	1	86044176	rs144548615	1	86040054	4122
cg10593400	1	86044176	rs114509484	1	86040054	4122
cg10593400	1	86044176	rs536111734	1	86040054	4122
cg27447006	1	23763279	rs58753866	1	23789858	26579
cg27447006	1	23763279	rs533596518	1	23789858	26579
cg27447006	1	23763279	rs558254620	1	23789858	26579
cg27447006	1	23763279	rs577784339	1	23789858	26579
cg27447006	1	23763279	rs545258120	1	23789858	26579
cg27447006	1	23763279	rs563937244	1	23789858	26579
cg25283465	1	111323341	rs527288	1	111323361	20
cg16784507	1	161398185	rs10157049	1	161340895	57290
cg25683570	1	203051472	rs530156903	1	203101232	49760
cg22670572	1	85690767	rs75903362	1	85621172	69595
cg04395153	1	203052423	rs530434522	1	203098275	45852
cg04395153	1	203052423	rs117085552	1	203098275	45852
cg04395153	1	203052423	rs563617934	1	203098275	45852
cg21066685	1	207924376	rs146659008	1	207928635	4259
cg21066685	1	207924376	rs543539390	1	207928635	4259
cg21066685	1	207924376	rs80163541	1	207928635	4259
cg19827875	1	201618284	rs568857173	1	201615330	2954
cg19827875	1	201618284	rs144805135	1	201615330	2954
cg22352176	1	222987845	rs61838107	1	223076108	88263
cg22352176	1	222987845	rs61838108	1	223076108	88263
cg22352176	1	222987845	rs67357682	1	223076108	88263
cg00567190	1	211556508	rs541352051	1	211301934	254574
cg00567190	1	211556508	rs147129814	1	211301934	254574
cg00567190	1	211556508	rs572451360	1	211301934	254574
cg00361264	1	203198777	rs370076959	1	203090976	107801
cg00361264	1	203198777	rs200870677	1	203090976	107801
cg00361264	1	203198777	rs548921664	1	203090976	107801
cg00361264	1	203198777	rs200636069	1	203090976	107801
cg02680427	1	39249262	NA	1	39244575	4687
cg10211745	1	19972150	rs562841453	1	19682136	290014
cg26804772	1	68084465	NA	1	68073803	10662
cg16848272	1	1510991	NA	1	1495083	15908
cg23733394	1	839752	NA	1	838387	1365
cg25769732	1	92295946	NA	1	92262342	33604
cg18906971	1	152884061	rs371220876	1	152890470	6409
cg18906971	1	152884061	rs28542566	1	152890470	6409
cg18906971	1	152884061	rs913996	1	152890470	6409
cg13546858	1	869346	rs113171913	1	890104	20758
cg13546858	1	869346	rs13303207	1	890104	20758
cg13546858	1	869346	rs192223047	1	890104	20758
cg13546858	1	869346	rs184313849	1	890104	20758
cg26345105	1	228634265	rs191755918	1	228634078	187
cg17163168	1	3600735	NA	1	3592436	8299
cg11540482	1	167101801	rs140468397	1	167093961	7840
cg11540482	1	167101801	rs113414302	1	167093961	7840
cg17434154	1	217306590	rs556961830	1	217290385	16205
cg17434154	1	217306590	rs573919550	1	217290385	16205
cg17434154	1	217306590	rs143736624	1	217290385	16205
cg17434154	1	217306590	rs191565452	1	217290385	16205
cg17434154	1	217306590	rs146810252	1	217290385	16205
cg23958942	1	21947294	rs183703982	1	21947150	144
cg23958942	1	21947294	rs536855235	1	21947150	144
cg24090990	1	48452534	NA	1	48450248	2286
cg05266226	1	22920119	rs148500309	1	22919904	215
cg05266226	1	22920119	rs149084883	1	22919904	215
cg05266226	1	22920119	rs560791662	1	22919904	215
cg13426079	1	41284948	NA	1	41424257	139309
cg09319828	1	156551787	rs562198796	1	156551848	61
cg07313626	1	247681931	rs549050962	1	247682920	989
cg07313626	1	247681931	rs73146529	1	247682920	989
cg25184712	1	58374085	rs536496212	1	58983944	609859
cg25184712	1	58374085	rs564294953	1	58983944	609859
cg15198094	1	200003342	rs367927915	1	199924396	78946
cg15198094	1	200003342	rs114567163	1	199924396	78946
cg15198094	1	200003342	rs77300386	1	199924396	78946
cg15198094	1	200003342	rs571177811	1	199924396	78946
cg13373703	1	237346809	rs114696865	1	237337152	9657
cg13373703	1	237346809	rs77318967	1	237337152	9657
cg13373703	1	237346809	rs187948100	1	237337152	9657
cg13373703	1	237346809	rs191616907	1	237337152	9657
cg13373703	1	237346809	rs1806641	1	237337152	9657
cg13373703	1	237346809	rs566800705	1	237337152	9657
cg02754945	1	152161885	rs139600483	1	152115301	46584
cg02754945	1	152161885	rs74822384	1	152115301	46584
cg02754945	1	152161885	rs568591587	1	152115301	46584
cg17471939	1	3600879	rs186220388	1	3592436	8443
cg08883485	1	201619787	NA	1	201615330	4457
cg10182306	1	16357911	rs541645658	1	16356583	1328
cg06662252	1	16847157	rs538554521	1	16782692	64465
cg06662252	1	16847157	rs558383963	1	16782692	64465
cg06662252	1	16847157	rs572024941	1	16782692	64465
cg06662252	1	16847157	rs540799292	1	16782692	64465
cg06662252	1	16847157	rs554370122	1	16782692	64465
cg06662252	1	16847157	rs277460	1	16782692	64465
cg11569930	1	155113381	NA	1	155161168	47787
cg04846232	1	102312671	rs188588087	1	102325136	12465
cg00647966	1	152844007	rs559531211	1	152870716	26709
cg00647966	1	152844007	rs528532588	1	152870716	26709
cg08878450	1	36915864	rs200304061	1	36904760	11104
cg14378564	1	28417750	rs147410322	1	28600911	183161
cg14378564	1	28417750	rs568980848	1	28600911	183161
cg21195162	1	168514108	rs189815707	1	168538818	24710
cg21195162	1	168514108	rs113655264	1	168538818	24710
cg21195162	1	168514108	rs74120931	1	168538818	24710
cg21195162	1	168514108	rs572274299	1	168538818	24710
cg16639185	1	206786178	rs568703178	1	206784029	2149
cg16639185	1	206786178	rs4844543	1	206784029	2149
cg16639185	1	206786178	rs550700079	1	206784029	2149
cg01727431	1	871057	rs575242519	1	880639	9582
cg18391344	1	198902062	rs559261222	1	199012478	110416
cg15897921	1	169765039	rs11414034	1	169802956	37917
cg15897921	1	169765039	rs555084111	1	169802956	37917
cg15897921	1	169765039	rs16862695	1	169802956	37917
cg09127314	1	152161683	rs535111346	1	152067348	94335
cg09127314	1	152161683	rs10788824	1	152067348	94335
cg09127314	1	152161683	rs10788825	1	152067348	94335
cg09127314	1	152161683	rs537245044	1	152067348	94335
cg09127314	1	152161683	rs557162529	1	152067348	94335
cg09127314	1	152161683	rs577106878	1	152067348	94335
cg27238470	1	41950325	rs55823949	1	41954444	4119
cg20962239	1	152896755	rs150703789	1	152891350	5405
cg26582295	1	23763191	rs538468969	1	23789858	26667
cg26582295	1	23763191	rs557153836	1	23789858	26667
cg01010328	1	156551873	rs6682716	1	156551848	25
cg01010328	1	156551873	rs541413217	1	156551848	25
cg06355129	1	156646293	rs200756276	1	156644666	1627
cg06355129	1	156646293	rs199612886	1	156644666	1627
cg03427058	1	1565025	rs200777664	1	1548702	16323
cg03427058	1	1565025	rs146481628	1	1548702	16323
cg18217832	1	237195666	NA	1	237194236	1430
cg26394870	1	1368541	rs543350462	1	1371459	2918
cg26394870	1	1368541	rs140945431	1	1371459	2918
cg26394870	1	1368541	rs529078174	1	1371459	2918
cg26394870	1	1368541	rs549438084	1	1371459	2918
cg15049744	1	169430053	rs16862197	1	169451694	21641
cg07915546	1	171189343	rs76161101	1	171214060	24717
cg07915546	1	171189343	rs185848544	1	171214060	24717
cg07915546	1	171189343	rs190194754	1	171214060	24717
cg13615839	1	218094953	rs76075441	1	218102149	7196
cg13615839	1	218094953	rs187810561	1	218102149	7196
cg13615839	1	218094953	rs548836650	1	218102149	7196
cg13615839	1	218094953	rs12747027	1	218102149	7196
cg21847848	1	227493996	rs548095313	1	227428079	65917
cg21847848	1	227493996	rs137949785	1	227428079	65917
cg21847848	1	227493996	rs569482816	1	227428079	65917
cg21847848	1	227493996	rs7518813	1	227428079	65917
cg21847848	1	227493996	rs79724439	1	227428079	65917
cg22436957	1	9413089	rs189430208	1	9413646	557
cg22436957	1	9413089	rs577478025	1	9413646	557
cg07192718	1	55445837	NA	1	55445065	772
cg14981532	1	17215477	rs528602568	1	17321208	105731
cg14981532	1	17215477	rs1970002	1	17321208	105731
cg14981532	1	17215477	rs565114274	1	17321208	105731
cg14981532	1	17215477	rs576877859	1	17321208	105731
cg14981532	1	17215477	rs545838295	1	17321208	105731
cg14981532	1	17215477	rs34782308	1	17321208	105731
cg14981532	1	17215477	rs141672559	1	17321208	105731
cg14981532	1	17215477	rs542486366	1	17321208	105731
cg00693915	1	24290099	rs61772970	1	24371803	81704
cg00693915	1	24290099	rs34796864	1	24371803	81704
cg09317508	1	5896560	rs181161064	1	5895194	1366
cg24460126	1	179713828	NA	1	179685732	28096
cg20699340	1	230468699	rs551589218	1	230474727	6028
cg14748380	1	179713788	rs535364191	1	179690600	23188
cg14748380	1	179713788	rs187686953	1	179690600	23188
cg17445936	1	3090345	rs114106344	1	3104630	14285
cg17445936	1	3090345	rs115133463	1	3104630	14285
cg21535942	1	75199100	rs142832237	1	75189847	9253
cg14920846	1	201618209	rs148817127	1	201501963	116246
cg14920846	1	201618209	rs536853902	1	201501963	116246
cg00806481	1	2996650	rs577644536	1	2999203	2553
cg00806481	1	2996650	rs377373775	1	2999203	2553
cg09396312	1	205157410	NA	1	205140436	16974
cg07807395	1	4698416	rs138896209	1	4705931	7515
cg14089881	1	6296630	rs541682723	1	6278414	18216
cg07346406	1	18388891	NA	1	18387310	1581
cg09664171	1	182144697	rs150855938	1	182154990	10293
cg09664171	1	182144697	rs535547964	1	182154990	10293
cg02052527	18	61662355	rs528016650	1	247363038	185700683
cg02052527	18	61662355	rs548006103	1	247363038	185700683
cg02052527	18	61662355	rs138055801	1	247363038	185700683
cg11735008	1	42380309	NA	1	42408070	27761
cg24997886	1	871033	rs199537431	1	880639	9606
cg24997886	1	871033	rs575242519	1	880639	9606
cg05393023	1	168194826	rs116443667	1	168194927	101
cg05393023	1	168194826	rs147115311	1	168194927	101
cg05393023	1	168194826	rs550077351	1	168194927	101
cg05393023	1	168194826	rs569791206	1	168194927	101
cg17414318	1	61512260	rs148621012	1	61474896	37364
cg17414318	1	61512260	rs533631322	1	61474896	37364
cg17414318	1	61512260	rs1694222	1	61474896	37364
cg05269784	1	22920169	rs148500309	1	22919904	265
cg05269784	1	22920169	rs149084883	1	22919904	265
cg05269784	1	22920169	rs560791662	1	22919904	265
cg00452133	1	7308117	rs180771276	1	7311260	3143
cg00452133	1	7308117	rs146646674	1	7311260	3143
cg00452133	1	7308117	rs189984408	1	7311260	3143
cg00349061	1	26371865	rs569176368	1	26372144	279
cg00349061	1	26371865	rs146485731	1	26372144	279
cg00349061	1	26371865	rs548371624	1	26372144	279
cg00356897	1	24866792	rs74060399	1	24867734	942
cg10482508	1	1291064	rs563974252	1	1356550	65486
cg10482508	1	1291064	rs181929025	1	1356550	65486
cg24037938	1	4697967	rs548774602	1	4705931	7964
cg24037938	1	4697967	rs559211841	1	4705931	7964
cg22903943	1	118564504	rs377009118	1	118542645	21859
cg22903943	1	118564504	rs147597272	1	118542645	21859
cg08284931	1	116385108	rs572170146	1	116397910	12802
cg08284931	1	116385108	rs190445784	1	116397910	12802
cg02396836	1	37780753	rs183113455	1	37765920	14833
cg02396836	1	37780753	rs149449986	1	37765920	14833
cg02396836	1	37780753	rs79592582	1	37765920	14833
cg02396836	1	37780753	rs115303955	1	37765920	14833
cg11176853	1	230468694	rs551589218	1	230469202	508
cg10228283	1	153234387	rs139894582	1	153229682	4705
cg10228283	1	153234387	rs181394062	1	153229682	4705
cg10228283	1	153234387	rs553745642	1	153229682	4705
cg01960748	1	24522592	rs112247436	1	24513613	8979
cg01960748	1	24522592	rs573904536	1	24513613	8979
cg26863172	1	1361729	rs188083008	1	1367036	5307
cg26863172	1	1361729	rs72896277	1	1367036	5307
cg26863172	1	1361729	rs569754417	1	1367036	5307
cg18322510	1	236686618	rs2799419	1	236732198	45580
cg18322510	1	236686618	rs533602248	1	236732198	45580
cg12424998	1	174959080	rs538452979	1	174951068	8012
cg12424998	1	174959080	rs41266060	1	174951068	8012
cg12424998	1	174959080	rs183209298	1	174951068	8012
cg12424998	1	174959080	rs41266062	1	174951068	8012
cg26113488	1	39249433	rs148886887	1	39244575	4858
cg17108141	1	86044230	rs76908847	1	86040054	4176
cg10163895	1	151712510	rs11586446	1	151721270	8760
cg24047440	8	42396618	NA	1	2261222	40135396
cg13557213	1	96939530	rs566425502	1	96912011	27519
cg13557213	1	96939530	rs535507661	1	96912011	27519
cg03683199	1	243636778	rs190078719	1	243616556	20222
cg09167911	1	53307865	rs565585349	1	53271373	36492
cg09167911	1	53307865	rs188648094	1	53271373	36492
cg00995520	1	111218282	NA	1	111206885	11397
cg12474394	1	19972628	rs11810271	1	19682136	290492
cg22719314	1	152290334	NA	1	152192825	97509
cg07090424	1	22535491	rs560206430	1	22535399	92
cg07090424	1	22535491	rs74458254	1	22535399	92
cg17122213	1	1564920	rs367787557	1	1548702	16218
cg17122213	1	1564920	rs561970872	1	1548702	16218
cg15718932	1	89592725	rs533108508	1	89568518	24207
cg15718932	1	89592725	rs551493578	1	89568518	24207
cg15718932	1	89592725	rs75877808	1	89568518	24207
cg15718932	1	89592725	rs548229854	1	89568518	24207
cg24604310	1	20864944	rs528096625	1	20869460	4516
cg24604310	1	20864944	rs546139830	1	20869460	4516
cg24604310	1	20864944	rs571033342	1	20869460	4516
cg24375409	1	38200920	rs548534668	1	38188768	12152
cg24375409	1	38200920	rs138998381	1	38188768	12152
cg24375409	1	38200920	rs201931535	1	38188768	12152
cg24375409	1	38200920	rs558648861	1	38188768	12152
cg06184761	1	158670761	NA	1	158653709	17052
cg09004167	1	17053983	rs75561670	1	16538272	515711
cg05642789	1	1564482	NA	1	1548702	15780
cg27241143	1	172059529	rs12562173	1	172189059	129530
cg25306277	1	200003267	rs80011652	1	199924396	78871
cg25306277	1	200003267	rs528906906	1	199924396	78871
cg20343567	1	249121271	rs185758210	1	249120923	348
cg20343567	1	249121271	rs549829748	1	249120923	348
cg00078456	1	1564422	rs531745810	1	1548702	15720
cg00078456	1	1564422	rs542207950	1	1548702	15720
cg08392619	1	177225308	rs188503927	1	177316726	91418
cg08392619	1	177225308	rs201587895	1	177316726	91418
cg14528125	1	214105231	NA	1	213989984	115247
cg04118124	1	43231249	NA	1	43232807	1558
cg18579604	1	9263355	rs542835707	1	9252134	11221
cg02021984	1	232724961	rs559891766	1	232717822	7139
cg02021984	1	232724961	rs114187621	1	232717822	7139
cg21687740	1	157164556	rs567083122	1	157167720	3164
cg21687740	1	157164556	rs567868781	1	157167720	3164
cg07958984	1	39249567	NA	1	39244575	4992
cg14667685	1	39249604	NA	1	39244575	5029
cg21263208	1	247285935	rs575331078	1	247302314	16379
cg21263208	1	247285935	rs544300813	1	247302314	16379
cg16253144	1	243637243	NA	1	243619130	18113
cg01030476	1	236686564	rs16833759	1	236732198	45634
cg13939055	1	244094869	NA	1	244100097	5228
cg08718872	1	202778575	rs192991194	1	202778804	229
cg08718872	1	202778575	rs547757715	1	202778804	229
cg08718872	1	202778575	rs142655383	1	202778804	229
cg08718872	1	202778575	rs530439557	1	202778804	229
cg08718872	1	202778575	rs185286175	1	202778804	229
cg08718872	1	202778575	rs570104297	1	202778804	229
cg16680159	1	210436103	rs561234822	1	210436110	7
cg10823805	1	5875339	rs2312408	1	5907568	32229
cg25862444	1	147737016	NA	1	147793065	56049
cg16267850	1	46859791	rs550616775	1	46837487	22304
cg16267850	1	46859791	rs932816	1	46837487	22304
cg16267850	1	46859791	rs536255832	1	46837487	22304
cg01621974	1	1564788	rs554031169	1	1548702	16086
cg01621974	1	1564788	rs577113801	1	1548702	16086
cg01621974	1	1564788	rs539602114	1	1548702	16086
cg01621974	1	1564788	rs556708054	1	1548702	16086
cg18974055	1	222816958	rs528679728	1	222810211	6747
cg25368591	1	247243185	rs60035950	1	247225332	17853
cg25368591	1	247243185	rs575098295	1	247225332	17853
cg25041207	1	236686650	rs551767215	1	236732198	45548
cg06029588	1	247524480	rs566915108	1	247523330	1150
cg06029588	1	247524480	rs531382708	1	247523330	1150
cg06029588	1	247524480	rs201156164	1	247523330	1150
cg06029588	1	247524480	rs190769059	1	247523330	1150
cg05820241	1	232442534	rs551516580	1	232443420	886
cg05820241	1	232442534	rs186000033	1	232443420	886
cg05820241	1	232442534	rs527355671	1	232443420	886
cg05820241	1	232442534	rs547483305	1	232443420	886
cg05820241	1	232442534	rs190816586	1	232443420	886
cg26297344	1	111151163	rs528027142	1	111200048	48885
cg20367961	1	41950237	rs149831836	1	41950473	236
cg20367961	1	41950237	rs149018257	1	41950473	236
cg07998866	1	163038581	rs560572186	1	163038613	32
cg07998866	1	163038581	rs530283692	1	163038613	32
cg07998866	1	163038581	rs16848886	1	163038613	32
cg07998866	1	163038581	rs566715006	1	163038613	32
cg24346776	1	147737024	NA	1	147791454	54430
[truncated: 32,568 more rows]
