# Supplementary material for: Systematic investigation of interindividual variation of DNA methylation in human whole blood
Source: Genome Biol. 2026 Mar 5;27:128. doi: 10.1186/s13059-026-04021-1 (PMC13069719; doi:10.1186/s13059-026-04021-1)
Supplement: Supplementary file 9 — Additional file 9. List of all mQTL-SMP pairs. [file 13059_2026_4021_MOESM9_ESM.csv]

CpG_Name	CpG_Chr	CpG_Position	SNP_ID	SNP_Chr	SNP_Position	Distance
cg04093404	1	6614507	rs201421488	1	6617041	2534
cg04093404	1	6614507	rs12742808	1	6617041	2534
cg04093404	1	6614507	rs4908923	1	6617041	2534
cg04093404	1	6614507	rs200300475	1	6617041	2534
cg13852303	1	37980776	rs538284858	1	38042848	62072
cg13852303	1	37980776	rs549718259	1	38042848	62072
cg13852303	1	37980776	rs149609032	1	38042848	62072
cg17283691	1	160807410	rs116461917	1	160807409	1
cg17283691	1	160807410	rs547629470	1	160807409	1
cg17283691	1	160807410	rs571171236	1	160807409	1
cg22795216	1	47078649	rs566258784	1	47074774	3875
cg22795216	1	47078649	rs539615481	1	47074774	3875
cg22795216	1	47078649	rs4660947	1	47074774	3875
cg22795216	1	47078649	rs576489578	1	47074774	3875
cg04683551	10	14880332	rs554377904	1	246383772	231503440
cg15619732	7	5534412	rs577954402	1	248059476	242525064
cg15619732	7	5534412	rs144818090	1	248059476	242525064
cg15619732	7	5534412	rs557572932	1	248059476	242525064
cg15619732	7	5534412	rs563956106	1	248059476	242525064
cg15619732	7	5534412	rs117625994	1	248059476	242525064
cg13431108	1	45469127	rs184021803	1	45417746	51381
cg13431108	1	45469127	rs116477746	1	45417746	51381
cg13431108	1	45469127	rs200374828	1	45417746	51381
cg13431108	1	45469127	rs11548990	1	45417746	51381
cg13431108	1	45469127	rs113451625	1	45417746	51381
cg13431108	1	45469127	rs575428233	1	45417746	51381
cg13431108	1	45469127	rs12749251	1	45417746	51381
cg05565139	1	3816839	rs547461825	1	3803701	13138
cg05565139	1	3816839	rs61770363	1	3803701	13138
cg05565139	1	3816839	rs533299441	1	3803701	13138
cg03585549	3	16926335	rs533605672	1	2040096	14886239
cg23752923	1	85513892	rs528432672	1	85421327	92565
cg09122657	1	9294913	rs537402818	1	9290707	4206
cg09122657	1	9294913	rs559097479	1	9290707	4206
cg09122657	1	9294913	rs577460807	1	9290707	4206
cg09122657	1	9294913	rs541156739	1	9290707	4206
cg09122657	1	9294913	rs3752547	1	9290707	4206
cg06419258	1	27320103	NA	1	27173728	146375
cg26339484	1	935863	rs555883729	1	935671	192
cg26339484	1	935863	rs3128115	1	935671	192
cg26339484	1	935863	rs534880923	1	935671	192
cg23762037	22	50683495	rs546795162	1	243098453	192414958
cg08854313	1	11322531	rs537867077	1	11322628	97
cg08854313	1	11322531	rs185086866	1	11322628	97
cg08854313	1	11322531	rs2295079	1	11322628	97
cg08854313	1	11322531	rs538971036	1	11322628	97
cg08854313	1	11322531	rs377285959	1	11322628	97
cg07883627	1	40204393	rs562334114	1	40203722	671
cg07883627	1	40204393	rs192851025	1	40203722	671
cg07883627	1	40204393	rs7548120	1	40203722	671
cg07883627	1	40204393	rs563053079	1	40203722	671
cg21218544	1	236958530	rs193164162	1	236989103	30573
cg21218544	1	236958530	rs28372870	1	236989103	30573
cg22714290	1	207992548	rs76267423	1	208017360	24812
cg03351412	1	154909251	rs113672454	1	154919565	10314
cg03351412	1	154909251	rs1109815	1	154919565	10314
cg23034840	1	205782522	rs56152218	1	205782509	13
cg03128534	1	43423976	rs80200046	1	43430084	6108
cg03128534	1	43423976	rs113583149	1	43430084	6108
cg03128534	1	43423976	rs570631597	1	43430084	6108
cg03128534	1	43423976	rs532995647	1	43430084	6108
cg03128534	1	43423976	rs552600311	1	43430084	6108
cg03128534	1	43423976	rs566042971	1	43430084	6108
cg13151135	1	26560306	rs536875132	1	26560745	439
cg19517490	1	1454149	rs540554808	1	1425426	28723
cg19517490	1	1454149	rs560596953	1	1425426	28723
cg19517490	1	1454149	rs373408190	1	1425426	28723
cg19517490	1	1454149	rs546039931	1	1425426	28723
cg19517490	1	1454149	rs564995910	1	1425426	28723
cg19517490	1	1454149	rs530664059	1	1425426	28723
cg19517490	1	1454149	rs550680907	1	1425426	28723
cg19517490	1	1454149	rs560895321	1	1425426	28723
cg19517490	1	1454149	rs529684857	1	1425426	28723
cg19517490	1	1454149	rs546887358	1	1425426	28723
cg11217249	1	93427209	rs552972044	1	93419864	7345
cg11217249	1	93427209	rs570954009	1	93419864	7345
cg11217249	1	93427209	rs6681240	1	93419864	7345
cg11217249	1	93427209	rs535565141	1	93419864	7345
cg01522456	1	115632236	rs6680705	1	115642818	10582
cg01522456	1	115632236	rs6659415	1	115642818	10582
cg01522456	1	115632236	rs544048338	1	115642818	10582
cg09362543	1	53544301	rs565188216	1	53545763	1462
cg09362543	1	53544301	rs188732079	1	53545763	1462
cg09362543	1	53544301	rs550865360	1	53545763	1462
cg15031826	1	208136952	rs537730309	1	208109185	27767
cg15031826	1	208136952	rs12753391	1	208109185	27767
cg15031826	1	208136952	rs184605138	1	208109185	27767
cg15031826	1	208136952	rs535502236	1	208109185	27767
cg00085403	1	144932207	rs2798892	1	144894611	37596
cg06444125	16	30103218	rs567661826	1	5780283	24322935
cg06444125	16	30103218	rs534882169	1	5780283	24322935
cg06444125	16	30103218	rs547268671	1	5780283	24322935
cg06444125	16	30103218	rs189715325	1	5780283	24322935
cg02320699	1	156698325	rs528763907	1	156698346	21
cg02320699	1	156698325	rs540835414	1	156698346	21
cg02320699	1	156698325	rs10908517	1	156698346	21
cg02320699	1	156698325	rs376821452	1	156698346	21
cg09664975	1	84543551	rs538963756	1	84533176	10375
cg09664975	1	84543551	rs552467245	1	84533176	10375
cg15103675	1	162531519	rs556521484	1	162457390	74129
cg15103675	1	162531519	rs28384483	1	162457390	74129
cg15103675	1	162531519	rs541957300	1	162457390	74129
cg24463175	14	61447829	rs568038235	1	231219595	169771766
cg24565143	1	26633514	rs551481322	1	26648826	15312
cg24565143	1	26633514	rs571400904	1	26648826	15312
cg11396951	1	39492095	rs546463324	1	39498273	6178
cg11396951	1	39492095	rs1122472	1	39498273	6178
cg09367891	1	107599246	rs552557645	1	107627697	28451
cg09367891	1	107599246	rs2232015	1	107627697	28451
cg09367891	1	107599246	rs538139275	1	107627697	28451
cg26042514	1	1425726	rs139696347	1	1423267	2459
cg26042514	1	1425726	rs146786309	1	1423267	2459
cg26042514	1	1425726	rs144490908	1	1423267	2459
cg26042514	1	1425726	rs142123676	1	1423267	2459
cg26042514	1	1425726	rs819980	1	1423267	2459
cg26042514	1	1425726	rs531223290	1	1423267	2459
cg26042514	1	1425726	rs201433699	1	1423267	2459
cg26042514	1	1425726	rs145908264	1	1423267	2459
cg26042514	1	1425726	rs150159387	1	1423267	2459
cg00949922	1	16514382	rs540998742	1	16528218	13836
cg00949922	1	16514382	rs11260930	1	16528218	13836
cg00949922	1	16514382	rs4661721	1	16528218	13836
cg00949922	1	16514382	rs182824499	1	16528218	13836
cg26729965	1	38455861	rs577380194	1	38315912	139949
cg26729965	1	38455861	rs4360494	1	38315912	139949
cg26729965	1	38455861	rs541475451	1	38315912	139949
cg06375148	1	209958343	rs561759052	1	209978472	20129
cg06375148	1	209958343	rs528973360	1	209978472	20129
cg06375148	1	209958343	rs547563613	1	209978472	20129
cg06375148	1	209958343	rs559497266	1	209978472	20129
cg10702158	1	63154120	rs547801279	1	62663064	491056
cg15965566	17	30186464	NA	1	11675059	18511405
cg15088777	3	43147571	rs567651293	1	68659047	25511476
cg15088777	3	43147571	rs536227740	1	68659047	25511476
cg15088777	3	43147571	rs939436	1	68659047	25511476
cg25154424	1	1960717	rs28408173	1	1942414	18303
cg25154424	1	1960717	rs148120771	1	1942414	18303
cg25154424	1	1960717	rs370295640	1	1942414	18303
cg25170997	7	156742896	rs201608824	1	34288935	122453961
cg25170997	7	156742896	rs116061103	1	34288935	122453961
cg25170997	7	156742896	rs149297064	1	34288935	122453961
cg05600340	12	120524786	rs189164166	1	202153998	81629212
cg21127189	4	39368001	rs545822275	1	37596443	1771558
cg21127189	4	39368001	rs146287144	1	37596443	1771558
cg21127189	4	39368001	rs148479444	1	37596443	1771558
cg07647711	1	40942747	NA	1	41022956	80209
cg04215055	17	74911520	rs530905953	1	68659047	6252473
cg04215055	17	74911520	rs371910358	1	68659047	6252473
cg04215055	17	74911520	rs199693118	1	68659047	6252473
cg04215055	17	74911520	rs570914332	1	68659047	6252473
cg04215055	17	74911520	rs182383888	1	68659047	6252473
cg20091107	2	38604853	rs555631893	1	205297771	166692918
cg20091107	2	38604853	rs567855072	1	205297771	166692918
cg20091107	2	38604853	rs534969663	1	205297771	166692918
cg20091107	2	38604853	rs553647713	1	205297771	166692918
cg07613693	19	59031343	rs570808448	1	148529087	89497744
cg07613693	19	59031343	rs539434851	1	148529087	89497744
cg07613693	19	59031343	rs150889671	1	148529087	89497744
cg15592059	14	39644876	rs1555260	1	74359097	34714221
cg15592059	14	39644876	rs184920573	1	74359097	34714221
cg15592059	14	39644876	rs188215959	1	74359097	34714221
ch.5.33147484F	5	33111727	NA	1	177486890	144375163
cg21690725	1	233086060	rs200941721	1	233060164	25896
cg11766298	15	72612597	NA	1	147351955	74739358
cg17738133	11	2907059	NA	1	160035968	157128909
cg22440668	1	24069605	rs140842185	1	24062987	6618
cg22440668	1	24069605	rs143256440	1	24062987	6618
cg22440668	1	24069605	rs7519640	1	24062987	6618
cg27294562	9	123837219	rs533256225	1	230579094	106741875
cg24590633	1	212965271	rs61736925	1	212902811	62460
cg24590633	1	212965271	rs61736926	1	212902811	62460
cg24590633	1	212965271	rs200093236	1	212902811	62460
cg24590633	1	212965271	rs146856249	1	212902811	62460
cg24590633	1	212965271	rs377084448	1	212902811	62460
cg24590633	1	212965271	rs533667077	1	212902811	62460
cg19666520	1	1179014	rs111673713	1	1183977	4963
cg10594709	8	144489858	NA	1	160035968	15546110
cg00542545	2	230911344	rs150848398	1	68659047	162252297
cg00542545	2	230911344	rs548248974	1	68659047	162252297
cg08429023	7	152564298	rs371690426	1	218966012	66401714
cg08429023	7	152564298	rs145679538	1	218966012	66401714
cg08429023	7	152564298	rs560220960	1	218966012	66401714
cg08429023	7	152564298	rs527843389	1	218966012	66401714
cg05560725	1	24194989	rs561207660	1	24175763	19226
cg11640063	4	7044859	rs533573428	1	224326586	217281727
cg08263040	1	43824491	rs533423352	1	43808605	15886
cg18858717	14	90863402	rs535374137	1	32128283	58735119
cg18858717	14	90863402	rs554258993	1	32128283	58735119
cg18858717	14	90863402	rs12885713	1	32128283	58735119
cg18858717	14	90863402	rs184206045	1	32128283	58735119
cg18858717	14	90863402	rs111249181	1	32128283	58735119
cg18858717	14	90863402	rs576543088	1	32128283	58735119
cg18858717	14	90863402	rs545563846	1	32128283	58735119
cg18858717	14	90863402	rs559147833	1	32128283	58735119
cg18858717	14	90863402	rs188359112	1	32128283	58735119
cg24642196	1	161136063	rs190518462	1	177375641	16239578
cg24642196	1	161136063	rs550047706	1	177375641	16239578
cg27129171	3	47204927	rs541840310	1	218105019	170900092
cg27129171	3	47204927	rs13078131	1	218105019	170900092
cg18398056	6	1607922	rs193154019	1	154621000	153013078
cg06247015	22	42949727	rs547348859	1	70096854	27147127
cg06247015	22	42949727	rs565971788	1	70096854	27147127
cg06247015	22	42949727	rs539390491	1	70096854	27147127
cg01056350	1	210502156	rs540662470	1	210502184	28
cg01056350	1	210502156	rs12143851	1	210502184	28
cg01056350	1	210502156	rs533281842	1	210502184	28
cg01056350	1	210502156	rs551143696	1	210502184	28
cg01056350	1	210502156	rs563156187	1	210502184	28
cg21045841	11	17229523	rs567491211	1	116688028	99458505
cg26435092	3	133292540	rs548505487	1	180102084	46809544
cg14830952	8	86089500	NA	1	164369982	78280482
cg01083994	18	51795732	rs3730667	1	156320524	104524792
cg01083994	18	51795732	rs542946612	1	156320524	104524792
cg27390596	17	48637858	rs182340053	1	34673701	13964157
cg02852743	17	8339147	rs531156241	1	11488010	3148863
cg02466152	9	96792977	rs533373482	1	176570082	79777105
cg02466152	9	96792977	rs181568469	1	176570082	79777105
cg19280014	2	177134307	rs548213972	1	160351143	16783164
cg19280014	2	177134307	rs2305162	1	160351143	16783164
cg07358392	16	66440579	rs35732539	1	92248440	25807861
cg07358392	16	66440579	rs573397313	1	92248440	25807861
cg07358392	16	66440579	rs563835096	1	92248440	25807861
cg07358392	16	66440579	rs555461878	1	92248440	25807861
cg07358392	16	66440579	rs575634536	1	92248440	25807861
cg07993468	7	73389632	rs554447459	1	202310604	128920972
cg11647421	11	537287	NA	1	221880781	221343494
cg19977316	1	153931192	rs558988345	1	153515525	415667
cg19977316	1	153931192	rs577440339	1	153515525	415667
cg09085602	2	241507377	rs72999922	1	18268855	223238522
cg02447314	18	51796331	rs550651812	1	22589124	29207207
cg02447314	18	51796331	rs181831431	1	22589124	29207207
cg02447314	18	51796331	rs536259430	1	22589124	29207207
cg16577607	1	28585863	NA	1	230612012	202026149
cg18524952	22	27053559	rs544965424	1	49080074	22026515
cg15278734	4	147443742	rs548281203	1	66017718	81426024
cg10857807	7	2272392	rs559276382	1	199580565	197308173
cg10857807	7	2272392	rs572616658	1	199580565	197308173
cg10857807	7	2272392	rs550228101	1	199580565	197308173
cg10857807	7	2272392	rs569779925	1	199580565	197308173
cg07993372	16	427084	rs150398670	1	110677712	110250628
cg07993372	16	427084	rs188916367	1	110677712	110250628
cg07993372	16	427084	rs199981550	1	110677712	110250628
cg07993372	16	427084	rs527938113	1	110677712	110250628
cg07993372	16	427084	rs202157156	1	110677712	110250628
cg07993372	16	427084	rs202229020	1	110677712	110250628
cg21409895	1	59012418	rs575408178	1	58955281	57137
cg21409895	1	59012418	rs537613732	1	58955281	57137
cg21409895	1	59012418	rs554875247	1	58955281	57137
cg21409895	1	59012418	rs112124186	1	58955281	57137
cg21409895	1	59012418	rs1109896	1	58955281	57137
cg21409895	1	59012418	rs188103390	1	58955281	57137
cg21379196	1	165667806	rs548627494	1	165667781	25
cg21379196	1	165667806	rs201651041	1	165667781	25
cg21379196	1	165667806	rs534041560	1	165667781	25
cg21379196	1	165667806	rs553544304	1	165667781	25
cg21379196	1	165667806	rs200210709	1	165667781	25
cg21379196	1	165667806	rs201708781	1	165667781	25
cg21379196	1	165667806	rs12408101	1	165667781	25
cg21379196	1	165667806	rs201507277	1	165667781	25
cg21379196	1	165667806	rs377297617	1	165667781	25
cg21379196	1	165667806	rs561847217	1	165667781	25
cg02646297	3	38358115	rs113079740	1	112275589	73917474
cg02646297	3	38358115	rs539173192	1	112275589	73917474
cg02646297	3	38358115	rs557615305	1	112275589	73917474
cg02646297	3	38358115	rs373951941	1	112275589	73917474
cg21027152	18	29671797	rs569536741	1	46418900	16747103
cg21112485	1	11808413	rs550832604	1	11810505	2092
cg21112485	1	11808413	rs569331126	1	11810505	2092
cg21112485	1	11808413	rs539452054	1	11810505	2092
cg21112485	1	11808413	rs558090337	1	11810505	2092
cg08924995	8	20054595	rs151221736	1	65186954	45132359
cg08924995	8	20054595	rs552883716	1	65186954	45132359
cg08924995	8	20054595	rs140355988	1	65186954	45132359
cg08924995	8	20054595	rs544669698	1	65186954	45132359
cg15165678	6	34393994	rs537336870	1	169533266	135139272
cg09412840	14	53619849	rs1105538	1	68659047	15039198
cg07814629	12	49961959	rs567017540	1	31972472	17989487
cg07814629	12	49961959	rs147211460	1	31972472	17989487
cg07814629	12	49961959	rs532603285	1	31972472	17989487
cg00608467	22	46546191	NA	1	119078917	72532726
cg13113052	18	51796328	rs550651812	1	153480663	101684335
cg13113052	18	51796328	rs181831431	1	153480663	101684335
cg13666594	5	121289829	rs6890921	1	221880869	100591040
cg13666594	5	121289829	rs534698428	1	221880869	100591040
cg03009080	13	28024744	rs45488496	1	225635360	197610616
cg03009080	13	28024744	rs115473258	1	225635360	197610616
cg03009080	13	28024744	rs563784780	1	225635360	197610616
ch.4.5614630F	4	5563729	NA	1	22667791	17104062
cg14813019	8	90996956	rs72563787	1	210700425	119703469
cg17108996	10	112631584	NA	1	240375342	127743758
cg23262918	12	76953136	NA	1	233782052	156828916
cg05676584	21	33985092	rs575969078	1	232487911	198502819
cg10074513	1	3541656	NA	1	80746185	77204529
cg12940406	17	38020599	NA	1	245707111	207686512
cg20577905	14	102276743	NA	1	203578768	101302025
cg04370215	12	104531907	NA	1	101088119	3443788
cg11388238	2	201375098	rs11684530	1	163388480	37986618
cg11388238	2	201375098	rs115611688	1	163388480	37986618
cg11388238	2	201375098	rs574412089	1	163388480	37986618
cg25982140	2	136875681	rs535221466	1	117487165	19388516
cg25982140	2	136875681	rs555180869	1	117487165	19388516
cg25982140	2	136875681	rs17848053	1	117487165	19388516
cg13477253	3	99536309	NA	1	239454492	139918183
cg00211208	16	88770157	rs547483269	1	9525764	79244393
cg00211208	16	88770157	rs565662982	1	9525764	79244393
cg00211208	16	88770157	rs539467178	1	9525764	79244393
cg00211208	16	88770157	rs553946039	1	9525764	79244393
cg00211208	16	88770157	rs570402292	1	9525764	79244393
cg00211208	16	88770157	rs576018400	1	9525764	79244393
cg00211208	16	88770157	rs555654057	1	9525764	79244393
cg00211208	16	88770157	rs574194086	1	9525764	79244393
cg18473042	19	4909381	rs551032480	1	237063335	232153954
cg18473042	19	4909381	rs567648944	1	237063335	232153954
cg12542238	2	170550800	rs115549402	1	6803747	163747053
cg12542238	2	170550800	rs3820952	1	6803747	163747053
cg12542238	2	170550800	rs201305662	1	6803747	163747053
cg12542238	2	170550800	rs578195969	1	6803747	163747053
cg01259101	1	28585774	rs76715040	1	205295907	176710133
cg01259101	1	28585774	rs180878611	1	205295907	176710133
cg01259101	1	28585774	rs74064112	1	205295907	176710133
cg21290524	3	47205081	rs569512288	1	116516596	69311515
cg06720001	18	51795815	rs542946612	1	159554481	107758666
cg06720001	18	51795815	rs373409881	1	159554481	107758666
cg07030052	1	162531143	rs556247826	1	90906982	71624161
cg07030052	1	162531143	rs576135181	1	90906982	71624161
cg07030052	1	162531143	rs541920439	1	90906982	71624161
cg00603512	2	101179146	rs111592916	1	102753727	1574581
cg00603512	2	101179146	rs566552687	1	102753727	1574581
cg00603512	2	101179146	rs6746622	1	102753727	1574581
cg00603512	2	101179146	rs186610116	1	102753727	1574581
cg00603512	2	101179146	rs575657232	1	102753727	1574581
cg19215678	12	124821188	rs577118425	1	23430394	101390794
cg19215678	12	124821188	rs544457300	1	23430394	101390794
cg19215678	12	124821188	rs183393519	1	23430394	101390794
cg19215678	12	124821188	rs574902655	1	23430394	101390794
cg14457439	11	9595216	NA	1	219085443	209490227
cg09713877	2	85198553	NA	1	177153480	91954927
cg14958505	3	197025873	rs534344510	1	34657604	162368269
cg01707076	7	158220990	rs145746372	1	109396181	48824809
cg01707076	7	158220990	rs73520501	1	109396181	48824809
cg01707076	7	158220990	rs184368630	1	109396181	48824809
cg01707076	7	158220990	rs573903292	1	109396181	48824809
cg01707076	7	158220990	rs542636323	1	109396181	48824809
cg26792576	3	14941947	rs528396278	1	241371113	226429166
cg03513312	20	62575806	rs567289600	1	30284745	32291061
cg03513312	20	62575806	rs530143335	1	30284745	32291061
cg03513312	20	62575806	rs17853156	1	30284745	32291061
cg03513312	20	62575806	rs142890300	1	30284745	32291061
cg03513312	20	62575806	rs375713810	1	30284745	32291061
cg09278074	3	72495868	rs575479499	1	68659047	3836821
cg05622550	15	74315474	NA	1	17595074	56720400
cg16988008	11	108463728	rs369208490	1	161410521	52946793
cg23847199	11	14665752	rs551366523	1	202115945	187450193
cg23847199	11	14665752	rs140813490	1	202115945	187450193
cg04959517	4	83206252	rs534963596	1	230417056	147210804
cg04959517	4	83206252	rs558474417	1	230417056	147210804
cg04959517	4	83206252	rs571738430	1	230417056	147210804
cg23443459	1	1510336	rs536598242	1	53600350	52090014
cg23443459	1	1510336	rs554667292	1	53600350	52090014
cg23443459	1	1510336	rs557241935	1	53600350	52090014
cg23443459	1	1510336	rs187283366	1	53600350	52090014
cg13685833	1	53393034	rs115810571	1	53362818	30216
cg13685833	1	53393034	rs140752743	1	53362818	30216
cg07466531	15	40331758	NA	1	97079476	56747718
cg02962299	10	7829899	rs202096192	1	117496172	109666273
cg02962299	10	7829899	rs563412420	1	117496172	109666273
cg02962299	10	7829899	rs201428790	1	117496172	109666273
cg02962299	10	7829899	rs545812235	1	117496172	109666273
cg23895273	1	18427152	rs34094931	1	18422972	4180
cg14210321	2	106509881	rs10469862	2	106508953	928
cg27312442	2	240101625	rs551326	2	240101611	14
cg02698622	2	242698811	rs182432460	2	242690675	8136
cg02698622	2	242698811	rs145921981	2	242690675	8136
cg02698622	2	242698811	rs551386011	2	242690675	8136
cg02698622	2	242698811	rs566354010	2	242690675	8136
cg07649498	2	9563286	rs532081494	2	9571655	8369
cg07649498	2	9563286	rs34550584	2	9571655	8369
cg07649498	2	9563286	rs570253925	2	9571655	8369
cg23497683	2	100759159	rs574258396	2	100757440	1719
cg15262728	2	231733948	rs533926261	2	231742711	8763
cg05045951	2	70485377	rs114523411	2	242752763	172267386
cg05045951	2	70485377	rs560211986	2	242752763	172267386
cg07203784	2	175547747	rs572846086	2	175543878	3869
cg07203784	2	175547747	rs74173160	2	175543878	3869
cg07203784	2	175547747	rs564971379	2	175543878	3869
cg20019365	2	219134978	rs13419763	2	219160749	25771
cg20019365	2	219134978	rs376319534	2	219160749	25771
cg26832552	2	620992	rs6710140	2	621006	14
cg27312391	2	241404127	rs138916099	2	241408125	3998
cg27312391	2	241404127	rs201081083	2	241408125	3998
cg27312391	2	241404127	rs201247940	2	241408125	3998
cg17519650	2	63277830	rs58235267	2	63277843	13
cg17519650	2	63277830	rs180728203	2	63277843	13
cg14399236	2	99771627	rs56824332	2	99704547	67080
cg14399236	2	99771627	rs2632260	2	99704547	67080
cg14399236	2	99771627	rs561771127	2	99704547	67080
cg25565276	2	223520875	rs2166652	2	223520978	103
cg25565276	2	223520875	rs374203170	2	223520978	103
cg05021923	6	18387560	rs549714897	2	21263900	2876340
cg05021923	6	18387560	rs185992057	2	21263900	2876340
cg05021923	6	18387560	rs529222645	2	21263900	2876340
cg00792783	2	198669748	NA	2	198645504	24244
cg14860182	2	96971379	rs192836146	2	96946296	25083
cg14860182	2	96971379	rs573819251	2	96946296	25083
cg14860182	2	96971379	rs2276648	2	96946296	25083
cg01295842	19	16683254	rs113532639	2	20882449	4199195
cg01295842	19	16683254	rs561269882	2	20882449	4199195
cg16782174	2	128410803	rs114666962	2	128433678	22875
cg16782174	2	128410803	rs11689720	2	128433678	22875
cg08248366	19	14247414	NA	2	239540279	225292865
cg11843606	2	227700838	rs537892779	2	227770844	70006
cg11843606	2	227700838	rs549796990	2	227770844	70006
cg11843606	2	227700838	rs13015698	2	227770844	70006
cg11843606	2	227700838	rs144065730	2	227770844	70006
cg11843606	2	227700838	rs368994966	2	227770844	70006
cg11843606	2	227700838	rs571926990	2	227770844	70006
cg11843606	2	227700838	rs539507784	2	227770844	70006
cg09675853	2	239306169	rs201946956	2	239270203	35966
cg09675853	2	239306169	rs201183706	2	239270203	35966
cg09675853	2	239306169	rs144342329	2	239270203	35966
cg09675853	2	239306169	rs548165864	2	239270203	35966
cg07413941	2	149894969	rs199806521	2	149892454	2515
cg07413941	2	149894969	rs1077846	2	149892454	2515
cg09927251	2	1886105	rs546281639	2	1887894	1789
cg09927251	2	1886105	rs564384950	2	1887894	1789
cg09927251	2	1886105	rs7581359	2	1887894	1789
cg09927251	2	1886105	rs114053683	2	1887894	1789
cg17679246	2	173420265	rs543614848	2	173422385	2120
cg17679246	2	173420265	rs3765065	2	173422385	2120
cg12160850	2	49143238	rs17037835	2	49156623	13385
cg12160850	2	49143238	rs190237783	2	49156623	13385
cg12620499	2	216877984	rs535738023	2	216894191	16207
cg12620499	2	216877984	rs1864253	2	216894191	16207
cg07230446	2	233561722	rs554504337	2	233764506	202784
cg21245287	2	231276538	rs546537453	2	231276524	14
cg21245287	2	231276538	rs186880073	2	231276524	14
cg21245287	2	231276538	rs111704275	2	231276524	14
cg21245287	2	231276538	rs6742975	2	231276524	14
cg18811423	2	55921094	rs116703681	2	55928444	7350
cg18811423	2	55921094	rs782584	2	55928444	7350
cg18811423	2	55921094	rs72812149	2	55928444	7350
cg14772913	2	209120237	rs12478635	2	209186173	65936
cg14772913	2	209120237	rs558455121	2	209186173	65936
cg15597136	2	242128753	rs192767592	2	242128764	11
cg15597136	2	242128753	rs147724375	2	242128764	11
cg15597136	2	242128753	rs13011576	2	242128764	11
cg15597136	2	242128753	rs140765011	2	242128764	11
cg15597136	2	242128753	rs549584577	2	242128764	11
cg24164798	2	166650395	rs375369769	2	166650422	27
cg24164798	2	166650395	rs112302955	2	166650422	27
cg24164798	2	166650395	rs539309664	2	166650422	27
cg24164798	2	166650395	rs553241479	2	166650422	27
cg18564686	2	10169675	rs560410340	2	10160358	9317
cg18564686	2	10169675	rs142535276	2	10160358	9317
cg00498155	19	37157879	NA	2	118535921	81378042
cg26915774	2	162094867	rs143737572	2	162059969	34898
cg10240778	1	1407180	rs140699979	2	159060128	157652948
cg10240778	1	1407180	rs576301585	2	159060128	157652948
cg10240778	1	1407180	rs542119293	2	159060128	157652948
cg19956940	2	208394514	rs564047273	2	208384687	9827
cg19956940	2	208394514	rs533099750	2	208384687	9827
cg19956940	2	208394514	rs2464976	2	208384687	9827
cg05692826	2	191399337	rs13412879	2	191422273	22936
cg00464241	5	130599641	rs189161501	2	1859666	128739975
cg21819788	4	113436369	rs576243276	2	42813388	70622981
cg04994425	2	74801217	rs114933900	2	74946741	145524
cg07284990	11	117050102	rs200436161	2	10089065	106961037
cg07284990	11	117050102	rs150074663	2	10089065	106961037
cg07284990	11	117050102	rs202037876	2	10089065	106961037
cg15806038	2	3601756	rs10195369	2	3601711	45
cg15806038	2	3601756	rs141518174	2	3601711	45
cg15806038	2	3601756	rs150496242	2	3601711	45
cg15806038	2	3601756	rs558263892	2	3601711	45
cg17124430	19	793925	rs534541925	2	213028059	212234134
cg17124430	19	793925	rs535858575	2	213028059	212234134
cg17124430	19	793925	rs118034395	2	213028059	212234134
cg17124430	19	793925	rs538459215	2	213028059	212234134
cg17124430	19	793925	rs569577442	2	213028059	212234134
cg17124430	19	793925	rs146801314	2	213028059	212234134
cg04172166	16	27052337	rs538441419	2	172453992	145401655
cg04172166	16	27052337	rs558373516	2	172453992	145401655
cg16257254	2	152685072	rs550430754	2	152683731	1341
cg16257254	2	152685072	rs56229257	2	152683731	1341
cg16257254	2	152685072	rs144786667	2	152683731	1341
cg07341141	7	102098004	rs539806636	2	168824632	66726628
cg07341141	7	102098004	rs145230697	2	168824632	66726628
cg07341141	7	102098004	rs147621685	2	168824632	66726628
cg07341141	7	102098004	rs201800893	2	168824632	66726628
cg07341141	7	102098004	rs573529822	2	168824632	66726628
cg14007458	4	144257692	NA	2	60514540	83743152
cg06982551	16	2587708	rs145992939	2	27209648	24621940
cg00997959	7	127228244	rs201065685	2	47476780	79751464
cg02611097	5	88179196	NA	2	180020835	91841639
cg23156781	2	27435514	NA	2	57049385	29613871
cg04899039	2	178197280	rs148237942	2	178355599	158319
cg04899039	2	178197280	rs542718821	2	178355599	158319
cg15913291	5	171433817	rs559667611	2	3814599	167619218
cg15913291	5	171433817	rs112522137	2	3814599	167619218
cg17288785	9	4679518	rs187418341	2	215400521	210721003
cg17288785	9	4679518	rs537845301	2	215400521	210721003
cg17288785	9	4679518	rs557748566	2	215400521	210721003
cg06191203	2	152266755	rs2290367	2	152265330	1425
cg06191203	2	152266755	rs139201910	2	152265330	1425
cg10128753	12	53693453	rs555597868	2	195867099	142173646
cg10128753	12	53693453	rs567569754	2	195867099	142173646
cg10128753	12	53693453	rs538096170	2	195867099	142173646
cg10128753	12	53693453	rs556611837	2	195867099	142173646
cg10200168	12	124927713	rs114374773	2	13628120	111299593
cg10200168	12	124927713	rs533035471	2	13628120	111299593
cg10200168	12	124927713	rs551070258	2	13628120	111299593
cg10200168	12	124927713	rs569464969	2	13628120	111299593
cg10200168	12	124927713	rs145791301	2	13628120	111299593
cg10200168	12	124927713	rs374683359	2	13628120	111299593
cg16761549	6	11538646	rs562768771	2	168824632	157285986
cg16761549	6	11538646	rs202118052	2	168824632	157285986
cg16761549	6	11538646	rs201243137	2	168824632	157285986
cg07526189	2	20425137	rs148081676	2	217212158	196787021
cg26638003	17	685505	rs200877796	2	123197258	122511753
cg26638003	17	685505	rs150838091	2	123197258	122511753
cg26638003	17	685505	rs181919578	2	123197258	122511753
cg26638003	17	685505	rs116603194	2	123197258	122511753
cg26638003	17	685505	rs201266054	2	123197258	122511753
cg26638003	17	685505	rs139319238	2	123197258	122511753
cg26638003	17	685505	rs534947184	2	123197258	122511753
cg08848259	22	36618034	rs534695771	2	235643494	199025460
cg08848259	22	36618034	rs554954171	2	235643494	199025460
cg08848259	22	36618034	rs574606801	2	235643494	199025460
cg08848259	22	36618034	rs543719650	2	235643494	199025460
cg08848259	22	36618034	rs68166856	2	235643494	199025460
cg24562286	2	26256867	rs4665299	2	148352552	122095685
cg11739225	14	35591523	rs180681377	2	123628396	88036873
cg11739225	14	35591523	rs574899362	2	123628396	88036873
cg11739225	14	35591523	rs187214830	2	123628396	88036873
cg11739225	14	35591523	rs117608773	2	123628396	88036873
cg02965060	3	184429852	rs530398738	2	205667706	21237854
cg02965060	3	184429852	rs150510958	2	205667706	21237854
cg02965060	3	184429852	rs184175617	2	205667706	21237854
cg02965060	3	184429852	rs530377080	2	205667706	21237854
cg25837480	17	16487821	rs565734788	2	179774273	163286452
cg25837480	17	16487821	rs534768304	2	179774273	163286452
cg25837480	17	16487821	rs60644317	2	179774273	163286452
cg25837480	17	16487821	rs574556512	2	179774273	163286452
cg22902478	11	67085251	NA	2	169100331	102015080
cg20244056	16	67184900	NA	2	35219876	31965024
cg19614744	6	30294839	NA	2	147686796	117391957
cg22955449	10	106028519	rs45463693	2	84427158	21601361
cg22955449	10	106028519	rs561591599	2	84427158	21601361
cg14305297	5	111093943	rs575757274	2	195595433	84501490
cg14305297	5	111093943	rs558582369	2	195595433	84501490
cg14305297	5	111093943	rs151306837	2	195595433	84501490
cg14305297	5	111093943	rs140594578	2	195595433	84501490
cg26619296	10	1585286	rs544481325	2	70523141	68937855
cg26619296	10	1585286	rs563692560	2	70523141	68937855
cg26619296	10	1585286	rs574109403	2	70523141	68937855
cg26619296	10	1585286	rs543025469	2	70523141	68937855
cg16874465	6	137539837	rs371882358	2	195677078	58137241
cg16874465	6	137539837	rs10457655	2	195677078	58137241
cg16874465	6	137539837	rs183179202	2	195677078	58137241
cg15894431	11	101981130	rs564674366	2	27167617	74813513
cg15894431	11	101981130	rs530598711	2	27167617	74813513
cg15894431	11	101981130	rs550333681	2	27167617	74813513
cg15894431	11	101981130	rs573974130	2	27167617	74813513
cg20694461	1	24194573	NA	2	13147720	11046853
cg13678939	11	62414063	rs551752201	2	29995639	32418424
cg13678939	11	62414063	rs571438280	2	29995639	32418424
cg13678939	11	62414063	rs534015365	2	29995639	32418424
cg24953233	5	892707	NA	2	185795563	184902856
cg02723533	11	69468991	rs552902181	2	18424339	51044652
cg03658009	20	20033184	rs2255258	2	97298949	77265765
cg03658009	20	20033184	rs147964176	2	97298949	77265765
cg03658009	20	20033184	rs550890942	2	97298949	77265765
cg03658009	20	20033184	rs140622884	2	97298949	77265765
cg03658009	20	20033184	rs150473222	2	97298949	77265765
cg03658009	20	20033184	rs191096342	2	97298949	77265765
cg13932035	19	11266624	rs181512898	2	217723328	206456704
cg13932035	19	11266624	rs892114	2	217723328	206456704
cg13932035	19	11266624	rs571493021	2	217723328	206456704
cg13932035	19	11266624	rs538934438	2	217723328	206456704
cg13932035	19	11266624	rs113211606	2	217723328	206456704
cg13932035	19	11266624	rs554078848	2	217723328	206456704
cg13932035	19	11266624	rs572086228	2	217723328	206456704
cg12560992	17	57184187	rs7503190	2	621006	56563181
cg12560992	17	57184187	rs147238907	2	621006	56563181
cg03701001	12	51818636	rs562427574	2	113962631	62143995
cg03701001	12	51818636	rs7305886	2	113962631	62143995
cg00358927	11	73309264	rs182213004	2	154083686	80774422
cg00358927	11	73309264	rs149433604	2	154083686	80774422
cg00358927	11	73309264	rs549061065	2	154083686	80774422
cg00358927	11	73309264	rs184966701	2	154083686	80774422
cg00358927	11	73309264	rs147231040	2	154083686	80774422
cg11189039	22	42486959	rs543953860	2	84887466	42400507
cg11189039	22	42486959	rs562611741	2	84887466	42400507
cg11419456	19	37157861	rs150037427	2	118475119	81317258
cg09445988	15	89560946	rs188249395	2	219209885	129648939
cg09445988	15	89560946	rs147144780	2	219209885	129648939
cg09445988	15	89560946	rs138688932	2	219209885	129648939
cg09445988	15	89560946	rs111735504	2	219209885	129648939
cg01552792	16	30969118	rs374354669	2	33951749	2982631
cg07209987	1	10221203	rs150856019	2	193716975	183495772
cg18387671	17	27920246	rs546124464	2	236065394	208145148
cg11951292	5	68665393	NA	2	236191153	167525760
cg02783232	16	188789	rs561564509	2	115655832	115467043
cg02783232	16	188789	rs117633093	2	115655832	115467043
cg02783232	16	188789	rs550284806	2	115655832	115467043
cg02783232	16	188789	rs562213212	2	115655832	115467043
cg18074016	19	12912602	rs546234533	2	70804467	57891865
cg11044590	2	37898638	rs532729107	2	235690725	197792087
cg09477198	1	24105242	rs200606364	2	20380857	3724385
cg09477198	1	24105242	rs560039338	2	20380857	3724385
cg05395061	17	18086837	rs74874812	2	236341820	218254983
cg02086523	5	107717630	rs561444704	2	17054609	90663021
cg02086523	5	107717630	rs530129653	2	17054609	90663021
cg15392269	18	42260110	NA	2	213184965	170924855
cg26633120	2	105654408	rs182463420	2	113303223	7648815
cg26633120	2	105654408	rs530250214	2	113303223	7648815
cg26633120	2	105654408	rs112461013	2	113303223	7648815
cg26633120	2	105654408	rs570031330	2	113303223	7648815
cg26633120	2	105654408	rs113235206	2	113303223	7648815
cg26633120	2	105654408	rs7587563	2	113303223	7648815
cg06182238	22	41682498	rs576299675	2	106435783	64753285
cg03530274	8	30891773	rs192855777	2	7272711	23619062
cg03530274	8	30891773	rs573189288	2	7272711	23619062
cg03530274	8	30891773	rs11574162	2	7272711	23619062
cg03530274	8	30891773	rs545212938	2	7272711	23619062
cg18330637	20	18548049	rs530572644	2	109574150	91026101
cg18330637	20	18548049	rs549105387	2	109574150	91026101
cg18330637	20	18548049	rs567287223	2	109574150	91026101
cg25405123	15	33603070	rs538013689	2	230203502	196600432
cg25405123	15	33603070	rs187024708	2	230203502	196600432
cg25405123	15	33603070	rs142761801	2	230203502	196600432
cg25405123	15	33603070	rs535579058	2	230203502	196600432
cg25767901	3	49946738	rs201362782	2	62733934	12787196
cg25767901	3	49946738	rs35237924	2	62733934	12787196
cg02512021	16	88966376	rs184039381	2	30497632	58468744
cg02512021	16	88966376	rs188366938	2	30497632	58468744
cg02512021	16	88966376	rs143855521	2	30497632	58468744
cg24496481	18	51795809	rs542946612	2	113353172	61557363
cg06473773	20	37063729	rs533582365	2	205826717	168762988
cg06473773	20	37063729	rs191954438	2	205826717	168762988
cg22579624	3	184231802	rs142296090	3	184223454	8348
cg22579624	3	184231802	rs9758344	3	184223454	8348
cg22579624	3	184231802	rs9758345	3	184223454	8348
cg07356753	3	81810745	rs368460254	3	81810725	20
cg07356753	3	81810745	rs11391701	3	81810725	20
cg07356753	3	81810745	rs2290081	3	81810725	20
cg07356753	3	81810745	rs551519727	3	81810725	20
cg25137700	3	10780651	rs138121060	3	10761933	18718
cg25137700	3	10780651	rs546298400	3	10761933	18718
cg25137700	3	10780651	rs564591601	3	10761933	18718
cg09508834	3	31574277	rs62234703	3	31602475	28198
cg12087004	3	195906436	rs147136965	3	195926288	19852
cg12087004	3	195906436	rs533231130	3	195926288	19852
cg12087004	3	195906436	rs552136255	3	195926288	19852
cg12087004	3	195906436	rs191217804	3	195926288	19852
cg17057138	3	194992095	rs144279868	3	176086299	18905796
cg17057138	3	194992095	rs568992996	3	176086299	18905796
cg17057138	3	194992095	rs148462092	3	176086299	18905796
cg23548719	3	101395035	rs144477635	3	101070420	324615
cg23548719	3	101395035	rs184784978	3	101070420	324615
cg15059162	3	111697892	rs74511962	3	111698359	467
cg15059162	3	111697892	rs2289598	3	111698359	467
cg15059162	3	111697892	rs200968097	3	111698359	467
cg15059162	3	111697892	rs199734269	3	111698359	467
cg15059162	3	111697892	rs560037029	3	111698359	467
cg24049301	3	46140249	rs141814072	3	46049765	90484
cg24049301	3	46140249	rs531267897	3	46049765	90484
cg08889748	3	179040900	rs147661083	3	179040888	12
cg08889748	3	179040900	rs565896438	3	179040888	12
cg08889748	3	179040900	rs562102610	3	179040888	12
cg08889748	3	179040900	rs1362743	3	179040888	12
cg01112720	3	48672262	rs112476514	3	48678971	6709
cg08679134	3	195474182	rs138397680	3	195742905	268723
cg08679134	3	195474182	rs568401017	3	195742905	268723
cg08679134	3	195474182	rs535410753	3	195742905	268723
cg08957289	3	57583280	rs112501106	3	57532051	51229
cg08957289	3	57583280	rs9844780	3	57532051	51229
cg08957289	3	57583280	rs551571400	3	57532051	51229
cg27187365	9	33474035	rs556264921	3	149186061	115712026
cg27187365	9	33474035	rs566679652	3	149186061	115712026
cg27187365	9	33474035	rs575066921	3	149186061	115712026
cg22815953	20	48599524	rs4647956	3	6744406	41855118
cg22815953	20	48599524	rs560540718	3	6744406	41855118
cg16063519	2	85107751	rs142638632	3	148478526	63370775
cg16063519	2	85107751	rs547116187	3	148478526	63370775
cg16063519	2	85107751	rs558993951	3	148478526	63370775
cg17596921	2	101179170	rs6746622	3	140188224	39009054
cg17596921	2	101179170	rs186610116	3	140188224	39009054
cg17596921	2	101179170	rs575657232	3	140188224	39009054
cg17596921	2	101179170	rs538096487	3	140188224	39009054
cg19019913	11	34073162	rs559938907	3	195549817	161476655
cg19019913	11	34073162	rs573443135	3	195549817	161476655
cg19019913	11	34073162	rs542539224	3	195549817	161476655
cg01640444	3	193311744	rs281797	3	148498658	44813086
cg01640444	3	193311744	rs558854291	3	148498658	44813086
cg09123257	5	180670541	rs569717293	3	157902396	22768145
cg09123257	5	180670541	rs535673815	3	157902396	22768145
cg09123257	5	180670541	rs531179975	3	157902396	22768145
cg07864031	3	16220043	NA	3	48408345	32188302
cg10090122	10	104402990	rs558723761	3	7840740	96562250
cg20947017	3	32499796	rs565185935	3	32476874	22922
cg20947017	3	32499796	rs17029555	3	32476874	22922
cg12596171	3	113251061	rs35350834	3	113154202	96859
cg12596171	3	113251061	rs184718127	3	113154202	96859
cg08436643	17	73257657	rs139747861	3	4370359	68887298
cg08436643	17	73257657	rs575681758	3	4370359	68887298
cg06358970	2	85664826	NA	3	186568007	100903181
cg04275707	20	20033092	rs188266043	3	242246	19790846
cg04275707	20	20033092	rs143884554	3	242246	19790846
cg04275707	20	20033092	rs201188951	3	242246	19790846
cg04275707	20	20033092	rs148603082	3	242246	19790846
cg04275707	20	20033092	rs144315980	3	242246	19790846
cg04275707	20	20033092	rs147785600	3	242246	19790846
cg25716065	12	124086667	rs546119979	3	71551754	52534913
cg25716065	12	124086667	rs786427	3	71551754	52534913
cg25716065	12	124086667	rs373597507	3	71551754	52534913
cg25716065	12	124086667	rs113620982	3	71551754	52534913
cg25716065	12	124086667	rs112850294	3	71551754	52534913
cg25716065	12	124086667	rs148824955	3	71551754	52534913
cg25716065	12	124086667	rs201503165	3	71551754	52534913
cg07953169	4	166720738	rs564397749	3	94564931	72155807
cg07953169	4	166720738	rs554621506	3	94564931	72155807
cg12500497	3	50654580	NA	3	2123587	48530993
cg24971349	13	22244229	rs572435440	3	148309964	126065735
cg24971349	13	22244229	rs181319882	3	148309964	126065735
cg24609890	7	23339235	rs560767781	3	187756878	164417643
cg16258503	3	63850278	rs6779372	3	63850298	20
cg16258503	3	63850278	rs3733120	3	63850298	20
cg10777679	14	97263710	rs77630815	3	73054488	24209222
cg13472341	11	85522005	rs558012571	3	14918691	70603314
cg13472341	11	85522005	rs573003933	3	14918691	70603314
cg16511948	11	74204900	rs114950546	3	26591680	47613220
cg14161953	10	126150718	rs544674799	3	15364345	110786373
cg14161953	10	126150718	rs562804272	3	15364345	110786373
cg04260258	11	65386128	rs201519588	3	72703120	7316992
cg04260258	11	65386128	rs574288776	3	72703120	7316992
cg04260258	11	65386128	rs369951355	3	72703120	7316992
cg04260258	11	65386128	rs563230754	3	72703120	7316992
cg15026998	2	160761622	rs551061727	3	68268155	92493467
cg00619158	17	8093705	NA	3	59626449	51532744
cg15520477	19	34012957	rs553162082	3	188022311	154009354
cg15520477	19	34012957	rs572572346	3	188022311	154009354
cg15520477	19	34012957	rs377757725	3	188022311	154009354
cg05570314	8	86019306	rs554571527	3	43404148	42615158
cg05570314	8	86019306	rs113613315	3	43404148	42615158
cg20311037	1	173684561	NA	3	29432550	144252011
cg15784006	7	6692445	rs142128577	3	173536685	166844240
cg15784006	7	6692445	rs570828662	3	173536685	166844240
cg15229153	17	5323805	NA	3	7592083	2268278
cg08139833	11	67798212	NA	3	193460620	125662408
cg01293250	6	33239762	rs550108497	3	4512736	28727026
cg01293250	6	33239762	rs191951482	3	4512736	28727026
cg01293250	6	33239762	rs532585201	3	4512736	28727026
cg12675591	6	31866147	rs118097312	3	127033722	95167575
cg14421348	14	50779022	rs539390637	3	127274927	76495905
cg14421348	14	50779022	rs558896317	3	127274927	76495905
cg14421348	14	50779022	rs7155623	3	127274927	76495905
cg14421348	14	50779022	rs7155144	3	127274927	76495905
cg01021551	17	53315948	rs527682419	3	163124101	109808153
cg01021551	17	53315948	rs552705288	3	163124101	109808153
cg02089380	2	158732891	NA	3	14393451	144339440
cg07191600	6	42421243	rs542688448	3	78376723	35955480
cg07191600	6	42421243	rs150600062	3	78376723	35955480
cg11821259	19	56116741	rs553592726	3	77262002	21145261
cg11821259	19	56116741	rs573476091	3	77262002	21145261
cg01254696	5	98265523	rs142736191	3	2073229	96192294
cg05139515	1	2896587	rs530148002	3	184989433	182092846
cg05139515	1	2896587	rs540676757	3	184989433	182092846
cg05139515	1	2896587	rs192727139	3	184989433	182092846
cg05139515	1	2896587	rs368710854	3	184989433	182092846
cg05139515	1	2896587	rs551299534	3	184989433	182092846
cg05139515	1	2896587	rs58901734	3	184989433	182092846
cg16678545	1	230492737	rs183274470	3	115025326	115467411
cg16678545	1	230492737	rs533232274	3	115025326	115467411
cg10071973	17	16557188	NA	3	95726	16461462
cg18800391	6	43149737	rs553640288	3	68352305	25202568
cg18800391	6	43149737	rs75541429	3	68352305	25202568
cg06243191	3	71633826	rs534120160	3	121487686	49853860
cg06243191	3	71633826	rs549185188	3	121487686	49853860
cg26014017	1	38019849	rs186799716	3	8009020	30010829
cg26014017	1	38019849	rs201117951	3	8009020	30010829
cg22510768	22	28314561	rs564295070	3	137528774	109214213
cg22510768	22	28314561	rs186055913	3	137528774	109214213
cg22510768	22	28314561	rs114645686	3	137528774	109214213
cg22510768	22	28314561	rs62235635	3	137528774	109214213
cg17584085	17	46688329	rs569262374	3	140418	46547911
cg17584085	17	46688329	rs538394090	3	140418	46547911
cg17584085	17	46688329	rs16942475	3	140418	46547911
cg12219838	6	3083420	rs369855897	3	6586796	3503376
cg12219838	6	3083420	rs547953577	3	6586796	3503376
cg12219838	6	3083420	rs570984795	3	6586796	3503376
cg12219838	6	3083420	rs138924769	3	6586796	3503376
cg12219838	6	3083420	rs149432620	3	6586796	3503376
cg00059240	10	3155604	rs543568904	3	20994888	17839284
cg00059240	10	3155604	rs375319937	3	20994888	17839284
cg00059240	10	3155604	rs147848044	3	20994888	17839284
cg00059240	10	3155604	rs200793555	3	20994888	17839284
cg00059240	10	3155604	rs542767321	3	20994888	17839284
cg00059240	10	3155604	rs559829885	3	20994888	17839284
cg03990984	1	44820872	rs559494054	3	99348203	54527331
cg03990984	1	44820872	rs528425916	3	99348203	54527331
cg03990984	1	44820872	rs542132109	3	99348203	54527331
cg03990984	1	44820872	rs572694429	3	99348203	54527331
cg05842457	4	7044863	rs533573428	3	59986929	52942066
cg23935819	19	35490983	rs543283850	3	139145753	103654770
cg23935819	19	35490983	rs561463021	3	139145753	103654770
cg23935819	19	35490983	rs529496915	3	139145753	103654770
cg23935819	19	35490983	rs111913873	3	139145753	103654770
cg23935819	19	35490983	rs111528961	3	139145753	103654770
cg16551100	11	62413499	NA	3	55271435	7142064
cg04463722	8	61593040	rs570975615	3	80754796	19161756
cg04463722	8	61593040	rs535161025	3	80754796	19161756
cg23430209	11	1521257	rs112647584	3	82556186	81034929
cg23430209	11	1521257	rs116709251	3	82556186	81034929
cg23430209	11	1521257	rs183431376	3	82556186	81034929
cg23430209	11	1521257	rs187149253	3	82556186	81034929
cg12146178	18	51795762	rs542946612	3	144884292	93088530
cg15664967	2	58468431	rs532531782	3	12501197	45967234
cg15664967	2	58468431	rs551142193	3	12501197	45967234
cg15664967	2	58468431	rs144057264	3	12501197	45967234
cg15664967	2	58468431	rs113983570	3	12501197	45967234
cg15664967	2	58468431	rs569352488	3	12501197	45967234
cg15664967	2	58468431	rs374960980	3	12501197	45967234
cg22979615	11	1510644	NA	3	151326118	149815474
cg01927065	2	97001301	rs13423628	3	9086470	87914831
cg01927065	2	97001301	rs191129382	3	9086470	87914831
cg25637473	15	62537960	rs577682444	3	67871474	5333514
cg25637473	15	62537960	rs149926202	3	67871474	5333514
cg25637473	15	62537960	rs145281662	3	67871474	5333514
cg25637473	15	62537960	rs575467787	3	67871474	5333514
cg25637473	15	62537960	rs542831342	3	67871474	5333514
cg20655648	15	75932815	rs11072553	3	12236565	63696250
cg20655648	15	75932815	rs568141124	3	12236565	63696250
cg02082252	6	31866286	rs146592879	3	111451389	79585103
cg02082252	6	31866286	rs567192646	3	111451389	79585103
cg10163945	5	115421152	rs137991853	3	197526201	82105049
cg10163945	5	115421152	rs572399788	3	197526201	82105049
cg10163945	5	115421152	rs74972517	3	197526201	82105049
cg10163945	5	115421152	rs147147993	3	197526201	82105049
cg22876277	20	46130584	rs560948944	3	146347880	100217296
cg22876277	20	46130584	rs572915835	3	146347880	100217296
cg21870244	1	198125992	rs553920317	3	6765517	191360475
cg21870244	1	198125992	rs181490618	3	6765517	191360475
cg14952889	19	10230701	rs565791760	3	59415201	49184500
cg08886695	4	3369023	rs551405651	4	3369099	76
cg08886695	4	3369023	rs58982717	4	3369099	76
cg08886695	4	3369023	rs537178201	4	3369099	76
cg07080556	4	16258213	rs546915774	4	16258155	58
cg07080556	4	16258213	rs114776936	4	16258155	58
cg07080556	4	16258213	rs547607638	4	16258155	58
cg07080556	4	16258213	rs184920949	4	16258155	58
cg07080556	4	16258213	rs16893203	4	16258155	58
cg06757994	2	15830903	rs538363591	4	1107376	14723527
cg06757994	2	15830903	rs140631094	4	1107376	14723527
cg06757994	2	15830903	rs568518557	4	1107376	14723527
cg26116260	4	7069785	rs140853723	4	7052777	17008
cg26116260	4	7069785	rs548644472	4	7052777	17008
cg26116260	4	7069785	rs3822270	4	7052777	17008
cg26116260	4	7069785	rs531039896	4	7052777	17008
cg11266570	1	150980974	rs181435412	4	171012379	20031405
cg11266570	1	150980974	rs71624517	4	171012379	20031405
cg13849548	4	140222523	rs562376163	4	140336767	114244
cg13849548	4	140222523	rs3806765	4	140336767	114244
cg13849548	4	140222523	rs545258649	4	140336767	114244
cg13849548	4	140222523	rs560189917	4	140336767	114244
cg13849548	4	140222523	rs527243002	4	140336767	114244
cg27347728	4	17578864	rs10939735	4	17574205	4659
cg04398307	4	17578753	rs554728615	4	17588950	10197
cg04398307	4	17578753	rs574779965	4	17588950	10197
cg04398307	4	17578753	rs543449956	4	17588950	10197
cg16339924	4	17578868	rs10939735	4	17570063	8805
cg16339924	4	17578868	rs189006794	4	17570063	8805
cg05417615	4	147443478	rs189620554	4	147445386	1908
cg05417615	4	147443478	rs3810842	4	147445386	1908
cg05417615	4	147443478	rs543642987	4	147445386	1908
cg05417615	4	147443478	rs192176058	4	147445386	1908
cg22572661	5	28404717	rs141197139	4	137933648	109528931
cg22572661	5	28404717	rs10461673	4	137933648	109528931
cg19671926	4	122722719	rs150025980	4	122728965	6246
cg19671926	4	122722719	rs3811742	4	122728965	6246
cg19671926	4	122722719	rs57880593	4	122728965	6246
cg19671926	4	122722719	rs567336302	4	122728965	6246
cg14923295	12	56435580	rs548942743	4	8238649	48196931
cg14923295	12	56435580	rs2277340	4	8238649	48196931
cg13235817	7	100494424	NA	4	189957125	89462701
cg19398783	4	38784578	rs555935505	4	38774489	10089
cg05985659	4	120988155	rs903147	4	120989853	1698
cg05985659	4	120988155	rs116911926	4	120989853	1698
cg05985659	4	120988155	rs17009783	4	120989853	1698
cg05985659	4	120988155	rs535844935	4	120989853	1698
cg20625393	4	95128694	rs17374902	4	95215014	86320
cg20625393	4	95128694	rs181097981	4	95215014	86320
cg08925142	4	18023851	rs534894837	4	17922813	101038
cg08925142	4	18023851	rs71651875	4	17922813	101038
cg08925142	4	18023851	rs7666246	4	17922813	101038
cg08925142	4	18023851	rs576095395	4	17922813	101038
cg12517318	4	529948	rs11934533	4	535622	5674
cg12517318	4	529948	rs11934538	4	535622	5674
cg12517318	4	529948	rs551755544	4	535622	5674
cg12517318	4	529948	rs570361564	4	535622	5674
cg12517318	4	529948	rs537897183	4	535622	5674
cg27553217	4	38784589	rs555935505	4	38881756	97167
cg11284482	4	99388941	rs6837328	4	99388927	14
cg11284482	4	99388941	rs558700255	4	99388927	14
cg11284482	4	99388941	rs577075507	4	99388927	14
cg11284482	4	99388941	rs544438317	4	99388927	14
cg19931305	4	147443703	rs62326870	4	147443452	251
cg11000292	4	89080321	rs2231134	4	89074405	5916
cg11000292	4	89080321	rs575446822	4	89074405	5916
cg16524936	4	1340807	rs13141992	4	1328297	12510
cg09862845	4	530437	rs55983970	4	516398	14039
cg09862845	4	530437	rs144642415	4	516398	14039
cg09862845	4	530437	rs537836518	4	516398	14039
cg24953179	7	37960251	rs143795097	4	188626373	150666122
cg24953179	7	37960251	rs146890973	4	188626373	150666122
cg24953179	7	37960251	rs560476417	4	188626373	150666122
cg24953179	7	37960251	rs139737765	4	188626373	150666122
cg25339408	2	70351463	rs76970373	4	124797546	54446083
cg25339408	2	70351463	rs546320592	4	124797546	54446083
cg14218838	6	170449884	rs554027772	4	3137674	167312210
cg14218838	6	170449884	rs59890833	4	3137674	167312210
cg14218838	6	170449884	rs142309067	4	3137674	167312210
cg12479674	3	160167789	rs112024372	4	31532934	128634855
cg12479674	3	160167789	rs145023512	4	31532934	128634855
cg14910241	3	30648598	NA	4	184291380	153642782
cg15092395	3	33155457	rs549258892	4	124797546	91642089
cg18420266	19	19174767	rs557216533	4	164013106	144838339
cg02638655	2	101179359	rs572988906	4	27119950	74059409
cg02638655	2	101179359	rs74815693	4	27119950	74059409
cg02638655	2	101179359	rs184704034	4	27119950	74059409
cg02638655	2	101179359	rs531122426	4	27119950	74059409
cg02638655	2	101179359	rs551223472	4	27119950	74059409
cg02638655	2	101179359	rs2970988	4	27119950	74059409
cg02638655	2	101179359	rs2309848	4	27119950	74059409
cg14595558	4	7789738	rs553708811	4	7810227	20489
cg14595558	4	7789738	rs12505487	4	7810227	20489
cg13671968	4	87813815	rs551958380	4	87776185	37630
cg13671968	4	87813815	rs144203524	4	87776185	37630
cg13671968	4	87813815	rs151025638	4	87776185	37630
cg12397297	1	149858356	rs191515367	4	129663315	20195041
cg12397297	1	149858356	rs587690397	4	129663315	20195041
cg18310007	17	48450664	NA	4	23902924	24547740
cg01704400	5	114506448	rs572485735	4	147524151	33017703
cg01704400	5	114506448	rs114608085	4	147524151	33017703
cg01704400	5	114506448	rs561066137	4	147524151	33017703
cg01704400	5	114506448	rs574654365	4	147524151	33017703
cg01105356	16	11016097	rs148475711	4	19828904	8812807
cg01105356	16	11016097	rs200742204	4	19828904	8812807
cg01105356	16	11016097	rs150928735	4	19828904	8812807
cg01105356	16	11016097	rs142072017	4	19828904	8812807
cg01105356	16	11016097	rs145819653	4	19828904	8812807
cg01105356	16	11016097	rs147935554	4	19828904	8812807
cg01105356	16	11016097	rs141713994	4	19828904	8812807
cg07841312	22	20748432	rs537411178	4	27037056	6288624
cg07841312	22	20748432	rs551000852	4	27037056	6288624
cg15863547	2	96987704	rs528144556	4	125314351	28326647
cg15863547	2	96987704	rs547517849	4	125314351	28326647
cg11682216	4	68411177	rs150026106	4	164961297	96550120
cg11682216	4	68411177	rs145363683	4	164961297	96550120
cg11682216	4	68411177	rs35108540	4	164961297	96550120
cg15632228	1	183439493	rs180874806	4	148075373	35364120
cg15632228	1	183439493	rs543990190	4	148075373	35364120
cg15632228	1	183439493	rs562169652	4	148075373	35364120
cg15632228	1	183439493	rs145118457	4	148075373	35364120
cg15632228	1	183439493	rs547878949	4	148075373	35364120
cg21859434	2	136876021	NA	4	2264312	134611709
cg16974257	21	30396815	rs560011048	4	81801812	51404997
cg11659330	1	155156300	rs114809126	4	42370961	112785339
cg11659330	1	155156300	rs139778040	4	42370961	112785339
cg11659330	1	155156300	rs568225887	4	42370961	112785339
cg23951781	4	159644558	rs528179938	4	133847201	25797357
cg23951781	4	159644558	rs544743439	4	133847201	25797357
cg23951781	4	159644558	rs376579541	4	133847201	25797357
cg23951781	4	159644558	rs555429120	4	133847201	25797357
cg23951781	4	159644558	rs530451130	4	133847201	25797357
cg23951781	4	159644558	rs183311641	4	133847201	25797357
cg17815988	16	70488244	rs182306946	4	43146166	27342078
cg21834420	4	56412126	rs12505265	4	56405399	6727
cg21834420	4	56412126	rs12505266	4	56405399	6727
cg06972249	22	24951970	rs186724012	4	189389774	164437804
cg06972249	22	24951970	rs556221710	4	189389774	164437804
cg23704092	11	14541940	rs145019659	4	166425765	151883825
cg23704092	11	14541940	rs552581070	4	166425765	151883825
cg23704092	11	14541940	rs577295520	4	166425765	151883825
cg02628930	4	88141617	rs536641308	4	88141632	15
cg02628930	4	88141617	rs555138423	4	88141632	15
cg02628930	4	88141617	rs62308866	4	88141632	15
cg02628930	4	88141617	rs537515999	4	88141632	15
cg06539757	18	51796453	rs3730673	4	99696038	47899585
cg06539757	18	51796453	rs544048976	4	99696038	47899585
cg06539757	18	51796453	rs563015650	4	99696038	47899585
cg03570976	16	66968476	rs562779679	4	34534332	32434144
cg18413891	14	31495681	rs118053150	4	114716364	83220683
cg18413891	14	31495681	rs532986521	4	114716364	83220683
cg18413891	14	31495681	rs545110148	4	114716364	83220683
cg17149882	1	27191573	rs561496398	4	164192416	137000843
cg15801805	20	44485724	rs573030475	4	5309288	39176436
cg15801805	20	44485724	rs73911122	4	5309288	39176436
cg15801805	20	44485724	rs539539310	4	5309288	39176436
cg04667141	15	89089914	rs115175317	4	157497433	68407519
cg03156115	3	28283456	rs538851699	4	34497800	6214344
cg24962141	16	67880962	NA	4	57838256	10042706
cg03455408	10	3171362	rs149666529	4	58466445	55295083
cg03455408	10	3171362	rs556865615	4	58466445	55295083
cg12080254	10	81204569	NA	4	114764391	33559822
cg17514851	16	72128393	rs561723295	4	86753895	14625502
cg17514851	16	72128393	rs367860642	4	86753895	14625502
cg17514851	16	72128393	rs547339409	4	86753895	14625502
cg17514851	16	72128393	rs79623690	4	86753895	14625502
cg07523536	15	83680492	rs572754347	4	21124669	62555823
cg27641051	5	137911203	rs559899639	4	161137600	23226397
cg27641051	5	137911203	rs41294550	4	161137600	23226397
cg27641051	5	137911203	rs548603414	4	161137600	23226397
cg27641051	5	137911203	rs569995905	4	161137600	23226397
cg27641051	5	137911203	rs530804965	4	161137600	23226397
cg05415724	2	113033170	NA	4	103213362	9819808
cg05331143	15	52820584	rs60973956	4	70356195	17535611
cg05331143	15	52820584	rs537229116	4	70356195	17535611
cg18963750	6	30689264	rs537739487	4	169710959	139021695
cg08834960	1	2323287	rs542576171	5	172186826	169863539
cg08834960	1	2323287	rs559219814	5	172186826	169863539
cg08834960	1	2323287	rs528169112	5	172186826	169863539
cg08834960	1	2323287	rs551736600	5	172186826	169863539
cg13982541	5	1466431	rs2911487	5	1464780	1651
cg13982541	5	1466431	rs564215963	5	1464780	1651
cg13982541	5	1466431	rs577604044	5	1464780	1651
cg13982541	5	1466431	rs545677377	5	1464780	1651
cg26237426	5	173000873	rs528561717	5	172997192	3681
cg26237426	5	173000873	rs548205068	5	172997192	3681
cg26237426	5	173000873	rs35774141	5	172997192	3681
cg26237426	5	173000873	rs561737184	5	172997192	3681
cg26237426	5	173000873	rs369776735	5	172997192	3681
cg26606184	1	207495047	rs547873816	5	178255896	29239151
cg26606184	1	207495047	rs567991102	5	178255896	29239151
cg11841450	5	133406986	rs551109005	5	133406969	17
cg11841450	5	133406986	rs370485922	5	133406969	17
cg11841450	5	133406986	rs11948430	5	133406969	17
cg27376392	5	1169632	rs78343865	5	1169596	36
cg27376392	5	1169632	rs13163234	5	1169596	36
cg27376392	5	1169632	rs79278145	5	1169596	36
cg27376392	5	1169632	rs559588161	5	1169596	36
cg22270593	5	169757829	rs315779	5	169757783	46
cg22270593	5	169757829	rs4867958	5	169757783	46
cg22270593	5	169757829	rs145569799	5	169757783	46
cg22270593	5	169757829	rs570482179	5	169757783	46
cg22270593	5	169757829	rs539434275	5	169757783	46
cg22270593	5	169757829	rs558453330	5	169757783	46
cg21483461	5	81570383	rs544859984	5	81570394	11
cg21483461	5	81570383	rs226203	5	81570394	11
cg15410276	6	27778076	rs150640098	5	17489383	10288693
cg15410276	6	27778076	rs562561120	5	17489383	10288693
cg15410276	6	27778076	rs576241434	5	17489383	10288693
cg15410276	6	27778076	rs201873191	5	17489383	10288693
cg25645199	5	171533681	rs150004028	5	171552615	18934
cg25645199	5	171533681	rs2306962	5	171552615	18934
cg25645199	5	171533681	rs115634318	5	171552615	18934
cg25645199	5	171533681	rs146417178	5	171552615	18934
cg25645199	5	171533681	rs201471238	5	171552615	18934
cg25450450	5	115911947	rs3806915	5	115911916	31
cg03877680	5	178157825	rs573474485	5	178153317	4508
cg03877680	5	178157825	rs66947564	5	178153317	4508
cg25288863	5	112849283	rs558931984	5	112827399	21884
cg25288863	5	112849283	rs6594727	5	112827399	21884
cg25288863	5	112849283	rs7701913	5	112827399	21884
cg25288863	5	112849283	rs144167434	5	112827399	21884
cg25288863	5	112849283	rs574538661	5	112827399	21884
cg00977110	5	151150581	rs562451488	5	151248069	97488
cg00977110	5	151150581	rs2915877	5	151248069	97488
cg00977110	5	151150581	rs2964576	5	151248069	97488
cg09888920	5	474111	rs72700688	5	467143	6968
cg09888920	5	474111	rs567812523	5	467143	6968
cg11178366	5	43106012	rs75830118	5	43106026	14
cg19784848	5	219127	rs10061004	5	283880	64753
cg10857941	5	177631446	rs550955362	5	177649017	17571
cg10857941	5	177631446	rs55653122	5	177649017	17571
cg10857941	5	177631446	rs537307687	5	177649017	17571
cg15738769	5	131705438	rs528509660	5	131677047	28391
cg15738769	5	131705438	rs2631367	5	131677047	28391
cg15738769	5	131705438	rs565391275	5	131677047	28391
cg21699619	5	176730799	rs565200076	5	176730775	24
cg21699619	5	176730799	rs17077806	5	176730775	24
cg21699619	5	176730799	rs6879874	5	176730775	24
cg21699619	5	176730799	rs114657100	5	176730775	24
cg07061823	9	114287409	rs41297179	5	447226	113840183
cg07061823	9	114287409	rs543774625	5	447226	113840183
cg07061823	9	114287409	rs563515212	5	447226	113840183
cg07061823	9	114287409	rs529425946	5	447226	113840183
cg14081859	6	56954773	rs549391663	5	1679588	55275185
cg14081859	6	56954773	rs567808956	5	1679588	55275185
cg02103745	1	109825958	rs577022265	5	176029131	66203173
cg02103745	1	109825958	rs547772832	5	176029131	66203173
cg02103745	1	109825958	rs533680701	5	176029131	66203173
cg21692846	11	134146075	rs570795033	5	128100108	6045967
cg21692846	11	134146075	rs113887517	5	128100108	6045967
cg09493150	5	172199605	rs3763067	5	172199964	359
cg09493150	5	172199605	rs577273844	5	172199964	359
cg11251253	5	130693810	rs145128591	5	130598792	95018
cg02684056	5	59996105	rs180915778	5	59868547	127558
cg02684056	5	59996105	rs533436498	5	59868547	127558
cg02684056	5	59996105	rs540855707	5	59868547	127558
cg02684056	5	59996105	rs149755048	5	59868547	127558
cg08792823	12	122120139	rs532167702	5	125874993	3754854
cg08792823	12	122120139	rs117706262	5	125874993	3754854
cg08792823	12	122120139	rs111702219	5	125874993	3754854
cg11003009	5	74632112	rs147601002	5	74857246	225134
cg11003009	5	74632112	rs3761740	5	74857246	225134
cg11003009	5	74632112	rs568767512	5	74857246	225134
cg14494451	2	153575552	rs76070079	5	63350026	90225526
cg03593459	18	9135924	rs9952006	5	171545798	162409874
cg05482973	5	157098423	rs11134885	5	157100377	1954
cg05482973	5	157098423	rs114950542	5	157100377	1954
cg03146005	7	635812	rs79302454	5	85452278	84816466
cg03146005	7	635812	rs76061469	5	85452278	84816466
cg22829310	11	57335826	NA	5	113082248	55746422
cg10585161	5	115420544	rs527905782	5	115532205	111661
cg19434183	5	159933856	rs538621312	5	159929015	4841
cg06202395	7	128050582	rs187374133	5	28730737	99319845
cg07712293	4	128887139	rs556602221	5	65657889	63229250
cg07712293	4	128887139	rs559214814	5	65657889	63229250
cg07712293	4	128887139	rs577476897	5	65657889	63229250
cg18332749	14	91884028	rs563481637	5	126042399	34158371
cg18332749	14	91884028	rs201389077	5	126042399	34158371
cg12374223	5	132202646	rs200567528	5	14112735	118089911
cg12374223	5	132202646	rs146307558	5	14112735	118089911
cg12374223	5	132202646	rs36093416	5	14112735	118089911
cg12374223	5	132202646	rs201606663	5	14112735	118089911
cg12374223	5	132202646	rs562265918	5	14112735	118089911
cg21944022	5	178288650	rs546338693	5	178288668	18
cg21944022	5	178288650	rs183115571	5	178288668	18
cg21944022	5	178288650	rs80110059	5	178288668	18
cg21944022	5	178288650	rs35822895	5	178288668	18
cg21944022	5	178288650	rs559637197	5	178288668	18
cg26861219	6	157472057	rs147889751	5	163815143	6343086
cg26861219	6	157472057	rs534682306	5	163815143	6343086
cg06270802	17	75277369	NA	5	135247387	59970018
cg12766348	5	178054039	rs568286793	5	178049188	4851
cg12766348	5	178054039	rs556254694	5	178049188	4851
cg12766348	5	178054039	rs574554241	5	178049188	4851
ch.22.533187F	22	35783418	NA	5	74929312	39145894
cg15267303	11	34127610	rs532128976	5	575683	33551927
cg04962963	2	42397409	rs183441625	5	40286967	2110442
cg04962963	2	42397409	rs188863672	5	40286967	2110442
cg02837111	19	7660657	NA	5	1100831	6559826
cg03604838	2	101179897	NA	5	3472585	97707312
cg27108925	5	109024988	rs567973747	5	108990478	34510
cg02443967	10	98129902	rs531170544	5	82020008	16109894
cg22290692	12	49212477	NA	5	129908157	80695680
cg03862730	5	176853494	rs561206065	5	111224037	65629457
cg03862730	5	176853494	rs538391280	5	111224037	65629457
cg03862730	5	176853494	rs528635645	5	111224037	65629457
cg07791464	5	174961246	NA	5	126035033	48926213
cg11827082	13	50202584	rs534789089	5	31201391	19001193
cg17080181	2	20425246	rs183387881	5	2595375	17829871
cg10436014	2	208889973	rs575310773	5	169541062	39348911
cg08452546	5	118323860	rs113779172	5	107904774	10419086
cg24419520	2	106959257	rs537568542	5	150611876	43652619
cg24419520	2	106959257	rs559089046	5	150611876	43652619
cg16209045	19	2328691	rs567005470	5	135322504	132993813
cg16209045	19	2328691	rs527762204	5	135322504	132993813
cg16209045	19	2328691	rs552369235	5	135322504	132993813
cg00035623	19	55919836	NA	5	160837731	104917895
cg01516775	15	41245254	NA	5	11208445	30036809
cg15988263	1	44412313	NA	5	125818698	81406385
cg02360836	17	61920188	rs552613022	5	66492725	4572537
cg11888572	12	3982763	rs141687128	5	179641206	175658443
cg23328647	2	43054826	rs555981162	5	174611646	131556820
cg23328647	2	43054826	rs575790675	5	174611646	131556820
cg23328647	2	43054826	rs535364362	5	174611646	131556820
cg06733526	6	109703098	rs575499410	5	147506134	37803036
cg06733526	6	109703098	rs374463815	5	147506134	37803036
cg06733526	6	109703098	rs35157356	5	147506134	37803036
cg09473383	1	65533830	rs562082206	5	16648727	48885103
cg09473383	1	65533830	rs574579709	5	16648727	48885103
cg14180502	9	6758546	rs560900462	5	38415464	31656918
cg19157243	5	122424706	rs545863044	5	122421104	3602
cg19157243	5	122424706	rs564218668	5	122421104	3602
cg19157243	5	122424706	rs181664419	5	122421104	3602
cg19157243	5	122424706	rs72800822	5	122421104	3602
cg19157243	5	122424706	rs561985295	5	122421104	3602
cg01915895	4	15656832	rs200927708	5	36406618	20749786
cg24638647	17	42092247	rs569538639	5	100045458	57953211
cg24638647	17	42092247	rs540158668	5	100045458	57953211
cg24638647	17	42092247	rs35301047	5	100045458	57953211
cg24638647	17	42092247	rs144183244	5	100045458	57953211
cg13937608	10	6131228	NA	5	174253696	168122468
cg15201847	5	54469494	rs549153753	5	54459614	9880
cg15201847	5	54469494	rs567384944	5	54459614	9880
cg15201847	5	54469494	rs62360416	5	54459614	9880
cg15201847	5	54469494	rs555815522	5	54459614	9880
cg15201847	5	54469494	rs571025232	5	54459614	9880
cg15201847	5	54469494	rs73118146	5	54459614	9880
cg08112940	6	147092242	rs569312808	5	64489980	82602262
cg08112940	6	147092242	rs574854484	5	64489980	82602262
cg06235235	3	133525198	rs537108345	5	18131042	115394156
cg06235235	3	133525198	rs557172981	5	18131042	115394156
cg06235235	3	133525198	rs570935472	5	18131042	115394156
cg06235235	3	133525198	rs189118153	5	18131042	115394156
cg06235235	3	133525198	rs553404453	5	18131042	115394156
cg10248116	7	38272733	rs79832492	5	122492772	84220039
cg10248116	7	38272733	rs558126624	5	122492772	84220039
cg10248116	7	38272733	rs142671150	5	122492772	84220039
cg26950332	2	98351009	rs200510184	5	171912097	73561088
cg26950332	2	98351009	rs145218891	5	171912097	73561088
cg25942691	19	36705733	rs572488689	5	106138124	69432391
cg25942691	19	36705733	rs539962882	5	106138124	69432391
cg03145124	4	76649546	NA	5	118925916	42276370
cg07164059	3	33482138	rs58665640	5	163107857	129625719
cg07164059	3	33482138	rs572662437	5	163107857	129625719
cg07164059	3	33482138	rs545909064	5	163107857	129625719
cg07243784	5	167718536	rs12655262	5	167718512	24
cg03591223	14	23388579	rs562237138	5	164468214	141079635
cg03591223	14	23388579	rs10144905	5	164468214	141079635
cg03591223	14	23388579	rs199610237	5	164468214	141079635
cg12281385	3	49591974	rs539572935	6	168475556	118883582
cg12250705	2	216974060	rs565663786	6	169585662	47388398
cg12250705	2	216974060	rs183944840	6	169585662	47388398
cg12250705	2	216974060	rs545847157	6	169585662	47388398
cg12250705	2	216974060	rs186785842	6	169585662	47388398
cg12250705	2	216974060	rs572973922	6	169585662	47388398
cg24812749	6	127587940	rs877661	6	127633203	45263
cg24812749	6	127587940	rs569397323	6	127633203	45263
cg24812749	6	127587940	rs189838722	6	127633203	45263
cg10547205	6	31854520	rs7743807	6	31761083	93437
cg10547205	6	31854520	rs200645249	6	31761083	93437
cg10547205	6	31854520	rs201661039	6	31761083	93437
cg16388071	6	169726476	rs559272117	6	169726479	3
cg26428731	1	35334352	rs570276975	6	53672749	18338397
cg26428731	1	35334352	rs200442780	6	53672749	18338397
cg26428731	1	35334352	rs150088046	6	53672749	18338397
cg26428731	1	35334352	rs77048244	6	53672749	18338397
cg26428731	1	35334352	rs149415698	6	53672749	18338397
cg27446573	6	127587934	rs877661	6	127661887	73953
cg27446573	6	127587934	rs569397323	6	127661887	73953
cg27446573	6	127587934	rs189838722	6	127661887	73953
cg24671610	6	88118065	rs11964212	6	88110666	7399
cg08179530	6	36648295	rs3176333	6	36648275	20
cg08179530	6	36648295	rs397727968	6	36648275	20
cg13826470	6	33290842	rs192168527	6	33278816	12026
cg13826470	6	33290842	rs3106194	6	33278816	12026
cg13826470	6	33290842	rs554622654	6	33278816	12026
cg16243359	6	7142578	rs112617096	6	7142282	296
cg16243359	6	7142578	rs564029115	6	7142282	296
cg16243359	6	7142578	rs528108362	6	7142282	296
cg20631270	6	24437470	rs3181759	6	24437458	12
cg20631270	6	24437470	rs565249214	6	24437458	12
cg20631270	6	24437470	rs1772256	6	24437458	12
cg20631270	6	24437470	rs139070208	6	24437458	12
cg20631270	6	24437470	rs1042303	6	24437458	12
cg20631270	6	24437470	rs200652251	6	24437458	12
cg09883659	6	164520746	rs112203641	6	164520773	27
cg09883659	6	164520746	rs149597703	6	164520773	27
cg09883659	6	164520746	rs578193214	6	164520773	27
cg09883659	6	164520746	rs537764726	6	164520773	27
cg09883659	6	164520746	rs6923909	6	164520773	27
cg09883659	6	164520746	rs574121664	6	164520773	27
cg09883659	6	164520746	rs542648975	6	164520773	27
cg09883659	6	164520746	rs559649420	6	164520773	27
cg09883659	6	164520746	rs573266125	6	164520773	27
cg19366958	6	13574150	rs538928213	6	13586230	12080
cg15676125	6	33679581	rs571655296	6	33688501	8920
cg15676125	6	33679581	rs2274458	6	33688501	8920
cg15676125	6	33679581	rs553386751	6	33688501	8920
cg15676125	6	33679581	rs565734302	6	33688501	8920
cg15676125	6	33679581	rs79924594	6	33688501	8920
cg15676125	6	33679581	rs554701758	6	33688501	8920
cg15676125	6	33679581	rs199957101	6	33688501	8920
cg15676125	6	33679581	rs543680644	6	33688501	8920
cg21996586	6	31515136	rs557682188	6	31559353	44217
cg15331039	6	80341283	rs537396536	6	80341279	4
cg15331039	6	80341283	rs151332702	6	80341279	4
cg15479387	6	29712425	NA	6	29679602	32823
cg01972961	12	108956289	rs555687854	6	169222738	60266449
cg09081892	6	22569653	rs2073030	6	22561507	8146
cg09081892	6	22569653	rs75930223	6	22561507	8146
cg16419087	6	111135527	rs3749866	6	110915784	219743
cg16419087	6	111135527	rs138565115	6	110915784	219743
cg11183000	6	122720825	rs45504694	6	122896428	175603
cg11183000	6	122720825	rs6926219	6	122896428	175603
cg11183000	6	122720825	rs538775715	6	122896428	175603
cg11183000	6	122720825	rs373850467	6	122896428	175603
cg11183000	6	122720825	rs542744476	6	122896428	175603
cg08222271	6	109704425	rs17070554	6	110028494	324069
cg08222271	6	109704425	rs377648602	6	110028494	324069
cg21535247	6	8435926	rs528768318	6	8665935	230009
cg21535247	6	8435926	rs3757100	6	8665935	230009
cg21535247	6	8435926	rs4959488	6	8665935	230009
cg21535247	6	8435926	rs528931827	6	8665935	230009
cg08392123	6	34512083	rs111271155	6	34190104	321979
cg08392123	6	34512083	rs56262607	6	34190104	321979
cg08392123	6	34512083	rs150753759	6	34190104	321979
cg08392123	6	34512083	rs139080368	6	34190104	321979
cg25809410	6	30882293	rs1264305	6	30842095	40198
cg18357526	6	26021779	rs569998613	6	26006236	15543
cg18357526	6	26021779	rs538174772	6	26006236	15543
cg18357526	6	26021779	rs9467664	6	26006236	15543
cg21020852	6	167411793	NA	6	167390242	21551
cg21424703	6	168768014	rs73038307	6	168752499	15515
cg21424703	6	168768014	rs528156288	6	168752499	15515
cg21424703	6	168768014	rs546428940	6	168752499	15515
cg21424703	6	168768014	rs78562098	6	168752499	15515
cg16398944	6	57182319	rs531307295	6	57182297	22
cg16398944	6	57182319	rs549639039	6	57182297	22
cg16398944	6	57182319	rs564975538	6	57182297	22
cg16398944	6	57182319	rs532246754	6	57182297	22
cg16398944	6	57182319	rs1019210	6	57182297	22
cg16398944	6	57182319	rs565832117	6	57182297	22
cg16398944	6	57182319	rs536557435	6	57182297	22
cg22818549	6	57182321	rs531307295	6	57182297	24
cg22818549	6	57182321	rs549639039	6	57182297	24
cg22818549	6	57182321	rs564975538	6	57182297	24
cg22818549	6	57182321	rs532246754	6	57182297	24
cg22818549	6	57182321	rs1019210	6	57182297	24
cg22818549	6	57182321	rs565832117	6	57182297	24
cg22818549	6	57182321	rs536557435	6	57182297	24
cg02478409	6	33589019	rs35329444	6	33601671	12652
cg05201040	7	138917062	rs566790134	6	99438635	39478427
cg05201040	7	138917062	rs529164747	6	99438635	39478427
cg05201040	7	138917062	rs76590427	6	99438635	39478427
cg27238071	6	71998145	rs6935796	6	71983116	15029
cg27238071	6	71998145	rs570867124	6	71983116	15029
cg03166550	6	32812661	rs143782064	6	33791515	978854
cg23266204	14	75469698	rs534085536	6	21346595	54123103
cg23266204	14	75469698	rs199626686	6	21346595	54123103
cg23266204	14	75469698	rs199671360	6	21346595	54123103
cg13216303	1	153643044	rs536098806	6	67935955	85707089
cg13216303	1	153643044	rs554493501	6	67935955	85707089
cg16482183	6	26056742	rs146625605	6	26054177	2565
cg16482183	6	26056742	rs12204800	6	26054177	2565
cg16482183	6	26056742	rs528501637	6	26054177	2565
cg16482183	6	26056742	rs545492976	6	26054177	2565
cg08553820	19	47217345	rs191184418	6	152522812	105305467
cg01199618	6	33283293	rs576744156	6	33283766	473
cg01199618	6	33283293	rs201375257	6	33283766	473
cg08122663	6	17706677	rs533376379	6	68983316	51276639
cg08122663	6	17706677	rs552010010	6	68983316	51276639
cg22881677	12	63195695	rs201432518	6	5458222	57737473
cg22881677	12	63195695	rs575495458	6	5458222	57737473
cg22228677	17	17495359	rs112037260	6	130025258	112529899
cg11923054	4	4250051	rs558936404	6	148191897	143941846
cg02504541	3	9437946	rs528263343	6	163723290	154285344
cg20289346	17	37310500	rs563370425	6	71949169	34638669
cg20289346	17	37310500	rs16517	6	71949169	34638669
cg20289346	17	37310500	rs3025199	6	71949169	34638669
cg18068923	3	14386950	rs541200937	6	106068826	91681876
cg18068923	3	14386950	rs17039407	6	106068826	91681876
cg18068923	3	14386950	rs183107815	6	106068826	91681876
cg06096695	11	68816637	NA	6	104535354	35718717
cg17444495	2	191045629	rs373920111	6	156544541	34501088
cg17444495	2	191045629	rs377704660	6	156544541	34501088
cg25261908	19	49660986	rs574301365	6	32451758	17209228
cg25261908	19	49660986	rs112085495	6	32451758	17209228
cg09819186	19	19304155	rs3761079	6	49860121	30555966
cg09819186	19	19304155	rs545920884	6	49860121	30555966
cg09819186	19	19304155	rs559068543	6	49860121	30555966
cg09819186	19	19304155	rs528068137	6	49860121	30555966
cg09632416	3	43663379	rs71323199	6	25736678	17926701
cg09632416	3	43663379	rs541486571	6	25736678	17926701
cg08118646	4	99850258	rs368668353	6	40405327	59444931
cg06003026	16	25026930	rs377064070	6	166211309	141184379
cg20214692	10	1095144	rs543941314	6	152644165	151549021
cg21136554	1	204485474	NA	6	102282922	102202552
cg06100899	20	44035415	rs575780087	6	148272326	104236911
cg06100899	20	44035415	rs2743263	6	148272326	104236911
cg06406822	5	175955056	rs567348348	6	19862244	156092812
cg06406822	5	175955056	rs368457827	6	19862244	156092812
cg02124502	16	68573025	rs543561126	6	160081656	91508631
cg02124502	16	68573025	rs1170445	6	160081656	91508631
cg07046309	10	98480898	NA	6	31601344	66879554
cg17104542	1	67396482	rs75699474	6	166984801	99588319
cg17104542	1	67396482	rs547262431	6	166984801	99588319
cg18116486	14	58667316	rs530755431	6	31424528	27242788
cg00164041	4	89378199	rs189318390	6	39936267	49441932
cg06990630	1	115323359	NA	6	152266377	36943018
cg26675934	16	2009675	rs2302175	6	97114118	95104443
cg26675934	16	2009675	rs202058422	6	97114118	95104443
cg04179668	16	27561245	rs9926802	6	102460108	74898863
cg08593229	19	8373488	rs530352206	6	99309264	90935776
cg08593229	19	8373488	rs2232768	6	99309264	90935776
cg08593229	19	8373488	rs532491752	6	99309264	90935776
cg04239680	5	158533696	rs147687038	6	44838693	113695003
cg04239680	5	158533696	rs190261499	6	44838693	113695003
cg04239680	5	158533696	rs11748747	6	44838693	113695003
cg04239680	5	158533696	rs142361287	6	44838693	113695003
cg19375314	8	81398444	NA	6	117353725	35955281
cg07493596	16	85722677	rs57115773	6	47391873	38330804
cg07493596	16	85722677	rs371745377	6	47391873	38330804
cg07493596	16	85722677	rs560797032	6	47391873	38330804
cg16085276	22	42486956	rs543953860	6	53051394	10564438
cg16085276	22	42486956	rs562611741	6	53051394	10564438
cg05541867	2	242149056	rs146892188	6	155320335	86828721
cg05541867	2	242149056	rs182045324	6	155320335	86828721
cg05541867	2	242149056	rs57677160	6	155320335	86828721
cg05541867	2	242149056	rs151315472	6	155320335	86828721
cg05541867	2	242149056	rs201707610	6	155320335	86828721
cg05541867	2	242149056	rs547711185	6	155320335	86828721
cg05541867	2	242149056	rs150028156	6	155320335	86828721
cg05541867	2	242149056	rs530027067	6	155320335	86828721
cg05541867	2	242149056	rs187802846	6	155320335	86828721
cg01284306	21	19190629	rs141507992	6	163798062	144607433
cg03390183	3	36779043	rs373705108	6	12985020	23794023
cg03983811	10	99400441	rs140022875	6	86040334	13360107
cg16532711	3	45635451	rs13074123	6	134667400	89031949
cg07211612	14	23340780	rs566174158	6	99309264	75968484
cg00092383	7	157075207	rs58112824	7	157069288	5919
cg00092383	7	157075207	rs576248065	7	157069288	5919
cg00092383	7	157075207	rs543572885	7	157069288	5919
cg00092383	7	157075207	rs1182430	7	157069288	5919
cg06219351	7	158114137	rs729099	7	158114152	15
cg06219351	7	158114137	rs145050601	7	158114152	15
cg06219351	7	158114137	rs73176156	7	158114152	15
cg08439901	7	150929505	rs2792434	7	150928545	960
cg04756034	19	38397868	NA	7	2426221	35971647
cg12742758	7	89975934	rs565200385	7	89842630	133304
cg12742758	7	89975934	rs371363161	7	89842630	133304
cg12742758	7	89975934	rs42646	7	89842630	133304
cg19963747	17	79633496	rs369002256	7	56609818	23023678
cg19963747	17	79633496	rs567196580	7	56609818	23023678
cg23479697	7	73256820	rs565926698	7	73236266	20554
cg23479697	7	73256820	rs536447052	7	73236266	20554
cg07520158	7	32535189	rs567614734	7	32581328	46139
cg07520158	7	32535189	rs56981934	7	32581328	46139
cg07520158	7	32535189	rs553156296	7	32581328	46139
cg05786569	7	27702416	rs11550134	7	27685608	16808
cg05786569	7	27702416	rs528891264	7	27685608	16808
cg05786569	7	27702416	rs547054649	7	27685608	16808
cg15488822	13	37393523	rs557945694	7	2092885	35300638
cg15488822	13	37393523	rs11539182	7	2092885	35300638
cg15488822	13	37393523	rs540467033	7	2092885	35300638
cg05602783	7	23145260	rs529965747	7	23145295	35
cg05602783	7	23145260	rs9648300	7	23145295	35
cg05602783	7	23145260	rs10256996	7	23145295	35
cg05602783	7	23145260	rs532277486	7	23145295	35
cg02837488	7	73868870	NA	7	73869029	159
ch.7.285380F	7	6661292	NA	7	6625136	36156
cg03333893	7	211878	rs76057143	7	201060	10818
cg03333893	7	211878	rs548537795	7	201060	10818
cg03333893	7	211878	rs28568495	7	201060	10818
cg03333893	7	211878	rs28689829	7	201060	10818
cg11764359	7	65958608	rs2277911	7	65542894	415714
cg11764359	7	65958608	rs561952990	7	65542894	415714
cg11764359	7	65958608	rs527473701	7	65542894	415714
cg11764359	7	65958608	rs117710963	7	65542894	415714
cg23289794	7	2394357	rs180697970	7	2418645	24288
cg23289794	7	2394357	rs2301943	7	2418645	24288
cg23289794	7	2394357	rs577657101	7	2418645	24288
cg23289794	7	2394357	rs540218733	7	2418645	24288
cg23289794	7	2394357	rs77477547	7	2418645	24288
cg23289794	7	2394357	rs139185098	7	2418645	24288
cg21389355	9	133454845	NA	7	1514107	131940738
cg24838949	7	155897436	rs570538427	7	155877217	20219
cg24838949	7	155897436	rs560077574	7	155877217	20219
cg24838949	7	155897436	rs527630055	7	155877217	20219
cg24838949	7	155897436	rs542943609	7	155877217	20219
cg24838949	7	155897436	rs561123880	7	155877217	20219
cg05318486	7	5553423	rs852447	7	5532657	20766
cg05318486	7	5553423	rs562288183	7	5532657	20766
cg05318486	7	5553423	rs529760026	7	5532657	20766
cg01751188	22	23412225	rs45608532	7	109362364	85950139
cg01751188	22	23412225	rs532313243	7	109362364	85950139
cg01751188	22	23412225	rs367869568	7	109362364	85950139
cg01751188	22	23412225	rs184054959	7	109362364	85950139
cg01751188	22	23412225	rs531634551	7	109362364	85950139
cg25726269	1	246943745	rs141323075	7	71895630	175048115
cg25726269	1	246943745	rs541611011	7	71895630	175048115
cg25800707	11	118401956	rs533547974	7	9103985	109297971
cg25800707	11	118401956	rs558549119	7	9103985	109297971
cg09648233	7	102105753	rs576315564	7	102101964	3789
cg09648233	7	102105753	rs543596956	7	102101964	3789
cg09648233	7	102105753	rs565070541	7	102101964	3789
cg27449745	7	23145252	rs529965747	7	23115966	29286
cg27449745	7	23145252	rs9648300	7	23115966	29286
cg27449745	7	23145252	rs10256996	7	23115966	29286
cg18547371	19	18539843	NA	7	118165992	99626149
cg17705066	19	3587038	rs537708164	7	82844066	79257028
cg17705066	19	3587038	rs557737423	7	82844066	79257028
cg04804736	8	116680394	rs563811106	7	126978382	10297988
cg04804736	8	116680394	rs116584925	7	126978382	10297988
cg03214053	7	1132134	rs74331861	7	1132153	19
cg03214053	7	1132134	rs564861434	7	1132153	19
cg03214053	7	1132134	rs3808352	7	1132153	19
cg03214053	7	1132134	rs146041906	7	1132153	19
cg03214053	7	1132134	rs148410177	7	1132153	19
cg20032693	7	5267248	rs28477618	7	5133219	134029
cg20032693	7	5267248	rs62441071	7	5133219	134029
cg06538771	22	50636937	rs567136742	7	23816780	26820157
cg06538771	22	50636937	rs541436238	7	23816780	26820157
cg06538771	22	50636937	rs78423345	7	23816780	26820157
cg06538771	22	50636937	rs577839774	7	23816780	26820157
cg06538771	22	50636937	rs545021649	7	23816780	26820157
cg23837756	10	33247487	rs536287337	7	16585024	16662463
cg23837756	10	33247487	rs111412342	7	16585024	16662463
cg23837756	10	33247487	rs114223978	7	16585024	16662463
cg00567696	6	46097521	rs574440513	7	18894897	27202624
cg00567696	6	46097521	rs3834280	7	18894897	27202624
cg00567696	6	46097521	rs557381385	7	18894897	27202624
cg24377590	6	147525648	rs11963039	7	19654201	127871447
cg24377590	6	147525648	rs3811106	7	19654201	127871447
cg11553795	12	50185781	rs114865992	7	42143340	8042441
cg11553795	12	50185781	rs529604901	7	42143340	8042441
cg11553795	12	50185781	rs372382126	7	42143340	8042441
cg22202154	17	79895100	rs570297127	7	51825049	28070051
cg22202154	17	79895100	rs537578052	7	51825049	28070051
cg19196182	12	99038046	rs551369009	7	41828155	57209891
cg25002044	14	68141349	rs531560241	7	25190106	42951243
cg25002044	14	68141349	rs543212172	7	25190106	42951243
cg10059756	1	150534021	rs587770607	7	4399909	146134112
cg10059756	1	150534021	rs587646930	7	4399909	146134112
cg10204951	7	910479	rs535687411	7	871097	39382
cg10204951	7	910479	rs555962329	7	871097	39382
cg00002406	16	30366435	rs577386509	7	51519287	21152852
cg17390129	6	90529507	rs115117284	7	117543063	27013556
cg17390129	6	90529507	rs551213912	7	117543063	27013556
cg04332613	20	43595021	NA	7	22744443	20850578
cg07536914	7	107483801	rs6466200	7	107483757	44
cg07536914	7	107483801	rs369589667	7	107483757	44
cg17624052	7	102985197	rs527658076	7	102902478	82719
cg17624052	7	102985197	rs2074624	7	102902478	82719
cg17624052	7	102985197	rs567611937	7	102902478	82719
cg03741332	19	4403337	rs527901260	7	96978738	92575401
cg03741332	19	4403337	rs185870132	7	96978738	92575401
cg03741332	19	4403337	rs570939841	7	96978738	92575401
cg11183136	7	150595671	rs576149300	7	150592362	3309
cg11183136	7	150595671	rs17173651	7	150592362	3309
cg11183136	7	150595671	rs561972967	7	150592362	3309
cg04666830	1	156786617	rs193016330	7	35694205	121092412
cg04666830	1	156786617	rs561132719	7	35694205	121092412
cg04666830	1	156786617	rs530054489	7	35694205	121092412
cg14311538	9	139348775	rs79974534	7	112158537	27190238
cg14311538	9	139348775	rs533127181	7	112158537	27190238
cg14311538	9	139348775	rs201805134	7	112158537	27190238
cg14311538	9	139348775	rs569838203	7	112158537	27190238
cg20481153	1	19811999	rs574790740	7	144841229	125029230
cg23657870	6	30539005	NA	7	62073932	31534927
cg10266188	1	32645867	rs191462451	7	73585243	40939376
cg08574973	7	30174169	NA	7	30128659	45510
cg11387450	8	57125041	rs7006898	7	108237706	51112665
cg11387450	8	57125041	rs6992431	7	108237706	51112665
cg01940855	12	104852355	rs544483578	7	43750611	61101744
cg01940855	12	104852355	rs143598038	7	43750611	61101744
cg05317498	16	1425256	NA	7	146942255	145516999
cg17378114	10	80828708	NA	7	154965882	74137174
cg14768335	2	171571855	rs553275951	7	7402405	164169450
cg14768335	2	171571855	rs571460680	7	7402405	164169450
cg11929629	22	43506420	rs185975078	7	125710080	82203660
cg11929629	22	43506420	rs192010809	7	125710080	82203660
cg06424594	17	37824825	rs573387485	7	9710171	28114654
cg06424594	17	37824825	rs62639962	7	9710171	28114654
cg05253738	12	122985197	NA	7	51222338	71762859
cg19089394	11	66610747	rs542376480	7	83831284	17220537
cg19089394	11	66610747	rs562572176	7	83831284	17220537
cg19089394	11	66610747	rs531345783	7	83831284	17220537
cg19089394	11	66610747	rs544976376	7	83831284	17220537
cg19089394	11	66610747	rs564819251	7	83831284	17220537
cg09514055	1	43919573	rs187122906	7	152744005	108824432
cg01221484	19	58920079	rs549088402	7	52945083	5974996
cg01221484	19	58920079	rs11878203	7	52945083	5974996
cg09936845	1	156849818	rs377730927	7	35498127	121351691
cg09936845	1	156849818	rs56008523	7	35498127	121351691
cg09936845	1	156849818	rs200022271	7	35498127	121351691
cg18955426	17	58677584	rs146318279	7	129627299	70949715
cg18955426	17	58677584	rs578089765	7	129627299	70949715
cg18955426	17	58677584	rs537948995	7	129627299	70949715
cg18955426	17	58677584	rs116268471	7	129627299	70949715
cg18955426	17	58677584	rs574652069	7	129627299	70949715
cg18955426	17	58677584	rs566808991	7	129627299	70949715
cg00787919	4	154266194	rs539291288	7	49632161	104634033
cg00787919	4	154266194	rs187613912	7	49632161	104634033
cg11380881	2	2829731	rs538171199	7	82387493	79557762
cg11380881	2	2829731	rs556251831	7	82387493	79557762
cg11380881	2	2829731	rs541734811	7	82387493	79557762
cg19902519	1	150848448	NA	7	49617271	101231177
cg04583149	19	1207124	NA	7	15100749	13893625
cg13127800	12	114404250	rs547872827	7	16284623	98119627
cg13127800	12	114404250	rs2290799	7	16284623	98119627
cg13127800	12	114404250	rs536647505	7	16284623	98119627
cg07602173	20	30310430	rs6087772	7	4327070	25983360
cg07602173	20	30310430	rs188933150	7	4327070	25983360
cg07602173	20	30310430	rs538983260	7	4327070	25983360
cg25026287	6	33175644	NA	7	114763318	81587674
cg24631970	8	11059029	rs547315882	7	22749306	11690277
cg07276550	8	140941231	rs61392495	8	140948879	7648
cg07276550	8	140941231	rs1016230	8	140948879	7648
cg07276550	8	140941231	rs560669507	8	140948879	7648
cg07276550	8	140941231	rs200814894	8	140948879	7648
cg07276550	8	140941231	rs141902738	8	140948879	7648
cg07276550	8	140941231	rs543214206	8	140948879	7648
cg23287005	8	141588165	rs143298943	8	141590276	2111
cg23287005	8	141588165	rs549855940	8	141590276	2111
cg23287005	8	141588165	rs13274321	8	141590276	2111
cg26752888	8	11627280	rs8191516	8	11629809	2529
cg26752888	8	11627280	rs8191517	8	11629809	2529
cg26752888	8	11627280	rs561428723	8	11629809	2529
cg26752888	8	11627280	rs142336379	8	11629809	2529
cg26752888	8	11627280	rs8191518	8	11629809	2529
cg17202879	8	19095161	NA	8	19093031	2130
cg01556929	8	145654081	rs560881566	8	145658155	4074
cg01556929	8	145654081	rs7840439	8	145658155	4074
cg01556929	8	145654081	rs549360342	8	145658155	4074
cg01556929	8	145654081	rs567511290	8	145658155	4074
cg22918572	8	145654090	rs7840439	8	145658155	4065
cg22918572	8	145654090	rs549360342	8	145658155	4065
cg22918572	8	145654090	rs567511290	8	145658155	4065
cg23513447	8	117778558	NA	8	117650006	128552
cg25709805	8	144373567	rs4545118	8	144379252	5685
cg25709805	8	144373567	rs559844723	8	144379252	5685
cg25709805	8	144373567	rs530031520	8	144379252	5685
cg00792687	8	33370099	NA	8	33341615	28484
cg07151445	8	19614946	rs115120459	8	19614962	16
cg07151445	8	19614946	rs117324351	8	19614962	16
cg07151445	8	19614946	rs141367014	8	19614962	16
cg18562023	8	145654087	rs7840439	8	145651262	2825
cg18562023	8	145654087	rs549360342	8	145651262	2825
cg18562023	8	145654087	rs567511290	8	145651262	2825
cg15992532	8	142229932	rs534295566	8	142232878	2946
cg15992532	8	142229932	rs2304279	8	142232878	2946
cg15992532	8	142229932	rs568231863	8	142232878	2946
cg15992532	8	142229932	rs139306241	8	142232878	2946
cg15992532	8	142229932	rs61995884	8	142232878	2946
cg15992532	8	142229932	rs144863838	8	142232878	2946
cg15992532	8	142229932	rs368176500	8	142232878	2946
cg15992532	8	142229932	rs55714105	8	142232878	2946
cg15992532	8	142229932	rs368011804	8	142232878	2946
cg03511735	8	142405227	rs140365358	8	142405887	660
cg09969748	8	74888269	rs141235801	8	74886732	1537
cg04875118	8	144373569	rs4545118	8	144319450	54119
cg04875118	8	144373569	rs559844723	8	144319450	54119
cg04875118	8	144373569	rs530031520	8	144319450	54119
cg25230043	8	644878	rs75568956	8	615117	29761
cg25230043	8	644878	rs573644307	8	615117	29761
cg19307543	8	2091425	rs534765916	8	2117980	26555
cg19307543	8	2091425	rs554361386	8	2117980	26555
cg19307543	8	2091425	rs568099142	8	2117980	26555
cg19307543	8	2091425	rs186361016	8	2117980	26555
cg23301539	8	142222248	rs3824235	8	142235049	12801
cg23301539	8	142222248	rs543682102	8	142235049	12801
cg23301539	8	142222248	rs565543304	8	142235049	12801
cg26897713	8	40851636	rs73676088	8	40895975	44339
cg26897713	8	40851636	rs145734529	8	40895975	44339
cg26897713	8	40851636	rs73676089	8	40895975	44339
cg11311554	9	3526129	rs562363656	8	53009317	49483188
cg11311554	9	3526129	rs531430707	8	53009317	49483188
cg03137447	12	48299289	NA	8	138069704	89770415
cg17949170	7	150945931	rs545447522	8	91200774	59745157
cg04499545	17	16487770	rs565734788	8	9229592	7258178
cg04499545	17	16487770	rs534768304	8	9229592	7258178
cg04499545	17	16487770	rs60644317	8	9229592	7258178
cg04499545	17	16487770	rs574556512	8	9229592	7258178
cg12270520	8	146023939	rs2958521	8	146019613	4326
cg12270520	8	146023939	rs115721282	8	146019613	4326
cg11066066	6	31803243	rs530252931	8	80539623	48736380
cg11066066	6	31803243	rs12206601	8	80539623	48736380
cg02262885	8	95731616	rs551211538	8	95667297	64319
cg02262885	8	95731616	rs527253581	8	95667297	64319
cg14952089	5	126366488	rs530380290	8	3111653	123254835
cg14952089	5	126366488	rs546984012	8	3111653	123254835
cg27397958	8	8860635	rs113722232	8	8915489	54854
cg27397958	8	8860635	rs2288672	8	8915489	54854
cg27397958	8	8860635	rs537767300	8	8915489	54854
cg09890200	2	179316161	rs571755272	8	49550473	129765688
cg09890200	2	179316161	rs531069156	8	49550473	129765688
cg06057576	1	27719045	rs568666130	8	75462525	47743480
cg06057576	1	27719045	rs534469246	8	75462525	47743480
cg06057576	1	27719045	rs547830129	8	75462525	47743480
cg06057576	1	27719045	rs570885406	8	75462525	47743480
cg06057576	1	27719045	rs539836825	8	75462525	47743480
cg00770636	13	77566064	rs150590292	8	599773	76966291
cg13975009	9	95859121	NA	8	39790600	56068521
cg06049295	4	3534276	rs570742758	8	21101033	17566757
cg06049295	4	3534276	rs17848317	8	21101033	17566757
cg04976479	4	2964664	rs544208893	8	141205317	138240653
cg16280683	5	61708653	rs16890744	8	74232313	12523660
cg09195549	2	183903391	rs568716703	8	139981134	43922257
cg09195549	2	183903391	rs537610861	8	139981134	43922257
cg09195549	2	183903391	rs554742583	8	139981134	43922257
cg27246467	1	6550665	rs536544257	8	142574962	136024297
cg21875845	11	3078852	rs188458256	8	72740138	69661286
cg21875845	11	3078852	rs384490	8	72740138	69661286
cg21875845	11	3078852	rs567493173	8	72740138	69661286
cg21875845	11	3078852	rs140244764	8	72740138	69661286
cg20601481	11	67055786	rs540835703	8	31438556	35617230
cg08994658	6	131949479	rs576976455	8	636415	131313064
cg15148757	4	87857305	rs147973350	8	126473441	38616136
cg27447677	2	122407204	NA	8	105705492	16701712
cg06385324	16	2014621	rs370748036	8	14905912	12891291
cg06385324	16	2014621	rs188318358	8	14905912	12891291
cg06385324	16	2014621	rs114193166	8	14905912	12891291
cg06385324	16	2014621	rs201847002	8	14905912	12891291
cg05335832	14	45605474	rs538464580	8	27193453	18412021
cg05335832	14	45605474	rs142904668	8	27193453	18412021
cg05425023	8	144893293	rs201147919	8	39499909	105393384
cg05425023	8	144893293	rs545605547	8	39499909	105393384
cg03578886	8	94928855	rs371214578	8	94926531	2324
cg03578886	8	94928855	rs573733424	8	94926531	2324
cg03578886	8	94928855	rs146248769	8	94926531	2324
cg03578886	8	94928855	rs556007869	8	94926531	2324
cg05969697	9	95527975	rs566820910	8	4585334	90942641
cg05969697	9	95527975	rs181785203	8	4585334	90942641
cg05969697	9	95527975	rs149235054	8	4585334	90942641
cg25095380	4	121843207	rs574378506	8	61113686	60729521
cg25095380	4	121843207	rs190165270	8	61113686	60729521
cg19657603	15	26095616	NA	8	109009951	82914335
cg11033688	7	1902804	rs185934135	8	144458874	142556070
cg11033688	7	1902804	rs149235575	8	144458874	142556070
cg11033688	7	1902804	rs561323701	8	144458874	142556070
cg11033688	7	1902804	rs530465905	8	144458874	142556070
cg11033688	7	1902804	rs550216797	8	144458874	142556070
cg11033688	7	1902804	rs563961149	8	144458874	142556070
cg11033688	7	1902804	rs147357633	8	144458874	142556070
cg20396707	5	143550288	rs563617663	8	32267235	111283053
cg20396707	5	143550288	rs532459623	8	32267235	111283053
cg04376644	3	45730747	rs529637873	8	3101916	42628831
cg04376644	3	45730747	rs551328460	8	3101916	42628831
cg04685813	8	124222131	rs573339876	8	41631633	82590498
cg04685813	8	124222131	rs113015166	8	41631633	82590498
cg10530939	1	154244865	rs565316913	8	137806774	16438091
cg10530939	1	154244865	rs528023100	8	137806774	16438091
cg10530939	1	154244865	rs534445397	8	137806774	16438091
cg25428929	2	242606353	rs540179251	8	17376127	225230226
cg25428929	2	242606353	rs561638837	8	17376127	225230226
cg25428929	2	242606353	rs183235226	8	17376127	225230226
cg25428929	2	242606353	rs550817093	8	17376127	225230226
cg25428929	2	242606353	rs569053147	8	17376127	225230226
cg25428929	2	242606353	rs533301541	8	17376127	225230226
cg25428929	2	242606353	rs551695332	8	17376127	225230226
ch.6.87517530F	6	87460811	NA	8	112607963	25147152
cg08227385	6	41909652	rs569245787	8	4938821	36970831
cg16283790	9	115913159	rs79383971	9	115913145	14
cg16283790	9	115913159	rs546848424	9	115913145	14
cg16283790	9	115913159	rs4602967	9	115913145	14
cg16283790	9	115913159	rs188536834	9	115913145	14
cg12217804	9	71819992	rs577113861	9	71820008	16
cg12217804	9	71819992	rs2498440	9	71820008	16
cg12217804	9	71819992	rs184026686	9	71820008	16
cg12217804	9	71819992	rs375746056	9	71820008	16
cg05917732	6	152623304	rs367713376	9	29440091	123183213
cg02963149	9	131580598	rs2977998	9	131578360	2238
cg04684486	9	115913157	rs79383971	9	115913145	12
cg04684486	9	115913157	rs546848424	9	115913145	12
cg04684486	9	115913157	rs4602967	9	115913145	12
cg04684486	9	115913157	rs188536834	9	115913145	12
cg19942593	9	139001423	rs559589516	9	139019367	17944
cg19942593	9	139001423	rs185081783	9	139019367	17944
cg19942593	9	139001423	rs551348409	9	139019367	17944
cg19942593	9	139001423	rs12338880	9	139019367	17944
cg19942593	9	139001423	rs530815548	9	139019367	17944
cg19942593	9	139001423	rs148027275	9	139019367	17944
cg26389101	9	97365764	rs1769257	9	97360148	5616
cg26389101	9	97365764	rs202104293	9	97360148	5616
cg25260653	9	99212216	rs10820632	9	99257596	45380
cg05529145	9	33025098	rs187083578	9	33105006	79908
cg05529145	9	33025098	rs3818644	9	33105006	79908
cg05529145	9	33025098	rs537682587	9	33105006	79908
cg05529145	9	33025098	rs192509524	9	33105006	79908
cg05529145	9	33025098	rs567978998	9	33105006	79908
cg05529145	9	33025098	rs536237863	9	33105006	79908
cg05529145	9	33025098	rs553349723	9	33105006	79908
cg23857910	2	230989954	NA	9	96395221	134594733
cg05151778	9	27573548	rs78074330	9	27490977	82571
cg07118565	9	134638149	rs56097200	9	134638172	23
cg07118565	9	134638149	rs11794361	9	134638172	23
cg07118565	9	134638149	rs12336940	9	134638172	23
cg07118565	9	134638149	rs186050018	9	134638172	23
cg07118565	9	134638149	rs559958866	9	134638172	23
cg24935132	9	18442735	rs9407912	9	18440094	2641
cg24935132	9	18442735	rs10125046	9	18440094	2641
cg15268549	9	4984568	rs73389454	9	4984549	19
cg15268549	9	4984568	rs1887428	9	4984549	19
cg15268549	9	4984568	rs553014220	9	4984549	19
cg15268549	9	4984568	rs186279630	9	4984549	19
cg15268549	9	4984568	rs1887429	9	4984549	19
cg15268549	9	4984568	rs28709814	9	4984549	19
cg16964354	19	18111886	rs73512431	9	91222958	73111072
cg13441753	9	139127333	rs543831793	9	139123717	3616
cg13441753	9	139127333	rs139695109	9	139123717	3616
cg07840538	7	99097998	rs117567365	9	83285861	15812137
cg14276592	10	95653711	rs75372079	9	10010764	85642947
cg14276592	10	95653711	rs574788579	9	10010764	85642947
cg05578937	11	18610430	NA	9	115618610	97008180
cg02989671	12	22488467	NA	9	111596085	89107618
cg08009993	19	19843882	rs556681245	9	418272	19425610
cg08009993	19	19843882	rs570062454	9	418272	19425610
cg08009993	19	19843882	rs139205030	9	418272	19425610
cg09317102	19	4909554	rs553343416	9	28575100	23665546
cg00391332	9	131644363	rs556808451	9	116431080	15213283
cg00391332	9	131644363	rs370176316	9	116431080	15213283
cg16505455	8	96146902	rs558965628	9	27945979	68200923
cg16505455	8	96146902	rs141886284	9	27945979	68200923
cg11846315	9	35647073	rs3138086	9	35648008	935
cg00495515	3	169490965	rs149964314	9	85756411	83734554
cg00495515	3	169490965	rs147633219	9	85756411	83734554
cg00495515	3	169490965	rs541879512	9	85756411	83734554
cg04801085	14	103150012	rs55900529	9	110870670	7720658
cg04801085	14	103150012	rs566627469	9	110870670	7720658
cg04257695	17	30186438	rs567302628	9	18823505	11362933
cg11558566	19	7413805	rs546764054	9	110603585	103189780
cg11591729	4	56411904	rs577598379	9	112518894	56106990
cg11591729	4	56411904	rs535807810	9	112518894	56106990
cg11591729	4	56411904	rs368036091	9	112518894	56106990
cg08422416	16	20911056	rs75145827	9	26178135	5267079
cg13212232	17	17184151	NA	9	89138456	71954305
cg22321093	18	71815521	rs113765037	9	76355713	4540192
cg22321093	18	71815521	rs570128380	9	76355713	4540192
cg22321093	18	71815521	rs3813108	9	76355713	4540192
cg22321093	18	71815521	rs557894860	9	76355713	4540192
cg22321093	18	71815521	rs146124277	9	76355713	4540192
cg25418568	10	27529584	rs145435469	9	120992769	93463185
cg10306079	6	108880961	rs550943784	9	71344802	37536159
cg10306079	6	108880961	rs567571696	9	71344802	37536159
cg10306079	6	108880961	rs529977983	9	71344802	37536159
cg06761167	16	85247756	rs569872915	9	112605902	27358146
cg06761167	16	85247756	rs538816734	9	112605902	27358146
cg14870673	2	97481843	rs539244262	9	26657210	70824633
cg26565884	16	89187106	rs538801626	9	18548841	70638265
cg00006884	7	23637030	rs551981844	9	134687735	111050705
cg00006884	7	23637030	rs565298504	9	134687735	111050705
cg00006884	7	23637030	rs143275586	9	134687735	111050705
cg07413356	5	134074184	rs543523744	9	113001071	21073113
cg07413356	5	134074184	rs558501288	9	113001071	21073113
cg22096870	4	186125427	rs181238137	9	113547322	72578105
cg12593746	1	98789535	rs192379678	9	27465435	71324100
cg19187521	12	26279544	NA	9	89023508	62743964
cg05148900	5	139554558	rs530231300	9	2435821	137118737
cg05148900	5	139554558	rs141283857	9	2435821	137118737
cg05148900	5	139554558	rs570037292	9	2435821	137118737
cg05148900	5	139554558	rs531062369	9	2435821	137118737
cg05148900	5	139554558	rs191570831	9	2435821	137118737
cg11475332	2	20425343	rs540889535	9	113679617	93254274
cg07125009	16	30621667	NA	9	2036062	28585605
cg00542688	16	75498804	rs556882433	9	107922808	32424004
cg00542688	16	75498804	rs8055106	9	107922808	32424004
cg00542688	16	75498804	rs542263732	9	107922808	32424004
cg00542688	16	75498804	rs559373214	9	107922808	32424004
cg00542688	16	75498804	rs75857382	9	107922808	32424004
cg06027584	10	73529377	NA	10	73529329	48
cg04885673	1	144931975	rs587613880	10	27607905	117324070
cg04885673	1	144931975	rs587687326	10	27607905	117324070
cg04885673	1	144931975	rs41315686	10	27607905	117324070
cg02885519	10	134955530	rs573920204	10	134957153	1623
cg02885519	10	134955530	rs7076669	10	134957153	1623
cg02885519	10	134955530	rs547970510	10	134957153	1623
cg02885519	10	134955530	rs12260484	10	134957153	1623
cg01357605	3	32612479	rs28403572	10	134786900	102174421
cg01357605	3	32612479	rs576698538	10	134786900	102174421
cg01357605	3	32612479	rs544021199	10	134786900	102174421
cg15829081	10	129704503	rs138768009	10	129690263	14240
cg15829081	10	129704503	rs140380486	10	129690263	14240
cg22968329	10	92980935	rs545982125	10	72690055	20290880
cg22968329	10	92980935	rs150600510	10	72690055	20290880
cg22472077	10	13341866	rs559307257	10	13341731	135
cg22472077	10	13341866	rs542568709	10	13341731	135
cg22472077	10	13341866	rs732704	10	13341731	135
cg22472077	10	13341866	rs512109	10	13341731	135
cg22472077	10	13341866	rs544292128	10	13341731	135
cg13350140	10	43599566	rs572685875	10	43587859	11707
cg13350140	10	43599566	rs191786075	10	43587859	11707
cg19804970	15	70388348	rs539775698	10	134798631	64410283
cg11241133	10	134072078	rs377426757	10	134070720	1358
cg11241133	10	134072078	rs558628672	10	134070720	1358
cg11241133	10	134072078	rs575378522	10	134070720	1358
cg11241133	10	134072078	rs544683162	10	134070720	1358
cg11241133	10	134072078	rs554898901	10	134070720	1358
cg11241133	10	134072078	rs574952092	10	134070720	1358
cg06978273	10	71168453	rs563157657	10	71173681	5228
cg12662401	10	3708571	rs10458786	10	3707650	921
cg12662401	10	3708571	rs557914353	10	3707650	921
cg12662401	10	3708571	rs112227423	10	3707650	921
cg12662401	10	3708571	rs543491083	10	3707650	921
cg26338723	10	117884983	rs2245020	10	117895604	10621
cg26338723	10	117884983	rs139984974	10	117895604	10621
cg14176347	9	134001280	rs143538603	10	131675444	2325836
cg14852409	10	65626240	rs542913325	10	65626259	19
cg09234995	10	5726438	rs56844317	10	5722561	3877
cg27255678	10	102756921	rs3740491	10	102756900	21
cg27255678	10	102756921	rs564081600	10	102756900	21
cg02702524	16	740552	NA	10	134921309	134180757
cg09508770	1	107684255	rs560328445	10	1423649	106260606
cg09508770	1	107684255	rs572339525	10	1423649	106260606
cg09508770	1	107684255	rs546356950	10	1423649	106260606
cg24428002	17	6918348	rs542658340	10	346300	6572048
cg01348121	10	43633961	rs536216904	10	43605617	28344
cg01348121	10	43633961	rs148684525	10	43605617	28344
cg01348121	10	43633961	rs529142327	10	43605617	28344
cg19582388	10	7860406	rs11255376	10	7821638	38768
cg11291124	10	64133928	rs572228336	10	64133907	21
cg11291124	10	64133928	rs542577772	10	64133907	21
cg11291124	10	64133928	rs3215033	10	64133907	21
cg12126991	10	45455245	rs536219397	10	45451856	3389
cg12126991	10	45455245	rs12773699	10	45451856	3389
cg13934606	12	57610705	rs371929485	10	135220544	77609839
cg13934606	12	57610705	rs111267064	10	135220544	77609839
cg06366062	17	30814700	NA	10	69660224	38845524
cg11834909	12	46661584	rs534563133	10	97123121	50461537
cg11834909	12	46661584	rs551646406	10	97123121	50461537
cg11834909	12	46661584	rs571528799	10	97123121	50461537
cg08687958	10	119135722	rs536039127	10	119123716	12006
cg24649475	3	129612565	rs551313521	10	115439640	14172925
cg24649475	3	129612565	rs560133526	10	115439640	14172925
cg26459077	6	34855951	rs572708051	10	116191959	81336008
cg26459077	6	34855951	rs543230620	10	116191959	81336008
cg25171089	10	5708825	rs140539413	10	5723752	14927
cg25171089	10	5708825	rs3814204	10	5723752	14927
cg25171089	10	5708825	rs531918743	10	5723752	14927
cg25171089	10	5708825	rs150465157	10	5723752	14927
cg11792494	4	103682112	rs566565117	10	67474083	36208029
cg26137068	2	190525921	rs532760010	10	84570549	105955372
cg26137068	2	190525921	rs551380667	10	84570549	105955372
cg26137068	2	190525921	rs544834684	10	84570549	105955372
cg11289296	17	74383131	rs143291987	10	59395309	14987822
cg11289296	17	74383131	rs147360809	10	59395309	14987822
cg01819863	10	32635814	rs11597888	10	32609119	26695
cg02747671	13	39612086	rs570233740	10	20245203	19366883
cg22964929	17	8089957	NA	10	127951798	119861841
cg06883949	4	1795240	NA	10	96856015	95060775
cg13238350	3	52280037	NA	10	112368385	60088348
cg01573162	19	1940828	rs191521310	10	129873093	127932265
cg16486721	7	143078627	rs562821955	10	62175630	80902997
cg16486721	7	143078627	rs556510440	10	62175630	80902997
cg07371612	5	149381392	rs185200926	10	120764053	28617339
cg22982273	14	64108592	rs569438939	10	11084630	53023962
cg22982273	14	64108592	rs538115391	10	11084630	53023962
cg14975997	3	172468455	rs558527519	10	120230427	52238028
cg14975997	3	172468455	rs5854482	10	120230427	52238028
cg13799206	11	62105152	NA	10	71787304	9682152
cg01060026	3	129324501	NA	10	14479076	114845425
cg02064534	4	26585687	rs369539403	10	104764937	78179250
cg26011534	19	54972426	rs566018620	10	17969803	37002623
cg26011534	19	54972426	rs535026029	10	17969803	37002623
cg26011534	19	54972426	rs553352079	10	17969803	37002623
cg26011534	19	54972426	rs542930989	10	17969803	37002623
cg22227175	10	51565150	NA	10	9369762	42195388
cg00939211	1	38019915	rs148156134	10	55202748	17182833
cg00939211	1	38019915	rs547533881	10	55202748	17182833
cg24738655	2	242665334	NA	10	98235778	144429556
cg01184139	5	180649358	rs548122545	10	125226938	55422420
cg01184139	5	180649358	rs181656911	10	125226938	55422420
cg01184139	5	180649358	rs11954812	10	125226938	55422420
cg01184139	5	180649358	rs534059710	10	125226938	55422420
cg01184139	5	180649358	rs554123161	10	125226938	55422420
cg01184139	5	180649358	rs570480335	10	125226938	55422420
cg01184139	5	180649358	rs145749453	10	125226938	55422420
cg01184139	5	180649358	rs193281860	10	125226938	55422420
cg01184139	5	180649358	rs576337596	10	125226938	55422420
cg07747923	10	3166768	rs374386634	10	3168636	1868
cg07747923	10	3166768	rs569658165	10	3168636	1868
cg07747923	10	3166768	rs58374102	10	3168636	1868
cg07747923	10	3166768	rs554914924	10	3168636	1868
cg07747923	10	3166768	rs575084414	10	3168636	1868
cg08735147	2	179343460	rs367738622	10	118044935	61298525
cg25226249	16	68451778	rs565711043	10	56927420	11524358
cg25226249	16	68451778	rs535762634	10	56927420	11524358
cg02847384	6	71377345	rs567267295	10	113903283	42525938
cg02847384	6	71377345	rs536117649	10	113903283	42525938
cg02847384	6	71377345	rs781983	10	113903283	42525938
cg10310756	6	112408973	rs587667152	10	44781343	67627630
cg10310756	6	112408973	rs183381227	10	44781343	67627630
cg01068601	16	67918699	NA	10	122230869	54312170
cg25994278	3	179040587	rs184758798	10	121673479	57367108
cg25994278	3	179040587	rs531278194	10	121673479	57367108
cg25994278	3	179040587	rs547988316	10	121673479	57367108
cg25994278	3	179040587	rs71181281	10	121673479	57367108
cg07805817	12	50221859	rs147355747	10	67785188	17563329
cg07691484	11	842764	rs549667371	11	842775	11
cg07691484	11	842764	rs563596051	11	842775	11
cg07691484	11	842764	rs9704922	11	842775	11
cg07691484	11	842764	rs549143341	11	842775	11
cg07691484	11	842764	rs565664199	11	842775	11
cg25622487	11	95524042	rs12272061	11	95570961	46919
cg25622487	11	95524042	rs189873353	11	95570961	46919
cg25622487	11	95524042	rs569743717	11	95570961	46919
cg24190415	11	35441012	rs116392274	11	35427667	13345
cg24190415	11	35441012	rs4354668	11	35427667	13345
cg24190415	11	35441012	rs111885243	11	35427667	13345
cg13581847	5	60139938	rs547611532	11	118026788	57886850
cg15024177	11	47789056	rs549563702	11	47695840	93216
cg15024177	11	47789056	rs12223593	11	47695840	93216
cg16425592	11	842748	rs533115343	11	842775	27
cg16425592	11	842748	rs549667371	11	842775	27
cg16425592	11	842748	rs563596051	11	842775	27
cg16425592	11	842748	rs9704922	11	842775	27
cg16425592	11	842748	rs549143341	11	842775	27
cg16425592	11	842748	rs565664199	11	842775	27
cg11690896	11	102217788	rs1317775	11	102222836	5048
cg11690896	11	102217788	rs5794164	11	102222836	5048
cg11690896	11	102217788	rs5794165	11	102222836	5048
cg11690896	11	102217788	rs5794166	11	102222836	5048
cg11872970	4	125571757	NA	11	122400289	3171468
cg16941177	11	118230422	rs115085643	11	118501723	271301
cg16941177	11	118230422	rs45626139	11	118501723	271301
cg16941177	11	118230422	rs397897487	11	118501723	271301
cg20067575	6	150437072	rs554213615	11	586696	149850376
cg20067575	6	150437072	rs574385846	11	586696	149850376
cg20067575	6	150437072	rs543348777	11	586696	149850376
cg20067575	6	150437072	rs556467742	11	586696	149850376
cg20067575	6	150437072	rs373201387	11	586696	149850376
cg20067575	6	150437072	rs545284728	11	586696	149850376
cg22653345	11	69307400	rs571346346	11	69307397	3
cg22653345	11	69307400	rs538481749	11	69307397	3
cg22653345	11	69307400	rs550241622	11	69307397	3
cg22653345	11	69307400	rs12365305	11	69307397	3
cg22653345	11	69307400	rs535960671	11	69307397	3
[truncated: 1,478 more rows]
