# Supplementary material for: Systematic investigation of interindividual variation of DNA methylation in human whole blood
Source: Genome Biol. 2026 Mar 5;27:128. doi: 10.1186/s13059-026-04021-1 (PMC13069719; doi:10.1186/s13059-026-04021-1)
Supplement: Supplementary file 10 — Additional file 10. List of all putative epialleles in whole blood. [file 13059_2026_4021_MOESM10_ESM.csv]

	Name	chr	pos	strand	AddressA	AddressB	ProbeSeqA	ProbeSeqB	Type	NextBase	Color	Probe_rs	Probe_maf	CpG_rs	CpG_maf	SBE_rs	SBE_maf	Islands_Name	Relation_to_Island	Forward_Sequence	SourceSeq	UCSC_RefGene_Name	UCSC_RefGene_Accession	UCSC_RefGene_Group	Phantom4_Enhancers	Phantom5_Enhancers	DMR	X450k_Enhancer	HMM_Island	Regulatory_Feature_Name	Regulatory_Feature_Group	GencodeBasicV12_NAME	GencodeBasicV12_Accession	GencodeBasicV12_Group	GencodeCompV12_NAME	GencodeCompV12_Accession	GencodeCompV12_Group	DNase_Hypersensitivity_NAME	DNase_Hypersensitivity_Evidence_Count	OpenChromatin_NAME	OpenChromatin_Evidence_Count	TFBS_NAME	TFBS_Evidence_Count	Methyl27_Loci	Methyl450_Loci	Random_Loci	metStatus	methStatus	firstGene
21	cg00012362	chr1	153599487	-	63786167		TTATTTATCTCCAAAACTTATTTATATTAAACCCTAATCTCCRACCACTC		II			NA	NA	NA	NA	NA	NA		OpenSea	AGGTCATAAGGTTGTTTGTCTCCAAAGCTTGTTTATGTTGGGCCCTGGTCTCCGGCCACT[CG]CATCCGCCCACACACACTCTAACCGCTCCTCCCAGCAGAGAAGCACAGGGTCTGGCAAAT	TGTTTGTCTCCAAAGCTTGTTTATGTTGGGCCCTGGTCTCCGGCCACTCG	S100A13;S100A13;S100A13;S100A13;S100A1;S100A13;S100A13	NM_005979;NM_001024213;NM_001024211;NM_001024213;NM_006271;NM_001024210;NM_001024212	5'UTR;1stExon;5'UTR;5'UTR;TSS1500;5'UTR;5'UTR				TRUE		1:153599380-153599533	Unclassified_Cell_type_specific	S100A13;S100A13;S100A13;S100A13;S100A1;S100A13;S100A13;S100A13;S100A1;S100A1;S100A1	ENST00000392622.1;ENST00000392623.1;ENST00000392622.1;ENST00000491177.1;ENST00000368698.3;ENST00000440685.2;ENST00000339556.3;ENST00000368699.1;ENST00000469893.1;ENST00000292169.1;ENST00000368696.3	5'UTR;5'UTR;1stExon;3'UTR;TSS1500;5'UTR;5'UTR;5'UTR;TSS1500;TSS1500;TSS1500	S100A13;S100A13;S100A13;S100A13;S100A13;S100A13;S100A1;S100A13;S100A13;S100A13;S100A1;S100A1;S100A1;S100A1	ENST00000392622.1;ENST00000392623.1;ENST00000392622.1;ENST00000476133.1;ENST00000491177.1;ENST00000497086.1;ENST00000368698.3;ENST00000440685.2;ENST00000339556.3;ENST00000368699.1;ENST00000469893.1;ENST00000292169.1;ENST00000368696.3;ENST00000436839.1	5'UTR;5'UTR;1stExon;3'UTR;3'UTR;3'UTR;TSS1500;5'UTR;5'UTR;5'UTR;TSS1500;TSS1500;TSS1500;TSS1500	chr1:153599340-153600475	3						TRUE		NA	intermediateMethylation	S100A13
32	cg00020172	chr6	31050373	+	81801268		TAATCCRATACCAACCCCTAATTCTCTCTTCCTAAAAATAAAAACACTTC		II			NA	NA	NA	NA	NA	NA		OpenSea	TGAACCCTGACTGATATAACTTGTTATTAAGAAACAGGAAGATAAAAACTAATTGAGCAT[CG]AAGTGCTTTTACTTCTAGGAAGAGAGAATTAGGGGTTGGTACCGGACTATAGCTTTTGTT	AGTCCGGTACCAACCCCTAATTCTCTCTTCCTAGAAGTAAAAGCACTTCG											U6	ENST00000410963.1	TSS1500	U6	ENST00000410963.1	TSS1500										NA	intermediateMethylation	noAnno
156	cg00101154	chr16	420108	-	73739253		AATTAATCTTAAACTTAACCCCATAAAACCTATAATACACRAAAATAAAC		II			rs80158709	0.010751	NA	NA	NA	NA	chr16:419860-420256	Island	CCCGTTCTTGGGGTTGATCTTGAACTTGGCCCCATGAGGCCTATAGTGCACGGGAGTGGG[CG]TCCGCTCCTCCTCCAGGGAGCGCAGGTAGTGGCCGGGCAGGCGGGAACAGATGCCCTCCC	CGCCCACTCCCGTGCACTATAGGCCTCATGGGGCCAAGTTCAAGATCAAC	MRPL28	NM_006428	Body					16:359773-360737			MRPL28;MRPL28	ENST00000397734.1;ENST00000429738.1	1stExon;TSS1500	MRPL28;MRPL28;MRPL28;MRPL28;MRPL28;MRPL28;MRPL28	ENST00000483764.1;ENST00000481453.1;ENST00000461550.1;ENST00000469744.1;ENST00000461550.1;ENST00000397734.1;ENST00000429738.1	3'UTR;3'UTR;3'UTR;3'UTR;1stExon;1stExon;TSS1500	chr16:419585-420415	3						TRUE		NA	intermediateMethylation	MRPL28
158	cg00101728	chr6	2953027	+	40715887		RATCAAAATCTTAAAACTCAAACTCCAAATATAACRTACCATCTTCTAAC		II			NA	NA	NA	NA	NA	NA		OpenSea	AGAAAGAAAGGAGTGGGTAGGTCCTGATGGGAATGAAGCTAGAGAAAAGGAGGAAATGTC[CG]CTAGAAGATGGCACGCCATATCTGGAGTCTGAGCTTTAAGACCTTGATCGAGCCTGAGGG	ATCAAGGTCTTAAAGCTCAGACTCCAGATATGGCGTGCCATCTTCTAGCG	SERPINB6	NM_004568	Body				TRUE	6:2897936-2898486	6:2951932-2953705	Unclassified							chr6:2952805-2953230	3						TRUE		NA	intermediateMethylation	SERPINB6
189	cg00122614	chr7	1562658	-	68699846		AACCRATCTTTTCATTTAAAAATACTTTACAATTTACAACRAACTTCCCC		II			rs67573033	0.387038	NA	NA	NA	NA		OpenSea	CCATTGCGCCCAGCCGGTCTTTTCATTTGAGAATGCTTTGCAGTTTACAACGAACTTCCC[CG]TGTCTGGCCCTCAAGTCGATCCTGTTTCTATTTTAGGGATGAGGAGCGGGCTCAAGGGTG	CGGGGAAGTTCGTTGTAAACTGCAAAGCATTCTCAAATGAAAAGACCGGC							TRUE																			NA	intermediateMethylation	noAnno
208	cg00134032	chr7	55372268	+	11756882		TTAAACAACAATCTAACAATTCCTATAAATATAACCCAACAATTCTACTC		II			NA	NA	NA	NA	NA	NA		OpenSea	TATTTGCATACGAGCCTTTGTGTGTGCACATGCTTTTCATTTCCCTTGGGTACACACCTA[CG]AGTAGAATTGCTGGGTCATATCCACAGGAACTGCCAGACTGTTGTCCAAAGTGGCTGCCC	CGAGTAGAATTGCTGGGTCATATCCACAGGAACTGCCAGACTGTTGTCCA																	chr7:55372120-55372415	3								NA	intermediateMethylation	noAnno
232	cg00154902	chr8	1245703	-	13667198	81743468	TTTCATATAATAAAAAACATAACATACACAAACAAACACCACACAAAACA	TTTCATATAATAAAAAACGTAACATACGCGAACAAACACCACGCGAAACG	I	A	Red	NA	NA	NA	NA	NA	NA	chr8:1245671-1246464	Island	TTAAATCATGTATTTCATGTGGTGAGAAACGTGGCATGCGCGAACAGACACCACGCGAGA[CG]GAGGAGAAAGGTGGCATGCGTGAACAGACACTACACGAGACAGGGAGGAGAAACGTGGCA	TTTCATGTGGTGAGAAACGTGGCATGCGCGAACAGACACCACGCGAGACG								8:1233079-1233850			CTD-2281E23.1	ENST00000521186.1	3'UTR	CTD-2281E23.1	ENST00000521186.1	3'UTR			chr8:1245693-1245868	3	chr8:1245598-1246579	5		TRUE		NA	intermediateMethylation	noAnno
255	cg00169354	chr20	54922827	-	29710296		CAACCAAATATAATTATTCATACRTAACAACATAACTAAAAACACACACC		II			NA	NA	NA	NA	NA	NA	chr20:54919036-54919357	S_Shelf	AAACAAAGCAACAACCAGGTATGATTGTTCATACGTAGCAACATGGCTGGAAACACACAC[CG]CAAGCGGCTGACTGGCCACTGCTGCGGCCTCCCCTGGACCCTCCCTCCAGGCTCTGGGCA	CGGTGTGTGTTTCCAGCCATGTTGCTACGTATGAACAATCATACCTGGTT									20:54922718-54922857	Unclassified_Cell_type_specific							chr20:54922800-54923075	3						TRUE		NA	intermediateMethylation	noAnno
371	cg00271766	chr22	33172767	+	52672901		CCAACTAAATAAACAAATTTACTTCCACTTTAAATTCTTATACCTTCTCC		II			NA	NA	NA	NA	NA	NA		OpenSea	TGAGGATCAGATGGGACAGAGGGCATGAAAAGCATTTTGTAAACTGTAAAGTGCAGTGCA[CG]GAGAAGGCATAAGAATTCAAAGTGGAAGCAAACCTGCTTACCTAGCTGGCCATGGCAAGG	CGGAGAAGGCATAAGAATTCAAAGTGGAAGCAAACCTGCTTACCTAGCTG	SYN3;SYN3;SYN3	NM_003490;NM_001135774;NM_133633	Body;Body;Body											SYN3	ENST00000462268.1	3'UTR	chr22:33172445-33172775	3								NA	intermediateMethylation	SYN3
374	cg00274965	chr21	34405681	+	8754993	16788959	ATATAAAAAACACAACAAAACAAAAAATATAACCCAAAATTCCAACTACA	ATATAAAAAACACAACGAAACAAAAAATATAACCCGAAATTCCGACTACG	I	A	Red	NA	NA	NA	NA	NA	NA	chr21:34405577-34406538	Island	ACGCCCCGCGAGGGACCGTCGTTAGTGCCAAGACAGCTGCCGCTCCTGCCGGCCTAGGGC[CG]CAGCCGGAATCCCGGGCCACATCCCCTGCCCCGTTGTGCCTTCCACACCTCGGGCAGTCA	GTGTGGAAGGCACAACGGGGCAGGGGATGTGGCCCGGGATTCCGGCTGCG						DMR		21:33327409-33328345			AP000282.2	ENST00000420356.1	3'UTR	AP000282.2	ENST00000420356.1	3'UTR	chr21:34405485-34405695	3						TRUE		NA	intermediateMethylation	noAnno
379	cg00277334	chr10	82204260	+	13787826		AACTCTCTACCCTCTATACCACTCTATATCTTTAAAATCCTCTATACACC		II			NA	NA	NA	NA	NA	NA		OpenSea	GTGTGAGGGAGGGGGAACCGGAGCTCAGGAGAGGGATCTGGCCACAAAGATGGGTGGGGG[CG]GTGCACAGAGGATTCTAAAGACACAGAGTGGCACAGAGGGCAGAGAGCCTGTGGAGATGA	GCTCTCTGCCCTCTGTGCCACTCTGTGTCTTTAGAATCCTCTGTGCACCG							TRUE		10:82204242-82204806	Unclassified									chr10:82204232-82205105	6	chr10:82202204-82205335	6		TRUE		NA	intermediateMethylation	noAnno
395	cg00293330	chr1	152572678	-	45779885		TTATAAAAACAACAACATACTCAAATTATACATCATCRTATACACTACAC		II			NA	NA	NA	NA	NA	NA		OpenSea	CACCTCCCTGGTTGTGAAAACAGCAGCATACTCAGGTTGTGCATCATCGTGTACACTGCA[CG]GGATAAAAGGGCTCCTACCCTGGGCTTCTCATCCACAGCATCCTTAGGAGCAGCCTTCTT	TGTGAAAACAGCAGCATACTCAGGTTGTGCATCATCGTGTACACTGCACG	LCE3C	NM_178434	TSS1500								LCE3C	ENST00000333881.3	TSS1500	LCE3C	ENST00000333881.3	TSS1500										NA	intermediateMethylation	LCE3C
415	cg00307203	chr18	47715633	-	97629304		ATCCTAAAACAAAAATTCCTACTCAAAAAACTTATAAAACAATATTTTCC		II			NA	NA	NA	NA	NA	NA		OpenSea	CCTAGAATCTGATCCTGAGACAAGGATTCCTGCTCAAGAGACTTGTAAGGCAGTGTTTTC[CG]GAAAAGACTGGTAGGGGAGTAGAGAAGGTGGACAAGAGAGGGAAGGAAGTCAAGCTAACA	CGGAAAACACTGCCTTACAAGTCTCTTGAGCAGGAATCCTTGTCTCAGGA	MYO5B	NM_001080467	Body														chr18:47715425-47715935	3								NA	intermediateMethylation	MYO5B
416	cg00308130	chr5	135415190	-	84711442	12739955	ACAAATAAAAACACTACCAAAACAAAAAAACTTAATAAATACAAAAACCA	ACAAATAAAAACACTACCAAAACAAAAAAACTTAATAAATACGAAAACCG	I	A	Red	NA	NA	NA	NA	NA	NA	chr5:135415069-135415307	Island	GCAACATGCACCACAGGTAGGGGCACTACCAGGGCAAAAAGACTTGGTGAATGCGAGGGC[CG]GGCCTGATCAAAGGTGCGTATGGTGGTACCAGAGCAAGGCGGAACAGCTGCTCAGTGGTC	CGGCCCTCGCATTCACCAAGTCTTTTTGCCCTGGTAGTGCCCCTACCTGT						RDMR		5:135442979-135443206	5:135415053-135416202	Unclassified_Cell_type_specific							chr5:135415105-135415415	3						TRUE		NA	intermediateMethylation	noAnno
558	cg00413030	chr7	158947138	+	83701500		TCRACCATATTCTAACACTACCTTAATTACAATTTTAAAATAAAAAACAC		II			NA	NA	NA	NA	NA	NA		OpenSea	CACAGGGGCTCCCTTGCTCCACCTCCTGGCCACGATGCCACCTCCGCTGCCTGGCTCAGC[CG]TGCCTTTCATTTCAAAACTGCAACCAAGGCAGTGTCAGAACATGGCCGATGGTGTCGGAA	CGGCCATGTTCTGACACTGCCTTGGTTGCAGTTTTGAAATGAAAGGCACG								7:158639813-158640230									chr7:158946985-158947215	3						TRUE		NA	intermediateMethylation	noAnno
566	cg00420877	chr12	8841003	+	63670917		AATTTCTATTATTTATCTTCTATTTTCTCATTCCCCTTTCCCTAAATCTC		II			NA	NA	NA	NA	NA	NA		OpenSea	GAAAATATGGGGGCAACATGAGAGGGAAACAGAAGCTGTTACAATAAGAGACAAGAAAAG[CG]AGATTTAGGGAAAGGGGAATGAGAAAACAGAAGATAAATAATAGAAATTATTTTCTTAGA	ATTTCTATTATTTATCTTCTGTTTTCTCATTCCCCTTTCCCTAAATCTCG	RIMKLB	NR_123740	Body				TRUE							RIMKLB;RIMKLB	ENST00000538758.1;ENST00000544257.1	5'UTR;5'UTR					chr12:8840302-8841014	6				NA	intermediateMethylation	RIMKLB
581	cg00429726	chr17	8897867	+	60785294		CCAAAACCAAATATCAAACAACTAAAAAAATCCCCTATACCTTAAAACCC		II			rs73256615	0.03065	NA	NA	NA	NA		OpenSea	GTTTCGGAGGGAAAGGCAGGCAAGGCAAGGTTTAGGATTGGCAAGTGTGAGTAATTTTGG[CG]GGCTCCAAGGTATAGGGGATTTCTCTAGTTGTCTGACACTTGGCCCTGGGGTGACTAGGA	CGGGCTCCAAGGTATAGGGGATTTCTCTAGTTGTCTGACACTTGGCCCTG									17:8897676-8897953	Unclassified							chr17:8897620-8897890	3								NA	intermediateMethylation	noAnno
599	cg00440468	chr1	19110768	+	73771295		TAAATCCTTTTATTTCTTTTCCTCACAACTCATAAATACATAACRAAACC		II			NA	NA	NA	NA	NA	NA	chr1:19110720-19110932	Island	ATTGGAGCATGGACGAGATTAGGTGGCGGAGGCGCTGGCCGGGCCAGATGCGCCTGAGCG[CG]GCCTCGTTATGTATTCATGAGCTGTGAGGAAAAGAAATAAAAGGATTCATTATCGTCCAA	CGGCCTCGTTATGTATTCATGAGCTGTGAGGAAAAGAAATAAAAGGATTC							TRUE										chr1:19110485-19110835	3								NA	intermediateMethylation	noAnno
653	cg00481035	chr2	9754874	-	19616870		AATTTAAACTTTACCTAAATCTATAACAAACTAAATTAAACCACTACTAC		II			NA	NA	NA	NA	NA	NA		OpenSea	AAGTATACTTTGATTTGAGCTTTGCCTAAGTCTATGGCAAACTGAATTAAGCCACTACTA[CG]TTATAGAAATTACGTCATTATTTGCAGGCTAACTTTTCCATTTATAACTAACACATGCCA	CGTAGTAGTGGCTTAATTCAGTTTGCCATAGACTTAGGCAAAGCTCAAAT	YWHAQ	NM_006826	Body								Y_RNA;YWHAQ	ENST00000384358.1;ENST00000474715.1	TSS1500;3'UTR	Y_RNA;YWHAQ	ENST00000384358.1;ENST00000474715.1	TSS1500;3'UTR	chr2:9754760-9755010	3								NA	intermediateMethylation	YWHAQ
655	cg00481382	chr12	97304412	+	74685203		ACAACTAAAAACTATTAATACCTAACRAATAAAAACCAATAAACCTCCAC		II			NA	NA	NA	NA	NA	NA	chr12:97300802-97301287	S_Shelf	TGTGCTATTGACTTTTTGGGGCAGAAAATTTGTTGTGGACCTTTCCTGTATGTTGTACCA[CG]TGGAGGTTTATTGGTCTTCACCCGTTAGGTACCAATAGCCTCTAGTTGTGACAACCCAAA	CGTGGAGGTTTATTGGTCTTCACCCGTTAGGTACCAATAGCCTCTAGTTG	NEDD1;NEDD1;NEDD1;NEDD1	NM_001135177;NM_001135175;NM_001135176;NM_152905	5'UTR;Body;Body;Body								NEDD1;NEDD1	ENST00000411739.2;ENST00000555114.1	5'UTR;5'UTR	NEDD1;NEDD1;NEDD1;NEDD1;NEDD1;NEDD1	ENST00000555806.1;ENST00000411739.2;ENST00000555114.1;ENST00000553609.1;ENST00000557400.1;ENST00000557454.1	5'UTR;5'UTR;5'UTR;5'UTR;5'UTR;5'UTR	chr12:97304400-97304570	3								NA	intermediateMethylation	NEDD1
675	cg00496228	chr4	187357299	-	23759210		TAACACTACACACAAAACATTACCCACCCATAAATATCATACTTCCTAAC		II			NA	NA	NA	NA	NA	NA	chr4:187356976-187357233	S_Shore	ATCATACTTCCTAACACTGCACACAGGGCATTACCCACCCATAAGTATCATACTTCCTAA[CG]CCCCACACACGGCATTACCCACCCTTAACCATCATACTTCTTAACGCCCCACACACGACA	AACACTGCACACAGGGCATTACCCACCCATAAGTATCATACTTCCTAACG	F11-AS1	NR_033900	Body					4:187590430-187594673			RP11-215A19.1	ENST00000508110.1	3'UTR	RP11-215A19.1;RP11-215A19.1;RP11-215A19.1	ENST00000508110.1;ENST00000508287.1;ENST00000505103.1	3'UTR;3'UTR;3'UTR	chr4:187356940-187357355	3								NA	intermediateMethylation	F11-AS1
720	cg00530438	chr7	106606094	+	99730208		CTCCAAACAATCTTTAATTATTATCTAACTTCCTCTATCATTTTACCTAC		II			NA	NA	NA	NA	NA	NA		OpenSea	AGAAAAAGAAAACTATTGTAAGAAATGGAATACTAAAAGCCCTTGTAACAGATCCATTTC[CG]TAGGCAAAATGACAGAGGAAGTCAGATAATAATCAAAGATTGCCTGGAGAGCAGGAAATC	TCCAGGCAATCTTTGATTATTATCTGACTTCCTCTGTCATTTTGCCTACG							TRUE										chr7:106606000-106606250	3						TRUE		NA	intermediateMethylation	noAnno
745	cg00549601	chr12	52208872	+	93774184		TCTTACCCCAATTCCTAAATTTCRTAAAACCCTCCAACAAATACCATATC		II			rs303826	0.408842	NA	NA	NA	NA	chr12:52207896-52208873	Island	GTGGAGGAGGGGACTGGGGACAAGGGGGCTGCCAACACCCAGCGACGGAGACGGGGACTC[CG]ACATGGCACTTGTTGGAGGGTCTCACGAAACTCAGGAACTGGGGTAAGAGGGCTTGCAAC	CTTACCCCAGTTCCTGAGTTTCGTGAGACCCTCCAACAAGTGCCATGTCG									12:52207625-52209222	Unclassified_Cell_type_specific							chr12:52208405-52208915	3						TRUE		NA	intermediateMethylation	noAnno
828	cg00600477	chr8	144715010	-	84704413		ATTACACTCCTACTCAAAAACCAATATAAACTTCCTATATAACTTAAACC		II			rs74803510	0.015204	NA	NA	NA	NA	chr8:144717866-144718798	N_Shelf	ATCTGGCTTTTGTTACACTCCTGCTCAGAAGCCAGTGTGGGCTTCCTGTGTGGCTTGGAC[CG]GGACCACACAATCTGCCCCACCCAGTAGTTATCTCGGAAAGACTAATTCCCAAGCTGTCT	TTACACTCCTGCTCAGAAGCCAGTGTGGGCTTCCTGTGTGGCTTGGACCG									8:144714668-144715021	Unclassified_Cell_type_specific	RP11-661A12.12	ENST00000524808.1	3'UTR	RP11-661A12.12	ENST00000524808.1	3'UTR	chr8:144714700-144715090	3						TRUE		NA	intermediateMethylation	noAnno
845	cg00611605	chr6	107236467	-	12691258		TACTAAATACCATACAATATTTTATACCTCTTCTTAAAACCCAACATAAC		II			NA	NA	NA	NA	NA	NA		OpenSea	GGACTTGTACGTGCTGGGTGCCATGCAGTGTTTTGTACCTCTTCTTGGAGCCCAGCATGG[CG]TCTAGCCCAGAACAAGTAGTCTGCAGCTTCCTTCCCCCTCTTCTTCTTTCTTTTCTCCTC	CGCCATGCTGGGCTCCAAGAAGAGGTACAAAACACTGCATGGCACCCAGC	LOC100422737	NR_033557	TSS1500								RP1-60O19.1	ENST00000436659.1	TSS1500	RP1-60O19.1;RP1-60O19.1;RP1-60O19.1;RP1-60O19.1;RP1-60O19.1	ENST00000436659.1;ENST00000428750.1;ENST00000427903.1;ENST00000433965.1;ENST00000430094.1	TSS1500;TSS1500;TSS1500;TSS1500;TSS1500										NA	intermediateMethylation	LOC100422737
924	cg00667525	chr19	18699118	-	84631279		ATAAAATTCCAACCACTACACTTTTTTTAAAACAAACTCACTATAACTCC		II			NA	NA	NA	NA	NA	NA	chr19:18699422-18700554	N_Shore	TGTTAATGTTGGTGGAGTTCCAGCCACTGCACTTTTTTTGAGGCAGACTCACTGTGGCTC[CG]GCTGGAGTGCAGTGGCATGGTCATAGCTCATGGCAGCCCCCAACTCCCGGGCTCATGTAA	TGGAGTTCCAGCCACTGCACTTTTTTTGAGGCAGACTCACTGTGGCTCCG	C19orf60;C19orf60	NM_001100419;NM_001100418	TSS1500;TSS1500								C19orf60	ENST00000358607.5	TSS1500	C19orf60	ENST00000358607.5	TSS1500	chr19:18699105-18699770	3						TRUE		NA	intermediateMethylation	C19orf60
998	cg00717937	chr8	126243165	-	37690837		CTAATACAAATAAACAAATCAAAATTTACTTACTCTTCACTAAACTCTAC		II			NA	NA	NA	NA	NA	NA		OpenSea	AGCATGAGATACTAGTACAGGTGGACAGGTCAGGGTTTGCTTACTCTTCACTGAACTCTA[CG]TAGTAGGTACAACTGCCTTGGATCAAAAACAATTTTTAGAGACCCTGATAGAGGATTAAT	CGTAGAGTTCAGTGAAGAGTAAGCAAACCCTGACCTGTCCACCTGTACTA	NSMCE2	NM_173685	Body						8:126242972-126243281	NonGene_Associated_Cell_type_specific							chr8:126242985-126243270	3								NA	intermediateMethylation	NSMCE2
1015	cg00738934	chr8	78996279	+	85616846		ACAATCATTCAATAACCTAAACCAAAAATCTTATACTTAAATACTATTCC		II			NA	NA	NA	NA	NA	NA		OpenSea	CTGGGAAGTGCTGCTCAGATCTGGGAAGTCATTTAGCTTGGCTGTGTGTTCTCACCACTG[CG]GAACAGTATTTAAGCACAAGATTTCTGGCCCAGGTCATTGAATGATTGTGGTGCACTCTG	CAATCATTCAATGACCTGGGCCAGAAATCTTGTGCTTAAATACTGTTCCG							TRUE										chr8:78995880-78996290	3						TRUE		NA	intermediateMethylation	noAnno
1030	cg00749291	chr11	12107626	-	64662186		AATCTCTAAAATATAAACTACCTAATAACTAACTATACAAACAAAACCTC		II			rs10831724	0.48	NA	NA	NA	NA		OpenSea	GGGAAAATGTTGGTCTCTGAGATGTAGGCTGCCTGATGACTAGCTGTGCAAACAAAACCT[CG]GACTTCCCTCCGCATTTCTTTCCTTTGACCCTTCAGTGTCAGCAAGCTCAGGGTCAGAAA	GTCTCTGAGATGTAGGCTGCCTGATGACTAGCTGTGCAAACAAAACCTCG											RP13-631K18.5	ENST00000527997.1	TSS1500	RP13-631K18.5	ENST00000527997.1	TSS1500	chr11:12107345-12107730	3								NA	intermediateMethylation	noAnno
1250	cg00901687	chr17	48585270	+	16681898		TTCTCACAATCCTTAAAAATACTACCTCTAATTATTTTAAATTTATAAAC		II			NA	NA	NA	NA	NA	NA	chr17:48585385-48586167	N_Shore	AAAAACCGAAATAATCCCAGAATGCCTCAGGGCTCCAGGGGAAGGCGAAAAAAGCGGGTG[CG]TTTATAAACTTAAAATAATCAGAGGCAGCATCTCCAAGGACTGTGAGAATGCCCCAAGTC	TCTCACAGTCCTTGGAGATGCTGCCTCTGATTATTTTAAGTTTATAAACG	MYCBPAP	NM_032133	TSS1500						17:48585034-48586455	Promoter_Associated_Cell_type_specific	RP11-94C24.6;MYCBPAP;MYCBPAP;MYCBPAP	ENST00000502300.1;ENST00000323776.5;ENST00000419930.1;ENST00000436259.2	3'UTR;TSS1500;TSS1500;TSS1500	RP11-94C24.6;MYCBPAP;MYCBPAP;MYCBPAP;MYCBPAP;MYCBPAP;MYCBPAP;MYCBPAP	ENST00000502300.1;ENST00000323776.5;ENST00000470609.1;ENST00000576179.1;ENST00000419930.1;ENST00000452039.1;ENST00000458692.1;ENST00000437498.1	3'UTR;TSS1500;TSS1500;TSS1500;TSS1500;TSS1500;TSS1500;TSS1500	chr17:48585180-48585970	3						TRUE		NA	intermediateMethylation	MYCBPAP
1271	cg00917413	chr7	116138591	+	23677908		CAAAAACTTCTAAAATACAATCACATCTATAATTATCTTACAAACAACAC		II			rs2191499	0.106752	NA	NA	NA	NA	chr7:116139774-116140352	N_Shore	TGAGTGGTCAGCAGGCTAATTCATCCATTGCAATGTGGCTTTGTGTTAGGGTTCTGTTTC[CG]TGCTGCCTGCAAGATAATCACAGATGTGACTGCATCTTAGAAGTTCCTGAATCTTTCAAG	AGGAACTTCTAAGATGCAGTCACATCTGTGATTATCTTGCAGGCAGCACG	CAV2;CAV2	NM_001233;NM_198212	TSS1500;TSS1500								CAV2;CAV2;CAV2;AC002066.1;CAV2;AC002066.1	ENST00000222693.4;ENST00000343213.2;ENST00000393480.2;ENST00000446355.1;ENST00000462876.1;ENST00000413968.1	TSS1500;TSS1500;TSS1500;3'UTR;5'UTR;3'UTR	CAV2;CAV2;CAV2;AC002066.1;CAV2;CAV2;CAV2;CAV2;CAV2;CAV2;CAV2;CAV2;CAV2;CAV2;AC002066.1	ENST00000222693.4;ENST00000343213.2;ENST00000393480.2;ENST00000446355.1;ENST00000477018.1;ENST00000484156.1;ENST00000467035.1;ENST00000495046.1;ENST00000497046.1;ENST00000491643.1;ENST00000498493.1;ENST00000478226.1;ENST00000462876.1;ENST00000476156.1;ENST00000413968.1	TSS1500;TSS1500;TSS1500;3'UTR;5'UTR;5'UTR;5'UTR;5'UTR;5'UTR;5'UTR;5'UTR;5'UTR;5'UTR;5'UTR;3'UTR	chr7:116138340-116138655	3						TRUE		NA	intermediateMethylation	CAV2
1307	cg00944873	chr6	24646780	-	87645139		AAAATAACTCAAAAAAACCRTAAATACACTACCTAAATCAAACACCCTTC		II			NA	NA	NA	NA	NA	NA	chr6:24645931-24646591	S_Shore	ACACCCGGGCCAGGGTGGCTCAAGGGAGCCGTGGGTGCACTGCCTGGGTCAAACACCCTT[CG]CGAATGTGTCCCCCAGCTTGTCCCCAGCTTGTGTCACCCCAGCTACACAAGTTCCATTCT	GGGTGGCTCAAGGGAGCCGTGGGTGCACTGCCTGGGTCAAACACCCTTCG	KIAA0319;KIAA0319;KIAA0319;KIAA0319;KIAA0319	NM_001168375;NM_001168376;NM_001168374;NM_001168377;NM_014809	TSS1500;TSS1500;TSS1500;TSS1500;TSS1500				TRUE		6:24645905-24646847	Promoter_Associated_Cell_type_specific	KIAA0319;KIAA0319;KIAA0319	ENST00000543707.1;ENST00000430948.2;ENST00000535378.1	TSS1500;TSS1500;TSS1500	KIAA0319;KIAA0319;KIAA0319	ENST00000543707.1;ENST00000430948.2;ENST00000537886.1	TSS1500;TSS1500;TSS1500	chr6:24646585-24646935	3								NA	intermediateMethylation	KIAA0319
1322	cg00956451	chr12	131247191	+	83648939		TAATTAACTATACCTAAACTAATACAACTTAATACTATATAACCCCAACC		II			NA	NA	NA	NA	NA	NA		OpenSea	CCAGAGAGAAATCCAGGTGGGTACTGGCCAAGGTGGAGGTGTGAGAAGGAGGGCTGAGGA[CG]GCTGGGGTCACACAGCACCAAGTTGTACCAGCCCAGGCACAGTTAACCATTCATTTTAAG	CGGCTGGGGTCACACAGCACCAAGTTGTACCAGCCCAGGCACAGTTAACC																	chr12:131247125-131247415	3								NA	intermediateMethylation	noAnno
1375	cg01003893	chr8	17533903	+	11706831		RCRCCTCCTACTAAAACTTTAAATATAAACAAACCCRACTAATAAATAAC		II			rs117750167	0.043837	NA	NA	NA	NA		OpenSea	CAGCTTCTGTCTCCAAGTCCCCCCACCCCTCGCACTGTGCAAGAAGCATACAGGTGGCCG[CG]CCACCCACCAGTCGGGTCTGTCTACATTCAAAGCTCTAGCAGGAGGCGCGCCATTGGCCC	CGCCTCCTGCTAGAGCTTTGAATGTAGACAGACCCGACTGGTGGGTGGCG	MTUS1;MTUS1;MTUS1;MTUS1;MTUS1	NM_020749;NM_001166393;NM_001001931;NM_001001924;NM_001001925	Body;Body;Body;Body;Body								MTUS1;MTUS1	ENST00000400046.1;ENST00000518713.1	TSS200;3'UTR	MTUS1;MTUS1;MTUS1;MTUS1;MTUS1;MTUS1;MTUS1;MTUS1;MTUS1;MTUS1;MTUS1;MTUS1;MTUS1;MTUS1;MTUS1	ENST00000519066.1;ENST00000522757.1;ENST00000521772.1;ENST00000517413.1;ENST00000519066.1;ENST00000400046.1;ENST00000523183.1;ENST00000517413.1;ENST00000518713.1;ENST00000524371.1;ENST00000517818.1;ENST00000521635.1;ENST00000520196.1;ENST00000524044.1;ENST00000522149.1	3'UTR;TSS1500;TSS200;1stExon;1stExon;TSS200;TSS1500;3'UTR;3'UTR;3'UTR;3'UTR;3'UTR;3'UTR;3'UTR;3'UTR	chr8:17533520-17534090	3								NA	intermediateMethylation	MTUS1
1396	cg01017244	chr2	74357527	-	54638990		TACCTAAAAATAAAACTAACTCCTAACATAACCCRACCAACAATATTAAC		II			NA	NA	NA	NA	NA	NA	chr2:74357574-74358014	N_Shore	CTGGAATGAGGTGCCTAAGGGTAGAGCTGACTCCTAGCATAGCCCGACCAGCAATATTAG[CG]CCAGTGCAGGTACAAATGTTGGCTGATTGGGCAGGGAGTGGAGAGGCGGTGAGCGTGCAA	GCCTAAGGGTAGAGCTGACTCCTAGCATAGCCCGACCAGCAATATTAGCG																	chr2:74357345-74357855	3						TRUE		NA	intermediateMethylation	noAnno
1410	cg01027305	chr1	92013964	-	72627173		TCTAATAATTAAACTATCTATCCTACCTACTAATTACCTTTATTATTATC		II			NA	NA	NA	NA	NA	NA	chr1:92011829-92012062	S_Shore	GTAGACAACTTTCTAATAATTGAACTGTCTGTCCTGCCTGCTAGTTGCCTTTGTTATTAT[CG]TAATCATTAGTGGTTGCTGGAAGTGGGGCAGGGTGTGTTTAGGTGAGCAGGGGGGAGTGT	CTAATAATTGAACTGTCTGTCCTGCCTGCTAGTTGCCTTTGTTATTATCG					chr1:92013932-92013932																					NA	intermediateMethylation	noAnno
1610	cg01201512	chr12	740338	+	78726839		AAACRTTTATCCRAAAAACATCCTATTCTATTATATACATATCCACCTCC		II			NA	NA	NA	NA	NA	NA		OpenSea	TTTCTATTTCTAACTCAATGCCAGGCACTGAGCACTGTGCTCAACCTAGTAATTTGGAGA[CG]GAGGTGGATATGCATATAACAGAACAGGATGCTCTCCGGACAAACGTTCTGAAGGAAAAG	CGGAGGTGGATATGCATATAACAGAACAGGATGCTCTCCGGACAAACGTT	NINJ2	NM_016533	Body				TRUE	12:610193-610666	12:739724-740542	Promoter_Associated	NINJ2;NINJ2;NINJ2;RP11-218M22.1	ENST00000537416.1;ENST00000433832.2;ENST00000542920.1;ENST00000537514.1	3'UTR;5'UTR;5'UTR;5'UTR	NINJ2;NINJ2;NINJ2;RP11-218M22.1	ENST00000537416.1;ENST00000433832.2;ENST00000542920.1;ENST00000537514.1	3'UTR;5'UTR;5'UTR;5'UTR	chr12:739840-740495	3						TRUE		NA	intermediateMethylation	NINJ2
1692	cg01256850	chr9	136524878	-	51773820		CTACCTCACRTTATATAAATCACAACTTCTTATAATCCATAAATCACRAC		II			NA	NA	NA	NA	NA	NA		OpenSea	GCCCAGGAGCTCTGCCTCACGTTGTATAAATCACAGCTTCTTGTGGTCCATAAGTCACGG[CG]CTAGCGCTGTGAAATGCCAGGCCCCAGCCTGGAGAGCCACTCCGGCCCTCTGTCATCTTT	CGCCGTGACTTATGGACCACAAGAAGCTGTGATTTATACAACGTGAGGCA																			chr9:136519610-136525976	6	chr9:136522667-136525460	6				NA	intermediateMethylation	noAnno
1763	cg01309118	chr2	177270317	-	43706906		TTCAACAAATTCATCTTTCTTTAAAATTCAATACAAATCATAACTCCTTC		II			NA	NA	NA	NA	NA	NA		OpenSea	TCTACTTCACCTTCAACAAATTCATCTTTCTTTAAGGTTCAATACAAGTCATAACTCCTT[CG]TGAAGCTTTGAGTCACTATTCATTCCTTCACTGACTAGTCTGTTTAGTTTCCTCCTTTCA	TCAACAAATTCATCTTTCTTTAAGGTTCAATACAAGTCATAACTCCTTCG																			chr2:177270145-177270583	3	chr2:177270057-177270701	6				NA	intermediateMethylation	noAnno
1781	cg01324343	chr3	183735012	-	80680132	12670898	CCCCTATATAATAAACACAAAACCACCCACAACTCTATATAACAAAAACA	CCCCTATATAATAAACACAAAACCACCCGCGACTCTATATAACAAAAACG	I	A	Red	rs4148556	0.035156	NA	NA	NA	NA	chr3:183735183-183736103	N_Shore	GAAACCAAATGGCCCCTGTGTGATAAACACAAAGCCACCCGCGGCTCTGTGTGGCAGAAG[CG]AAAAGAGCACTGGATGACCGTGGAGAGATCTGGGCTGCGTTCCCGGCACAGCCACGGCTT	CGCTTCTGCCACACAGAGCCGCGGGTGGCTTTGTGTTTATCACACAGGGG	ABCC5;ABCC5	NM_001023587;NM_005688	5'UTR;5'UTR					3:185217636-185218866	3:183734664-183736467	Promoter_Associated	ABCC5;ABCC5;ABCC5;ABCC5;ABCC5	ENST00000427120.2;ENST00000382494.2;ENST00000446941.2;ENST00000334444.6;ENST00000382495.2	5'UTR;5'UTR;5'UTR;5'UTR;5'UTR	ABCC5;ABCC5;ABCC5;ABCC5;ABCC5;ABCC5;ABCC5;ABCC5	ENST00000437341.1;ENST00000437205.1;ENST00000427120.2;ENST00000443376.1;ENST00000438979.2;ENST00000446941.2;ENST00000334444.6;ENST00000382495.2	5'UTR;5'UTR;5'UTR;5'UTR;5'UTR;5'UTR;5'UTR;5'UTR	chr3:183734960-183735450	3						TRUE		NA	intermediateMethylation	ABCC5
1791	cg01331196	chr3	11287078	+	7745118		TTACTCAAAATCACRCAACTAAAAAATAATTACTAAATTAAAATTTAAAC		II			NA	NA	NA	NA	NA	NA		OpenSea	GACTGAACGAGACTTCATCTAAAAAAAAAAAATAGAGAAACCCTGAGTTAGATAGACCTA[CG]TTCAAATCTTAACTTAGCAACCACTTCCCAGCTGCGTGACCTTGAGTAAGATGCTTCACC	TACTCAAGGTCACGCAGCTGGGAAGTGGTTGCTAAGTTAAGATTTGAACG	HRH1;HRH1;HRH1	NM_001098213;NM_001098212;NM_001098211	5'UTR;5'UTR;5'UTR				TRUE				HRH1;HRH1	ENST00000438284.2;ENST00000431010.2	5'UTR;5'UTR	HRH1;HRH1;HRH1	ENST00000438284.2;ENST00000431010.2;ENST00000413416.1	5'UTR;5'UTR;5'UTR	chr3:11287040-11287375	3						TRUE		NA	intermediateMethylation	HRH1
1812	cg01346636	chr13	96137528	-	49616906		TTTACTTAAATAATTCTACAAACTAACRAAAACCTAAAACCTAACACTAC		II			NA	NA	NA	NA	NA	NA		OpenSea	GATGTGTTTGGTTTGCTTGGATAATTCTACAGGCTGACGGGGACCTGAAGCCTAGCACTG[CG]CCTGGTCCCTTTGATAAGGAGGGTTGCTTGGCTAGAGGACTTTATCCACCAGGAGCAGAG	TTGCTTGGATAATTCTACAGGCTGACGGGGACCTGAAGCCTAGCACTGCG	CLDN10-AS1;CLDN10;CLDN10	NR_046533;NM_001160100;NM_182848	Body;Body;Body								CLDN10-AS1	ENST00000416909.1	3'UTR	CLDN10-AS1	ENST00000416909.1	3'UTR	chr13:96137260-96138435	3								NA	intermediateMethylation	CLDN10-AS1
1922	cg01419035	chr22	50499580	-	12803108		ATAAATAAAATCCCACTAAACTAACTAAATACCCRAAACAAACCCTAAAC		II			NA	NA	NA	NA	NA	NA	chr22:50496441-50497393	S_Shelf	CTTGCAGGGAAGTGGGTAAGATCCCACTGGGCTGACTGAGTACCCGGGACAGACCCTAAG[CG]TGGAGGGAGGAAGCCCGGTCAGAGTGGGCAGGAGACGCAGGGACCCACAGTCTGGTCAGG	CGCTTAGGGTCTGTCCCGGGTACTCAGTCAGCCCAGTGGGATCTTACCCA	MLC1;MLC1	NM_139202;NM_015166	3'UTR;3'UTR						22:50499520-50499756	Gene_Associated_Cell_type_specific	MLC1;MLC1	ENST00000395876.2;ENST00000538737.1	3'UTR;3'UTR	MLC1;MLC1	ENST00000395876.2;ENST00000538737.1	3'UTR;3'UTR	chr22:50499265-50499715	3								NA	intermediateMethylation	MLC1
1953	cg01443536	chr14	106347066	+	88699294		CCCCACACACCCAAACAAAATATATACAAACTTCAAACTCTATAAATACC		II			NA	NA	NA	NA	NA	NA		OpenSea	GAGGCTCTGGCGGCTGTGGCTCACCTTAGGTGTGGGGTGAGGACTGGCAGCCCCAGCTAG[CG]GCACCCACAGAGCCTGAAGCCTGCACACATTCTGCCTGGGTGTGTGGGGTGGGTCCGGGC	CGGCACCCACAGAGCCTGAAGCCTGCACACATTCTGCCTGGGTGTGTGGG											IGHD1-26	ENST00000390567.1	TSS200	IGHD1-26	ENST00000390567.1	TSS200	chr14:106346865-106347395	3								NA	intermediateMethylation	noAnno
1971	cg01458105	chr10	134045514	-	78638937		CTATTATTTACAAACACTAAACTACRAAACTTAATTATAACRAAAAACTC		II			NA	NA	NA	NA	NA	NA	chr10:134041499-134041784	S_Shelf	AAGAGAAACTTCTGTTGTTTGCAGACACTGAGCTACGGAACTTGGTTGTGGCGGGAAACT[CG]CTTTCTCCACGCCTCCTGTGTCTCTGCATCCCTGATAACACCCTGCAGACTCTGAGCACC	TGTTGTTTGCAGACACTGAGCTACGGAACTTGGTTGTGGCGGGAAACTCG	STK32C	NM_173575	Body					10:133895479-133895620			STK32C;STK32C	ENST00000478542.1;ENST00000368622.1	3'UTR;5'UTR	STK32C;STK32C	ENST00000478542.1;ENST00000368622.1	3'UTR;5'UTR			chr10:134042903-134048670	6	chr10:134045514-134046554	6		TRUE		NA	intermediateMethylation	STK32C
1977	cg01462207	chr12	133202012	+	4626977		CACTAATTAAACACCTACCTTAAATCAAAAACTAACCTTATAAATACTTC		II			NA	NA	NA	NA	NA	NA		OpenSea	CTCCCTCTTCCTCCTTTCCTTCTCTTCACACTTGGGAGTGTCTGCCTCCTTCCGCTAGAA[CG]AAGCACCCACAAGGCCAGCTCTTGACCCAAGGCAGGTGCTCAACCAGTGTGGACAGAACA	CGAAGCACCCACAAGGCCAGCTCTTGACCCAAGGCAGGTGCTCAACCAGT	POLE	NM_006231	Body								POLE	ENST00000320557.3	ExonBnd	POLE;POLE;POLE;POLE;POLE;POLE;POLE;POLE	ENST00000543516.1;ENST00000320557.3;ENST00000541627.1;ENST00000537064.1;ENST00000534922.1;ENST00000544692.1;ENST00000541627.1;ENST00000538196.1	3'UTR;ExonBnd;3'UTR;3'UTR;3'UTR;3'UTR;1stExon;3'UTR			chr12:133202005-133203060	6						NA	intermediateMethylation	POLE
2033	cg01508365	chr14	26746099	-	1647862		CTTTCTCATACCCATAATTAAATTAAAAATACACCAACACAAACACCTAC		II			NA	NA	NA	NA	NA	NA		OpenSea	AATTCTGGAAGCTTTCTCATGCCCATAATTAAGTTAAAGGTGCACCAACACAAGCACCTG[CG]TACATGTAACAGGCCATTTTGGATTGCTGAGGGGGAAACTGCTGGAAGCCTGAGAAAGAG	CGCAGGTGCTTGTGTTGGTGCACCTTTAACTTAATTATGGGCATGAGAAA																	chr14:26746060-26746275	3								NA	intermediateMethylation	noAnno
2056	cg01529701	chr18	46572234	-	95636419		ACACACACCRAAAAACAAAAACCAAACTAAAAAACTACACATAAAATCCC		II			rs75695164	0.010522	NA	NA	NA	NA		OpenSea	GTGGGGGAAGAGCACACACCGGGGAGCAGAGGCCAGACTGGGGAGCTGCACATAAGGTCC[CG]GAAGCCTCTGAAGGGCCTGAAGGCTAAGGCATGAGAATGGCACTGTGCAGTGGCTGCTCC	CGGGACCTTATGTGCAGCTCCCCAGTCTGGCCTCTGCTCCCCGGTGTGTG	DYM	NM_017653	Body								DYM	ENST00000418472.1	3'UTR	DYM	ENST00000418472.1	3'UTR	chr18:46572040-46572275	3								NA	intermediateMethylation	DYM
2076	cg01548763	chr14	46939358	-	64638888		CTAATCAACTATCTAACTATCTAACTATCTATCATAAACTTAATTAACTC		II			NA	NA	NA	NA	NA	NA		OpenSea	GATGTTTTTTTCTGATCAACTATCTGGCTATCTGGCTATCTGTCATAGACTTAATTAGCT[CG]AAGACCAAGAATTCACTTTATTGTTTTTAAAGAATTTCTTATTTGTGTTACCCGGCGAAA	CGAGCTAATTAAGTCTATGACAGATAGCCAGATAGCCAGATAGTTGATCA	LINC00871;LINC00871;LINC00871;LINC00871	NR_102700;NR_102699;NR_102701;NR_102702	TSS1500;TSS1500;Body;Body								RP11-1A16.1;RP11-1A16.1;RP11-1A16.1	ENST00000556071.1;ENST00000556869.1;ENST00000556886.1	TSS1500;TSS1500;5'UTR	RP11-1A16.1;RP11-1A16.1;RP11-1A16.1	ENST00000556071.1;ENST00000556869.1;ENST00000556886.1	TSS1500;TSS1500;5'UTR										NA	intermediateMethylation	LINC00871
2145	cg01588581	chr2	241832900	+	3767291		TACAATTACAACTACCTTCCAAACTACCAAATCACRAACAATAAACRTAC		II			rs62810960	0.479583	NA	NA	NA	NA		OpenSea	TGAGGTGCCTGCCATTCAGAGCCGCCTCTAGTGGCCACACACCTCATCTGCCGTGGGCCA[CG]CACGCTCACTGCCCGTGACCTGGCAGCTTGGAAGGCAGCTGCAACTGCACCAGCCCGGCC	CGCACGCTCACTGCCCGTGACCTGGCAGCTTGGAAGGCAGCTGCAACTGC	C2orf54;C2orf54	NM_024861;NM_001085437	TSS1500;Body								C2orf54;C2orf54	ENST00000402775.2;ENST00000307486.8	TSS1500;TSS1500	C2orf54;C2orf54	ENST00000402775.2;ENST00000307486.8	TSS1500;TSS1500	chr2:241831785-241833275	3						TRUE		NA	intermediateMethylation	C2orf54
2170	cg01607558	chr19	38482704	-	27737299		TCACTAAAATCATCTTATACAAAATATTCAATCCACAAACAAACATCCAC		II			rs75326419	0.018756	NA	NA	NA	NA		OpenSea	AGGATGATAATTCACTGAGGTCATCTTATGCAGAGTGTTCAGTCCACAGACAGGCATCCA[CG]TGGCTAGAGGCAGGGCCTGGGGAACCACCACTTCCAGCTCCAGGGCTTTAGGCAAGTGGC	CACTGAGGTCATCTTATGCAGAGTGTTCAGTCCACAGACAGGCATCCACG	SIPA1L3	NM_015073	5'UTR		chr19:38482400-38482400						SIPA1L3;SIPA1L3	ENST00000222345.5;ENST00000476317.1	5'UTR;5'UTR	SIPA1L3;SIPA1L3	ENST00000222345.5;ENST00000476317.1	5'UTR;5'UTR	chr19:38482425-38482875	3								NA	intermediateMethylation	SIPA1L3
2177	cg01612182	chr1	156593260	+	27739833	60762208	TATAAAAAAAATAAACCAACCTAACATAATAAAAAATCAACCCAACACCA	TATAAAAAAAATAAACCAACCTAACATAATAAAAAATCAACCCGACACCG	I	T	Red	NA	NA	NA	NA	NA	NA	chr1:156593657-156595283	N_Shore	TGCTCTTCCCCACCCTTTTGCCCCAGTCCTAAGAACTGCCCACTCTTTGTGCCCTGCAGA[CG]GTGCCGGGCTGACCCCCCATCATGCCAGGCTGGCTCACCCTCCCCACACTCTGCCGCTTC	CGGTGCCGGGCTGACCCCCCATCATGCCAGGCTGGCTCACCCTCCCCACA	HAPLN2;HAPLN2	NM_021817;NM_021817	5'UTR;ExonBnd								HAPLN2;HAPLN2;HAPLN2;HAPLN2	ENST00000255039.1;ENST00000544775.1;ENST00000494218.1;ENST00000255039.1	5'UTR;5'UTR;TSS1500;ExonBnd	HAPLN2;HAPLN2;HAPLN2;HAPLN2;HAPLN2;HAPLN2;HAPLN2;HAPLN2	ENST00000255039.1;ENST00000487988.1;ENST00000544775.1;ENST00000456112.1;ENST00000477201.1;ENST00000482204.1;ENST00000494218.1;ENST00000255039.1	5'UTR;5'UTR;5'UTR;5'UTR;5'UTR;5'UTR;TSS1500;ExonBnd										NA	intermediateMethylation	HAPLN2
2185	cg01615050	chr6	25882559	+	53638948		ACAAAATAACRAAACTAACRCTAAAATCCCAAACTTAATCTTCCCTAACC		II			NA	NA	NA	NA	NA	NA	chr6:25882327-25882560	Island	GCGCTCTGGCCCCGACACGCTCGGCATAGATGCCTTTGCGGAGCAGACGGCGCTGGAGCC[CG]GCCAGGGAAGACCAAGTCTGGGACTTCAGCGCCAGCCTCGCCACCCTGCTTCCCACAACC	CGGCCAGGGAAGACCAAGTCTGGGACTTCAGCGCCAGCCTCGCCACCCTG									6:25882232-25882812	Unclassified_Cell_type_specific	SLC17A3	ENST00000360657.3	TSS200	SLC17A3	ENST00000360657.3	TSS200	chr6:25882325-25882795	3								NA	intermediateMethylation	noAnno
2223	cg01648869	chr17	55689899	-	23640902		CTATCATTCAAATACCCAAAACAAACCAAAATCCCCTAAAAAATATATAC		II			NA	NA	NA	NA	NA	NA		OpenSea	GCTGCCTTCCCCTGTCATTCAGATGCCCAGGACAGGCCAGGGTCCCCTGGAGAGTGTATG[CG]CCATGGCCCCTGGCCTTGGGGAACACTCACCGTTGACCCAGCAGGTGGTTGGCACTCAGA	TGTCATTCAGATGCCCAGGACAGGCCAGGGTCCCCTGGAGAGTGTATGCG	MSI2;MSI2	NM_138962;NM_170721	Body;Body														chr17:55689540-55689915	3								NA	intermediateMethylation	MSI2
2308	cg01723420	chr16	48593613	-	34750942		TAAAACAAATACCTCATCACAAAATACCTAAATAAAACAAATACCAACCC		II			NA	NA	NA	NA	NA	NA		OpenSea	CCACTTCTACATAAGGCAAATGCCTCATCACAGGATGCCTGGATAAGGCAAATGCCAACC[CG]TAGGTAATCAAGCTGTTTCTGCAGGGCAATTCCCTTTTCTGCCTATAAATACTGCCAGCC	CGGGTTGGCATTTGCCTTATCCAGGCATCCTGTGATGAGGCATTTGCCTT	MIR5095;N4BP1	NR_039970;NM_153029	Body;Body								RP11-44I10.3	ENST00000563994.1	5'UTR	RP11-44I10.3;N4BP1	ENST00000563994.1;ENST00000564124.1	5'UTR;3'UTR	chr16:48593420-48593710	3								NA	intermediateMethylation	MIR5095
2333	cg01741372	chr11	783889	+	7750472		AAAAAAATATCCTACCACRTTCRAATCTCATATTCCTAACATTTACTCAC		II			NA	NA	NA	NA	NA	NA		OpenSea	CGTGAGACCCCTGGCTCGCTCCACACACAACCTAAGTGCCAGATGGATGAGACGCCTACG[CG]TGAGTAAATGCCAGGAACATGAGACTCGAACGTGGCAGGATATCCTTCTGCCCACGAATC	GAAGGATATCCTGCCACGTTCGAGTCTCATGTTCCTGGCATTTACTCACG							TRUE	11:773645-774011	11:783587-783903	Unclassified_Cell_type_specific	AP006621.5	ENST00000525941.1	5'UTR	AP006621.5	ENST00000525941.1	5'UTR	chr11:783620-783970	3						TRUE		NA	intermediateMethylation	noAnno
2391	cg01778345	chr1	118427435	-	36662221		TACAAACAAAAACTTACTAACRATATAATTTTCATCAATTTATTCCCTCC		II			NA	NA	NA	NA	NA	NA		OpenSea	ACATAAATGATTACAAACAGAAACTTACTAACGGTATAATTTTCATCAGTTTATTCCCTC[CG]TGTGTGTGTGTGTGTGTGTGTGTGTGTGTGTTCTGTTTGTTCGAGACAGGGTCGCTCTCT	CGGAGGGAATAAACTGATGAAAATTATACCGTTAGTAAGTTTCTGTTTGT	GDAP2;GDAP2	NM_001135589;NM_017686	Body;Body				TRUE				GDAP2	ENST00000464026.1	3'UTR	GDAP2;GDAP2	ENST00000491626.1;ENST00000464026.1	3'UTR;3'UTR								TRUE		NA	intermediateMethylation	GDAP2
2452	cg01812571	chr12	132970724	-	60764919	71720905	AAAAAAAACAAATACTAAATCACCTAAAACAATAAACACCAAATCACCCA	AAAAAAAACGAATACTAAATCACCTAAAACAATAAACGCCGAATCACCCG	I	A	Red	NA	NA	NA	NA	NA	NA	chr12:132972695-132972941	N_Shore	GTCAGTCATCCAAGAGAGAACGGGTGCTGAGTCACCTGGGACAGTGGGCGCCGAGTCACC[CG]GGGACAGTGGGCGCCGAGTCACCCCGGGGACACTGGGCGCCGAGTCACCCGGGGACAGTG	AGAGAGAACGGGTGCTGAGTCACCTGGGACAGTGGGCGCCGAGTCACCCG								12:131480715-131481101									chr12:132970505-132971110	3						TRUE		NA	intermediateMethylation	noAnno
2462	cg01821018	chr1	59043280	-	95779348	73740277	AAATTTCATTACAAAATATAACTCACAACTATCACACTCTCCTCTATACA	AAATTTCATTACAAAATATAACTCGCGACTATCGCGCTCTCCTCTATACG	I	C	Grn	NA	NA	NA	NA	NA	NA	chr1:59042013-59043295	Island	AGAAAGTCTAAAGAGTTTCATTGCAAAGTGTGGCTCGCGACTGTCGCGCTCTCCTCTATA[CG]CGACTCCCTTTTCGTTCTTTCCCAGCCCCAGCCCTCCCTTAATTTCTCTCACTCCCTCTC	GAGTTTCATTGCAAAGTGTGGCTCGCGACTGTCGCGCTCTCCTCTATACG	TACSTD2	NM_002353	TSS200				TRUE	1:58814306-58815871			TACSTD2	ENST00000371225.2	TSS200	TACSTD2	ENST00000371225.2	TSS200			chr1:59041187-59043387	6	chr1:59038144-59044426	6		TRUE		NA	intermediateMethylation	TACSTD2
2469	cg01825951	chr6	25333282	+	44691112		TTTTCTAAACAAAATCATCAATCTATACTATTCAAATAAACTTCCTCCAC		II			NA	NA	NA	NA	NA	NA		OpenSea	GAGGCTCTCTTTTTCTGCTGGAGAGACTAAATGGTTTACACTCAGATGTGATTCCTGCTA[CG]TGGAGGAAGTCCATCTGAATAGTACAGATTGATGACCTTGCCCAGAAAAGCAGAGATTCT	CGTGGAGGAAGTCCATCTGAATAGTACAGATTGATGACCTTGCCCAGAAA	LRRC16A;LRRC16A	NM_017640;NM_001173977	Body;Body								LRRC16A	ENST00000377969.3	5'UTR	LRRC16A;LRRC16A	ENST00000461945.1;ENST00000377969.3	5'UTR;5'UTR	chr6:25333165-25333395	3								NA	intermediateMethylation	LRRC16A
2560	cg01889056	chr2	216576264	-	28679227		AACTTTACTTATAAAAACACAACTTTAAAACTTACAATATAACTATTTCC		II			rs16854732	0.026878	NA	NA	NA	NA		OpenSea	ATTATGAATCAGACTTTGCTTGTAAAAGCACAGCTTTGGAACTTGCAGTGTGGCTATTTC[CG]CTTTTCATTTCATCTTCTAACTCCAGAAGGAAAAGGAACTGTCTATGTGAGTTTCCTGCT	ACTTTGCTTGTAAAAGCACAGCTTTGGAACTTGCAGTGTGGCTATTTCCG	LINC00607	NR_037195	Body		chr2:216576202-216576202						AC012668.2;AC122136.1	ENST00000417485.2;ENST00000445174.1	5'UTR;3'UTR	AC012668.2;AC122136.1;AC122136.1;AC122136.1;AC122136.1	ENST00000417485.2;ENST00000445174.1;ENST00000423530.1;ENST00000413563.1;ENST00000451392.1	5'UTR;3'UTR;3'UTR;3'UTR;3'UTR	chr2:216576165-216576750	3								NA	intermediateMethylation	LINC00607
2561	cg01889129	chr10	119198887	+	46704180		ATTTCAACAAAACTTAACTTAATAATTCTTCTATTCCACACAACCTCCAC		II			NA	NA	NA	NA	NA	NA		OpenSea	AAGACATGTTGGACCTCTCAGCCAAGCCCAGCTGCCAGATGAATACCACTGAGTCACCCC[CG]TGGAGGCTGTGTGGAACAGAAGAATCACCAAGCCAAGTCCTGCTGAAATTCTGGATTCAC	TTTCAGCAGGACTTGGCTTGGTGATTCTTCTGTTCCACACAGCCTCCACG											CTA-109P11.4	ENST00000549104.1	5'UTR	CTA-109P11.4	ENST00000549104.1	5'UTR	chr10:119198745-119199115	3								NA	intermediateMethylation	noAnno
2668	cg01966334	chr2	128378434	+	84639202		CAAAATTTAAAAACATATTAAATCAATAAAACTTAAAACCACTAACACTC		II			NA	NA	NA	NA	NA	NA	chr2:128381585-128381890	N_Shelf	TGGAGATGTGCCACGGCACCTCTTTCTAGTTCTTAGGACTGAAAATGGAGCTGGGTTGGC[CG]AGTGTTAGTGGCCCCAAGCTTCACTGATTTAATATGCCTTTAAATTCTGATTATAAAAGT	AGAATTTAAAGGCATATTAAATCAGTGAAGCTTGGGGCCACTAACACTCG	MYO7B	NM_001080527	Body						2:128378336-128378477	Unclassified_Cell_type_specific				MYO7B;MYO7B	ENST00000496841.1;ENST00000491278.1	5'UTR;5'UTR	chr2:128378205-128378455	3						TRUE		NA	intermediateMethylation	MYO7B
2677	cg01971667	chr8	817044	+	17661864		ACRAATCAATAATACCRAATTAAACAACTAACAAATAAACAACACAAAAC		II			rs36022350	0.183227	NA	NA	NA	NA		OpenSea	TTCTCTCTCCAAATCGAGGGCCTCTGTCCTTCCCCATGAGTCAGACATCCAGGTTTCCGC[CG]TTCTGTGCTGTTCACCTGTCAGCTGTCTAACCCGGTACCACTGATTCGTGTGCCGCCTAC	CGAATCAGTGGTACCGGGTTAGACAGCTGACAGGTGAACAGCACAGAACG								8:806836-807117						CTD-3212A4.1	ENST00000522092.1	5'UTR	chr8:816785-817135	3						TRUE		NA	intermediateMethylation	noAnno
2718	cg01995986	chr6	147289366	-	40607874		TTCCCAATACTATTAATAATTTAAAATTTCTCCRCAATACCAAAACATTC		II			rs1529013	0.346624	NA	NA	NA	NA		OpenSea	ACAACTCAACATTCCCAGTGCTGTTAGTAGTTTAAGGTTTCTCCGCAATGCCAGGACATT[CG]ATGCCAACATATGTGAGTAGTTTAGTGACTTCATTTCTAGGCTTCATGCCAAGAATTTCT	TCCCAGTGCTGTTAGTAGTTTAAGGTTTCTCCGCAATGCCAGGACATTCG	STXBP5-AS1	NR_034115	Body								RP11-497D6.4	ENST00000367477.3	3'UTR	RP11-497D6.4;RP11-497D6.4;RP11-497D6.4;RP11-497D6.4;RP11-497D6.4	ENST00000427394.1;ENST00000367477.3;ENST00000447072.1;ENST00000458125.1;ENST00000431143.1	3'UTR;3'UTR;3'UTR;3'UTR;3'UTR	chr6:147289245-147289475	3								NA	intermediateMethylation	STXBP5-AS1
2719	cg01996567	chr7	149484880	-	76693344	42618834	AAAAATCCCCCCACAACAACACTATAAATAATACCTATATAACACCTACA	GAAAATCCCCCCGCAACAACACTATAAATAATACCTATATAACGCCTACG	I	A	Red	NA	NA	NA	NA	NA	NA	chr7:149487283-149487769	N_Shelf	ATTATGCCACGCGGAGGTCCCCCCGCAGCAGCACTATGAGTGGTGCCTGTATGACGCCTG[CG]GGTAAGGAGAGGCCAACCTGGAGTGGGGTAGAGGTGGGGGTGCCGGGACTGAATGCTTCC	GGAGGTCCCCCCGCAGCAGCACTATGAGTGGTGCCTGTATGACGCCTGCG	SSPO	NM_198455	Body			DMR		7:149115715-149115975	7:149484653-149484950	Unclassified_Cell_type_specific	SSPO	ENST00000378016.2	5'UTR	SSPO;SSPO;SSPO	ENST00000262089.4;ENST00000378016.2;ENST00000475488.1	5'UTR;5'UTR;5'UTR	chr7:149484605-149484935	3						TRUE		NA	intermediateMethylation	SSPO
2752	cg02016407	chr12	116806424	-	65789572		TACTTCCCAAACTAACTTCTTCTTACCCTACTAATCTCTATTTAAACATC		II			NA	NA	NA	NA	NA	NA		OpenSea	CATCCTCCAAGTGCTTCCCAGGCTGGCTTCTTCTTGCCCTGCTGGTCTCTGTTTAAACAT[CG]CCCTTTGAGGAGGCCTTTCCTGACCCCTCCTCCCCCCGCCGCATCTACCAGCGTAATTCT	GCTTCCCAGGCTGGCTTCTTCTTGCCCTGCTGGTCTCTGTTTAAACATCG											RP11-148B3.2	ENST00000548506.1	TSS200	RP11-148B3.2	ENST00000548506.1	TSS200	chr12:116806225-116806595	3								NA	intermediateMethylation	noAnno
2869	cg02096172	chr6	6894163	+	98652937		TCAAACTTAAAAAACATAACTATAAACCAACRCTTCCCAACACTAACTAC		II			NA	NA	NA	NA	NA	NA		OpenSea	ATCTTGGCCTCTCCTGCTGAATCAGAGCGCGCTGCTTAACACGCTCCCGGGTGACTCGTA[CG]TAGTCAGTGCTGGGAAGCGCTGGTCTACAGTCATGTTTCTCAAGCTTGAATGCACATCCG	CAAGCTTGAGAAACATGACTGTAGACCAGCGCTTCCCAGCACTGACTACG								6:6839044-6839232									chr6:6894000-6894230	3						TRUE		NA	intermediateMethylation	noAnno
2942	cg02157626	chr6	29648736	-	97681875		CRTTTCCCCRAAAAACCCCAAAAATTAAAAACCCCTCCAAAATTAAAAAC		II			NA	NA	NA	NA	NA	NA		OpenSea	AGACTAACCCACGTTTCCCCGGAGGACCCCAGAGGTTGGAAGCCCCTCCAAGATTAGGGG[CG]CAGTGCTCCCCTGGCCTGCGGAAGAGTCAGAGGAGTGGGGACAACATCCAACATCAGCCT	CGCCCCTAATCTTGGAGGGGCTTCCAACCTCTGGGGTCCTCCGGGGAAAC								6:29756034-29757072	6:29648152-29649066	Unclassified_Cell_type_specific	ZFP57	ENST00000376883.1	5'UTR	ZFP57	ENST00000376883.1	5'UTR			chr6:29647646-29649169	6	chr6:29647749-29649223	6		TRUE		NA	intermediateMethylation	noAnno
2962	cg02168270	chr8	50110978	+	64780592		TTAACAACTTACAAAAACTCACAAAACACTCTAAAATCTAATTAACTACC		II			NA	NA	NA	NA	NA	NA		OpenSea	TATCTGAAAATTTTTGAGGTAAGCTAAACACTCTCTGGCCTTCCGACTTCCATCTTCCCA[CG]GCAGCCAATCAGACCTCAGAGTGCCCTGTGAGCTTCTGTAAGCTGCTAAGAAACCACCTA	CGGCAGCCAATCAGACCTCAGAGTGCCCTGTGAGCTTCTGTAAGCTGCTA											RP11-10H3.1;RP11-10H3.1	ENST00000518222.1;ENST00000519828.1	5'UTR;5'UTR	RP11-10H3.1;RP11-10H3.1	ENST00000518222.1;ENST00000519828.1	5'UTR;5'UTR	chr8:50110900-50111155	3								NA	intermediateMethylation	noAnno
3017	cg02210151	chr10	123356041	-	12768161		TAATATTTTATTCCTAAATAAATTTCACATCAAAAAAATCAACAATATCC		II			NA	NA	NA	NA	NA	NA	chr10:123356616-123358285	N_Shore	CTGGGATCACCTGGTGTTTTGTTCCTGGGTAGATTTCACATCAGGAAAGTCAACAGTGTC[CG]GCTCCTCCAAAGTGCAGACCCATCTCTTCGCTTAAGGCCTCCCTACTTCTCCCCAGCACT	GGTGTTTTGTTCCTGGGTAGATTTCACATCAGGAAAGTCAACAGTGTCCG	FGFR2;FGFR2;FGFR2;FGFR2;FGFR2;FGFR2;FGFR2	NM_000141;NM_001144917;NM_022970;NM_001144918;NM_001144919;NM_001144915;NM_001144915	5'UTR;5'UTR;5'UTR;5'UTR;5'UTR;1stExon;5'UTR								FGFR2;FGFR2;FGFR2;FGFR2;FGFR2;FGFR2;FGFR2;FGFR2	ENST00000357555.5;ENST00000357555.5;ENST00000358487.5;ENST00000369060.4;ENST00000457416.2;ENST00000360144.3;ENST00000369059.1;ENST00000369062.3	1stExon;5'UTR;5'UTR;5'UTR;5'UTR;5'UTR;5'UTR;5'UTR	FGFR2;FGFR2;FGFR2;FGFR2;FGFR2;FGFR2;FGFR2;FGFR2;FGFR2;FGFR2;FGFR2	ENST00000357555.5;ENST00000357555.5;ENST00000358487.5;ENST00000369058.3;ENST00000369060.4;ENST00000336553.6;ENST00000457416.2;ENST00000360144.3;ENST00000369059.1;ENST00000369062.3;ENST00000490349.1	1stExon;5'UTR;5'UTR;5'UTR;5'UTR;5'UTR;5'UTR;5'UTR;5'UTR;5'UTR;3'UTR	chr10:123355485-123356175	3						TRUE		NA	intermediateMethylation	FGFR2
3099	cg02265440	chr14	70690079	-	99694496		CAAAAAACAACTACTCTTCRAATAAAATTCAAAAACCCAATTAACCRAAC		II			NA	NA	NA	NA	NA	NA		OpenSea	GTATTTCAGATCAGAGGGCAGCTGCTCTTCGGATGAAATTCAGGGACCCAATTAGCCGGG[CG]TGGTAGCGGGCGCCTGTAGTCCCAGCTACTCGGGAGGCTGAGGCAGGAGAATGGCGTGAA	CGCCCGGCTAATTGGGTCCCTGAATTTCATCCGAAGAGCAGCTGCCCTCT											RP11-486O13.2;RP11-486O13.2	ENST00000554008.1;ENST00000555198.1	TSS1500;TSS1500	RP11-486O13.2;RP11-486O13.2;RP11-486O13.2	ENST00000554008.1;ENST00000555198.1;ENST00000555480.1	TSS1500;TSS1500;5'UTR					chr14:70689886-70690848	6				NA	intermediateMethylation	noAnno
3111	cg02270332	chr6	106475062	-	94613100		TCTACTCTCCCTCAATTTATTCCTACTTTATTTAAAATTCRAAAAATACC		II			NA	NA	NA	NA	NA	NA		OpenSea	GGCCCGCTGGCTCTGCTCTCCCTCAGTTTATTCCTACTTTGTTTAAAATTCGGGAAGTGC[CG]GGGGAGGGGCAAGACATTAATCGCTGCACTTGTGCAAACGGAGTGCCAGCTGATTTATGG	CTGCTCTCCCTCAGTTTATTCCTACTTTGTTTAAAATTCGGGAAGTGCCG							TRUE																	TRUE		NA	intermediateMethylation	noAnno
3185	cg02315187	chr21	46317913	+	58787219		TCRAATAAAATATACCAAAAACTCAAAAACTACCTCTCAAAAACTCAACC		II			NA	NA	NA	NA	NA	NA	chr21:46321397-46321644	N_Shelf	GGGCTCCACCCAGCAGGCCTGGCTGGCCACACCCCACACATGCCAAAGAGTGGTAGACCC[CG]GCTGAGCTCCTGAGAGGTAGCCTCTGAGCCCTTGGTACATCCTACCCGATGGGGGTGTCA	CGGGTAGGATGTACCAAGGGCTCAGAGGCTACCTCTCAGGAGCTCAGCCG	ITGB2;ITGB2	NM_000211;NM_001127491	Body;Body				TRUE							ITGB2;ITGB2	ENST00000498666.1;ENST00000523323.1	3'UTR;3'UTR	chr21:46317665-46317955	3						TRUE		NA	intermediateMethylation	ITGB2
3200	cg02331910	chr1	153599831	+	83710188	25690186	CAACTCAAACAAAAATTCAAAAAAAAACTTTAAATAATCAAACAACAACA	CAACTCAAACAAAAATTCAAAAAAAAACTTTAAATAATCGAACAACAACG	I	C	Grn	NA	NA	NA	NA	NA	NA		OpenSea	GCGGGTGGGGCTGGAAGAGGCATTCTCTTTTCTGTCCACCCCGTCACACACTCCTGCACG[CG]CTGTTGCTCGATCATCCAAAGCTCCTTCCTGAATTCCTGTCTGAGCTGGCTCTGGGGGAG	CAGCTCAGACAGGAATTCAGGAAGGAGCTTTGGATGATCGAGCAACAGCG	S100A13;S100A13;S100A1;S100A13;S100A13;S100A13	NM_005979;NM_001024211;NM_006271;NM_001024212;NM_001024210;NM_001024213	5'UTR;5'UTR;TSS1500;TSS200;5'UTR;TSS1500				TRUE				S100A13;S100A13;S100A1;S100A13;S100A13;S100A13;S100A1;S100A1;S100A1;S100A13	ENST00000392623.1;ENST00000491177.1;ENST00000368698.3;ENST00000440685.2;ENST00000339556.3;ENST00000368699.1;ENST00000469893.1;ENST00000292169.1;ENST00000368696.3;ENST00000392622.1	TSS200;3'UTR;TSS1500;5'UTR;5'UTR;5'UTR;TSS1500;TSS1500;TSS1500;TSS1500	S100A13;S100A13;S100A13;S100A13;S100A1;S100A13;S100A13;S100A13;S100A1;S100A1;S100A1;S100A1;S100A13	ENST00000392623.1;ENST00000476133.1;ENST00000491177.1;ENST00000497086.1;ENST00000368698.3;ENST00000440685.2;ENST00000339556.3;ENST00000368699.1;ENST00000469893.1;ENST00000292169.1;ENST00000368696.3;ENST00000436839.1;ENST00000392622.1	TSS200;3'UTR;3'UTR;3'UTR;TSS1500;5'UTR;5'UTR;5'UTR;TSS1500;TSS1500;TSS1500;TSS1500;TSS1500	chr1:153599340-153600475	3						TRUE		NA	intermediateMethylation	S100A13
3279	cg02398342	chr17	80708632	-	54800929		AAAATACAAAAACCCTTCCTTAAACACCATACRAAAACTACTCAAATAAC		II			rs149413139	0.012412	NA	NA	NA	NA	chr17:80709052-80710843	N_Shore	CACTTCGGGCGGGAGTACAGGAGCCCTTCCTTGGGCACCATGCGAAGGCTGCTCAAGTAG[CG]GCCCCTGCCCTCCCTTCCCCTGTCCCCGTCCCCGTCTCCGTCTCCCCGTCCCTGTCCCCC	GAGTACAGGAGCCCTTCCTTGGGCACCATGCGAAGGCTGCTCAAGTAGCG	TBCD;FN3K	NM_005993;NM_022158	TSS1500;3'UTR					17:78301522-78304167			TBCD;TBCD;TBCD;TBCD;FN3K	ENST00000355528.4;ENST00000397466.2;ENST00000536182.1;ENST00000539345.2;ENST00000300784.7	TSS1500;TSS1500;TSS1500;TSS1500;3'UTR	TBCD;TBCD;TBCD;TBCD;FN3K	ENST00000355528.4;ENST00000397466.2;ENST00000536182.1;ENST00000539345.2;ENST00000300784.7	TSS1500;TSS1500;TSS1500;TSS1500;3'UTR	chr17:80708220-80708815	3						TRUE		NA	intermediateMethylation	TBCD
3343	cg02453376	chr1	152586240	-	76659883		AAAACTTCATAAAACCATTTATAAAAAAAACATTAACCTAAAACTTTTAC		II			NA	NA	NA	NA	NA	NA		OpenSea	TATTAGGAGTAAGGGCTTCATAAAACCATTTGTAGAGGAGACATTAGCCTGGAGCTTTTG[CG]TTGACCTTTTCCTTTTATCTATCCAGGCTGTCACCTCCTGCCAAGATGTCCTGCCAGCAG	CGCAAAAGCTCCAGGCTAATGTCTCCTCTACAAATGGTTTTATGAAGCCC	LCE3B	NM_178433	TSS200								LCE3B	ENST00000335633.1	TSS200	LCE3B	ENST00000335633.1	TSS200										NA	intermediateMethylation	LCE3B
3354	cg02466788	chr4	44740834	+	51601527		AAATACAATAATACTATCAACATAACCTATCTTATATCAATTTCAATCAC		II			NA	NA	NA	NA	NA	NA		OpenSea	TCAATGTTATTTCTATTTACAATGAAAGCTGCTGCTGTGCTACACTTTTACACAAGAGGG[CG]TGATTGAAACTGATATAAGACAGGCTATGCTGATAGTACTACTGCATTTTCATATAAACT	AATGCAGTAGTACTATCAGCATAGCCTGTCTTATATCAGTTTCAATCACG									4:44740677-44740927	Unclassified_Cell_type_specific							chr4:44740720-44740935	3								NA	intermediateMethylation	noAnno
3383	cg02489327	chr20	626772	+	99611906		TACTAATACTACTATTCAAAAACCACATACTAAAAACTACTAATAACTAC		II			NA	NA	NA	NA	NA	NA	chr20:623088-623398	S_Shelf	GAGTAGACTCATTCCACTGGGGATGGAAGTGGGGAAGTCACCGTATTTGAAAATAACTGA[CG]CAGTTATTAGCAGCTCTTAGCATGTGGTCCCTGAACAGCAGCATCAGCAACATCTGGGAA	CGCAGTTATTAGCAGCTCTTAGCATGTGGTCCCTGAACAGCAGCATCAGC							TRUE												chr20:625760-627204	6	chr20:625602-630016	6				NA	intermediateMethylation	noAnno
3401	cg02500748	chr4	55011068	+	20729844		CCCACAACTATTAAAACTTAAACAAACCTACCTTATAATCAAATATTTAC		II			NA	NA	NA	NA	NA	NA		OpenSea	AACAGTTGTAAAGATTAAATGAGATAACTTTTGAACAGTGCTTTTCAAACTAGAAAACAC[CG]CAAATATTTGATTATAAGGTAGGTTTGTCCAAGTCCCAACAGCTGTGGGAGGACTGAAAA	CCACAGCTGTTGGGACTTGGACAAACCTACCTTATAATCAAATATTTGCG																	chr4:55010900-55011570	3								NA	intermediateMethylation	noAnno
3444	cg02527881	chr3	46936655	+	53634137		TCCCCTACCCTAAATCCTCAAATATATAATTCACAACTTCCACAATAACC		II			NA	NA	NA	NA	NA	NA	chr3:46940054-46940394	N_Shelf	CGTCCAGCATCTCTCCAATGAGAAGAGAGGCCAGGCTCCATCTCAGATTAGGCATCTCAA[CG]GCCACTGTGGAAGCTGTGAACCACATACTTGAGGATCCAGGGCAGGGGATGGGGTGGTCT	CGGCCACTGTGGAAGCTGTGAACCACATACTTGAGGATCCAGGGCAGGGG	PTH1R	NM_000316	Body			RDMR			3:46935783-46937740	Unclassified	PTH1R	ENST00000490109.1	5'UTR	PTH1R	ENST00000490109.1	5'UTR	chr3:46936505-46937175	3						TRUE		NA	intermediateMethylation	PTH1R
3495	cg02562448	chr10	50616670	-	13740899		CRATACACCCTAACTTCTAAAACAACACCTAACATACAACATTTTATTAC		II			NA	NA	NA	NA	NA	NA		OpenSea	TGCAAGCTCCACGGTGCACCCTGGCTTCTAGAACAGCACCTGGCATGCAGCATTTTGTTA[CG]TAAATGAGCCCCAGCTCCCCTACTGGCTGGACCAGCAATAGGCAGCCCCTGGTCCCCATG	CGTAACAAAATGCTGCATGCCAGGTGCTGTTCTAGAAGCCAGGGTGCACC							TRUE										chr10:50616520-50616810	3								NA	intermediateMethylation	noAnno
3610	cg02662417	chr6	157161545	-	77669521		TCCTAAACCTCACTTATCTAATCCTCCCRTTAAAACATATAACCTAAACC		II			rs114165353	0.011148	NA	NA	NA	NA		OpenSea	CTCTTATCCCCTCCTGAACCTCACTTGTCTGATCCTCCCGTTAGAACATATGGCCTAGGC[CG]GCAGGGACTGTTTTCCACGGGTGTGGACCCATCGTCTAGAGCCGTACATGGCATTTCACA	CGGCCTAGGCCATATGTTCTAACGGGAGGATCAGACAAGTGAGGTTCAGG	ARID1B;ARID1B;ARID1B	NM_017519;NM_175863;NM_020732	Body;Body;Body				TRUE				ARID1B;ARID1B	ENST00000354354.3;ENST00000535255.1	5'UTR;5'UTR	ARID1B;ARID1B;ARID1B	ENST00000354354.3;ENST00000535255.1;ENST00000494260.1	5'UTR;5'UTR;5'UTR	chr6:157161240-157161575	3						TRUE		NA	intermediateMethylation	ARID1B
3619	cg02672830	chr8	6286451	-	32790911		TTCTACAAATAAACTATTCRATAACCTCCATATTTCTAAATACTATAACC		II			NA	NA	NA	NA	NA	NA		OpenSea	CTTGTGGCTGCTTCTGCAGATAAGCTGTTCGGTGACCTCCATATTTCTAAATACTGTGGC[CG]TATTGCTGTTTCGGTTTTTCAGTTTCAGGTATTATCTAGTGACTTTCTGATAGGGAAGTG	CGGCCACAGTATTTAGAAATATGGAGGTCACCGAACAGCTTATCTGCAGA	MCPH1;MCPH1;MCPH1	NM_001172575;NM_001172574;NM_024596	Body;Body;Body						8:6286330-6286641	Unclassified_Cell_type_specific							chr8:6286240-6286635	3								NA	intermediateMethylation	MCPH1
3620	cg02673002	chr11	74459317	-	8786299		AAAACTAAAACCTAAACCTAAAAAAACACCCACATAAAAACACCAAACAC		II			NA	NA	NA	NA	NA	NA	chr11:74459858-74460558	N_Shore	AGAGTGAGAAGGGGACTGAGGCCTAAGCCTAGAGGAACACCCACATGGAAGCACCAAACA[CG]GGAGACTGAGAAGGAGCCAAGAGCCTGGGAAAAAAACCAGGAAAGTGTGGTTTTACCAGC	GGACTGAGGCCTAAGCCTAGAGGAACACCCACATGGAAGCACCAAACACG	RNF169	NM_001098638	TSS1500								RNF169	ENST00000299563.4	TSS1500	RNF169	ENST00000299563.4	TSS1500			chr11:74459151-74461255	6	chr11:74458918-74461603	6		TRUE		NA	intermediateMethylation	RNF169
3725	cg02754929	chr4	3295736	+	20651100		AATAACCAAACAAATAAAAAACCAAATAATCCTCTCTATCCACACTCCAC		II			rs139352546	0.0142	NA	NA	NA	NA	chr4:3293714-3294595	S_Shore	AAGGGGCCCAGAGCCATGGAGTGTAGACAGTGGAGGGTGAACACAGAGGGGGCCCAGAGC[CG]TGGAGTGTGGACAGAGAGGACCACCTGGCCTCTCACCTGCTTGGTCACTTGCTGGGAATG	GTGACCAAGCAGGTGAGAGGCCAGGTGGTCCTCTCTGTCCACACTCCACG						RDMR								RGS12;RGS12	ENST00000511275.1;ENST00000506631.1	5'UTR;5'UTR	chr4:3294420-3296715	3						TRUE		NA	intermediateMethylation	noAnno
3773	cg02779288	chr15	93157567	-	37644181		TTATCTCTTTAACCCAAAAATAACATCTTCTACTATCCCAAATATAAACC		II			rs142637012	0.0133	NA	NA	NA	NA		OpenSea	AACATATGACCTTATCTCTTTGGCCCAGAGATGACATCTTCTGCTATCCCAAGTGTGAGC[CG]TTTTGGTCTCAGAAGAAAAGTCCCCTCGTCTTCCTTTCAGGGAAAAGTGCTGAAGAGGGC	CGGCTCACACTTGGGATAGCAGAAGATGTCATCTCTGGGCCAAAGAGATA																	chr15:93157465-93157915	3								NA	intermediateMethylation	noAnno
3778	cg02783661	chr12	502192	-	55790127		ATTTAACTTAACAAAATCRAACTAAATTATCATATCTATTTCTCCAACCC		II			rs140382325	0.0174	NA	NA	NA	NA	chr12:498098-498920	S_Shelf	TTTTTTTTAACATTTGGCTTAGCAGGATCGAGCTGGATTATCATATCTGTTTCTCCAACC[CG]TTACAATATGTTCTTTTGGTTGGAATATATGAAGAAAAACCAGCACCACACAAATATGTA	CGGGTTGGAGAAACAGATATGATAATCCAGCTCGATCCTGCTAAGCCAAA	CCDC77;CCDC77	NM_001130147;NM_001130148	5'UTR;5'UTR								CCDC77;CCDC77;CCDC77	ENST00000540180.1;ENST00000422000.1;ENST00000540344.1	5'UTR;5'UTR;5'UTR	CCDC77;CCDC77;CCDC77;CCDC77;CCDC77	ENST00000540180.1;ENST00000422000.1;ENST00000535052.1;ENST00000543504.1;ENST00000540344.1	5'UTR;5'UTR;5'UTR;5'UTR;5'UTR										NA	intermediateMethylation	CCDC77
3830	cg02810829	chr15	81460273	-	45656283		AATCCTTATAACTATTATCTTATCTCTATTCCACCACTAAATACTAATAC		II			NA	NA	NA	NA	NA	NA		OpenSea	CTTTGAATGAGAGTCCTTATGGCTATTGTCTTGTCTCTGTTCCACCACTGAATACTGGTA[CG]TAGAAGGAAGGTAACTTGACTTTTCAGATCAGCAGTTGACAAACTATTGGCCACTGGCCA	CGTACCAGTATTCAGTGGTGGAACAGAGACAAGACAATAGCCATAAGGAC														IL16	ENST00000560989.1	5'UTR					chr15:81458858-81461367	3				NA	intermediateMethylation	noAnno
3895	cg02860608	chr3	134099216	-	4789499		TTAAAATAATACACTCTTTAATCCTACCAAACAACTTTCATCTTAAAATC		II			NA	NA	NA	NA	NA	NA		OpenSea	CACCTGGAGAATTGGGATGATACACTCTTTGGTCCTACCAAACAGCTTTCATCTTGAGAT[CG]TCCTCCATCTTCATTGTGGCCCTTCCTCTCAGTTCTCTTTTGTGTGGTCCCTCATTTCCT	TGGGATGATACACTCTTTGGTCCTACCAAACAGCTTTCATCTTGAGATCG																	chr3:134099165-134099415	3								NA	intermediateMethylation	noAnno
3916	cg02873163	chr1	153599829	+	20712130	50701552	ACTCAAACAAAAATTCAAAAAAAAACTTTAAATAATCAAACAACAACACA	ACTCAAACAAAAATTCAAAAAAAAACTTTAAATAATCGAACAACAACGCG	I	T	Red	NA	NA	NA	NA	NA	NA		OpenSea	CGGCGGGTGGGGCTGGAAGAGGCATTCTCTTTTCTGTCCACCCCGTCACACACTCCTGCA[CG]CGCTGTTGCTCGATCATCCAAAGCTCCTTCCTGAATTCCTGTCTGAGCTGGCTCTGGGGG	CGCGCTGTTGCTCGATCATCCAAAGCTCCTTCCTGAATTCCTGTCTGAGC	S100A13;S100A13;S100A13;S100A13;S100A1;S100A13	NM_001024212;NM_001024211;NM_005979;NM_001024210;NM_006271;NM_001024213	TSS200;5'UTR;5'UTR;5'UTR;TSS1500;TSS1500				TRUE				S100A13;S100A13;S100A1;S100A13;S100A13;S100A13;S100A1;S100A1;S100A1;S100A13	ENST00000392623.1;ENST00000491177.1;ENST00000368698.3;ENST00000440685.2;ENST00000339556.3;ENST00000368699.1;ENST00000469893.1;ENST00000292169.1;ENST00000368696.3;ENST00000392622.1	TSS200;3'UTR;TSS1500;5'UTR;5'UTR;5'UTR;TSS1500;TSS1500;TSS1500;TSS1500	S100A13;S100A13;S100A13;S100A13;S100A1;S100A13;S100A13;S100A13;S100A1;S100A1;S100A1;S100A1;S100A13	ENST00000392623.1;ENST00000476133.1;ENST00000491177.1;ENST00000497086.1;ENST00000368698.3;ENST00000440685.2;ENST00000339556.3;ENST00000368699.1;ENST00000469893.1;ENST00000292169.1;ENST00000368696.3;ENST00000436839.1;ENST00000392622.1	TSS200;3'UTR;3'UTR;3'UTR;TSS1500;5'UTR;5'UTR;5'UTR;TSS1500;TSS1500;TSS1500;TSS1500;TSS1500	chr1:153599340-153600475	3								NA	intermediateMethylation	S100A13
3944	cg02891314	chr5	179741120	+	10679207		AAAAAATACTTACCACAAATAATAACACACCTTAAATATAAAAATCAACC		II			NA	NA	NA	NA	NA	NA	chr5:179740710-179741121	Island	GGCGCCCGAGACACAGCCAGCGGGTGTTCAGAAAGGAAAACGCTCGCTCAACAGCCTTTT[CG]GTTGATTCTTACATTCAAGGTGTGTTACTATTTGTGGCAAGCATCTTTTCATTTAAATCT	CGGTTGATTCTTACATTCAAGGTGTGTTACTATTTGTGGCAAGCATCTTT	GFPT2	NM_005110	Body														chr5:179741100-179741450	3						TRUE		NA	intermediateMethylation	GFPT2
3960	cg02902672	chr6	32635360	+	76728366		TTCTCCACAAATTTTATACTCTCTCTTCAAAACRAAACATAACTACATCC		II			NA	NA	rs9274583	0.486099	NA	NA	chr6:32632158-32633027	S_Shelf	AACCATGAAATGATGCATCTGATATCAGCAAAGGCACAATACACAGAATTTTACAGTATT[CG]GATGCAGTCATGTTTCGTTTTGAAGAGAGAGCACAAAACCTGTGGAGAAGCATTTCCTGG	CGGATGCAGTCATGTTTCGTTTTGAAGAGAGAGCACAAAACCTGTGGAGA	HLA-DQB1	NM_002123	TSS1500								HLA-DQB1;HLA-DQB1;HLA-DQB1;HLA-DQB1;HLA-DQB1	ENST00000399084.1;ENST00000399082.3;ENST00000399079.3;ENST00000374943.4;ENST00000434651.2	5'UTR;TSS1500;TSS1500;TSS1500;TSS1500	HLA-DQB1;HLA-DQB1;HLA-DQB1;HLA-DQB1;HLA-DQB1;HLA-DQB1;HLA-DQB1;HLA-DQB1	ENST00000399084.1;ENST00000487676.1;ENST00000399082.3;ENST00000529407.1;ENST00000447884.1;ENST00000399079.3;ENST00000374943.4;ENST00000434651.2	5'UTR;TSS1500;TSS1500;TSS1500;TSS1500;TSS1500;TSS1500;TSS1500			chr6:32633542-32636839	6	chr6:32631929-32637546	6		TRUE		NA	intermediateMethylation	HLA-DQB1
4016	cg02938172	chr17	185152	+	68618880		AATATAAAAAATACACTTAAACCCTCTCTCTATAACCRACACCAACTAAC		II			NA	NA	NA	NA	NA	NA	chr17:185075-185296	Island	TGGGGGAAGTCGCTGTGCCTAGGACACCCACGTGCGAAGGCCAACACCAGCGCTGCAGGA[CG]CCAGTTGGTGTCGGCCACAGAGAGAGGGCTCAAGTGCATTTTCCACACCAGGGGTGGCTG	CGCCAGTTGGTGTCGGCCACAGAGAGAGGGCTCAAGTGCATTTTCCACAC	RPH3AL	NM_006987	5'UTR				TRUE	17:184833-185339			RPH3AL;RPH3AL;RPH3AL	ENST00000331302.7;ENST00000536489.2;ENST00000323434.8	5'UTR;5'UTR;5'UTR	RPH3AL;RPH3AL;RPH3AL;RPH3AL;RPH3AL;RPH3AL;RPH3AL;RPH3AL;RPH3AL;RPH3AL;RPH3AL;RPH3AL;RPH3AL	ENST00000574011.1;ENST00000573588.1;ENST00000573448.1;ENST00000576420.1;ENST00000570638.1;ENST00000575736.1;ENST00000575634.1;ENST00000577079.1;ENST00000331302.7;ENST00000536489.2;ENST00000323434.8;ENST00000575130.1;ENST00000573780.1	3'UTR;TSS1500;5'UTR;5'UTR;5'UTR;5'UTR;5'UTR;5'UTR;5'UTR;5'UTR;5'UTR;5'UTR;5'UTR	chr17:184645-185175	3						TRUE		NA	intermediateMethylation	RPH3AL
4022	cg02942158	chr6	11327048	+	29685227		AAAATTTAAACRACTATAAATAACAACTCCAAATCCAAATAACCTAAACC		II			NA	NA	NA	NA	NA	NA		OpenSea	CCAGCTGCCCCTGCCCCGTACCATCTTCCTTCCCCCTCCACTCAGGAACAAAAGGTCCCA[CG]GTTCAGGCCATCTGGATTTGGAGCTGTCATTTATAGTCGCCCAAACTTTGAGGATGACTT	CGGTTCAGGCCATCTGGATTTGGAGCTGTCATTTATAGTCGCCCAAACTT	NEDD9;NEDD9	NM_001142393;NR_073131	5'UTR;Body								NEDD9	ENST00000504387.1	5'UTR	NEDD9;NEDD9;NEDD9;NEDD9;NEDD9;NEDD9;NEDD9;NEDD9;NEDD9;NEDD9	ENST00000459670.2;ENST00000514660.1;ENST00000397378.3;ENST00000448183.2;ENST00000504387.1;ENST00000513989.1;ENST00000468612.1;ENST00000508546.1;ENST00000512665.1;ENST00000504634.1	3'UTR;3'UTR;5'UTR;5'UTR;5'UTR;5'UTR;3'UTR;5'UTR;3'UTR;3'UTR										NA	intermediateMethylation	NEDD9
4054	cg02964324	chr7	43291318	-	28712833		ACTTTTAAAATTACRAATTCATTACACTCCTACCTAATTAAAACCCAACC		II			NA	NA	NA	NA	NA	NA	chr7:43288634-43288948	S_Shelf	ATAGCTAAGATGCTTTTGGAGTTACGGGTTCATTACACTCCTGCCTAATTAAAACCCAGC[CG]ATGCTCTGGTTATTTCCTCTTTTCTCCCTTATACAATTCCACCCACAAAGTCCTTCTCAG	CGGCTGGGTTTTAATTAGGCAGGAGTGTAATGAACCCGTAACTCCAAAAG	HECW1	NM_015052	Body											HECW1;HECW1;HECW1;HECW1;HECW1	ENST00000471527.1;ENST00000493057.1;ENST00000464944.1;ENST00000490954.2;ENST00000492310.1	5'UTR;5'UTR;5'UTR;5'UTR;5'UTR								TRUE		NA	intermediateMethylation	HECW1
4105	cg03012280	chr15	41098255	-	9716937		TACTTTTAATACTTCATAAACATCCCATAACCATTTCTAATTTCAACTAC		II			NA	NA	NA	NA	NA	NA	chr15:41099243-41099878	N_Shore	GGTGGAGCAGATGCTTTTGATGCTTCATAGACATCCCATGGCCATTTCTGATTTCAGCTG[CG]GCTGCAGGGGACAGATTTGTGCAGGTTGACAGCATTTCTCAAGGGCCCTCTGGGTCTCTC	GCTTTTGATGCTTCATAGACATCCCATGGCCATTTCTGATTTCAGCTGCG	ZFYVE19;DNAJC17	NM_001077268;NM_018163	TSS1500;Body								ZFYVE19;ZFYVE19;ZFYVE19	ENST00000570108.1;ENST00000564258.1;ENST00000336455.5	TSS1500;TSS1500;TSS1500	ZFYVE19;ZFYVE19;ZFYVE19;DNAJC17;DNAJC17	ENST00000570108.1;ENST00000564258.1;ENST00000336455.5;ENST00000560301.1;ENST00000560065.1	TSS1500;TSS1500;TSS1500;3'UTR;3'UTR	chr15:41098125-41098350	3					TRUE	TRUE		NA	intermediateMethylation	ZFYVE19
4202	cg03086067	chr10	82368399	-	46722880		AACACRAAAACAATAACRAACTTAACTCACCTATAAAAAAACTTTAAAAC		II			rs79992765	0.025594	NA	NA	NA	NA		OpenSea	ACCGCAGTTCAGACACGAAAGCAATGACGAGCTTGGCTCACCTGTGAGAAAACTTTAAAA[CG]TATCTACTCCCTCGTCTAAACTCTTCCCGTGCTCCTCCTCCTCCCGCCCTCCGTGCCTTC	ACACGAAAGCAATGACGAGCTTGGCTCACCTGTGAGAAAACTTTAAAACG	SH2D4B;SH2D4B	NM_207372;NM_001145719	Body;Body					10:82358321-82358474			SH2D4B	ENST00000372150.3	5'UTR	SH2D4B	ENST00000372150.3	5'UTR	chr10:82368225-82368595	3						TRUE		NA	intermediateMethylation	SH2D4B
4257	cg03126799	chr8	23178986	-	38686151		CTAACTCAACAAAAAACACAACTTACCATTCCCAAAACCCCACRTAAAAC		II			rs13272473	0.497674	NA	NA	NA	NA		OpenSea	GGCATGCAGTTCTAACTCAGCAAAGGACACAGCTTGCCATTCCCAGAGCCCCACGTAGAG[CG]TCAGCATCCTGGTAACCGTGTGGCTTTCTGGTGAGCGGGGTCTGACCTCACCAGTGACAA	CGCTCTACGTGGGGCTCTGGGAATGGCAAGCTGTGTCCTTTGCTGAGTTA	LOXL2	NM_002318	Body											LOXL2;LOXL2;LOXL2;LOXL2;LOXL2	ENST00000520617.1;ENST00000518878.1;ENST00000522446.1;ENST00000519809.1;ENST00000523833.1	TSS1500;3'UTR;3'UTR;3'UTR;3'UTR	chr8:23178940-23179430	3								NA	intermediateMethylation	LOXL2
4414	cg03245326	chr7	142532995	-	85616556		CATATCCTCAATTTACTTTTTACRCTATCTACCAAATAAAATATTCTACC		II			NA	NA	NA	NA	NA	NA		OpenSea	GTTGACTTTATCATATCCTCAATTTACTTTTTACGCTATCTACCAAGTAAAATATTCTGC[CG]TGGCAAAAACCTGCTATTTGTCCCTCCAGTATCTGTTCTCCAATTTCTGCTCTAATAAAC	CGGCAGAATATTTTACTTGGTAGATAGCGTAAAAAGTAAATTGAGGATAT																										NA	intermediateMethylation	noAnno
4418	cg03249723	chr9	98880057	+	56664917		ATTAACCTCTCTCTACTATAACTCCTTTCATATTCTCTTCRCTTTTATAC		II			rs73654855	0.051165	NA	NA	NA	NA		OpenSea	TGTCTCTATTCCCTCCTAACCCTCCATGAAAGTGACAGGAAAGGGACAAAAAGACATTGG[CG]CACAAAAGCGAAGAGAACATGAAAGGAGTCACAGCAGAGAGAGGTCAACTGAATGACTGC	TTGACCTCTCTCTGCTGTGACTCCTTTCATGTTCTCTTCGCTTTTGTGCG	LOC158434	NM_001256408	TSS1500														chr9:98880045-98880375	3								NA	intermediateMethylation	LOC158434
4443	cg03264133	chr6	25882463	+	57806595	22697845	CAAAACCAAAACACAAATATACCTAACAACCATACTAAAACACCTAACCA	CGAAACCAAAACGCAAATATACCTAACGACCGTACTAAAACACCTAACCG	I	C	Grn	NA	NA	NA	NA	NA	NA	chr6:25882327-25882560	Island	GCAGGATGATGCGGGTCTTCTTGTCGCGGGCCGGGTTGCCAGCCAGCTCCAGGATCTCGG[CG]GTCAGGTGCTCCAGCACGGCCGCCAGGTACACCTGCGCTCTGGCCCCGACACGCTCGGCA	CGGGGCCAGAGCGCAGGTGTACCTGGCGGCCGTGCTGGAGCACCTGACCG								6:25990231-25990529	6:25882232-25882812	Unclassified_Cell_type_specific	SLC17A3;SLC17A3	ENST00000360657.3;ENST00000360657.3	1stExon;5'UTR	SLC17A3;SLC17A3	ENST00000360657.3;ENST00000360657.3	1stExon;5'UTR	chr6:25882325-25882795	3						TRUE		NA	intermediateMethylation	noAnno
4502	cg03303895	chr1	167611735	+	3614324		TTTATATTTCTCTAATATATTTTCCTACATATCTACACCCCTAACTTCTC		II			NA	NA	NA	NA	NA	NA		OpenSea	CAATGATGTCAGCTGTTCTTCATGCTTTGGGGGTGATTGAGAGAGGCAAGTAGGTTTGAA[CG]AGAAGCTAGGGGTGCAGATATGCAGGAAAATATATCAGAGAAATATAAACATAAGCGTTA	CGAGAAGCTAGGGGTGCAGATATGCAGGAAAATATATCAGAGAAATATAA	RCSD1	NM_052862	Body								RCSD1	ENST00000472038.1	5'UTR	RCSD1	ENST00000472038.1	5'UTR	chr1:167611460-167611975	3								NA	intermediateMethylation	RCSD1
4617	cg03377939	chr16	31171314	+	36694520		TCACAAAATAAAATCCCTTTAAAATAAAACAACTCATTTAAAACTAAAAC		II			NA	NA	NA	NA	NA	NA		OpenSea	CTCCAGGGACCATGCTGGTACCCTGAGCCTGTCGGAGCCAGAGATTGCCCCAGGACTCAG[CG]CTTTAGCCTCAAATGAGTTGCCCTACTTCAAAGGGACCTCACTTTGTGAGATGCACTGTA	CACAAAGTGAGGTCCCTTTGAAGTAGGGCAACTCATTTGAGGCTAAAGCG									16:31170535-31171860	Unclassified									chr16:31170987-31171389	6	chr16:31170782-31171593	6				NA	intermediateMethylation	noAnno
4697	cg03440981	chr9	127961907	+	53796188		ATTACCATTTATAATTATAACAAATACTATACTAAACCAAACACCACCAC		II			NA	NA	NA	NA	NA	NA	chr9:127962543-127963125	N_Shore	GTCCCTAGTTGTCTTTTTCTTTGATCTCTCTCTAGTTAAGACTTGCTCCTGGAGGCAAAG[CG]TGGTGGTGTCTGGCTCAGCATAGCACCTGCCATAATTACAAATGGCAATTATGGAATGAA	TTGCCATTTGTAATTATGGCAGGTGCTATGCTGAGCCAGACACCACCACG	RABEPK;RABEPK;RABEPK	NM_001174153;NM_001174152;NM_005833	TSS1500;TSS1500;TSS1500								RABEPK;RABEPK;RABEPK;RABEPK	ENST00000394125.4;ENST00000373544.1;ENST00000394124.4;ENST00000373538.3	TSS1500;TSS1500;TSS1500;TSS1500	RABEPK;RABEPK;RABEPK;RABEPK;RABEPK	ENST00000394125.4;ENST00000373544.1;ENST00000394124.4;ENST00000373538.3;ENST00000416065.1	TSS1500;TSS1500;TSS1500;TSS1500;TSS1500	chr9:127961700-127962055	3								NA	intermediateMethylation	RABEPK
4731	cg03455424	chr2	242763982	+	3622236		AACCTAAACACAACAACAAAAATTACCCCTAAAACTCAAAATATACRTTC		II			NA	NA	NA	NA	NA	NA	chr2:242766046-242766582	N_Shelf	ACTTCTTTTCCTTAAGAATCACCCAGCCTCCGGTGTTCCTTCACAGTAGGGTGAGGGGGG[CG]AACGCACACCCTGAGCCTTAGGGGCAACTCCTGCTGCTGTGCCCAGGCTGGGCCGGGCAG	GCCTGGGCACAGCAGCAGGAGTTGCCCCTAAGGCTCAGGGTGTGCGTTCG								2:242412404-242412743									chr2:242763560-242764295	3						TRUE		NA	intermediateMethylation	noAnno
4779	cg03475776	chr2	240114298	+	8626405		RAAACTATATATTCAAAAAAACATTTAACACCRCCRTACTTATAAAAACC		II			rs79507509	0.014038	NA	NA	NA	NA	chr2:240112234-240112435	S_Shore	GCTTCTTGAAGAAGACTCAGCTGGCGGGCTCCCTGCTGTGGGCACTGGGGGCTACGGGTC[CG]GCTCTCACAAGCACGGCGGTGCTAAATGCTTTCCTGAACACACAGTCTCGTGAATGACTG	CGGCTCTCACAAGCACGGCGGTGCTAAATGCTTTCCTGAACACACAGTCT	HDAC4	NM_006037	Body				TRUE	2:239779229-239779344			HDAC4	ENST00000456922.2	5'UTR	HDAC4;HDAC4;HDAC4;HDAC4;HDAC4	ENST00000463007.1;ENST00000493582.1;ENST00000535493.1;ENST00000456922.2;ENST00000496347.1	3'UTR;3'UTR;3'UTR;5'UTR;3'UTR	chr2:240114220-240114555	3						TRUE		NA	intermediateMethylation	HDAC4
4825	cg03513464	chr1	58898672	+	52733841		TTATCCACACATAAAAACACAAACACTCRCCTCCRAATACTATATAAATC		II			NA	NA	NA	NA	NA	NA		OpenSea	GCTGGCTGCCAGCTTTGCCTCAGCATCCTGTCTGCCTCCCAGGCATTCCTCTTTGCAAGC[CG]ACTCATACAGTACCCGGAGGCGAGTGCCTGTGCTCCCATGTGTGGATAATGAGGTTGTAG	TATCCACACATGGGAGCACAGGCACTCGCCTCCGGGTACTGTATGAGTCG						DMR	TRUE				DAB1	ENST00000485760.1	3'UTR	OMA1;DAB1	ENST00000467509.1;ENST00000485760.1	3'UTR;3'UTR	chr1:58898505-58898810	3						TRUE		NA	intermediateMethylation	noAnno
4829	cg03517284	chr6	25882590	-	85624207	45649900	CAAACAACACTAAAACCCAACCAAAAAAAACCAAATCTAAAACTTCAACA	CAAACGACGCTAAAACCCGACCAAAAAAAACCAAATCTAAAACTTCAACG	I	C	Grn	NA	NA	NA	NA	NA	NA	chr6:25882327-25882560	S_Shore	GCCTTTGCGGAGCAGACGGCGCTGGAGCCCGGCCAGGGAAGACCAAGTCTGGGACTTCAG[CG]CCAGCCTCGCCACCCTGCTTCCCACAACCAGATGTCTCCTGCGAAGTAGCCCCCTCTAAT	CAGACGGCGCTGGAGCCCGGCCAGGGAAGACCAAGTCTGGGACTTCAGCG									6:25882232-25882812	Unclassified_Cell_type_specific	SLC17A3	ENST00000360657.3	TSS200	SLC17A3	ENST00000360657.3	TSS200	chr6:25882325-25882795	3						TRUE		NA	intermediateMethylation	noAnno
4983	cg03626541	chr7	97982115	+	1766164		CTACCACTATTTAAATAAAACTTCTACTCCACACCTTACTTAAATCAATC		II			NA	NA	NA	NA	NA	NA		OpenSea	CTGTGTTGTTTATACCAACATCGTTGCTGTGGAAATAGCTGTTTCAACATTAGGAACTCA[CG]ACTGACTCAAGTAAGGTGTGGAGCAGAAGTCTTATTTAAACAGTGGCAGGACCCATAAAA	CGACTGACTCAAGTAAGGTGTGGAGCAGAAGTCTTATTTAAACAGTGGCA	BAIAP2L1	NM_018842	Body								BAIAP2L1	ENST00000462558.1	3'UTR	BAIAP2L1;BAIAP2L1	ENST00000462558.1;ENST00000473569.1	3'UTR;3'UTR	chr7:97981985-97982255	3								NA	intermediateMethylation	BAIAP2L1
5006	cg03641585	chr17	10761400	-	61750161		TAAAATACTAAACAATCAACAACTTAAACCTCTACTTAATTAAATTAAAC		II			NA	NA	NA	NA	NA	NA		OpenSea	CCAATCTTAACTGAGGTACTAAACAATCAGCAGCTTAAGCCTCTACTTGGTTGGGTTAAG[CG]TTAAGCCATAACTCCCAATCTTGACTTCAGTGGTCTATCCCTGATGGCTGGGCTCCCACG	CGCTTAACCCAACCAAGTAGAGGCTTAAGCTGCTGATTGTTTAGTACCTC											U6	ENST00000384513.1	TSS200	U6	ENST00000384513.1	TSS200										NA	intermediateMethylation	noAnno
5207	cg03773183	chr17	79325994	-	38602188		AAAACRAAAAACTCAAACATAACAAACTATAAATCCCAACTCTACCCCAC		II			rs9894195	0.165829	NA	NA	NA	NA		OpenSea	GGCGCGGGGCGGGGACGGGAGGCTCAGGCATGGCAGGCTGTAGGTCCCAGCTCTGCCCCA[CG]GGAAGGCAGCTAAGGCCTGGCGAGAAATCCAGCGCAGCGCCGGTGCGCCGGCACTGTTGG	GGACGGGAGGCTCAGGCATGGCAGGCTGTAGGTCCCAGCTCTGCCCCACG								17:76940414-76940962																TRUE		NA	intermediateMethylation	noAnno
5234	cg03787837	chr6	32605385	+	6762377		CTTAATACTAAAAAAACCCTTAAAAAATCTCTACAATTTCTCTACAAATC		II			rs9272446	0.203196	NA	NA	NA	NA		OpenSea	CATGAGTGAGGGATGTTCTCTGGAGCTGAAAAACAGTAAATTGAAGGAAAAGAGATAAAG[CG]ATTTGCAGAGAAACTGTAGAGATTTCCTAAGGGCCCTTTCAGTATTAAGACAATTAAAAA	TTAATACTGAAAGGGCCCTTAGGAAATCTCTACAGTTTCTCTGCAAATCG	HLA-DQA1	NM_002122	Body								HLA-DQA1	ENST00000495840.1	5'UTR	HLA-DQA1;HLA-DQA1	ENST00000495840.1;ENST00000460633.1	5'UTR;5'UTR			chr6:32604773-32605525	6	chr6:32604092-32612467	6		TRUE		NA	intermediateMethylation	HLA-DQA1
5238	cg03792936	chr2	159172612	-	10798923		CTTTATTTCAATAAAACCTACCCTAAAATAATCTACAAACAATCTTACCC		II			NA	NA	NA	NA	NA	NA		OpenSea	CCCTGTCTCAGCTTTGTTTCAATAGAACCTACCCTAAGATAATCTACAAGCAATCTTACC[CG]TAATTTTCAAAAATAGTTTAAATCTTTTGGTAAATGGAGAAGTACTCCTAAATTAATTTC	CGGGTAAGATTGCTTGTAGATTATCTTAGGGTAGGTTCTATTGAAACAAA	CCDC148;CCDC148	NM_001301684;NM_138803	Body;Body											CCDC148;CCDC148;CCDC148	ENST00000417066.1;ENST00000451554.1;ENST00000448656.1	3'UTR;3'UTR;3'UTR	chr2:159172225-159172650	3								NA	intermediateMethylation	CCDC148
5262	cg03813170	chr6	31269586	+	91689885		AATAAAAACTTCCTTCTCTAAAATCCCAAACTCCTAAACCAACTAAATAC		II			NA	NA	NA	NA	NA	NA		OpenSea	CTATACTCACCAGCACTTCCGGTAACCCGCGTGGGGTGTTGGTGCTTCCCATCCCCTCAA[CG]TACTCAGCTGGTCTAGGAGTTTGGGATCCCAGAGAAGGAAGTTCCTACCATGGAACAGAG	GTAGGAACTTCCTTCTCTGGGATCCCAAACTCCTAGACCAGCTGAGTACG											XXbac-BPG248L24.13	ENST00000539514.1	TSS200	XXbac-BPG248L24.13	ENST00000539514.1	TSS200										NA	intermediateMethylation	noAnno
5302	cg03842440	chr12	41831532	+	65649140		ATATATAACAACATACTCTTCTTCRCTTTCCCTAAATATCTTACACTCAC		II			NA	NA	NA	NA	NA	NA		OpenSea	CACTGATGCAGAGACGGGGGAGTGTTGCCATGAACTGACTGGAAACTCTGTGTGTGTATC[CG]TGAGTGCAAGATACTTAGGGAAAGCGAAGAAGAGCATGCTGCTACACACCACTCTGGCTT	TGTGTAGCAGCATGCTCTTCTTCGCTTTCCCTAAGTATCTTGCACTCACG	PDZRN4;PDZRN4	NM_013377;NM_001164595	TSS200;Body								PDZRN4;PDZRN4;PDZRN4;RP11-413B19.2	ENST00000298919.7;ENST00000539469.2;ENST00000539469.2;ENST00000547168.1	TSS200;5'UTR;1stExon;3'UTR	PDZRN4;PDZRN4;PDZRN4;RP11-413B19.2	ENST00000298919.7;ENST00000539469.2;ENST00000539469.2;ENST00000547168.1	TSS200;5'UTR;1stExon;3'UTR	chr12:41831420-41831630	3						TRUE		NA	intermediateMethylation	PDZRN4
5322	cg03857101	chr9	138127782	+	25663931		AAAAACRTCAATCATTTTCTTCRTAACTTTCRAATTTCAATTTACTTCAC		II			rs7046250	0.244991	NA	NA	NA	NA		OpenSea	CTACAAAAGTTTTGGAGGAAAATAAAGAAGCACATTTTCATATTCTTTGGGAGAGGGAAA[CG]TGAAGTAAACTGAAACCCGAAAGCCACGAAGAAAATGACTGACGTCTTTTACTCATAAAA	CGTGAAGTAAACTGAAACCCGAAAGCCACGAAGAAAATGACTGACGTCTT											RP11-399H11.3	ENST00000452377.1	3'UTR	RP11-399H11.3	ENST00000452377.1	3'UTR										NA	intermediateMethylation	noAnno
5332	cg03864958	chr4	10174168	-	35717546		CTCATAACACTTCCCRAAATTAAATTCTCATCTTTATCAAACTTAATAAC		II			rs4697719	0.335798	NA	NA	NA	NA		OpenSea	TGGGACGGACCCTCATGGCACTTCCCGAAATTGGGTTCTCATCTTTATCAGACTTAGTGA[CG]CTGATTAGCCCAGTGTTTTCCTTTTTTGCATTTTGGACATATTCCAGGCTCAGCAGTTGT	TCATGGCACTTCCCGAAATTGGGTTCTCATCTTTATCAGACTTAGTGACG					chr4:10174055-10174055												chr4:10174060-10174450	3								NA	intermediateMethylation	noAnno
5337	cg03868770	chr22	30783737	+	50682255		AAAAAAAATATAACTTAACCCTAACCACCCCRTAAATCCACRAAACTACC		II			NA	NA	NA	NA	NA	NA	chr22:30783010-30783620	S_Shore	AGCCTGAGAAGGGCAGGAGCAAGGGATGTCTAAGGGGCCTGGTGGCAGGCCCTTGTTCTG[CG]GCAGCCCCGTGGACCCACGGGGTGGCCAGGGCCAAGTCACATCCCTCTCTTCCCCGGTCC	CGGCAGCCCCGTGGACCCACGGGGTGGCCAGGGCCAAGTCACATCCCTCT	RNF215	NM_001017981	TSS1500						22:30782565-30783970	Promoter_Associated	RNF215	ENST00000382363.3	TSS1500	RNF215;RNF215;RNF215;RNF215;MTMR3	ENST00000473077.1;ENST00000215798.6;ENST00000382363.3;ENST00000431544.1;ENST00000464734.1	TSS1500;TSS1500;TSS1500;5'UTR;5'UTR	chr22:30783620-30783855	3						TRUE		NA	intermediateMethylation	RNF215
5383	cg03900255	chr16	2710864	+	49710932		CCRTAACAAAAAATATCAAAAAACACCTTTTACAAAAAATATCAACACCC		II			rs66480138	0.234004	NA	NA	NA	NA		OpenSea	TCTTCTCTAAACTCCCCCGGGGAAAGGGAGACCGCCCCCCTTTCCCAGTCTGCTAAGTAG[CG]GGTGTTGACACCTTTTGCAAAAGGTGTTCCTTGACACCTTTTGCTACGGCTGGGCCACGA	CGGGTGTTGACACCTTTTGCAAAAGGTGTTCCTTGACACCTTTTGCTACG	ERVK13-1	NR_040023	Body								RP11-20I23.12;ERVK13-1	ENST00000562928.1;ENST00000564340.1	3'UTR;3'UTR	ERVK13-1;RP11-20I23.12;RP11-20I23.12;ERVK13-1	ENST00000563265.1;ENST00000562928.1;ENST00000564598.1;ENST00000564340.1	1stExon;3'UTR;3'UTR;3'UTR	chr16:2710785-2711075	3								NA	intermediateMethylation	ERVK13-1
5423	cg03938978	chr2	103052716	-	61630843		ATAAAATCTTAATTACRACTCTATATCCTCCCACCATTACRTTCTCATAC		II			NA	NA	NA	NA	NA	NA		OpenSea	CCTTGGCTTAGGTGAGGTCTTAGTTACGGCTCTGTGTCCTCCCACCATTACGTTCTCATG[CG]ATTTATGACACGCCTCTCCCCTGAATTCTGATCTTTATATGTTATCACTGCGTCCTCTGA	CGCATGAGAACGTAATGGTGGGAGGACACAGAGCCGTAACTAAGACCTCA	IL18RAP	NM_003853	Body			DMR													chr2:103052636-103053074	3	chr2:103050442-103054204	6		TRUE		NA	intermediateMethylation	IL18RAP
5432	cg03948287	chr4	62406882	+	95651120		AAACTAAACAATCAAACTACTTCAATACTTTTATTTACCRCTAAAACCAC		II			rs1908438	0.167172	NA	NA	NA	NA		OpenSea	CCAGCAGCCTGGAGAGTTATAGGAAGTGAAAGATCCTGGGTGAGATGGGTAGAAGGAGTT[CG]TGGCCCCAGCGGCAAATAAAAGTACTGAAGCAGCTTGATTGCCTAGTCTTGGTTGTCTTT	CGTGGCCCCAGCGGCAAATAAAAGTACTGAAGCAGCTTGATTGCCTAGTC	ADGRL3	NM_015236	Body														chr4:62406705-62407035	3								NA	intermediateMethylation	ADGRL3
5443	cg03955764	chr10	45604781	+	46793880		TCTACTCTCTACCAACTCTTAAAATTCTAAACTTAACTTACAACTTAAAC		II			NA	NA	NA	NA	NA	NA		OpenSea	AGTGAAACTCCATCTTAAAAAAAAAAAAAAAAAAGAAGAAGTTTCCAGGAAGAGAATTTC[CG]TTCAAGTTGTAAGTCAAGTCCAGAACCTCAAGAGCTGGCAGAGAGCAGAAGCCTCGTGGC	CTGCTCTCTGCCAGCTCTTGAGGTTCTGGACTTGACTTACAACTTGAACG	LOC100133308	NR_024472	Body								RP11-445N18.4	ENST00000423875.1	TSS1500	RP11-445N18.4;RP11-445N18.4	ENST00000423875.1;ENST00000450224.1	TSS1500;3'UTR								TRUE		NA	intermediateMethylation	LOC100133308
5456	cg03964091	chr22	49062324	-	41676564		AAATCCACTAATTACAATTAATAAACCAATACTAAAACCCATAACCAAAC		II			NA	NA	NA	NA	NA	NA	chr22:49063538-49063900	N_Shore	TCTTATTGGCAAGGTCCACTGGTTACAATTGATGAGCCAATACTGAGGCCCATGACCAGG[CG]TTACTGAGGCCCGTGACCAGGCAATACTGAGACCCGTGACCAGTCAGTACGGAGGCCCGT	CGCCTGGTCATGGGCCTCAGTATTGGCTCATCAATTGTAACCAGTGGACC	FAM19A5;FAM19A5	NM_001082967;NM_015381	Body;Body								FAM19A5	ENST00000473898.1	5'UTR	FAM19A5	ENST00000473898.1	5'UTR			chr22:49061534-49063120	6						NA	intermediateMethylation	FAM19A5
5543	cg04034577	chr2	241836375	+	87674991		AACAAAACCAAAAATCRATAAAACRACTCCCTACTAATTAAAACTTACAC		II			NA	NA	NA	NA	NA	NA		OpenSea	CCCCCTCCAGCACCTGCACCAGGTACCCTGCCAGCCCCGCCCCCCTCCCCTGCTCAGGGC[CG]TGCAAGTCCCAACCAGCAGGGAGCCGCCCCATCGACCCTTGGCCCTGCCAGCTGGCCGAG	GCAGGGCCAAGGGTCGATGGGGCGGCTCCCTGCTGGTTGGGACTTGCACG	C2orf54	NM_001085437	TSS1500						2:241836149-241836489	Unclassified_Cell_type_specific	C2orf54	ENST00000388934.4	TSS1500	C2orf54;C2orf54;C2orf54	ENST00000388934.4;ENST00000454476.2;ENST00000414499.1	TSS1500;TSS200;TSS200	chr2:241836185-241836635	3						TRUE		NA	intermediateMethylation	C2orf54
5724	cg04145948	chr15	91351995	+	70796964		AACCAATACTCATCTAACTAAAACTAATATACCCTCTCTTTACTAAAAAC		II			rs9282617	0.010083	NA	NA	NA	NA		OpenSea	GGGTGGGGTGTACAAGTCTGGAGTGCAGAGAAGAGGCTGGAGCTGGAAATAGAAATGCAG[CG]TTCTCAGTAAAGAGAGGGCACACCAGTCTCAGCTAGATGAGTACTGGCCATGGGAACAGT	GCCAGTACTCATCTAGCTGAGACTGGTGTGCCCTCTCTTTACTGAGAACG	BLM;BLM;BLM;BLM	NM_000057;NM_001287247;NM_001287246;NM_001287248	Body;Body;Body;Body								BLM	ENST00000560136.1	5'UTR	BLM;BLM;BLM;BLM	ENST00000560821.1;ENST00000560136.1;ENST00000559724.1;ENST00000558825.1	TSS200;5'UTR;3'UTR;5'UTR										NA	intermediateMethylation	BLM
5827	cg04230060	chr9	114937992	+	65610281		ACCAAATATCACCTAATCAAATATATCRCCCCTAAATAACCTAAATCTAC		II			NA	NA	NA	NA	NA	NA	chr9:114937020-114937824	S_Shore	ACGTGAAAGGGAGCTGGATGAGGTGACCACAGCGCAAGGCCCAGATGAGAGGTCGGAAGA[CG]CAGACCCAGGCCACCCAGGGGCGACACACTTGACCAGGTGACACCTGGTCACCGGGAGTG	CGCAGACCCAGGCCACCCAGGGGCGACACACTTGACCAGGTGACACCTGG	SUSD1	NM_022486	TSS1500					9:113976842-113977814	9:114936531-114938463	Promoter_Associated	SUSD1;SUSD1;SUSD1	ENST00000374264.2;ENST00000374263.3;ENST00000374270.3	TSS1500;TSS1500;TSS1500	SUSD1;SUSD1;SUSD1;SUSD1	ENST00000355396.3;ENST00000374264.2;ENST00000374263.3;ENST00000374270.3	TSS1500;TSS1500;TSS1500;TSS1500	chr9:114937225-114938515	3					TRUE	TRUE		NA	intermediateMethylation	SUSD1
5832	cg04234536	chr2	113814725	+	13806279		CAAAAAATACAATTTTATTACCTCACAAATCATAAAACTATCTTTAAAAC		II			NA	NA	NA	NA	NA	NA		OpenSea	GGGAATGGAGGCTTATACCGTCAGTCAAGAAATAAAGGCTGAAATAGGTTGGCTAAGTTA[CG]TTTTAAAGACAGCTTTATGACTTGTGAGGCAATAAAACTGCACCCTTTGGAGTTATCTTT	AAAGGGTGCAGTTTTATTGCCTCACAAGTCATAAAGCTGTCTTTAAAACG	IL36RN	NM_173170	TSS1500								IL36RN	ENST00000346807.3	TSS1500	IL36RN	ENST00000346807.3	TSS1500										NA	intermediateMethylation	IL36RN
5851	cg04248279	chr17	184833	-	92651103		AAACACRTTCACTAATATAACTAAAACTTCAAACTCCTAAAATATAACAC		II			NA	NA	NA	NA	NA	NA	chr17:185075-185296	N_Shore	TCTTGTTTCAGGGACACGTTCACTGATATAACTGAGGCTTCAGACTCCTAGGGTGTGGCA[CG]AACGAGCGCGCTTTCATCCAGCCACAGGGTCCGACCCACGGTGAGCGTGGGCAGCATACC	CGTGCCACACCCTAGGAGTCTGAAGCCTCAGTTATATCAGTGAACGTGTC	RPH3AL	NM_006987	5'UTR				TRUE	17:184833-185339			RPH3AL;RPH3AL;RPH3AL	ENST00000331302.7;ENST00000536489.2;ENST00000323434.8	5'UTR;5'UTR;5'UTR	RPH3AL;RPH3AL;RPH3AL;RPH3AL;RPH3AL;RPH3AL;RPH3AL;RPH3AL;RPH3AL;RPH3AL;RPH3AL;RPH3AL;RPH3AL	ENST00000574011.1;ENST00000573588.1;ENST00000573448.1;ENST00000576420.1;ENST00000570638.1;ENST00000575736.1;ENST00000575634.1;ENST00000577079.1;ENST00000331302.7;ENST00000536489.2;ENST00000323434.8;ENST00000575130.1;ENST00000573780.1	3'UTR;TSS1500;5'UTR;5'UTR;5'UTR;5'UTR;5'UTR;5'UTR;5'UTR;5'UTR;5'UTR;5'UTR;5'UTR	chr17:184645-185175	3						TRUE		NA	intermediateMethylation	RPH3AL
5869	cg04259027	chr2	36695610	+	55682937		AAATAACAAAAATCTTATTCAACCAAAACCTCATAAATTCTCCTTTCRAC		II			rs848556	0.368844	NA	NA	NA	NA		OpenSea	GGAGGGATGGGAGAGTTGCAGACCAGTTCATGACAGTTTGTAACTGCATTCTCTGACAAG[CG]CCGAAAGGAGAACTTATGAGGCTTTGGCTGAACAAGATCCTTGTTATTTAGAAACCAAAG	CGCCGAAAGGAGAACTTATGAGGCTTTGGCTGAACAAGATCCTTGTTATT	CRIM1	NM_016441	Body				TRUE														chr2:36694846-36697622	3				NA	intermediateMethylation	CRIM1
5897	cg04282082	chr9	124988720	-	44748296		TACAAAAAATCTCCTTATTCTTAATATAACAACTATTCTACTACCTCAAC		II			NA	NA	NA	NA	NA	NA	chr9:124987743-124991086	Island	GTAGTCCATCTTGCAGAAGATCTCCTTGTTCTTGATGTAGCAGCTGTTCTGCTGCCTCAG[CG]ACGTGCGACACACGGAGCACTCGAGGCACCGCACGTGCCAGATGAGGTTGTTGACCTGGG	CGCTGAGGCAGCAGAACAGCTGCTACATCAAGAACAAGGAGATCTTCTGC	LHX6;LHX6	NM_199160;NM_014368	Body;Body					9:124027609-124028731			LHX6	ENST00000560152.1	3'UTR	LHX6;LHX6;LHX6	ENST00000560152.1;ENST00000558672.1;ENST00000558672.1	3'UTR;1stExon;5'UTR	chr9:124988365-124990195	3						TRUE		NA	intermediateMethylation	LHX6
5995	cg04354002	chr17	8777762	-	71632595		AAAAAACTACRAACTTCTTACCCTAAAAACTATAAAAAAACCCTTTCCCC		II			NA	NA	NA	NA	NA	NA		OpenSea	TTTGGGCAGACAGGGGGCTGCGGGCTTCTTGCCCTGGAGGCTGTGGGAGAGCCCTTTCCC[CG]GGGGGAGGCATGACTGGGATGCCAGGGACTTCAAGGAGAGGTCTGAAGATGGTGATAGAC	GGGGGCTGCGGGCTTCTTGCCCTGGAGGCTGTGGGAGAGCCCTTTCCCCG							TRUE										chr17:8777525-8777955	3						TRUE		NA	intermediateMethylation	noAnno
6041	cg04390689	chr1	231526237	+	4807561		TATCTAACCACTTAAAAACATAACCTCAATTAAATTAACCATTCTAAACC		II			NA	NA	rs2808595	0.471311	NA	NA		OpenSea	CCTCACCACAACTGTGTAAATGTCTACTACTATTATTCTCATTTTGTAGACAAAGAAATG[CG]GCTTAGAATGGCTAACTTAACTGAGGTCATGCTCCTAAGTGGTCAGATAGACTGTGAACC	CGGCTTAGAATGGCTAACTTAACTGAGGTCATGCTCCTAAGTGGTCAGAT	EGLN1	NM_022051	Body								EGLN1	ENST00000476717.1	3'UTR	EGLN1	ENST00000476717.1	3'UTR	chr1:231525860-231526515	3								NA	intermediateMethylation	EGLN1
6141	cg04485391	chr10	80501448	-	88619163		TAATTCCTCATAAATTACAATTTAAAAACCTCCCAAAAACRTCTAAAAAC		II			rs28318	0.27008	NA	NA	NA	NA		OpenSea	CCTCTCCTAGCTGGTTCCTCATAGGTTACAGTTTGGAAGCCTCCCAGAGACGTCTGGAAG[CG]CTGATCCCTGCATTCGCTTTGGGGCTGTGTCTCTACTACTTCCAGATGTTTACACAGCTG	GGTTCCTCATAGGTTACAGTTTGGAAGCCTCCCAGAGACGTCTGGAAGCG																	chr10:80501325-80501655	3								NA	intermediateMethylation	noAnno
6196	cg04531030	chr12	50932172	+	43674971		TATTTTCCATTTCATACTTCTATATCCACTCCAAATTCATACTAACTATC		II			NA	NA	NA	NA	NA	NA		OpenSea	AACAAGTGCATCAGCCATCGGGGAGTGTGAGAGGAATTAATGAAACACTGAAAGCATTGC[CG]ATAGTCAGCATGAATTTGGAGTGGACACAGAAGTATGAAATGGAAAATAGCCCCACCCCA	ATTTTCCATTTCATACTTCTGTGTCCACTCCAAATTCATGCTGACTATCG	DIP2B	NM_173602	Body		chr12:50932147-50932147		TRUE							DIP2B	ENST00000549620.1	5'UTR	chr12:50932105-50932330	3								NA	intermediateMethylation	DIP2B
6217	cg04547181	chr19	6721855	+	26789572		ACTATCCACAAAACACAATAATTCACACCAACACTTTATAAAACTACTAC		II			NA	NA	NA	NA	NA	NA		OpenSea	ATGGGGGTCCCACGATGTTGCCCAGTCCAGTCTTGAACTCCTGGGCTCAAGTGATCCTCC[CG]CAGCAGCCTCACAAAGTGCTGGTGTGAACTACTGTGCCCTGTGGACAGCACATAGCACAT	CTGTCCACAGGGCACAGTAGTTCACACCAGCACTTTGTGAGGCTGCTGCG	C3	NM_000064	TSS1500								C3;C3	ENST00000461598.1;ENST00000245907.4	3'UTR;TSS1500	C3;C3;C3	ENST00000461598.1;ENST00000466118.1;ENST00000245907.4	3'UTR;TSS1500;TSS1500			chr19:6721731-6722209	5	chr19:6710490-6722161	6		TRUE		NA	intermediateMethylation	C3
6232	cg04554949	chr22	18537267	+	34615926		TCTATTTTAAACATATCAAATTTAAAACCTATTAAACACCAAAAAAACAC		II			NA	NA	NA	NA	NA	NA		OpenSea	ACCTTTGACCTTCTGCTGATCTTCCAGCTGAGCTTCAGACTCATATGCACTCCTAGGCTA[CG]TGCTCTCTTGGTGCCCAACAGGTCTCAAACTTGACATGTCTAAAACAGAAGACTTGCCTG	CGTGCTCTCTTGGTGCCCAACAGGTCTCAAACTTGACATGTCTAAAACAG																	chr22:18537065-18537295	3								NA	intermediateMethylation	noAnno
6289	cg04602696	chr16	88846723	+	94617212		CCTTCTATCCTACTCTTAACCTTTAAACTCCTCTACTAACTTCAAAATAC		II			NA	NA	NA	NA	NA	NA	chr16:88844943-88845205	S_Shore	GGGTGTGTGAATTAACTTCCCTCACCCCAGAGTCCTAATCCAAAAAATAGGCTCAACAGC[CG]CACCCTGAAGCCAGCAGAGGAGCTCAAAGGTCAAGAGCAGGACAGAAGGCAGATACAGAG	CTTCTGTCCTGCTCTTGACCTTTGAGCTCCTCTGCTGGCTTCAGGGTGCG	FAM38A	NM_001142864	Body				TRUE										chr16:88846660-88847150	3						TRUE		NA	intermediateMethylation	FAM38A
6321	cg04622888	chr9	124990010	+	4724337		CRCRTATTTTTCTTCCCCCCTCAAAAACTTAAATTACAAAAAAACTAAAC		II			NA	NA	NA	NA	NA	NA	chr9:124987743-124991086	Island	TGGATTTTTTCCCTCTCTCTCCCCCTCTCCCTGCACTTAACCCGTGGCTCTTGAAGTAAT[CG]CTTAGTTCCCTTGCAATCCAAGCCTCTGAGGGGGGAAGAAAAACACGCGCACACACACAC	CGCTTAGTTCCCTTGCAATCCAAGCCTCTGAGGGGGGAAGAAAAACACGC	LHX6;LHX6;LHX6;LHX6	NM_001242334;NM_001242333;NM_199160;NM_014368	TSS200;Body;Body;Body					9:124029813-124029881			LHX6;LHX6	ENST00000560152.1;ENST00000373754.2	TSS1500;TSS200	LHX6;LHX6;LHX6;LHX6;LHX6	ENST00000558672.1;ENST00000560152.1;ENST00000560485.1;ENST00000559529.1;ENST00000373755.2	TSS1500;TSS1500;5'UTR;5'UTR;TSS200	chr9:124988365-124990195	3								NA	intermediateMethylation	LHX6
6358	cg04653913	chr16	53407753	+	48731223		AAAATAACACTTACCTACCRACTTCCATTTACTTCCTTCCATACCCTATC		II			rs2908787	0.145332	NA	NA	NA	NA	chr16:53407327-53407754	Island	CTGGGCACTGCACCTTCCAGTATGTGGGCCGGAGAGGCGGGGGATCTTGCCCAGCGGGTC[CG]ACAGGGCATGGAAGGAAGTAAATGGAAGCCGGTAGGTAAGTGTTATTTTACCGCGCACCC	AAATAACACTTACCTACCGGCTTCCATTTACTTCCTTCCATGCCCTGTCG								16:51964357-51965286	16:53406843-53407820	Unclassified_Cell_type_specific	RP11-44F14.2;RP11-44F14.2	ENST00000566383.1;ENST00000566383.1	1stExon;5'UTR	RP11-44F14.2;RP11-44F14.2	ENST00000566383.1;ENST00000566383.1	1stExon;5'UTR	chr16:53406905-53407755	3						TRUE		NA	intermediateMethylation	noAnno
6379	cg04674762	chr14	52487120	+	43656204		TATTATTTTTTTCTATAAACRACTACCCATTTAATTTCTACACTAAACAC		II			NA	NA	NA	NA	NA	NA		OpenSea	AGCTTAATAGAAAGGAAGAAAAAAAATCAAGGAACATGTGAGTTAACACACTAGACTAAA[CG]TGTTCAGTGTAGAAATCAAATGGGTAGTCGCTCACAGAAAAAAACAACACATCTTACAGC	CGTGTTCAGTGTAGAAATCAAATGGGTAGTCGCTCACAGAAAAAAACAAC	NID2	NM_007361	Body											NID2	ENST00000557051.1	TSS200										NA	intermediateMethylation	NID2
6388	cg04681450	chr16	3719224	-	20670991		TTCACTAAAATAAACTAAAACATTAAACAAATCACCAATAACCCACAAAC		II			NA	NA	NA	NA	NA	NA		OpenSea	CAAGCCCTCTCTTCACTGAAGTGAACTGAAACATTGGGCAGATCACCAGTAACCCACAGG[CG]CACTCGAAGTGCACAGGGTCAGTACACCAAAGAGCACGACTCTAACGACCACAGAACAGT	CGCCTGTGGGTTACTGGTGATCTGCCCAATGTTTCAGTTCACTTCAGTGA	TRAP1;TRAP1	NM_016292;NM_001272049	Body;Body								TRAP1	ENST00000573872.1	3'UTR	DNASE1;TRAP1	ENST00000575479.1;ENST00000573872.1	3'UTR;3'UTR	chr16:3718845-3719535	3								NA	intermediateMethylation	TRAP1
6448	cg04736673	chr10	61647141	+	25680262		TTTAATTTATTTTCAATCTTTTATCTCAAAATATCACCRTCACCTTAAAC		II			rs1171819	0.29532	NA	NA	NA	NA		OpenSea	TGAAGAGAGTGGCTAGGAATTATCCCCTCTGATACACTCACCCACATACAAAATGACCTA[CG]TTCAAGGTGACGGTGACATTTTGAGACAAAAGACTGAAAACAAATTAAATGCACAATGGT	TTAATTTGTTTTCAGTCTTTTGTCTCAAAATGTCACCGTCACCTTGAACG	CCDC6	NM_005436	Body																chr10:61646683-61647185	4						NA	intermediateMethylation	CCDC6
6523	cg04794593	chr1	7598988	+	55767844		AACTAAAACCCCTCTAACCAAAACATACTAAAAAATACTAATAATTCAAC		II			NA	NA	NA	NA	NA	NA		OpenSea	TGGAGGAGCATGGAGTTTCCTGGCTTCCGGTCATTTGAACTTCCTGAAAATGTACCCAAG[CG]CTGAACTACTAGCACCTTCTAGCATGTCCTGGCCAGAGGGGTCCCAGCCTGCTTTCCTTC	CGCTGAACTACTAGCACCTTCTAGCATGTCCTGGCCAGAGGGGTCCCAGC	CAMTA1	NM_015215	Body														chr1:7598965-7599175	3								NA	intermediateMethylation	CAMTA1
6542	cg04811706	chr16	55686715	-	37605147		CCCTCTTATCAAACAAACTAAACTTACTAAAAAATTAACACTCTAAAAAC		II			NA	NA	NA	NA	NA	NA	chr16:55689598-55690895	N_Shelf	GACAGGCTCATCCCTCTTATCAGACAGGCTGGACTTGCTGGGAAGTTGACACTCTGGGGG[CG]GCCTTCATGGATAAATACTCTAGTTTTCTTGCCCCTCAAGTGAGACAACCCCAAGGCGTG	CGCCCCCAGAGTGTCAACTTCCCAGCAAGTCCAGCCTGTCTGATAAGAGG																	chr16:55686605-55686795	3						TRUE		NA	intermediateMethylation	noAnno
6612	cg04863005	chr1	59043208	+	69720584		CRCRAACCACACTTTACAATAAAACTCTTTAAACTTTCTACCRAAAAAAC		II			NA	NA	NA	NA	NA	NA	chr1:59042013-59043295	Island	TAGGCTTCTGGGGACCCGCCCTCGGCGCGGCCTCCTGCTACAGACCTGGCGCGTCTGGGC[CG]CTCTCCCGGCAGAAAGTCTAAAGAGTTTCATTGCAAAGTGTGGCTCGCGACTGTCGCGCT	GCGAGCCACACTTTGCAATGAAACTCTTTAGACTTTCTGCCGGGAGAGCG	TACSTD2	NM_002353	TSS200				TRUE	1:58814306-58815871			TACSTD2	ENST00000371225.2	TSS200	TACSTD2	ENST00000371225.2	TSS200	chr1:59041980-59043255	3						TRUE		NA	intermediateMethylation	TACSTD2
6675	cg04898932	chr22	35645717	+	43780938		TTTTACATTTTATCTTCCCCTTCTTTTCACAAAATAATATTTAAAAATAC		II			NA	NA	NA	NA	NA	NA		OpenSea	TGTTAATATGTATTCACTCTGGGTGGTGGGTACATGGATGTTTGTACTTTGAAATATCTT[CG]CATTTTTAAATATTATTCTGTGAAAAGAAGGGGAAGACAAAATGTAAAATGTTACTGCTA	CGCATTTTTAAATATTATTCTGTGAAAAGAAGGGGAAGACAAAATGTAAA											U7	ENST00000459160.1	TSS200	U7	ENST00000459160.1	TSS200										NA	intermediateMethylation	noAnno
6698	cg04915160	chr3	32087236	+	9690392		CCATACAAATCCCTTCCTAACTTTTTATTTAATACTACTAAATCAACCCC		II			rs13094134	0.30948	NA	NA	NA	NA		OpenSea	TGTGGGGGAGGGGGTGGCTCACAAAGTGAAGCTAAGCTTCCTCCCTTCTCTCTCATCCAA[CG]GGGCTGACTCAGCAGCATTAAACAAAAAGCTAGGAAGGGATTTGTATGGGTGTGTACCAG	CGGGGCTGACTCAGCAGCATTAAACAAAAAGCTAGGAAGGGATTTGTATG							TRUE				Y_RNA	ENST00000516589.1	TSS200	Y_RNA;OSBPL10	ENST00000516589.1;ENST00000479173.1	TSS200;3'UTR	chr3:32086565-32087395	3								NA	intermediateMethylation	noAnno
6711	cg04923738	chr14	97212118	-	64762936		ATTAAATAACAACRTTTACACCAAAAAAATAAACAAACACTACACATCAC		II			rs117432145	0.340712	NA	NA	NA	NA	chr14:97207777-97208334	S_Shelf	CAGAGCCAGTCATTAAATGGCAGCGTTTACACCAGGGGAGTGGGCAGACACTACACATCA[CG]TCTGTTTCCCCCCAGAGCCAGTCATTAAATATTTTCCAGTGTATCCATGAGTCACAGGGC	TTAAATGGCAGCGTTTACACCAGGGGAGTGGGCAGACACTACACATCACG											RP11-433J8.2	ENST00000556669.1	5'UTR	RP11-433J8.2	ENST00000556669.1	5'UTR	chr14:97212085-97212375	3								NA	intermediateMethylation	noAnno
6717	cg04928577	chr12	63696410	+	36789826		CCCCACATAACCTTAATAAAACRAATCTATTACTAAACCAAACTAAATCC		II			NA	NA	NA	NA	NA	NA		OpenSea	TTTCCACACTGCAAAAACCTAGTGCTTCTGTGTTTGGTTTTCCCTTAAATGCAGGCAAAA[CG]GACCCAGTTTGGTTCAGTAACAGACCCGCTCCACTAAGGTCATGTGGGGAAGCAGAGGGA	CGGACCCAGTTTGGTTCAGTAACAGACCCGCTCCACTAAGGTCATGTGGG											RP11-1022B3.1	ENST00000551729.1	3'UTR	RP11-1022B3.1	ENST00000551729.1	3'UTR	chr12:63696125-63696515	3								NA	intermediateMethylation	noAnno
6723	cg04932937	chr7	24367826	+	3772213		ACTACTTCCCAAATAAAATATAAAATAATTCCCTAAACAAATCACTCATC		II			NA	NA	NA	NA	NA	NA		OpenSea	TAGGAACGAATCTAGATGGTGTAACAACTACTCACTTTATTTGATGGAAGTCAGAAGTAA[CG]ATGAGTGATTTGCTTAGGGAATCATTTTACATTCTATTTGGGAAGCAGCTGACAGTTCAA	CGATGAGTGATTTGCTTAGGGAATCATTTTACATTCTATTTGGGAAGCAG																	chr7:24367625-24367910	3								NA	intermediateMethylation	noAnno
6725	cg04933176	chr1	167806490	+	68647932		CTTATCCAACTCAAAAATTCCTAAAACATCTACATTTTTTCCTAAAAATC		II			NA	NA	NA	NA	NA	NA		OpenSea	TGAATTTAATGACAATTATTTATGCTCTACTTCCTAAACAATGATATATGCCTCTACCTG[CG]ATTTTCAGGAAAAAATGCAGATGTCTCAGGAATCTCTGAGTTGGACAAGATAAGCTTTTC	TTGTCCAACTCAGAGATTCCTGAGACATCTGCATTTTTTCCTGAAAATCG	ADCY10;ADCY10;ADCY10;ADCY10;ADCY10;ADCY10	NM_018417;NM_001297772;NM_001167749;NM_001167749;NM_001297772;NM_018417	ExonBnd;ExonBnd;ExonBnd;Body;Body;Body								ADCY10;ADCY10;ADCY10	ENST00000271426.6;ENST00000545172.1;ENST00000485964.1	TSS200;ExonBnd;3'UTR	ADCY10;ADCY10;ADCY10	ENST00000271426.6;ENST00000545172.1;ENST00000485964.1	TSS200;ExonBnd;3'UTR										NA	intermediateMethylation	ADCY10
6747	cg04946709	chr16	59789030	-	5637308		CACAACAAAAAAATAACCCCRATAAAACCTTAATTTCTCCAACCRTAAAC		II			NA	NA	NA	NA	NA	NA	chr16:59788792-59789072	Island	TCGTCCACGCCCACAACAGAGAGGTGGCCCCGGTAGGGCCTTGATTTCTCCAACCGTAAG[CG]AGCCGCGGTGTGGGTGACTGCAGTAGGGCAAACTCGGTGCGGTGAAGGCTTGGTTCAATC	CGCTTACGGTTGGAGAAATCAAGGCCCTACCGGGGCCACCTCTCTGTTGT	LOC644649	NR_028471	Body					16:58346305-58346539			RP11-105C20.2;RP11-105C20.2	ENST00000564533.1;ENST00000565921.1	TSS1500;TSS1500	RP11-105C20.2;RP11-105C20.2	ENST00000564533.1;ENST00000565921.1	TSS1500;TSS1500								TRUE		NA	intermediateMethylation	LOC644649
6783	cg04982938	chr1	152558166	-	68799833		AACACCCCACAAATCAACCCATTACCTAAAACAATTCAAAACTTCTATCC		II			rs76340524	0.046916	NA	NA	NA	NA		OpenSea	TCAAACCACTGAGCACCCCACAGATCAGCCCATTGCCTGAGGCAATTCAGAGCTTCTGTC[CG]TAAACAAGTATCAAATATATACCTATTTGCATTGACCACTGCTGGCTTTTACTCATAAGC	CGGACAGAAGCTCTGAATTGCCTCAGGCAATGGGCTGATCTGTGGGGTGC																			chr1:152558127-152558330	6	chr1:152557845-152558426	6				NA	intermediateMethylation	noAnno
6784	cg04985582	chr21	15645988	+	68774915		TATTAAAAACCTATATCTCTTTTATAACAAAAACACAAAACTAATTTCTC		II			NA	NA	NA	NA	NA	NA		OpenSea	TCTTAATTTTTTTAAGAGACAGCTGTAACATTGTTTACAAACGTATAAATACCATCCCAG[CG]AGAAACTAGCTTTGTGCTTCTGTCATAAAAGAGACACAGGTTTCTAACAGGAAATGGAAA	GTTAGAAACCTGTGTCTCTTTTATGACAGAAGCACAAAGCTAGTTTCTCG	ABCC13;ABCC13	NR_003088;NR_003087	TSS200;TSS200				TRUE				ABCC13	ENST00000482980.1	TSS200	ABCC13;ABCC13;ABCC13;ABCC13;ABCC13	ENST00000481582.1;ENST00000467409.1;ENST00000471902.1;ENST00000482980.1;ENST00000429114.1	TSS1500;TSS1500;TSS1500;TSS200;5'UTR			chr21:15645883-15646987	4	chr21:15645958-15647097	6		TRUE		NA	intermediateMethylation	ABCC13
6824	cg05013507	chr17	35851406	+	15794284		CTATCCCTAATATAAAATATCCCTAATATAAATTCTCAAACRTCTCTAAC		II			NA	NA	NA	NA	NA	NA	chr17:35849290-35850483	S_Shore	GTCTTGGTTCCCTTGAGAAATGCAGGGAAGGAGGCACCCCCACAGTGAACGCCTCTTCTT[CG]CCAGAGACGCCTGAGAATTCACATCAGGGACACTTCACATCAGGGACAGGCCGGGGCAGA	CGCCAGAGACGCCTGAGAATTCACATCAGGGACACTTCACATCAGGGACA	DUSP14	NM_007026	5'UTR			RDMR			17:35851034-35851616	Promoter_Associated	DUSP14;DUSP14	ENST00000394386.1;ENST00000394389.4	TSS200;5'UTR	DUSP14;DUSP14	ENST00000394386.1;ENST00000394389.4	TSS200;5'UTR			chr17:35848082-35851781	6	chr17:35847462-35852256	6				NA	intermediateMethylation	DUSP14
6850	cg05037505	chr9	124989550	-	49798880		CATTCTAAATACTAAAAACRATTAAAACCAACATTCCCTACCRAAAAACC		II			NA	NA	NA	NA	NA	NA	chr9:124987743-124991086	Island	TTTAACACGCGCATTCTGGGTGCTGGGAGCGGTTAAAGCCAACATTCCCTGCCGGAAAAC[CG]AGGCTCAGAGAGGGGCGGCGCCCGCCGGGAGTCCCCCAGAGCGTGAGCAGCAGTTCGTGG	CGGTTTTCCGGCAGGGAATGTTGGCTTTAACCGCTCCCAGCACCCAGAAT	LHX6;LHX6;LHX6;LHX6	NM_001242333;NM_199160;NM_001242334;NM_014368	Body;Body;Body;Body					9:124028781-124029683	9:124988970-124989731	Unclassified_Cell_type_specific	LHX6	ENST00000560152.1	TSS200	LHX6;LHX6	ENST00000558672.1;ENST00000560152.1	TSS1500;TSS200	chr9:124988365-124990195	3								NA	intermediateMethylation	LHX6
6861	cg05043910	chr2	99872119	-	89720360		AATATTAAATCTCCTACTTTTTATTCCCATTCCAATATCATATAATCCCC		II			NA	NA	NA	NA	NA	NA		OpenSea	TATTTACCTGAAATATTGGGTCTCCTGCTTTTTGTTCCCATTCCAATGTCATATGATCCC[CG]TACCAGTATGTCACATGATCTCAAACCACTATGTCACATGATCATGATAGGTGAACTTGG	CGGGGATCATATGACATTGGAATGGGAACAAAAAGCAGGAGACCCAATAT	LYG2	NM_175735	TSS1500								LYG2;LYG2;LYG2	ENST00000409238.1;ENST00000333017.2;ENST00000409679.1	TSS1500;TSS1500;TSS1500	LYG2;LYG2;LYG2;LYG2;C2orf15	ENST00000409238.1;ENST00000333017.2;ENST00000409679.1;ENST00000423306.1;ENST00000424491.1	TSS1500;TSS1500;TSS1500;TSS1500;3'UTR					chr2:99871949-99872347	3		TRUE		NA	intermediateMethylation	LYG2
6872	cg05058748	chr2	235903542	+	96716229		TCAAAATAACTCRACAATCTAACCCAAACCAAAACTCCTATAAAAAAAAC		II			rs4663534	0.428053	NA	NA	NA	NA		OpenSea	GGAGCACAGCAGCAGGGGAAGAGGACAGTGAGGCTGGGATGCAGCCTCCATGCAGCCTGT[CG]CTTTCTCCACAGGAGCTCTGGCCTGGGCCAGACTGCCGAGTCACCCTGATTCAGGAGTAG	CGCTTTCTCCACAGGAGCTCTGGCCTGGGCCAGACTGCCGAGTCACCCTG	SH3BP4	NM_014521	5'UTR				TRUE				SH3BP4;SH3BP4;SH3BP4;SH3BP4	ENST00000392011.2;ENST00000420127.2;ENST00000409212.1;ENST00000344528.4	5'UTR;5'UTR;5'UTR;5'UTR	SH3BP4;SH3BP4;SH3BP4;SH3BP4;SH3BP4;SH3BP4;SH3BP4;SH3BP4;SH3BP4;SH3BP4;SH3BP4	ENST00000493436.1;ENST00000454947.1;ENST00000462602.2;ENST00000392011.2;ENST00000420127.2;ENST00000416021.1;ENST00000409212.1;ENST00000344528.4;ENST00000444916.1;ENST00000446904.1;ENST00000454947.1	5'UTR;1stExon;5'UTR;5'UTR;5'UTR;5'UTR;5'UTR;5'UTR;5'UTR;5'UTR;5'UTR	chr2:235903120-235903815	3						TRUE		NA	intermediateMethylation	SH3BP4
6874	cg05058762	chr12	52667743	+	46686159		AATTTTTATATTAATCATTCCCTTACTTTTCTTTATTACTATATCATAAC		II			rs2608016	0.357208	NA	NA	NA	NA		OpenSea	GTAATTCTATTTATATAAAACTTAAAGGTAGGCAAAACTCAACACTAGTTTATGGATACA[CG]TTATGACATAGTAATAAAGAAAAGCAAGGGAATGACCAATATAAAAACTCAGGACAGTGG	GTTTTTATATTGGTCATTCCCTTGCTTTTCTTTATTACTATGTCATAACG											KRT86;AC021066.1	ENST00000553310.1;ENST00000544024.1	TSS1500;5'UTR	KRT86;AC021066.1	ENST00000553310.1;ENST00000544024.1	TSS1500;5'UTR										NA	intermediateMethylation	noAnno
6909	cg05082466	chr6	2953123	-	93620935		AATCRAACCTAAAAACTACAACTTCAAACTTACCCTATAAATAACAAAAC		II			NA	NA	NA	NA	NA	NA		OpenSea	TTTAAGACCTTGATCGAGCCTGAGGGCTGCAGCTTCAGACTTGCCCTGTAGGTGGCAGGG[CG]GATGCCAGGCGCCCAGGGACACGAGGCCACCCAATGGATGTCAAGCAGGAGGGGCAGGGA	CGCCCTGCCACCTACAGGGCAAGTCTGAAGCTGCAGCCCTCAGGCTCGAT	SERPINB6	NM_004568	Body				TRUE	6:2897936-2898486	6:2951932-2953705	Unclassified							chr6:2952805-2953230	3						TRUE		NA	intermediateMethylation	SERPINB6
6922	cg05090351	chr10	126851162	-	28720227		TCAACAAAATTTTAAAACRTAATTAAAAACCRCCTACCTATAAAAACAAC		II			rs73379173	0.017367	NA	NA	NA	NA	chr10:126847224-126851327	Island	TGCTTAATCACTCAACAAGATTTTAAAACGTGATTGAAGACCGCCTACCTGTGAGGGCAG[CG]CCGACCAGGCTTTTCTTGCCCGCTAGTCCACGTAATGCGGTCGCTAAGAAGCCCGCAGCA	CAACAAGATTTTAAAACGTGATTGAAGACCGCCTACCTGTGAGGGCAGCG								10:126840749-126841437			CTBP2	ENST00000476817.1	TSS1500	CTBP2	ENST00000476817.1	TSS1500	chr10:126850645-126851170	3						TRUE		NA	intermediateMethylation	noAnno
6940	cg05108359	chr6	20280167	+	50746951		AAAATTCTCCCACTTTACAATTTTACTTAAACCCTTCAAAAACATCTAAC		II			NA	NA	NA	NA	NA	NA		OpenSea	TTCAGGATATTCAGGAAGGAAACTAATGCTGGAGACAATAGAGGAAGCCAGTGCCAAGGG[CG]TCAGATGCCCCTGAAGGGTCTAAGTAAAATTGCAAAGTGGGAGAACTTTACCTGCCTTCT	AAGTTCTCCCACTTTGCAATTTTACTTAGACCCTTCAGGGGCATCTGACG											RP11-239H6.2	ENST00000449143.1	5'UTR	RP11-239H6.2	ENST00000449143.1	5'UTR			chr6:20279872-20280248	3						NA	intermediateMethylation	noAnno
6955	cg05122437	chr13	30055092	+	4800357		CTCTATAAATTCTAACAAATTATTAAACCATAAAAACTTAACTTTCTTCC		II			NA	NA	NA	NA	NA	NA	chr13:30054342-30054558	S_Shore	CTCATGTAGTCCTCACAGTTCCCCTAACGAGGAAGGTACCATTCTTATTCCCATTTTACA[CG]GAAGAAAGCCAAGCCCCCATGGTTCAATAATTTGCCAGAATTCACAGAGCTGGCCATGGA	CGGAAGAAAGCCAAGCCCCCATGGTTCAATAATTTGCCAGAATTCACAGA	MTUS2;MTUS2	NM_015233;NM_001033602	Body;Body								MTUS2-AS1	ENST00000323380.3	3'UTR	MTUS2-AS1	ENST00000323380.3	3'UTR								TRUE		NA	intermediateMethylation	MTUS2
7024	cg05181799	chr3	119500059	-	21710989		AATCATTTTTTAACAATCCCAAATTCTCTTTTCTACCTATTTACTCAATC		II			rs3814055	0.307503	NA	NA	NA	NA		OpenSea	AAGACAACTGTGGTCATTTTTTGGCAATCCCAGGTTCTCTTTTCTACCTGTTTGCTCAAT[CG]TGGTCTCCCTCTCCCTCTCTTGTTGGGGCCCATGCCCCTGCTTTACTGTTGCCAGAGGCT	GTCATTTTTTGGCAATCCCAGGTTCTCTTTTCTACCTGTTTGCTCAATCG	NR1I2;NR1I2;NR1I2;NR1I2;NR1I2	NM_003889;NM_033013;NM_022002;NM_003889;NM_033013	1stExon;1stExon;TSS1500;5'UTR;5'UTR								NR1I2;NR1I2;NR1I2	ENST00000393716.2;ENST00000337940.4;ENST00000393716.2	1stExon;TSS1500;5'UTR	NR1I2;NR1I2;NR1I2;NR1I2	ENST00000466380.1;ENST00000474090.1;ENST00000337940.4;ENST00000466380.1	1stExon;TSS1500;TSS1500;5'UTR										NA	intermediateMethylation	NR1I2
7034	cg05187965	chr10	45406764	+	4686404		CRCAACCTAACCRAAATATAAATAAAACTCACCTTCTATACTCTCAACCC		II			NA	NA	NA	NA	NA	NA		OpenSea	GTGTGAGCAGCAGGAGCATTCTTCCAAGGTAATGATTAAGCTGAGTGCCTGGCAAGGGCA[CG]GGCTGAGAGCACAGAAGGTGAGCCCTATTCACACCTCGGCCAGGCTGCGGTGGCCAGGAC	CGGGCTGAGAGCACAGAAGGTGAGCCCTATTCACACCTCGGCCAGGCTGC	TMEM72;TMEM72	NM_001123376;NM_001123376	5'UTR;1stExon								TMEM72;TMEM72;TMEM72;RP11-285G1.2;TMEM72;TMEM72-AS1	ENST00000389583.4;ENST00000389583.4;ENST00000544540.1;ENST00000436877.1;ENST00000544540.1;ENST00000450287.1	5'UTR;1stExon;1stExon;3'UTR;5'UTR;3'UTR	TMEM72;TMEM72;TMEM72;RP11-285G1.2;TMEM72;TMEM72-AS1	ENST00000389583.4;ENST00000389583.4;ENST00000544540.1;ENST00000436877.1;ENST00000544540.1;ENST00000450287.1	5'UTR;1stExon;1stExon;3'UTR;5'UTR;3'UTR	chr10:45406540-45406875	3						TRUE		NA	intermediateMethylation	TMEM72
7056	cg05200811	chr21	47581042	+	66637245		TTAAAATCATCCRTTTACATATCTACCTTTACCTCTAACTCTTTAAAAAC		II			rs75660802	0.171089	NA	NA	NA	NA	chr21:47580492-47582065	Island	CCCTCCTTGAGCACCGAGCGGCGCTTCCTGCAGGCGGAGCAGCGGCCGAGGCGCCCTCCA[CG]CCCTCAAAGAGCCAGAGGTAAAGGCAGACATGCAAACGGATGATTTTAATGAGGGGTGAG	CGCCCTCAAAGAGCCAGAGGTAAAGGCAGACATGCAAACGGATGATTTTA								21:46404838-46406732	21:47580911-47581726	Unclassified_Cell_type_specific							chr21:47579905-47581115	3						TRUE		NA	intermediateMethylation	noAnno
7073	cg05206802	chr6	110720108	+	10609939		TCAAAAAACTAAATAACCCATTTCTATACTAAACCCTATAACATAAACAC		II			NA	NA	NA	NA	NA	NA	chr6:110721059-110721630	N_Shore	GTCAGCATAGGGCCTCCTTGGGGACACAGGATAAGGCATGGCCTCTTGGAAAGAGATCAA[CG]TGTCCATGTTACAGGGCCCAGCACAGAAATGGGCCACCCAGTTTCCTGAATGTTGTCAAA	CGTGTCCATGTTACAGGGCCCAGCACAGAAATGGGCCACCCAGTTTCCTG	DDO;DDO	NM_004032;NM_003649	Body;Body											DDO	ENST00000479373.1	3'UTR	chr6:110719905-110720390	3								NA	intermediateMethylation	DDO
7253	cg05338009	chr19	54041398	-	91619970	31620174	ATACACATACACACTAACCTCCAAAAAATAACAAAACCAAATATATAACA	GTACGCATACGCGCTAACCTCCAAAAAATAACGAAACCGAATATATAACG	I	C	Grn	NA	NA	NA	NA	NA	NA	chr19:54040812-54041857	Island	CGCTGGGTGCGCGTGCGCATGCGCGCTGGCCTCCAGGGGGTGGCGGGACCGAGTGTGTGA[CG]CACTTGCGTGGGAGTACGAGGCTGACGCGGCGGCCCTGTCCCCGTAACTGTGACACGGGT	GTGCGCATGCGCGCTGGCCTCCAGGGGGTGGCGGGACCGAGTGTGTGACG	ZNF331;ZNF331;ZNF331	NM_001079906;NM_001079906;NM_018555	1stExon;5'UTR;5'UTR	high-CpG:58733208-58733211				19:58732538-58734220	19:54040740-54041825	Promoter_Associated	ZNF331;ZNF331;ZNF331;ZNF331;ZNF331;ZNF331;ZNF331;ZNF331	ENST00000513999.1;ENST00000411977.2;ENST00000511154.1;ENST00000253144.9;ENST00000511593.1;ENST00000449416.1;ENST00000411977.2;ENST00000511154.1	TSS1500;1stExon;1stExon;5'UTR;5'UTR;5'UTR;5'UTR;5'UTR	ZNF331;ZNF331;ZNF331;ZNF331;ZNF331;ZNF331;ZNF331;ZNF331;ZNF331;ZNF331;ZNF331;ZNF331;ZNF331;ZNF331;ZNF331;ZNF331	ENST00000513999.1;ENST00000411977.2;ENST00000509047.1;ENST00000509585.1;ENST00000504940.1;ENST00000511154.1;ENST00000509069.1;ENST00000509069.1;ENST00000253144.9;ENST00000511593.1;ENST00000502248.1;ENST00000449416.1;ENST00000504033.1;ENST00000514374.1;ENST00000411977.2;ENST00000511154.1	TSS1500;1stExon;TSS200;TSS200;TSS200;1stExon;1stExon;5'UTR;5'UTR;5'UTR;5'UTR;5'UTR;5'UTR;5'UTR;5'UTR;5'UTR	chr19:54040745-54041815	3						TRUE		NA	intermediateMethylation	ZNF331
7316	cg05383619	chr6	32553920	-	40802833		ATTTTACATAAATAATCACCACTACACACAAAAACTCTCCRTATTTCCTC		II			rs9270056	0.314612	NA	NA	NA	NA	chr6:32551851-32552331	S_Shore	GGCTGTGTGACATTTTGCATGAGTAGTCACCACTGCACACAGGGGCTCTCCGTATTTCCT[CG]CTAATAATGACTGAGCATCTCTGGTTCACAGGTCCTCCTCCTTCTCTTCAGCTTCTTTAG	TTTTGCATGAGTAGTCACCACTGCACACAGGGGCTCTCCGTATTTCCTCG	HLA-DRB1	NM_002124	Body														chr6:32553780-32554270	3						TRUE		NA	intermediateMethylation	HLA-DRB1
7368	cg05425699	chr7	47580148	+	20765582	20657573	TAAACCAACCACTATATTTCCTCTAACATCAAACACACACATTACTCACA	TAAACCAACCGCTATATTTCCTCTAACATCGAACACACACGTTACTCACG	I	T	Red	NA	NA	NA	NA	NA	NA	chr7:47576519-47577210	S_Shelf	AACTGGAGGCTGCTCCTATGAGTCCATTCCCTCACACGATCATGCATTCACCCACAGATA[CG]TGAGCAACGTGTGTGCTCGATGTCAGAGGAAATACAGCGGCTGGCTCACCCCGCCCCTCC	CGTGAGCAACGTGTGTGCTCGATGTCAGAGGAAATACAGCGGCTGGCTCA	TNS3	NM_022748	TSS1500		chr7:47579966-47579966						TNS3;TNS3	ENST00000398879.1;ENST00000311160.9	TSS1500;5'UTR	TNS3;TNS3;TNS3	ENST00000398879.1;ENST00000311160.9;ENST00000450444.1	TSS1500;5'UTR;TSS1500	chr7:47579885-47580315	3						TRUE		NA	intermediateMethylation	TNS3
7417	cg05468156	chr2	106885926	+	96787439		AAAAACAAAAACTTATACTTTTTTTTTTTCCAAAACAATCTCACTCTCTC		II			NA	NA	NA	NA	NA	NA	chr2:106886118-106886738	N_Shore	TGAGCTTGGGAGGCGGAGGTTGCAGTGAGTCGAGATCGCACCAGTGCACTCCAGCCTGGG[CG]AGAGAGTGAGACTGTCTTGGAAAAAAAAAAAGTATAAGTTTTTGCTTCCAATAACATTTG	GAAGCAAAAACTTATACTTTTTTTTTTTCCAAGACAGTCTCACTCTCTCG																								TRUE		NA	intermediateMethylation	noAnno
7479	cg05510714	chr2	143731330	+	53645131		TCTTTTATTCTCTATTTTCTATCTATCTCTTTTTAAACCCAAAACCTAAC		II			NA	NA	NA	NA	NA	NA		OpenSea	AGGTGTACATTACACTCAAGAAATTTTATTCTTTCAGATGTATAATGACCTCTCATTTTA[CG]TCAGGCTCTGGGTTTAAAAAGAGACAGACAGAAAATAGAGAATAAAAGAAAAAAATCCCA	CGTCAGGCTCTGGGTTTAAAAAGAGACAGACAGAAAATAGAGAATAAAAG	KYNU;KYNU;KYNU	NM_001032998;NM_001199241;NM_003937	Body;Body;Body																chr2:143730672-143734772	6	chr2:143730742-143734791	6				NA	intermediateMethylation	KYNU
7643	cg05635096	chr3	112347109	+	12745186		TATTCTTAATAATAAAACTAAAACCCAAAAAACTAATACTACAAAACCAC		II			rs9851689	0.411638	NA	NA	NA	NA		OpenSea	CATGCTATTATTTGAAAAATCCAGGAAACAAATGGTTGAATCCTAGTTAGCCAATAAATA[CG]TGGCTTTGTAGTATTAGTCTCTTGGGCTTCAGTTTTATCACCAAGAATAATAATGCAGCC	CGTGGCTTTGTAGTATTAGTCTCTTGGGCTTCAGTTTTATCACCAAGAAT	CCDC80;CCDC80	NM_199512;NM_199511	Body;Body														chr3:112346885-112347235	3								NA	intermediateMethylation	CCDC80
7761	cg05715076	chr14	100075957	-	55754199		AAATTCCRAAATCATATATCTCAACTCCCACATTTATAAATAAAAAAACC		II			NA	NA	NA	NA	NA	NA		OpenSea	TCAAGAACACAGAGTTCCGAGGTCATGTGTCTCAACTCCCACATTTATAGGTGGGGAAAC[CG]CATGAAGCTGGGACTGCCAGTTTCCCTACATGCTGGACCGCCAGGGGCAGCAGTGAGAGG	AGTTCCGAGGTCATGTGTCTCAACTCCCACATTTATAGGTGGGGAAACCG									14:100075359-100076595	Unclassified	RP11-543C4.1	ENST00000502101.2	5'UTR	RP11-543C4.1	ENST00000502101.2	5'UTR	chr14:100075860-100076095	3								NA	intermediateMethylation	noAnno
7809	cg05747963	chr19	7492066	+	32731955		TTAACCTCAATAAAACTCATTTCTTCACTAAAAACTCTCCAAAAACCTAC		II			NA	NA	NA	NA	NA	NA		OpenSea	TTTGCTGTCGCAGAACCTGCCAGGAAAGGCGCACACAGGATGTTTTAGGGCCCAATTCAC[CG]CAGGCTCCTGGAGAGCCCCCAGTGAAGAAATGAGTCTCACTGAGGTCAAATGTTGCCCCA	CGCAGGCTCCTGGAGAGCCCCCAGTGAAGAAATGAGTCTCACTGAGGTCA	ARHGEF18	NM_015318	5'UTR								ARHGEF18	ENST00000319670.7	5'UTR	ARHGEF18	ENST00000319670.7	5'UTR	chr19:7491885-7492195	3								NA	intermediateMethylation	ARHGEF18
7934	cg05841700	chr1	205819383	-	95797190	87609968	ATCATCACTTCACTAAAACAACAAAACAACCAATTAACAAAATAACCCCA	ATCATCGCTTCGCTAAAACAACGAAACAACCAATTAACAAAATAACCCCG	I	C	Grn	NA	NA	NA	NA	NA	NA	chr1:205818898-205819191	S_Shore	CAGATCTGACCAATCATCGCTTCGCTAGGACAGCGGAACAACCAATTGACAGAATGACCC[CG]CCCAGGATCCTTAAGGCCTTTCGAGGGTTGTGGGTTTTCGTGCTGAGGCCAGCAGTTCCT	ATCATCGCTTCGCTAGGACAGCGGAACAACCAATTGACAGAATGACCCCG	PM20D1	NM_152491	TSS200					1:204085534-204086007	1:205818815-205819635	Unclassified_Cell_type_specific	PM20D1;PM20D1	ENST00000367136.4;ENST00000460624.1	TSS200;TSS200	PM20D1;PM20D1	ENST00000367136.4;ENST00000460624.1	TSS200;TSS200	chr1:205819185-205819475	3								NA	intermediateMethylation	PM20D1
7984	cg05871802	chr11	17788335	-	78651501		CTATACCTATTAAACTCCTAAACAAAACCATTTAAACACAATCAAAAAAC		II			rs10444249	0.37636	NA	NA	NA	NA		OpenSea	CGGATTCTGAGCTGTGCCTGTTAGGCTCCTAGACAGAGCCATTTAGACACAATCAGGGGG[CG]CTCTGCAGTGGGTGGGGCTGGGTTTTTAACTCCAGGAGCTTTGGCGACTCTGGAGGCAAG	CGCCCCCTGATTGTGTCTAAATGGCTCTGTCTAGGAGCCTAACAGGCACA	KCNC1;KCNC1	NM_004976;NM_001112741	Body;Body														chr11:17787805-17788415	3								NA	intermediateMethylation	KCNC1
8001	cg05886440	chr19	42303544	-	98743834		TATATCAACAAAATCAATACCAAAAATATCCRAACCTCCCTCTCAAATAC		II			NA	NA	NA	NA	NA	NA		OpenSea	ACTAAATCCCTTGTGTCAACAGAGTCAGTGCCAGGAATGTCCGGGCCTCCCTCTCAGATG[CG]CACCACTGCCCTCACTCGACCTGAAATCCTGTGTTTCCTGATGTGTCAGTGACACTCCCA	GTGTCAACAGAGTCAGTGCCAGGAATGTCCGGGCCTCCCTCTCAGATGCG	CEACAM3;CEACAM3;CEACAM3	NR_102333;NM_001277163;NM_001815	Body;Body;Body		chr19:42303520-42303520												chr19:42303460-42303735	3								NA	intermediateMethylation	CEACAM3
8033	cg05907464	chr1	9218658	+	7662849		AACTCTAAACTAATATTAAACATCCRCAACTTCCTCTCAAAACCTAAAAC		II			NA	NA	NA	NA	NA	NA		OpenSea	CACAAGTACTAGTGAAGGGCCCGTCCTGGTGGAGGGAGGACAGTGCTGGGGAGGAGCCAG[CG]TCCCAGGCTTTGAGAGGAAGCTGCGGATGTTTAACACCAGCTCAGAGTCCCCTTGAAGGA	ACTCTGAGCTGGTGTTAAACATCCGCAGCTTCCTCTCAAAGCCTGGGACG																	chr1:9218505-9218810	3								NA	intermediateMethylation	noAnno
8097	cg05946535	chr3	193272783	-	78715113		TTCTCTCAACAAATAACAATACTTAACAAACTAAACTCCTCCCACRAATC		II			NA	NA	NA	NA	NA	NA		OpenSea	GAGCACACACCTTCTCTCAACAAATGACAATACTTGGCAAACTGAACTCCTCCCACGAGT[CG]CCCTCTGCTAGGAGGAATTGCTGGCTGCTCCCTGCTTATTGCATTCTCTCAGAGCAGCTG	TCTCTCAACAAATGACAATACTTGGCAAACTGAACTCCTCCCACGAGTCG	ATP13A4-AS1;ATP13A4-AS1;ATP13A4;ATP13A4	NR_121666;NR_046726;NM_032279;NM_032279	Body;Body;1stExon;5'UTR				TRUE				ATP13A4-AS1;ATP13A4;ATP13A4;ATP13A4;ATP13A4	ENST00000431512.1;ENST00000342695.4;ENST00000295548.3;ENST00000342695.4;ENST00000392443.3	5'UTR;1stExon;TSS200;5'UTR;TSS200	ATP13A4-AS1;ATP13A4;ATP13A4;ATP13A4;ATP13A4;ATP13A4;ATP13A4;ATP13A4	ENST00000431512.1;ENST00000342695.4;ENST00000295548.3;ENST00000342695.4;ENST00000450950.2;ENST00000490925.1;ENST00000392443.3;ENST00000489140.1	5'UTR;1stExon;TSS200;5'UTR;TSS200;TSS200;TSS200;3'UTR	chr3:193272585-193273015	3								NA	intermediateMethylation	ATP13A4-AS1
8269	cg06073814	chr10	80983818	+	81727202		TAATATTACATATAAACATTCCCACATAATCATCATTCTTTAAAAACCTC		II			NA	NA	NA	NA	NA	NA		OpenSea	CCAGAATGAGAAAGGGCAGATGTGGAAACAACTTCCAGGCTATTTCTACGGCCATTAAAA[CG]AGGTCTCCAAAGAATGATGACTATGTGGGAATGCTTACATGTAATATTAACTTTCCAGAA	CGAGGTCTCCAAAGAATGATGACTATGTGGGAATGCTTACATGTAATATT	ZMIZ1	NM_020338	Body														chr10:80983125-80983895	3								NA	intermediateMethylation	ZMIZ1
8273	cg06083423	chr1	229115480	-	90685916		AAAATCAACACTACTCTCCCTAACTATCAATTTAACTCTTTCATTAATAC		II			NA	NA	NA	NA	NA	NA		OpenSea	AGAAGTTGAGAGGAATCAGCACTACTCTCCCTAGCTATCAATTTAACTCTTTCATTGATA[CG]TTAACTCACATACTTATCCAACAAGCATCTGCTGAAGCCAGACACATTGTAGGCACTGAG	CGTATCAATGAAAGAGTTAAATTGATAGCTAGGGAGAGTAGTGCTGATTC							TRUE										chr1:229114805-229115495	3								NA	intermediateMethylation	noAnno
8276	cg06087988	chr2	46567260	-	61777127		AATTATTCCTATATACACACAACTTTTCCCAACTAAACTAAAAAATCCAC		II			rs4035887	0.296549	NA	NA	NA	NA		OpenSea	CAGTTCATTATGATTATTCCTGTGTACACACAGCTTTTCCCAGCTGGGCTGGGGAGTCCA[CG]TGTCCTCCGGTTACGTAAGGAGCTGGGTTATCTGGAGCCCCAGATGGGCTGCTTAGTAAT	CGTGGACTCCCCAGCCCAGCTGGGAAAAGCTGTGTGTACACAGGAATAAT	EPAS1	NM_001430	Body								EPAS1	ENST00000467888.1	5'UTR	EPAS1;EPAS1;EPAS1	ENST00000475822.1;ENST00000460015.1;ENST00000467888.1	5'UTR;5'UTR;5'UTR	chr2:46567140-46567835	3								NA	intermediateMethylation	EPAS1
8312	cg06115838	chr17	74500335	-	7624252		AAAAACTAACTATAATAAAAAAACTTCTAATACTATAACTTAACTACATC		II			NA	NA	NA	NA	NA	NA	chr17:74496992-74497632	S_Shelf	AGACACAGCCGGGAAACTGGCTGTGGTGGGGAAGCTTCTGGTGCTATGGCTTGGCTACAT[CG]CAGGCTGTGTGAGGAGGAGGACAGGAGAAGCCTGGGGAGGCAGCGGGGGCTCAGGGTGGA	GAAACTGGCTGTGGTGGGGAAGCTTCTGGTGCTATGGCTTGGCTACATCG									17:74500251-74501577	Unclassified_Cell_type_specific							chr17:74500260-74500510	3								NA	intermediateMethylation	noAnno
8341	cg06134980	chr15	50551582	+	81766867		CRATTTTAATTATAAACTCAAAACTTAACCTAAAAATCRACCTCCCATAC		II			rs2238292	0.000119	NA	NA	NA	NA		OpenSea	AGCATCACATTGGGAATGTAGTGAGGAAAGGAGACGGTAGAGAGGAGAGCCCAGACCAAG[CG]TATGGGAGGCCGACCTCCAGGCTAAGCCCTGAGCCCACAATCAAAACCGGATGTAAGGAG	GGTTTTGATTGTGGGCTCAGGGCTTAGCCTGGAGGTCGGCCTCCCATACG	HDC;HDC	NM_002112;NM_001306146	Body;Body		chr15:50551577-50551577									HDC;HDC;HDC	ENST00000558761.1;ENST00000559190.1;ENST00000558679.1	3'UTR;3'UTR;3'UTR					chr15:50551372-50555705	6				NA	intermediateMethylation	HDC
8441	cg06205333	chr1	112161618	-	18616891		CATCAACAAAACTAACTTTTAACAACATAAATCAAATACRATCATTCCTC		II			rs78946135	0.017376	NA	NA	NA	NA	chr1:112162204-112162837	N_Shore	TATTTTACACACATCAGCAAGACTAACTTTTAACAACATGAATCAGATGCGGTCATTCCT[CG]GCTCACCCTTCTCTCATGGTTTCCCGTTCCTGTTATAATGGCCCACAGGCTTCACTGGAT	ATCAGCAAGACTAACTTTTAACAACATGAATCAGATGCGGTCATTCCTCG	RAP1A;RAP1A	NM_001010935;NM_002884	TSS1500;TSS1500								RAP1A;RAP1A;RAP1A	ENST00000436150.2;ENST00000545460.1;ENST00000356415.1	TSS1500;TSS1500;5'UTR	RAP1A;RAP1A;RAP1A;RAP1A	ENST00000433097.1;ENST00000436150.2;ENST00000545460.1;ENST00000356415.1	TSS1500;TSS1500;TSS1500;5'UTR	chr1:112161565-112161935	3						TRUE		NA	intermediateMethylation	RAP1A
8467	cg06221963	chr1	154839813	-	75727894		CATTACAAAAAATAACTAAATAAACTACRCTTCCAAAAAAAACCCCACTC		II			rs6656494	0.396819	NA	NA	NA	NA		OpenSea	ACGCAGAGGCTCATTACAGGGAATGACTAAGTGAGCTGCGCTTCCAAGGGAAACCCCACT[CG]CTTCTGCTCGCTGAGACGCTCATCCTTGAGCTATTTTGACTAAGGCGGCTTCCAGGTGCT	ATTACAGGGAATGACTAAGTGAGCTGCGCTTCCAAGGGAAACCCCACTCG	KCNN3	NM_002249	Body					1:153106437-153106673	1:154839777-154839961	Unclassified	KCNN3	ENST00000358505.2	5'UTR	KCNN3	ENST00000358505.2	5'UTR	chr1:154838780-154840155	3						TRUE		NA	intermediateMethylation	KCNN3
8468	cg06223162	chr1	101003688	+	60794934		ACACCCTATACTCAAAAACAAAAATAATAACTAATATAATAAACCCACTC		II			NA	NA	NA	NA	NA	NA	chr1:101004471-101005885	N_Shore	GCCAAGCGTGGAAAGGCTGTCTTTTCCCTGGATGATGTATAACTAAGCAGGAGAGAGCTT[CG]AGTGGGTTCACCACATCAGCCACCACTCCTGCTTCTGAGCACAGGGTGCTCTCCTCTTGA	CGAGTGGGTTCACCACATCAGCCACCACTCCTGCTTCTGAGCACAGGGTG	GPR88	NM_022049	TSS200						1:101003636-101003806	Unclassified_Cell_type_specific	GPR88	ENST00000315033.4	TSS200	GPR88	ENST00000315033.4	TSS200	chr1:101003645-101004135	3						TRUE		NA	intermediateMethylation	GPR88
8561	cg06305962	chr7	76956986	+	62757520		TAAACATATTCAAACACAAACTTATTTATAATTACCAAAAAAACACTTTC		II			NA	NA	NA	NA	NA	NA		OpenSea	AAACAGGAGTGGGATATAAAAACAAAAGCTTATTTAATGAAGGCTGACCTTCATGAGGCA[CG]AAAGTGTTCTTCTGGCAACTACAAATAAGCCTGTGCCTGAATATGCTCAGCATTCCCCTC	GAGCATATTCAGGCACAGGCTTATTTGTAGTTGCCAGAAGAACACTTTCG	GSAP	NM_017439	Body								PION;PION	ENST00000441833.2;ENST00000440473.1	TSS1500;3'UTR	PION;PION;PION;PION;PION;CCDC146	ENST00000441833.2;ENST00000491796.1;ENST00000449779.1;ENST00000440473.1;ENST00000426477.1;ENST00000488998.1	TSS1500;TSS200;3'UTR;3'UTR;3'UTR;5'UTR	chr7:76956360-76956990	3								NA	intermediateMethylation	GSAP
8587	cg06325300	chr11	77081330	-	66667833		TTTCCTTCACTACAAAACTACTTCTCCTATTTCCTTTTCTTTATATCTAC		II			NA	NA	NA	NA	NA	NA		OpenSea	CTTTAATGTATTTTCCTTCACTGCAGAGCTACTTCTCCTGTTTCCTTTTCTTTATATCTG[CG]GTAGAATTTTGCAGTTAACTCAGGTTCCTCTGTTTCTCTCTGAGGCCCCTATACCCACAG	CGCAGATATAAAGAAAAGGAAACAGGAGAAGTAGCTCTGCAGTGAAGGAA	PAK1;PAK1	NM_002576;NM_001128620	Body;Body											PAK1;PAK1	ENST00000533468.1;ENST00000533568.1	3'UTR;3'UTR	chr11:77081285-77081595	3								NA	intermediateMethylation	PAK1
8594	cg06331585	chr18	60780085	-	26666270		AAAATAAAAACACRTTCTACACTCTTAAACCCAAACAAATTTAATCTCAC		II			NA	NA	NA	NA	NA	NA		OpenSea	ATGTGAATTTGGAGGTAAGGACACGTTCTACACTCTTGGACCCAGACAAATTTGGTCTCA[CG]TGATTGGATCAGAGGGACAACACTTGTGGTCTCATGAAGCGCCAAGGCCTTCTTGGTTCC	CGTGAGACCAAATTTGTCTGGGTCCAAGAGTGTAGAACGTGTCCTTACCT																			chr18:60779990-60781026	6	chr18:60779010-60780148	6				NA	intermediateMethylation	noAnno
8596	cg06332058	chr9	16103651	-	78797909		ACRTAACTTAAAACCTATTAAAAATCCCTTCTATAACTAAAAACTCCTAC		II			NA	NA	NA	NA	NA	NA		OpenSea	CCAGGCAGAGGACGTGGCTTGGGACCTGTTAGAAATCCCTTCTGTGGCTGGGGGCTCCTG[CG]CTGCTGCCGGGATGTGAGCTCAGCAAGGGGCATGCTGGGAATTGGCCTGCAGAACAAACA	CGCAGGAGCCCCCAGCCACAGAAGGGATTTCTAACAGGTCCCAAGCCACG					chr9:16103638-16103638												chr9:16103640-16104095	3								NA	intermediateMethylation	noAnno
8629	cg06363485	chr6	41207376	-	97655450		CRTACCTCRAACACTTTCAAAATAATATAACCCTAAAAACCAACAATAAC		II			NA	NA	NA	NA	NA	NA		OpenSea	CCTGCCTGGGGCGTGCCTCGGGCACTTTCAGGGTGGTATGACCCTAGAGGCCAGCAGTGG[CG]CCTGGCTGCCCCAACAGCCCGCGGTGCTGCAGCGGCAGACCTCCACGAAGAGGTCCCGGG	GTGCCTCGGGCACTTTCAGGGTGGTATGACCCTAGAGGCCAGCAGTGGCG								6:41315354-41315439			RN5S207	ENST00000390874.1	TSS200	RN5S207	ENST00000390874.1	TSS200	chr6:41207165-41207495	3						TRUE		NA	intermediateMethylation	noAnno
8812	cg06489993	chr19	47082996	-	17672165		CACTCATCCCCACRCACAAATAAACATAAATAATAATAACTATAAACATC		II			NA	NA	NA	NA	NA	NA		OpenSea	ATGAATCAAAGCACTCATCCCCACGCACAGATAGACATAAATGGTGGTAGCTGTGGGCAT[CG]CGGTTGTGGTCGGCTGTCATCTTCACTTCATCAGAGCGCCCACTGGTGGGTAATGAGAGA	ACTCATCCCCACGCACAGATAGACATAAATGGTGGTAGCTGTGGGCATCG	PPP5D1	NM_001205281	Body						19:47082703-47083466	Unclassified							chr19:47082880-47083155	3								NA	intermediateMethylation	PPP5D1
8813	cg06491590	chr7	4855406	+	31660850		CTACAAAACTCAAAAACACTAACCACTCCCAACCAAAACCACTATAAAAC		II			rs1387561	0.275091	NA	NA	NA	NA	chr7:4855990-4856212	N_Shore	GGACCCTCTCCCACTCCCAGACACATGTGCCGGGGGCCTGCCCCCACCTGGGTCTCCCCA[CG]CCCCACAGTGGCCCTGGCTGGGAGTGGCCAGTGCTCCTGAGCCCTGCAGGTGATGGGGGA	CGCCCCACAGTGGCCCTGGCTGGGAGTGGCCAGTGCTCCTGAGCCCTGCA	RADIL	NM_018059	Body								RADIL	ENST00000536091.1	3'UTR	RADIL;RADIL;RADIL;RADIL;RADIL	ENST00000469399.1;ENST00000484211.1;ENST00000445392.1;ENST00000536091.1;ENST00000473130.1	TSS1500;3'UTR;3'UTR;3'UTR;3'UTR	chr7:4855325-4856215	3						TRUE		NA	intermediateMethylation	RADIL
8878	cg06536614	chr5	135416381	+	27745558	41697854	AAAACACATTAACAAAACACCTAACACAAAACAAACAAAACCACATAACA	AAAACACGTTAACAAAACGCCTAACGCAAAACGAACGAAACCGCATAACG	I	C	Grn	NA	NA	NA	NA	NA	NA	chr5:135416204-135416475	Island	AGAAGAGTGACGATGTGGAGAGGGACGGGCTGCATGTGCTCCCCGCCCCCGAGAGGCCTG[CG]TCATGCGGTCTCGCCCGCTCTGCGCCAGGCGTCCTGCTAACGTGTCCTGGAGGGACTCTC	AGGACACGTTAGCAGGACGCCTGGCGCAGAGCGGGCGAGACCGCATGACG	MIR886	NR_030583	TSS200		chr5:135416297-135416297			5:135444113-135444367	5:135416212-135416626	Unclassified_Cell_type_specific	VTRNA2-1	ENST00000365160.1	TSS200	VTRNA2-1	ENST00000365160.1	TSS200	chr5:135416105-135416475	3						TRUE		NA	intermediateMethylation	MIR886
8896	cg06549275	chr2	9471231	+	8788104		ATACCCAACAAAACACAACACCCAACAAACAAAACTATACCCTTAAAAAC		II			rs4669382	0.010679	NA	NA	NA	NA		OpenSea	TGTTTCCACGTGTGGGAGCGCCTCTCATTCCCCCACCACACACGCCCAGTTTCCGCTTCT[CG]CCCCCAAGGGCACAGCTTTGCCTGCTGGGTGCTGTGCCCTGCTGGGTACACGCGGGCCTC	CGCCCCCAAGGGCACAGCTTTGCCTGCTGGGTGCTGTGCCCTGCTGGGTA	ASAP2;ASAP2	NM_001135191;NM_003887	Body;Body				TRUE	2:9388610-9388737																TRUE		NA	intermediateMethylation	ASAP2
8913	cg06559318	chr6	32526260	+	84747210	31632931	AATATCTTTAAAATAAAAACTCCCAAAAAAAAACTACACAAACTACAACA	AATATCTTTAAAATAAAAACTCCCAAAAAAAAACTACACGAACTACGACG	I	C	Grn	rs190338122	0.0357	NA	NA	rs150279873	0.2811		OpenSea	TCCCTGCCTCCAGCCTGTTCTGGAGACCTCCAAGCAGGAGCTGGAGGAGGATCCACCGAG[CG]CCGCAGCCCGTGCAGCCTCCTCCTGGGAGCCTCCACCCTAAAGACACTCTCTGCTCCTTC	CGCCGCAGCCCGTGCAGCCTCCTCCTGGGAGCCTCCACCCTAAAGACACT	HLA-DRB6	NR_001298	Body								HLA-DRB6	ENST00000411500.1	3'UTR	HLA-DRB6;HLA-DRB6	ENST00000411500.1;ENST00000437183.1	3'UTR;3'UTR								TRUE		NA	intermediateMethylation	HLA-DRB6
8931	cg06573709	chr6	164057152	+	97803251		CATTTAAAAACAAAAACTAATACAAATATCCCCRATACATCRCRAAACTC		II			rs7773064	0.321977	NA	NA	NA	NA		OpenSea	GGGTACTGTCCTGCTCTTGCCTGCAGCTTGAAATACGAAGGCAAATCAATACAAAGGCTG[CG]AGCCCCGCGATGCATCGGGGACATTTGCATCAGCTCCTGTTTTCAAATGCGCAATTACTC	ATTTGAAAACAGGAGCTGATGCAAATGTCCCCGATGCATCGCGGGGCTCG								6:163976859-163977194									chr6:164056745-164057250	3						TRUE		NA	intermediateMethylation	noAnno
8938	cg06575387	chr18	77449259	-	21795114		CTCAATTAAATCRCAACTATACACTCTAATAAAACTATCCCAAAACCTAC		II			NA	NA	NA	NA	NA	NA		OpenSea	GTAGGACATCCCTCAGTTAGATCGCAGCTGTGCACTCTGGTGAGACTGTCCCAGAGCCTG[CG]TTTAGTGAAGGTGGTGTCTGTTGTAAAAAGTTACAACTTTTCCTGTTGTAATTCAGTATC	CGCAGGCTCTGGGACAGTCTCACCAGAGTGCACAGCTGCGATCTAACTGA	CTDP1;CTDP1;CTDP1	NM_001202504;NM_048368;NM_004715	5'UTR;Body;Body														chr18:77448880-77449515	3								NA	intermediateMethylation	CTDP1
8989	cg06611532	chr13	114900021	+	4797204		CCCAAAACCAACRCTAAACRCAAAAACTCTAAATTAAAACCAAAAATACC		II			NA	NA	NA	NA	NA	NA	chr13:114897358-114898516	S_Shore	CTCTCTCATCCTCAGCCCTTGCAAGCCTGGTGCTCACTGGGGCAGAACAGGAGGTTAAGG[CG]GCACCCCTGGTTCCAACCCAGAGCCTCTGCGTCTAGCGCTGGCCCTGGGTGGCGTCTGCA	CGGCACCCCTGGTTCCAACCCAGAGCCTCTGCGTCTAGCGCTGGCCCTGG									13:114899724-114900343	Unclassified_Cell_type_specific							chr13:114899785-114900435	3						TRUE		NA	intermediateMethylation	noAnno
9003	cg06618935	chr21	46677482	+	60609546		ACTTTCCCCCAAAACCACAATAAACCTAAAACTATATAAACAAAACTCCC		II			NA	NA	NA	NA	NA	NA	chr21:46677719-46677924	N_Shore	CCAGGGCAGCCAGGGGAACCCTGCCGAGTGCCTCTGGGCCGCCACAGACCGCAGAGCCCG[CG]GGAGCCTTGCTCACACAGCCTCAGGTCCACTGTGGTCTTGGGGGAAAGCCCTGTCCTGGG	CTTTCCCCCAAGACCACAGTGGACCTGAGGCTGTGTGAGCAAGGCTCCCG								21:45501832-45501911	21:46677259-46677578	Unclassified_Cell_type_specific	LINC00334	ENST00000328344.2	5'UTR	LINC00334	ENST00000328344.2	5'UTR	chr21:46676425-46677550	3						TRUE		NA	intermediateMethylation	noAnno
9041	cg06646484	chr11	112037673	-	77682424		CCAAAAAAACACRTAATTAAAACCTTCCTACAAACAAAACATCTACAAAC		II			rs11214105	0.210514	NA	NA	NA	NA		OpenSea	TTGCTTGTGGGCCAGGGGAACACGTGATTAAAGCCTTCCTGCAAACAGAGCATCTGCAAA[CG]CAGTTTTAAACCCTTCCTGCAAACAAACCAAGTAAATTTTACTCGAAAAGAGGCCGTGGA	CAGGGGAACACGTGATTAAAGCCTTCCTGCAAACAGAGCATCTGCAAACG	TEX12	NM_031275	TSS1500								RP11-356J5.4;TEX12	ENST00000527589.1;ENST00000530752.1	3'UTR;TSS1500	RP11-356J5.4;AP002884.2;TEX12;AP002884.2	ENST00000527589.1;ENST00000525468.1;ENST00000530752.1;ENST00000525987.1	3'UTR;TSS1500;TSS1500;5'UTR			chr11:112037338-112037805	3	chr11:112036887-112037818	6				NA	intermediateMethylation	TEX12
9116	cg06692384	chr2	26266898	+	6737876		CATTATACAACAAATCTCCAAAACCTTTTCATTCTACAAAACTATAATAC		II			rs1550381	0.203824	NA	NA	NA	NA		OpenSea	GGTGATTACCAGGGGCTGGGGAAGAGGGAAATAGGAAGGTGTTTAATGAGTATAAAACAA[CG]CATTACAGTTTTGCAGAATGAAAAGGCTCTGGAGATCTGTTGCACAATGGTGTGATACAC	CGCATTACAGTTTTGCAGAATGAAAAGGCTCTGGAGATCTGTTGCACAAT	RAB10	NM_016131	Body				TRUE							RAB10	ENST00000495146.1	5'UTR					chr2:26266586-26267670	5				NA	intermediateMethylation	RAB10
9151	cg06713675	chr4	122721982	-	33692837		ATAAAAAATAAACRATACATTTACTTTCAATCCACAATAATAATAACATC		II			NA	NA	NA	NA	NA	NA	chr4:122722335-122722758	N_Shore	CTGGAGAGGGGATAAGAAATAAACGGTGCATTTACTTTCAGTCCACAGTAGTAGTAACAT[CG]TTAGTTACTACGTGCGAACATTCTCCATTCTCATCAACTTCTCAGATCCCACAAGATTTC	CGATGTTACTACTACTGTGGACTGAAAGTAAATGCACCGTTTATTTCTTA	EXOSC9;EXOSC9	NM_005033;NM_001034194	TSS1500;TSS1500						4:122721947-122723005	Unclassified	EXOSC9;EXOSC9;EXOSC9;EXOSC9	ENST00000243498.5;ENST00000509980.1;ENST00000379663.3;ENST00000512454.1	TSS1500;TSS1500;TSS1500;TSS1500	EXOSC9;EXOSC9;EXOSC9;EXOSC9;EXOSC9;EXOSC9;EXOSC9	ENST00000243498.5;ENST00000509980.1;ENST00000379663.3;ENST00000513654.1;ENST00000511454.1;ENST00000509800.1;ENST00000512454.1	TSS1500;TSS1500;TSS1500;TSS1500;TSS1500;TSS1500;TSS1500			chr4:122721695-122723546	6	chr4:122720462-122723442	6		TRUE		NA	intermediateMethylation	EXOSC9
9159	cg06716730	chr17	35851459	-	39654987		AAAAACRCCTAAAAATTCACATCAAAAACACTTCACATCAAAAACAAACC		II			NA	NA	NA	NA	NA	NA	chr17:35849290-35850483	S_Shore	TCTTCTTCGCCAGAGACGCCTGAGAATTCACATCAGGGACACTTCACATCAGGGACAGGC[CG]GGGCAGAGACCCTGACCTGAGGGAGGGACGAGGGTTGCCACGAGGAGGTAGGAAGGAGCC	GAGACGCCTGAGAATTCACATCAGGGACACTTCACATCAGGGACAGGCCG	DUSP14	NM_007026	5'UTR			RDMR			17:35851034-35851616	Promoter_Associated	DUSP14;DUSP14	ENST00000394386.1;ENST00000394389.4	TSS200;5'UTR	DUSP14;DUSP14	ENST00000394386.1;ENST00000394389.4	TSS200;5'UTR	chr17:35851420-35851670	3						TRUE		NA	intermediateMethylation	DUSP14
9169	cg06724776	chr18	3172021	-	83737462		TATTCTACCACTCTATATTCTTCTCTAAACTATTTCCTCATTAACATAAC		II			rs12970919	0.397722	NA	NA	NA	NA		OpenSea	TTACACATCCCTATTCTACCACTCTGTGTTCTTCTCTAAACTGTTTCCTCATTGGCATAG[CG]CAGATAGAAATGCAACTACTTCATAAGCTTCTGGGAAACATTAAATGAATCAATGTGTAT	ATTCTACCACTCTGTGTTCTTCTCTAAACTGTTTCCTCATTGGCATAGCG	MYOM1;MYOM1	NM_003803;NM_019856	Body;Body														chr18:3171680-3172050	3								NA	intermediateMethylation	MYOM1
9170	cg06725339	chr11	60973529	-	90737847		TAAAAATTCTAACAATACCCTTTCTCAAAACCTACTATACACATCTAAAC		II			NA	NA	NA	NA	NA	NA		OpenSea	AAAAAAAAGAATAAAAATTCTGGCAATGCCCTTTCTCAAAACCTGCTGTACACATCTAGA[CG]TAGAAATAAGAAAACTGGACAGGTTTCCATCTTTAAGTGGCTTGCTTAGCTTCTGATAAA	CGTCTAGATGTGTACAGCAGGTTTTGAGAAAGGGCATTGCCAGAATTTTT	PGA3	NM_001079807	Body								PGA3	ENST00000543609.1	5'UTR	PGA3;PGA3;PGA3;PGA3;PGA3;PGA3	ENST00000535551.1;ENST00000543609.1;ENST00000539649.1;ENST00000543349.1;ENST00000543505.1;ENST00000543505.1	5'UTR;5'UTR;5'UTR;5'UTR;5'UTR;1stExon										NA	intermediateMethylation	PGA3
9190	cg06737308	chr4	185021514	-	61704264		TTATCTTCTCAAAAACATACAACTAAAACCAAACCCATAAAAAAAAACCC		II			NA	NA	NA	NA	NA	NA	chr4:185018390-185018721	S_Shelf	TGTACCTCACATTATCTTCTCAAGGGCATACAGCTGAGGCCAGGCCCATGAAGAAGGGCC[CG]CCACACACCTCTCCACCTCCACAGTGGGAATGTCCATCTGTGGATCCGCAAGCTCCTGGT	CGGGCCCTTCTTCATGGGCCTGGCCTCAGCTGTATGCCCTTGAGAAGATA	ENPP6	NM_153343	Body				TRUE		4:185021149-185021898	Unclassified							chr4:185021500-185021735	3						TRUE		NA	intermediateMethylation	ENPP6
9269	cg06789517	chr1	114631962	+	83671259		TATCATTTAAAATATTATATTATTAATTACTCRTTTATATCTTCCCACCC		II			rs2432	0.358857	NA	NA	NA	NA		OpenSea	TGACAAGAGAAATGGGCAAGAGACAGAGATTTAATTGAATAAAAACTCCAGGCTGTGACA[CG]GGTGGGAAGACACAAACGAGTAATTAACAACATAATATTTTAAATGACAGTGCAATTAAT	CGGGTGGGAAGACACAAACGAGTAATTAACAACATAATATTTTAAATGAC	SYT6	NM_205848	3'UTR				TRUE				SYT6	ENST00000393296.1	3'UTR	SYT6	ENST00000393296.1	3'UTR					chr1:114629229-114631980	6		TRUE		NA	intermediateMethylation	SYT6
9271	cg06791446	chr10	123355268	+	91676416		CCTAAAACCAAAAAAACTCCTCTAAACAAAAACAAATAAACRAACAAACC		II			NA	NA	NA	NA	NA	NA	chr10:123356616-123358285	N_Shore	TAACACGACTTCAGGAACAATCCTAAGTCCTCGCAGAGGTTTCACCCCAGGCTCCTTCCC[CG]GCCTGCTCGCCCACCTGTCCCTGCCCAGAGGAGCCTCCTTGGCTCCAGGCAGAGAAAGGT	CGGCCTGCTCGCCCACCTGTCCCTGCCCAGAGGAGCCTCCTTGGCTCCAG	FGFR2;FGFR2;FGFR2;FGFR2;FGFR2;FGFR2;FGFR2	NM_000141;NM_001144917;NM_022970;NM_001144918;NM_001144916;NM_001144919;NM_001144915	5'UTR;5'UTR;5'UTR;5'UTR;TSS1500;5'UTR;5'UTR								FGFR2;FGFR2;FGFR2;FGFR2;FGFR2;FGFR2;FGFR2	ENST00000357555.5;ENST00000358487.5;ENST00000369060.4;ENST00000457416.2;ENST00000360144.3;ENST00000369059.1;ENST00000369062.3	5'UTR;5'UTR;5'UTR;5'UTR;5'UTR;5'UTR;5'UTR	FGFR2;FGFR2;FGFR2;FGFR2;FGFR2;FGFR2;FGFR2;FGFR2;FGFR2;FGFR2	ENST00000357555.5;ENST00000358487.5;ENST00000369058.3;ENST00000369060.4;ENST00000336553.6;ENST00000457416.2;ENST00000360144.3;ENST00000369059.1;ENST00000369062.3;ENST00000490349.1	5'UTR;5'UTR;5'UTR;5'UTR;5'UTR;5'UTR;5'UTR;5'UTR;5'UTR;3'UTR	chr10:123355040-123355355	3						TRUE		NA	intermediateMethylation	FGFR2
9389	cg06871323	chr7	34979031	+	20756821		CTCTATTACCTATAAAATAATTAATTTACACTTAAAAAAAACACCTTCTC		II			NA	NA	NA	NA	NA	NA		OpenSea	ACCCGCAAACACTGCATCTGGAAGGCAAGAGGAATGTCTCAGGAAGACACTCAGTGAAGG[CG]AGAAGGTGTCTCCTTCAAGTGTAAATCAATTATTTCACAGGTAACAGAGCGGAAGCCCAG	TCTGTTACCTGTGAAATAATTGATTTACACTTGAAGGAGACACCTTCTCG	DPY19L1	NM_015283	Body								DPY19L1	ENST00000389292.2	TSS1500	DPY19L1;DPY19L1	ENST00000428054.1;ENST00000389292.2	TSS200;TSS1500			chr7:34978757-34979171	3	chr7:34978643-34979229	6				NA	intermediateMethylation	DPY19L1
9398	cg06875181	chr17	76649257	-	28753916		CACRAAAACTTCAACTCATATAATTCTCTACTCTCAAAAATCACAATCCC		II			NA	NA	NA	NA	NA	NA		OpenSea	TCAGAGGCAGTCACGGGAGCTTCAGCTCATGTGATTCTCTGCTCTCAAAAATCACAGTCC[CG]TGCTGTCTGTTGTCCAATACCTGAAAACATTTACCTCTTATATTTGTCCAGTTTATTTGT	CGGGACTGTGATTTTTGAGAGCAGAGAATCACATGAGCTGAAGCTCCCGT					chr17:76649052-76649052												chr17:76648985-76649270	3								NA	intermediateMethylation	noAnno
9402	cg06878111	chr10	9999498	+	79810118		TCCATTAACACAAAATTAAACTATACAAATAAAACCTTCTAAAACTTCCC		II			NA	NA	NA	NA	NA	NA		OpenSea	AGCCCTCCAGAAGTTAAGAGGACTTTGTTAAGACTCAATAATTGTTGATACTTTCCTTGC[CG]GGAAGTCCTAGAAGGCCTCATTTGCATAGTTCAACCCTGTGTCAATGGAGAACTAAGGAG	CCATTGACACAGGGTTGAACTATGCAAATGAGGCCTTCTAGGACTTCCCG																	chr10:9999400-9999635	3								NA	intermediateMethylation	noAnno
9404	cg06878994	chr6	37710047	+	78698918		AATCAATAACTAACATAATTTCCCCCTAATTAATACAAAAATAATCACCC		II			rs77509079	0.053218	NA	NA	NA	NA		OpenSea	TCGTTCATTTTCAAAGCTGTTTCAAAGTGACTCTGATAAGCAAATTGCTGGCAGCCCTGG[CG]GGTGATTATTCCTGCATTAATCAGGGGGAAATTATGCCAGTTACTGATTAACTAATTACA	ATCAGTAACTGGCATAATTTCCCCCTGATTAATGCAGGAATAATCACCCG									6:37709606-37710155	Unclassified_Cell_type_specific							chr6:37709785-37710195	3								NA	intermediateMethylation	noAnno
9454	cg06908102	chr18	55064877	+	14701887		ACCTTTACATTAATACAATAACTTCTTAAAACCCTAACTTCTAAAATCAC		II			rs221873	0.20817	NA	NA	NA	NA		OpenSea	AAACAAATCCTCAGATCATCACCACAAGGCTGATGTCACCAAGGCTGAGTCACCATCATA[CG]TGATTCCAGAAGCTAGGGCTTTAAGAAGTCACTGCACTAATGCAAAGGCAAGAAGAACAC	CGTGATTCCAGAAGCTAGGGCTTTAAGAAGTCACTGCACTAATGCAAAGG																	chr18:55064725-55064990	3								NA	intermediateMethylation	noAnno
9474	cg06926377	chr15	40443853	+	2706566		ACTCCCTATCTCCTATTACAAAATCTCAACRAATCCCAAAATAACTAAAC		II			rs4924427	0.430131	NA	NA	NA	NA		OpenSea	GGAGTGAAGCGTAGAGAGAGAAGCTTTAATGTGGATAGGAAAGTCTGAAGTGAGATATAC[CG]TCCAGTTACTCTGGGACTCGTTGAGATCCTGCAACAGGAGACAGGGAGCCTGAGTAACTG	CTCCCTGTCTCCTGTTGCAGGATCTCAACGAGTCCCAGAGTAACTGGACG							TRUE																	TRUE		NA	intermediateMethylation	noAnno
9511	cg06955432	chr3	108599130	-	6668964		TATCCAAATTTCAATTTTTAAAAATACTATCAACCAAACRCRTAACTCAC		II			NA	NA	NA	NA	NA	NA		OpenSea	TAAGACAAAAATGTCCAGGTTTCAATTTTTAAAAATACTATCAGCCAGGCGCGTGGCTCA[CG]CCTGAAATCCCAGCACTTCGGGAGGTCGAGGCGGGCGGATCACGAGGTCAGGAGATCGAG	GTCCAGGTTTCAATTTTTAAAAATACTATCAGCCAGGCGCGTGGCTCACG																					chr3:108598525-108599434	6				NA	intermediateMethylation	noAnno
9572	cg07001450	chr1	169665464	-	79803107		AAAATCTCCCTTTACATAAACTACCCTTTTCTAATAAAAATTACTTATTC		II			NA	NA	NA	NA	NA	NA		OpenSea	AGGTAATCAGAAAAATCTCCCTTTACATAAACTGCCCTTTTCTAATAGGGATTACTTGTT[CG]TTCATTCATTCATTCAGCTCCACTAGCACCAAAAAGCACAGCTCTGAAAGGAAGCTAGTA	CGAACAAGTAATCCCTATTAGAAAAGGGCAGTTTATGTAAAGGGAGATTT	SELL;SELL	NR_029467;NM_000655	Body;Body								C1orf112	ENST00000498289.1	5'UTR	SELL;C1orf112	ENST00000497295.1;ENST00000498289.1	3'UTR;5'UTR			chr1:169665370-169666380	6	chr1:169657883-169666328	6				NA	intermediateMethylation	SELL
9582	cg07006249	chr3	107603797	+	67749112		ATCAACTAATTACTAACCTCAATTACTCTAAAAAATCCTTTTTTTACCAC		II			rs960470	0.008636	NA	NA	NA	NA		OpenSea	TCTAAGATGGTCCCAATGAACGTTGCCCCCTGGTGTTACTCCTGAAATTATGTTACCTCA[CG]TGGCAAAAAAAGGATTTTCCAGAGTAACTGAGGTTAGTAATTAGTTGACCTGAAGACAGG	CGTGGCAAAAAAAGGATTTTCCAGAGTAACTGAGGTTAGTAATTAGTTGA	LINC00636	NR_015394	Body								RP11-631B21.2	ENST00000494231.1	5'UTR	RP11-631B21.2	ENST00000494231.1	5'UTR	chr3:107603720-107604230	3								NA	intermediateMethylation	LINC00636
9639	cg07044115	chr10	123100181	-	74743271		CRAATTAAACTTTAATAATATCTTTATTACCRCATTATACTCTCCTAAAC		II			rs115580945	0.012598	NA	NA	NA	NA		OpenSea	GTTTAATCAAACGGGTTAAACTTTAGTGGTGTCTTTATTACCGCATTATGCTCTCCTGGG[CG]GCAGCCTGGAGGTGGGAGGAGGGGACACAAAACGCTACTGCACTTTACCTCCCCTCTTGC	CGCCCAGGAGAGCATAATGCGGTAATAAAGACACCACTAAAGTTTAACCC							TRUE										chr10:123100125-123100370	3						TRUE		NA	intermediateMethylation	noAnno
9721	cg07104639	chr20	15125595	+	88612289		CTCCCTCATATATATACCACACAAATACCAAATACTAATTTATACAACCC		II			NA	NA	NA	NA	NA	NA		OpenSea	TACTATATACTATATACCATACTTACTATAGTACTTACTATAGAGCACAGTACAGAAGAA[CG]GGCTGTATAAATCAGCATTTGGCACTTGTGTGGTACATATATGAGGGAGTGGTGCCTGGC	CGGGCTGTATAAATCAGCATTTGGCACTTGTGTGGTACATATATGAGGGA	MACROD2	NM_080676	Body														chr20:15125525-15125850	3								NA	intermediateMethylation	MACROD2
9742	cg07115081	chr22	36629450	-	54609154		ATATTTATCTCCTAAAACCCTACCAACTAATATTTACAAAAACTCACCTC		II			NA	NA	NA	NA	NA	NA		OpenSea	AAATGTCCAGAGTGTTTATCTCCTGGGGCCCTGCCAGCTAGTATTTACAGAAACTCACCT[CG]TTCCAGCTTCCTCTTCCCTCACTCTCACACCAAGGCAGGGTCCTCTTGTCCTGTAGGGGT	CGAGGTGAGTTTCTGTAAATACTAGCTGGCAGGGCCCCAGGAGATAAACA	APOL2;APOL2;APOL2;APOL2	NM_145637;NM_030882;NM_030882;NM_145637	ExonBnd;ExonBnd;5'UTR;5'UTR								APOL2;APOL2;APOL2	ENST00000358502.5;ENST00000358502.5;ENST00000249066.6	ExonBnd;5'UTR;5'UTR	APOL2;APOL2;APOL2;APOL2;APOL2	ENST00000358502.5;ENST00000529194.1;ENST00000454728.1;ENST00000358502.5;ENST00000249066.6	ExonBnd;5'UTR;5'UTR;5'UTR;5'UTR	chr22:36629325-36629495	3								NA	intermediateMethylation	APOL2
9772	cg07136909	chr11	71278894	+	20730222		ATTTTATTATATCTCCAACATACATTTTCRATTTTATTACCTAATTACTC		II			rs9651752	0.457081	NA	NA	NA	NA		OpenSea	GACATGAACGCAGAGTTCATTACATATGGGCCCTGTACATTCCCACAACCCACAGGACAC[CG]AGCAACTAGGTAACAAAACCGAAAATGCATGCTGGAGACATAACAAAACCAGGTAAGCTG	TTTTGTTATGTCTCCAGCATGCATTTTCGGTTTTGTTACCTAGTTGCTCG																	chr11:71278745-71278995	3								NA	intermediateMethylation	noAnno
9799	cg07157030	chr14	63671356	+	63642255		AAAAAATAACACACACTTAAAAAAATTATAAAAAAAATCTACCCCTTTCC		II			NA	NA	NA	NA	NA	NA		OpenSea	GGCTGTTAGGAAGCCCCTCGAATTCTGTGAAAATGAGGGTTTCTTAACTCACACTGAGAG[CG]GAAAGGGGCAGACCCTTTTCATAACTCCCTCAAGTGTGTGTTACCTTTCTTTACCAGCAT	AAAGGTAACACACACTTGAGGGAGTTATGAAAAGGGTCTGCCCCTTTCCG	RHOJ;RHOJ	NM_020663;NM_020663	5'UTR;1stExon				TRUE				RHOJ;RHOJ;RHOJ;RHOJ	ENST00000555125.1;ENST00000316754.3;ENST00000316754.3;ENST00000557133.1	TSS1500;5'UTR;1stExon;TSS200	RHOJ;RHOJ;RHOJ;RHOJ;RHOJ;RHOJ	ENST00000555125.1;ENST00000557447.1;ENST00000557447.1;ENST00000316754.3;ENST00000316754.3;ENST00000557133.1	TSS1500;5'UTR;1stExon;5'UTR;1stExon;TSS200	chr14:63671325-63671750	3						TRUE		NA	intermediateMethylation	RHOJ
9801	cg07157834	chr1	205819609	-	6732417		AATAAAATACACRAAACTTATCAAACCATACTCTACTACTCRTTTTTTCC		II			NA	NA	NA	NA	NA	NA	chr1:205818898-205819191	S_Shore	AGGAAAAGCAAAATAAAATGCACGAAGCTTATCAGACCATACTCTGCTGCTCGTTTTTTC[CG]AAGCTTAGAACCTGACTACAATTCCCTAGATCCTGGGGCGGGGGAGCTCTCTAGGTTCCC	CGGAAAAAACGAGCAGCAGAGTATGGTCTGATAAGCTTCGTGCATTTTAT	PM20D1	NM_152491	TSS1500						1:205818815-205819635	Unclassified_Cell_type_specific	PM20D1;PM20D1	ENST00000367136.4;ENST00000460624.1	TSS1500;TSS1500	PM20D1;PM20D1	ENST00000367136.4;ENST00000460624.1	TSS1500;TSS1500			chr1:205819013-205819642	6				TRUE		NA	intermediateMethylation	PM20D1
9805	cg07158503	chr5	135415693	-	60732183		AAAACCCCCACRCTAAAAATAAAAACAAATTACATAAAATATCTAAACAC		II			NA	NA	NA	NA	NA	NA	chr5:135416204-135416475	N_Shore	GCTTCTAGGGGGGAGCCCCCACGCTAAAGGTAAAGACAAATTGCATAAAATGTCTGGACA[CG]ATGCGAACAGGTGAGAATAGCGTAGGTACAGGCCGCCAGGGAGGAAGAAACTTGGAACTT	CGTGTCCAGACATTTTATGCAATTTGTCTTTACCTTTAGCGTGGGGGCTC						RDMR		5:135443592-135443719	5:135415053-135416202	Unclassified_Cell_type_specific									chr5:135414896-135417169	6				TRUE		NA	intermediateMethylation	noAnno
9819	cg07166546	chr14	35805898	+	34695288		AACAATATTATACTCCTCTAACCCTAACTACATAAAAAAAAACTACCCCC		II			NA	NA	NA	NA	NA	NA		OpenSea	CCCCTTGAAGCTGTTTGGTTTGCTCTTGTCCCAGCCCCTGACTGAGCCGCCAGCCCAGAA[CG]GGGGCAGCCCTCCCCCATGCAGTCAGGGCCAGAGGAGCATAATATTGCCCCCCCGGGTGC	CGGGGGCAGCCCTCCCCCATGCAGTCAGGGCCAGAGGAGCATAATATTGC					chr14:35805683-35805683		TRUE		14:35805558-35806907	Unclassified_Cell_type_specific							chr14:35805680-35806255	3						TRUE		NA	intermediateMethylation	noAnno
9821	cg07167872	chr1	205819463	+	95672305		TATAAATAAAAAATCAAATACRAACCAAACATAACTCTAACCTAAAACCC		II			NA	NA	NA	NA	NA	NA	chr1:205818898-205819191	S_Shore	TTTCGAGGGTTGTGGGTTTTCGTGCTGAGGCCAGCAGTTCCTGCAGAGCAGAGGTGAGGT[CG]GGCTCCAGGCTAGAGTCATGTCTGGTCCGCACTTGATCTCTCACCCATAAATCCTTTCCT	CGGGCTCCAGGCTAGAGTCATGTCTGGTCCGCACTTGATCTCTCACCCAT	PM20D1	NM_152491	TSS200						1:205818815-205819635	Unclassified_Cell_type_specific	PM20D1;PM20D1	ENST00000367136.4;ENST00000460624.1	TSS1500;TSS1500	PM20D1;PM20D1	ENST00000367136.4;ENST00000460624.1	TSS1500;TSS1500	chr1:205819185-205819475	3						TRUE		NA	intermediateMethylation	PM20D1
9834	cg07178994	chr8	816998	-	96644902		TCCCTTACAAACTCACTACCTTATACTAAAATTTATTCTCTCTCCAAATC		II			NA	NA	NA	NA	NA	NA		OpenSea	TGGTGTCTTCATCCCTTACAGGCTCACTGCCTTGTGCTGGGGTTTGTTCTCTCTCCAAAT[CG]AGGGCCTCTGTCCTTCCCCATGAGTCAGACATCCAGGTTTCCGCCGTTCTGTGCTGTTCA	CCCTTACAGGCTCACTGCCTTGTGCTGGGGTTTGTTCTCTCTCCAAATCG								8:806836-807117						CTD-3212A4.1	ENST00000522092.1	5'UTR	chr8:816785-817135	3						TRUE		NA	intermediateMethylation	noAnno
9854	cg07189587	chr14	63671517	-	87659327		ATACCCAAAATCAAACAAAATAAACTCAAACCTAACACTAACTTTCTACC		II			rs111607696	0.030192	NA	NA	NA	NA		OpenSea	TATGATCCAAGGTACCCAAAGTCAGACAGAGTAAACTCAAGCCTGGCACTGGCTTTCTGC[CG]CTTCATGTGCTTTGGAAAAAGCAGGAGAAGCAATAGCAGCAGGAGTCCCCAGCAGCTGGA	CGGCAGAAAGCCAGTGCCAGGCTTGAGTTTACTCTGTCTGACTTTGGGTA	RHOJ;RHOJ	NM_020663;NM_020663	5'UTR;1stExon				TRUE				RHOJ;RHOJ;RHOJ;RHOJ;RHOJ	ENST00000316754.3;ENST00000316754.3;ENST00000555125.1;ENST00000557133.1;ENST00000557133.1	5'UTR;1stExon;TSS200;1stExon;5'UTR	RHOJ;RHOJ;RHOJ;RHOJ;RHOJ;RHOJ;RHOJ	ENST00000557447.1;ENST00000557447.1;ENST00000316754.3;ENST00000316754.3;ENST00000555125.1;ENST00000557133.1;ENST00000557133.1	5'UTR;1stExon;5'UTR;1stExon;TSS200;1stExon;5'UTR	chr14:63671325-63671750	3								NA	intermediateMethylation	RHOJ
9866	cg07195891	chr12	7900072	-	32780296		CTTTCRAAATATAATTCTTTCAAACAAACCAAACCCTTAAATCCTTCTTC		II			NA	NA	NA	NA	NA	NA		OpenSea	CAAAGATGTTACTTTCGGGGTGTGGTTCTTTCAAACAAGCCAAGCCCTTAGATCCTTCTT[CG]CCTACTCTTGCAAAGGAAGAGATGTGACTTAGGAGACTCTGCAGTGAGCTAAAGCTTTCA	TTTCGGGGTGTGGTTCTTTCAAACAAGCCAAGCCCTTAGATCCTTCTTCG	CLEC4C;CLEC4C;CLEC4C;CLEC4C	NM_130441;NM_203503;NM_130441;NM_203503	5'UTR;5'UTR;ExonBnd;ExonBnd								CLEC4C;CLEC4C;CLEC4C;CLEC4C;CLEC4C;CLEC4C	ENST00000360345.3;ENST00000360345.3;ENST00000542353.1;ENST00000354629.5;ENST00000542353.1;ENST00000354629.5	1stExon;5'UTR;5'UTR;5'UTR;ExonBnd;ExonBnd	CLEC4C;CLEC4C;CLEC4C;CLEC4C;CLEC4C;CLEC4C;CLEC4C	ENST00000360345.3;ENST00000543765.1;ENST00000360345.3;ENST00000542353.1;ENST00000354629.5;ENST00000542353.1;ENST00000354629.5	1stExon;TSS200;5'UTR;5'UTR;5'UTR;ExonBnd;ExonBnd	chr12:7899845-7900095	3								NA	intermediateMethylation	CLEC4C
9870	cg07199764	chr1	5347468	-	41612879		CAACACTAAAACCAAAAAACAATTCCTAACAATATTCACRCACTACACTC		II			rs665471	0.477515	NA	NA	NA	NA		OpenSea	ATGATCATCATCAGCACTAGGGCCAAAGGACAGTTCCTAGCAATGTTCACGCACTGCACT[CG]GGGGGCAGGAACCCTGCTATGACTTTCTTTATTTAGCATGAAGAGCACTCAGACAACTCT	AGCACTAGGGCCAAAGGACAGTTCCTAGCAATGTTCACGCACTGCACTCG																					chr1:5346932-5348366	4				NA	intermediateMethylation	noAnno
9894	cg07217150	chr8	101919373	+	6787977		AAATAAAAAATAACCTCATAACAACTTCATAAAAATCTCCCTACCTCTAC		II			NA	NA	NA	NA	NA	NA		OpenSea	CAAAGGCTCGCGTCACAGCTTCTCTGTGTCTTGGCAGAAGACCTCGGGATCCTCCCAGAA[CG]CAGAGGCAGGGAGACCTCTATGAAGCTGCTATGAGGCCATCCCCCACTCACCTCCCTATG	CGCAGAGGCAGGGAGACCTCTATGAAGCTGCTATGAGGCCATCCCCCACT																	chr8:101918640-101919395	3								NA	intermediateMethylation	noAnno
9918	cg07236190	chr12	96338038	+	54763987		TCCCTTAAAAACTAAACTCTTACACAACCCTAAACTACCTCAAATAAACC		II			NA	NA	NA	NA	NA	NA	chr12:96336245-96337411	S_Shore	ATCCAAAGCGTGCCATGGGACCACAATTGCACACGATCAATGAGTCTCACAAACTGACCA[CG]GCTTATCTGAGGCAGTTTAGGGTTGTGCAAGAGCCCAGCTTTTAAGGGACTGTGGGTTGG	CGGCTTATCTGAGGCAGTTTAGGGTTGTGCAAGAGCCCAGCTTTTAAGGG	AMDHD1	NM_152435	Body								RP11-410A13.3;CCDC38	ENST00000551323.1;ENST00000344280.3	3'UTR;TSS1500	RP11-410A13.3;CCDC38	ENST00000551323.1;ENST00000344280.3	3'UTR;TSS1500	chr12:96337685-96338095	3					TRUE	TRUE		NA	intermediateMethylation	AMDHD1
9984	cg07285237	chr6	139447669	-	89655904		TACAACTATATTCAACTAAAATAAAATTTCTCAAACTTAACACTAAATTC		II			rs9495354	0.425784	NA	NA	NA	NA		OpenSea	GTGGTGACTCATACAGCTATATTCAGCTAAGATAGGATTTCTCAAGCTTGGCACTAGATT[CG]GGGCTGGATAATTGTTTGTTGTTGCGTCCTGTGCATTGCAGGCTGTTGAGCAGCATCTCT	ACAGCTATATTCAGCTAAGATAGGATTTCTCAAGCTTGGCACTAGATTCG							TRUE										chr6:139447460-139447735	3						TRUE		NA	intermediateMethylation	noAnno
10017	cg07314988	chr11	289774	+	51693903		TCCTCCATAAAACTACTAAACCTAAACRACCTAATAAAATATCAAAAACC		II			NA	NA	NA	NA	NA	NA	chr11:289771-290010	Island	TTCTGAGGGAGGCTTCAGGGGATTACAGACGGTCTCAAGAGGGAGGCCCAGCCAGTCCCG[CG]GCCCCTGACACCCCATCAGGCCGCTCAGGCCCAGCAGCTCCATGGAGGACGCCGGCGAGG	CGGCCCCTGACACCCCATCAGGCCGCTCAGGCCCAGCAGCTCCATGGAGG	ATHL1	NM_025092	5'UTR					11:277651-280146			ATHL1;ATHL1;ATHL1;ATHL1	ENST00000409548.2;ENST00000409655.1;ENST00000409479.1;ENST00000409479.1	5'UTR;5'UTR;5'UTR;1stExon	ATHL1;ATHL1;ATHL1;ATHL1;ATHL1;ATHL1;ATHL1	ENST00000409548.2;ENST00000409655.1;ENST00000529087.1;ENST00000409479.1;ENST00000409479.1;ENST00000482937.2;ENST00000474221.1	5'UTR;5'UTR;5'UTR;5'UTR;1stExon;TSS200;5'UTR	chr11:289645-289855	3						TRUE		NA	intermediateMethylation	ATHL1
10103	cg07381872	chr1	61408076	-	68785901		AATTATTTCCCAAATAATTCACACACCAATATTTTAAAAACTACTTATCC		II			NA	NA	NA	NA	NA	NA		OpenSea	GACTCTGGTGCAATTGTTTCCCAGGTGGTTCACACACCAATATTTTGAAAACTACTTGTC[CG]GTGGAGAGAGAAAGTGTCAATCATGCTGTTAGACCTGATCGGTGAGCTTGAGGCATGCAC	ATTGTTTCCCAGGTGGTTCACACACCAATATTTTGAAAACTACTTGTCCG							TRUE				RP4-668G5.1;RP4-668G5.1	ENST00000438559.1;ENST00000418662.1	3'UTR;3'UTR	RP4-668G5.1;RP4-668G5.1	ENST00000438559.1;ENST00000418662.1	3'UTR;3'UTR	chr1:61408020-61408370	3						TRUE		NA	intermediateMethylation	noAnno
10116	cg07389616	chr1	87616901	-	57629111		ATAAATCTCACCTAACTCTTAAAAAAAACCCAAACCCCCTAAACTATCCC		II			NA	NA	NA	NA	NA	NA	chr1:87617692-87617986	N_Shore	ACCGTTTAAAAATAAGTCTCACCTAACTCTTAGGAGAGGCCCAGGCCCCCTGAACTATCC[CG]ATCTGCTCAGAAGCTGAGCTGTAAAACCATAAAACAGAACCTCTCCTTTCTCTACTGGGT	CGGGATAGTTCAGGGGGCCTGGGCCTCTCCTAAGAGTTAGGTGAGACTTA	LINC01140	NR_026989	Body						1:87616817-87618300	Unclassified	AL139139.1	ENST00000408295.1	TSS200	AL139139.1;HS2ST1	ENST00000408295.1;ENST00000490006.1	TSS200;5'UTR	chr1:87616645-87616995	3								NA	intermediateMethylation	LINC01140
10151	cg07412545	chr1	101003924	+	75771327		AAAATCAACAAAAAAAACTCAACTAAAATCAATACCAAAAACAAATACCC		II			NA	NA	NA	NA	NA	NA	chr1:101004471-101005885	N_Shore	TCTCCCTGCAGCTGCTAGTTCCTGCCCAGGACCATGTGTGTGGATGCTGCTTGGGAGAAG[CG]GGCACTTGCTCCTGGCACTGATCCCAGCTGAGTTTCTCCTGTTGATTTCTGGACCACTGA	CGGGCACTTGCTCCTGGCACTGATCCCAGCTGAGTTTCTCCTGTTGATTT	GPR88;GPR88	NM_022049;NM_022049	1stExon;5'UTR								GPR88;GPR88	ENST00000315033.4;ENST00000315033.4	1stExon;5'UTR	GPR88;GPR88	ENST00000315033.4;ENST00000315033.4	1stExon;5'UTR	chr1:101003645-101004135	3								NA	intermediateMethylation	GPR88
10187	cg07445742	chr1	235092849	+	49667963	75788258	TAACAAAAACAACTAAAAAAATAAATTATACACACCCCATAAAAAAACCA	TAACAAAAACAACTAAAAAAATAAATTATACACACCCCGTAAAAAAACCG	I	A	Red	NA	NA	NA	NA	NA	NA		OpenSea	TCAGGAGACGAAAACTCTCTGATGAGGCACGTGTGGATGGGATGGCAGGGCTGAGAAGGC[CG]GCTCCCCCACGGGGTGTGCACAACCTACCTCCCCAGCTGTTTCTGCTACCGGCTGGGGCC	TAGCAGAAACAGCTGGGGAGGTAGGTTGTGCACACCCCGTGGGGGAGCCG											RP11-443B7.2	ENST00000423963.1	TSS200	RP11-443B7.2	ENST00000423963.1	TSS200	chr1:235092685-235093430	3								NA	intermediateMethylation	noAnno
10214	cg07469075	chr11	35548139	+	8655387		CTCACTAACTATATAACCTTAAATAAATTATTATAATCCTCAATAATTCC		II			rs28413843	0.0625	NA	NA	NA	NA	chr11:35547139-35547396	S_Shore	TGTATTAACTCAATTATTCCTCACAATAAACCTAGCCTCTGTATTTTACAATTAGAGAAA[CG]GAACCATTGAGGATTACAATAACTCATCCAAGGCCACACAGTTAGTGAGGGGCAGAGCCA	CGGAACCATTGAGGATTACAATAACTCATCCAAGGCCACACAGTTAGTGA	PAMR1;PAMR1;PAMR1;PAMR1	NM_001282676;NM_015430;NM_001001991;NM_001282675	TSS1500;TSS1500;TSS1500;5'UTR								PAMR1;PAMR1;PAMR1;PAMR1;PAMR1	ENST00000534803.1;ENST00000378878.3;ENST00000278360.3;ENST00000378880.2;ENST00000532848.1	TSS1500;TSS1500;TSS1500;TSS1500;5'UTR	PAMR1;PAMR1;PAMR1;PAMR1;PAMR1;PAMR1	ENST00000534803.1;ENST00000378878.3;ENST00000278360.3;ENST00000527605.1;ENST00000378880.2;ENST00000532848.1	TSS1500;TSS1500;TSS1500;TSS1500;TSS1500;5'UTR	chr11:35547840-35548330	3								NA	intermediateMethylation	PAMR1
10279	cg07520074	chr17	7254443	-	43765560		CCTAATACCCAACTACATTCATTCCRTTATTTAACAAATACRTATTAAAC		II			NA	NA	NA	NA	NA	NA	chr17:7253298-7253764	S_Shore	TGACCTCTCTCCCTAGTGCCCAGCTGCATTCATTCCGTTATTTAACAAATGCGTATTGGG[CG]CATGCGACGTGCCAGGCCCTGGCAAGGCATAGGTGCTGGCGCAGTGCCCGCGGCGCGCAC	CGCCCAATACGCATTTGTTAAATAACGGAATGAATGCAGCTGGGCACTAG	KCTD11;ACAP1	NM_001002914;NM_014716	TSS1500;Body					17:7195142-7196605	17:7253029-7256379	Promoter_Associated	KCTD11	ENST00000576980.1	TSS1500	KCTD11	ENST00000576980.1	TSS1500	chr17:7254265-7255515	3								NA	intermediateMethylation	KCTD11
10301	cg07533224	chr1	205819345	+	57717541		AAAATCCTAAACRAAATCATTCTATCAATTAATTATTCCRCTATCCTAAC		II			NA	NA	NA	NA	NA	NA	chr1:205818898-205819191	S_Shore	TCTTATTCCGGCAAACAGCCTTAGCCACACCCCATATCCAGATCTGACCAATCATCGCTT[CG]CTAGGACAGCGGAACAACCAATTGACAGAATGACCCCGCCCAGGATCCTTAAGGCCTTTC	CGCTAGGACAGCGGAACAACCAATTGACAGAATGACCCCGCCCAGGATCC	PM20D1	NM_152491	TSS200					1:204085534-204086007	1:205818815-205819635	Unclassified_Cell_type_specific	PM20D1;PM20D1	ENST00000367136.4;ENST00000460624.1	TSS200;TSS200	PM20D1;PM20D1	ENST00000367136.4;ENST00000460624.1	TSS200;TSS200	chr1:205819185-205819475	3								NA	intermediateMethylation	PM20D1
10334	cg07564979	chr6	32451079	+	53692923		TATAATTCATAATTTTTCCCTAAAATTCTCTTTCCTAAACATTCTATAAC		II			NA	NA	rs6926983	0.3	rs6926983	0.3		OpenSea	CTATTATGCTTCTTTTGATTTATCATAAGGGAAGATATAAGAAGACTGTGCTAACTAATA[CG]TTACAGAATGTTCAGGAAAGAGAACCCTAGGGAAAAACTATGAATTACATCAGCTGATGT	CGTTACAGAATGTTCAGGAAAGAGAACCCTAGGGAAAAACTATGAATTAC																			chr6:32450331-32451588	6				TRUE		NA	intermediateMethylation	noAnno
10395	cg07602734	chr4	57727739	+	75715576		AAAAATAACCTTACTCAAAAAACCAAATTACTCTCTCAAATCAACTACTC		II			NA	NA	NA	NA	NA	NA		OpenSea	GTGGCAGTGAGCCAATAGCCTCTGGTATGCAGAAGGCTTTGTGTCAGTGATGCATATTCA[CG]AGTAGCTGACCTGAGAGAGCAATCTGGCTCTCTGAGCAAGGTCACTTCTGAGCTGCTGTC	CGAGTAGCTGACCTGAGAGAGCAATCTGGCTCTCTGAGCAAGGTCACTTC																	chr4:57727565-57727835	3								NA	intermediateMethylation	noAnno
10476	cg07647771	chr16	84786436	+	38702220		ATCCAAACACTCAAAAAACATTTAAAATCCACTTTTATAACATCTCACAC		II			rs7184644	0.233047	NA	NA	NA	NA		OpenSea	CGTTAGTGTCTCCTCCAGTTGATGGTTATCGAAATGAGTCAGGATGGAAGGCTTAGTGTA[CG]TGTGAGATGTTACAAAAGTGGACCTTAAATGTTTCTTGAGTGTTTGGATCTTAAGAGAAA	CGTGTGAGATGTTACAAAAGTGGACCTTAAATGTTTCTTGAGTGTTTGGA	USP10	NM_005153	Body				TRUE				USP10	ENST00000397953.4	5'UTR	USP10;USP10;USP10	ENST00000397953.4;ENST00000569038.1;ENST00000540269.2	5'UTR;5'UTR;3'UTR	chr16:84786305-84786570	3						TRUE		NA	intermediateMethylation	USP10
10564	cg07718431	chr3	187754372	-	90617360		TACACATAACCCATTTTTCAACATCACTAACCAAAATACAACAAAATCAC		II			NA	NA	NA	NA	NA	NA		OpenSea	GACCTCCGGGCTGCACATGACCCATTTTTCAACATCACTGGCCAAAGTGCAACAAGGTCA[CG]TACTGCAAATATTTGTGATTAGAAAGATTCTTTCCTCTAAAAGTTGCCATGAGATAGTTC	CGTGACCTTGTTGCACTTTGGCCAGTGATGTTGAAAAATGGGTCATGTGC					chr3:187754201-187754201		TRUE										chr3:187754180-187754535	3								NA	intermediateMethylation	noAnno
10658	cg07782112	chr2	53107842	-	82750550		TTACTATTTATTAACATTACATACAATTTAAACCAATTTCAAAAAACACC		II			NA	NA	NA	NA	NA	NA		OpenSea	GCATTGGGTAATTACTATTTATTAGCATTACATACAATTTAGACCAGTTTCAGGAAACAC[CG]TATAAATTCTTTCCCTTGAATCTGACCTTAACCACAAAGTCTAATGATCTAACCAGAGCA	CGGTGTTTCCTGAAACTGGTCTAAATTGTATGTAATGCTAATAAATAGTA							TRUE				AC010967.2	ENST00000421575.1	3'UTR	AC010967.2	ENST00000421575.1	3'UTR								TRUE		NA	intermediateMethylation	noAnno
10695	cg07812827	chr8	74282708	-	79795421		ATTTAACCCAATTTCAAATTTACATTCRTTTATCTAACCTAAAACCTACC		II			NA	NA	NA	NA	NA	NA		OpenSea	AAATGTCCCATATTTGGCCCAATTTCAAGTTTACATTCGTTTGTCTGGCCTGGAGCCTGC[CG]TCTTCCAAGGAAGCGCAGTCTGCATTATCCGCCCTCTCTCTCTGAGGAAGACAGATGGAT	CGGCAGGCTCCAGGCCAGACAAACGAATGTAAACTTGAAATTGGGCCAAA											RP11-434I12.4	ENST00000522560.1	TSS1500	RP11-434I12.4	ENST00000522560.1	TSS1500	chr8:74282580-74282995	3								NA	intermediateMethylation	noAnno
10789	cg07876788	chr7	134849633	-	34722249		CTAAACCTCTTCCTCTCCTATATATAAAAATAAATCAAACTCTCCCTCCC		II			NA	NA	NA	NA	NA	NA		OpenSea	TGGCAGGCGGCCTGGGCCTCTTCCTCTCCTATGTGTGGAAGTGGGTCAGGCTCTCCCTCC[CG]GGGCCTGGGTTTCTAGCTCTGGGCAGCGCCCAGGCCTTACTCATCCTCTTGCTTATAGCC	TGGGCCTCTTCCTCTCCTATGTGTGGAAGTGGGTCAGGCTCTCCCTCCCG	TMEM140	NM_018295	Body								C7orf49	ENST00000459937.1	3'UTR	C7orf49	ENST00000459937.1	3'UTR	chr7:134848825-134850115	3						TRUE		NA	intermediateMethylation	TMEM140
10807	cg07889765	chr10	96123159	+	84772923		AAAACTAATAAAAAATCATTCRCCATACTACAAACACRACCAAAATATCC		II			NA	NA	NA	NA	NA	NA	chr10:96122540-96122904	S_Shore	TCCATACAGTCCTGAGGGCAGAAAGAAGCTTATTTTTTGTGTGTAATGCCTGCCCCTCGA[CG]GACATTCTGGCCGTGTTTGTAGCATGGCGAATGATTTCTCATCAGCCTTGGTCACTTAAA	CGGACATTCTGGCCGTGTTTGTAGCATGGCGAATGATTTCTCATCAGCCT	NOC3L	NM_022451	TSS1500						10:96122170-96123263	Promoter_Associated	NOC3L;NOC3L	ENST00000371350.1;ENST00000371361.3	TSS1500;TSS1500	NOC3L;NOC3L;NOC3L	ENST00000371350.1;ENST00000371361.3;ENST00000461562.1	TSS1500;TSS1500;TSS1500			chr10:96121681-96123293	6	chr10:96120938-96123365	6				NA	intermediateMethylation	NOC3L
10827	cg07901857	chr4	35464028	-	20700534		AAAAAAATTTACACCRATTTTCTTTTCTACTCTAACAAAACAACACTAAC		II			rs6819480	0.276498	NA	NA	NA	NA		OpenSea	TGGTGGGTGTCAGGAGAGTTTGCACCGGTTTTCTTTTCTGCTCTAACAGGACAGCACTGA[CG]TCAATGCCTCACAATTGCTGTGTTCTCCCTCCCCCAGTGCCCATAGGAGCTTCCTGAACC	CGTCAGTGCTGTCCTGTTAGAGCAGAAAAGAAAACCGGTGCAAACTCTCC																	chr4:35463960-35464150	3								NA	intermediateMethylation	noAnno
10903	cg07965995	chr17	811389	-	30620126		AACATAATCATAATAAATTTTCCTTTCTTAACTAAATATTCCCCAAAAAC		II			NA	NA	NA	NA	NA	NA		OpenSea	TTCTGAAACAGAACATAATCATAATAAGTTTTCCTTTCTTAACTGAGTGTTCCCCAGAGA[CG]GCTCACAGTAGGGGTGAGCTATAAAGGAAGAACAATTTCCTCAATTCTGACCCCTGATTT	ACATAATCATAATAAGTTTTCCTTTCTTAACTGAGTGTTCCCCAGAGACG	NXN	NM_022463	Body								NXN;RP11-676J12.7	ENST00000577098.1;ENST00000576252.1	TSS200;TSS1500	NXN;RP11-676J12.7;NXN;NXN	ENST00000577098.1;ENST00000576252.1;ENST00000571338.1;ENST00000575171.1	TSS200;TSS1500;3'UTR;3'UTR										NA	intermediateMethylation	NXN
10915	cg07971453	chr18	61012307	-	93782952		CCAAAACTATCCCTAAAAAATCTACTTATTCCAAAACTCCCTATATAACC		II			NA	NA	NA	NA	NA	NA		OpenSea	CCAAACCCAGTCCAGAACTGTCCCTGAGAAGTCTGCTTATTCCAGAGCTCCCTGTATAAC[CG]GCCTCTGCACATTAGGAGGTCAAGAGTCACTTCCTCCTCCACTGAACCAACAAGAACCAC	CAGAACTGTCCCTGAGAAGTCTGCTTATTCCAGAGCTCCCTGTATAACCG	KDSR	NM_002035	Body														chr18:61012240-61012455	3								NA	intermediateMethylation	KDSR
10962	cg08010094	chr2	139539001	+	75623441		RTAAAAACAATACAAATCTATAAACCCCATTACCTTTAATTTTTCCACTC		II			NA	NA	NA	NA	NA	NA	chr2:139537692-139538650	S_Shore	GTGTTAACAACTCGCCATTGGAGAGATCCTTAACCTTTTACTATCTTTGTGCTGGACACT[CG]AGTGGAAAAATCAAAGGCAATGGGGCTCACAGACCTGCACTGTTTTTACGGTAGATCAGA	CGAGTGGAAAAATCAAAGGCAATGGGGCTCACAGACCTGCACTGTTTTTA	NXPH2	NM_007226	TSS1500			CDMR					NXPH2	ENST00000272641.3	TSS1500	NXPH2	ENST00000272641.3	TSS1500					chr2:139536425-139539146	6		TRUE		NA	intermediateMethylation	NXPH2
10984	cg08033130	chr3	45983597	-	94667124		AAAAACACCTCACTCATTTATACCAATTTAATAAAAAAAACAATCTAAAC		II			NA	NA	NA	NA	NA	NA		OpenSea	TCATGCCCATAAGGAACACCTCACTCATTTGTACCAGTTTGGTAGAAAGGACAGTCTGAA[CG]AATTCATTCAAAAAGGCCTGCAAACCTACTAGAGGTCTTCAGATCTTTTATCAGGGCCCC	CGTTCAGACTGTCCTTTCTACCAAACTGGTACAAATGAGTGAGGTGTTCC	CXCR6;FYCO1	NM_006564;NM_024513	TSS1500;Body								CXCR6;CXCR6;FYCO1	ENST00000438735.1;ENST00000304552.4;ENST00000438446.1	5'UTR;TSS1500;5'UTR	CXCR6;CXCR6;FYCO1	ENST00000438735.1;ENST00000304552.4;ENST00000438446.1	5'UTR;TSS1500;5'UTR								TRUE		NA	intermediateMethylation	CXCR6
10999	cg08041448	chr6	29648901	-	77709962	98754250	AAACCACAATTTAAAAACACAAAATCTCCCAAAAACCAACAACTAAAACA	AAACCGCGATTTAAAAACACAAAATCTCCCGAAAACCAACGACTAAAACG	I	C	Grn	rs2747432	0.322359	NA	NA	NA	NA		OpenSea	GACGCGCGCAGTGGACCGCGATTTAGGGGCACAGGGTCTCCCGGGGACCAGCGGCTGGAG[CG]CTCCGGCCGAGCACCCGCAGTCCCGGCGCCGCGGCCCCACCCCGGCCCCGCCCTCTTCCG	GGACCGCGATTTAGGGGCACAGGGTCTCCCGGGGACCAGCGGCTGGAGCG								6:29756034-29757072	6:29648152-29649066	Unclassified_Cell_type_specific	ZFP57	ENST00000376883.1	TSS200	ZFP57	ENST00000376883.1	TSS200	chr6:29648785-29649115	3						TRUE		NA	intermediateMethylation	noAnno
11022	cg08060195	chr6	30120915	+	65735945		ACTAAATTATCTCCATTATCATTATAAACAAATATATACCATCCCCAACC		II			rs9261532	0.195731	NA	NA	NA	NA		OpenSea	CTGCACCTTAATCTCACCCAGAAGTGGCAACACCAGGAGGAAGGAGGCAGTGAGTGGCGT[CG]GCTGGGGATGGCACACATCTGCCCATAATGACAATGGAGACAACCCAGTGCTCCAGAGTC	CGGCTGGGGATGGCACACATCTGCCCATAATGACAATGGAGACAACCCAG	TRIM10;TRIM10	NM_052828;NM_006778	3'UTR;3'UTR								TRIM10;TRIM10	ENST00000376704.3;ENST00000449742.2	3'UTR;3'UTR	TRIM10;TRIM10	ENST00000376704.3;ENST00000449742.2	3'UTR;3'UTR	chr6:30120645-30121010	3						TRUE		NA	intermediateMethylation	TRIM10
11046	cg08081864	chr2	26235776	-	1640902		CTACTTAACCTCACATAACAATATCTTAAATTACACAATATCCCTTACTC		II			NA	NA	NA	NA	NA	NA		OpenSea	TTCGGTCCTTTCTACTTGACCTCACATAACAGTGTCTTAGATTACACAGTGTCCCTTACT[CG]TTACATTTTCCATGTGAATTTGGCCACAATTTCATACATCCTGCAAAAGACAAAATAACC	CGAGTAAGGGACACTGTGTAATCTAAGACACTGTTATGTGAGGTCAAGTA																			chr2:26234662-26235781	6	chr2:26234412-26236020	6				NA	intermediateMethylation	noAnno
11112	cg08133631	chr1	26527909	-	31694864	39763992	CACACAATCCACTTCAACCAAAAACAAAAATCAAAAATATTAAACAAACA	CGCGCAATCCGCTTCAACCAAAAACAAAAATCAAAAATATTAAACAAACG	I	C	Grn	rs41310785	0.053421	NA	NA	NA	NA		OpenSea	GTGGAGGAGGTGCGCGCAATCCGCTTCAACCAGGAGCAGGAGTCAGAGGTGTTGAACAGG[CG]CTCGTCGACGAGCGGGTCGTTGGAGACTACGTCATCCAAGGACATCCGCCAGATGTCTCA	CGCCTGTTCAACACCTCTGACTCCTGCTCCTGGTTGAAGCGGATTGCGCG	CATSPER4	NM_198137	Body				TRUE	1:26400448-26400528	1:26527598-26528173	Unclassified_Cell_type_specific				CATSPER4	ENST00000518899.1	3'UTR	chr1:26527720-26528115	3						TRUE		NA	intermediateMethylation	CATSPER4
11150	cg08161306	chr22	47169227	-	44797905		CCTAAAAACACAAAATAACCCACCTACRTAATTCTTTTTCCTAAAAAATC		II			rs74764259	0.06947	NA	NA	NA	NA		OpenSea	CCGTGCTTGGCCCTGGGAGCACAAGATGACCCACCTGCGTAGTTCTTTTTCCTGAGGAGT[CG]GGGAGCGTGTCTGTGTGCGGAGCAGGCTCAGAGCAGGTGTTCCCTGCAGCGCTCAGAACT	CTGGGAGCACAAGATGACCCACCTGCGTAGTTCTTTTTCCTGAGGAGTCG	TBC1D22A;TBC1D22A;TBC1D22A;TBC1D22A;TBC1D22A	NM_001284305;NM_001284304;NM_001284303;NM_014346;NR_104292	TSS1500;5'UTR;Body;Body;Body								TBC1D22A;TBC1D22A;TBC1D22A	ENST00000406733.1;ENST00000380995.1;ENST00000472791.1	TSS1500;5'UTR;5'UTR	TBC1D22A;TBC1D22A;TBC1D22A;TBC1D22A;TBC1D22A;TBC1D22A	ENST00000406733.1;ENST00000380995.1;ENST00000486163.1;ENST00000496139.1;ENST00000472791.1;ENST00000441162.1	TSS1500;5'UTR;5'UTR;5'UTR;5'UTR;5'UTR	chr22:47168965-47169370	3								NA	intermediateMethylation	TBC1D22A
11160	cg08167410	chr9	37062050	-	18654971		ATAAACTTCAACCTAATCCTAATTTCTACACAAAAAACACTCACTCTTAC		II			NA	NA	NA	NA	NA	NA		OpenSea	CCTGATGGCTGGTGAGCTTCAGCCTGATCCTGGTTTCTGCACAGAGAACACTCACTCTTA[CG]TCAAGATTCAGAGAATCACTTGTACAAACTTTTCTCATTCTCTTAGTTACATATGAACTC	TGAGCTTCAGCCTGATCCTGGTTTCTGCACAGAGAACACTCACTCTTACG																	chr9:37061820-37062155	3								NA	intermediateMethylation	noAnno
11207	cg08208480	chr11	1413093	-	6641217	67717520	AAAAAAACATCTACATATAAATAAAAACACAATAAATTATATACTATACA	AAAAAAACATCTACGTATAAATAAAAACACGATAAATTATATACTATACG	I	C	Grn	rs7394747	0.49726	NA	NA	NA	NA	chr11:1410119-1412346	S_Shore	AAATGTTATTATAAGGAAACATCTGCGTGTAAATGAAGACACGATGAGTTATGTGCTGTG[CG]CGGCCTCGGTGGGTAGGGGCTGGTCTCCACTCTTCATGGCATTCTGCTGGCGGCAGTTAA	AAGGAAACATCTGCGTGTAAATGAAGACACGATGAGTTATGTGCTGTGCG	BRSK2	NM_003957	Body					11:1369669-1369722									chr11:1411785-1413910	3						TRUE		NA	intermediateMethylation	BRSK2
11226	cg08220243	chr22	50499398	-	23724823		RACRTAAACTAATATAAATTTCACCTAAAAAAACAACRACAACCTATATC		II			NA	NA	NA	NA	NA	NA	chr22:50496441-50497393	S_Shelf	GCAGGCGACCCGGCGTGGACTGGTGTGGATTTCACCTGGGAGAGCAGCGGCAGCCTGTGT[CG]CTTGCGCCCAGGCTCTGGAGGAGGGGCCCCTGCGGCTCCCGGGCCAGGACAGAGGCGCCC	GCGTGGACTGGTGTGGATTTCACCTGGGAGAGCAGCGGCAGCCTGTGTCG	MLC1;MLC1	NM_015166;NM_139202	3'UTR;3'UTR					22:48841295-48841567			MLC1	ENST00000395876.2	3'UTR	MLC1	ENST00000395876.2	3'UTR	chr22:50499265-50499715	3						TRUE		NA	intermediateMethylation	MLC1
11293	cg08270491	chr8	126100743	+	20770146		CCTAAACTAACAAACTACAAAAAATACCCAAACCAAAAATTAATCTTTTC		II			NA	NA	NA	NA	NA	NA	chr8:126103760-126104122	N_Shelf	GAGGGGGGGAAGGAAATAGGATAGAAACAAAAGATACAGTGCACTTCTGAGATTAGATTT[CG]AAAAGACTAACTTCTGGCTTGGGCACCCTCTGTAGCTTGCTAGTCCAGGGGAAGCAACAT	CGAAAAGACTAACTTCTGGCTTGGGCACCCTCTGTAGCTTGCTAGTCCAG	KIAA0196	NM_014846	5'UTR								KIAA0196;KIAA0196;KIAA0196	ENST00000517845.1;ENST00000521109.1;ENST00000318410.7	5'UTR;3'UTR;5'UTR	KIAA0196;KIAA0196;KIAA0196;KIAA0196;KIAA0196	ENST00000523297.1;ENST00000517845.1;ENST00000519340.1;ENST00000521109.1;ENST00000318410.7	5'UTR;5'UTR;3'UTR;3'UTR;5'UTR								TRUE		NA	intermediateMethylation	KIAA0196
11364	cg08325928	chr1	226421107	+	21611843		AAACACAAAAAATTATTCRACATACAAATTCCTCAACAAAACAACCCTAC		II			NA	NA	NA	NA	NA	NA		OpenSea	TAATTTGTAACAAAATAGCTGTAAGCCTGGAAATTAAGTCTGTCAGATTTTCATTTTCAA[CG]CAGGGCTGTCCTGTTGAGGAATTTGCATGCCGAACAATTTCCTGTGCTTCTTCCTCACAC	CGCAGGGCTGTCCTGTTGAGGAATTTGCATGCCGAACAATTTCCTGTGCT	LIN9;LIN9;LIN9	NM_001270410;NM_001270409;NM_173083	Body;Body;Body														chr1:226421080-226421275	3								NA	intermediateMethylation	LIN9
11448	cg08382737	chr19	49617001	-	86806249		TATCATATTTTTCTCTTAAAAATTTACATAAAACCCCAAATCCTCAAAAC		II			NA	NA	NA	NA	NA	NA	chr19:49617455-49618569	N_Shore	ACAAATTTGAGTGTCATATTTTTCTCTTAGGAGTTTGCATGAAGCCCCAAATCCTCAAGG[CG]CATATGCCAACGCAGGAGCCCAGGCATAAACTATCCTGCCGACCTTTTCACCTCATCATC	CGCCTTGAGGATTTGGGGCTTCATGCAAACTCCTAAGAGAAAAATATGAC	LIN7B	NM_022165	TSS1500						19:49616934-49618771	Promoter_Associated	LIN7B;LIN7B;LIN7B	ENST00000391864.3;ENST00000221459.2;ENST00000474252.1	TSS1500;TSS1500;TSS1500	LIN7B;LIN7B;LIN7B;LIN7B;LIN7B	ENST00000391864.3;ENST00000221459.2;ENST00000469137.1;ENST00000486217.1;ENST00000474252.1	TSS1500;TSS1500;TSS1500;TSS1500;TSS1500	chr19:49616985-49618195	3						TRUE		NA	intermediateMethylation	LIN7B
11521	cg08444004	chr2	240086178	-	11775253		CCCAACTTAACAACTCAAACTCAAACAAAATAACTACACCAAATAAAACC		II			NA	NA	NA	NA	NA	NA		OpenSea	CGCCTGTCCTCCCCAGCTTGGCAGCTCAGACTCAGGCAGAGTGACTGCACCAAGTGGGAC[CG]AAGTCGAAACTGTGGTTTTCTTCCGTGGCGGTGATTCTTTTTCAAAGCCTCATTAAAGGG	CGGTCCCACTTGGTGCAGTCACTCTGCCTGAGTCTGAGCTGCCAAGCTGG	HDAC4	NM_006037	Body					2:239750911-239751146	2:240085366-240086648	Promoter_Associated_Cell_type_specific				HDAC4;HDAC4;HDAC4	ENST00000463007.1;ENST00000493582.1;ENST00000535493.1	3'UTR;3'UTR;3'UTR								TRUE		NA	intermediateMethylation	HDAC4
11526	cg08449403	chr11	8632315	+	18790860		CACAACTCTAAATATAATTCTCTAACCTTCCTAACAATTCTATAAACCAC		II			NA	NA	NA	NA	NA	NA		OpenSea	ACCAGAAACCATTTCTGGCTGATGTAAGCAAAAAAAATGAATTTATTATAAGGTTTTTTA[CG]TGGTTCACAGAATTGTCAGGAAGGCTAGAGAATTATACTCAGAGCTGTGCAGCCAGGAAC	CGTGGTTCACAGAATTGTCAGGAAGGCTAGAGAATTATACTCAGAGCTGT																			chr11:8632272-8632692	4	chr11:8632095-8632566	4				NA	intermediateMethylation	noAnno
11570	cg08477332	chr1	153590243	-	9755436		CCTACCAATAAAACAATAACAACCCTAAAAAACTAATCACCRAAATACCC		II			NA	NA	NA	NA	NA	NA		OpenSea	CTGCATGGATGCCTGCCAGTGAGGCAGTGACAGCCCTGGGAGGCTGGTCACCGAGATGCC[CG]CCCCTGCTCCCTCTGGTGGTGGCCGTGTACACCATATGCCCCTCAAGCCAGGAAGGCAAG	CTGCCAGTGAGGCAGTGACAGCCCTGGGAGGCTGGTCACCGAGATGCCCG	S100A14	NM_020672	TSS1500						1:153589758-153590695	Unclassified	S100A14;S100A14;S100A14	ENST00000368701.1;ENST00000344616.2;ENST00000368702.1	TSS1500;TSS1500;TSS1500	S100A14;S100A14;S100A14;S100A14	ENST00000368701.1;ENST00000344616.2;ENST00000469571.1;ENST00000368702.1	TSS1500;TSS1500;TSS1500;TSS1500	chr1:153590045-153590575	3						TRUE		NA	intermediateMethylation	S100A14
11580	cg08487444	chr16	1361756	-	41637194		ATCTAAAACACTAACCTAAAACTTCAAAAACTTACCTAATACCTAACCTC		II			NA	NA	NA	NA	NA	NA	chr16:1358729-1360232	S_Shore	GGTCCTTCAGTGTCTGGAGCACTGGCCTGAGGCTTCAGAGACTTGCCTGATGCCTGGCCT[CG]CTCAGACCCCGGGCACCTGGGAGGTCGTGCCTCCTTGAAATGGCCACTCGCCAGGCTGCT	TCTGGAGCACTGGCCTGAGGCTTCAGAGACTTGCCTGATGCCTGGCCTCG	UBE2I;UBE2I;UBE2I;UBE2I	NM_194260;NM_194261;NM_194259;NM_003345	5'UTR;5'UTR;5'UTR;5'UTR				TRUE				UBE2I;UBE2I;UBE2I;UBE2I;UBE2I;UBE2I;UBE2I	ENST00000406620.1;ENST00000355803.4;ENST00000325437.5;ENST00000397514.3;ENST00000397515.2;ENST00000403747.2;ENST00000566587.1	TSS200;5'UTR;5'UTR;5'UTR;5'UTR;5'UTR;5'UTR	UBE2I;UBE2I;UBE2I;UBE2I;UBE2I;UBE2I;UBE2I;UBE2I;UBE2I;UBE2I;UBE2I;UBE2I;UBE2I	ENST00000562470.1;ENST00000406620.1;ENST00000355803.4;ENST00000325437.5;ENST00000397514.3;ENST00000397515.2;ENST00000473256.2;ENST00000568288.1;ENST00000567383.1;ENST00000403747.2;ENST00000568209.1;ENST00000562482.1;ENST00000566587.1	TSS1500;TSS200;5'UTR;5'UTR;5'UTR;5'UTR;5'UTR;5'UTR;5'UTR;5'UTR;5'UTR;5'UTR;5'UTR	chr16:1361240-1362050	3								NA	intermediateMethylation	UBE2I
11645	cg08549495	chr16	8823986	+	9764852		CTAAACACTTACTATATACAAACTCTCAACTAATACTATAAAACCATCTC		II			NA	NA	NA	NA	NA	NA		OpenSea	ACAGGATAATGACCTGTCTCTGTCTTCTAGGAGCTGCCTCCTAGGGCTCTGGGGATGAAA[CG]AGATGGTTCTACAGCACCAGCTGAGAGCCTGCACATAGCAAGTGCCCAGTACTTGATGAT	CGAGATGGTTCTACAGCACCAGCTGAGAGCCTGCACATAGCAAGTGCCCA	ABAT;ABAT;ABAT	NM_000663;NM_001127448;NM_020686	5'UTR;5'UTR;5'UTR						16:8823924-8824050	Unclassified_Cell_type_specific	ABAT;ABAT;ABAT;ABAT	ENST00000396600.2;ENST00000425191.2;ENST00000569156.1;ENST00000268251.8	5'UTR;5'UTR;5'UTR;5'UTR	ABAT;ABAT;ABAT;ABAT;ABAT;ABAT;ABAT;ABAT;ABAT;ABAT	ENST00000562115.1;ENST00000568847.1;ENST00000561870.1;ENST00000396600.2;ENST00000566590.1;ENST00000565016.1;ENST00000425191.2;ENST00000569156.1;ENST00000268251.8;ENST00000563992.1	5'UTR;5'UTR;5'UTR;5'UTR;5'UTR;5'UTR;5'UTR;5'UTR;5'UTR;5'UTR	chr16:8823725-8824135	3								NA	intermediateMethylation	ABAT
11688	cg08586441	chr4	48175411	+	99634851		CCTCTTCAACCTAAAATACCAAAACAAAATACTATTCCTAAAAACTTCTC		II			rs2704433	0.160163	NA	NA	NA	NA		OpenSea	TTCGATAACTAAAACTAGCTTGATATATTACCTAGCTAACTTGGGGCATTTGTATTTCTA[CG]AGAAGTTTCTAGGAATAGCACCCTGTTTTGGCATCTCAGGCTGAAGAGGTATTTGTGGGC	CGAGAAGTTTCTAGGAATAGCACCCTGTTTTGGCATCTCAGGCTGAAGAG	TEC	NM_003215	Body				TRUE												chr4:48175057-48176261	6	chr4:48175057-48176367	6				NA	intermediateMethylation	TEC
11735	cg08626439	chr3	197215256	-	15756187		TCAACATCATTAACAAAACATAATTCAAATATTCRACTAAACAAACCCTC		II			rs2256194	0.420494	NA	NA	NA	NA		OpenSea	CAACGTCGACATCAACATCATTAGCAAAACATGATTCAGGTGTTCGGCTGGGCAGACCCT[CG]CACATGGCAATCTAAATGAATAAGCACACTTCCTTCTCATTTTTGAGAATGTAGCTGAGA	CAACATCATTAGCAAAACATGATTCAGGTGTTCGGCTGGGCAGACCCTCG																	chr3:197215100-197215355	3								NA	intermediateMethylation	noAnno
11763	cg08642068	chr20	31591776	-	32657973		ATAACRAAATACTTATTTCCTTCTTTCATACCAATCTCCTACACTAAACC		II			NA	NA	NA	NA	NA	NA		OpenSea	GACAGATAAAGATGGCGAAATACTTGTTTCCTTCTTTCATACCAGTCTCCTGCACTAGAC[CG]TGAGCTCCATGAGGGAACGGAGCACATCAGACTGGTGCCACACCGTGTTCCCCGTCCTCT	CGGTCTAGTGCAGGAGACTGGTATGAAAGAAGGAAACAAGTATTTCGCCA	SPAG4L	NM_080675	Body																				TRUE	TRUE		NA	intermediateMethylation	SPAG4L
11812	cg08675364	chr16	85362963	-	90674383		TTCRAAACACCCRTATACTATAAATACAAAACCTCAACTCTACTAAAAAC		II			NA	NA	NA	NA	NA	NA	chr16:85363116-85363360	N_Shore	GGAGAAGGACCTTCGGAGCACCCGTGTGCTGTGAATACAGGGCCTCAGCTCTGCTAGGGG[CG]GCGTGGGGAAGACATAGGGCGGGTGTGAGTCAGCCACTTCGGCTAAGCCTGGAACAGCCC	CGCCCCTAGCAGAGCTGAGGCCCTGTATTCACAGCACACGGGTGCTCCGA							TRUE										chr16:85362840-85363455	3						TRUE		NA	intermediateMethylation	noAnno
11926	cg08757828	chr11	68638100	+	67605573		AAACCCCTAAATACCTAATAAAAAAATTCCCRATCTATCCTATTCCTTAC		II			NA	NA	NA	NA	NA	NA		OpenSea	GGGCTGCCGCACCTTGGGGAACCAAATACTGATCTGATCAGGCTGGCAGGAGCCGAAGGA[CG]TAAGGAACAGGACAGACCGGGAACCTTCTCATTAGGCACCCAGGGGCCCATGGTCACATT	GGCCCCTGGGTGCCTAATGAGAAGGTTCCCGGTCTGTCCTGTTCCTTACG											RP11-757G1.6	ENST00000512200.1	TSS200	RP11-757G1.6	ENST00000512200.1	TSS200	chr11:68637965-68638415	3								NA	intermediateMethylation	noAnno
11953	cg08776296	chr7	134856544	-	18643992		TCCTTAATTCCCTAACCAAAAAACRAAATAACTAACAAACCCTATAAAAC		II			rs12112774	0.039326	NA	NA	NA	NA	chr7:134854975-134855696	S_Shore	TCCTGCTACAGTCCTTGGTTCCCTGACCAGGAAGCGAGGTGACTGACAAGCCCTGTGGAG[CG]TCCCTGCAGAGGACTCCGGCCAGCCTGACTGACGCAATCCAAAGAGCGCTCCCGGGTAGG	CGCTCCACAGGGCTTGTCAGTCACCTCGCTTCCTGGTCAGGGAACCAAGG	C7orf49;C7orf49;C7orf49;C7orf49;C7orf49;C7orf49;C7orf49	NM_001243752;NM_024033;NM_001243751;NM_001243754;NM_001243749;NM_001305630;NM_001305629	TSS1500;TSS1500;TSS1500;TSS1500;TSS1500;TSS1500;TSS1500					7:134506923-134507133			C7orf49;C7orf49;C7orf49;C7orf49	ENST00000424142.1;ENST00000435834.1;ENST00000459937.1;ENST00000430372.1	TSS1500;TSS1500;TSS1500;TSS1500	C7orf49;C7orf49;C7orf49;C7orf49;C7orf49;C7orf49	ENST00000486115.1;ENST00000424142.1;ENST00000435834.1;ENST00000459937.1;ENST00000487774.1;ENST00000430372.1	TSS1500;TSS1500;TSS1500;TSS1500;TSS1500;TSS1500	chr7:134856200-134856795	3								NA	intermediateMethylation	C7orf49
12004	cg08817983	chr4	3391423	-	97691434		ATTCCCRCTATAACCACCTCACCTTCTAAAATCRAAATATAAAAACTATC		II			NA	NA	NA	NA	NA	NA		OpenSea	CACAGGTGGATGTTCCCGCTGTGACCACCTCACCTTCTGAAGTCGGGGTGTGGAGACTAT[CG]GGGAGCTCCCAGAGCGCCCACCTCCTCCTGCGTACGGCGTCTGTGCCAGCAGGAAAGCCG	TTCCCGCTGTGACCACCTCACCTTCTGAAGTCGGGGTGTGGAGACTATCG	RGS12;RGS12;RGS12	NM_198229;NM_198227;NM_002926	Body;Body;Body				TRUE	4:3361067-3361313	4:3391307-3391525	Unclassified_Cell_type_specific	RGS12	ENST00000508158.1	5'UTR	RGS12;RGS12;RGS12;RGS12;RGS12;RGS12;RGS12;RGS12	ENST00000506631.1;ENST00000513784.3;ENST00000506998.1;ENST00000508158.1;ENST00000505570.1;ENST00000512990.1;ENST00000503041.1;ENST00000504194.1	5'UTR;5'UTR;5'UTR;5'UTR;5'UTR;5'UTR;5'UTR;5'UTR			chr4:3388620-3392091	6	chr4:3386036-3391921	6		TRUE		NA	intermediateMethylation	RGS12
12013	cg08821879	chr16	79773987	-	41611939		TTATATAAACRATCTAACACACACACACAAACACACATAATCCAACTCAC		II			NA	NA	NA	NA	NA	NA		OpenSea	CTGGTGGTTGTTTATGTAGACGATCTAACACACACACACAAACACACATAATCCAGCTCA[CG]AAATGTAGGACTCCCTTTTGCTAAACGCCAGGCTCTGCATTAGCATCCATCATACCTGAT	CGTGAGCTGGATTATGTGTGTTTGTGTGTGTGTGTTAGATCGTCTACATA	MAFTRR	NR_104663	Body								RP11-345M22.2;RP11-345M22.2;RP11-345M22.1	ENST00000562921.1;ENST00000567993.1;ENST00000561510.1	3'UTR;3'UTR;5'UTR	RP11-345M22.2;RP11-345M22.2;RP11-345M22.1	ENST00000562921.1;ENST00000567993.1;ENST00000561510.1	3'UTR;3'UTR;5'UTR					chr16:79773837-79774713	6				NA	intermediateMethylation	MAFTRR
12059	cg08861456	chr1	248100276	+	11753546		RATAATTAACCCCAAAAACAATAAAAACAAATAAAAACCTAAACCAAAAC		II			NA	NA	NA	NA	NA	NA	chr1:248100325-248100726	N_Shore	CCTCCGGCAACCCGAGACGTCCTTCTGGCAGGGTCCAAGCACTCACCCCCTTGCCACAGG[CG]CCTTGGCCCAGGTTCCCACTTGTCTTTATTGCTCTTGGGGCCAATCACCGACCCGGCCAC	GTGATTGGCCCCAAGAGCAATAAAGACAAGTGGGAACCTGGGCCAAGGCG	OR2L13	NM_175911	TSS1500					1:246166380-246167277	1:248100017-248100863	Promoter_Associated	OR2L13	ENST00000366478.2	TSS1500	OR2L13	ENST00000366478.2	TSS1500	chr1:248100140-248100515	3						TRUE		NA	intermediateMethylation	OR2L13
12078	cg08877521	chr6	170453256	+	49671973	93799536	CAAAAAACTAAAAACCAAAACCAAACCAAACAAAACCTAATAAAACAACA	CAAAAAACTAAAAACCAAAACCGAACCGAACGAAACCTAATAAAACGACG	I	C	Grn	rs2935061	0.430657	NA	NA	NA	NA	chr6:170453924-170454935	N_Shore	GGGCGTGAAGAAACGTGTAGGATGAGGAAAGAGAACTTGTGAGCCTTAAGAGCTGCCCGG[CG]CCGTCTTACCAGGCCTCGCCCGGCCCGGCCCTGGCCCTCAGTTCCCTGCCAGGGTTGGGA	CAGGGAACTGAGGGCCAGGGCCGGGCCGGGCGAGGCCTGGTAAGACGGCG								6:170295178-170295209											chr6:170450803-170453896	6				TRUE		NA	intermediateMethylation	noAnno
12109	cg08899523	chr10	123244591	+	56737853		ACAAAACCAACAAAAATAATCTTCCTAAACCACTATACTACACCTTCTAC		II			NA	NA	NA	NA	NA	NA		OpenSea	CCCCGCGGCTTTCTAGCTTGTTTCCTGACCCGTGGGTCTTCCTGTCACTCCACGGGAGAC[CG]CAGAAGGTGCAGCACAGTGGCCCAGGAAGACCACTCCTGCTGGCTCTGCAAAGTCAGGAG	CAGAGCCAGCAGGAGTGGTCTTCCTGGGCCACTGTGCTGCACCTTCTGCG	FGFR2;FGFR2;FGFR2;FGFR2;FGFR2;FGFR2;FGFR2;FGFR2;FGFR2	NM_001144914;NM_001144915;NM_022970;NM_001144913;NM_001144916;NM_000141;NM_001144917;NM_001144919;NM_001144918	Body;Body;Body;Body;Body;Body;Body;Body;Body								FGFR2	ENST00000478859.1	3'UTR	FGFR2	ENST00000478859.1	3'UTR								TRUE		NA	intermediateMethylation	FGFR2
12132	cg08922308	chr12	95226993	+	74631896		CCTATTTTACAAAATCCTTCCCTAACCTAATACTCTCAAACATAAACTTC		II			NA	NA	NA	NA	NA	NA		OpenSea	GGGGAAGTGCCTGTGTCTGGGAAGAGAACAAGACTTAGGGGGAAGGGGGAAGCTTAACCA[CG]AAGCTTATGCCTGAGAGCATCAGGCCAGGGAAGGACTCTGTAAAATAGGAATAAATTCCA	CTATTTTACAGAGTCCTTCCCTGGCCTGATGCTCTCAGGCATAAGCTTCG	MIR492	NR_030171	TSS1500		chr12:95226806-95226806		TRUE				MIR492;KRT19P2	ENST00000385303.1;ENST00000405395.2	TSS1500;TSS1500	MIR492;KRT19P2	ENST00000385303.1;ENST00000405395.2	TSS1500;TSS1500	chr12:95226605-95227155	3						TRUE		NA	intermediateMethylation	MIR492
12154	cg08937153	chr8	48504810	-	28648920		TAAACTTTATTAATCTTCCACTACTCTACTACATCATTTACTAATAAATC		II			NA	NA	NA	NA	NA	NA		OpenSea	TTTCTATGGCTTGGGCTTTGTTGGTCTTCCACTGCTCTGCTACATCATTTGCTAATGGAT[CG]TCTGGATTGGGAGCACATAACAAGGCCTGGGTTGATAGCAGAACTGTGTGCGGATCTGCA	GGGCTTTGTTGGTCTTCCACTGCTCTGCTACATCATTTGCTAATGGATCG	SPIDR;SPIDR;SPIDR;SPIDR	NR_104581;NM_001080394;NM_001282916;NM_001282919	Body;Body;Body;Body								KIAA0146;KIAA0146	ENST00000524033.1;ENST00000521214.1	3'UTR;5'UTR	KIAA0146;KIAA0146;KIAA0146;KIAA0146;KIAA0146;KIAA0146;KIAA0146	ENST00000524033.1;ENST00000519661.1;ENST00000524141.1;ENST00000524126.1;ENST00000521550.1;ENST00000521214.1;ENST00000522117.1	3'UTR;3'UTR;3'UTR;3'UTR;5'UTR;5'UTR;3'UTR			chr8:48504390-48505027	6						NA	intermediateMethylation	SPIDR
12167	cg08946995	chr1	229283674	-	11810189		TACCCTCTATCTTAATAAACCCCAAAAAAAAACACTAATATAAAAACRCC		II			rs12080997	0.249808	NA	NA	NA	NA		OpenSea	AATGAGGGTGATGCCCTCTATCTTAGTGAGCCCCAGAGAAAGACACTGGTGTGAAGACGC[CG]GCCTGGGGCAAGTGTGCACCAGGGCCCCGCTGTTTCTTCCCCCAGGGCGACTTCCAAGCC	GCCCTCTATCTTAGTGAGCCCCAGAGAAAGACACTGGTGTGAAGACGCCG							TRUE	1:227349667-227350396													chr1:229283473-229285693	6		TRUE		NA	intermediateMethylation	noAnno
12203	cg08977827	chr10	5303912	-	27601146		CCTAAAAAACTTTCAAAAAATACAAATACCTAAACCTCACCCTAAAAAAC		II			NA	NA	NA	NA	NA	NA		OpenSea	CCGGCAGCTCCCCTGGGGAGCTTTCAAGAAATGCAAATGCCTGGGCCTCACCCTGGGAGA[CG]CTGAATGAGGAAGCCAGAGGTAGGCTTTTTTTTTGAGACAGAGTCGTGCTCTGTCACCCA	CTGGGGAGCTTTCAAGAAATGCAAATGCCTGGGCCTCACCCTGGGAGACG											RP11-445P17.3	ENST00000428920.1	5'UTR	RP11-445P17.3	ENST00000428920.1	5'UTR	chr10:5303620-5303935	3								NA	intermediateMethylation	noAnno
12265	cg09033006	chr1	244517177	-	88710541		CTATCAAAATAACTCATTACTACRAACCCTCTTCTAAACAACCTCTCATC		II			NA	NA	NA	NA	NA	NA		OpenSea	GCAACAGGGGACTATCAAAGTAACTCATTGCTGCGAGCCCTCTTCTAAACAGCCTCTCAT[CG]CACAGGCTCAGAGGCAGCTAGTACAGTCACCATGCTCCTAGCCAGGGTGAGTCATGTCAA	TATCAAAGTAACTCATTGCTGCGAGCCCTCTTCTAAACAGCCTCTCATCG	C1orf100	NM_001012970	5'UTR		chr1:244517098-244517098		TRUE				C1orf100	ENST00000308105.4	5'UTR	C1orf100;C1orf100	ENST00000308105.4;ENST00000486803.1	5'UTR;5'UTR	chr1:244517025-244517390	3						TRUE		NA	intermediateMethylation	C1orf100
12270	cg09035930	chr12	129282057	-	40728597		AAACACAACAAACTATACTTAAAATTAAAAACCTTTACTATAATATACAC		II			NA	NA	NA	NA	NA	NA	chr12:129280256-129280486	S_Shore	ATCCAGACTGCAAACACAGCAAGCTGTGCTTAAGATTAGAGACCTTTACTATGGTATGCA[CG]TTCTCCCCAGCTTAAATAACACTAATAAAAGGAGCCTGCTGGGAGGTCGGTAAGAAAAAC	CGTGCATACCATAGTAAAGGTCTCTAATCTTAAGCACAGCTTGCTGTGTT	SLC15A4	NM_145648	Body				TRUE							SLC15A4	ENST00000376744.4	3'UTR	chr12:129282000-129282330	3						TRUE		NA	intermediateMethylation	SLC15A4
12281	cg09044981	chr16	82827677	+	52733193		TATATTAAACCTCATTCAAAATCATCCTCCCTCAACAACATATAACCCAC		II			NA	NA	NA	NA	NA	NA		OpenSea	CCTGCTGGAGGAAAGCAGAAAGGGAACTGGGGTATAACCAAGCTTGTCCAATCCGAGGCC[CG]TGGGTCACATGCTGCTGAGGGAGGATGACTTTGAATGAGGCCCAACACAAGTTCGTAAAG	GTGTTGGGCCTCATTCAAAGTCATCCTCCCTCAGCAGCATGTGACCCACG	CDH13	NM_001257	Body				TRUE				RP11-22H5.2	ENST00000567359.1	5'UTR	CDH13;CDH13;CDH13;RP11-22H5.2	ENST00000566333.1;ENST00000562601.1;ENST00000568770.1;ENST00000567359.1	5'UTR;3'UTR;3'UTR;5'UTR								TRUE		NA	intermediateMethylation	CDH13
12287	cg09049879	chr13	103423502	+	23705299		AACACAACRATTCCTTCCCCAAAAATTTATCTTATAAATACACTTACATC		II			NA	NA	NA	NA	NA	NA	chr13:103425298-103426887	N_Shore	GTAACCAATATTATCTGCTTCTTACTTATCCTTCCACATAGCACTGTACTTATTTTCACA[CG]ATGTAAGTGTATTTATAAGATAAATTCCTGGGGAAGGAATCGCTGTGTCAAAGGGTTTGT	ACACAGCGATTCCTTCCCCAGGAATTTATCTTATAAATACACTTACATCG	TEX30;TEX30;TEX30;TEX30	NR_104590;NM_001286776;NM_001286775;NM_138779	Body;5'UTR;5'UTR;5'UTR								TEX30;TEX30;TEX30;TEX30;TEX30;TEX30	ENST00000487260.1;ENST00000376022.1;ENST00000376021.4;ENST00000376032.4;ENST00000376019.1;ENST00000376027.1	3'UTR;5'UTR;5'UTR;5'UTR;TSS1500;TSS1500	TEX30;TEX30;TEX30;TEX30;TEX30;TEX30	ENST00000487260.1;ENST00000376022.1;ENST00000376021.4;ENST00000376029.3;ENST00000376019.1;ENST00000376027.1	3'UTR;5'UTR;5'UTR;5'UTR;TSS1500;TSS1500			chr13:103422117-103424558	6	chr13:103421573-103427953	6				NA	intermediateMethylation	TEX30
12394	cg09131949	chr17	32562833	+	69685859		CTCTTATTCTAACAAATACCAAACTCCACTAAAATACCCRAAAAAAATTC		II			NA	NA	NA	NA	NA	NA		OpenSea	CCAGCCAGGCCTGCAGTCATTTGGGAAGTCCCAGGGATTCTCCCCACCCAGAGAGATAAA[CG]AATTCTTCCCGGGTACTCCAGTGGAGCTTGGCACTTGCTAGAATAAGAGGGAGGTCAAAC	CGAATTCTTCCCGGGTACTCCAGTGGAGCTTGGCACTTGCTAGAATAAGA					chr17:32562458-32562458												chr17:32562560-32562835	3								NA	intermediateMethylation	noAnno
12519	cg09232555	chr8	11619866	-	76741893	81654230	TCAAAAAAACCTATAAAATACTAATACTCATAATCATAAACTCCAAATCA	TCGAAAAAACCTATAAAATACTAATACTCGTAATCGTAAACTCCAAATCG	I	A	Red	rs17153776	0.081814	NA	NA	NA	NA		OpenSea	AGAACACAAGAATCGAAAAAGCCTGTGAGATACTGGTGCTCGTGATCGTAAGCTCCAGGT[CG]GGGGGTTTTCAGATGAACACAAAAAGGGGGCTGCTCCCGTCCCAAGATGAGTGATAAATG	TCGAAAAAGCCTGTGAGATACTGGTGCTCGTGATCGTAAGCTCCAGGTCG								8:11657195-11657404			C8orf49;C8orf49	ENST00000525043.1;ENST00000525043.1	1stExon;3'UTR	C8orf49;C8orf49	ENST00000525043.1;ENST00000525043.1	1stExon;3'UTR	chr8:11619840-11620275	3						TRUE		NA	intermediateMethylation	noAnno
12521	cg09234453	chr6	18402672	+	9792962		CATAAAACATTTCATTCAAAAATATCTCTATTTCCCAAAACTAATAATCC		II			NA	NA	NA	NA	NA	NA		OpenSea	AGTTATTTCCTTATCTTTAGAGAGACCTGGCCTTTAAATAGATGCCCCAAGTGTGTTCCA[CG]GACCACCAGCTCTGGGAAACAGAGATATCCTTGAATGAAATGTTCCATGGTCAAATTAGC	CGGACCACCAGCTCTGGGAAACAGAGATATCCTTGAATGAAATGTTCCAT	RNF144B	NM_182757	Body								snoU13	ENST00000459328.1	TSS1500	snoU13	ENST00000459328.1	TSS1500										NA	intermediateMethylation	RNF144B
12674	cg09359103	chr1	154839909	+	51786943		CCTAAATAACCAAAACCAAAACTTCCAAACAAAAAATCCTCCAACAACCC		II			NA	NA	NA	NA	NA	NA		OpenSea	TTTGACTAAGGCGGCTTCCAGGTGCTGCCCTCCGCTGGGGCAGCCCACTGAGAGAGCAGC[CG]GGTTGCTGGAGGACCCTCTGCCTGGAAGTCTTGGTCCTGGCTATTCAGGTCGTCTGACAG	CTGAATAGCCAGGACCAAGACTTCCAGGCAGAGGGTCCTCCAGCAACCCG	KCNN3	NM_002249	Body					1:153106437-153106673	1:154839777-154839961	Unclassified	KCNN3	ENST00000358505.2	5'UTR	KCNN3	ENST00000358505.2	5'UTR	chr1:154838780-154840155	3						TRUE		NA	intermediateMethylation	KCNN3
12720	cg09381666	chr16	88757816	-	92663949		AAATCCTTTAAAATTCCCACCTACCRTATAAAAAAACTAACACCTTACTC		II			NA	NA	NA	NA	NA	NA		OpenSea	GCTCTCTGCCAGGGTCCTTTGAGATTCCCACCTGCCGTGTGAGGGAGCTGACACCTTACT[CG]CGGCAGGCTGTGGGGCCACGCCCTGCAGCTGAGGGAAGGAAGAACTCAGGCCCGCTGAGT	GGTCCTTTGAGATTCCCACCTGCCGTGTGAGGGAGCTGACACCTTACTCG								16:87285044-87285372											chr16:88756633-88771199	6				TRUE		NA	intermediateMethylation	noAnno
12723	cg09386264	chr6	44649729	-	91628898		CCTACTATAACAACTACTCTTTTAAATCTATACAAATTCTCTAACCTAAC		II			NA	NA	NA	NA	NA	NA		OpenSea	CGCACGTCGTCCCTGCTGTGACAGCTGCTCTTTTAAGTCTGTGCAGATTCTCTGACCTAA[CG]TGTCCCTGCTCTCCAATCTCAGTCTTGCGGTTGCCGGGTCACCCTGTGGTTTGCTGAAGG	CTGCTGTGACAGCTGCTCTTTTAAGTCTGTGCAGATTCTCTGACCTAACG																	chr6:44649445-44649935	3								NA	intermediateMethylation	noAnno
12733	cg09394134	chr1	152584866	-	78772328		CACATAATATTACTACCATCACTAACCTCATCATCAACAATACATTAAAC		II			rs79721508	0.010426	NA	NA	NA	NA		OpenSea	TAAATTTGATGCACATGATGTTACTACCATCACTAACCTCATCATCAACAATACATTGAA[CG]AATCATGTTCATGACTCACACCAACTATCTTACATATTTTATGCTCATGGACCATTTTAT	CGTTCAATGTATTGTTGATGATGAGGTTAGTGATGGTAGTAACATCATGT	LCE3B	NM_178433	TSS1500								LCE3B	ENST00000335633.1	TSS1500	LCE3B	ENST00000335633.1	TSS1500										NA	intermediateMethylation	LCE3B
12856	cg09501821	chr15	67356387	+	71608258		AAAAAACAAAAATAACACAATCCACATTTATTAATTACTTTCTTCATTCC		II			rs11635753	0.254902	NA	NA	NA	NA	chr15:67357339-67359061	N_Shore	GGAACATCTACCTCACCAACCACTGTTAAGACTGAATCAAAGGGCAGCAGGCGGACTACC[CG]GAATGAAGAAAGCAATCAATAAATGTGGATTGTGTCATCCTTGTCTCTCTTGACGGACGG	AGAGACAAGGATGACACAATCCACATTTATTGATTGCTTTCTTCATTCCG						RDMR		15:65143441-65143999						SMAD3	ENST00000559460.1	5'UTR	chr15:67356065-67356975	3						TRUE		NA	intermediateMethylation	noAnno
12878	cg09516963	chr12	68042445	-	98679975	59798993	AAATAAAATATACATAACCACAACCAAAAAAACCAAAAACAAAACCTACA	AAATAAAATATACGTAACCGCGACCGAAAAAACCGAAAACGAAACCTACG	I	A	Red	rs2700067	0.1557	NA	NA	NA	NA	chr12:68042166-68043876	Island	GAGGTTGGGTGGGGGTGGGGTGTGCGTGGCCGCGGCCGGGGGAGCCGGGGGCGGGGCCTG[CG]GCGGCGGAGGAGGGCGGCGGAGGGCGGCGGGGGCGGGGCCGCGCGCCGGCGCCTGTGTGT	GGGTGGGGTGTGCGTGGCCGCGGCCGGGGGAGCCGGGGGCGGGGCCTGCG	DYRK2;DYRK2	NM_006482;NM_003583	TSS200;TSS200					12:66327912-66330427			DYRK2;DYRK2;DYRK2	ENST00000537632.1;ENST00000344096.3;ENST00000393555.3	TSS1500;TSS200;TSS200	DYRK2;DYRK2;DYRK2;DYRK2;DYRK2	ENST00000537632.1;ENST00000344096.3;ENST00000393555.3;ENST00000319833.6;ENST00000543747.1	TSS1500;TSS200;TSS200;TSS1500;5'UTR	chr12:68041605-68044975	3								NA	intermediateMethylation	DYRK2
12919	cg09553982	chr10	77875676	-	52781146		CAAATAAAACCRACRACCTTTCTCTAATCCAAACAAACACAAAAATCATC		II			NA	NA	NA	NA	NA	NA	chr10:77872083-77872305	S_Shelf	GGCAGGGCAGCCAGATGGAGCCGGCGACCTTTCTCTGATCCAAGCAGGCACAGAGATCAT[CG]TGGGAATGGAAACGAGGAAGAATCACAAAACTGCAGATGTTTCCCAGGTCCTCAATGCAT	AGATGGAGCCGGCGACCTTTCTCTGATCCAAGCAGGCACAGAGATCATCG	C10orf11	NM_032024	Body								C10orf11	ENST00000496424.1	5'UTR	C10orf11	ENST00000496424.1	5'UTR	chr10:77875545-77875850	3						TRUE		NA	intermediateMethylation	C10orf11
12988	cg09615411	chr8	125764437	-	63615869		ATACTTTAAACRTTCCTCTCACTACTCTAATATTTATTAAATATTTCCAC		II			NA	NA	NA	NA	NA	NA		OpenSea	GGCTCTCCCTGATGCTTTGAGCGTTCCTCTCACTGCTCTGATATTTGTTGAGTGTTTCCA[CG]CGATGGTATATAGTTAAGATTACGTTCTCATGCCAATAATAACACAAACACATGCAGTGG	TGCTTTGAGCGTTCCTCTCACTGCTCTGATATTTGTTGAGTGTTTCCACG					chr8:125764120-125764120												chr8:125764165-125764470	3								NA	intermediateMethylation	noAnno
12992	cg09621330	chr16	54685651	-	32639177		AATAAACCTCTACAAAACAAAACRCAAACAATACCAACCTAATCCTCTAC		II			NA	NA	NA	NA	NA	NA		OpenSea	CCTGCAATGCAAATGAACCTCTGCAAAACAGGGCGCAGACAATGCCAGCCTAGTCCTCTG[CG]CGAAGCGATCCATCTGCAGCTATTTTGTTAACCTGATGTTTCTTACATTCTTTCTCTCAT	ATGAACCTCTGCAAAACAGGGCGCAGACAATGCCAGCCTAGTCCTCTGCG								16:53243010-53243153									chr16:54685265-54685655	3						TRUE		NA	intermediateMethylation	noAnno
13136	cg09733528	chr2	169832726	+	42765573		ATAACAAAACAATTACAACAATCAAAAAACACAAATTCTTCCCAACCTTC		II			rs4148784	0.401453	NA	NA	NA	NA		OpenSea	CAGCTTTCCTTTGCCACTTCATACCCTATACTCAGTGTCTTCCACTTTCTGCAGTCTCTG[CG]AAGGTTGGGAAGAACCTGTGCTTCCTGATTGTTGTAATTGCCTTGTCATTTATCTAGCAC	TGACAAGGCAATTACAACAATCAGGAAGCACAGGTTCTTCCCAACCTTCG	ABCB11	NM_003742	Body						2:169832537-169832783	Unclassified_Cell_type_specific							chr2:169832700-169833070	3								NA	intermediateMethylation	ABCB11
13165	cg09756125	chr7	158250978	-	98804589		TAATAATTTTCAAAAAACAATACTCAAACCAATACACCAAAAAATAAACC		II			rs1733165	0.003725	NA	NA	NA	NA	chr7:158247888-158249312	S_Shore	TCCCCGACATCTGGTGGTTTTCAAAGGACAATGCTCAGACCAGTGCACCAGGAAGTGGGC[CG]GGCGAGTGATCTGCAGTCCATCGGGATGTCCAGGAGATGCTGACACAGGCTGAGAAGCTC	GGTGGTTTTCAAAGGACAATGCTCAGACCAGTGCACCAGGAAGTGGGCCG	PTPRN2;PTPRN2;PTPRN2	NM_002847;NM_130842;NM_130843	Body;Body;Body					7:157943554-157944059																TRUE		NA	intermediateMethylation	PTPRN2
13182	cg09766721	chr20	45237014	-	97776232		CRCCTACTTATTTATTTTATCTATAACTACTTTCTCACTACAAAAACAAC		II			rs3091733	0.318199	NA	NA	NA	NA		OpenSea	TCACATTGCCACGCCTGCTTGTTTGTTTTATCTGTGGCTGCTTTCTCACTGCAAGGGCAG[CG]TTGAGTAGTTGCAACAGAGTGGCCCACAAAGCCTGCAGTATTTACTATTTGGTCATTTAT	CGCTGCCCTTGCAGTGAGAAAGCAGCCACAGATAAAACAAACAAGCAGGC	SLC13A3;SLC13A3;SLC13A3;SLC13A3;SLC13A3	NM_001193342;NM_001011554;NM_001193340;NM_022829;NM_001193339	Body;Body;Body;Body;Body								SLC13A3	ENST00000435032.1	5'UTR	SLC13A3	ENST00000435032.1	5'UTR	chr20:45236940-45237170	3								NA	intermediateMethylation	SLC13A3
13198	cg09780996	chr16	49056918	+	6654548		ATCTTATCAAAAACTAACAACCTCAACTATAAAATAAATTTACTTCCCCC		II			rs17832118	0.138462	NA	NA	NA	NA		OpenSea	GCAGGGTGCTGCTCAGTGGCTGGGCTCAGGTAAAGAGCTTGCATTTGTCCAATGCATAAA[CG]GGGGAAGCAAATTCATTTCACAGCTGAGGTTGCCAGCCTCTGACAAGACCAGGGAACTTG	CGGGGGAAGCAAATTCATTTCACAGCTGAGGTTGCCAGCCTCTGACAAGA							TRUE												chr16:49056423-49057578	5	chr16:49056109-49057481	5				NA	intermediateMethylation	noAnno
13201	cg09781427	chr6	6826362	+	66804952		CATTCCCACTCCACTATTAAAAACTAAAACATAAATACCCAACAACTACC		II			NA	NA	NA	NA	NA	NA		OpenSea	AACAAAAAAAAAACAAAAAAAAAACGCACTCTGCTGTTGAGAGCTGGGGCATAAATGCCA[CG]GCAGTTGCTGGGCATTTATGCCCCAGCTCTTAACAGTGGAGTGGGAATGGATCTCTCCAG	CGGCAGTTGCTGGGCATTTATGCCCCAGCTCTTAACAGTGGAGTGGGAAT					chr6:6826283-6826283														chr6:6826125-6827418	6	chr6:6819715-6827748	6				NA	intermediateMethylation	noAnno
13234	cg09812376	chr17	74270190	+	83801327	53739904	TAAAAAAACACATAAACATACCTCCTAAAAAAAAACTCAAAAAACCCACA	TAAAAAAACACGTAAACATACCTCCTAAAAAAAAACTCGAAAAACCCACG	I	C	Grn	NA	NA	NA	NA	NA	NA		OpenSea	TTCCTCCTGAATGTTTATTTACACCTCCGCTCACTGAGCGGTGCTGGACCGCGGCCCCCG[CG]TGGGCTCCTCGAGCCCCTCCCCAGGAGGCATGTCCACGTGCCTCTCCAGCCCCCTGTTTG	TGGAGAGGCACGTGGACATGCCTCCTGGGGAGGGGCTCGAGGAGCCCACG	QRICH2	NM_032134	3'UTR				TRUE	17:71781752-71781867			QRICH2;QRICH2	ENST00000262765.5;ENST00000301613.6	3'UTR;3'UTR	QRICH2;QRICH2	ENST00000262765.5;ENST00000301613.6	3'UTR;3'UTR	chr17:74269960-74270210	3						TRUE		NA	intermediateMethylation	QRICH2
13235	cg09812730	chr17	8257394	+	26634886		RTATATCTTAATCTACTCAAACTACCATTACAAAAATCCATAAACTAAAC		II			rs60656036	0.495446	NA	NA	NA	NA		OpenSea	ACCTGGATCTTGAATTTCTTGCCTCCAGAATTGTGAGAAAAATAATTCTGTTATTTAAGG[CG]CCCAGTCTATGGACTTTTGCAATGGCAGCCTGAGCAGACCAAGACACACGGTGTGGGTGA	CGCCCAGTCTATGGACTTTTGCAATGGCAGCCTGAGCAGACCAAGACACA																										NA	intermediateMethylation	noAnno
13349	cg09901823	chr1	159649096	+	32719290		ATTACCATTTCTACTCCATCTACTATAAAAAACACTAAAACACTTAAAAC		II			rs73022764	0.463927	NA	NA	NA	NA		OpenSea	GTCAGAGAAAACTTCCCATTGTCAATATTCCCTCACGCCTTGTACTGATACCTCTAGAAA[CG]CTTTAAGTGCCCCAGTGCCTTTTATAGTAGATGGAGCAGAAATGGCAATAGGCATCCTCC	CGCTTTAAGTGCCCCAGTGCCTTTTATAGTAGATGGAGCAGAAATGGCAA																					chr1:159648586-159649259	3				NA	intermediateMethylation	noAnno
13403	cg09937190	chr20	15177509	+	75747571		AATATAACAAATACATCCCTAATAAAACCTAAACCTATCATCTACTTCTC		II			rs199306	0.175015	NA	NA	NA	NA		OpenSea	TCTACCCCTCCCTTCTGCCTTGAAGTGCCTGAGTCTTATCCATACCAGATATGCCACTAT[CG]AGAAGCAGATGACAGGCTCAGGCCTTACCAGGGATGCACTTGCCACATTTTGGAAAGACT	CGAGAAGCAGATGACAGGCTCAGGCCTTACCAGGGATGCACTTGCCACAT	MACROD2;MACROD2;MACROD2	NM_001033087;NM_080676;NM_001033087	5'UTR;Body;1stExon								MACROD2;MACROD2	ENST00000402914.1;ENST00000402914.1	1stExon;5'UTR	MACROD2;MACROD2	ENST00000402914.1;ENST00000402914.1	1stExon;5'UTR	chr20:15177500-15177930	3						TRUE		NA	intermediateMethylation	MACROD2
13453	cg09975044	chr14	104007538	+	99738987	6706340	ACATCTACTTCCCCATTACCTAACACCCAAAATATCTATTATACCTATCA	ACGTCTACTTCCCCGTTACCTAACACCCAAAATATCTATTATACCTATCG	I	C	Grn	rs74088013	0.010522	NA	NA	NA	NA		OpenSea	GGAATGCTGGGCCAGCTGTGGGCGGGGGGCTGGCCATGGATGGGGTGGGGACAGTGGGGG[CG]ACAGGCACAATAGACATTCTGGGTGCCAGGCAACGGGGAAGCAGACGCTTCTTGGCGGGG	GCGTCTGCTTCCCCGTTGCCTGGCACCCAGAATGTCTATTGTGCCTGTCG							TRUE		14:104007441-104007737	Unclassified_Cell_type_specific							chr14:104007300-104007755	3						TRUE		NA	intermediateMethylation	noAnno
13487	cg10004681	chr19	7189367	+	89703986		ACTCAAATAAACCTATCAACTAAAACTCCAACACAAAATTACAAAATCTC		II			rs114880821	0.015639	NA	NA	NA	NA		OpenSea	TTCCGGCCTAGACAATGGGAAGAAAAATTATCCAACCATTGCAAACAAGGCCAGAGGCTG[CG]AGACTTTGCAATCCTGTGTTGGAGCCCTAGCTGACAGGCCTATCTGAGCTATTTCATTTG	CTCAGATAGGCCTGTCAGCTAGGGCTCCAACACAGGATTGCAAAGTCTCG	INSR;INSR	NM_000208;NM_001079817	Body;Body														chr19:7189120-7189530	3								NA	intermediateMethylation	INSR
13489	cg10006828	chr3	101220713	+	86808877		TTACCTCAACATCATTTTAAAAATCATCCCTTTCCTATAAAATTACAATC		II			rs1918407	0.435656	NA	NA	NA	NA		OpenSea	TTTACTAAAAAAATAAATGGCAGAGATTCAACATATGGTCAGCTGCTTATGACAAATGCA[CG]ACTGCAATTCCATAGGAAAGGGATGATTTTCAAAATGATGCTGAGGCAATCTGATAACCA	TGCCTCAGCATCATTTTGAAAATCATCCCTTTCCTATGGAATTGCAGTCG	SENP7;SENP7;SENP7;SENP7;SENP7;SENP7	NM_001282802;NM_001282804;NM_001282803;NM_020654;NM_001077203;NM_001282801	5'UTR;5'UTR;5'UTR;Body;Body;Body								SENP7;SENP7;SENP7;snoU13	ENST00000394091.1;ENST00000358203.3;ENST00000348610.3;ENST00000459410.1	5'UTR;5'UTR;5'UTR;TSS1500	SENP7;SENP7;SENP7;snoU13	ENST00000394091.1;ENST00000358203.3;ENST00000348610.3;ENST00000459410.1	5'UTR;5'UTR;5'UTR;TSS1500										NA	intermediateMethylation	SENP7
13534	cg10037548	chr2	85962505	+	77728260		CAAATTCCTTCCTAACATCCTACAAAATATAACTCAATATAACTTATCAC		II			rs2164807	0.006875	NA	NA	NA	NA		OpenSea	TTCTACTTTCCTACTTAGCCAAGAAGAGGCTCCAGACAGCCTTGTGATCCTGAAGAAGGA[CG]TGATAAGTCATATTGAGTCATATTCTGCAGGATGCCAGGAAGGAACTTGTCTGGTTTTCT	AAGTTCCTTCCTGGCATCCTGCAGAATATGACTCAATATGACTTATCACG					chr2:85962374-85962374												chr2:85962360-85962630	3								NA	intermediateMethylation	noAnno
13579	cg10077346	chr6	80920458	-	85677349		CTTAACCAAAAAAATTTTCCTTTTATCATACAACTCTATCCACACCCTTC		II			rs1324119	0.000208	NA	NA	NA	NA		OpenSea	GCCTTGGTGTCCTTAGCCAGGAAGATTTTCCTTTTATCATGCAGCTCTGTCCACACCCTT[CG]TTCAGTTTCTCCCTGCAACTCAGCTCAGCTGTCATGCTGATGTGAAACAGGAGCTCATAA	CGAAGGGTGTGGACAGAGCTGCATGATAAAAGGAAAATCTTCCTGGCTAA	BCKDHB;BCKDHB	NM_000056;NM_183050	Body;Body								BCKDHB	ENST00000545529.1	3'UTR	BCKDHB;BCKDHB	ENST00000468520.1;ENST00000545529.1	5'UTR;3'UTR	chr6:80920360-80920670	3								NA	intermediateMethylation	BCKDHB
13648	cg10133369	chr18	50462705	+	63760937		CAATCCAACTTATATTTCCATTACCAATTCTAACTCCCAACTAAAATAAC		II			NA	NA	NA	NA	NA	NA		OpenSea	TATATGAATTAGAAGAAGAGACAATGTAAGTTCAGACTGTTTGTTGGTAGCAAAATGATT[CG]TTATTTCAGTTGGGAGTTAGAACTGGTAATGGAAATACAAGTTGGATTGGTGGTAGGATA	AATCCAACTTGTATTTCCATTACCAGTTCTAACTCCCAACTGAAATAACG	DCC	NM_005215	Body								AC090660.1	ENST00000408364.1	TSS1500	AC090660.1	ENST00000408364.1	TSS1500										NA	intermediateMethylation	DCC
13794	cg10237277	chr10	49703034	-	79619392		ACCTCAACTCAAATATACATTACAAAATCCTTCCCTAAATAAAAACCTTC		II			rs10776608	0.24583	NA	NA	NA	NA		OpenSea	TCTCATTTAAAGCCTCAGCTCAAATGTACATTACAGAATCCTTCCCTGGGTGAGAGCCTT[CG]TCAAGGAGCTGCGCCCTCCCACCCAATTAGTCTTACACGACTTTCTCTATAGAACTTATC	CCTCAGCTCAAATGTACATTACAGAATCCTTCCCTGGGTGAGAGCCTTCG	ARHGAP22;ARHGAP22;ARHGAP22;ARHGAP22;ARHGAP22	NM_001256026;NR_045675;NM_001256024;NM_021226;NM_001256025	TSS1500;Body;Body;Body;Body								ARHGAP22;ARHGAP22	ENST00000417247.2;ENST00000374172.1	TSS1500;5'UTR	ARHGAP22;ARHGAP22;ARHGAP22	ENST00000417247.2;ENST00000374172.1;ENST00000471013.1	TSS1500;5'UTR;3'UTR	chr10:49703020-49703255	3								NA	intermediateMethylation	ARHGAP22
13808	cg10249983	chr2	10572109	+	70607887		CTAAAAAACRAACRCTCAAAAAAACRCCCCTCAAACAATAATAAAAAAAC		II			NA	NA	NA	NA	NA	NA	chr2:10572391-10572752	N_Shore	ACCCAGGCCTGACTCCCTCCCCACCCCGTGCCAGGTCACGCCCTAGTGGAGAAGGGGGCG[CG]CCTCCCCACCACTGCCTGAGGGGCGCCCTCCTGAGCGCCCGTTTCTCAGGGCGGGGCACT	TGAGAAACGGGCGCTCAGGAGGGCGCCCCTCAGGCAGTGGTGGGGAGGCG					chr2:10572027-10572027			2:10489558-10490448									chr2:10571965-10572275	3								NA	intermediateMethylation	noAnno
13968	cg10379346	chr10	123355239	-	56718207		AAAAAAATTTTCTACCTCTAACACRACTTCAAAAACAATCCTAAATCCTC		II			NA	NA	NA	NA	NA	NA	chr10:123356616-123358285	N_Shore	TTGCAGAATGCAGGGGAATTTTCTACCTCTAACACGACTTCAGGAACAATCCTAAGTCCT[CG]CAGAGGTTTCACCCCAGGCTCCTTCCCCGGCCTGCTCGCCCACCTGTCCCTGCCCAGAGG	GGGGAATTTTCTACCTCTAACACGACTTCAGGAACAATCCTAAGTCCTCG	FGFR2;FGFR2;FGFR2;FGFR2;FGFR2;FGFR2;FGFR2;FGFR2	NM_001144915;NM_001144919;NM_001144917;NM_000141;NM_022970;NM_001144918;NM_001144916;NR_073009	5'UTR;5'UTR;5'UTR;5'UTR;5'UTR;5'UTR;TSS1500;Body								FGFR2;FGFR2;FGFR2;FGFR2;FGFR2;FGFR2;FGFR2	ENST00000357555.5;ENST00000358487.5;ENST00000369060.4;ENST00000457416.2;ENST00000360144.3;ENST00000369059.1;ENST00000369062.3	5'UTR;5'UTR;5'UTR;5'UTR;5'UTR;5'UTR;5'UTR	FGFR2;FGFR2;FGFR2;FGFR2;FGFR2;FGFR2;FGFR2;FGFR2;FGFR2;FGFR2	ENST00000357555.5;ENST00000358487.5;ENST00000369058.3;ENST00000369060.4;ENST00000336553.6;ENST00000457416.2;ENST00000360144.3;ENST00000369059.1;ENST00000369062.3;ENST00000490349.1	5'UTR;5'UTR;5'UTR;5'UTR;5'UTR;5'UTR;5'UTR;5'UTR;5'UTR;3'UTR	chr10:123355040-123355355	3								NA	intermediateMethylation	FGFR2
14021	cg10420426	chr1	247346531	-	49610598		AACTCCTAAAAACTACTAAAATAATAACACAACATTTTTACATCAACATC		II			NA	NA	NA	NA	NA	NA		OpenSea	TTGGCCCTGGCAGCTCCTGAGGACTGCTGGGATGATGACACAGCATTTTTGCATCAGCAT[CG]TACTCACAGGGACTCGGAGCTCAGCCAGGAGAGGTCCAAGAATGACGGAACTCTAGAACC	CGATGCTGATGCAAAAATGCTGTGTCATCATCCCAGCAGTCCTCAGGAGC																	chr1:247346345-247346555	3								NA	intermediateMethylation	noAnno
14187	cg10557174	chr13	29166467	-	91632317		TACCACTTAATATCATAAAATAACTAAAAACCCACTACCTTAAAATCTCC		II			rs11617078	0.172446	NA	NA	NA	NA		OpenSea	ATGCCTTGACCTGCCACTTGATGTCATGGGATAACTGAGAGCCCACTACCTTGAAGTCTC[CG]TGAAGACACAGTCCACCGCCTCAAAACACTCCACTGATGCCTCCAACCCCACTGACCTCA	CGGAGACTTCAAGGTAGTGGGCTCTCAGTTATCCCATGACATCAAGTGGC																										NA	intermediateMethylation	noAnno
14220	cg10590925	chr11	1463620	-	90770833		CCTATAACATCACCAAACTAAACTACTATTAACCCTTATATATAATTAAC		II			NA	NA	NA	NA	NA	NA	chr11:1464295-1464899	N_Shore	CTGATTGGCTGCCTATGACATCACCAGGCTGGGCTGCTATTGGCCCTTATGTGTGATTGG[CG]TTTGGAGAGGCAGTGGGCTCTGGGCAGGGGGTCTCCAGGGCGGGGAGGCGCTCAAGGCAG	CGCCAATCACACATAAGGGCCAATAGCAGCCCAGCCTGGTGATGTCATAG	BRSK2	NM_003957	Body	low-CpG:1420034-1420275							BRSK2	ENST00000544817.1	TSS200	BRSK2;BRSK2	ENST00000531078.1;ENST00000544817.1	TSS200;TSS200	chr11:1463205-1463675	3						TRUE		NA	intermediateMethylation	BRSK2
14267	cg10619644	chr7	69149951	+	66720136		ATAAAAACTAAATTTTAAAAACAATATAAATCCCTATACACACCAAACAC		II			rs917616	0.261921	NA	NA	NA	NA		OpenSea	TCACAAGATGCGTCTTTCCTGGCAGTTAAAATCTGTATGTTCAGACTACCTCATTGATTA[CG]TGCCTGGTGTGTACAGGGACTCATATTGTTTCTAAAATTCAGCTTTCATCATTTTACTCT	CGTGCCTGGTGTGTACAGGGACTCATATTGTTTCTAAAATTCAGCTTTCA	AUTS2;AUTS2;AUTS2	NM_015570;NM_001127232;NM_001127231	Body;Body;Body				TRUE																	TRUE		NA	intermediateMethylation	AUTS2
14321	cg10657612	chr22	37342992	+	10742585		AACTTAATCAACAAATATTCTATATACTCTAACTACTCCACCRACRAACC		II			rs2093380	0.300772	NA	NA	NA	NA		OpenSea	AGTTAGGGCCTGCTTCCTCATAGATGAAGGCTTCTCACTGTAGGGTGAGAGATAAGAGAA[CG]GCCCGTCGGTGGAGCAGTCAGAGCACACAGAACATTTGTTGATTAAGTTTACTGTCTTCT	CGGCCCGTCGGTGGAGCAGTCAGAGCACACAGAACATTTGTTGATTAAGT																	chr22:37342865-37343090	3								NA	intermediateMethylation	noAnno
14332	cg10665316	chr1	39620625	-	91800506		ACAACTAACCAAAAAATACCTATTAATCTACCAAATCCTAAATCTTTCAC		II			rs626520	0.051336	NA	NA	NA	NA		OpenSea	CCGCTTTGTCAGCAGCTGGCCAGAGAATGCCTATTAGTCTGCCAGATCCTAAGTCTTTCA[CG]TTTCCCTGTCTGTGTCTGGAACTTAGGGCAGAATCTCTTACCACCTGAGGTTACATCTCA	CGTGAAAGACTTAGGATCTGGCAGACTAATAGGCATTCTCTGGCCAGCTG	MACF1	NM_012090	Body								RN5S44	ENST00000410446.1	TSS1500	RN5S44;MACF1	ENST00000410446.1;ENST00000467673.1	TSS1500;5'UTR	chr1:39620225-39621150	3								NA	intermediateMethylation	MACF1
14380	cg10708189	chr1	58898793	+	51789915		CACCTTCATAAAAAAAACCCTACAATCTAACTAATACCCTAAATAAAAAC		II			NA	NA	NA	NA	NA	NA		OpenSea	GGCTGTGTGAGAAAGCAGAGCTTGAGCAGCCAAGAGGGGCCTCCCACACCCCCCCTATTT[CG]TTCTCACCCAGGGCACCAGCCAGACTGTAGGGCTTCTCTCATGAAGGTGGCAGGATTGCA	CGTTCTCACCCAGGGCACCAGCCAGACTGTAGGGCTTCTCTCATGAAGGT						DMR	TRUE				DAB1	ENST00000485760.1	3'UTR	OMA1;DAB1	ENST00000467509.1;ENST00000485760.1	3'UTR;3'UTR	chr1:58898505-58898810	3						TRUE		NA	intermediateMethylation	noAnno
14486	cg10788750	chr13	78973425	-	72745553		TCATTTTTCACTTATAATAAACAACACTAAAATTCACTTCCTCATAAACC		II			rs9574229	0.022017	NA	NA	NA	NA		OpenSea	CACATGTTCTTTCATTTTTCACTTATGATAGGCAACACTAAGATTCACTTCCTCATAGGC[CG]GTTTTGAATGTTCAAGTTTATCGGGCTTTAGGTTCAGAACACTCACTAATGCTTTGATGC	CGGCCTATGAGGAAGTGAATCTTAGTGTTGCCTATCATAAGTGAAAAATG	RNF219-AS1	NR_047001	Body														chr13:78973285-78973510	3								NA	intermediateMethylation	RNF219-AS1
14550	cg10833066	chr12	111807467	-	81657851	91795365	AATCCAAAACATTTACATACAACACTATTCCATACAAACAAAACACCTCA	AATCCAAAACATTTACGTACAACACTATTCCATACGAACAAAACGCCTCG	I	C	Grn	NA	NA	NA	NA	NA	NA	chr12:111806559-111807060	S_Shore	AAAAAACAGCTGAATCCAGGACATTTGCGTACAGCACTGTTCCATACGGACAGGGCGCCT[CG]CAAGCTTCCCCTGGCTCCAGGTGAAGAGAGGAAGTTCTGGAATTAGGCAGACTTGAGTTC	AATCCAGGACATTTGCGTACAGCACTGTTCCATACGGACAGGGCGCCTCG	FAM109A	NM_144671	TSS1500						12:111806015-111807525	Promoter_Associated	FAM109A;FAM109A;FAM109A;RP3-473L9.4;RP3-473L9.4	ENST00000392658.4;ENST00000425655.1;ENST00000361483.3;ENST00000548006.1;ENST00000552663.1	TSS1500;TSS1500;TSS1500;5'UTR;5'UTR	FAM109A;FAM109A;FAM109A;FAM109A;RP3-473L9.4;RP3-473L9.4	ENST00000392658.4;ENST00000425655.1;ENST00000549321.1;ENST00000361483.3;ENST00000548006.1;ENST00000552663.1	TSS1500;TSS1500;TSS1500;TSS1500;5'UTR;5'UTR	chr12:111807385-111807675	3						TRUE		NA	intermediateMethylation	FAM109A
14551	cg10833299	chr2	242749776	+	91708395		ATTTTACCCAAAACTTTCTTAAACCTTAAAACATAACRAAACCAAAACCC		II			rs114377163	0.018679	NA	NA	NA	NA		OpenSea	TTGTTTGTGGAGGCCTGGGGAGTTTTTTCAGACCCCCAGTAAAACTTGCTTAATCCTAAA[CG]GGTCCTGGTCTCGTCATGCTTCAAGGCCCAAGAAAGCCCTGGGCAAAACTCTTGATGGGC	CGGGTCCTGGTCTCGTCATGCTTCAAGGCCCAAGAAAGCCCTGGGCAAAA	NEU4;NEU4	NM_001167601;NM_001167600	TSS1500;TSS1500								NEU4;NEU4;AC114730.3;NEU4	ENST00000405370.1;ENST00000472793.2;ENST00000413820.1;ENST00000407683.1	TSS1500;TSS1500;3'UTR;TSS200	NEU4;NEU4;NEU4;NEU4;AC114730.3;NEU4	ENST00000415936.1;ENST00000405370.1;ENST00000476542.1;ENST00000423583.1;ENST00000413820.1;ENST00000407683.1	TSS1500;TSS1500;TSS1500;TSS1500;3'UTR;TSS200			chr2:242748957-242759157	6	chr2:242749092-242756614	6				NA	intermediateMethylation	NEU4
14608	cg10871120	chr6	39891273	-	70793182		AATAAATAATCCTCATCCCCTCTACTCTCTCACAAATCCTAACACAAAAC		II			NA	NA	NA	NA	NA	NA		OpenSea	CCTCCCTGACCAGTGAGTGATCCTCATCCCCTCTGCTCTCTCACAGGTCCTGGCACAAGG[CG]GCCCATGCCCGCGGGTGCCAGGGAGAGGAAGTGGCCTGGATGAGGGGGCTGGGCCTGGCA	GTGAGTGATCCTCATCCCCTCTGCTCTCTCACAGGTCCTGGCACAAGGCG	MOCS1;MOCS1;MOCS1;MOCS1;MOCS1	NR_033233;NM_001075098;NM_005942;NM_005943;NM_138928	Body;Body;Body;Body;Body								MOCS1	ENST00000341481.7	5'UTR	MOCS1;MOCS1	ENST00000341481.7;ENST00000473742.1	5'UTR;3'UTR	chr6:39891105-39891615	3						TRUE		NA	intermediateMethylation	MOCS1
14703	cg10940969	chr6	80176276	+	86629565		TACCAACCAATCCAACATTAATATAAACAACTACTTACRATACTTATAAC		II			rs2629470	0.183428	NA	NA	NA	NA		OpenSea	CTTAATTGTAACTTATAATAATACAGATTAAAAATTACAAAAAGAATGCAGGCCAGCCCT[CG]TCATAAGTATCGCAAGTAGCTGTCTACACCAATGCTGGACTGGCTGGCAGAGCCACTTCG	GCCAGCCAGTCCAGCATTGGTGTAGACAGCTACTTGCGATACTTATGACG							TRUE												chr6:80175949-80176362	6	chr6:80175611-80176816	6				NA	intermediateMethylation	noAnno
14737	cg10962762	chr1	228075749	-	46695931	71657552	TCCAATATCCTTATAAAACATATACACAAATACTACACATACATATATCA	TCCGATATCCTTATAAAACGTATACGCGAATACTACGCATACGTATATCG	I	C	Grn	NA	NA	NA	NA	NA	NA	chr1:228075377-228075750	Island	GCAGACGCCACCTCCGATGTCCTTATAAAACGTGTGCGCGGGTGCTGCGCATGCGTGTGT[CG]CTGGGGGCTGTAGGCTGGGAGCCTCCGGGAACTCCCCTCGCCAGGCCACCAGCCTTCCTA	TCCGATGTCCTTATAAAACGTGTGCGCGGGTGCTGCGCATGCGTGTGTCG								1:226142306-226142373									chr1:228071845-228075835	3						TRUE		NA	intermediateMethylation	noAnno
14755	cg10978274	chr1	152572665	-	39602293		ATCACCTCCCTAATTATAAAAACAACAACATACTCAAATTATACATCATC		II			NA	NA	NA	NA	NA	NA		OpenSea	TGTCTGGTGCTGTCACCTCCCTGGTTGTGAAAACAGCAGCATACTCAGGTTGTGCATCAT[CG]TGTACACTGCACGGGATAAAAGGGCTCCTACCCTGGGCTTCTCATCCACAGCATCCTTAG	TCACCTCCCTGGTTGTGAAAACAGCAGCATACTCAGGTTGTGCATCATCG	LCE3C	NM_178434	TSS1500								LCE3C	ENST00000333881.3	TSS1500	LCE3C	ENST00000333881.3	TSS1500										NA	intermediateMethylation	LCE3C
14787	cg11012412	chr5	77147141	-	66624923		TAAACTACTAATTAAAATACCATTCAATTACTCRAAATTAAACCTCTCCC		II			NA	NA	NA	NA	NA	NA	chr5:77146998-77147785	Island	CAGGGAGGGTTTAGACTACTGGTTAGAGTGCCATTCAATTACTCGGAGTTGGACCTCTCC[CG]AGGACACACACAAAGGCCAGGGAGCGCGAGTGCGCGTTCCCTCTCCCAGAGTGTGTGTAT	CGGGAGAGGTCCAACTCCGAGTAATTGAATGGCACTCTAACCAGTAGTCT						RDMR		5:77182134-77183669	5:77147019-77147295	Unclassified_Cell_type_specific	TBCA	ENST00000522370.1	5'UTR	TBCA	ENST00000522370.1	5'UTR	chr5:77147005-77148090	3						TRUE		NA	intermediateMethylation	noAnno
14824	cg11037025	chr4	56760216	-	54691185		AAAATAACACAATAACACCAATTACTTAAAAAATCCACTAAAAACCAAAC		II			rs73238389	0.290485	NA	NA	NA	NA		OpenSea	AAGTTCTGGAGGAAGTGGCACAGTGGCACCAGTTGCTTAAGAGATCCACTGGAGGCCAGA[CG]CAGTGACTCACACCTGTAATGCCAGCACTTTTTAAGGCCGAGGTGGGCAGATCACCTGAG	AAGTGGCACAGTGGCACCAGTTGCTTAAGAGATCCACTGGAGGCCAGACG	EXOC1;EXOC1;EXOC1	NM_018261;NM_178237;NM_001024924	Body;Body;Body											EXOC1	ENST00000511971.1	5'UTR	chr4:56759760-56760275	3								NA	intermediateMethylation	EXOC1
14883	cg11078769	chr9	137413998	+	33731129		AAACCCTAAAACTCTAATTCRTATCTTAATTACTCAACAACCAAAATATC		II			rs7868511	0.025097	NA	NA	NA	NA		OpenSea	TTTCCGCTCCCACTTCCCCAGGCTCAGGGGCTGTGTCCCCTCAATGTGCCGATGAGGGCA[CG]ACATCTTGGTTGCTGAGCAACCAAGACACGAACCAGAGCCCCAGGGCTTCCTGTAGGGGC	AGCCCTGGGGCTCTGGTTCGTGTCTTGGTTGCTCAGCAACCAAGATGTCG											RP11-473E2.2	ENST00000444936.1	TSS1500	RP11-473E2.2	ENST00000444936.1	TSS1500	chr9:137413945-137414315	3								NA	intermediateMethylation	noAnno
14893	cg11089291	chr11	16996572	+	82642914		CATATATACATAATATATATAAAAACCTAACTTCTTTCCRCRCCRATAAC		II			NA	NA	NA	NA	NA	NA		OpenSea	TGCCACACTTCTTACAGAAAGTCCGGCGGGTTTTAGGGACGTTAACCATGCTTGCGTGAG[CG]CTATCGGCGCGGAAAGAAGCCAGGTTTTTATATATACTATGTATATATGTACAGTTCTAT	ATATATACATAGTATATATAAAAACCTGGCTTCTTTCCGCGCCGATAGCG	PLEKHA7	NM_175058	Body	low-CpG:16953135-16953169							U6	ENST00000516119.1	TSS1500	U6;PLEKHA7	ENST00000516119.1;ENST00000529213.1	TSS1500;3'UTR										NA	intermediateMethylation	PLEKHA7
14917	cg11108400	chr6	32688142	+	65779597		TAACATACAAATTTATTCCTTCCTTAACAATTTTCACTTATATTCTTACC		II			NA	NA	rs9275705	0.243033	NA	NA		OpenSea	AAGAGACCTGAATGCTAAGAAAAAGCCAGCTATTCAAAATCCATAGCAAACCACTCCACA[CG]GCAAGAACATAAGTGAAAATTGCTAAGGAAGGAACAAATCTGCATGTTAGAGAAACAGAT	CGGCAAGAACATAAGTGAAAATTGCTAAGGAAGGAACAAATCTGCATGTT																										NA	intermediateMethylation	noAnno
15007	cg11193064	chr15	67008444	+	86627164		AAAAATAACCCAAATTCAAAAAACCRAACAAATAACAACTTAAAACCTCC		II			NA	NA	NA	NA	NA	NA		OpenSea	ATGGTTGTAATTAAGTACAGCAACTATGAATTGTTTAGGGGCTTAATTTAACCTTACCCA[CG]GAGGCTCCAAGTTGCTACTTGCTCGGTCCCCTGAACTTGGGTTATTTCTGTGGTCAGGGC	CGGAGGCTCCAAGTTGCTACTTGCTCGGTCCCCTGAACTTGGGTTATTTC	SMAD6;SMAD6	NR_027654;NM_005585	Body;Body																chr15:67008085-67008712	3	chr15:67008362-67008918	3				NA	intermediateMethylation	SMAD6
15012	cg11198398	chr10	31054241	+	86791433		TTAAACTATCATCTCACCCAAATAATCCATTTAAAAACTTAAAAACCTTC		II			NA	NA	NA	NA	NA	NA		OpenSea	GATGCGAATTGCCGCCTGGACCAAATTGCAGAGAAAGCTAAGAATAGTAGGTAGGACCCA[CG]AAGGCTTCCAAGCCTTTAAATGGACCATCTGGGTGAGATGACAGCTCAAAATGGGATCAA	TGAGCTGTCATCTCACCCAGATGGTCCATTTAAAGGCTTGGAAGCCTTCG																	chr10:31054145-31054555	3								NA	intermediateMethylation	noAnno
15014	cg11199487	chr5	1178815	+	41742211		TCCCTTCTACCCCTATAACTCTCTAACTCTAATATCCCAATAAAAAAAAC		II			NA	NA	NA	NA	NA	NA		OpenSea	GATGTGCTCCTCCTAACCCTCATGTCTCCTCCTCTTCCTCCTCCTCACCCGTCCCCTCCT[CG]TTCCTCCCACTGGGATATCAGAGTCAGAGAGCTACAGGGGTAGAAGGGATGTGGGGGTCA	CCCTTCTACCCCTGTAGCTCTCTGACTCTGATATCCCAGTGGGAGGAACG	CTD-3080P12.3	NR_109911	TSS200								CTD-3080P12.3;CTD-3080P12.3;CTD-3080P12.3	ENST00000505972.2;ENST00000512572.1;ENST00000514376.1	TSS200;TSS200;TSS200	CTD-3080P12.3;CTD-3080P12.3;CTD-3080P12.3	ENST00000505972.2;ENST00000512572.1;ENST00000514376.1	TSS200;TSS200;TSS200	chr5:1178425-1179310	3								NA	intermediateMethylation	CTD-3080P12.3
15077	cg11244641	chr2	241343025	-	78688892		CTCTATTTACTATATTAACCTCACAATATTCTATTATCCTAAACACTTCC		II			rs6437333	0.495083	NA	NA	NA	NA		OpenSea	GCTCATCGTTGCTCTGTTTGCTGTGTTGGCCTCACAATATTCTGTTGTCCTGAGCACTTC[CG]TGAACTTCTGGGAGGTACAAGTCCTTTCTGTCAAAAGTGAAAATGTGCAGACATTTGACC	CGGAAGTGCTCAGGACAACAGAATATTGTGAGGCCAACACAGCAAACAGA																	chr2:241342845-241343110	3								NA	intermediateMethylation	noAnno
15083	cg11247712	chr14	59874096	-	80810215		AATAAAATTCTCTCCCCAAACTTCAATCACTCTTTATTTTAAAATCCTCC		II			NA	NA	NA	NA	NA	NA		OpenSea	GTGATGAACTGAGTGAAATTCTCTCCCCAGACTTCAGTCACTCTTTGTTTTAAAATCCTC[CG]TTAGTGCGTTGCTTGCGGAAGCATGTGGTTTCACAATTCCCAGTACACATTTTTGCCCTG	CGGAGGATTTTAAAACAAAGAGTGACTGAAGTCTGGGGAGAGAATTTCAC					chr14:59874044-59874044		TRUE										chr14:59874020-59874255	3								NA	intermediateMethylation	noAnno
15217	cg11343894	chr1	153599704	+	28651877	75662184	TAAATACCTATACTAAACCCATCCTAAAACAAAAAATCAAAAACACCCCA	TAAATACCTATACTAAACCCGTCCTAAAACAAAAAATCAAAAACGCCCCG	I	T	Red	NA	NA	NA	NA	NA	NA		OpenSea	TGAACCCAGGACCCCACAGATCCTCCCCGCTCCTGTCTCCCGGTGACAAGGGTCCTGGAA[CG]GGGCGTCTCTGACTCCCTGCTCCAGGACGGGTTTAGTACAGGCACTCACAACCCCCTGGG	CGGGGCGTCTCTGACTCCCTGCTCCAGGACGGGTTTAGTACAGGCACTCA	S100A13;S100A13;S100A13;S100A13;S100A1;S100A13;S100A13	NM_005979;NM_001024212;NM_001024211;NM_001024213;NM_006271;NM_001024210;NM_001024212	5'UTR;1stExon;5'UTR;TSS200;TSS1500;5'UTR;5'UTR				TRUE				S100A13;S100A13;S100A13;S100A13;S100A1;S100A13;S100A13;S100A13;S100A1;S100A1;S100A1	ENST00000392623.1;ENST00000392622.1;ENST00000392623.1;ENST00000491177.1;ENST00000368698.3;ENST00000440685.2;ENST00000339556.3;ENST00000368699.1;ENST00000469893.1;ENST00000292169.1;ENST00000368696.3	5'UTR;TSS200;1stExon;3'UTR;TSS1500;5'UTR;5'UTR;5'UTR;TSS1500;TSS1500;TSS1500	S100A13;S100A13;S100A13;S100A13;S100A13;S100A13;S100A1;S100A13;S100A13;S100A13;S100A1;S100A1;S100A1;S100A1	ENST00000392623.1;ENST00000392622.1;ENST00000392623.1;ENST00000476133.1;ENST00000491177.1;ENST00000497086.1;ENST00000368698.3;ENST00000440685.2;ENST00000339556.3;ENST00000368699.1;ENST00000469893.1;ENST00000292169.1;ENST00000368696.3;ENST00000436839.1	5'UTR;TSS200;1stExon;3'UTR;3'UTR;3'UTR;TSS1500;5'UTR;5'UTR;5'UTR;TSS1500;TSS1500;TSS1500;TSS1500	chr1:153599340-153600475	3						TRUE		NA	intermediateMethylation	S100A13
15218	cg11345693	chr17	79170810	+	8736288		TACAAAAATAAATACCRAAAACRAAACCRAAACCCCTAAAACTAAAATCC		II			NA	NA	NA	NA	NA	NA		OpenSea	GCATGGCCTGCTTCTTCTCCTCCACCTCCAGCTTCAGCCGCATCACAGACGTGCTCACCT[CG]GACCCCAGCTCCAGGGGCCCCGGCCCCGCCTCCGGCACCCACCCCTGCAGACACAGCCGA	CGGACCCCAGCTCCAGGGGCCCCGGCCCCGCCTCCGGCACCCACCCCTGC	AZI1;AZI1	NM_014984;NM_001009811	Body;Body					17:76785056-76785582			RP11-455O6.2	ENST00000571085.1	TSS1500	RP11-455O6.2;AZI1	ENST00000571085.1;ENST00000573053.1	TSS1500;1stExon			chr17:79160911-79175657	6				TRUE		NA	intermediateMethylation	AZI1
15225	cg11351709	chr8	829623	-	15620985		TCTCCCCRTTATCTTCATTAATTTCCTAAAAACCAAAAACACACAAATCC		II			NA	NA	NA	NA	NA	NA	chr8:832244-832918	N_Shelf	TCCTTCCTCCATCTCCCCGTTGTCTTCATTAGTTTCCTAGGAGCCAAGAACACACAAATC[CG]TTCTTTAGTTACTTGTGCTACAACCTCCCTTCTGACTCACTTCCCTCCCTAATCTATCAT	CGGATTTGTGTGTTCTTGGCTCCTAGGAAACTAATGAAGACAACGGGGAG						CDMR								CTD-3212A4.1	ENST00000522092.1	5'UTR								TRUE		NA	intermediateMethylation	noAnno
15339	cg11440486	chr17	48585216	-	30769522		CTCATACATTCTAAAAACCAATTTAACAATAAACAACTACACAAAAAACC		II			NA	NA	NA	NA	NA	NA	chr17:48585385-48586167	N_Shore	CAGCTCCTGCTCTCATACATTCTGAGAGCCAGTTTGACAATAGGCAACTACACAAAAAAC[CG]AAATAATCCCAGAATGCCTCAGGGCTCCAGGGGAAGGCGAAAAAAGCGGGTGCGTTTATA	CGGTTTTTTGTGTAGTTGCCTATTGTCAAACTGGCTCTCAGAATGTATGA	MYCBPAP	NM_032133	TSS1500						17:48585034-48586455	Promoter_Associated_Cell_type_specific	RP11-94C24.6;MYCBPAP;MYCBPAP;MYCBPAP	ENST00000502300.1;ENST00000323776.5;ENST00000419930.1;ENST00000436259.2	3'UTR;TSS1500;TSS1500;TSS1500	RP11-94C24.6;MYCBPAP;MYCBPAP;MYCBPAP;MYCBPAP;MYCBPAP;MYCBPAP;MYCBPAP	ENST00000502300.1;ENST00000323776.5;ENST00000470609.1;ENST00000576179.1;ENST00000419930.1;ENST00000452039.1;ENST00000458692.1;ENST00000437498.1	3'UTR;TSS1500;TSS1500;TSS1500;TSS1500;TSS1500;TSS1500;TSS1500	chr17:48585180-48585970	3						TRUE		NA	intermediateMethylation	MYCBPAP
15357	cg11463444	chr1	21009519	+	19708592		AAAATTAAACAAAAATCCTAATTATAACCCTAAACAAACAACRTCCTATC		II			rs115933091	0.011729	NA	NA	NA	NA		OpenSea	CGTGGGCCCCCCAGATCCTTCCAACAACCCCACTTCACAGGGAGGGAAACCGAGGCTCGG[CG]ACAGGACGCTGCTTGCTCAGGGTCACAACCAGGATTCCTGCCCAACTCCCTGCCTGTGCA	GAGTTGGGCAGGAATCCTGGTTGTGACCCTGAGCAAGCAGCGTCCTGTCG	KIF17;KIF17;KIF17	NM_001287212;NM_001122819;NM_020816	Body;Body;Body								KIF17	ENST00000490034.1	3'UTR	KIF17;KIF17;KIF17;KIF17	ENST00000477167.1;ENST00000490034.1;ENST00000462858.1;ENST00000498225.1	3'UTR;3'UTR;3'UTR;3'UTR			chr1:21009022-21009775	4						NA	intermediateMethylation	KIF17
15562	cg11626929	chr7	22740402	+	96691948		TACAACTTTTTCCCAAACCTAACCCACTTACATACTAAAATATCACTAAC		II			NA	NA	NA	NA	NA	NA		OpenSea	CTGTAAGATATGAGTAAAAGGAGTGAATGGAGATGGTCCCAAACAGAATTTCCATAGCAT[CG]CCAGTGATACTTCAGCATGTAAGTGGGCCAGGCTTGGGAAAAAGCTGTAGCTGTCCCCTT	CGCCAGTGATACTTCAGCATGTAAGTGGGCCAGGCTTGGGAAAAAGCTGT					chr7:22740240-22740240												chr7:22740180-22740590	3								NA	intermediateMethylation	noAnno
15587	cg11645453	chr3	52864694	+	24600241		ATATAAATAAAACAACAAACAAATTACTAATCCATTCCCCACTTACTATC		II			NA	NA	NA	NA	NA	NA		OpenSea	TACGGACAGGCCTTGGGGGCTTCATCGTGGCTCCAGTGTCTGCCAGGAGGCTTCTGAACT[CG]ACAGCAAGTGGGGAATGGATTAGTAACTTGTTTGCTGCCCCACCCACATGGGGGCAGGTT	CGACAGCAAGTGGGGAATGGATTAGTAACTTGTTTGCTGCCCCACCCACA	ITIH4;ITIH4;ITIH4;ITIH4	NM_001166449;NM_002218;NM_001166449;NM_002218	5'UTR;1stExon;1stExon;5'UTR								ITIH4;ITIH4;ITIH4;ITIH4;ITIH4;ITIH4;ITIH4;ITIH4	ENST00000434759.3;ENST00000434759.3;ENST00000346281.5;ENST00000266041.4;ENST00000346281.5;ENST00000266041.4;ENST00000406595.1;ENST00000485816.1	5'UTR;1stExon;1stExon;1stExon;5'UTR;5'UTR;TSS200;TSS200	ITIH4;ITIH4;MUSTN1;ITIH4;ITIH4;ITIH4;ITIH4;ITIH4;ITIH4;MUSTN1;ITIH4;ITIH4;MUSTN1;ITIH4;ITIH4	ENST00000434759.3;ENST00000473904.1;ENST00000513520.1;ENST00000491663.1;ENST00000537897.1;ENST00000346281.5;ENST00000266041.4;ENST00000346281.5;ENST00000266041.4;ENST00000468472.1;ENST00000406595.1;ENST00000485816.1;ENST00000468472.1;ENST00000491663.1;ENST00000537897.1	5'UTR;3'UTR;3'UTR;1stExon;1stExon;1stExon;1stExon;5'UTR;5'UTR;ExonBnd;TSS200;TSS200;3'UTR;3'UTR;3'UTR	chr3:52864620-52864935	3						TRUE		NA	intermediateMethylation	ITIH4
15661	cg11715858	chr7	1267228	-	9617544		CRCTTTAACCTACACCCCACCTAAAAACCTAAAACTACCATCTTAATAAC		II			NA	NA	NA	NA	NA	NA	chr7:1269165-1282864	N_Shore	TCCGTGGGACCCGCTTTGGCCTGCACCCCACCTGGAGGCCTGGGGCTACCATCTTGGTGG[CG]TGGGTGAAAGAAGCCACCTGGATCCCGGCCGGGGAACTTGGCCCAAGGGGACTTGGGCTC	CGCCACCAAGATGGTAGCCCCAGGCCTCCAGGTGGGGTGCAGGCCAAAGC																	chr7:1267205-1267415	3						TRUE		NA	intermediateMethylation	noAnno
15755	cg11774700	chr16	1561735	+	45742969		ACATATAAAACAACATCTTTTCAAATATAAATATTTACCCTCAACCTCTC		II			NA	NA	NA	NA	NA	NA	chr16:1559965-1560194	S_Shore	AAGGAAGGCCTCAGCTGGGGTGGGCGCTGGTGGAGTGCAAGCCTTCCACACAGTCTCAAA[CG]AGAGGCTGAGGGCAAACATCCACACCTGAAAAGATGCTGCCTTACATGCTGACAAACCAC	CGAGAGGCTGAGGGCAAACATCCACACCTGAAAAGATGCTGCCTTACATG	IFT140	NM_014714	Body								LA16c-385E7.1	ENST00000566922.1	TSS1500	LA16c-385E7.1;IFT140;IFT140	ENST00000566922.1;ENST00000397417.2;ENST00000565298.1	TSS1500;3'UTR;3'UTR			chr16:1558425-1563233	6	chr16:1559151-1563994	6				NA	intermediateMethylation	IFT140
15781	cg11791288	chr1	31988382	-	88683572		ACATCCTACTATATACAATTAAATCRTAAAAAAAACAAACACCTTCTCTC		II			NA	NA	rs6425762	0.001858	NA	NA		OpenSea	TAGAGGTAATTGCATCCTGCTGTGTACAGTTAGGTCGTGGAGGAGACAGGCACCTTCTCT[CG]TCTTTCTGGAAGGTAACCAGAGGTCTTTCCCCTTTCCTATCATGGCAGCTGCTCAGTCGC	CGAGAGAAGGTGCCTGTCTCCTCCACGACCTAACTGTACACAGCAGGATG	LOC284551	NR_027085	Body								RP11-439L8.4;RP11-439L8.4	ENST00000412068.1;ENST00000417514.1	5'UTR;5'UTR	RP11-439L8.4;RP11-439L8.4	ENST00000412068.1;ENST00000417514.1	5'UTR;5'UTR								TRUE		NA	intermediateMethylation	LOC284551
15829	cg11822515	chr5	151841890	-	83728260		RTACTATAAAAACACAAAACAAAAACACCACAAACTTCCCCAAAAAAATC		II			rs4958305	0.111154	NA	NA	NA	NA		OpenSea	GGAAGTACAACGTGCTATGAGAACACAAAGCAGAAGCACCACAGGCTTCCCCAAAGAAGT[CG]CATCTCTCTCTAGTGGGGGCAAAGAAGGGAAAGCATTTCAGGGAGAGAGAATGATATGAG	TGCTATGAGAACACAAAGCAGAAGCACCACAGGCTTCCCCAAAGAAGTCG																	chr5:151841740-151841955	3								NA	intermediateMethylation	noAnno
15866	cg11844835	chr16	86751778	-	37786537		AAATAAAACTAACTAAAAATAACCACRAAATACCCAACTATCCTAAACTC		II			NA	NA	NA	NA	NA	NA		OpenSea	CCTGGCCTGAGAGGTGGGGCTGACTGAGGATGGCCACGAGGTACCCAGCTGTCCTAAGCT[CG]TGAATGATAGAGGGGTAGGTGGTGTCACCTTTCTCATTAGAATGTGCTGGGCTGTTGTGT	CGAGCTTAGGACAGCTGGGTACCTCGTGGCCATCCTCAGTCAGCCCCACC							TRUE										chr16:86751685-86752235	3								NA	intermediateMethylation	noAnno
15883	cg11856021	chr2	71780175	+	23739263		ACTAAATAACATCATCCACATCCTACAACATAATAACTAAATAAAAAACC		II			rs2303596	0.328361	NA	NA	NA	NA		OpenSea	CCCTCTGGTCTACTCTCTGCTCTCAGAAGTACCTTAGGAGGCGCAAGTACTCCCTGTTTG[CG]GCCTTCTACTCAGCCACCATGCTGCAGGATGTGGATGATGCCATCCAGTTTGAGGTCAGC	CGGCCTTCTACTCAGCCACCATGCTGCAGGATGTGGATGATGCCATCCAG	DYSF;DYSF;DYSF;DYSF;DYSF;DYSF;DYSF;DYSF;DYSF;DYSF;DYSF;DYSF;DYSF;DYSF	NM_001130981;NM_001130976;NM_003494;NM_001130977;NM_001130979;NM_001130978;NM_001130980;NM_001130983;NM_001130985;NM_001130455;NM_001130984;NM_001130987;NM_001130986;NM_001130982	Body;Body;Body;Body;Body;Body;Body;Body;Body;Body;Body;Body;Body;Body																chr2:71779921-71780196	4						NA	intermediateMethylation	DYSF
15909	cg11883129	chr2	48569029	-	96787902		TAACTTACATTATACTAAAATCATTCCCTTATTTACCAATAAACTAATTC		II			NA	NA	NA	NA	NA	NA		OpenSea	ACAAACCAATATGACTTACATTATACTAAAATCATTCCCTTATTTACCAATGGGCTAATT[CG]TGTTATGGAAAAGGTTTGTAACAGAACAAGCTGTACTAAGAATATAAGAGGTGGCTTCTG	GACTTACATTATACTAAAATCATTCCCTTATTTACCAATGGGCTAATTCG	FOXN2	NM_002158	5'UTR								U4;FOXN2;FOXN2	ENST00000516080.1;ENST00000304367.6;ENST00000340553.3	TSS1500;5'UTR;5'UTR	U4;FOXN2;FOXN2;FOXN2	ENST00000516080.1;ENST00000413569.1;ENST00000304367.6;ENST00000340553.3	TSS1500;5'UTR;5'UTR;5'UTR	chr2:48568740-48569150	3								NA	intermediateMethylation	FOXN2
15973	cg11938672	chr6	170055155	+	7604948		RAAAACAAAAACRTAACAAAATAACCACAAAACRACAAAAAACCCAAAAC		II			NA	NA	NA	NA	NA	NA		OpenSea	CGGGTTTTCCCGGGAGAACAGAGGACACATCACGCTGGTGGGTTCGCCTTCTCTCTCCCT[CG]CTTTGGGTTTTCTGCCGCCCTGTGGTTACTTTGCCACGTTCCTGTCTTCGCTGTTGCCTG	CGCTTTGGGTTTTCTGCCGCCCTGTGGTTACTTTGCCACGTTCCTGTCTT	WDR27	NM_182552	Body		chr6:170054470-170054470			6:169796567-169797385	6:170054110-170055539	Unclassified	WDR27	ENST00000546525.1	3'UTR	WDR27	ENST00000546525.1	3'UTR	chr6:170054740-170055775	3						TRUE		NA	intermediateMethylation	WDR27
15986	cg11949518	chr17	78912765	+	79628454	78800212	AAAATAAAAATAAAAACTATAACACATAACCATATTTACATCCTTACACA	AAAATAAAAATAAAAACTATAACGCATAACCGTATTTACGTCCTTACACG	I	T	Red	NA	NA	NA	NA	NA	NA	chr17:78915562-78915882	N_Shelf	CCTACAACGACCGCCTAAAACTCCACACGGAGAAACCGTTTTCTTTCTCCGCCACATTTA[CG]TGCAAGGACGCAAACACGGCCATGCGCCATAGTCTTTATTCCCATTTCTTCTATCAGAGA	CGTGCAAGGACGCAAACACGGCCATGCGCCATAGTCTTTATTCCCATTTC	RPTOR;RPTOR	NM_001163034;NM_020761	Body;Body					17:76527307-76527371	17:78912232-78912767	Unclassified_Cell_type_specific	RPTOR	ENST00000575542.1	5'UTR	RPTOR	ENST00000575542.1	5'UTR					chr17:78912327-78913379	4		TRUE		NA	intermediateMethylation	RPTOR
16000	cg11960655	chr8	129696418	-	96705551		ATAATAATAAAAAACRTACCTCATCTCTCTAACATCCAATTCTCTCATAC		II			rs35181671	0.191644	NA	NA	NA	NA		OpenSea	TTACTTAAATTGTGGTGGTGGAAAGCGTACCTCATCTCTCTGGCATCCAGTTCTCTCATA[CG]TAAATTAGAAAAAAGTAACTATTCTTAACTCATAGATGTAAGAGAGAATTAAATGAGGTA	CGTATGAGAGAACTGGATGCCAGAGAGATGAGGTACGCTTTCCACCACCA							TRUE										chr8:129696260-129696595	3						TRUE		NA	intermediateMethylation	noAnno
16015	cg11975397	chr1	159439981	-	30764110		CAACCAAAACCTCTTTAAAATATAAATCAAATTATATCACTATTCCCTAC		II			NA	NA	NA	NA	NA	NA		OpenSea	TAACTGCTCAGCAACCAGAGCCTCTTTAAAATATAAATCAGATTGTGTCACTGTTCCCTG[CG]TGAATCATTCTGGTGGCTTCCTTTTGCATTTAGAATAAAATGTAAATTTCTTCATAAGTC	CGCAGGGAACAGTGACACAATCTGATTTATATTTTAAAGAGGCTCTGGTT											RP11-550P17.5;RP11-180D21.3	ENST00000431862.1;ENST00000412932.1	TSS1500;5'UTR	RP11-550P17.5;RP11-180D21.3	ENST00000431862.1;ENST00000412932.1	TSS1500;5'UTR	chr1:159439745-159440095	3						TRUE		NA	intermediateMethylation	noAnno
16047	cg12002139	chr6	158478872	+	23798935		CTAAAACRAACTATATATAACTTCAACCCTTATAAACTTTCTTTTAAATC		II			NA	NA	NA	NA	NA	NA		OpenSea	CCAGGGGCAGAGCCTGCACGTGTCAGAGCCAGGCCTGGGATGCACCTTCTCTGGGCAGAC[CG]ACCCAAAAGAAAGCCCACAAGGGCTGAAGCCACACACAGCCCGCCCCAGGGCTGCCTGGA	TGGGGCGGGCTGTGTGTGGCTTCAGCCCTTGTGGGCTTTCTTTTGGGTCG	SYNJ2	NM_003898	Body				TRUE										chr6:158478820-158479015	3						TRUE		NA	intermediateMethylation	SYNJ2
16050	cg12006118	chr4	9479947	+	63623987		ACATACAACCTATATCTCCRCTAAAAAACTTCTAAATATCTCRAACCCAC		II			rs183232883	0.0114	NA	NA	NA	NA		OpenSea	AGTACACTTGGACCGGGCTTCCCAAAGGGTTCAAGAACTCCCCCACCATCTTCGGGGAGG[CG]TGGGCTCGAGACATCCAGAAGTTTCCCAGCGGAGACATAGGCTGCATGTTGCTCCAGTAG	CATGCAGCCTATGTCTCCGCTGGGAAACTTCTGGATGTCTCGAGCCCACG								4:9088613-9089054																TRUE		NA	intermediateMethylation	noAnno
16057	cg12011299	chr4	100065546	-	55650183		TCTCCAATCACTTCCTTTTCTCCTTTATTACTATAATTCACAACCCTACC		II			rs1800759	0.471865	NA	NA	NA	NA		OpenSea	TGTTGCTTAATTCTCCAATCACTTCCTTTTCTCCTTTGTTGCTGTAATTCACAGCCCTGC[CG]GCCTCTTACCACATCATTTGTACTATTGGACTTCAGCTGCAAACCTCATTGCTCCCAGTG	CTCCAATCACTTCCTTTTCTCCTTTGTTGCTGTAATTCACAGCCCTGCCG	ADH4	NM_000670	TSS200								ADH4;ADH4;ADH4;ADH4;RP11-696N14.1	ENST00000423445.1;ENST00000505590.1;ENST00000508393.1;ENST00000504581.1;ENST00000500358.2	TSS1500;TSS200;TSS200;3'UTR;5'UTR	ADH4;ADH4;ADH4;ADH4;ADH4;ADH4;ADH4;RP11-696N14.1	ENST00000503944.1;ENST00000423445.1;ENST00000512499.1;ENST00000504125.1;ENST00000505590.1;ENST00000508393.1;ENST00000504581.1;ENST00000500358.2	TSS1500;TSS1500;TSS200;TSS200;TSS200;TSS200;3'UTR;5'UTR	chr4:100065300-100065610	3						TRUE		NA	intermediateMethylation	ADH4
16120	cg12058843	chr20	57844021	-	53683989		AAACATTTAACATCTTAAACCACCAATAACTCAAAAACAACATAAAACCC		II			NA	NA	NA	NA	NA	NA		OpenSea	TTGCAAATGAAGGGCATTTAACATCTTAAACCACCAGTGGCTCAAAGGCAGCATGAAGCC[CG]TGGGTAACAAAGATGCATTTGTTGTCCCAGCTGTCCTGGTACCTGCATTGGCCTATACAG	CGGGCTTCATGCTGCCTTTGAGCCACTGGTGGTTTAAGATGTTAAATGCC							TRUE										chr20:57843885-57844150	3								NA	intermediateMethylation	noAnno
16121	cg12059045	chr5	71190062	-	85710534		AAAAAAAACCCCCAAATAAACTACACTTCCTAAAAAAAACTCAACCAAAC		II			rs4704374	0.212881	NA	NA	NA	NA		OpenSea	AGACCACAGTCAGGAGGGACCCCCAGGTGAGCTGCACTTCCTGAGAGAAACTCAGCCAGA[CG]GCAAGGCTGCCCACCCCACCCTCCACATTCACTGCCCCACATCGGTGGAGAGAAGTGGTT	GGAGGGACCCCCAGGTGAGCTGCACTTCCTGAGAGAAACTCAGCCAGACG																	chr5:71190005-71190295	3								NA	intermediateMethylation	noAnno
16160	cg12084908	chr10	61437386	+	90604438		AATTCTATAACCTTAATTTTTCTTCCTCTTATAAAATCCCCAAACAAACC		II			NA	NA	NA	NA	NA	NA		OpenSea	AACTCGCATCAAGGTTTAAAATAAAACCCAAGGCCAAAAGCACCAAAAGAAAGGTTCAGA[CG]GCTTGTTTGGGGATTTCATAAGAGGAAGAAAAACCAAGGCCACAGAACTAAGCCTTGAAC	CGGCTTGTTTGGGGATTTCATAAGAGGAAGAAAAACCAAGGCCACAGAAC	SLC16A9	NM_194298	Body														chr10:61437260-61437495	3								NA	intermediateMethylation	SLC16A9
16233	cg12150299	chr1	226054314	-	74626861		CTCACTCACCAAATTCTCCTCTTTATACTTAATAAACTAAATATAATACC		II			NA	NA	NA	NA	NA	NA		OpenSea	CTAAGTCCCGCCTCACTCACCAGGTTCTCCTCTTTGTACTTAATGGACTGAGTGTGGTGC[CG]CATGAAACCCACAGTGAGGAAGAGGTAAATGACAGCAAAGATGGTGTGCAGCCAAAGGAG	CGGCACCACACTCAGTCCATTAAGTACAAAGAGGAGAACCTGGTGAGTGA	TMEM63A	NM_014698	Body						1:226053755-226054456	Unclassified_Cell_type_specific	TMEM63A;TMEM63A;TMEM63A	ENST00000474478.1;ENST00000537914.1;ENST00000537914.1	TSS1500;1stExon;5'UTR	TMEM63A;TMEM63A;TMEM63A;TMEM63A	ENST00000474478.1;ENST00000537914.1;ENST00000483779.1;ENST00000537914.1	TSS1500;1stExon;TSS1500;5'UTR			chr1:226053297-226054584	6	chr1:226053658-226054438	5				NA	intermediateMethylation	TMEM63A
16280	cg12182649	chr6	31381779	-	22637109		TATAAAACATATTATATAAAACAAAAACACAAATTTCTCAAAATTCCTAC		II			rs7774193	0.34415	NA	NA	NA	NA		OpenSea	TCCTCTAATATTGTGAAGCATATTATATGAAACAGGAACACAAATTTCTCAAAATTCCTG[CG]ATGTCCAATAAAGATTTTCATAATTTCAGCTCTGCAATCTTAATAGGATTTCCTAATACT	CGCAGGAATTTTGAGAAATTTGTGTTCCTGTTTCATATAATATGCTTCAC	MICA	NM_000247	Body								MICA;MICA;MICA;HCP5	ENST00000449934.1;ENST00000376222.2;ENST00000399172.3;ENST00000414046.2	3'UTR;3'UTR;3'UTR;5'UTR	MICA;MICA;MICA;HCP5	ENST00000449934.1;ENST00000376222.2;ENST00000399172.3;ENST00000414046.2	3'UTR;3'UTR;3'UTR;5'UTR								TRUE		NA	intermediateMethylation	MICA
16339	cg12222906	chr2	20738909	+	69606975		AAAATATCTAACACTATACCTCRCATATAATAAATACTCACTAAATACTC		II			rs6737571	0.191228	NA	NA	NA	NA		OpenSea	GTCCCCAGTCACTTACTGGAGAAAAAAAGGTTAAGACAGGGAGGGGAAAAAAACTGTAAA[CG]AGTATTTAGTGAGTACTTACTACATGCGAGGCACAGTGCCAGACACTTCTCACGTGGGTT	CGAGTATTTAGTGAGTACTTACTACATGCGAGGCACAGTGCCAGACACTT							TRUE												chr2:20738890-20740265	6	chr2:20736512-20740283	6				NA	intermediateMethylation	noAnno
16345	cg12228670	chr14	106540119	-	93711902		ACCTACCTAAAAATCCTAAACACCCAAAACCTTCAAAAAAATAACTCTTC		II			NA	NA	NA	NA	NA	NA		OpenSea	GGGTCCTCAGCACCTGCCTGAGAGTCCTGAACACCCAGGACCTTCAGAGGAATGACTCTT[CG]TTTACAGATTTGTCCTGTGATGTGTGATTGGCTGTGAGTTTTCCCTCCCACTGAGAGTAG	CGAAGAGTCATTCCTCTGAAGGTCCTGGGTGTTCAGGACTCTCAGGCAGG											IGHV1-8	ENST00000390599.2	TSS1500	IGHV1-8	ENST00000390599.2	TSS1500					chr14:106538871-106540620	6				NA	intermediateMethylation	noAnno
16377	cg12262159	chr5	106810348	-	48707982		CAATTCACCCACCTATAACATCCTAAAATAACTTTATCCTATTAAAAAAC		II			rs74645910	0.079208	NA	NA	NA	NA		OpenSea	TGGTTTAATTGCAATTCACCCACCTATAGCATCCTGGGATGGCTTTATCCTGTTGAAGGG[CG]TATCTTTAGGCCACTAACTTTGTTAAAATATGTCAGGCCTGTTGGTATCAAATATTGGCT	CGCCCTTCAACAGGATAAAGCCATCCCAGGATGCTATAGGTGGGTGAATT	EFNA5	NM_001962	Body		chr5:106810286-106810286		TRUE							EFNA5;EFNA5	ENST00000505499.1;ENST00000504941.1	3'UTR;3'UTR	chr5:106810145-106810870	3								NA	intermediateMethylation	EFNA5
16487	cg12368969	chr20	50021968	+	86653584		AACATAACACATACAAACAAACCTACTAATAAAACACRATAAAATAACAC		II			NA	NA	NA	NA	NA	NA		OpenSea	CAAACACATTCACCTCGAGTTCCCAGGGAACTGTGGGTGTGCAGGCGCCATGACCTCACA[CG]TGTCATCTCACCGTGCCTCACCAGCAGGTCTGTTTGCATGTGCCATGTTCGTAGAAGCTT	ACATGGCACATGCAAACAGACCTGCTGGTGAGGCACGGTGAGATGACACG	NFATC2;NFATC2;NFATC2;NFATC2;NFATC2;NFATC2;NFATC2;NFATC2	NM_001258295;NM_001258297;NM_173091;NM_001258292;NM_001258294;NM_001258296;NM_012340;NM_001136021	Body;Body;Body;Body;Body;Body;Body;Body																		chr20:50019848-50022421	6				NA	intermediateMethylation	NFATC2
16493	cg12374770	chr9	19784771	+	94769308		AACACTAACAATATTTCTACTTATACTACATATTTTCTAACATTTCTCTC		II			NA	NA	NA	NA	NA	NA	chr9:19788215-19789288	N_Shelf	TGCCGTATATTTTGCTAAATGATTTTTTGGTTTTACTATAGTTTCTAACAAACAAGCATA[CG]AGAGAAATGTTAGAAAATATGTAGTACAAGTAGAAATATTGCTAGTGTTTTATCCTGCCC	CGAGAGAAATGTTAGAAAATATGTAGTACAAGTAGAAATATTGCTAGTGT	SLC24A2;SLC24A2	NM_020344;NM_001193288	Body;Body																							NA	intermediateMethylation	SLC24A2
16494	cg12374796	chr8	127441453	+	3792594		TAAACCTAAATAAAAAATTCCTCCATTCATTCATTCATTCATTCATTAAC		II			NA	NA	NA	NA	NA	NA		OpenSea	CCGCTGTCTAGCAAGATACCTAGCACATAGAGGGGCAAAATAAATAAGGTTGAGTGAATA[CG]TTAATGAATGAATGAATGAATGAATGGAGGAATTTTTCACTTAGGCTTAACTAAGGGTCT	AAGCCTAAGTGAAAAATTCCTCCATTCATTCATTCATTCATTCATTAACG																			chr8:127441374-127441923	3						NA	intermediateMethylation	noAnno
16549	cg12423187	chr4	119681249	-	36687834		ACTTATCCACCTCACTTAACATCCACAACCAATTAATTATAAAAACCCAC		II			rs115340323	0.010426	NA	NA	NA	NA		OpenSea	TGTCTCCATGGACTTGTCCACCTCACTTAGCATCCACAACCAGTTAATTGTGAAGGCCCA[CG]TGGCTCTTTTAGTTCCAGTAGCCAAATTTAGATCCTCAATTTCTCTCTTTTTCTATTATT	CGTGGGCCTTCACAATTAACTGGTTGTGGATGCTAAGTGAGGTGGACAAG	SEC24D	NM_014822	Body								SEC24D;SEC24D;SEC24D	ENST00000429811.2;ENST00000419654.2;ENST00000505134.1	TSS1500;5'UTR;3'UTR	SEC24D;SEC24D;SEC24D;SEC24D;SEC24D	ENST00000429811.2;ENST00000509818.1;ENST00000419654.2;ENST00000505134.1;ENST00000514561.1	TSS1500;3'UTR;5'UTR;3'UTR;3'UTR										NA	intermediateMethylation	SEC24D
16567	cg12439472	chr13	43565399	-	85660404		ATCACATTTCTTATTAACCCTTACCTATTAATATCTAATACAATAATTCC		II			NA	NA	NA	NA	NA	NA	chr13:43566074-43566508	N_Shore	TTCTACCCCATATCACATTTCTTGTTGACCCTTACCTGTTAGTGTCTGATACAGTAATTC[CG]TTTAGGACACCAAGTTTTGTTTTTCTGTTTTGTTTTGTTTTGAGACAGTCTCGCTCTGTT	CGGAATTACTGTATCAGACACTAACAGGTAAGGGTCAACAAGAAATGTGA	EPSTI1;EPSTI1	NM_001002264;NM_033255	Body;Body								EPSTI1	ENST00000476830.2	3'UTR	EPSTI1;EPSTI1;EPSTI1;EPSTI1;EPSTI1	ENST00000537828.1;ENST00000542706.1;ENST00000536042.1;ENST00000540470.1;ENST00000476830.2	TSS200;TSS200;3'UTR;3'UTR;3'UTR			chr13:43564188-43567755	6	chr13:43564060-43568082	6				NA	intermediateMethylation	EPSTI1
16595	cg12463578	chr6	29644756	-	19727136	14640590	AAATAACAACTACCTCACCCACCCATAAAAACATCTTCTATACAAATTCA	AAATAACAACTACCTCGCCCACCCATAAAAACGTCTTCTATACAAATTCG	I	A	Red	NA	NA	NA	NA	NA	NA		OpenSea	TGGCTTCCTGCAGGGTGGCAGCTACCTCGCCCACCCATGGGAGCGTCTTCTGTACAGGTT[CG]ATTGGCTTCAGCTGTTCAAACATCTTCTCTTCTGTGGTGTCTCTTTCTAGCTTTATCCAC	CGAACCTGTACAGAAGACGCTCCCATGGGTGGGCGAGGTAGCTGCCACCC	ZFP57	NM_001109809	1stExon								ZFP57;ZFP57;ZFP57	ENST00000488757.1;ENST00000376883.1;ENST00000376881.3	1stExon;ExonBnd;1stExon	ZFP57;ZFP57;ZFP57	ENST00000488757.1;ENST00000376883.1;ENST00000376881.3	1stExon;ExonBnd;1stExon	chr6:29644720-29645455	3						TRUE		NA	intermediateMethylation	ZFP57
16784	cg12623445	chr15	70473391	+	48778882		AAATTAACAACCCTAAAAAACAACCCTCACCCAATAATTAACAAAAACTC		II			rs114476894	0.013032	NA	NA	NA	NA		OpenSea	TCTAGAACTTCGATCTCAGAGCCGTGCCATTTGAGGGCCAGGGGGCTGGGCTATGACTCA[CG]AGCTCTTGCCAATCACTGGGTGAGGGCTGCTCCCCAGGGTTGTTAATTCCTGGCACTACC	CGAGCTCTTGCCAATCACTGGGTGAGGGCTGCTCCCCAGGGTTGTTAATT							TRUE										chr15:70473300-70473630	3								NA	intermediateMethylation	noAnno
16977	cg12777182	chr6	8111248	+	58773212		ATATACAACATTTTCAAACCTAACCCATAATACCTAATATAATCCTCAAC		II			NA	NA	NA	NA	NA	NA		OpenSea	AGTCCCTTTCTGGGCCCTAGGCTCTTGTCATTTGAACTATAGATGAGGCAAGAGGGAGAC[CG]TTGAGGACTACACTAGGTATTATGGGCTAGGTCTGAAAATGTTGCACATCATTTCTGTCC	TGTGCAACATTTTCAGACCTAGCCCATAATACCTAGTGTAGTCCTCAACG																	chr6:8111080-8111290	3								NA	intermediateMethylation	noAnno
17004	cg12808797	chr2	86178864	-	68600115		CTTCCCTAACTAAAACTTCTTATATCTATCCRATCTTCATCAATAAATCC		II			NA	NA	NA	NA	NA	NA		OpenSea	GCACTATTCTTCTTCCCTAACTAGAGCTTCTTATGTCTGTCCGGTCTTCATCAATAGATC[CG]TAGGAAGCACCCGCCAGACACTGTGTCCCGCCCCTGCCTTCAAGCTGCTCTAGCAGAGAT	CGGATCTATTGATGAAGACCGGACAGACATAAGAAGCTCTAGTTAGGGAA																	chr2:86178840-86179395	3								NA	intermediateMethylation	noAnno
17008	cg12811101	chr4	24069830	+	76678261		TCTCTTAAAAACTAAATTAAATATAACTAAAAACCATCATCATTCCTTCC		II			NA	NA	NA	NA	NA	NA		OpenSea	TCTTTAATGAGGTGGACAGAGGAATAAAGAGGAAATTGCAATGCAATGTAATCAATGCCA[CG]GAAGGAATGATGATGGCTCCTAGTTACACTTAACTCAGCTTTTAAGAGAGGAGAGGAAAG	CGGAAGGAATGATGATGGCTCCTAGTTACACTTAACTCAGCTTTTAAGAG																			chr4:24069362-24069845	4	chr4:24069276-24069963	3				NA	intermediateMethylation	noAnno
17021	cg12823233	chr7	2316876	+	75704392		ACAAATAAAACACAAACACCRAATACCTAATACCCRTCTAAAACAACACC		II			NA	NA	NA	NA	NA	NA	chr7:2318238-2319079	N_Shore	CTCCCATCAGAATCTGTCGTAATGGAACTGAGACAACGAAGCAAGGGACAGAGAGAGCCA[CG]GTGTTGCTCCAGACGGGCATCAGGCACTCGGTGTCTGTGTCTCACCTGCCCAATATCGGG	CGGTGTTGCTCCAGACGGGCATCAGGCACTCGGTGTCTGTGTCTCACCTG	SNX8	NM_013321	Body					7:2283402-2283485						SNX8	ENST00000494722.1	3'UTR	chr7:2316600-2316955	3						TRUE		NA	intermediateMethylation	SNX8
17064	cg12859507	chr12	1909963	+	18684534		AAACTTCAAAAAAACTACTCTAATAATTATAACACAACAATACCTCTAAC		II			rs2286378	0.279746	NA	NA	NA	NA	chr12:1905277-1906765	S_Shelf	CCTGGTGATCAAGCGGCAGTGTCAGGGGCTGAGGCTGGGGCAGGCTGCTCTCTCTGTCTC[CG]CCAGAGGCACTGTTGTGTCACAACTACCAGAGCAGTCCCTCTGAAGCCCCAAAGCCAGAC	CGCCAGAGGCACTGTTGTGTCACAACTACCAGAGCAGTCCCTCTGAAGCC	CACNA2D4	NM_172364	Body						12:1909613-1910899	Unclassified				CACNA2D4;CACNA2D4;CACNA2D4;CACNA2D4;CACNA2D4;CACNA2D4;CACNA2D4	ENST00000536846.1;ENST00000541616.1;ENST00000537923.1;ENST00000541331.1;ENST00000542340.1;ENST00000540728.1;ENST00000444595.2	TSS1500;TSS200;3'UTR;3'UTR;3'UTR;3'UTR;3'UTR	chr12:1909840-1910435	3								NA	intermediateMethylation	CACNA2D4
17071	cg12863693	chr15	85201151	-	26808527	92706289	CCCCAAAATTTTCCACCTACTCCAACACTAATATCCATAACTAAAAAACA	CCCCAAAATTTTCCACCTACTCCGACACTAATATCCGTAACTAAAAAACG	I	A	Red	NA	NA	NA	NA	NA	NA	chr15:85201196-85201684	N_Shore	AAATTAGATGAGCCCCAGGGTTTTCCACCTGCTCCGACACTAGTGTCCGTGGCTGAGGAG[CG]GCCAGAGGGTTGAGAAGGAAATGGGGTCTGAACTGGATGAGGGGCGCTTGCTTGCTCCGT	CCCCAGGGTTTTCCACCTGCTCCGACACTAGTGTCCGTGGCTGAGGAGCG	NMB;NMB	NM_205858;NM_021077	Body;Body					15:83002129-83002722	15:85201121-85202416	Promoter_Associated									chr15:85199614-85202691	6	chr15:85196047-85204109	6		TRUE		NA	intermediateMethylation	NMB
17081	cg12869809	chr1	206904547	+	7651585		TACTTCTAACCATTCTAAATTAAAAAATTCATACTAACCCATTCRAATAC		II			NA	NA	NA	NA	NA	NA		OpenSea	TGTGGGTATCCCCCCTTCTACTCCAACCACGGCCTTGCCATCTCTCCGGGCATGAAGACT[CG]CATCCGAATGGGCCAGTATGAATTTCCCAACCCAGAATGGTCAGAAGTATCAGAGGAAGG	CGCATCCGAATGGGCCAGTATGAATTTCCCAACCCAGAATGGTCAGAAGT	MAPKAPK2;MAPKAPK2	NM_004759;NM_032960	Body;Body								MAPKAPK2	ENST00000479009.1	TSS200	MAPKAPK2	ENST00000479009.1	TSS200	chr1:206904280-206904655	3								NA	intermediateMethylation	MAPKAPK2
17082	cg12870014	chr12	110450643	-	41670896		AACCCTACCTACCAAATCTACATATAACCACAATTACATATTATATAATC		II			NA	NA	NA	NA	NA	NA		OpenSea	ACTGTAGGCCAAGCCCTGCCTGCCAGGTCTACATATAACCACAGTTACATGTTGTGTGAT[CG]TATAGTTAAAGCCAACTGTCTAAACACATTATCAGGATTTCGCAACCAGTGGTAAGAATA	CGATCACACAACATGTAACTGTGGTTATATGTAGACCTGGCAGGCAGGGC	ANKRD13A	NM_033121	Body						12:110450618-110450690	Gene_Associated_Cell_type_specific	ANKRD13A;ANKRD13A	ENST00000261738.6;ENST00000550404.1	5'UTR;5'UTR	ANKRD13A;ANKRD13A;ANKRD13A	ENST00000553025.1;ENST00000261738.6;ENST00000550404.1	5'UTR;5'UTR;5'UTR	chr12:110450485-110450690	3						TRUE	TRUE	NA	intermediateMethylation	ANKRD13A
17095	cg12879569	chr12	2591482	-	48628582		CTTCCCAACAAATACTACAAACACRTATCACTACTTTATAAACTCAAATC		II			NA	NA	NA	NA	NA	NA		OpenSea	GACTCCCCCGCCTTCCCAGCAGATGCTGCAAGCACGTGTCACTGCTTTATAGACTCAGGT[CG]TGGAGGCTGAGAGCTGCTGTCTAAGCGTGTGGGGGGCATTTGCACAGTCGTGAAGCCATG	TTCCCAGCAGATGCTGCAAGCACGTGTCACTGCTTTATAGACTCAGGTCG	CACNA1C;CACNA1C;CACNA1C;CACNA1C;CACNA1C;CACNA1C;CACNA1C;CACNA1C;CACNA1C;CACNA1C;CACNA1C;CACNA1C;CACNA1C;CACNA1C;CACNA1C;CACNA1C;CACNA1C;CACNA1C;CACNA1C;CACNA1C;CACNA1C;CACNA1C;CACNA1C	NM_001167625;NM_001129841;NM_001129842;NM_001129832;NM_001167623;NM_001129835;NM_001129843;NM_001129827;NM_000719;NM_001129829;NM_001129840;NM_001129838;NM_001129836;NM_001129834;NM_001167624;NM_199460;NM_001129837;NM_001129844;NM_001129831;NM_001129830;NM_001129846;NM_001129833;NM_001129839	Body;Body;Body;Body;Body;Body;Body;Body;Body;Body;Body;Body;Body;Body;Body;Body;Body;Body;Body;Body;Body;Body;Body														chr12:2591265-2591595	3								NA	intermediateMethylation	CACNA1C
17099	cg12882968	chr17	8157384	-	90775496		AAAAAAAACTACCAAAACTACAAAACRTCRAAACTAAACTATACTACAAC		II			NA	NA	NA	NA	NA	NA		OpenSea	GAGGAAACTGCAAGGGAAACTGCCAGAGCTGCAGGGCGTCGAGACTGAACTGTGCTACAA[CG]TGAACTGGACAGGTTGGGCCCAGGTATTAGATTCTTGGGGGACATGCCTCGGTGCTGGGG	AGGGAAACTGCCAGAGCTGCAGGGCGTCGAGACTGAACTGTGCTACAACG	PFAS;PFAS	NM_012393;NM_012393	ExonBnd;Body						17:8157155-8157704	Unclassified_Cell_type_specific	PFAS;PFAS	ENST00000545834.1;ENST00000545834.1	ExonBnd;5'UTR	PFAS;PFAS	ENST00000545834.1;ENST00000545834.1	ExonBnd;5'UTR	chr17:8157185-8157575	3								NA	intermediateMethylation	PFAS
17119	cg12898220	chr1	205819356	+	31721111		RAAAAACCTTAAAAATCCTAAACRAAATCATTCTATCAATTAATTATTCC		II			NA	NA	NA	NA	NA	NA	chr1:205818898-205819191	S_Shore	CAAACAGCCTTAGCCACACCCCATATCCAGATCTGACCAATCATCGCTTCGCTAGGACAG[CG]GAACAACCAATTGACAGAATGACCCCGCCCAGGATCCTTAAGGCCTTTCGAGGGTTGTGG	AAAGGCCTTAAGGATCCTGGGCGGGGTCATTCTGTCAATTGGTTGTTCCG	PM20D1	NM_152491	TSS200					1:204085534-204086007	1:205818815-205819635	Unclassified_Cell_type_specific	PM20D1;PM20D1	ENST00000367136.4;ENST00000460624.1	TSS200;TSS200	PM20D1;PM20D1	ENST00000367136.4;ENST00000460624.1	TSS200;TSS200	chr1:205819185-205819475	3								NA	intermediateMethylation	PM20D1
17146	cg12918445	chr2	111576437	-	26648540		AAAATAATTTCAAATACTAATATCAACACCCTAAAAACACACRAAAACTC		II			NA	NA	NA	NA	NA	NA		OpenSea	AGCGTAAACCTGAAATGATTTCAGGTGCTGATGTCAGCACCCTGGGAGCACACGGAAGCT[CG]TGATCAGCCAAAGCTGACCTGGCTGCGATGCTGAAGCTAGAATTGGCCTGTTGGGCAGGC	CGAGCTTCCGTGTGCTCCCAGGGTGCTGACATCAGCACCTGAAATCATTT	ACOXL	NM_001142807	Body																		chr2:111576250-111577419	6				NA	intermediateMethylation	ACOXL
17174	cg12940618	chr1	56986090	-	69731539		AAACTATAAATCACAAACTACATAAACAAAAAAACAACACTAAATACACC		II			NA	NA	NA	NA	NA	NA		OpenSea	ACACCCCAGGGAAGCTATGAATCACAGGCTGCATGAACAAAAAAACAGCACTGGGTACAC[CG]GGGAGTCCAGTCTCTTTGCCCAACTCCAGAACTTCCTGCAGCTCAACATAAAAGCCCTGG	AGCTATGAATCACAGGCTGCATGAACAAAAAAACAGCACTGGGTACACCG	PPAP2B	NM_003713	Body														chr1:56985800-56986170	3								NA	intermediateMethylation	PPAP2B
17220	cg12975201	chr3	26688128	+	5684572		TAAATAATTTTTACATAAAAAACATATTTTTAACCTACATATTAAAATCC		II			rs141206733	0.0101	NA	NA	NA	NA		OpenSea	GAGGCCACTAAGGATAGGAGGTAAAAAAAAAAAAAAAAAAAAAAAAAAAAAAAAAAAAAA[CG]GATTTTAACATGCAGGCCAAAAATATGCCCCTCATGCAAAAATCACTCAAGAGATAGGCC	CGGATTTTAACATGCAGGCCAAAAATATGCCCCTCATGCAAAAATCACTC	LRRC3B	NM_052953	5'UTR		chr3:26688087-26688087						LRRC3B;LRRC3B;LRRC3B	ENST00000396641.2;ENST00000417744.1;ENST00000469437.1	5'UTR;5'UTR;5'UTR	LRRC3B;LRRC3B;LRRC3B;LRRC3B;LRRC3B	ENST00000396641.2;ENST00000414619.1;ENST00000432040.1;ENST00000417744.1;ENST00000469437.1	5'UTR;5'UTR;5'UTR;5'UTR;5'UTR										NA	intermediateMethylation	LRRC3B
17304	cg13054514	chr4	129522570	+	56620584		AAAAAAACCAAACTATTAATACTAAAACAATACTAACCCCAACACAACTC		II			NA	NA	NA	NA	NA	NA		OpenSea	CAAAAAGGGAGCTGCTTGTTTATCCTGCTGTCAGCCATTTCCCATCAACGTCTGGCCCAG[CG]AGCTGTGTTGGGGCCAGCACTGCTTTAGTACCAATAGTCTGGCCCTCTTCCAGGTACTCA	AGAGGGCCAGACTATTGGTACTAAAGCAGTGCTGGCCCCAACACAGCTCG							TRUE				RP11-184M15.2;RP11-184M15.2	ENST00000487657.2;ENST00000509360.1	TSS200;TSS200	RP11-184M15.2;RP11-184M15.2	ENST00000487657.2;ENST00000509360.1	TSS200;TSS200	chr4:129522540-129522855	3								NA	intermediateMethylation	noAnno
17345	cg13081526	chr6	32449961	-	24600521		CTATATAATATTTTACATAAACATTCACCACTACACACAAAAACCCTCTC		II			rs141741931	0.011	NA	NA	NA	NA		OpenSea	TGAAATATTGGCTGTGTGATGTTTTGCATGAACATTCACCACTGCACACAGGGACCCTCT[CG]TATTTCCTTGCCAATGATGACTGAGCATCTCTGGTTCACAGATCCTCCTGCTTCTCTTCA	CGAGAGGGTCCCTGTGTGCAGTGGTGAATGTTCATGCAAAACATCACACA																			chr6:32449726-32450302	6				TRUE		NA	intermediateMethylation	noAnno
17392	cg13124890	chr1	162382662	-	31761206		TTCATCTTTACTTCTCTTAACTTCTTCTTTTTTTTATTTTCTTCATCTCC		II			rs164132	0.363636	NA	NA	NA	NA		OpenSea	TGTGCTAACGATTCATCTTTACTTCTCTTAACTTCTTCTTTTTTTTGTTTTCTTCATCTC[CG]TAGTACCTGGAGATCTTAACTTCTTCTTAACCTAGATGTTTATTTCACCTTGCTACTTTG	CGGAGATGAAGAAAACAAAAAAAAGAAGAAGTTAAGAGAAGTAAAGATGA	SH2D1B	NM_053282	TSS1500								SH2D1B;SH2D1B	ENST00000367929.2;ENST00000493550.1	TSS1500;TSS1500	SH2D1B;SH2D1B	ENST00000367929.2;ENST00000493550.1	TSS1500;TSS1500										NA	intermediateMethylation	SH2D1B
17633	cg13320211	chr1	57037591	-	21686934		AAATTACTTAACATCTCTAAACTACAATTCCCTCTTCTATAAAAAAAATC		II			rs12410338	0.366003	NA	NA	NA	NA		OpenSea	TGCCCTTGTGCAAGTTACTTAACATCTCTGAGCTACAGTTCCCTCTTCTATAAAAGGGAT[CG]TCTCTATACCACATGATTGGCCTGTATAATAAATATGGTAGCCTAGCTCAGTACCTTCCT	AGTTACTTAACATCTCTGAGCTACAGTTCCCTCTTCTATAAAAGGGATCG	PPAP2B;PPAP2B	NM_177414;NM_003713	Body;Body				TRUE							PPAP2B	ENST00000461655.1	3'UTR								TRUE		NA	intermediateMethylation	PPAP2B
17719	cg13399903	chr15	50352288	+	54633921		AAAAAATTTCCTAAAAACCCAAAAAACRCTATAAATCATAACTCTAACTC		II			NA	NA	NA	NA	NA	NA		OpenSea	TGCCTATACCCTCAGTAAGGAAACTGAAACCCAGAAAGGCTAAAAGGCACTTGCCTCGGC[CG]AGCCAGAGCCATGACCCACAGCGTCCCCTGGGTTTCTAGGAAATTTTCTGATTCCAGAAC	GAAAATTTCCTAGAAACCCAGGGGACGCTGTGGGTCATGGCTCTGGCTCG	ATP8B4	NM_024837	Body				TRUE							ATP8B4	ENST00000560437.1	3'UTR	chr15:50352160-50352390	3						TRUE		NA	intermediateMethylation	ATP8B4
17777	cg13443165	chr9	33130375	-	24641982		CCCTATTTACTATAATATCTTCTCCTTCTATTACTTCTTTTCTTACTACC		II			NA	NA	NA	NA	NA	NA		OpenSea	GCAGCATGCATCCCTGTTTGCTATGATGTCTTCTCCTTCTGTTGCTTCTTTTCTTGCTGC[CG]TTGAAGTTGGAATGCTATATCTTGAAATCCACGTCTCAGAGTACAAGGAGTCAAATAGTA	CGGCAGCAAGAAAAGAAGCAACAGAAGGAGAAGACATCATAGCAAACAGG	B4GALT1	NM_001497	Body				TRUE												chr9:33129696-33131152	6	chr9:33127709-33132835	6		TRUE		NA	intermediateMethylation	B4GALT1
17805	cg13457900	chr1	12147676	-	31660948		TTACTAACCTAATAATTAATAATAATTCCCACTCAATTCTCTCAAAACCC		II			NA	NA	NA	NA	NA	NA		OpenSea	GAGGCCTTCCCTTGCTAGCCTGATGGTTGGTGGTGGTTCCCACTCAGTTCTCTCAGGGCC[CG]CTTGCTGTGGTTTTTATCCTCTGGAATGGAGTGGCCCACAGTGTTCTATGACTTTTCATG	CGGGCCCTGAGAGAACTGAGTGGGAACCACCACCAACCATCAGGCTAGCA	TNFRSF8;TNFRSF8	NM_001281430;NM_001243	5'UTR;Body								TNFRSF8	ENST00000417814.2	5'UTR	TNFRSF8	ENST00000417814.2	5'UTR			chr1:12147592-12149198	6	chr1:12147432-12149966	6				NA	intermediateMethylation	TNFRSF8
17822	cg13469425	chr4	48175353	+	95646195		ACAAATACCCCAAATTAACTAAATAATATATCAAACTAATTTTAATTATC		II			NA	NA	NA	NA	NA	NA		OpenSea	TTGTTAGACTAGCTAACCGCCTCCCCCCACCAAAAAAAACCTAATCCAAATTCAGAGTTT[CG]ATAACTAAAACTAGCTTGATATATTACCTAGCTAACTTGGGGCATTTGTATTTCTACGAG	CAAATGCCCCAAGTTAGCTAGGTAATATATCAAGCTAGTTTTAGTTATCG	TEC	NM_003215	Body				TRUE												chr4:48175057-48176261	6	chr4:48175057-48176367	6		TRUE		NA	intermediateMethylation	TEC
17862	cg13499318	chr9	138154185	+	7653298		CTCTACAAAAAAAACACCTCTATCTCCCTAAATACTTACRATTACCCAAC		II			rs55797093	0.447476	NA	NA	NA	NA	chr9:138156710-138156983	N_Shelf	TCTCCAGGTCCCTCTAACATCATGAGCCAGTGGGGCACCCCCTGGCAACCCCTATATACA[CG]CTGGGCAACCGTAAGTATTTAGGGAGACAGAGGTGCCTCTTCTGCAGAGTCACCCATGGC	CGCTGGGCAACCGTAAGTATTTAGGGAGACAGAGGTGCCTCTTCTGCAGA																	chr9:138154105-138154370	3						TRUE		NA	intermediateMethylation	noAnno
17909	cg13530263	chr13	72480515	+	76810909		AAAACTTTTCTAACTATACACCAACCAATATCTAACTCACCTACACTCTC		II			NA	NA	NA	NA	NA	NA		OpenSea	AGAAATATTGCAGGGATTTGTAACATAGATGGACAAGACAGGGAAGAGTCTCTGAAGCAG[CG]AGAGTGTAGGTGAGCCAGACATTGGCTGGTGCATAGCCAGAAAAGCTCCATGAAGAGTGG	GAGCTTTTCTGGCTATGCACCAGCCAATGTCTGGCTCACCTACACTCTCG																					chr13:72480299-72481549	4				NA	intermediateMethylation	noAnno
17911	cg13533448	chr16	4210851	-	31782221		TAAACTTACAAAAAAACACTCCTCCAAATTTCCCAAAAAAAATACCTCTC		II			rs7186481	0.000208	NA	NA	NA	NA		OpenSea	GGGCCAGGAAATAAGCTTGCAAGGGGGCACTCCTCCAGATTTCCCAAGGAGAGTACCTCT[CG]GTTGTAAATTCACCAAAAATGTGGAACATCCCCTCCTACTGGGTAAAGTTGGCCAATGAA	AAGCTTGCAAGGGGGCACTCCTCCAGATTTCCCAAGGAGAGTACCTCTCG																	chr16:4210720-4210975	3								NA	intermediateMethylation	noAnno
17948	cg13562929	chr10	7294271	-	8660267		AAAACTTCCTATATTCACAATCATCTAACAAACACCAAACAATAACTACC		II			NA	NA	NA	NA	NA	NA		OpenSea	TGCCCTCTCTGAGGACTTCCTGTGTTCACAGTCATCTAGCAGACACCAGGCAGTGGCTGC[CG]CTGCTTGGAAATACAGCAGACAGCAATGTGTCCCTGAGATAACCCTATCCACTCAGGGCT	CGGCAGCCACTGCCTGGTGTCTGCTAGATGACTGTGAACACAGGAAGTCC	SFMBT2;SFMBT2	NM_001029880;NM_001018039	Body;Body														chr10:7294160-7294350	3								NA	intermediateMethylation	SFMBT2
18014	cg13603125	chr1	17918560	-	89697427		TATCTACTAAAACCCACAAAATTTACTTCTCCTAATAAACTCTAAAACAC		II			NA	NA	NA	NA	NA	NA		OpenSea	GCCCTCAAAGCTGTCTACTGAGGCCCACAGGGTTTGCTTCTCCTGGTGGACTCTGAAGCA[CG]TGCACTCATGTCCACCCTGAGCTCTCGCTGGGGGAGTCGTGGTTGAAAGAGCAGCCCTGA	GTCTACTGAGGCCCACAGGGTTTGCTTCTCCTGGTGGACTCTGAAGCACG	ARHGEF10L;ARHGEF10L	NM_018125;NM_001011722	Body;Body								ARHGEF10L	ENST00000375420.3	5'UTR	ARHGEF10L	ENST00000375420.3	5'UTR	chr1:17918520-17918795	3								NA	intermediateMethylation	ARHGEF10L
18085	cg13666471	chr1	44249486	+	21689122		AAAAATACCTAAATACAAATCAAAAACAAAACATCCCCTAAAACAACAAC		II			NA	NA	NA	NA	NA	NA		OpenSea	TTAGAGGGCAGCAGCTGGTAGAATTCCAGCTACTCCCAGACTTCCTGATGTCCCTGTGAA[CG]CTGTTGCCCTAGGGGATGTCCTGCCCCTGATCTGCACCCAGGTACCTTTTGTCTCCTGGC	CGCTGTTGCCCTAGGGGATGTCCTGCCCCTGATCTGCACCCAGGTACCTT	ST3GAL3;ST3GAL3;ST3GAL3;ST3GAL3;ST3GAL3;ST3GAL3;ST3GAL3;ST3GAL3;ST3GAL3;ST3GAL3;ST3GAL3;ST3GAL3;ST3GAL3;ST3GAL3;ST3GAL3;ST3GAL3;ST3GAL3;ST3GAL3;ST3GAL3;ST3GAL3;ST3GAL3;ST3GAL3;ST3GAL3;ST3GAL3;ST3GAL3	NR_073019;NR_073017;NR_073018;NR_073023;NR_073016;NR_073020;NR_073021;NM_001270465;NM_001270463;NM_001270464;NM_001270466;NM_174967;NM_174965;NM_174970;NM_174968;NM_174966;NM_174964;NM_174963;NM_006279;NM_001270459;NM_001270460;NM_001270461;NM_001270462;NM_174971;NM_174969	Body;Body;Body;Body;Body;Body;Body;Body;Body;Body;Body;Body;Body;Body;Body;Body;Body;Body;Body;Body;Body;Body;Body;Body;Body				TRUE										chr1:44249360-44249690	3								NA	intermediateMethylation	ST3GAL3
18096	cg13674437	chr10	127823118	+	92725201		ATATTCCCCATTACTCAATACATCTAATTTATCTCTAAATATTTACCAAC		II			rs1278329	0.486568	NA	NA	NA	NA		OpenSea	GGATGAACGAGGAAGAGGAATAGCTTTGTGTACTTATTTTTAGTTACATGAAAGGACCAA[CG]CTGGTAAATACTTAGAGATAAATCAGATGTATTGAGCAATGGGGAACATGTGAGCAAATA	CGCTGGTAAATACTTAGAGATAAATCAGATGTATTGAGCAATGGGGAACA	ADAM12;ADAM12;ADAM12;ADAM12;ADAM12	NM_003474;NM_001288973;NM_001288975;NM_021641;NM_001288974	Body;Body;Body;Body;Body		chr10:127822846-127822846		TRUE										chr10:127822845-127823215	3								NA	intermediateMethylation	ADAM12
18125	cg13691793	chr18	21750891	+	53673942		AAAAATTTATTTCATTAAAAAACCTAATTTAATTAAACACAATAACTCAC		II			NA	NA	NA	NA	NA	NA		OpenSea	TCTCGAACTGGCTGCAAGCAATCCTCCCCACTCAGCCTCCCAAAGTGCTGGGAATACAGG[CG]TGAGCCACTGTGCTCAACCAAATCAGGTTCTTTAATGAAATAAACTTCCTTGTAGAAGAA	GAAGTTTATTTCATTAAAGAACCTGATTTGGTTGAGCACAGTGGCTCACG	OSBPL1A;OSBPL1A;OSBPL1A	NM_018030;NM_001242508;NM_080597	Body;Body;Body								RN5S452	ENST00000363004.1	TSS1500	RN5S452	ENST00000363004.1	TSS1500										NA	intermediateMethylation	OSBPL1A
18154	cg13714644	chr11	108741277	-	20762596		TTTAAACTATCTAATTACTCCTCAAATACACTAAACAAATTCTAACCTTC		II			NA	NA	NA	NA	NA	NA		OpenSea	ACTCTCTTAACTTTAGACTGTCTAATTACTCCTCAAATGCACTAAGCAGATTCTGGCCTT[CG]CTCTTGGTATCACCACATAGCTATGTGATTTGTTTCCTTACTGTCTCCAGATTTCTGCTA	TTAGACTGTCTAATTACTCCTCAAATGCACTAAGCAGATTCTGGCCTTCG	DDX10	NM_004398	Body		chr11:108741188-108741188		TRUE							DDX10;DDX10	ENST00000530116.1;ENST00000524979.1	5'UTR;5'UTR	chr11:108741145-108741410	3								NA	intermediateMethylation	DDX10
18162	cg13717350	chr9	136566991	+	84626280		AATACCTTAAAACTCTTCATAATCTTTAAACAAAATCCCCACTAAATCCC		II			NA	NA	NA	NA	NA	NA	chr9:136567684-136568146	N_Shore	TCGGGGAGATGGTGGAAATGAACGGTTTATTCCCTTCAGAACTGGCTACAGAACCCAGTG[CG]GGACCCAGTGGGGACCTTGCTCAAAGACCATGAAGAGTCTCAAGGCACTGACAGCACAGC	CGGGACCCAGTGGGGACCTTGCTCAAAGACCATGAAGAGTCTCAAGGCAC	SARDH;SARDH	NM_001134707;NM_007101	Body;Body				TRUE	9:135556433-135557967			SARDH	ENST00000371868.1	5'UTR	SARDH	ENST00000371868.1	5'UTR	chr9:136566745-136567395	3						TRUE		NA	intermediateMethylation	SARDH
18198	cg13746813	chr6	14911904	-	3739484		AACAAATATCCTTACAATTCCAAACCATAAATTTAAAAAATCAAATATAC		II			rs62390356	0.02725	NA	NA	NA	NA		OpenSea	ACATACACACTAGCAAATATCCTTGCAGTTCCAGGCCATGAATTTAAGAAGTCAGATGTA[CG]GTAGCAGTCGTTAAGTGCAGGAGGCACAGGAAAAGCTGTGATTATGGAAATCTTAGGACT	GCAAATATCCTTGCAGTTCCAGGCCATGAATTTAAGAAGTCAGATGTACG							TRUE												chr6:14910505-14912315	6	chr6:14910426-14912233	6		TRUE		NA	intermediateMethylation	noAnno
18215	cg13759594	chr10	102775173	-	71776899		CRTCTCATATTCTTTTTCTTCAACTCTTCATATAACTCATCACCATAAAC		II			NA	NA	NA	NA	NA	NA	chr10:102778604-102778922	N_Shelf	TCCTGGGTTACCGTCTCATGTTCTTTTTCTTCAGCTCTTCATGTGACTCATCACCATGGG[CG]TTTAGGTTCTAGTGATTTTCTAGCTCTTCTTCCTGTGAGCTGGCAGATGTGTGTGTGTGT	CGCCCATGGTGATGAGTCACATGAAGAGCTGAAGAAAAAGAACATGAGAC	PDZD7	NM_001195263	Body								PDZD7	ENST00000474125.1	3'UTR	PDZD7	ENST00000474125.1	3'UTR	chr10:102774800-102775270	3								NA	intermediateMethylation	PDZD7
18225	cg13764124	chr8	98783468	-	62632595		TAATTAAAACTAATATCTTTCACTTATCATAATTTCCTTAATCRCCRAAC		II			rs113049909	0.010064	NA	NA	NA	NA		OpenSea	CAAGATAGAGTTAGTTAGAGCTGATGTCTTTCACTTGTCATAATTTCCTTAGTCGCCGGG[CG]CAGTGGCTCACGCCTGTAATCCCAGCACTTTGGGAGGCCGAGGCGGGCGGATCACGAGGT	CGCCCGGCGACTAAGGAAATTATGACAAGTGAAAGACATCAGCTCTAACT											Y_RNA	ENST00000365529.1	TSS1500	Y_RNA	ENST00000365529.1	TSS1500										NA	intermediateMethylation	noAnno
18305	cg13824270	chr6	4020946	-	99719280		AATAAATATTTTCCCCACAATATTCCATTCTACCCCATTACTATAAAATC		II			NA	NA	NA	NA	NA	NA	chr6:4021444-4022004	N_Shore	CTCCAAGAGCCAGTAAATGTTTTCCCCACAATATTCCATTCTACCCCATTACTGTAGAGT[CG]TTATAGAAGAAAACAAAATCACATAACGCAACTTGGGCCAAAAAACATTACACGTTCCAA	CGACTCTACAGTAATGGGGTAGAATGGAATATTGTGGGGAAAACATTTAC	PRPF4B	NM_003913	TSS1500								RP3-406P24.3;PRPF4B;PRPF4B	ENST00000415144.1;ENST00000337659.6;ENST00000538861.1	3'UTR;TSS1500;TSS1500	RP3-406P24.3;PRPF4B;PRPF4B;PRPF4B	ENST00000415144.1;ENST00000480058.1;ENST00000337659.6;ENST00000538861.1	3'UTR;TSS1500;TSS1500;TSS1500					chr6:4017387-4023324	6				NA	intermediateMethylation	PRPF4B
18325	cg13835168	chr6	29648756	+	67793860		CRATAATAAAAACTAATATTAAATATTATCCCCACTCCTCTAACTCTTCC		II			rs416560	0.047951	NA	NA	NA	NA		OpenSea	GGAGGACCCCAGAGGTTGGAAGCCCCTCCAAGATTAGGGGCGCAGTGCTCCCCTGGCCTG[CG]GAAGAGTCAGAGGAGTGGGGACAACATCCAACATCAGCCTCTACTACCGCTAGCGCGACT	GGTAGTAGAGGCTGATGTTGGATGTTGTCCCCACTCCTCTGACTCTTCCG								6:29756034-29757072	6:29648152-29649066	Unclassified_Cell_type_specific	ZFP57	ENST00000376883.1	5'UTR	ZFP57	ENST00000376883.1	5'UTR			chr6:29647646-29649169	6	chr6:29647749-29649223	6		TRUE		NA	intermediateMethylation	noAnno
18377	cg13872627	chr6	31238036	-	93724246		CCCAACTCAAAATAAAAAACTCTTACAACCCCTCRTACTACATATAACAC		II			rs2308622	0.325252	NA	NA	NA	NA	chr6:31238852-31240120	N_Shore	CCCCTCCTTACCCCAGCTCAGGGTGAGGGGCTCTTGCAGCCCCTCGTGCTGCATATGGCA[CG]TGTATCTCTGCTCTTGTCCAGAAGGCACCACCACAGCTGCCCACTTCTGGAAGGTTCCAT	CGTGCCATATGCAGCACGAGGGGCTGCAAGAGCCCCTCACCCTGAGCTGG	HLA-C	NM_002117	Body								HLA-C	ENST00000458701.1	3'UTR	HLA-C;HLA-C;HLA-C;HLA-C;HLA-C;HLA-C;HLA-C	ENST00000470363.1;ENST00000376237.4;ENST00000487245.1;ENST00000466892.1;ENST00000470363.1;ENST00000458701.1;ENST00000495835.1	3'UTR;3'UTR;3'UTR;TSS1500;1stExon;3'UTR;3'UTR					chr6:31233037-31241452	6		TRUE		NA	intermediateMethylation	HLA-C
18438	cg13914841	chr16	75303457	-	95622959		TTTTACCTAACRTCCTTTTTCTATTCTAAAATTCCAACCAAAATTCCACC		II			rs7188857	0.409823	NA	NA	NA	NA	chr16:75298976-75300186	S_Shelf	ATTTCTCCAGTTTTTACCTAACGTCCTTTTTCTGTTCTGGGATTCCAACCAAGATTCCAC[CG]TCTCCTTGGGTTCCTCTGGGCTGTGACAGTTTCTCAGACTTTGTTTTTGATGACCTTGAC	CGGTGGAATCTTGGTTGGAATCCCAGAACAGAAAAAGGACGTTAGGTAAA																	chr16:75303360-75303530	3								NA	intermediateMethylation	noAnno
18501	cg13957186	chr17	74484623	-	80738964		TCTACCTCAAAAAACAAACAAAACCACATATTTTTAAACAAAATACAAAC		II			rs4789303	0.035909	NA	NA	NA	NA		OpenSea	CAGAGGGAGACTCTGCCTCAAAAAACAAACAAAACCACATATTTTTGGGCAGGGTGCAGG[CG]CTCACACCTGTAATCCCAGCACTTTGGGAGGCCAAGGTGGGGGAATCATGAGGTCAAGAG	CGCCTGCACCCTGCCCAAAAATATGTGGTTTTGTTTGTTTTTTGAGGCAG	RHBDF2;RHBDF2	NM_001005498;NM_024599	TSS1500;5'UTR								RHBDF2	ENST00000389760.4	5'UTR	RHBDF2	ENST00000313080.3	5'UTR										NA	intermediateMethylation	RHBDF2
18509	cg13967339	chr8	17533669	+	20676551		AATTCAAAAAAAATACTTTAAATAACAAACAACTCTTACCTACAAAAACC		II			rs2301543	0.0113	NA	NA	NA	NA		OpenSea	ATCACCCAAGACGGAGCTCCCACCACATCCTGATCACAGCGTTGCAGAGATCATGAGACC[CG]GCCTTTGCAGGCAAGAGTTGCTTGTCATTCAAAGCATTTTCCCTGAATTCCAGACAGCCT	CGGCCTTTGCAGGCAAGAGTTGCTTGTCATTCAAAGCATTTTCCCTGAAT	MTUS1;MTUS1;MTUS1;MTUS1;MTUS1	NM_020749;NM_001166393;NM_001001931;NM_001001924;NM_001001925	Body;Body;Body;Body;Body								MTUS1	ENST00000518713.1	3'UTR	MTUS1;MTUS1;MTUS1;MTUS1;MTUS1;MTUS1;MTUS1;MTUS1;MTUS1;MTUS1;MTUS1;MTUS1;MTUS1	ENST00000519066.1;ENST00000522757.1;ENST00000521772.1;ENST00000523183.1;ENST00000517413.1;ENST00000518713.1;ENST00000521772.1;ENST00000524371.1;ENST00000517818.1;ENST00000521635.1;ENST00000520196.1;ENST00000524044.1;ENST00000522149.1	3'UTR;TSS1500;1stExon;TSS200;3'UTR;3'UTR;3'UTR;3'UTR;3'UTR;3'UTR;3'UTR;3'UTR;3'UTR	chr8:17533520-17534090	3								NA	intermediateMethylation	MTUS1
18609	cg14035789	chr20	56255320	-	59741533		AAATACATTATATCATTCAAAACTCCCAAAAAACCRCTTTAAAAAATCCC		II			NA	NA	NA	NA	NA	NA		OpenSea	CTAAGAGCTTTAAGTGCATTATATCATTCAAAGCTCCCAAGGAGCCGCTTTGGGGAGTCC[CG]TCAACACCCGCATTCTGCAGATGAAGGGACTGGGACCTCAAGGGCAGCTGCTAGGGCTAA	CGGGACTCCCCAAAGCGGCTCCTTGGGAGCTTTGAATGATATAATGCACT	PMEPA1;PMEPA1;PMEPA1;PMEPA1;PMEPA1	NM_199170;NM_199171;NM_001255976;NM_020182;NM_199169	5'UTR;5'UTR;Body;Body;Body		chr20:56255217-56255217				20:56255249-56255581	Unclassified_Cell_type_specific	PMEPA1;PMEPA1;PMEPA1;PMEPA1	ENST00000472841.1;ENST00000395814.1;ENST00000395816.3;ENST00000265626.4	3'UTR;5'UTR;5'UTR;5'UTR	PMEPA1;PMEPA1;PMEPA1;PMEPA1	ENST00000472841.1;ENST00000395814.1;ENST00000395816.3;ENST00000265626.4	3'UTR;5'UTR;5'UTR;5'UTR	chr20:56255140-56255790	3								NA	intermediateMethylation	PMEPA1
18632	cg14050976	chr14	66257998	+	78683978		CTTCCCTAAAATCTTAATTCCTATAAAATCACAACAACAAATAAACCCTC		II			rs61988977	0.300502	NA	NA	NA	NA		OpenSea	TCCGCGGACCCACTGATAGACCAGAAGCGCTGTTCGGGGGTGGGGAGGGCTGGGCTGGGG[CG]AGGGCCTATTTGCTGCTGTGACTCTACAGGAACCAAGACTCTAGGGAAGTGGAGACTGGA	TTCCCTAGAGTCTTGGTTCCTGTAGAGTCACAGCAGCAAATAGGCCCTCG																			chr14:66257724-66259618	6						NA	intermediateMethylation	noAnno
18676	cg14087524	chr1	38349487	-	98784307		AACACCAAAATACTCCAAATAATTCCACCTCRACAAACAAAACAAAAAAC		II			NA	NA	NA	NA	NA	NA		OpenSea	TCAGCTTCCAGAACACCAAAATGCTCCAGATAGTTCCACCTCGGCAGGCAGGACAAGAGG[CG]TTAACTCTGTTTACTCCTTGGCAGATATCACGGCCCCAGTGGCTTCTTCCTCTTTATAAA	CGCCTCTTGTCCTGCCTGCCGAGGTGGAACTATCTGGAGCATTTTGGTGT	INPP5B;INPP5B	NM_001297434;NM_005540	Body;Body								SNORA63;U6	ENST00000516639.1;ENST00000410350.1	TSS1500;TSS1500	SNORA63;U6	ENST00000516639.1;ENST00000410350.1	TSS1500;TSS1500	chr1:38349365-38349650	3								NA	intermediateMethylation	INPP5B
18694	cg14097152	chr18	68919585	+	1704575		TCTTCCAATATTACTCCAACTAACTAATACAACATATTAATTAAAACCAC		II			NA	NA	NA	NA	NA	NA		OpenSea	TTCCAGAATACATCATTAGTTCTTCATTCTTTACTCCAAGGTTATAGAGGAAAGTGACAA[CG]TGGCTTTAATTAACATGTTGCACCAGTTAGCTGGAGCAACACTGGAAGAGCAGTAAATGA	CGTGGCTTTAATTAACATGTTGCACCAGTTAGCTGGAGCAACACTGGAAG																										NA	intermediateMethylation	noAnno
18700	cg14102530	chr20	52680924	+	29727888		ATACCTAAATAATAATAATCTATAAACTCCRAAACCTAAACTATTCCTCC		II			rs6123350	0.152874	NA	NA	NA	NA		OpenSea	CAGAACTCTCCTGGCTGCTGCCTACCCTGACCTAGACAACCAAACCCACGGATTCTCAGA[CG]GAGGAATAGCTCAGGCTTCGGAGTCCACAGACCACCATCACCCAGGCACCTGAATACACT	CGGAGGAATAGCTCAGGCTTCGGAGTCCACAGACCACCATCACCCAGGCA	BCAS1	NM_003657	5'UTR						20:52680755-52681001	Unclassified_Cell_type_specific	BCAS1;BCAS1;BCAS1;BCAS1	ENST00000371435.2;ENST00000395961.3;ENST00000371440.3;ENST00000411563.1	5'UTR;5'UTR;5'UTR;5'UTR	BCAS1;BCAS1;BCAS1;BCAS1	ENST00000371435.2;ENST00000395961.3;ENST00000371440.3;ENST00000411563.1	5'UTR;5'UTR;5'UTR;5'UTR	chr20:52680900-52681355	3								NA	intermediateMethylation	BCAS1
18727	cg14120583	chr19	453860	-	71620588		ACCTAAAACAAAACCAAACACRCACAAAAAACTCTCCCTAAAATACTCAC		II			rs7259509	0.138119	NA	NA	NA	NA	chr19:453728-453971	Island	GGGCTCCACGCACCTGGAGCAGAGCCAGACACGCACAGGAAACTCTCCCTGAAGTGCTCA[CG]AGGTGAGGTGCGTGAGGGCACCGCAGAGAGCAGGACGGCCTGACTCACGGGACTTCTGTG	CCTGGAGCAGAGCCAGACACGCACAGGAAACTCTCCCTGAAGTGCTCACG	SHC2	NM_012435	Body					19:404729-405311									chr19:453685-454215	3						TRUE		NA	intermediateMethylation	SHC2
18764	cg14153681	chr9	94620411	+	49781194		AAAAACTATAAAAACTCRAAATCCTATCTTTAAACACAACCTAATAAACC		II			NA	NA	NA	NA	NA	NA		OpenSea	AAGAAGAAACAAAGGTTGGCCATGGCCTGCTCCACTGAAGCACCTGGGGAACAAAGACCA[CG]GTTCACCAGGCTGTGCCCAAAGACAGGACCCCGAGTTCCTACAGCTTCCAACCTGGGCTC	CGGTTCACCAGGCTGTGCCCAAAGACAGGACCCCGAGTTCCTACAGCTTC	ROR2	NM_004560	Body				TRUE				ROR2;ROR2	ENST00000550066.1;ENST00000375715.1	3'UTR;5'UTR	ROR2;ROR2;ROR2;ROR2	ENST00000550066.1;ENST00000375715.1;ENST00000495386.1;ENST00000546883.1	3'UTR;5'UTR;3'UTR;3'UTR			chr9:94618603-94620497	6						NA	intermediateMethylation	ROR2
18780	cg14159672	chr1	205819179	+	4651826		TAACCTAACAACAAAAACTCRAAAAAAACATAACTCAACRATACRTTTAC		II			NA	NA	NA	NA	NA	NA	chr1:205818898-205819191	Island	GGCCCATCGATCTGGAGACGGTAGGGAAAACTAGGAGCAGCATAGCCACCAGGGCCAGCA[CG]CAAACGCACCGCTGAGCCATGCTTCTCTCGAGCTCCTGCTGTCAGGCTACCGGGGTAGTT	CGCAAACGCACCGCTGAGCCATGCTTCTCTCGAGCTCCTGCTGTCAGGCT	PM20D1	NM_152491	1stExon				TRUE	1:204085534-204086007	1:205818815-205819635	Unclassified_Cell_type_specific	PM20D1;PM20D1;PM20D1	ENST00000367136.4;ENST00000460624.1;ENST00000460624.1	1stExon;1stExon;3'UTR	PM20D1;PM20D1;PM20D1	ENST00000367136.4;ENST00000460624.1;ENST00000460624.1	1stExon;1stExon;3'UTR			chr1:205819013-205819642	6	chr1:205819032-205819572	3	TRUE	TRUE		NA	intermediateMethylation	PM20D1
18803	cg14175802	chr2	28780488	-	71673271		TCCCCATTCTACAATCTAATATACAATTTCCTTACTATTTATAATACTTC		II			NA	NA	NA	NA	NA	NA		OpenSea	AGTGGGCAGTGTCCCCATTCTACAGTCTAGTGTGCAATTTCCTTGCTATTTGTGATGCTT[CG]TCATGGCTTGGATGGCCTTCTGATAAGAGGTCCCCTCTGTAGAAATCGTGATGAGTTAAT	CCCCATTCTACAGTCTAGTGTGCAATTTCCTTGCTATTTGTGATGCTTCG	PLB1;PLB1	NM_001170585;NM_153021	Body;Body														chr2:28780200-28780675	3								NA	intermediateMethylation	PLB1
18805	cg14178589	chr6	168726836	-	53752851		TAACTTTAATAATCCTCTCTATTAATATCTACTTTCTAACTCATCCACRC		II			rs61177209	0.232388	NA	NA	NA	NA		OpenSea	GAAAGAGCTATTGGCTTTGGTGGTCCTCTCTGTTGGTGTCTGCTTTCTAACTCATCCACG[CG]TGCTGTTTTCCTTCTCAACTTCCTTCTGCCTATTTTCTGTGGGCGTGCTTCACTGGATTA	CGCGTGGATGAGTTAGAAAGCAGACACCAACAGAGAGGACCACCAAAGCC							TRUE												chr6:168726718-168728056	6	chr6:168726816-168728774	6				NA	intermediateMethylation	noAnno
18811	cg14181112	chr12	133212649	-	26613852	56722879	TAAATAAATACTACAAAAAAAACATTAAAAACACTACTTCAATAAAATCA	TAAATAAATACTACAAAAAAAACATTAAAAACGCTACTTCAATAAAATCG	I	A	Red	NA	NA	NA	NA	NA	NA		OpenSea	GAAGGTCTCCTTTGAATGGATGCTGCAGAGGAAGCATTGAAGACGCTGCTTCAGTGAAAT[CG]ACCTTGTTCTCAACTTTCCTTTATTTCCCCTTGTATCTATCTGTACCCTCCACTTACTTA	TGAATGGATGCTGCAGAGGAAGCATTGAAGACGCTGCTTCAGTGAAATCG	POLE	NM_006231	Body								POLE;POLE	ENST00000544870.1;ENST00000320557.3	TSS200;5'UTR	POLE;POLE;POLE;POLE;POLE;POLE;POLE	ENST00000541213.1;ENST00000544414.1;ENST00000441786.2;ENST00000544870.1;ENST00000416953.2;ENST00000537064.1;ENST00000320557.3	3'UTR;TSS200;TSS200;TSS200;TSS200;3'UTR;5'UTR			chr12:133209950-133213080	6						NA	intermediateMethylation	POLE
18849	cg14209346	chr3	5625835	+	55638988		ACTACRATATTATTTAACACAACACTTTATCTTTTCCTAACCTTTATATC		II			NA	NA	NA	NA	NA	NA		OpenSea	CCACCTCAGTGCGGCTAGGGGGCAGGATGTGTCAAGGAAGTTTAGTCAAGTATGGAAATG[CG]ACACAAAGGTCAGGAAAAGATAAAGTGCTGTGCCAAATAATATCGTAGCAAAAACCTTTC	CTACGATATTATTTGGCACAGCACTTTATCTTTTCCTGACCTTTGTGTCG							TRUE										chr3:5625725-5625915	3						TRUE		NA	intermediateMethylation	noAnno
18918	cg14255237	chr9	136572378	-	6706308		TCAACCCTTACCAAATTTCTTCRATAAAACTACTCAATTCTAAAAAATAC		II			NA	NA	NA	NA	NA	NA		OpenSea	AGGGGCGTGCTTCAGCCCTTGCCAAGTTTCTTCGGTAGAGCTGCTCAGTTCTGAGGAATG[CG]TCTGAGCTGACTGCGAGAGGAGCAAACCCTGCATTCACCCAGGGAGGCTTCTGAACTGTC	CGCATTCCTCAGAACTGAGCAGCTCTACCGAAGAAACTTGGCAAGGGCTG	SARDH;SARDH	NM_001134707;NM_007101	Body;Body						9:136572300-136572694	Promoter_Associated_Cell_type_specific							chr9:136572240-136572495	3								NA	intermediateMethylation	SARDH
18929	cg14262357	chr11	102444955	+	55634257		ATATAATTATATCATAACACAAAACACTTATCCTCATATAATACAAAAAC		II			rs73580706	0.020128	NA	NA	NA	NA		OpenSea	TTGCACTCAGTTACTCTGAAGTCAAATGAGTAGTTTATGTTATAAATTATTTCTGCACAA[CG]TTCTTGTATCATATGAGGATAAGTGCTCTGTGTTATGACACAATCACACCTTCTTGTGCT	TGTGATTGTGTCATAACACAGAGCACTTATCCTCATATGATACAAGAACG																	chr11:102444665-102444970	3								NA	intermediateMethylation	noAnno
19011	cg14317533	chr2	127886316	+	33719936		TATAACCAACAAAACCTCACTATCACRTAATCAAACAAATAATCCAAAAC		II			NA	NA	NA	NA	NA	NA		OpenSea	GACACAGCACTCTGACCACCCTGCTGCCAGTGTGGAGGCAAAGCAGGCAACCGGTGCAGG[CG]CCCTGGATTACCTGCCTGACCACGTGACAGTGAGGTCCTGTTGGCCACATCTGTGTGGAA	CGCCCTGGATTACCTGCCTGACCACGTGACAGTGAGGTCCTGTTGGCCAC																	chr2:127886045-127886615	3								NA	intermediateMethylation	noAnno
19064	cg14366095	chr19	664591	+	76628414		ACAAAAAATCTAAATACACAAACTCCAACTCTTAATTCCTCAACAATCTC		II			NA	NA	NA	NA	NA	NA	chr19:662284-663337	S_Shore	GGCTGAGGGATGAATAGGATTTGGTTGGAGTTGGACTTCCTGCAAAATGAGGCATTGGAG[CG]AGACTGTTGAGGAATTAAGAGTTGGAGCCTGTGCATTTAGATTTTTTGTTTGTTTGTTTG	CAAAAAATCTAAATGCACAGGCTCCAACTCTTAATTCCTCAACAGTCTCG	RNF126	NM_194460	TSS1500								RNF126;RNF126	ENST00000340092.6;ENST00000292363.3	TSS1500;TSS1500	RNF126;RNF126	ENST00000340092.6;ENST00000292363.3	TSS1500;TSS1500					chr19:664586-665410	6				NA	intermediateMethylation	RNF126
19076	cg14372705	chr22	19141030	+	20773952		CCRAAACCAAAACCATCTAAAAAACTTCCTCACTCACTTATAAATAACCC		II			NA	NA	NA	NA	NA	NA	chr22:19136293-19138512	S_Shelf	GGAGAGGATAGGCGTGTTCCTGCCAGCAGCACCAGCTGAAGGACCCATCCACCCCCTGCA[CG]GGTCACCTACAAGTGAGTGAGGAAGCCTTCCAGATGGCTCTGGCCCCGGCCACCATTGGA	CGGGTCACCTACAAGTGAGTGAGGAAGCCTTCCAGATGGCTCTGGCCCCG									22:19140996-19141110	Unclassified_Cell_type_specific									chr22:19140671-19141104	4				TRUE		NA	intermediateMethylation	noAnno
19151	cg14413466	chr17	79170920	+	44711187	85783338	CATATACAACAACCCCTCTATCCCCAAAAAACAAAACCACAAAAACATCA	CGTATACAACAACCCCTCTATCCCCAAAAAACAAAACCGCAAAAACATCG	I	T	Red	NA	NA	NA	NA	NA	NA		OpenSea	AGACACAGCCGAGCGTCAGGCGGAAGCGGCAGAGGACGGGGGGCAGCCAAGGACCTGACA[CG]ATGCCCCTGCGGCCCTGCCCTCTGGGGACAGAGGGGCTGCTGCACACGGGAGCCCGTGGG	CGTGTGCAGCAGCCCCTCTGTCCCCAGAGGGCAGGGCCGCAGGGGCATCG	AZI1;AZI1	NM_014984;NM_001009811	Body;Body					17:76785056-76785582			RP11-455O6.2	ENST00000571085.1	TSS1500	RP11-455O6.2;AZI1	ENST00000571085.1;ENST00000573053.1	TSS1500;TSS200	chr17:79170905-79171150	3						TRUE		NA	intermediateMethylation	AZI1
19164	cg14418922	chr10	70824840	-	86748495		TCTTCTTCCRAAATATTTTAAAACCAAAAAAATTCAAACTAAAAAACCCC		II			NA	NA	NA	NA	NA	NA		OpenSea	AGTGGTAGATTTCTTCTTCCGAAATGTTTTAAAGCCAGGAAAATTCAGACTAAGGAGCCC[CG]TGTACTCAGTGTGAGGTCCTCTACTGGTGGGGAGGGTCTTGCTGTGCCACCACCACCAAG	CGGGGCTCCTTAGTCTGAATTTTCCTGGCTTTAAAACATTTCGGAAGAAG							TRUE												chr10:70824791-70824964	6	chr10:70824567-70826356	6		TRUE		NA	intermediateMethylation	noAnno
19191	cg14436939	chr10	49614303	+	16656523		TAAACAAAATACCACCAACAAAACTATAATAAACAACACATCAAATTCCC		II			NA	NA	NA	NA	NA	NA		OpenSea	ACAAAGATTAAACTTAGATAATAATAGGGAGGAAGTTGTGGTAGCCATTCTTGTTCCAAG[CG]GGAACTTGATGTGTTGCTCATCACAGTTTTGCTGGTGGCATCCTGTCCATGGATAGAGCT	CGGGAACTTGATGTGTTGCTCATCACAGTTTTGCTGGTGGCATCCTGTCC	MAPK8;MAPK8;MAPK8;MAPK8;MAPK8	NM_001278547;NM_001278548;NM_002750;NM_139046;NM_139049	Body;Body;Body;Body;Body				TRUE							MAPK8	ENST00000476134.1	5'UTR	chr10:49614240-49614630	3								NA	intermediateMethylation	MAPK8
19215	cg14457074	chr5	180408785	-	18748138		CAAAAATATCTATCTAATTCTAAACCTTCCCAAACAAAAACCAAAAACCC		II			rs74821602	0.105698	NA	NA	NA	NA		OpenSea	TAAGAGGAAGCCAGGGGTGTCTGTCTGGTTCTGGGCCTTCCCAGACAAAAGCCAGAGACC[CG]GAGCCTCTTTCTGAGAAGGAACCGGGCGTCCCCAAGATTTCCTCTAGCCGAGTCCCCTGG	CGGGTCTCTGGCTTTTGTCTGGGAAGGCCCAGAACCAGACAGACACCCCT								5:180341162-180341858									chr5:180408385-180408915	3						TRUE		NA	intermediateMethylation	noAnno
19218	cg14458563	chr10	13116697	-	86614375		ATTATCACTTCCATCCTTTACTATTTAATCTTTCTCATAAACACAAATAC		II			NA	NA	NA	NA	NA	NA		OpenSea	TTAAAGCATTTGTTATCACTTCCATCCTTTACTGTTTAATCTTTCTCATAAGCACAAATA[CG]CGTGCACACACATACACACACTCACATGAGTTCCCCGTGCCGGCTGCAAGTCTGGGTGCT	TTATCACTTCCATCCTTTACTGTTTAATCTTTCTCATAAGCACAAATACG	CCDC3	NM_001282658	5'UTR						10:13116483-13117674	Unclassified	CCDC3	ENST00000378839.1	5'UTR	CCDC3	ENST00000378839.1	5'UTR			chr10:13116679-13117276	6	chr10:13116613-13117541	6				NA	intermediateMethylation	CCDC3
19357	cg14541670	chr20	1584005	-	10805257		CRAAACCCAAAAAAAACCCTTACTTTAACCACTCATAATCACCTAAAAAC		II			NA	NA	NA	NA	NA	NA		OpenSea	AATATCACCATCGGGACCCAAAGGAGGCCCTTGCTTTGACCACTCATGGTCACCTGGGGG[CG]TGGTCCAGGCTTAAACTCCACATGTCTTTCTGAAATTCACACAGCAGATGCAGGAGTCTG	CGCCCCCAGGTGACCATGAGTGGTCAAAGCAAGGGCCTCCTTTGGGTCCC	SIRPB1;SIRPB1;SIRPB1	NM_001135844;NM_006065;NM_001083910	Body;Body;Body											SIRPB1	ENST00000565775.1	3'UTR	chr20:1583905-1584075	3								NA	intermediateMethylation	SIRPB1
19408	cg14574489	chr3	143021680	-	1785447		ATAAAACCAAATAAATACAAATAAAATAAATCACTATCAAAAATCATCAC		II			NA	NA	NA	NA	NA	NA		OpenSea	AGAACTGGAGGATAAAGCCAGATGGGTACAAGTGAAGTGGGTCACTGTCAAGAATCATCA[CG]TTTTCTGGAATTCGATGTTTTCAAATTGCATAATCCTCCTTGTTCTCAATTATCCTCCAC	CGTGATGATTCTTGACAGTGACCCACTTCACTTGTACCCATCTGGCTTTA	SLC9A9	NM_173653	Body				TRUE										chr3:143021445-143022075	3						TRUE		NA	intermediateMethylation	SLC9A9
19409	cg14575022	chr12	96617885	+	70726836		AAAAATCCCTTTAATTAAACCACAAACCAAACAAAATAAACAAACTTTCC		II			rs4762139	0.350115	NA	NA	NA	NA		OpenSea	GCAGGCTCTGGGGCTTTCCTCATGTTGAATTGCTTGAATGACACAATGCGTGTTAAAATC[CG]GAAAGTCTGTTTATCCTGTCTGGTTTGTGGTTCAATTAAAGGGACCTTTCCTGGAAGGTG	CGGAAAGTCTGTTTATCCTGTCTGGTTTGTGGTTCAATTAAAGGGACCTT	ELK3	NM_005230	Body								RP11-394J1.2	ENST00000551844.1	TSS200	RP11-394J1.2	ENST00000551844.1	TSS200	chr12:96617720-96617950	3								NA	intermediateMethylation	ELK3
19416	cg14580085	chr2	239553406	+	69759529		TATTCTCTTTAACTTTCAAAAAACTAAACATATAACTCATTTCTATATAC		II			NA	NA	NA	NA	NA	NA		OpenSea	TAATTATTCCCGACTTCACTTCCCTTTTACTCTGCGTTGCTTCACAAAGACGCACACACA[CG]CACACAGAAATGAGTCATATGTTCAGCTTTCTGAAAGTCAAAGAGAATAAACAGATGCCA	CGCACACAGAAATGAGTCATATGTTCAGCTTTCTGAAAGTCAAAGAGAAT							TRUE										chr2:239552725-239553715	3						TRUE		NA	intermediateMethylation	noAnno
19440	cg14598846	chr8	145008909	-	71631105		CTCCATCTCCTTAAACTTCAAAAACTAAAACCACAAAATCTACCAAAAAC		II			NA	NA	NA	NA	NA	NA	chr8:145008908-145009407	Island	TTGGCTGGTAGCTCCATCTCCTTAAACTTCAGGAACTGAGACCACAGGATCTGCCAGGGA[CG]AGGCTGTCGGCAACCACGCCGGGCTCTCAGGGCAGGCCCAGGACCCCGCCCCCCACGGCA	CGTCCCTGGCAGATCCTGTGGTCTCAGTTCCTGAAGTTTAAGGAGATGGA	PLEC1;PLEC1;PLEC1;PLEC1;PLEC1;PLEC1;PLEC1;PLEC1	NM_201378;NM_201384;NM_201382;NM_201381;NM_000445;NM_201380;NM_201383;NM_201379	Body;Body;Body;Body;Body;Body;Body;Body								PLEC	ENST00000345136.3	ExonBnd	PLEC	ENST00000345136.3	ExonBnd	chr8:145008620-145008930	3						TRUE		NA	intermediateMethylation	PLEC1
19480	cg14627669	chr1	16573655	+	37756955		CTACAAAAAACATATTCTACATAATTACCAATAAATAACTCCCTCTCACC		II			NA	NA	NA	NA	NA	NA		OpenSea	AGCAAGTAGAGTGTACAATGGAGCCAACACCTAAAGTTTGCTCTCATTTGACAATGAACA[CG]GTGAGAGGGAGCCACTTACTGGTAACCATGCAGAACATGCCTTCTGCAGTTCATGGAGAG	CGGTGAGAGGGAGCCACTTACTGGTAACCATGCAGAACATGCCTTCTGCA	FBXO42	NM_018994	3'UTR								FBXO42	ENST00000375592.3	3'UTR	FBXO42	ENST00000375592.3	3'UTR	chr1:16573445-16573790	3								NA	intermediateMethylation	FBXO42
19482	cg14628347	chr21	46329323	+	30648942		CTTAAATCTAAACAAATCCTCAACTTTCTTTATCTTTCCTATCCTTAAAC		II			NA	NA	NA	NA	NA	NA		OpenSea	ACTCCAGACAAGACCCCCGAGGGTCATGCTACAAAGCTGCTCTCCTGACTTCCTCAGAAA[CG]CCCAAGGACAGGAAAGACAAAGAAAGCTGAGGACTTGTCCAGATTCAAGAAGCCCAAGGA	CGCCCAAGGACAGGAAAGACAAAGAAAGCTGAGGACTTGTCCAGATTCAA	ITGB2;ITGB2;ITGB2	NM_000211;NM_001127491;NM_001303238	Body;Body;5'UTR								ITGB2	ENST00000523126.1	3'UTR	ITGB2;ITGB2;ITGB2;ITGB2;ITGB2;ITGB2	ENST00000479849.1;ENST00000523126.1;ENST00000498666.1;ENST00000521987.1;ENST00000524251.1;ENST00000522688.1	3'UTR;3'UTR;3'UTR;3'UTR;5'UTR;5'UTR			chr21:46328669-46329621	6						NA	intermediateMethylation	ITGB2
19491	cg14640588	chr6	158028202	+	96756106		CTAAAATTTCTTATATATATAATAAAACCCTCAACATTCCRCTAAAACCC		II			rs16900293	0.02878	NA	NA	NA	NA		OpenSea	TTGCTTTCTTTTGTCATCTCACATATTTATGTATTTAGAAACATGCTGGGAAGGGGTTCA[CG]GGCCTCAGCGGAATGCTGAGGGCTTCATCACACACACAAGAAATCTCAGAGTCCCTGGTT	CGGGCCTCAGCGGAATGCTGAGGGCTTCATCACACACACAAGAAATCTCA	ZDHHC14;ZDHHC14	NM_024630;NM_153746	Body;Body				TRUE				ZDHHC14	ENST00000341375.8	5'UTR	ZDHHC14;ZDHHC14	ENST00000523468.1;ENST00000341375.8	5'UTR;5'UTR			chr6:158028103-158028744	5						NA	intermediateMethylation	ZDHHC14
19552	cg14687298	chr12	31272119	-	38759189	43685935	TAACTCTTAAAACTCACATTACAAATAAAAAAAACATCCTCCACAAAACA	TAACTCTTAAAACTCACATTACAAATAAAAAAAACATCCTCCGCGAAACG	I	C	Grn	NA	NA	NA	NA	NA	NA		OpenSea	CCCTCCCACCTCTGGCTCTTAGGACTCACATTGCAAGTGGGGGAGGCATCCTCCGCGAGG[CG]CGGACTGAGAGCCAGCCCCTCTTCCCCCCCTGGCTCTAGGGACCCCCATCGCAGGGGGTG	TGGCTCTTAGGACTCACATTGCAAGTGGGGGAGGCATCCTCCGCGAGGCG								12:31161327-31165315									chr12:31271860-31272175	3						TRUE		NA	intermediateMethylation	noAnno
19579	cg14704780	chr6	32305106	-	22610182		TTAAAAAATCCCRATTACTAATAAAATCTACCAACTAAAACTATAAAAAC		II			NA	NA	NA	NA	NA	NA		OpenSea	CTTTCTTCATCTTGGAGGATCCCGGTTACTGGTGGAATCTGCCAGCTGGAACTGTGGAGA[CG]CACATTTGGTCAGGCAGCGTTCCTTCCCCTTTCCCCACGGGTGTCCTGCTTGTATCTCAG	TGGAGGATCCCGGTTACTGGTGGAATCTGCCAGCTGGAACTGTGGAGACG	C6orf10	NM_006781	Body																chr6:32305055-32305173	3				TRUE		NA	intermediateMethylation	C6orf10
19580	cg14705391	chr2	16161202	+	5689124		ATAAACCACTATACCTAACCTACTTTTACTATTATTATTTTAACAAACAC		II			NA	NA	NA	NA	NA	NA		OpenSea	CTCAGTAAACTCACTGATATTCCAAGTTTTCTTGCATGAACGTGAACCCTGGAGGTATTA[CG]TGTTTGTTAAAATAATAATAGCAAAAGCAGGCCAGGCACAGTGGCTCATGCCTGTAATCC	CGTGTTTGTTAAAATAATAATAGCAAAAGCAGGCCAGGCACAGTGGCTCA											AC010145.4	ENST00000422415.1	3'UTR	AC010145.4	ENST00000422415.1	3'UTR										NA	intermediateMethylation	noAnno
19644	cg14759944	chr5	80009589	-	34627250		CTTTAAAACAAATTTCCATCCATTTTTACTCCAATCCTATAATAACTACC		II			NA	NA	NA	NA	NA	NA		OpenSea	TGGATACATGTCTTTGGAGCAGATTTCCATCCATTTTTACTCCAGTCCTATGGTGGCTAC[CG]GTATTGTTCTTGTCGCCTGCTATTCTTAAGTCTGCAGTTTGCCTGTGACTCACCCCAGGA	CGGTAGCCACCATAGGACTGGAGTAAAAATGGATGGAAATCTGCTCCAAA	MSH3	NM_002439	Body								MSH3	ENST00000512258.1	TSS1500	MSH3	ENST00000512258.1	TSS1500	chr5:80009525-80009750	3								NA	intermediateMethylation	MSH3
19650	cg14762436	chr7	24917750	+	97656896		AAATACTTTCAATTCRTACACTCAACAATATAAAAATTAACTTAACCAAC		II			NA	NA	NA	NA	NA	NA		OpenSea	CCAAAGATAGAAAGCTGCTTTGTGATTGCAAAGGCAGCTAAGCATTTATTCATGCTCATG[CG]CTGGCCAAGTTAATTTCCATATTGCTGAGTGCACGAATTGAAAGCACTTCCCTCCAGCAC	CGCTGGCCAAGTTAATTTCCATATTGCTGAGTGCACGAATTGAAAGCACT	OSBPL3;OSBPL3;OSBPL3;OSBPL3	NM_015550;NM_145321;NM_145320;NM_145322	Body;Body;Body;Body				TRUE		7:24917674-24917822	Unclassified_Cell_type_specific							chr7:24917445-24917970	3						TRUE		NA	intermediateMethylation	OSBPL3
19708	cg14799809	chr6	32608095	-	4679383		ATTTATTCCTTAATAATAAACCATACCTAATTAATATTTTACACATCTCC		II			NA	NA	rs9272629	0.44837	rs9272629	0.44837		OpenSea	TCCACTATTCAGTTTGTTCCTTAATAGTAGACCATGCCTGATTGGTGTTTTACACATCTC[CG]GCTATGTCTGACACTTGTGGATGCTCAGAAAGTGGGGAAGGAAGGAAAGATACGATGGTA	TTTGTTCCTTAATAGTAGACCATGCCTGATTGGTGTTTTACACATCTCCG	HLA-DQA1	NM_002122	Body								HLA-DQA1	ENST00000495840.1	5'UTR	HLA-DQA1;HLA-DQA1;HLA-DQA1;HLA-DQA1	ENST00000495840.1;ENST00000460633.1;ENST00000482745.1;ENST00000486548.1	5'UTR;5'UTR;3'UTR;TSS1500			chr6:32606325-32608299	6	chr6:32604092-32612467	6		TRUE		NA	intermediateMethylation	HLA-DQA1
19767	cg14856563	chr1	19111089	-	98619416		ACACATTAACTAAAAATTAAAAATTCCACAACRTAACCRTAACCATAACC		II			NA	NA	NA	NA	NA	NA	chr1:19110720-19110932	S_Shore	TGTCACGACCTGCACATTAGCTGAAAATTGGAAATTCCACAGCGTGGCCGTGGCCATGGC[CG]TGGCCGCGGTGGGCTGGGCCAGAGCAGGGCTCGGAAACCGAGAGGCACAAGGGACTGAGC	CGGCCATGGCCACGGCCACGCTGTGGAATTTCCAATTTTCAGCTAATGTG							TRUE	1:18983446-18983677									chr1:19110945-19111255	3						TRUE		NA	intermediateMethylation	noAnno
19843	cg14911689	chr12	739980	+	35618991	70689823	TTAAATCTATACACAAAACCAAAAACCTACTAAAAAAAAACACAAAACCA	TTAAATCTATACGCAAAACCGAAAACCTACTAAAAAAAAACACGAAACCG	I	A	Red	rs57671584	0.016926	NA	NA	NA	NA		OpenSea	AGAGGCTGGGTGCGTGCGCCCTGGGCGGGGCGGCGGGCTCCCTCCGGAGAGGCCCCAGCC[CG]GCCTCGTGCCCCTCCCCAGCAGGCTTCCGGCCCTGCGCACAGACCCAAATGGCGCGGGAG	TTGGGTCTGTGCGCAGGGCCGGAAGCCTGCTGGGGAGGGGCACGAGGCCG	NINJ2	NM_016533	Body					12:610193-610666	12:739724-740542	Promoter_Associated	RP11-218M22.1;NINJ2;NINJ2;NINJ2	ENST00000537514.1;ENST00000537416.1;ENST00000433832.2;ENST00000542920.1	TSS200;3'UTR;5'UTR;5'UTR	RP11-218M22.1;NINJ2;NINJ2;NINJ2	ENST00000537514.1;ENST00000537416.1;ENST00000433832.2;ENST00000542920.1	TSS200;3'UTR;5'UTR;5'UTR	chr12:739840-740495	3						TRUE		NA	intermediateMethylation	NINJ2
19913	cg14966648	chr8	125702239	+	93602102		AATAAAATAATTTACTCAACAATTACCCACTTCTAACTAACAAAACCACC		II			rs10090511	0.180053	NA	NA	NA	NA		OpenSea	ATGGAAAGAGGTGGGGGAGGAGAAGAGGGGAGAATTGTCAGTGCTTGTATACAAAATGCA[CG]GTGGCTCTGTTAGCTAGAAGTGGGCAACTGCTGAGTAAACCACTTTATTATGTAAACTGC	CGGTGGCTCTGTTAGCTAGAAGTGGGCAACTGCTGAGTAAACCACTTTAT	MTSS1;MTSS1;MTSS1	NM_014751;NM_001282974;NM_001282971	Body;Body;Body								MTSS1	ENST00000354184.4	5'UTR	MTSS1	ENST00000354184.4	5'UTR	chr8:125702080-125702830	3								NA	intermediateMethylation	MTSS1
19947	cg14991251	chr2	24432862	-	42730915		TTCCTTATTACTCTTAATCTTATATAATTTCCCACTATATAAAAACTTCC		II			rs2303296	0.176579	NA	NA	NA	NA		OpenSea	AATCCGTGCAGTTCCTTGTTGCTCTTGGTCTTGTATAATTTCCCACTGTGTAAGAGCTTC[CG]GGGCCCCAGGCAGTTGGTGAGAGAGTTGAAAATAAGTTGCTTAAAGAGAAAGAAAATTTC	TCCTTGTTGCTCTTGGTCTTGTATAATTTCCCACTGTGTAAGAGCTTCCG	ITSN2;ITSN2	NM_019595;NM_006277	Body;Body								ITSN2	ENST00000445614.1	3'UTR	ITSN2;ITSN2;ITSN2;ITSN2	ENST00000479575.1;ENST00000427234.1;ENST00000445614.1;ENST00000479575.1	1stExon;TSS200;3'UTR;3'UTR	chr2:24432705-24432995	3								NA	intermediateMethylation	ITSN2
19962	cg15001016	chr5	55860904	-	15808974		ATTAAATTTCCRTAATACTAAAAAAATAACATAAAAACCCTACAAAAACC		II			rs3936510	0.181288	NA	NA	NA	NA		OpenSea	GTTTAGACATTGTTGGGTTTCCGTAATGCTGAGAAAATAGCATGGGAGCCCTGCAGGAAC[CG]TGCCATCACTGTGTTTCTCTTATCTGAGCTCGGTTCTCACACTAGCTGGAGCTCTTGCAT	CGGTTCCTGCAGGGCTCCCATGCTATTTTCTCAGCATTACGGAAACCCAA							TRUE				AC022431.2	ENST00000438651.1	5'UTR	AC022431.2	ENST00000438651.1	5'UTR	chr5:55860400-55861210	3						TRUE		NA	intermediateMethylation	noAnno
19974	cg15009596	chr15	85177792	+	87689925		AAATTCAATCCTCACACCTTTTTCACCTATTAAATATTTTACTTTAACTC		II			NA	NA	NA	NA	NA	NA	chr15:85176628-85177414	S_Shore	ACCAGCATATGCTACAAAGTACGCAATAACTGTTTGGTATTTGATGCAGATGAGAGAGCA[CG]AGCTAAAGTAAAATATCTAACAGGTGAAAAAGGTGTGAGGATTGAACTCAATAAACCTTC	AGTTCAATCCTCACACCTTTTTCACCTGTTAGATATTTTACTTTAGCTCG	SCAND2P;SCAND2P	NR_004859;NR_003654	Body;Body						15:85177714-85177860	Promoter_Associated	RP11-182J1.1;SCAND2	ENST00000527801.1;ENST00000348993.5	TSS1500;5'UTR	SCAND2;RP11-182J1.1;SCAND2;SCAND2;SCAND2;SCAND2;SCAND2;SCAND2	ENST00000427525.2;ENST00000527801.1;ENST00000348993.5;ENST00000530891.3;ENST00000560416.1;ENST00000560678.1;ENST00000560543.1;ENST00000558508.1	5'UTR;TSS1500;5'UTR;5'UTR;5'UTR;5'UTR;5'UTR;5'UTR			chr15:85176521-85177809	6						NA	intermediateMethylation	SCAND2P
19989	cg15019001	chr6	33096303	-	63606137		AAAAAAATAACTATTTCTCAATTTCCTATCATACAAAATATATTCCCCTC		II			rs3117008	0.426297	NA	NA	NA	NA		OpenSea	GTTCTAGAATTGAGAGAGTGACTGTTTCTCAGTTTCCTGTCATGCAAGGTGTATTCCCCT[CG]CTCTCCTCGTGCCAATATTCTGCATCAGGCTGCAGGATCTCAGACAGGACATGAGCAGGG	AGAGAGTGACTGTTTCTCAGTTTCCTGTCATGCAAGGTGTATTCCCCTCG	HLA-DPB2	NR_001435	Body														chr6:33096165-33096375	3						TRUE		NA	intermediateMethylation	HLA-DPB2
20017	cg15049005	chr15	66947167	+	9632897		AAAACTAAAAACAATAATCRACCTACTCAAACAAACCAAAAATACCRAAC		II			NA	NA	NA	NA	NA	NA	chr15:66947360-66947574	N_Shore	GTTCCCAGGGACCCCTGCCCTCCCCAAACTGGAGCACCAGGCGCGGGACAAAGGAGGGGG[CG]CCCGGCATCCCTGGCCTGTCTGAGTAGGTCGACTACTGCCCCCAGCCTCTCTCTGGGGCG	CGCCCGGCATCCCTGGCCTGTCTGAGTAGGTCGACTACTGCCCCCAGCCT	LINC01169	NR_110372	Body					15:64733992-64734623	15:66947084-66947651	Unclassified_Cell_type_specific							chr15:66946900-66947695	3								NA	intermediateMethylation	LINC01169
20029	cg15059639	chr2	171220061	-	64666163		AACACCACCAACTTAAAAACCCRACCTTATTTCTTACTAAAAAATATCCC		II			NA	NA	NA	NA	NA	NA		OpenSea	GAGAGTGCACAGACACCACCAGCTTGAGAGCCCGACCTTGTTTCTTGCTAAGAAATGTCC[CG]TTTTTGCCTGTTTTTGGCAGAAGCCAGACTGGGAGATTGCTGCAAATGGCTGCAACAACC	CGGGACATTTCTTAGCAAGAAACAAGGTCGGGCTCTCAAGCTGGTGGTGT	MYO3B;MYO3B;MYO3B	NM_001083615;NM_001171642;NM_138995	Body;Body;Body			DMR								MYO3B	ENST00000409940.2	5'UTR	chr2:171219800-171220150	3						TRUE		NA	intermediateMethylation	MYO3B
20112	cg15135067	chr21	30535938	+	96800317		AACTTAATATAAACAAAAACTCAATAACTAAAAAACCCACCTCCTACCCC		II			NA	NA	NA	NA	NA	NA		OpenSea	CTCTGTAGAACTTCCAATCTCATCCCTCAACTTCAGCTACATTGGCCTCCTCACTTCTCC[CG]GGGCAGGAGGTGGGTCCTCCAGTCACTGAGCCCCTGTTCACACCAAGCTCTTGGCCTAAC	CGGGGCAGGAGGTGGGTCCTCCAGTCACTGAGCCCCTGTTCACACCAAGC	MAP3K7CL;MAP3K7CL;MAP3K7CL;MAP3K7CL;MAP3K7CL;MAP3K7CL;MAP3K7CL;MAP3K7CL	NM_001286634;NM_020152;NM_001286622;NM_001286620;NM_001286619;NM_001286618;NM_001286617;NM_001286624	Body;Body;Body;Body;Body;Body;Body;Body		chr21:30535919-30535919		TRUE				C21orf7	ENST00000286791.5	3'UTR	C21orf7;C21orf7;C21orf7	ENST00000460883.1;ENST00000286791.5;ENST00000470800.1	5'UTR;3'UTR;5'UTR	chr21:30535680-30535950	3								NA	intermediateMethylation	MAP3K7CL
20118	cg15139473	chr15	70858759	+	95702240		AAATCCACAAAAACCTATAACCAAATAATATAAAAATCACCTAAACCTCC		II			NA	NA	NA	NA	NA	NA		OpenSea	AACGCAGTAACTTATGTGCCCAGAGAAATCATTTTCCTGGAAGATGCATTTTAGGCAGCA[CG]GAGGCTCAGGTGACCCTTATATCATCTGGTCACAGGTTTCTGTGGATTTACACATGCTGG	CGGAGGCTCAGGTGACCCTTATATCATCTGGTCACAGGTTTCTGTGGATT																					chr15:70858380-70858801	6				NA	intermediateMethylation	noAnno
20201	cg15204487	chr4	62355802	-	22709900		TACTCCTCACTTCTTCCTAAAAAACCAAATAACTTACAATTCTACAACAC		II			NA	NA	NA	NA	NA	NA		OpenSea	TTACTGTCTACTGCTCCTCACTTCTTCCTGAGAAACCAGATGACTTGCAGTTCTGCAACA[CG]CTGCCTTTTTCCACCTCTTTACCTTTACCATAGCAACTCTTAATCCAAAACGTTCTTCCT	GCTCCTCACTTCTTCCTGAGAAACCAGATGACTTGCAGTTCTGCAACACG											LPHN3;LPHN3	ENST00000512091.1;ENST00000514591.1	5'UTR;5'UTR	LPHN3;LPHN3	ENST00000512091.1;ENST00000514591.1	5'UTR;5'UTR	chr4:62355720-62355930	3								NA	intermediateMethylation	noAnno
20219	cg15218485	chr6	7201665	-	83798970		CTATCCRACCTATTCRAACTAAACAAACTAATACTAACAAACACTAAAAC		II			rs6936191	0.298588	NA	NA	NA	NA		OpenSea	AAATATCCAACCTGTCCGACCTGTTCGGGCTGAACAAGCTGGTGCTAGCAAACACTGAAG[CG]TGCCCACTCACTGTCAACCTTTTTCTGATGTGTTAAGGAAGGTGATTAGTGGCAACATTG	CGCTTCAGTGTTTGCTAGCACCAGCTTGTTCAGCCCGAACAGGTCGGACA	RREB1;RREB1;RREB1;RREB1	NM_001168344;NM_001003699;NM_001003698;NM_001003700	Body;Body;Body;Body											RREB1;RREB1	ENST00000475946.1;ENST00000492574.1	5'UTR;3'UTR	chr6:7201485-7201795	3								NA	intermediateMethylation	RREB1
20235	cg15229836	chr2	239553380	-	38623539		AAAATCAAATTCAAATAATTATTCCCRACTTCACTTCCCTTTTACTCTAC		II			rs10203711	0.451912	NA	NA	NA	NA		OpenSea	ACATTCACAGAAGAATCAGGTTCAAATAATTATTCCCGACTTCACTTCCCTTTTACTCTG[CG]TTGCTTCACAAAGACGCACACACACGCACACAGAAATGAGTCATATGTTCAGCTTTCTGA	CGCAGAGTAAAAGGGAAGTGAAGTCGGGAATAATTATTTGAACCTGATTC							TRUE										chr2:239552725-239553715	3								NA	intermediateMethylation	noAnno
20251	cg15236555	chr2	20843777	-	85656361		TTAAAATTTAATATCTCTTTCAACAAATCACCAAAAAAATACAACTCATC		II			rs11096682	0.302987	NA	NA	NA	NA		OpenSea	GTAAATTTCTCTTAAAATTTAGTGTCTCTTTCAACAGGTCACCAGAAAGATGCAACTCAT[CG]TTTCCCTTTTTATCTTGGTTGCCAGGAGACTCCAAGCTAGCCCCGTGTCACTCCCTGCTG	CGATGAGTTGCATCTTTCTGGTGACCTGTTGAAAGAGACACTAAATTTTA	HS1BP3	NM_022460	Body														chr2:20843700-20843955	3								NA	intermediateMethylation	HS1BP3
20291	cg15263617	chr20	5574362	+	55616592		TCTTTATATAACTAATTCCTTCTCATCATTTAAACCTAAACTCAAACAAC		II			NA	NA	NA	NA	NA	NA		OpenSea	ATAGACAGAACGAAGTTCTGGAGGAGGCTTTTAAAAGGAAGGAAGGTTTTAATGAGGAAG[CG]CTGTCTGAGCTCAGGTCTAAATGATGAGAAGGAACCAGCCATATAAAGAGCCAGGATAAG	CGCTGTCTGAGCTCAGGTCTAAATGATGAGAAGGAACCAGCCATATAAAG	GPCPD1	NM_019593	Body								GPCPD1	ENST00000378992.2	5'UTR	GPCPD1;GPCPD1	ENST00000378992.2;ENST00000481690.1	5'UTR;3'UTR			chr20:5572269-5575572	6	chr20:5573661-5575785	6				NA	intermediateMethylation	GPCPD1
20350	cg15320980	chr8	582908	+	48649599		ATTTTACCTAAACRACTCTTTACTATAAAACATCCTATACACCRTAAAAC		II			rs55671727	0.024703	NA	NA	NA	NA		OpenSea	GTCGTTGTCATCTGTGGGTGGAGACCACGGATGCGGCTCAACACCCCACAGTGCACAAGA[CG]TCCCACGGTGCACAGGATGCCCCACAGCAAAGAGCCGTTTAGGCAAAACCATCAGCAGTG	CGTCCCACGGTGCACAGGATGCCCCACAGCAAAGAGCCGTTTAGGCAAAA					chr8:582547-582547			8:572875-573214	8:582766-582937	Unclassified_Cell_type_specific				ERICH1	ENST00000519909.1	3'UTR			chr8:582821-583412	4				TRUE		NA	intermediateMethylation	noAnno
20398	cg15365744	chr12	106849290	+	83692843		TTACAAAATTTCTAACAAACATCACAAAATCTTCAAATTTCCACATAAAC		II			NA	NA	NA	NA	NA	NA		OpenSea	CTCCAAATGACAACAGCCATGCTTTAAAACTAGATGTTTTCCTTTCTGATTAACTGGTAA[CG]TTTATGTGGAAATCTGAAGACTTTGTGATGTCTGTCAGAAACTCTGCAACCCAATTCAGT	TGCAGAGTTTCTGACAGACATCACAAAGTCTTCAGATTTCCACATAAACG	POLR3B;POLR3B	NM_018082;NM_001160708	Body;Body																chr12:106848953-106849304	4						NA	intermediateMethylation	POLR3B
20476	cg15424377	chr2	37971270	-	36674986		TAATTAACATCATAAATCCCCAAAAAAACAAACTTAAATAATCCTAAAAC		II			NA	NA	NA	NA	NA	NA		OpenSea	AAAGCTTAAAGTGGTTAACATCATGAGTCCCCAAAAGAGCAAACTTAAGTGATCCTAAAG[CG]TGTCACTATATTCATTTATAATTATGAAAACAAAATACTGTGGCCAAAAATGCTTTGCGA	CGCTTTAGGATCACTTAAGTTTGCTCTTTTGGGGACTCATGATGTTAACC											AC006369.3	ENST00000431712.1	TSS1500	AC006369.3	ENST00000431712.1	TSS1500										NA	intermediateMethylation	noAnno
20499	cg15443223	chr17	57401781	-	83782300		CRAATACCTCAAACTCCCTAACAACTAAAATTAAAAATCCACACTACCAC		II			NA	NA	NA	NA	NA	NA		OpenSea	TTCAAGTGATTCGAGTGCCTCAGACTCCCTAGCAGCTGGGATTAGAGGTCCACACTACCA[CG]CCTGGCTAATTTTTGTATTTTTAGAAGAGGCCGGGTTTGGCCAGGCTGGTCTTGAACTCC	GAGTGCCTCAGACTCCCTAGCAGCTGGGATTAGAGGTCCACACTACCACG																	chr17:57401605-57401830	3								NA	intermediateMethylation	noAnno
20616	cg15532640	chr12	129554566	-	86606326	56730573	ACTAAAAAACCACAAAAAACAAACCCCCAACAAAAATACTAATAAAACCA	ACTAAAAAACCGCGAAAAACAAACCCCCAACGAAAATACTAATAAAACCG	I	A	Red	rs11613475	0.045052	NA	NA	NA	NA		OpenSea	TCCAGGGAGGGAACTGAGAAGCCGCGAGGGACAGGCCCCCAACGGAGATGCTGATGAGGC[CG]GCAGCCTTCCAGCTTCCAGCGCCATCTTCCTTGGGAGTTTGGGAAACTCAGTGCCTCCAG	CGGCCTCATCAGCATCTCCGTTGGGGGCCTGTCCCTCGCGGCTTCTCAGT								12:128120501-128120607									chr12:129554500-129554795	3						TRUE		NA	intermediateMethylation	noAnno
20636	cg15549821	chr19	49342101	+	29636175		TAACRTATTTTAAAAACACRTACTAAAAACTACAACTCCCAAAAAAACAC		II			rs55869333	0.15146	NA	NA	NA	NA	chr19:49340488-49340774	S_Shore	AAAAAATAAAAATAAAAATAAAAAATAAACAGCTGGCACAGTGGGGACCCGGGTACCGCA[CG]TGCCTTTCTGGGAGTTGTAGTTCCTAGCACGTGTCTCTAAAATACGTTAAACATGGCACC	AACGTATTTTAGAGACACGTGCTAGGAACTACAACTCCCAGAAAGGCACG	PLEKHA4;PLEKHA4	NM_001161354;NM_020904	Body;Body					19:54033902-54034023									chr19:49342040-49342355	3						TRUE		NA	intermediateMethylation	PLEKHA4
20658	cg15568074	chr6	32551949	+	77788970		ACRCTAAATACTAAAACAACCAAAAAAACATCCTAAAACAAACRCRAACC		II			NA	NA	rs199955875	0.1145	rs199955875	0.1145	chr6:32551851-32552331	Island	GCCGCTGCACTGTGAAGCTCTCCACAACCCCGTAGTTGTGTCTGCAGTAGGTGTCCACCG[CG]GCCCGCGCCTGCTCCAGGATGTCCTTCTGGCTGTTCCAGTACTCAGCGTCAGGCCGCCCC	CGGCCCGCGCCTGCTCCAGGATGTCCTTCTGGCTGTTCCAGTACTCAGCG	HLA-DRB1	NM_002124	Body	high-CpG:32659888-32660014				6:32659866-32660444									chr6:32551825-32552250	3						TRUE		NA	intermediateMethylation	HLA-DRB1
20765	cg15648058	chr21	23123750	+	53700896		AAAACAAACTCTCCATAAAAATTATAACTCACACTCATCATCTAAATAAC		II			rs11088878	0.309487	NA	NA	NA	NA		OpenSea	ATTTTACCCTGTTATATAAATGAGAAACCTTAGGTTCAAAAAAATTAAGCCACTTCCTCA[CG]TTATTCAGATGATGAGTGTGAGCTATAATTCCCATGGAGAGCTTGCTCTCCCAGGCCCCC	GAGCAAGCTCTCCATGGGAATTATAGCTCACACTCATCATCTGAATAACG	LINC01425	NR_109958	Body								AP000475.2;AP000475.2	ENST00000425979.1;ENST00000430060.1	5'UTR;5'UTR	AP000475.2;AP000475.2	ENST00000425979.1;ENST00000430060.1	5'UTR;5'UTR	chr21:23123640-23123950	3								NA	intermediateMethylation	LINC01425
20802	cg15679892	chr7	1267057	+	4740204		ATATAACCRACTTTATATTTACRATAAAACCTTACCAACTCAAAAAAACC		II			NA	NA	NA	NA	NA	NA	chr7:1265111-1265379	S_Shore	GCCCCTTCTCCTCCTGGCCACATTCTGCCACTGGACCCCAGCTGAGTAGCTGGGAGGCTC[CG]GTCCCTCTGAGCTGGCAAGGCCCCACCGCAAACACAAAGCCGGCCACATCCCTCAGGCCC	TGTGGCCGGCTTTGTGTTTGCGGTGGGGCCTTGCCAGCTCAGAGGGACCG						RDMR			7:1266542-1267160	Unclassified_Cell_type_specific							chr7:1266725-1267195	3						TRUE		NA	intermediateMethylation	noAnno
20823	cg15695738	chr19	35329860	-	3674546	67640833	TCTATACCAAAACCACAAAACAATCCAAACCAAATAAAAAACAAAAAACA	TCTATACCGAAACCGCGAAACGATCCAAACCAAATAAAAAACGAAAAACG	I	C	Grn	NA	NA	NA	NA	NA	NA	chr19:35329723-35330181	Island	GTCGAGGAGAGCTCTGTGCCGGGACCGCGAGGCGATCCAGACCAGATGGGGGACGAGGGG[CG]CGTATGAAGCTTGTAGAAGAGGTTGCCGGTGAAGAGCAGCCTGTGCGCTGCACACCCTGT	CGCCCCTCGTCCCCCATCTGGTCTGGATCGCCTCGCGGTCCCGGCACAGA							TRUE	19:40021601-40021954	19:35328640-35330489	Unclassified							chr19:35328845-35330575	3						TRUE		NA	intermediateMethylation	noAnno
20826	cg15697575	chr3	156784781	-	24628827		ACATAATACCTCAATCACTACCTCAAAAATCAATCTTTTACTACCTCAAC		II			NA	NA	NA	NA	NA	NA		OpenSea	TAGTCATTAATGCATAATGCCTCAGTCACTGCCTCAAAAATCAATCTTTTACTGCCTCAA[CG]AGGAAAAAAAACAATCCCACTGCTCTCCCAGGCCCTGTAGTGTGAGTCTATCATGGCCAC	CATAATGCCTCAGTCACTGCCTCAAAAATCAATCTTTTACTGCCTCAACG					chr3:156784451-156784451		TRUE		3:156784632-156785229	Unclassified							chr3:156784540-156785135	3						TRUE		NA	intermediateMethylation	noAnno
20915	cg15755490	chr15	70473625	+	32748155		TAAAACCRACACTCTAAATATAAAACCCAAAAATCTATACTTATCAAACC		II			NA	NA	NA	NA	NA	NA		OpenSea	ACCGACAGACTCTGCTACAAGGGTGGGCCTCGCACATGGAGGGCATTTGCATCTCTTGGA[CG]GCCTGATAAGCACAGATTTCTGGGCCCCACACTCAGAGTGTCGGCTTCAGGAGGACTGGG	CGGCCTGATAAGCACAGATTTCTGGGCCCCACACTCAGAGTGTCGGCTTC																	chr15:70473300-70473630	3								NA	intermediateMethylation	noAnno
20934	cg15771369	chr2	8464901	-	6752423		CACATTTACTCCTTCACTCTCCCTTCTATATAAACATAAAAATACAATTC		II			rs55856432	0.138152	NA	NA	NA	NA		OpenSea	CAGCTGTTGCCCACATTTGCTCCTTCACTCTCCCTTCTATGTAAACATAAAGATGCAGTT[CG]CGTCTGTGGAGCACCCTCTATCCTCTCACTATCCAGTGGCTTTGTTTTCACTCTCTCCTG	ACATTTGCTCCTTCACTCTCCCTTCTATGTAAACATAAAGATGCAGTTCG	LINC00299	NR_034135	Body				TRUE				LINC00299;LINC00299;LINC00299	ENST00000430192.1;ENST00000444688.1;ENST00000442956.1	TSS200;3'UTR;3'UTR	LINC00299;LINC00299;LINC00299	ENST00000430192.1;ENST00000444688.1;ENST00000442956.1	TSS200;3'UTR;3'UTR	chr2:8464620-8464950	3								NA	intermediateMethylation	LINC00299
20956	cg15793258	chr19	4638503	-	72765988		AACTCCCTAAACCCTAACTACAACCRAAACCCAAAATTAAACTACAAAAC		II			NA	NA	NA	NA	NA	NA	chr19:4639218-4639750	N_Shore	AGGTTGCTATGGGCTCCCTAGGCCCTAGCTGCAACCGGGACCCAGAGTTGGGCTGCAGGG[CG]GAAATGGTGCTGCAGGGGACCTGGGAGCAGCTCCAGGGCCTGGTTCCCAGGACTCACAGC	CGCCCTGCAGCCCAACTCTGGGTCCCGGTTGCAGCTAGGGCCTAGGGAGC	TNFAIP8L1	NM_152362	TSS1500								TNFAIP8L1	ENST00000327473.3	TSS1500	TNFAIP8L1	ENST00000327473.3	TSS1500	chr19:4638320-4638710	3						TRUE		NA	intermediateMethylation	TNFAIP8L1
20975	cg15807123	chr12	29944157	-	98731580		TACATACATACRCAAAACAAACATACTACATACAAACATATATACAACAC		II			NA	NA	NA	NA	NA	NA		OpenSea	TTCACACTACATGCATACATGCGCAAAACAGGCATGCTGCATGCAGACATGTGTACAACA[CG]TGTACAACATGCATGCTACATGCACACAGCATGCATGCTACATGCTTAATGCATGCATAG	CGTGTTGTACACATGTCTGCATGCAGCATGCCTGTTTTGCGCATGTATGC																					chr12:29943757-29947226	6				NA	intermediateMethylation	noAnno
21052	cg15854679	chr5	57555888	+	2700958		TAAAAATTTTCTTATTATTCATACCTTCCTACTTCTTCATACTTCATACC		II			NA	NA	NA	NA	NA	NA		OpenSea	CAAGTCGAGCATGAATCAGCAAAATGCTCTATTGAAAAAGAAACTGACCTAATGATGCTA[CG]GTATGAAGTATGAAGAAGTAGGAAGGTATGAACAACAAGAAAATCCCCAGTGCACCCAGC	CGGTATGAAGTATGAAGAAGTAGGAAGGTATGAACAACAAGAAAATCCCC							TRUE										chr5:57555545-57556055	3								NA	intermediateMethylation	noAnno
21104	cg15907480	chr8	104123140	+	2793351		ATAACTAAAACAAAATCAACTAAACTTCACRACCAAACACAACTAAAAAC		II			NA	NA	NA	NA	NA	NA		OpenSea	ACCCTTCAGGAAGGACTGTCCTTTCACCAACACCACCTATGGCTGACAGCCAGCATGGTT[CG]TTTCTAGCTGTGCTTGGCCGTGAAGTTCAGCTGATCCTGCTCTAGCTATTTGGTCTGGTG	TAGCTAGAGCAGGATCAGCTGAACTTCACGGCCAAGCACAGCTAGAAACG							TRUE		8:104123122-104124569	Unclassified											chr8:104122986-104125043	6		TRUE		NA	intermediateMethylation	noAnno
21111	cg15914672	chr22	48314374	+	3796293		CTCTCTAACACTCAAATACAATCAATCAAACAAAAAATCTAATAACTCCC		II			rs9615679	0.251598	NA	NA	NA	NA		OpenSea	AGACTCCCTCCACACCCACAGTGCCCCCTGAGGAAGCCTGGCCCCACAGATGGTGACTGG[CG]GGAGCCATCAGACCCCCTGTCTGATTGATTGCACTTGAGTGCTAGAGAGGAGGCCATGAG	CGGGAGCCATCAGACCCCCTGTCTGATTGATTGCACTTGAGTGCTAGAGA																	chr22:48314300-48314595	3								NA	intermediateMethylation	noAnno
21140	cg15933560	chr1	30028280	-	96770313		AAATCCCTCCCTAATACCAAACRATCAAAACAACAAAATTAATAAACAAC		II			rs74066615	0.173973	NA	NA	NA	NA		OpenSea	ACCTCTGGCCCAGGTCCCTCCCTGATGCCAGGCGATCAGGGCAGCAGGGTTGGTGGGCAG[CG]TGGGCTGGGGTGCATGGCTGCGGACACCCGGAGTCAGTGCTGGGAGGGACTTGGCGCCAA	CGCTGCCCACCAACCCTGCTGCCCTGATCGCCTGGCATCAGGGAGGGACC																	chr1:30028100-30028535	3								NA	intermediateMethylation	noAnno
21159	cg15949925	chr19	55782000	-	54718854		AAACAAAAACAAATCAAAATACRCCACAATCAAAATAACCTATACCAACC		II			NA	NA	NA	NA	NA	NA		OpenSea	TTAAGAAAAAAGGACAGAGGCAGGTCAAGGTGCGCCACAGTCAGGATGGCCTGTGCCAGC[CG]TGCACATCTGAGGAAACGAGATTAATCCGTGTGTCTGTGTGCACACATACCACACACGAC	CGGCTGGCACAGGCCATCCTGACTGTGGCGCACCTTGACCTGCCTCTGTC	HSPBP1;HSPBP1;HSPBP1	NM_001297600;NM_001130106;NM_012267	Body;Body;Body																chr19:55781526-55782532	6	chr19:55781606-55782355	5				NA	intermediateMethylation	HSPBP1
21238	cg16006841	chr5	176797999	-	99785540	94665135	ACCCACCAAACAACTACAAAAAACACTACAACCCATTCTAAAAAAACACA	ACCCACCAAACGACTACAAAAAACGCTACAACCCATTCTAAAAAAACACG	I	A	Red	NA	NA	NA	NA	NA	NA	chr5:176793959-176794841	S_Shelf	AATCTCAGCCAAGCCCACCAAGCGGCTGCAGGAGGCGCTGCAGCCCATTCTGGAGAAGCA[CG]GCTTGAGCCCGCTAGAGGTGGTGCTGCACCGGGTGAGCTTCCGGGCCGCGGGGCGGGGCG	GCCCACCAAGCGGCTGCAGGAGGCGCTGCAGCCCATTCTGGAGAAGCACG	RGS14	NM_006480	Body					5:176730465-176730749	5:176797319-176798210	Unclassified	RGS14	ENST00000506944.1	TSS200	RGS14;RGS14;RGS14;RGS14;RGS14;RGS14;RGS14	ENST00000425155.2;ENST00000502731.1;ENST00000514102.1;ENST00000514102.1;ENST00000509289.1;ENST00000503044.1;ENST00000506944.1	5'UTR;5'UTR;1stExon;5'UTR;TSS200;TSS200;TSS200	chr5:176797705-176798050	3						TRUE		NA	intermediateMethylation	RGS14
21331	cg16098618	chr11	76368494	-	8804475		AACCCAAAATCTCAATATCCCCAAAAATTTACCATAATAATTAAACRACC		II			NA	NA	NA	NA	NA	NA		OpenSea	AGGGTGGTGCTGGCCCAGAGTCTCAGTGTCCCCAGGGATTTGCCATGATGATTGAACGAC[CG]TAATGGGATTGAGCGGCAGGGTTCTAGTGGACGCAATGAAGCGGATTGCAAAGAGGAAGC	CGGTCGTTCAATCATCATGGCAAATCCCTGGGGACACTGAGACTCTGGGC											RP11-672A2.4;AP001189.4	ENST00000531511.1;ENST00000447519.1	TSS1500;5'UTR	RP11-672A2.4;AP001189.4	ENST00000531511.1;ENST00000447519.1	TSS1500;5'UTR	chr11:76368460-76368915	3								NA	intermediateMethylation	noAnno
21358	cg16121206	chr22	36636055	-	43668528		CTAATTACCTAACCTTTCTAAACTCAAAAAAAACCTACCACTAACTAACC		II			NA	NA	NA	NA	NA	NA		OpenSea	TCTGATCTGAACTAGTTACCTAACCTTTCTGAGCTCAAGAAAGACCTGCCACTGACTGAC[CG]TGGGGCTCTCCAGATTACTCCCCGTCCTTCCGTTCCCCCACATTCCTCAGATGCCTGCCT	CGGTCAGTCAGTGGCAGGTCTTTCTTGAGCTCAGAAAGGTTAGGTAACTA	APOL2;APOL2	NM_145637;NM_030882	TSS200;TSS1500						22:36634979-36636201	Promoter_Associated	APOL2;APOL2;APOL2;APOL2	ENST00000476579.1;ENST00000451256.2;ENST00000358502.5;ENST00000249066.6	TSS1500;TSS1500;TSS1500;TSS200	APOL2;APOL2;APOL2;APOL2;APOL2;APOL2;APOL2;APOL2;APOL2	ENST00000529194.1;ENST00000476579.1;ENST00000451256.2;ENST00000454728.1;ENST00000484830.1;ENST00000489186.1;ENST00000358502.5;ENST00000473549.1;ENST00000249066.6	TSS1500;TSS1500;TSS1500;TSS1500;TSS1500;TSS1500;TSS1500;TSS1500;TSS200	chr22:36635905-36636215	3						TRUE		NA	intermediateMethylation	APOL2
21401	cg16154810	chr22	47135258	-	61791904		TATACAAATCTTACCCTACCAACTCCTTATAACTATCTTATCTATAAAAC		II			NA	NA	NA	NA	NA	NA		OpenSea	AGGTGGCAGCATATACAGGTCTTACCCTGCCAGCTCCTTGTGACTGTCTTGTCTATAGGG[CG]GGAACCAGCCATGAATCATTCCTCCCTGGGAGCCCAGCCCCTGTTCAGGCCATGCAGTGA	CGCCCTATAGACAAGACAGTCACAAGGAGCTGGCAGGGTAAGACCTGTAT	CERK	NM_022766	TSS1500						22:47135007-47135384	Promoter_Associated	CERK;CERK	ENST00000541677.1;ENST00000216264.8	TSS1500;TSS1500	CERK;CERK;CERK	ENST00000460254.1;ENST00000443629.1;ENST00000216264.8	TSS1500;TSS1500;TSS1500	chr22:47134420-47135355	3						TRUE		NA	intermediateMethylation	CERK
21462	cg16203592	chr4	153601674	+	67768254		TAATCTAACAATTTTCTAATAATACAATTATCCCTACTATCTAAACCTAC		II			rs12650067	0.218765	NA	NA	NA	NA		OpenSea	TATTGAATTTTTATAAAATTTTAATAACTCCAAGTGGCTAGTGGCTGCTGTGTTGGATAG[CG]CAGGCCCAGACAGCAGGGACAACTGCATCATCAGAAAACTGCCAGACCACTTCTCTCCGC	CGCAGGCCCAGACAGCAGGGACAACTGCATCATCAGAAAACTGCCAGACC	TMEM154	NM_152680	TSS1500								TMEM154;TMEM154	ENST00000504064.1;ENST00000304385.3	TSS1500;TSS1500	TMEM154;TMEM154	ENST00000504064.1;ENST00000304385.3	TSS1500;TSS1500	chr4:153601565-153602030	3								NA	intermediateMethylation	TMEM154
21538	cg16270721	chr19	41913087	+	77684521		AAAAAATTACTAAATTAACTCACACCAAAAATTCAACACCRATCTAAAAC		II			NA	NA	NA	NA	NA	NA		OpenSea	CACTTCTCACCTTCCTAGATTTTGTTTTTCTCTCTCTTACCAAGTTTTGAGTATGTAATA[CG]TCCCAGATCGGTGCTGAACCCCTGGTGTGAGTTAACTTAGCAACTTTTCACGTGGTGTTC	CGTCCCAGATCGGTGCTGAACCCCTGGTGTGAGTTAACTTAGCAACTTTT	BCKDHA;BCKDHA	NM_001164783;NM_000709	Body;Body				TRUE							BCKDHA	ENST00000538423.1	5'UTR										NA	intermediateMethylation	BCKDHA
21541	cg16273546	chr10	123070392	-	76759248		TAACTCAATCCAATATTTAATAACAACTTCAAAATATAATATATATTCCC		II			NA	NA	NA	NA	NA	NA		OpenSea	GATTTTATCTATAGCTCAATCCAATATTTAATGACAACTTCAGAATATGATATGTATTCC[CG]ACACACTTGCTGACATGTTTTGGATCACTAAGATAATGAATCATTTATATTTTGCGAATT	CGGGAATACATATCATATTCTGAAGTTGTCATTAAATATTGGATTGAGCT							TRUE																	TRUE		NA	intermediateMethylation	noAnno
21589	cg16301894	chr4	129389744	+	69777957		AAAAAACRATAACTCATAACAACAAAAATCAATCATATAACAAACCAAAC		II			NA	NA	NA	NA	NA	NA		OpenSea	TCTCACCGATTAACCTCCATTTCTAAGCTCTGTCTGATTGAGGGAAGCAATGACAGAAAA[CG]CTTGGCCTGTCACATGACTGATCCTTGCTGTCATGAGCCATCGTTTTCTAACTGCAAGCT	CGCTTGGCCTGTCACATGACTGATCCTTGCTGTCATGAGCCATCGTTTTC					chr4:129389693-129389693		TRUE				RP11-420A23.1	ENST00000511497.1	5'UTR	RP11-420A23.1;RP11-420A23.1;RP11-420A23.1	ENST00000504984.1;ENST00000509834.2;ENST00000511497.1	5'UTR;5'UTR;5'UTR	chr4:129389645-129389915	3						TRUE		NA	intermediateMethylation	noAnno
21606	cg16314111	chr3	196390128	+	4731851		ACTAAATATAAAACCTAAAATAACAAAACCTAACAAAACCTACCRCTAAC		II			NA	NA	NA	NA	NA	NA	chr3:196386796-196387506	S_Shelf	CTTCCCTTGGATGCTCTACAGAGGTTTGAACAAGGCCATCTCAGGCCCCACATTCAGTAG[CG]TTAGCGGCAGGTCCTGTTAGGCTTTGCCATCTCAGGCCCCACATTCAGTAGCGTTAGCGG	CTGAATGTGGGGCCTGAGATGGCAAAGCCTAACAGGACCTGCCGCTAACG							TRUE							PIGX	ENST00000426755.1	5'UTR					chr3:196388916-196391022	6				NA	intermediateMethylation	noAnno
21626	cg16334093	chr1	205819600	-	95737544		AAAAAACAAAATAAAATACACRAAACTTATCAAACCATACTCTACTACTC		II			NA	NA	NA	NA	NA	NA	chr1:205818898-205819191	S_Shore	AAATAAAGGAGGAAAAGCAAAATAAAATGCACGAAGCTTATCAGACCATACTCTGCTGCT[CG]TTTTTTCCGAAGCTTAGAACCTGACTACAATTCCCTAGATCCTGGGGCGGGGGAGCTCTC	CGAGCAGCAGAGTATGGTCTGATAAGCTTCGTGCATTTTATTTTGCTTTT	PM20D1	NM_152491	TSS1500						1:205818815-205819635	Unclassified_Cell_type_specific	PM20D1;PM20D1	ENST00000367136.4;ENST00000460624.1	TSS1500;TSS1500	PM20D1;PM20D1	ENST00000367136.4;ENST00000460624.1	TSS1500;TSS1500			chr1:205819013-205819642	6						NA	intermediateMethylation	PM20D1
21733	cg16431720	chr6	32607509	-	96791259		AAACTAAAACAATACAAATAACTTAATTCCAAATAAACCAACAAAATAAC		II			NA	NA	rs9272587	0.220494	rs9272587	0.220494		OpenSea	GGACCCAGCAGAGGCTGAAACAATACAAGTGACTTGGTTCCAGGTGGGCCAGCAGGGTGA[CG]TCCTCTAGCAAAATTTGGCACCCAAGACAAGTACCAGAAGAAAAGAAAGACTGCATGTAT	GGCTGAAACAATACAAGTGACTTGGTTCCAGGTGGGCCAGCAGGGTGACG	HLA-DQA1	NM_002122	Body								HLA-DQA1	ENST00000495840.1	5'UTR	HLA-DQA1;HLA-DQA1;HLA-DQA1	ENST00000495840.1;ENST00000460633.1;ENST00000482745.1	5'UTR;5'UTR;3'UTR			chr6:32606325-32608299	6	chr6:32604092-32612467	6		TRUE		NA	intermediateMethylation	HLA-DQA1
21779	cg16462006	chr14	95155784	+	99719868		TCCCCTACTTAATTTCCTAAATATTCRTATTTTAAACTCTTTACTTCCTC		II			NA	NA	NA	NA	NA	NA		OpenSea	GGAAGGCTCAACTCGGGCTTGCCCGGGGGGCTCTTCCCCTTCGGCGTGGAAGTTTCAATG[CG]AGGAAGCAAAGAGCCTAAAATACGAACACCCAGGAAATTAAGCAGGGGAAGGGGCCCTTC	CCCCTGCTTAATTTCCTGGGTGTTCGTATTTTAGGCTCTTTGCTTCCTCG							TRUE	14:94225490-94225920	14:95155655-95156888	Unclassified							chr14:95155500-95155855	3						TRUE		NA	intermediateMethylation	noAnno
21781	cg16463229	chr9	139637526	+	20739206		ATCTACCAAAACAACCCAAACCAACAATAACCACCAAATAAAACAATACC		II			rs12350740	0.243625	NA	NA	NA	NA	chr9:139640640-139640885	N_Shelf	GCCTTGGGCTCTGCTACCCTCTCCCCGCCCAGGGACCACCCCCAGACACTCCAGGGAAGC[CG]GCACTGCCCCACCTGGTGGTCACTGCTGGCCTGGGCTGCCCTGGCAGACAGAGGCCCCTC	CGGCACTGCCCCACCTGGTGGTCACTGCTGGCCTGGGCTGCCCTGGCAGA	LCN10	NM_001001712	TSS200				TRUE				LCN10;LCN10	ENST00000474369.1;ENST00000497771.1	TSS200;TSS200	LCN10;LCN6;LCN10;LCN6;LCN10;LCN10;LCN10;LCN10;LCN10	ENST00000406721.3;ENST00000435202.1;ENST00000406721.3;ENST00000480584.1;ENST00000529013.1;ENST00000494294.1;ENST00000474369.1;ENST00000341040.7;ENST00000497771.1	3'UTR;3'UTR;1stExon;3'UTR;TSS1500;TSS1500;TSS200;TSS200;TSS200	chr9:139637345-139637630	3						TRUE		NA	intermediateMethylation	LCN10
21788	cg16467921	chr8	128801108	-	89779186		CCTAATTCTACCACTTACTAATTTACTTAAACAAAACTTCTTTAAACCTC		II			NA	NA	NA	NA	NA	NA		OpenSea	GGTGACTTGTTCCTGGTTCTGCCACTTGCTGATTTGCTTAGACAAGACTTCTTTGGGCCT[CG]GCTTGCCTGTGTGACTTGACAAGTGAGAATTATAATAATGTCCCTGCCCGGGAGCTGTTC	CTGGTTCTGCCACTTGCTGATTTGCTTAGACAAGACTTCTTTGGGCCTCG																	chr8:128800885-128801275	3								NA	intermediateMethylation	noAnno
21834	cg16514085	chr6	32552152	-	85699237		CTCCRTCCCATTAAAAAAATAACACTCCCTCTTAAACTACCACAAAAAAC		II			rs9269960	0.467	NA	NA	NA	NA	chr6:32551851-32552331	Island	AACCGCACCCGCTCCGTCCCATTGAAGAAATGACACTCCCTCTTAGGCTGCCACAGGAAA[CG]TGCTGTGGGGACACGAACCATCCGGTCACAGGGCGGCCTCCTGAGAAGACACGGACAGCG	TCCGTCCCATTGAAGAAATGACACTCCCTCTTAGGCTGCCACAGGAAACG	HLA-DRB1	NM_002124	Body					6:32659866-32660444	6:32552058-32552368	Unclassified_Cell_type_specific	HLA-DRB1	ENST00000360004.5	ExonBnd	HLA-DRB1	ENST00000360004.5	ExonBnd	chr6:32551825-32552250	3						TRUE		NA	intermediateMethylation	HLA-DRB1
21850	cg16528597	chr1	145013480	-	95661834		ACTACTTCTTCCAAACCTATCTCCCTTTATCTTTAAACCCTAAAAAAATC		II			NA	NA	rs1663928	0.416667	rs1663928	0.416667		OpenSea	AGGGATTCCTGGCTGCTTCTTCCAGGCCTGTCTCCCTTTGTCTTTAAGCCCTGGAGGAGT[CG]ACCCTACTTTGGCAAAAAACATTTAGCATGTCCCCTCCTCTCTCTGAGTACTGCTACCTA	CTGCTTCTTCCAGGCCTGTCTCCCTTTGTCTTTAAGCCCTGGAGGAGTCG	PDE4DIP	NM_022359	Body						1:145013403-145014013	Unclassified_Cell_type_specific				PDE4DIP;PDE4DIP;PDE4DIP;PDE4DIP;PDE4DIP;PDE4DIP;PDE4DIP	ENST00000533396.1;ENST00000497529.1;ENST00000527063.1;ENST00000532803.1;ENST00000533163.1;ENST00000528552.1;ENST00000533259.1	3'UTR;3'UTR;3'UTR;3'UTR;3'UTR;3'UTR;5'UTR					chr1:145011997-145018959	6		TRUE		NA	intermediateMethylation	PDE4DIP
21936	cg16600909	chr1	173145001	-	29795155		CCAAACTCCTTAACTAAATTTATTCCTCTTCCAAAAAAACTTTTATTAAC		II			NA	NA	NA	NA	NA	NA		OpenSea	CCTATTTTTCCCCAGGCTCCTTAGCTAGGTTTATTCCTCTTCCAGAAAGACTTTTGTTGG[CG]CATACATGAGTTCCATTTTCAATTGACACTAAACTAACAGAGCAGTCTACCAAGACAGGA	CGCCAACAAAAGTCTTTCTGGAAGAGGAATAAACCTAGCTAAGGAGCCTG											RP3-395P12.2	ENST00000436974.1	TSS1500	RP3-395P12.2	ENST00000436974.1	TSS1500	chr1:173144700-173145170	3								NA	intermediateMethylation	noAnno
21941	cg16604835	chr7	108043396	+	10718147		AATTCRATTTAAAATAACTCAAAAAACTAACACCTTTCACATACTCTCTC		II			NA	NA	NA	NA	NA	NA		OpenSea	GTTGATGTTGGGAGTCAGAGGAGAACCTACTAAATATGCAGAGATAGCAGAAAGACCATA[CG]AGAGAGCATGTGAAAGGTGTCAGTCCCTTGAGTCATCTCAAACCGAACTTTCTACTTTAC	CGAGAGAGCATGTGAAAGGTGTCAGTCCCTTGAGTCATCTCAAACCGAAC	NRCAM;NRCAM;NRCAM;NRCAM	NM_001193583;NM_001193584;NM_001193582;NM_005010	5'UTR;5'UTR;5'UTR;5'UTR						7:108043391-108043547	NonGene_Associated_Cell_type_specific	NRCAM;NRCAM;NRCAM;NRCAM	ENST00000379024.4;ENST00000351718.4;ENST00000379028.3;ENST00000445979.2	5'UTR;5'UTR;5'UTR;5'UTR	NRCAM;NRCAM;NRCAM;NRCAM;NRCAM	ENST00000379024.4;ENST00000351718.4;ENST00000379028.3;ENST00000445979.2;ENST00000418239.1	5'UTR;5'UTR;5'UTR;5'UTR;5'UTR	chr7:108043325-108043615	3								NA	intermediateMethylation	NRCAM
21963	cg16619994	chr15	63887987	-	97790410		TAAAATAACAACAATATCTTACTCCCCTTCCTTAAAAAATACTTCCTTTC		II			NA	NA	NA	NA	NA	NA		OpenSea	ATTGATGAGCTTGAAATAGCAGCAGTATCTTGCTCCCCTTCCTTGGGAAATGCTTCCTTT[CG]ACCTCCTTGGTTTGTTTTTAAGAGAACCCCCTACTGTACTTCATCTTGGCATGGTGGAGT	GAAATAGCAGCAGTATCTTGCTCCCCTTCCTTGGGAAATGCTTCCTTTCG	USP3-AS1	NR_034080	Body								RP11-265M18.2;RP11-265M18.2;RP11-265M18.2;RP11-265M18.2;RP11-265M18.2;RP11-265M18.2;RP11-265M18.2	ENST00000560622.1;ENST00000561191.1;ENST00000559861.1;ENST00000558831.1;ENST00000559737.1;ENST00000560962.1;ENST00000561256.1	3'UTR;3'UTR;TSS1500;3'UTR;3'UTR;3'UTR;3'UTR	RP11-265M18.2;RP11-265M18.2;RP11-265M18.2;RP11-265M18.2;RP11-265M18.2;RP11-265M18.2;RP11-265M18.2	ENST00000560622.1;ENST00000561191.1;ENST00000559861.1;ENST00000558831.1;ENST00000559737.1;ENST00000560962.1;ENST00000561256.1	3'UTR;3'UTR;TSS1500;3'UTR;3'UTR;3'UTR;3'UTR	chr15:63887965-63888275	3								NA	intermediateMethylation	USP3-AS1
22025	cg16667508	chr20	43936853	-	58798534		CTTTAACTCACCTAAACCTACAAAACAAATCAAAAATACAACTACAAAAC		II			rs115744323	0.012847	NA	NA	NA	NA	chr20:43935199-43935633	S_Shore	GCCTCCCAATCCTTTGACTCACCTGAGCCTGCAGGACAGATCAGAGATGCAGCTGCAGAG[CG]AAGCCGACAGGCGGAGCCTCCCGGGCACTTGGACCAGGTAACGGCGGCGTGGCAGCGTGC	CGCTCTGCAGCTGCATCTCTGATCTGTCCTGCAGGCTCAGGTGAGTCAAA	MATN4;RBPJL;MATN4;MATN4;MATN4;MATN4;MATN4	NM_030592;NM_014276;NM_003833;NM_030592;NM_030590;NM_003833;NM_030590	1stExon;Body;5'UTR;5'UTR;1stExon;1stExon;5'UTR			CDMR	TRUE				MATN4;MATN4;MATN4	ENST00000342716.4;ENST00000537548.1;ENST00000342716.4	5'UTR;5'UTR;1stExon	MATN4;MATN4;MATN4	ENST00000342716.4;ENST00000537548.1;ENST00000342716.4	5'UTR;5'UTR;1stExon	chr20:43936725-43937330	3						TRUE		NA	intermediateMethylation	MATN4
22056	cg16688533	chr8	23713016	-	56788871		TACTAATCAACCTATAACTCTAACTAAATCTTTTTACCTTACCCCACCTC		II			NA	NA	NA	NA	NA	NA		OpenSea	CTTAGTCCCCCTACTGATCAACCTATGACTCTGGCTAAGTCTTTTTACCTTGCCCCACCT[CG]TTTTCCCATCTGTAAAACGCCAAAGTTGGACTCTGACATTCTGTATACCTCTAAAATAAT	CGAGGTGGGGCAAGGTAAAAAGACTTAGCCAGAGTCATAGGTTGATCAGT	STC1	NM_003155	TSS1500								STC1;STC1;STC1	ENST00000524323.1;ENST00000540277.1;ENST00000290271.2	TSS1500;TSS1500;TSS1500	STC1;STC1;STC1	ENST00000524323.1;ENST00000540277.1;ENST00000290271.2	TSS1500;TSS1500;TSS1500								TRUE		NA	intermediateMethylation	STC1
22075	cg16703660	chr6	41207506	+	3675566		ATATAATCAAACTTTAACTTCCTACTCCCTCCCTCTTTACTCATTTTATC		II			NA	NA	NA	NA	NA	NA		OpenSea	GGGGCGCAGGCGAGCGGAAAAGTGGGAGAAGAGTCAAGAGGTGGTTGGGAAGCCCGGCGG[CG]ACAAAATGAGTAAAGAGGGAGGGAGCAGGAAGCCAAAGCTTGATTATACATTCTATTTGG	TATAATCAAGCTTTGGCTTCCTGCTCCCTCCCTCTTTACTCATTTTGTCG											RN5S207	ENST00000390874.1	TSS200	RN5S207	ENST00000390874.1	TSS200			chr6:41207212-41207577	3	chr6:41207188-41207547	4				NA	intermediateMethylation	noAnno
22153	cg16769772	chr3	75390744	+	19792265		ACCTAAAAATTTAAACCCATCTACACRAAACTCTATAAAACTAAAAACTC		II			NA	NA	NA	NA	NA	NA		OpenSea	GGACAAAAATGTTTTTGTCTTTCCACAGCACTCCCTATTCCTGCCTCTCTGCAATCTCAG[CG]AGTCCCCAGCCTTACAGAGCTCCGTGCAGATGGGCTCAAATTCCTAGGTGCTACCGAAAC	CCTAGGAATTTGAGCCCATCTGCACGGAGCTCTGTAAGGCTGGGGACTCG																	chr3:75390505-75390755	3								NA	intermediateMethylation	noAnno
22155	cg16773067	chr6	37027357	-	24653574		AACACCCRAAAATCAAAAACCATCCTCAAACAAAAATATAATTATAACRC		II			NA	NA	NA	NA	NA	NA		OpenSea	AGGAGAGCAACAACACCCGGGGATCAAGGGCCATCCTCAAACAAAAGTGTGATTATAACG[CG]TTCTGCACGGGCTATAAACCGTCCCCAGCTCCGGAGAGCAGGGTGACCCTCACCAGCGTC	CGCGTTATAATCACACTTTTGTTTGAGGATGGCCCTTGATCCCCGGGTGT							TRUE		6:37027078-37027727	Unclassified_Cell_type_specific							chr6:37027085-37027795	3						TRUE		NA	intermediateMethylation	noAnno
22177	cg16789847	chr1	152586488	+	84755871		AACACCATCTTACTAACCACTACCTCTATCACAAAAATTAAAACTCTAAC		II			NA	NA	NA	NA	NA	NA		OpenSea	AGCTCTGAGGGCGGCTGCTGCCTGAGCCACCACAGGTGCTGCAGGTCCCACCGATGCCGG[CG]CCAGAGCTCCAACTCCTGTGACAGAGGCAGTGGTCAGCAAGATGGTGCCTCCGACTGTGG	GCACCATCTTGCTGACCACTGCCTCTGTCACAGGAGTTGGAGCTCTGGCG	LCE3B	NM_178433	1stExon								LCE3B	ENST00000335633.1	1stExon	LCE3B	ENST00000335633.1	1stExon										NA	intermediateMethylation	LCE3B
22195	cg16814680	chr8	91681699	+	63767286		AATAACTTTATAAAATTCCCCTTCTCAACTAACTACTCTTCTTATTCATC		II			NA	NA	NA	NA	NA	NA		OpenSea	CTTCATTTTCAAATTACTATAATATTTAACATGCCTTTTCAGACTATATATGTGACACCC[CG]ATGAATAAGAAGAGCAGCCAGCTGAGAAGGGGAACTCTACAAAGCTATTTTTTCAACAGC	ATAGCTTTGTAGAGTTCCCCTTCTCAGCTGGCTGCTCTTCTTATTCATCG							TRUE																	TRUE		NA	intermediateMethylation	noAnno
22287	cg16906346	chr6	24646782	-	29640259	66643265	ATAACTCAAAAAAACCATAAATACACTACCTAAATCAAACACCCTTCACA	ATAACTCAAAAAAACCGTAAATACACTACCTAAATCAAACACCCTTCGCG	I	A	Red	NA	NA	NA	NA	NA	NA	chr6:24645931-24646591	S_Shore	ACCCGGGCCAGGGTGGCTCAAGGGAGCCGTGGGTGCACTGCCTGGGTCAAACACCCTTCG[CG]AATGTGTCCCCCAGCTTGTCCCCAGCTTGTGTCACCCCAGCTACACAAGTTCCATTCTTC	CGCGAAGGGTGTTTGACCCAGGCAGTGCACCCACGGCTCCCTTGAGCCAC	KIAA0319;KIAA0319;KIAA0319;KIAA0319;KIAA0319	NM_001168376;NM_001168377;NM_001168374;NM_014809;NM_001168375	TSS1500;TSS1500;TSS1500;TSS1500;TSS1500				TRUE		6:24645905-24646847	Promoter_Associated_Cell_type_specific	KIAA0319;KIAA0319;KIAA0319	ENST00000543707.1;ENST00000430948.2;ENST00000535378.1	TSS1500;TSS1500;TSS1500	KIAA0319;KIAA0319;KIAA0319	ENST00000543707.1;ENST00000430948.2;ENST00000537886.1	TSS1500;TSS1500;TSS1500	chr6:24646585-24646935	3						TRUE		NA	intermediateMethylation	KIAA0319
22343	cg16949688	chr18	77578058	+	52683857		TAACCTAAAAATACTACCTCAAAATCTATATTCTACCTAAAACCTTAACC		II			NA	NA	NA	NA	NA	NA		OpenSea	CAGGGTGGGTGCTGCCTCCTCGCCAGGTGGGCAGGAGCCTGCCCCTCGCCCCAGGACAGA[CG]GCCAAGGCCCTAGGCAGAACACAGACCCTGAGGCAGCACCTTCAGGCCAGGAAGAACGAG	CGGCCAAGGCCCTAGGCAGAACACAGACCCTGAGGCAGCACCTTCAGGCC							TRUE										chr18:77578025-77578375	3								NA	intermediateMethylation	noAnno
22348	cg16955800	chr2	183981465	+	94753363		AATAACTAAACTTCAAAAAAAACATCAATTTACTTCATTCACCTATTATC		II			NA	NA	NA	NA	NA	NA		OpenSea	AAGTTTTAAAGTTAGTTTTTTCACTTCCTGCAGGTGAAAGGAATCATTTAATTGATTTAA[CG]ACAACAGGTGAATGAAGTAAACTGATGTTTCTTTTGAAGTTTAGCTACTTCCTTTCTGCC	CGACAACAGGTGAATGAAGTAAACTGATGTTTCTTTTGAAGTTTAGCTAC	NUP35	NM_001287584	TSS1500								NUP35	ENST00000409798.1	TSS1500	NUP35;NUP35;NUP35;NUP35	ENST00000442895.2;ENST00000446612.1;ENST00000472844.1;ENST00000455063.1	TSS1500;TSS1500;TSS1500;TSS1500										NA	intermediateMethylation	NUP35
22468	cg17052675	chr2	3827356	-	91680471		TAATTTATCCTCCAAAACTATAAACAAACRAAAACACTCRCAACCTTACC		II			NA	NA	NA	NA	NA	NA		OpenSea	GAGTTGCAGTCTGATTTATCCTCCAGGGCTGTAAACAGGCGGGGACACTCGCAGCCTTGC[CG]GGAGTCACTTTTTTTTGCTCTTAAACTTGCCCTGCAGCTTCCTGGCTGCCACCTTGAAGA	GATTTATCCTCCAGGGCTGTAAACAGGCGGGGACACTCGCAGCCTTGCCG							TRUE				DCDC2C	ENST00000537457.1	5'UTR	DCDC2C	ENST00000537457.1	5'UTR	chr2:3827245-3827535	3						TRUE		NA	intermediateMethylation	noAnno
22582	cg17155018	chr6	111953066	+	23637586		ACTTCAATATATAAAAAATCCTTAACCCTATAAACTTCAAAATCCCTTTC		II			rs4276532	0.028483	NA	NA	NA	NA		OpenSea	GATCCACACCTCCAGCTTCGTCTTTGACTTAGTGAGATTGCACACATTGATGTATGTGCA[CG]AAAGGGACCCTGAAGTCTACAGGGTTAAGGACTTCTCACACACTGAAGTCCCAAACCACA	CTTCAGTGTGTGAGAAGTCCTTAACCCTGTAGACTTCAGGGTCCCTTTCG							TRUE										chr6:111952960-111953375	3						TRUE		NA	intermediateMethylation	noAnno
22640	cg17201438	chr17	74438067	-	45742253		CTAATTCATTTACAATCRAATAAAACATTCTTTTTCCAATAAAAAACCTC		II			NA	NA	NA	NA	NA	NA		OpenSea	AAGCTGCGTTCCTGATTCATTTGCAGTCGGGTGGGGCATTCTTTTTCCAATAGAGAGCCT[CG]TTCGTACTTAGCCATCCTCCTAAGGTGAGGACTGGGTGCTGATAACCATTCAGGAAACCC	CGAGGCTCTCTATTGGAAAAAGAATGCCCCACCCGACTGCAAATGAATCA	UBE2O	NM_022066	Body				TRUE										chr17:74437845-74438210	3						TRUE		NA	intermediateMethylation	UBE2O
22670	cg17220055	chr1	42248998	-	7685355		AAACTAACAAAAAAAATTCATTCCRTATTCATTCCCCTAATAAACCACAC		II			rs75570	0.329037	NA	NA	NA	NA		OpenSea	CCACAGGAGGAAGGCTGGCAGAGAGGATTCATTCCGTATTCATTCCCCTAGTGAGCCACA[CG]CTTCGGAAGGATCACATTAAAGAGATGAATCACACACTGACTCAAAGAGAGGGGGTGGCA	GGCTGGCAGAGAGGATTCATTCCGTATTCATTCCCCTAGTGAGCCACACG	HIVEP3;HIVEP3	NM_024503;NM_001127714	5'UTR;5'UTR		chr1:42248889-42248889		TRUE				HIVEP3;HIVEP3	ENST00000372583.1;ENST00000372584.1	5'UTR;5'UTR	HIVEP3;HIVEP3	ENST00000372583.1;ENST00000372584.1	5'UTR;5'UTR	chr1:42248865-42249190	3						TRUE		NA	intermediateMethylation	HIVEP3
22673	cg17221813	chr20	61590823	-	17699597		TATACCCATAAACCTACTCTAAAAATCTAAAAAACAACAATAACRACTAC		II			rs2427460	0.487488	NA	NA	NA	NA	chr20:61590816-61591210	Island	AGATGTCATCCTGTGCCCATGAGCCTACTCTGGGGGTCTGGGGGGCAGCAATGGCGGCTG[CG]TGGTAACGGTGGGCACCACCTGCGGCTGGCTTTGCCGTGTTTGTGCACGCTGTCTTCGGG	CGCAGCCGCCATTGCTGCCCCCCAGACCCCCAGAGTAGGCTCATGGGCAC	SLC17A9	NM_022082	Body					20:61061118-61062112	20:61590780-61591686	Gene_Associated_Cell_type_specific	SLC17A9	ENST00000488738.1	5'UTR	SLC17A9	ENST00000488738.1	5'UTR			chr20:61589703-61592479	6	chr20:61582459-61593362	6		TRUE		NA	intermediateMethylation	SLC17A9
22769	cg17306796	chr1	207457879	-	72626207		AATAAAAACATAATCRTACCACRTTTCCTTTTACTAAAAAATTTACTTTC		II			rs12134133	0.262966	NA	NA	NA	NA		OpenSea	TTCTCTTATAAAATAGAAGCATAGTCGTGCCACGTTTCCTTTTACTGAGGAATTTGCTTT[CG]CTTTCCAGGTAAACCCAGACCTTTAAAGTGAAAGCATCATCACAGTCTCAGGACTAAGAT	ATAGAAGCATAGTCGTGCCACGTTTCCTTTTACTGAGGAATTTGCTTTCG											RP11-6J21.2	ENST00000417084.1	5'UTR	RP11-6J21.2	ENST00000417084.1	5'UTR	chr1:207457680-207458250	3								NA	intermediateMethylation	noAnno
22799	cg17330251	chr7	94953956	+	63778158		AAATAAAACTTTTAACTAAAAATACTAAACTCCTACRATAAAAACTAACC		II			NA	NA	NA	NA	NA	NA	chr7:94953769-94953971	Island	CCCCTCCCCGCCGGGTCGGCAGCTAGCTGGGCCGACCAGGTGCACAGAAGGCGTGGCTTG[CG]GTCAGCCCCCACCGCAGGAGCTCAGCACTTTCAGCCAAAAGTCCCATTTTGCTCCTTCCA	CGGTCAGCCCCCACCGCAGGAGCTCAGCACTTTCAGCCAAAAGTCCCATT	PON1	NM_000446	TSS200				TRUE		7:94953742-94954273	Unclassified_Cell_type_specific	PON1;PON1	ENST00000222381.3;ENST00000222381.3	1stExon;5'UTR	PON1;PON1;PON1	ENST00000222381.3;ENST00000222381.3;ENST00000433729.1	1stExon;5'UTR;TSS200	chr7:94953645-94954050	3						TRUE		NA	intermediateMethylation	PON1
22847	cg17371064	chr10	3464176	+	85617883		AACTTAAAAAATTAACTTAAAAACRACTTAAAAACCACCAAATAACTACC		II			NA	NA	NA	NA	NA	NA		OpenSea	GGGACCAGGGTCCGGGCTGTGGACGTGGCCACCGCTGTCCCCTGCAGCAGTGGATAAGGG[CG]GCAGCTACCTGGTGGCCCCTAAGTCGCTCTTAAGCCAACTCTTCAAGCTTCCTCTTGTTC	GCTTGAAGAGTTGGCTTAAGAGCGACTTAGGGGCCACCAGGTAGCTGCCG	LOC105376360	NR_131187	Body														chr10:3463685-3464335	3								NA	intermediateMethylation	LOC105376360
22920	cg17426568	chr6	170418587	-	36639534		ATAAACAACAAAAATACCCTAAACCAACTCCRCAAAAACACAACAATATC		II			NA	NA	NA	NA	NA	NA		OpenSea	ACTGACAAAACATGAGCAGCAGGGATGCCCTAGGCCAGCTCCGCAGAAGCACAGCAGTGT[CG]TCAGTAAAAGAAATCGCGGTCACTAGACGGGGCCCCTCGCCAAGCCTGTGCAGACCCCTG	CGACACTGCTGTGCTTCTGCGGAGCTGGCCTAGGGCATCCCTGCTGCTCA								6:170260302-170260634																TRUE		NA	intermediateMethylation	noAnno
22924	cg17429870	chr11	1463662	+	91806490		AAAAAATAATAAAACTAAACAAAACCAATCTCTACCTTAAACRCCTCCCC		II			NA	NA	NA	NA	NA	NA	chr11:1464295-1464899	N_Shore	GCCCTTATGTGTGATTGGCGTTTGGAGAGGCAGTGGGCTCTGGGCAGGGGGTCTCCAGGG[CG]GGGAGGCGCTCAAGGCAGAGACTGGCCCTGTTCAGCCTCACCACCCTCCTCCCCAGCCAC	CGGGGAGGCGCTCAAGGCAGAGACTGGCCCTGTTCAGCCTCACCACCCTC	BRSK2	NM_003957	Body	low-CpG:1420034-1420275							BRSK2	ENST00000544817.1	TSS200	BRSK2;BRSK2	ENST00000531078.1;ENST00000544817.1	TSS200;TSS200	chr11:1463205-1463675	3						TRUE		NA	intermediateMethylation	BRSK2
23024	cg17499156	chr19	13732411	+	62623864		CATAAACCAATCAACATCTAAAAAACCCTAAAAACCACATACTCATTAAC		II			NA	NA	NA	NA	NA	NA		OpenSea	TCCTTGCAGTCAGCAGGGGGCACTGAGGCACAGAGGGCTGAGTGGCTCCCCTGGGTCACA[CG]CCAATGAGTATGTGGCCTCCAGGGCTTCTCAGATGCTGACTGGCTCATGACTCACCCAGC	CGCCAATGAGTATGTGGCCTCCAGGGCTTCTCAGATGCTGACTGGCTCAT					chr19:13732373-13732373									CACNA1A	ENST00000574974.1	5'UTR	chr19:13732320-13732615	3								NA	intermediateMethylation	noAnno
23087	cg17535405	chr7	112038945	-	57622114		TATCCCTATTTCCTATCCACTCACTCTAATTATTTCAATCTAAATATATC		II			NA	NA	NA	NA	NA	NA		OpenSea	ACCTTTTATCATGTCCCTGTTTCCTGTCCACTCACTCTAGTTGTTTCAGTCTGAATGTAT[CG]CCCATTTCTGCCAGGGTACTAATGAATACATGGGTACAGAATTCAGAGGAGAAGCTCAGG	GTCCCTGTTTCCTGTCCACTCACTCTAGTTGTTTCAGTCTGAATGTATCG											AC004112.4	ENST00000431064.1	3'UTR	AC004112.4	ENST00000431064.1	3'UTR					chr7:112038472-112039071	3				NA	intermediateMethylation	noAnno
23127	cg17562910	chr2	240440925	+	71689290		CTCATAAAAAAAACACCAAAACTAACRACRAACCAACCTATATAACTTTC		II			NA	NA	NA	NA	NA	NA		OpenSea	ACCGGCTGAGCCAGAATGCTCCCCTCTCCTGGGGTGGCTGTCGGGCTCAAGCACAGAAGG[CG]AAAGCCACACAGGCTGGCCCGCCGCCAGCTCTGGTGTTCTTTCCATGAGGTGCTTCTGAA	TCATGGAAAGAACACCAGAGCTGGCGGCGGGCCAGCCTGTGTGGCTTTCG																	chr2:240440800-240441175	3								NA	intermediateMethylation	noAnno
23211	cg17638213	chr13	114164151	+	26631545		AATAAATATTAAAACCAAAAAATACACCCAAACCCTATAACTCRACATTC		II			rs77581907	0.042086	NA	NA	NA	NA	chr13:114165218-114165462	N_Shore	CACCTTCCCGTCTGGTTTAACACAGTGCTGAGTGCACCCCGAGGCACTATAGAGCCGCTT[CG]AATGCCGAGCCACAGGGCCTGGGTGCACTTCCTGGCTCCAACATTTACTGGCCACGTGAC	GTAAATGTTGGAGCCAGGAAGTGCACCCAGGCCCTGTGGCTCGGCATTCG	TMCO3	NM_017905	Body					13:113212131-113212221			TMCO3	ENST00000474393.1	5'UTR	TMCO3;TMCO3	ENST00000474393.1;ENST00000462877.1	5'UTR;5'UTR	chr13:114163985-114164855	3						TRUE		NA	intermediateMethylation	TMCO3
23237	cg17667591	chr1	17719944	+	39667244		AAAAAATCCATTAACAAACCTTACTAACTTACATTCTAAATCAACTCTAC		II			rs6678121	0.42611	NA	NA	NA	NA		OpenSea	AACTGGAAGGCATCACAGTGGCATAGGGTGGAGACACGGTGGCTTCCTGAGTGGCACCAG[CG]CAGAGCTGACTCAGAATGTAAGCCAGTAAGGCTTGTTAATGGATTCTTTACGAAAGAAGA	AAGAATCCATTAACAAGCCTTACTGGCTTACATTCTGAGTCAGCTCTGCG	PADI6	NM_207421	Body		chr1:17719874-17719874						PADI6	ENST00000434762.2	5'UTR	PADI6	ENST00000358481.5	5'UTR	chr1:17719805-17720035	3								NA	intermediateMethylation	PADI6
23294	cg17724725	chr16	12853090	+	89734250		TATACCTAAACTTACRTTTCTCCCTAAAAACAATTTTACATATAATTTCC		II			NA	NA	NA	NA	NA	NA		OpenSea	AAAAAAAAAAAAAAGACAAAAAAAAAGTGCTAGAGAACCAGATTTAAAGCAGAAGCAGTC[CG]GAAATCACATGCAAAACTGCTCCCAGGGAGAAACGCAAGCCCAGGCACAGAGCCCCGCTT	GTGCCTGGGCTTGCGTTTCTCCCTGGGAGCAGTTTTGCATGTGATTTCCG	CPPED1;CPPED1	NM_001099455;NM_018340	Body;Body				TRUE				CTD-2583P5.3	ENST00000569407.1	TSS200	CTD-2583P5.3	ENST00000569407.1	TSS200										NA	intermediateMethylation	CPPED1
23305	cg17729365	chr19	10754620	-	44615870		AAAAATCTATTAACTTTCTTTCCRTCTATCTCAACAACTAAAATAAAACC		II			NA	NA	NA	NA	NA	NA		OpenSea	GACATGCATTAAAGGGTCTATTAGCTTTCTTTCCGTCTGTCTCAACAGCTGAGATGGGGC[CG]CCAAGGAGTGCCTTCCTTTTGCTCCCTCCTAGCTGGGAGTGACGGGTGGGAGTGTGTGTG	CGGCCCCATCTCAGCTGTTGAGACAGACGGAAAGAAAGCTAATAGACCCT	SLC44A2;SLC44A2	NM_001145056;NM_020428	3'UTR;3'UTR				TRUE				SLC44A2	ENST00000407327.3	3'UTR	SLC44A2	ENST00000407327.3	3'UTR	chr19:10754565-10755715	3								NA	intermediateMethylation	SLC44A2
23336	cg17749967	chr19	18160301	+	2685195		TAATATTAACTACTACCCRATACAAACCRAAAATAAAAACCRAAAATAAC		II			NA	NA	NA	NA	NA	NA		OpenSea	TATACCAAAAAAAAAAAAAGGAAGAGGAAAAAAAACCTGAGCCCAAAGCCTAGCCCTAAA[CG]TCACCTCCGGTCCCCATTCCCGGCTTGCACCGGGCAGCAGCCAACACCACGGGGAAGTGG	CGTCACCTCCGGTCCCCATTCCCGGCTTGCACCGGGCAGCAGCCAACACC					chr19:18160238-18160238												chr19:18160240-18160595	3								NA	intermediateMethylation	noAnno
23357	cg17764313	chr3	127335263	-	84802141		TTTATAACCATTTACAATTACACAACAACCACAAAATTTCATAACTACAC		II			rs782428	0.194706	NA	NA	NA	NA		OpenSea	TAGTCCCTCCCTTTGTGGCCATTTACAATTACACAGCAACCACAGGGTTTCATGACTACA[CG]TGTTTATTTGTACAAGCGCAGCGTCCCCTGTGTGTGCCCAGTGCTGTGCCTGTGCGCAGT	CGTGTAGTCATGAAACCCTGTGGTTGCTGTGTAATTGTAAATGGCCACAA	MCM2;MCM2	NR_073375;NM_004526	Body;Body								MCM2	ENST00000468414.1	TSS1500	MCM2;MCM2;MCM2	ENST00000473785.1;ENST00000468414.1;ENST00000474964.1	TSS1500;TSS1500;3'UTR					chr3:127335194-127342673	6				NA	intermediateMethylation	MCM2
23406	cg17803876	chr15	93158189	-	57806569		TCATAAATAAACAATAAAACCAAAAAACACATACCTATCTATCTACATCC		II			NA	NA	NA	NA	NA	NA		OpenSea	GGTCACAGGGTTCATGAGTGAGCAGTGAGGCCAGGAAACACATGCCTGTCTGTCTGCATC[CG]ATTCCTCTTCCTGCCACACTCAGCACCACCTGGCCGGTTGTCTTGCAGACTCTGGGGATA	CGGATGCAGACAGACAGGCATGTGTTTCCTGGCCTCACTGCTCACTCATG																	chr15:93158085-93158375	3								NA	intermediateMethylation	noAnno
23529	cg17889682	chr7	95402733	+	51720262		CAAAATCACTACCCTTATAATAACRACRCACRAATTTATAAAACCAAAAC		II			NA	NA	NA	NA	NA	NA	chr7:95401691-95402432	S_Shore	TTGTTTTGGTAAACACCTTCACGGCCGCCTGGCTCTCCTTCCCCCGCTCCCATTCGGAAT[CG]CTCTGGCCTTATAAATCCGTGCGTCGTCATCATAAGGGCAGTGATCCTGGCAGCGCTGAT	CGCTCTGGCCTTATAAATCCGTGCGTCGTCATCATAAGGGCAGTGATCCT	DYNC1I1;DYNC1I1;DYNC1I1	NM_004411;NM_001135556;NM_001135557	5'UTR;5'UTR;5'UTR				TRUE	7:95239686-95240689			DYNC1I1;DYNC1I1;DYNC1I1;DYNC1I1;DYNC1I1;DYNC1I1	ENST00000447467.2;ENST00000324972.6;ENST00000537881.1;ENST00000437599.1;ENST00000359388.4;ENST00000413338.1	5'UTR;5'UTR;5'UTR;5'UTR;5'UTR;5'UTR	DYNC1I1;DYNC1I1;DYNC1I1;DYNC1I1;DYNC1I1;DYNC1I1;DYNC1I1	ENST00000447467.2;ENST00000524053.1;ENST00000324972.6;ENST00000537881.1;ENST00000437599.1;ENST00000359388.4;ENST00000413338.1	5'UTR;5'UTR;5'UTR;5'UTR;5'UTR;5'UTR;5'UTR	chr7:95402260-95402915	3						TRUE		NA	intermediateMethylation	DYNC1I1
23534	cg17894821	chr5	18466028	+	49802914		TCTTTCACTTTTACCTATACTATCTCTATAAAATAAAACTTCTAAACAAC		II			NA	NA	NA	NA	NA	NA		OpenSea	AGACCAAAAGATTGTGACACAGATTGAAACTTAGAGTAAAATGTTCCCTTACTTTTAGTA[CG]TTGTTCAGAAGCTTTATTTCACAGAGATAGCATAGGCAAAAGTGAAAGACAGGCTGTTCA	CGTTGTTCAGAAGCTTTATTTCACAGAGATAGCATAGGCAAAAGTGAAAG																			chr5:18465974-18466677	6	chr5:18465691-18466798	6				NA	intermediateMethylation	noAnno
23600	cg17960959	chr7	135346502	-	97614345		ATTTTATAACCATATATCCTATAAAAAACCATAAAACTTAACTACCTCRC		II			NA	NA	NA	NA	NA	NA	chr7:135347056-135347498	N_Shore	CTAAGGATGTCATTTTGTGACCATGTATCCTATAAAGAGCCATGAAGCTTGACTACCTCG[CG]CAGATAACCCATTGCCAAACTTTTCCTTACCTTCAACCGCCTTTCCCCACACCTCAGACC	CGCGAGGTAGTCAAGCTTCATGGCTCTTTATAGGATACATGGTCACAAAA	C7orf73	NM_001130929	TSS1500						7:135346369-135348054	Promoter_Associated	C7orf73;C7orf73	ENST00000507606.1;ENST00000422968.1	TSS1500;TSS1500	C7orf73;C7orf73;C7orf73;C7orf73	ENST00000509448.1;ENST00000515197.2;ENST00000507606.1;ENST00000422968.1	TSS1500;TSS1500;TSS1500;TSS1500					chr7:135345943-135350269	6				NA	intermediateMethylation	C7orf73
23616	cg17975931	chr13	26090439	-	76735967		AAAATATATCCTCCCCRAAAACCAATACACCCTTAACTAAAAACAAAAAC		II			rs7336419	0.390155	NA	NA	NA	NA		OpenSea	TCTTTTCTGACAAGGTATGTCCTCCCCGAGAACCAGTGCACCCTTGACTGAGGGCAAAAG[CG]TTTGGGACCTGAAAAGGATGGGTTTAGGCCCTTGCCTTTGGATAACTCGATCTCAGAGTG	CGCTTTTGCCCTCAGTCAAGGGTGCACTGGTTCTCGGGGAGGACATACCT	ATP8A2	NM_016529	Body								RNU6-78	ENST00000362897.1	TSS1500	RNU6-78;ATP8A2	ENST00000362897.1;ENST00000281620.6	TSS1500;5'UTR	chr13:26090185-26090615	3								NA	intermediateMethylation	ATP8A2
23644	cg18002480	chr8	672007	+	5722897		RTCRTAACTACAAAACATTTTCATTTAAACCATACAACATCRAAAACTCC		II			NA	NA	NA	NA	NA	NA		OpenSea	GTTGAAAACAAAAGGAACCCACAAAAACAGAGCTGGACCAGCTGGTGCAGCAGGAGCTCC[CG]GAGCCCCCGATGCTGCATGGCCCAAATGAAAATGCCTTGCAGTCACGACGACTCCGTGTC	TCGTGACTGCAAGGCATTTTCATTTGGGCCATGCAGCATCGGGGGCTCCG	ERICH1	NM_207332	Body				TRUE	8:662007-662118			ERICH1	ENST00000518277.1	3'UTR	ERICH1	ENST00000518277.1	3'UTR	chr8:671945-672410	3						TRUE		NA	intermediateMethylation	ERICH1
23799	cg18126320	chr1	230896051	-	51639967		ATAAATAACCTCAAACAATTTTCTTAATAACATTAAACCTTTCTACACTC		II			NA	NA	NA	NA	NA	NA		OpenSea	TTCTTACTTAGGTGGGTGACCTCAGACAATTTTCTTAGTGACATTAAACCTTTCTACACT[CG]TCTGAAAAAAGGAGAGACTGACAGTTCCCTGCAGGCTTCCCGTAGAGCTAAATGGCATCA	CGAGTGTAGAAAGGTTTAATGTCACTAAGAAAATTGTCTGAGGTCACCCA	CAPN9;CAPN9	NM_016452;NM_006615	Body;Body				TRUE							RP11-99J16__A.2	ENST00000412344.1	3'UTR			chr1:230895935-230896723	6	chr1:230895970-230896912	6		TRUE		NA	intermediateMethylation	CAPN9
23805	cg18128914	chr15	74244249	+	65684820	37706858	ACAAAAAAAAATACCCCTCCATACCTATAAATTAAAAACTAAACCCCTCA	ACAAAAAAAAATACCCCTCCGTACCTATAAATTAAAAACTAAACCCCTCG	I	A	Red	rs8818	0.345173	NA	NA	NA	NA		OpenSea	GGACAGATGGCCAATCTCTCCCCTTCCAAAGCAGGCCCTGCTCCCCGGGCAGCCTCCCGC[CG]AGGGGCCCAGCCCCCAACCCACAGGCACGGAGGGGCATCCCTCCCTGCCGGCCTCAGGGA	GCAGGGAGGGATGCCCCTCCGTGCCTGTGGGTTGGGGGCTGGGCCCCTCG	LOXL1	NM_005576	3'UTR				TRUE				LOXL1;LOXL1;LOXL1	ENST00000567675.1;ENST00000395162.3;ENST00000261921.7	5'UTR;3'UTR;3'UTR	LOXL1;LOXL1;LOXL1;LOXL1;LOXL1	ENST00000562548.1;ENST00000567675.1;ENST00000395162.3;ENST00000261921.7;ENST00000566011.1	5'UTR;5'UTR;3'UTR;3'UTR;3'UTR	chr15:74244005-74244335	3						TRUE		NA	intermediateMethylation	LOXL1
23812	cg18131921	chr9	90132949	+	38772238		TTCCAAAACAAACAACTATACTATAAAAACRCAAATTCAACRACAAATAC		II			NA	NA	NA	NA	NA	NA		OpenSea	GGTGCCTGGGTCCCAATCTGCCCCATAGCACGGGTAGTGGGTTTCTGAAAGAAAGCAGCA[CG]CATCTGTCGCTGAACCTGCGTTTTTACAGCACAGTTGTTTGCCCTGGAATATTTGCCGTT	CGCATCTGTCGCTGAACCTGCGTTTTTACAGCACAGTTGTTTGCCCTGGA	DAPK1;DAPK1;DAPK1;DAPK1	NM_004938;NM_001288731;NM_001288730;NM_001288729	Body;Body;Body;Body											DAPK1;DAPK1;DAPK1	ENST00000469067.1;ENST00000496522.1;ENST00000472344.1	5'UTR;5'UTR;5'UTR	chr9:90132760-90133015	3								NA	intermediateMethylation	DAPK1
23820	cg18136963	chr6	139013146	+	42781111	45619127	TTTTAAAAACTTCAAAACAATCCATTTATAAAACCCTAAAAATCTCAACA	TTTTAAAAACTTCAAAACGATCCGTTTATAAAACCCTAAAAATCTCGACG	I	A	Red	rs58674844	0.210959	NA	NA	NA	NA	chr6:139013563-139014881	N_Shore	GCTTGTCGGTAAGAACACAGGTAGGCGGCGGGAAGAGAGGTGGCAAGCAGCCCCAACGCT[CG]CCGAGATCCCCAGGGTTTTACAAACGGATCGTCCTGAAGTCTCCAAAACTGTAACTACTA	CGCCGAGATCCCCAGGGTTTTACAAACGGATCGTCCTGAAGTCTCCAAAA								6:139054685-139054871	6:139012853-139014693	Unclassified	RP11-390P2.4	ENST00000432673.1	TSS1500	RP11-390P2.4;NHSL1	ENST00000432673.1;ENST00000468095.2	TSS1500;3'UTR	chr6:139012585-139013415	3						TRUE		NA	intermediateMethylation	noAnno
23850	cg18163325	chr5	31268932	-	97601345		AATATCCCTAAATAACCATATATAAATATTCTCTTTAAATATTTACCACC		II			NA	NA	NA	NA	NA	NA		OpenSea	ATCTGTGATCAAATATCCCTGAATAACCATATGTAAATATTCTCTTTAAGTATTTACCAC[CG]TAAATGAAGGAAAGCCATCCACGGCTTGGGCTGATGTAACCAGGAAGTATTCCAATGATG	CGGTGGTAAATACTTAAAGAGAATATTTACATATGGTTATTCAGGGATAT	CDH6	NM_004932	Body								RP11-152K4.2	ENST00000523584.1	TSS1500	RP11-152K4.2	ENST00000523584.1	TSS1500										NA	intermediateMethylation	CDH6
23877	cg18190829	chr1	48408056	+	89688267		ACTACAAATATATAAACACTACAACTATAAAACCACTACCTCCCCTAATC		II			rs150469857	0.0105	NA	NA	NA	NA		OpenSea	TAAGCACTTAAGAGCAGAGCAGGGCCAGAGCTGGAAGTGGTTGGAACGGGGTGAAGGGGA[CG]ATCAGGGGAGGCAGTGGCTCCATAGCTGCAGTGTTTATACATTTGCAGTGTCCTGCTCCA	CTGCAAATGTATAAACACTGCAGCTATGGAGCCACTGCCTCCCCTGATCG	TRABD2B	NM_001194986	Body								RP11-543D5.3	ENST00000435576.2	3'UTR	RP11-543D5.3	ENST00000435576.2	3'UTR			chr1:48407540-48408369	5	chr1:48407375-48408355	6				NA	intermediateMethylation	TRABD2B
23892	cg18200150	chr17	30822561	-	55640117		AAAAACCCTATACAACAAAAAACCCCRCTAACCTAAAAACACATAAAAAC		II			NA	NA	NA	NA	NA	NA	chr17:30822917-30823210	N_Shore	CGGGGGCTGCAGGGAACCCTGTGCAGCAGGAAGCCCCGCTGGCCTGGGAGCACATGAAGG[CG]GCTTCAGCCGGGCGTCCGGCCGGGCTCCAGGTCGGGTGCAGAGGCGGAAGCTGTGCTCTT	GGAACCCTGTGCAGCAGGAAGCCCCGCTGGCCTGGGAGCACATGAAGGCG	MYO1D	NM_015194	Body					17:27846674-27847323									chr17:30822285-30823190	3						TRUE		NA	intermediateMethylation	MYO1D
23897	cg18210893	chr19	33468395	-	17808930		TTCATATACCCRTACTACRAAAACTATTTCCAATATAAATAAATAACTAC		II			NA	NA	NA	NA	NA	NA		OpenSea	CAGGTCTGGCCTTCATATACCCGTACTGCGAGGGCTGTTTCCAATGTAAATAAATAACTG[CG]CAACAGTTCCTTCCTCCTTTCCTTTGTTCCTCCCTCCCCCCGGCCTTTTTTTTTGGCAGA	CGCAGTTATTTATTTACATTGGAAACAGCCCTCGCAGTACGGGTATATGA	FAAP24;FAAP24	NM_152266;NM_001300978	3'UTR;3'UTR														chr19:33468225-33468495	3								NA	intermediateMethylation	FAAP24
23921	cg18228590	chr5	77142469	+	95805385		CRAATAACTAAAAAACRACTCAAAAAATACRATTCCTTCTCTTAACTACC		II			rs7728693	0.458652	NA	NA	NA	NA	chr5:77140542-77140914	S_Shore	CTAATTTACCAAACCTCCCAGCCAGGGAGGCCTGGACGGCCACCACTTACTGTATTCATG[CG]GTAGCTAAGAGAAGGAACCGTATTCCCTGAGCCGCTTTCCAGCTACCCGCAGAATGAGAA	CGGTAGCTAAGAGAAGGAACCGTATTCCCTGAGCCGCTTTCCAGCTACCC							TRUE	5:77178225-77178494			TBCA	ENST00000522370.1	5'UTR	TBCA	ENST00000522370.1	5'UTR								TRUE		NA	intermediateMethylation	noAnno
23955	cg18263335	chr2	676133	-	3709498		TTTCAAACTCCTTAATCAACACTAAAAACCTCAAAAAATCTTAAACCATC		II			NA	NA	NA	NA	NA	NA	chr2:676651-677678	N_Shore	ATGAATCATCATTTCAGACTCCTTAGTCAGCACTGAAGACCTCAGGGAATCTTGAGCCAT[CG]CCACGTGCAAGACTTGATTTTCTCCAACCTCTCTGCAATACACTGAACTCTCCAGACAGT	TTCAGACTCCTTAGTCAGCACTGAAGACCTCAGGGAATCTTGAGCCATCG	TMEM18	NM_152834	Body						2:675752-677953	Promoter_Associated	AC092159.2;TMEM18	ENST00000445418.1;ENST00000355654.2	TSS1500;TSS1500	TMEM18;TMEM18;AC092159.2;TMEM18;TMEM18	ENST00000477202.1;ENST00000461640.1;ENST00000445418.1;ENST00000355654.2;ENST00000477202.1	1stExon;3'UTR;TSS1500;TSS1500;3'UTR	chr2:675985-676575	3								NA	intermediateMethylation	TMEM18
24024	cg18322025	chr6	170055332	+	64804898		TAACAAAAATCTTCCCAAATAACTAACCAAAAATTACTCCAACAACACAC		II			NA	NA	NA	NA	NA	NA	chr6:170059237-170059586	N_Shelf	CAGAAATTCCAGCGTCCAGCGACATGCAGCCATGGCAAGAGCTCCGGGCAGGAGAGGCGG[CG]TGTGCTGCTGGAGTAACCTCTGGCCAGCCACCTGGGAAGACCCTTGCCATCGTCTGCCAT	GGCAAGGGTCTTCCCAGGTGGCTGGCCAGAGGTTACTCCAGCAGCACACG	WDR27	NM_182552	Body					6:169796567-169797385	6:170054110-170055539	Unclassified	WDR27	ENST00000546525.1	3'UTR	WDR27	ENST00000546525.1	3'UTR	chr6:170054740-170055775	3						TRUE		NA	intermediateMethylation	WDR27
24098	cg18385852	chr14	69414947	-	82689398		AACAAAAACACAACRATAACAAAAACTAACATTCACTAACACTTACCTAC		II			NA	NA	NA	NA	NA	NA		OpenSea	CCCTTCCACTTAGCAGAGGCACAACGGTGACAAAAGCTGACATTCACTGACACTTACCTA[CG]CACTTTATAACAATGACCCCATTTACTCTTCACAACAAGCTTATTAAGAAGTAGGGTTTT	GCAGAGGCACAACGGTGACAAAAGCTGACATTCACTGACACTTACCTACG	ACTN1;ACTN1;ACTN1	NM_001130004;NM_001130005;NM_001102	Body;Body;Body								ACTN1	ENST00000376839.3	5'UTR	ACTN1;ACTN1;ACTN1;ACTN1	ENST00000553779.1;ENST00000376839.3;ENST00000553370.1;ENST00000555616.1	TSS1500;5'UTR;5'UTR;5'UTR			chr14:69413671-69414964	6	chr14:69414210-69415026	6				NA	intermediateMethylation	ACTN1
24116	cg18401753	chr17	19967192	+	57621910		ATAATTATTTTATTCATTTCCAACTATCTTCTTTTCAAACCTCTCAAAAC		II			NA	NA	NA	NA	NA	NA		OpenSea	GGCTAGTAACCCTTCCCTCTGAGTTAAACTTAGCCAACAGAATAAGGCATTTAGAATAAA[CG]CTTTGAGAGGTTTGAAAAGAAGACAGTTGGAAATGAATAAAACAATCACTTAGAGGTGCT	CGCTTTGAGAGGTTTGAAAAGAAGACAGTTGGAAATGAATAAAACAATCA	SPECC1	NM_001243439	5'UTR				TRUE				SPECC1	ENST00000395530.1	5'UTR	SPECC1;SPECC1	ENST00000395530.1;ENST00000472876.1	5'UTR;5'UTR	chr17:19966940-19967715	3								NA	intermediateMethylation	SPECC1
24227	cg18503693	chr13	107923615	+	83626427		AACTCTTTCTAACTTCCTCTTCTACTACCAACCAATTAAAACTAAAATAC		II			NA	NA	NA	NA	NA	NA		OpenSea	TAAAGTTACTAATCATTTGACCTTAATATAGAGACATTATCTGGGTGGGCCTAACTTAAT[CG]CACTCCAGTTTCAACTGGCTGGCAGTAGAAGAGGAAGTTAGAAAGAGTTGAACCCTGCAG	CGCACTCCAGTTTCAACTGGCTGGCAGTAGAAGAGGAAGTTAGAAAGAGT	FAM155A	NM_001080396	Body														chr13:107923545-107923890	3								NA	intermediateMethylation	FAM155A
24316	cg18584280	chr15	29888633	+	63715526		AATTATACCCCCTAAAAATATAAACTAACAATTCTAAAACCACCRTACAC		II			rs12898887	0.421314	NA	NA	NA	NA		OpenSea	CAGTGAGGAGCCTAGCTTCCATTATTTGCTTACTTTAGTTAATTCTTTAATCCCAGTATA[CG]TGTACGGTGGTTTCAGAATTGTTAGCTCATATCCCTAGGGGGCACAACTTTATCAGCTAG	CGTGTACGGTGGTTTCAGAATTGTTAGCTCATATCCCTAGGGGGCACAAC																	chr15:29888525-29888855	3								NA	intermediateMethylation	noAnno
24346	cg18606244	chr1	3819818	-	41654873		TTTATAATTAATACCAATTAATATAAATACCTCACTACCTAACCTCRCCC		II			NA	NA	NA	NA	NA	NA	chr1:3816356-3818084	S_Shore	TGCCTGTCTTGTTTGTGGTTGGTGCCAGTTGATGTAAATGCCTCACTGCCTGGCCTCGCC[CG]CCCGATGGGGGCTCTGGGCTCCGAGCCATGTGGACTTTTAACATCCCAAAGGGCACTCTC	CGGGCGAGGCCAGGCAGTGAGGCATTTACATCAACTGGCACCAACCACAA	LINC01134	NR_024455	Body						1:3818707-3819923	Unclassified_Cell_type_specific	RP13-15E13.1	ENST00000442673.1	5'UTR	RP13-15E13.1;RP13-15E13.1;RP13-15E13.1	ENST00000413332.1;ENST00000442673.1;ENST00000439488.1	5'UTR;5'UTR;5'UTR	chr1:3819480-3819850	3								NA	intermediateMethylation	LINC01134
24366	cg18629442	chr11	1607475	-	75720254		ACTCCTACTTAATATATATATTCCTTTAAAAATATTTTATAACCAAACRC		II			rs7116333	0.47675	NA	NA	NA	NA		OpenSea	AAGGTCCTCACACTCCTACTTAATATGTATGTTCCTTTAAAAATGTTTTGTGGCCAGGCG[CG]GTGGCTCACACCTGTAATTTCAGCACTTTGGGAGGCTGAGGTGGGCGGATCATTTGAGTC	CGCGCCTGGCCACAAAACATTTTTAAAGGAACATACATATTAAGTAGGAG	KRTAP5-1;KRTAP5-AS1	NM_001005922;NR_021489	TSS1500;Body								KRTAP5-1;RP13-25N22.1	ENST00000382171.2;ENST00000424148.1	TSS1500;5'UTR	KRTAP5-1;RP13-25N22.1;RP13-25N22.1;RP13-25N22.1;RP13-25N22.1	ENST00000382171.2;ENST00000524947.1;ENST00000424148.1;ENST00000532922.1;ENST00000534077.1	TSS1500;5'UTR;5'UTR;5'UTR;5'UTR										NA	intermediateMethylation	KRTAP5-1
24397	cg18650908	chr20	14944060	+	6719592		ATAAAAATCRAAACTCTAACAATCTAAACAACCTTAATCAAAACCCAAAC		II			rs6043021	0.016551	NA	NA	NA	NA		OpenSea	TACTCAGGGGAAGGAGACCTGGGAGGGTGAAATGACTCATTATTCTATTAGACAATGGGA[CG]CTTGGGTTTTGACTAAGGCTGCTCAGACTGCCAGAGTCCCGACCTCCATGGCAATCCAGA	CGCTTGGGTTTTGACTAAGGCTGCTCAGACTGCCAGAGTCCCGACCTCCA	MACROD2	NM_080676	Body														chr20:14943925-14944435	3								NA	intermediateMethylation	MACROD2
24459	cg18705808	chr7	1588284	+	53695969	82803946	CTATCCTAATATCCACAACAACTACCTCTATATAACCCTCATCTACAACA	CTATCCTAATATCCGCAACGACTACCTCTATATAACCCTCATCTACAACG	I	C	Grn	NA	NA	NA	NA	NA	NA	chr7:1587240-1587693	S_Shore	GGAGCTCCCTGGTGGTGAAGTAGAAGAGGAACAGGGCGTAGAGGGCGAGGCTGACGGAGG[CG]TTGTAGATGAGGGTCACATAGAGGTAGCCGCTGCGGACACTAGGACAGACGGGGGCTGTG	CTGTCCTAGTGTCCGCAGCGGCTACCTCTATGTGACCCTCATCTACAACG	TMEM184A	NM_001097620	Body					7:1554786-1554923	7:1588031-1588543	Unclassified_Cell_type_specific				TMEM184A;TMEM184A	ENST00000319018.7;ENST00000468535.1	3'UTR;3'UTR	chr7:1588100-1588395	3						TRUE		NA	intermediateMethylation	TMEM184A
24520	cg18756775	chr12	96617873	+	37672213		AATTAAACCACAAACCAAACAAAATAAACAAACTTTCCRAATTTTAACAC		II			rs4762139	0.350115	NA	NA	NA	NA		OpenSea	AATGAGATGCAGGCAGGCTCTGGGGCTTTCCTCATGTTGAATTGCTTGAATGACACAATG[CG]TGTTAAAATCCGGAAAGTCTGTTTATCCTGTCTGGTTTGTGGTTCAATTAAAGGGACCTT	ATTGAACCACAAACCAGACAGGATAAACAGACTTTCCGGATTTTAACACG	ELK3	NM_005230	Body								RP11-394J1.2	ENST00000551844.1	TSS200	RP11-394J1.2	ENST00000551844.1	TSS200	chr12:96617720-96617950	3								NA	intermediateMethylation	ELK3
24536	cg18771300	chr14	63671737	+	55738951		AAAATTTCCCACTTTTTCTTACCTACATAATAATCAAACACAATAAACAC		II			NA	NA	NA	NA	NA	NA		OpenSea	TGCCGTGGGGAAAACCTGCCTGCTGATGAGCTACGCCAACGACGCCTTCCCAGAGGAATA[CG]TGCCCACTGTGTTTGACCACTATGCAGGTAAGAAAAAGTGGGAAACTCTCTGCATCCAGA	CGTGCCCACTGTGTTTGACCACTATGCAGGTAAGAAAAAGTGGGAAACTC	RHOJ	NM_020663	1stExon				TRUE				RHOJ;RHOJ;RHOJ;RHOJ	ENST00000316754.3;ENST00000557133.1;ENST00000555125.1;ENST00000557133.1	1stExon;1stExon;1stExon;5'UTR	RHOJ;RHOJ;RHOJ;RHOJ;RHOJ	ENST00000557447.1;ENST00000316754.3;ENST00000557133.1;ENST00000555125.1;ENST00000557133.1	1stExon;1stExon;1stExon;1stExon;5'UTR	chr14:63671325-63671750	3					TRUE	TRUE		NA	intermediateMethylation	RHOJ
24591	cg18805164	chr19	36265700	-	23734289	26774849	CAAAAAACATCCATAAACAAAACATCCTCAACATTATATAAACAAAATCA	CGAAAAACGTCCATAAACGAAACGTCCTCGACATTATATAAACGAAATCG	I	A	Red	rs807488	0.249658	NA	NA	NA	NA	chr19:36266234-36266622	N_Shore	TATATGAGGCAACGAGAAACGTCCATGGGCGGAGCGTCCTCGGCATTATGTGAGCGGGGT[CG]GGATCAGGACTGAAAAGGTGAGACTTGGGACTGGGACTTTGAAAAGCTGCTTAAGGAACT	CGAGAAACGTCCATGGGCGGAGCGTCCTCGGCATTATGTGAGCGGGGTCG	SNX26	NM_052948	TSS1500						19:36265655-36267172	Unclassified	ARHGAP33	ENST00000007510.4	TSS1500	ARHGAP33	ENST00000007510.4	TSS1500	chr19:36265505-36265855	3						TRUE		NA	intermediateMethylation	SNX26
24669	cg18872420	chr14	78023429	-	56610165		TTACCTATATATTCCTTCCACAAAAATAAAAATTTTCTTCCAAAACCTTC		II			NA	NA	NA	NA	NA	NA		OpenSea	ATAAAGCAGGATTACCTATATATTCCTTCCACAAGGATGAGAATTTTCTTCCAGGGCCTT[CG]TGTCCGAGGCTGACCATAAACAATGGCATCTTTCAATAGCTTCTCTAGGCTTTGCATATC	TACCTATATATTCCTTCCACAAGGATGAGAATTTTCTTCCAGGGCCTTCG	SPTLC2	NM_004863	Body											SPTLC2;SPTLC2	ENST00000554365.1;ENST00000554365.1	1stExon;3'UTR			chr14:78023266-78024296	4				TRUE	TRUE	NA	intermediateMethylation	SPTLC2
24712	cg18918831	chr3	195489782	-	34732892		RTCTTCATAATCAAACTAAAATATCACAATCTAATTATCCAACAAAACAC		II			NA	NA	NA	NA	NA	NA	chr3:195489669-195489943	Island	CTACCTCCGCCGTCTTCATGGTCAGGCTGAAATGTCACAGTCTGGTTATCCAGCAGGACA[CG]GATTGCGTCGTGAGGCTCAAGGAGCCATTGGACCTGGAAGGAGATGGGAGGGGGCCTGAG	TCTTCATGGTCAGGCTGAAATGTCACAGTCTGGTTATCCAGCAGGACACG	MUC4;MUC4;MUC4	NM_018406;NM_138297;NM_004532	Body;Body;Body					3:196974294-196975705						MUC4;MUC4;MUC4;MUC4;MUC4	ENST00000339251.5;ENST00000448861.1;ENST00000470451.1;ENST00000477756.1;ENST00000479406.1	3'UTR;3'UTR;3'UTR;3'UTR;3'UTR	chr3:195489565-195490955	3						TRUE		NA	intermediateMethylation	MUC4
24750	cg18958984	chr11	93021703	+	84705885		CRATCTAAAATTTTTCATCCTAAAACCACTTTACCTTAACCATAATCTAC		II			NA	NA	NA	NA	NA	NA		OpenSea	GGTCTAGTCATTAGTTCCCTGGTTATTGACAGACATGGTGCAAAGTATCCCTTTTTCTTA[CG]CAGATCATGGCCAAGGTAAAGTGGCTCCAGGATGAAAAATCCCAGATCGTTCATGATTTT	CGCAGATCATGGCCAAGGTAAAGTGGCTCCAGGATGAAAAATCCCAGATC																			chr11:93021123-93021772	4	chr11:93021334-93022550	4				NA	intermediateMethylation	noAnno
24771	cg18974450	chr16	86421336	+	28754138		CTTATCTTTTACCACCCAATTTATAATAACTATTATAATAACCACAAACC		II			rs2178144	0.304626	NA	NA	NA	NA		OpenSea	GACTCAGAGGGAGGGCCTGGAGAACAGCTCCCAGCAGCCCACACATGGTGACTGCGTGAG[CG]GCCTGTGGCCACCACAATAGTTACCACAAATTGGGTGGCAAAAGACAAGAGAAATGTATT	CGGCCTGTGGCCACCACAATAGTTACCACAAATTGGGTGGCAAAAGACAA																	chr16:86421065-86421415	3								NA	intermediateMethylation	noAnno
24783	cg18980028	chr17	33104065	-	11789538		ATAAAAAATTCAATCAATCAACTAACTTATCCACTTAAAAACAAACAACC		II			NA	NA	NA	NA	NA	NA		OpenSea	CCTAATGATGAGTGAAAAATTCAATCAATCAGCTGGCTTGTCCACTTAGAAACAAACAGC[CG]CCTCAACTGATATTGATGTGGCTGTGCGTTTCAGGTCAAGTTTCGTGACCCTGCCTCTCT	TGAAAAATTCAATCAATCAGCTGGCTTGTCCACTTAGAAACAAACAGCCG																	chr17:33104025-33104375	3								NA	intermediateMethylation	noAnno
24794	cg18990612	chr3	14407969	+	8727292		CACTAATAATTCCTTTCTAAAACACTTTCATACTATTATTTCCTAACTAC		II			rs7637297	0.153343	NA	NA	NA	NA		OpenSea	CACACTCCTGACCTCTCTGAGCCACTCCTAGTAGCAGGCTGTGAGCTGCTTGTCTCACTA[CG]TAGCTAGGAAATAACAGCATGAAAGTGCCTCAGAAAGGAACTACCAGTGGCTGTACAGTT	CGTAGCTAGGAAATAACAGCATGAAAGTGCCTCAGAAAGGAACTACCAGT					chr3:14407867-14407867												chr3:14407805-14408070	3								NA	intermediateMethylation	noAnno
24873	cg19070118	chr3	75759673	+	83768463		TCCCAAATCATTAAAACAAATTTTCCCAAATCATTAAAACAAAACTCCAC		II			NA	NA	NA	NA	NA	NA		OpenSea	CATTATTCTGCCAAGTGAAAAATGTAGCATTAAGGAGGAGGAGGGGTAAAAATCTCATCA[CG]TGGAGTCTTGTTCTAATGACCTGGGAAAATCTGTTCTAATGACCTGGGAAAATCGGCATG	CGTGGAGTCTTGTTCTAATGACCTGGGAAAATCTGTTCTAATGACCTGGG											ZNF717	ENST00000491507.1	3'UTR	ZNF717	ENST00000491507.1	3'UTR	chr3:75759500-75759875	3								NA	intermediateMethylation	noAnno
24970	cg19148731	chr2	74780229	-	23781199		AAATAATAAACAAAAAACTAAACACTCAATATAAAAAAACCAAACACACC		II			NA	NA	NA	NA	NA	NA	chr2:74781494-74782685	N_Shore	CAACGGATAGAAAGTGATAGGCAAAGAACTAAGCACTCAGTATAGGGGAACCAAGCACAC[CG]CGGGTGAGAAGGAGAGGGATTGACAAGAGCCAAGGGGCGGACGTGGGAGGGATCCAGATG	AGTGATAGGCAAAGAACTAAGCACTCAGTATAGGGGAACCAAGCACACCG	LOXL3	NM_032603	5'UTR			CDMR			2:74780118-74780829	Unclassified	DOK1;LOXL3;LOXL3;LOXL3;LOXL3;LOXL3;DOK1	ENST00000233668.5;ENST00000264094.3;ENST00000393937.2;ENST00000409986.1;ENST00000409249.1;ENST00000409549.1;ENST00000409429.1	TSS1500;5'UTR;5'UTR;5'UTR;TSS1500;TSS200;5'UTR	DOK1;LOXL3;LOXL3;LOXL3;LOXL3;DOK1;LOXL3;LOXL3;DOK1;DOK1	ENST00000233668.5;ENST00000264094.3;ENST00000393937.2;ENST00000409986.1;ENST00000413469.1;ENST00000488613.1;ENST00000409249.1;ENST00000409549.1;ENST00000409429.1;ENST00000485132.1	TSS1500;5'UTR;5'UTR;5'UTR;5'UTR;TSS1500;TSS1500;TSS200;5'UTR;5'UTR	chr2:74779445-74781710	3						TRUE		NA	intermediateMethylation	LOXL3
24972	cg19149522	chr7	6616423	-	78657112		CTAACAATACTACTCTAAAATCCCACTTCCAACCCAATACAAAAACTCAC		II			NA	NA	NA	NA	NA	NA	chr7:6616918-6617277	N_Shore	CTGTAAGTCTCCTGGCAATACTGCTCTAAAATCCCACTTCCAGCCCAGTGCAGGGACTCA[CG]CCTGTAATCTCAACACTCTGGGAGGCCGAGGTGGGAGGATCACTTGAGCCCGGGAGTTCG	TGGCAATACTGCTCTAAAATCCCACTTCCAGCCCAGTGCAGGGACTCACG	ZDHHC4;ZDHHC4;ZDHHC4;ZDHHC4	NM_001134387;NM_001134389;NM_001134388;NM_018106	TSS1500;TSS1500;TSS1500;TSS1500								ZDHHC4;ZDHHC4;ZDHHC4;ZDHHC4;ZDHHC4	ENST00000405731.3;ENST00000335965.6;ENST00000396709.1;ENST00000496017.1;ENST00000396706.2	TSS1500;TSS1500;TSS1500;TSS1500;TSS1500	ZDHHC4;ZDHHC4;ZDHHC4;ZDHHC4;ZDHHC4;ZDHHC4;ZDHHC4;ZDHHC4	ENST00000405731.3;ENST00000335965.6;ENST00000493944.1;ENST00000489138.1;ENST00000474097.1;ENST00000483589.1;ENST00000496017.1;ENST00000396706.2	TSS1500;TSS1500;TSS1500;TSS1500;TSS1500;TSS1500;TSS1500;TSS1500	chr7:6616145-6616430	3						TRUE		NA	intermediateMethylation	ZDHHC4
25019	cg19192981	chr15	57664704	-	34638187		CCATCTTACTTCACAAACRAAATAACTTTTCCACTTCAATCAAATAAACC		II			NA	NA	NA	NA	NA	NA	chr15:57668337-57669028	N_Shelf	CCTTCCCAATCCCATCTTGCTTCACAAGCGGAATAGCTTTTCCACTTCAATCAAATAAAC[CG]TGTATTATTTTTTGTTTTGTTCACTTCCTCCTGTTTCCCTGTCTCGGGTGTATGACCACA	CGGTTTATTTGATTGAAGTGGAAAAGCTATTCCGCTTGTGAAGCAAGATG									15:57664463-57664709	Unclassified_Cell_type_specific									chr15:57664190-57664801	6	chr15:57663990-57664815	6				NA	intermediateMethylation	noAnno
25126	cg19303692	chr13	111331368	+	34675550		AATTTCATTAACCCCTCTATCTATTCACATATATAATAAAAACAACRAAC		II			rs75640397	0.105822	NA	NA	NA	NA	chr13:111331166-111331373	Island	TCGGGCAGGGCTGGTCCGTGATGGACTAAAGCAGGTGGATGCCCACTGGTCATCCGGTCA[CG]CCCGTTGTCCTTACCACACATGTGAACAGACAGAGGGGTTAATGAAACCCCGTGGCCCTG	CGCCCGTTGTCCTTACCACACATGTGAACAGACAGAGGGGTTAATGAAAC	CARS2	NM_024537	Body					13:110129105-110129374			CARS2;CARS2	ENST00000535398.1;ENST00000542993.1	3'UTR;5'UTR	CARS2;CARS2;CARS2;CARS2;CARS2;CARS2;CARS2;CARS2	ENST00000543487.1;ENST00000481787.2;ENST00000535398.1;ENST00000465145.1;ENST00000542993.1;ENST00000539269.1;ENST00000544488.1;ENST00000541443.1	TSS1500;3'UTR;3'UTR;3'UTR;5'UTR;3'UTR;3'UTR;3'UTR	chr13:111331245-111331595	3								NA	intermediateMethylation	CARS2
25146	cg19318364	chr6	55774999	-	93718467		ACRACTAACRAAACAAAAATACTCCTCACTTCCCAAATAATATAATTACC		II			rs185052559	0.0632	NA	NA	NA	NA		OpenSea	TCCAGGACGGGGCGGCTGGCGGGGCAGAGATGCTCCTCACTTCCCAGATGGTGTGGTTGC[CG]GGCGGAGGGGCTCCTCATTTCTCAGATGGGGCGGCTGCTGGGCGGAGGGGCTCCTCACTT	CGGCTGGCGGGGCAGAGATGCTCCTCACTTCCCAGATGGTGTGGTTGCCG								6:55882648-55883645																TRUE		NA	intermediateMethylation	noAnno
25172	cg19336497	chr11	14380999	+	23774299		TATATACTCTCCTATAAAATTAAATTAATATACCAACAACCCTATTTTTC		II			NA	NA	NA	NA	NA	NA	chr11:14379808-14380737	S_Shore	ACCCTAATTGTCTATGTAAGGGATTGTGTGGATGAAAAATACAATATGTGACGGCGTGTG[CG]AAAAATAGGGCTGTTGGCATATTAACTCAATTTTATAGGAGAGTACATACCCTGCTTTAA	ATGTACTCTCCTATAAAATTGAGTTAATATGCCAACAGCCCTATTTTTCG	RRAS2;RRAS2	NM_012250;NM_001102669	TSS1500;TSS1500			RDMR					RRAS2;RRAS2;RRAS2	ENST00000526063.1;ENST00000545643.1;ENST00000529237.1	TSS1500;TSS1500;5'UTR	RRAS2;RRAS2;RRAS2;RRAS2;RRAS2	ENST00000526063.1;ENST00000532950.1;ENST00000526717.1;ENST00000545643.1;ENST00000529237.1	TSS1500;TSS1500;TSS1500;TSS1500;5'UTR	chr11:14380605-14381815	3						TRUE		NA	intermediateMethylation	RRAS2
25209	cg19374305	chr2	196933852	+	26784546		CRCCCACATTAACAATAAAATCTATAATCATTTCATTCCAATATTTCTCC		II			rs73987723	0.052559	NA	NA	NA	NA	chr2:196933310-196933665	S_Shore	GCACCCTCCTTCTAAATAAGCCGGATGCCCAGGACTGCTGCCTTAACCCCTCAGAGGTCT[CG]GAGAAACACTGGAATGAAATGATTACAGATTTCATTGCTAATGTGGGCGAGTGGAGTAAT	CGGAGAAACACTGGAATGAAATGATTACAGATTTCATTGCTAATGTGGGC	DNAH7	NM_018897	TSS1500				TRUE		2:196933804-196934013	Promoter_Associated	DNAH7	ENST00000312428.6	TSS1500	DNAH7;DNAH7	ENST00000427816.1;ENST00000312428.6	TSS1500;TSS1500			chr2:196932569-196934098	6	chr2:196932573-196934549	6		TRUE		NA	intermediateMethylation	DNAH7
25232	cg19396978	chr16	88766538	-	75677430		ACTAAAAACAAACRCTTCRTATAACTAAAAAACAAACTAAAAATACTTCC		II			NA	NA	NA	NA	NA	NA	chr16:88765041-88765399	S_Shore	AAATGCCCCAGGCTGGGGACAGACGCTTCGTGTGACTGAGGGGCAAGCTGGGGATGCTTC[CG]TGGAGGCAGGGCGCCATCCTCCACCCACAGCACACCCACTGTCCAGGGCAACAGGCTGCA	CGGAAGCATCCCCAGCTTGCCCCTCAGTCACACGAAGCGTCTGTCCCCAG	RNF166;RNF166;RNF166	NM_178841;NM_001171815;NM_001171816	Body;Body;5'UTR						16:88766535-88767831	Promoter_Associated	RNF166;RNF166;RNF166	ENST00000537718.2;ENST00000568683.1;ENST00000541206.2	5'UTR;TSS200;5'UTR	RNF166;RNF166;RNF166;RNF166	ENST00000537718.2;ENST00000567408.1;ENST00000568683.1;ENST00000541206.2	5'UTR;TSS1500;TSS200;5'UTR			chr16:88756633-88771199	6						NA	intermediateMethylation	RNF166
25238	cg19399219	chr1	207472198	-	65606550		ACATACTCATACCTAAATAATAATTTCCATCTTCACACATTAATACTTTC		II			rs2802236	0.290051	NA	NA	NA	NA		OpenSea	TGTTTGCTGAAACATACTCATGCCTGAATAATGATTTCCATCTTCACACATTAGTACTTT[CG]TTCTTCAAACTGTACCCAGTTCCTGCATACTTACTGCTGCTTGATCAGTTGAAACTCTTC	CATACTCATGCCTGAATAATGATTTCCATCTTCACACATTAGTACTTTCG											RP11-6J21.2	ENST00000417084.1	5'UTR	RP11-6J21.2	ENST00000417084.1	5'UTR	chr1:207471900-207472470	3								NA	intermediateMethylation	noAnno
25247	cg19405177	chr8	145001428	-	33765178		RATCCCRAACTTAAAACCTAATACAAACRACTAAACCTCACCTTAATAAC		II			NA	NA	NA	NA	NA	NA	chr8:144990270-145002135	Island	ATCCTGGCAACGGTCCCGGACTTGGGGCCTGGTGCAGGCGGCTGGGCCTCACCTTGATGG[CG]TTGATGTACTGTTTCGCAAACCTCTGGCACTCCTCGACCTTCTCGCCGTGGCGCTCGATC	CGCCATCAAGGTGAGGCCCAGCCGCCTGCACCAGGCCCCAAGTCCGGGAC	PLEC1;PLEC1;PLEC1;PLEC1;PLEC1;PLEC1;PLEC1;PLEC1	NM_201378;NM_201384;NM_201382;NM_201381;NM_000445;NM_201380;NM_201383;NM_201379	Body;Body;Body;Body;Body;Body;Body;Body					8:145072956-145074123	8:145001273-145001479	NonGene_Associated_Cell_type_specific	PLEC	ENST00000345136.3	ExonBnd	PLEC;PLEC	ENST00000527303.1;ENST00000345136.3	TSS1500;ExonBnd	chr8:145000765-145001495	3						TRUE		NA	intermediateMethylation	PLEC1
25284	cg19432846	chr6	40663073	-	17691831		CAAAAACCCTATAACAAAACCTAAACTATCCCATAACTTTCATTCCTACC		II			rs4352676	0.179899	NA	NA	NA	NA		OpenSea	ACTACATTACCCAGAAACCCTGTGGCAGAACCTGGGCTGTCCCATGGCTTTCATTCCTAC[CG]GCAGTAGCCTGAGCTGCTGAGTAGGCAGAGAGAATCTCCTCTGAGCTCTAAAGACCAATC	AGAAACCCTGTGGCAGAACCTGGGCTGTCCCATGGCTTTCATTCCTACCG																	chr6:40662945-40663195	3								NA	intermediateMethylation	noAnno
25428	cg19530168	chr11	35571496	-	89791170		ACTACTCTATAAATACTAATATACTTTCCAATCCCCAATAAAAAAATCAC		II			NA	NA	NA	NA	NA	NA		OpenSea	GCTGAGCATGTGCTACTCTGTAAGTGCTGGTATACTTTCCAGTCCCCAGTGAGAAAATCA[CG]GCATATGCACTGAAACCTGAAACCCTGACTATTCCAAGAGCCTCATCATATCTTTCAAGT	CTACTCTGTAAGTGCTGGTATACTTTCCAGTCCCCAGTGAGAAAATCACG					chr11:35571458-35571458		TRUE										chr11:35571345-35571735	3						TRUE		NA	intermediateMethylation	noAnno
25449	cg19544767	chr13	50414468	+	34702125		AAAACAACTAAAAAAATCACTTAACAAAAAAAACTAATTCTCCCAATAAC		II			NA	NA	NA	NA	NA	NA		OpenSea	TTATTTTGGATTGTCGTGTGCCCAAATAAAAAGTGTATCGCAATGTGAGAAGGAGAGGGC[CG]CTATTGGGAGAACTAGTTCCCTCTGCTAAGTGACCTTTCTAGTTGCTTTCATGGCTCCAA	AAGCAACTAGAAAGGTCACTTAGCAGAGGGAACTAGTTCTCCCAATAGCG							TRUE										chr13:50414460-50415050	3						TRUE		NA	intermediateMethylation	noAnno
25535	cg19625397	chr20	33404984	+	23726937		CCCATTAATCAACTCCTTTACTAATATTAAATCTATTAAATATCAATTCC		II			NA	NA	rs2378289	0.238813	NA	NA		OpenSea	ACACACACACACAAAAAAGCAAAAGCAAAAGCAAAAGAAAATGTATATAAATGGGTACTA[CG]GAACTGATATTCAACAGATTCAATATCAGTAAAGGAGCTGATTAATGGGAACTTTTGTTG	CGGAACTGATATTCAACAGATTCAATATCAGTAAAGGAGCTGATTAATGG	NCOA6;NCOA6	NM_001242539;NM_014071	5'UTR;5'UTR								NCOA6;NCOA6;NCOA6	ENST00000374796.2;ENST00000397675.2;ENST00000359003.2	5'UTR;5'UTR;5'UTR	NCOA6;NCOA6;NCOA6	ENST00000374796.2;ENST00000397675.2;ENST00000359003.2	5'UTR;5'UTR;5'UTR										NA	intermediateMethylation	NCOA6
25556	cg19637330	chr1	19110922	-	88716482	97641147	ATCTAATACAACACACTCCAAAAAAAAATATATTCCCAAACTCAACACCA	ATCTAATACGACACACTCCGAAAAAAAATATATTCCCGAACTCGACGCCG	I	C	Grn	NA	NA	NA	NA	NA	NA	chr1:19110720-19110932	Island	GCACCTCTGGAAATCTAATGCGACACACTCCGAGAGAAAATGTATTCCCGGGCTCGGCGC[CG]CGGCCGACGGAAAATGTCCCCTCCCCGCCCTTCCTCATTGCCATTCACTCAGGGCGACAT	CGGCGCCGAGCCCGGGAATACATTTTCTCTCGGAGTGTGTCGCATTAGAT							TRUE	1:18983446-18983677																TRUE		NA	intermediateMethylation	noAnno
25564	cg19643109	chr6	160697625	-	62726583		ATCCTACTATTTTTATCTTACAACTAAAAAAACTAAATCCCAAACAACCC		II			NA	NA	NA	NA	NA	NA		OpenSea	CCCAAACTGTCATCCTACTGTTTTTATCTTACAGCTGAAGGAACTGAATCCCAAACAGCC[CG]AGCAACCCATTCAGAATCACACCACAGATTTCCTCACCCCTCTTCCACACCACAGAGCCT	CGGGCTGTTTGGGATTCAGTTCCTTCAGCTGTAAGATAAAAACAGTAGGA							TRUE				SLC22A2	ENST00000366952.1	5'UTR	SLC22A2	ENST00000366952.1	5'UTR								TRUE		NA	intermediateMethylation	noAnno
25655	cg19712474	chr5	33712618	+	86693348		TACTTCACTCAATACCTTCAACTAAATCTCTATAACTTAATATTACCAAC		II			NA	NA	NA	NA	NA	NA		OpenSea	GAAAAGGAAGTTATAAAACCCTCATCTTTGCAGCAGATTTATCTCTTGCAGGGGTGGATA[CG]TTGGCAACACTAAGCCACAGAGATTCAGTTGAAGGTACTGAGTGAAGTAGTTACTATAGG	CGTTGGCAACACTAAGCCACAGAGATTCAGTTGAAGGTACTGAGTGAAGT	ADAMTS12	NM_030955	Body								ADAMTS12	ENST00000504582.1	3'UTR	ADAMTS12	ENST00000504582.1	3'UTR			chr5:33712571-33713575	6						NA	intermediateMethylation	ADAMTS12
25803	cg19832721	chr17	44249866	-	9710943		CCTTCTTATCATTTATTACCACAAATTAAAAAATACCAAAACACAAATTC		II			NA	NA	NA	NA	NA	NA		OpenSea	AAGAATTGCACCCTTCTTGTCATTTGTTACCACAGATTGAAAGGTGCCAAAACACAAGTT[CG]ATTCAGAGAAAATCACAGATTGTTAAAATTAAATCATCTCCATTAAAAAAAAATCTCTTT	CGAACTTGTGTTTTGGCACCTTTCAATCTGTGGTAACAAATGACAAGAAG	KIAA1267	NM_015443	TSS1500								KANSL1;KANSL1;KANSL1;KANSL1;KANSL1;KANSL1;KANSL1	ENST00000576248.1;ENST00000575318.1;ENST00000432791.1;ENST00000262419.6;ENST00000572904.1;ENST00000574590.1;ENST00000393476.3	TSS1500;TSS1500;TSS1500;5'UTR;5'UTR;5'UTR;5'UTR	KANSL1;KANSL1;KANSL1;KANSL1;KANSL1;KANSL1;KANSL1;KANSL1;KANSL1;KANSL1	ENST00000576248.1;ENST00000575318.1;ENST00000432791.1;ENST00000262419.6;ENST00000572904.1;ENST00000571698.1;ENST00000574590.1;ENST00000576739.1;ENST00000393476.3;ENST00000574655.1	TSS1500;TSS1500;TSS1500;5'UTR;5'UTR;5'UTR;5'UTR;5'UTR;5'UTR;5'UTR							TRUE	TRUE		NA	intermediateMethylation	KIAA1267
25844	cg19869442	chr10	120880365	-	4795521		TTTATTTTCAAAAACAAACAACTAAACTATAAACCATAATTTACTAACCC		II			NA	NA	NA	NA	NA	NA		OpenSea	GTCAATGAAATTTTATTTTCAAGGACAGGCAGCTAGGCTGTGGGCCATAGTTTGCTGACC[CG]TTTCAGGTAAATTGTTCCTTCTGTTCAGTTTTATCAAAGACTCTTTTTTTTTTCTTGTTT	CGGGTCAGCAAACTATGGCCCACAGCCTAGCTGCCTGTCCTTGAAAATAA	FAM45A;FAM45B;FAM45A;FAM45A;FAM45A;FAM45A	NR_130122;NR_027141;NM_207009;NM_001303111;NM_001303112;NM_001303113	Body;Body;Body;Body;Body;Body								FAM45A	ENST00000489988.1	5'UTR	FAM45A;FAM45A;FAM45A;FAM45A	ENST00000487888.1;ENST00000448258.2;ENST00000489988.1;ENST00000498549.1	5'UTR;5'UTR;5'UTR;5'UTR	chr10:120879845-120880370	3								NA	intermediateMethylation	FAM45A
25931	cg19949948	chr17	19361230	-	47739566		AACACTCCACCCCTAAACTATATTCAAAACTACAACRTAACTAAAAAAAC		II			rs10491097	0.000612	NA	NA	NA	NA		OpenSea	GGGCCTTCTTCAACACTCCACCCCTAGGCTGTGTTCAAAACTGCAGCGTAACTGAGAAAA[CG]GTGGCAGCCTGGGGTGAATGCAGTCCCTCCCTTTTCCTAATCCATGAAACTCCTCTACAT	ACACTCCACCCCTAGGCTGTGTTCAAAACTGCAGCGTAACTGAGAAAACG							TRUE				AC004448.5;CTB-187M2.1;AC004448.5	ENST00000421796.1;ENST00000435953.2;ENST00000456537.1	3'UTR;5'UTR;3'UTR	AC004448.5;CTB-187M2.1;AC004448.5	ENST00000421796.1;ENST00000435953.2;ENST00000456537.1	3'UTR;5'UTR;3'UTR	chr17:19361160-19361450	3						TRUE		NA	intermediateMethylation	noAnno
25965	cg19978674	chr4	57523826	-	84622110		AAAAATTCTATACTTTCCCACCTAAAAATCATAACACTAATTCCTATCAC		II			NA	NA	NA	NA	NA	NA	chr4:57521621-57522703	S_Shore	CCATGTTTTTAGGGGATTCTGTGCTTTCCCACCTAAAAATCATAGCACTGATTCCTGTCA[CG]GTGCTAGGCAGGAGAGGGTCATACCAGGTCAGAAACACTTCTTCTTCTGTGTGCACCCAT	GGGATTCTGTGCTTTCCCACCTAAAAATCATAGCACTGATTCCTGTCACG	HOPX;HOPX;HOPX;HOPX;HOPX	NM_139212;NM_032495;NM_001145460;NM_001145459;NM_139211	5'UTR;Body;Body;TSS1500;TSS1500						4:57523721-57523889	Unclassified_Cell_type_specific	HOPX;HOPX;HOPX;HOPX;HOPX;HOPX;HOPX;HOPX;HOPX;HOPX	ENST00000514890.1;ENST00000381255.3;ENST00000317745.7;ENST00000555760.1;ENST00000556614.1;ENST00000503639.2;ENST00000556376.1;ENST00000506661.1;ENST00000509435.1;ENST00000337881.7	TSS1500;TSS1500;TSS1500;TSS1500;TSS1500;TSS1500;5'UTR;5'UTR;5'UTR;5'UTR	HOPX;HOPX;HOPX;HOPX;HOPX;HOPX;HOPX;HOPX;HOPX;HOPX;HOPX	ENST00000514890.1;ENST00000381255.3;ENST00000317745.7;ENST00000555760.1;ENST00000556614.1;ENST00000503639.2;ENST00000553379.1;ENST00000506661.1;ENST00000509435.1;ENST00000557328.1;ENST00000337881.7	TSS1500;TSS1500;TSS1500;TSS1500;TSS1500;TSS1500;5'UTR;5'UTR;5'UTR;5'UTR;5'UTR	chr4:57523245-57524375	3						TRUE		NA	intermediateMethylation	HOPX
25981	cg19990189	chr10	116640016	+	96688355		TTCACRAAACTATACTTCCATCTCTATAATTTCAAAACATTTTCATTATC		II			NA	NA	NA	NA	NA	NA		OpenSea	GCTGGGGGTTGGAGGCGGGAGGATTGGGGTGATGGCTAAGGAGAGCAGTGCTTCTTTTGG[CG]ATAATGAAAATGTTCTGAAATTATAGAGATGGAAGCACAGCTCCGTGAATATATTAAAAG	TCACGGAGCTGTGCTTCCATCTCTATAATTTCAGAACATTTTCATTATCG	FAM160B1	NM_001135051	Body																chr10:116639300-116640162	6	chr10:116638953-116640074	6				NA	intermediateMethylation	FAM160B1
25995	cg20002756	chr12	54558299	-	19750951		CAACAAACCAAAACCAACACAACTCRTTATACAAACATAATTCCAAACRC		II			NA	NA	NA	NA	NA	NA		OpenSea	GTCTGGAAAAACAGCAAGCCAGAGCCAGCACAGCTCGTTATGCAAACATGATTCCAGGCG[CG]CTCCGCTGCCCCCTCCCCAGCTTTCATTTTCAGCTTGGCTTCCCCCTGGCCTCCCTCCTG	CGCGCCTGGAATCATGTTTGCATAACGAGCTGTGCTGGCTCTGGCTTGCT							TRUE				RP11-834C11.10;RP11-834C11.8	ENST00000551732.1;ENST00000504210.1	TSS200;5'UTR	RP11-834C11.10;RP11-834C11.8	ENST00000551732.1;ENST00000504210.1	TSS200;5'UTR	chr12:54558260-54558515	3								NA	intermediateMethylation	noAnno
26021	cg20018022	chr17	35851415	+	40614174		TACCCCRACCTATCCCTAATATAAAATATCCCTAATATAAATTCTCAAAC		II			NA	NA	NA	NA	NA	NA	chr17:35849290-35850483	S_Shore	CCCTTGAGAAATGCAGGGAAGGAGGCACCCCCACAGTGAACGCCTCTTCTTCGCCAGAGA[CG]CCTGAGAATTCACATCAGGGACACTTCACATCAGGGACAGGCCGGGGCAGAGACCCTGAC	CGCCTGAGAATTCACATCAGGGACACTTCACATCAGGGACAGGCCGGGGC	DUSP14	NM_007026	5'UTR			RDMR			17:35851034-35851616	Promoter_Associated	DUSP14;DUSP14	ENST00000394386.1;ENST00000394389.4	TSS200;5'UTR	DUSP14;DUSP14	ENST00000394386.1;ENST00000394389.4	TSS200;5'UTR			chr17:35848082-35851781	6	chr17:35847462-35852256	6				NA	intermediateMethylation	DUSP14
26062	cg20053110	chr6	37617864	+	44771119	92719899	TAAAACCCAAATACAACTAAACATACAATATAAATCCACCACACCACCCA	TAAAACCCAAATACAACTAAACGTACAATATAAATCCACCACGCCACCCG	I	A	Red	rs804815	0.024703	NA	NA	NA	NA	chr6:37617863-37618147	Island	TGAGAGGATGAAGAGGGGACAGGCCGGCTGGGAGCCAGAAGGAAAGCTGGGAAGGTAGTC[CG]GGTGGCGTGGTGGACTCACACTGCACGTTCAGCTGCACCTGGGCCTCACGGGGGCGCACG	CGGGTGGCGTGGTGGACTCACACTGCACGTTCAGCTGCACCTGGGCCTCA	MDGA1	NM_153487	Body				TRUE		6:37617791-37617977	Unclassified_Cell_type_specific	MDGA1;MDGA1	ENST00000434837.2;ENST00000510077.1	ExonBnd;TSS1500	MDGA1;MDGA1;MDGA1	ENST00000434837.2;ENST00000510077.1;ENST00000478143.2	ExonBnd;TSS1500;3'UTR	chr6:37617725-37618050	3						TRUE		NA	intermediateMethylation	MDGA1
26093	cg20075914	chr5	6837863	+	80682948		AATTCACCCTTCAATACCTATTTATAATCCTAACTCTAAATCCTACAAAC		II			rs275469	0.295807	NA	NA	NA	NA		OpenSea	GTGTCCTCCAGCGCCCTCTGCTGACAAAACTCAGCACCGCACCAGCGGGTGAAGGAGGAA[CG]TTTGCAGGACCCAGAGCCAGGATCACAAACAGGCATTGAAGGGTGAATTTGTGGCTATAA	ATTCACCCTTCAATGCCTGTTTGTGATCCTGGCTCTGGGTCCTGCAAACG																	chr5:6837625-6837915	3								NA	intermediateMethylation	noAnno
26115	cg20093123	chr13	103940854	-	98693342		CTTATTAACCTTAACAATACCTCTCTTACAACATTAACCATCCTAAAAAC		II			NA	NA	NA	NA	NA	NA		OpenSea	GTGAACGGAAACTTGTTAACCTTGACAGTGCCTCTCTTGCAGCATTAGCCATCCTGAGAG[CG]TCCTTCAGTTTCTGTGTGCTGGTTCTGCCCAGGAATCAAACAAGCCCATACCCAAATCAA	CGCTCTCAGGATGGCTAATGCTGCAAGAGAGGCACTGTCAAGGTTAACAA																			chr13:103939964-103940879	4						NA	intermediateMethylation	noAnno
26141	cg20111217	chr17	48585264	+	79743357		CAATCCTTAAAAATACTACCTCTAATTATTTTAAATTTATAAACRCACCC		II			NA	NA	NA	NA	NA	NA	chr17:48585385-48586167	N_Shore	TACACAAAAAACCGAAATAATCCCAGAATGCCTCAGGGCTCCAGGGGAAGGCGAAAAAAG[CG]GGTGCGTTTATAAACTTAAAATAATCAGAGGCAGCATCTCCAAGGACTGTGAGAATGCCC	CGGGTGCGTTTATAAACTTAAAATAATCAGAGGCAGCATCTCCAAGGACT	MYCBPAP	NM_032133	TSS1500						17:48585034-48586455	Promoter_Associated_Cell_type_specific	RP11-94C24.6;MYCBPAP;MYCBPAP;MYCBPAP	ENST00000502300.1;ENST00000323776.5;ENST00000419930.1;ENST00000436259.2	3'UTR;TSS1500;TSS1500;TSS1500	RP11-94C24.6;MYCBPAP;MYCBPAP;MYCBPAP;MYCBPAP;MYCBPAP;MYCBPAP;MYCBPAP	ENST00000502300.1;ENST00000323776.5;ENST00000470609.1;ENST00000576179.1;ENST00000419930.1;ENST00000452039.1;ENST00000458692.1;ENST00000437498.1	3'UTR;TSS1500;TSS1500;TSS1500;TSS1500;TSS1500;TSS1500;TSS1500	chr17:48585180-48585970	3								NA	intermediateMethylation	MYCBPAP
26157	cg20124410	chr13	107333224	+	80652468		ATAACAAACATAATATATTTCCTTCCTCAAAATTCCCATAAAAATTTCTC		II			rs9520140	0.000208	NA	NA	NA	NA		OpenSea	CACCAGAAACAGGAGAACTTACAGATATGTTGCCTTTTTTGGTGTATGTGGAACATAGTA[CG]AGAAACTCTCATGGGAACTCTGAGGAAGGAAACATACCATGTCTGTCACTAACCAGGGAA	CGAGAAACTCTCATGGGAACTCTGAGGAAGGAAACATACCATGTCTGTCA																	chr13:107333220-107333430	3								NA	intermediateMethylation	noAnno
26211	cg20171775	chr2	145228686	-	92808364		CTTTATTTCTAAACCTTAATATATTTCACTTACTATACCTACATAACAAC		II			NA	NA	NA	NA	NA	NA		OpenSea	GAACACAAATGCTTTATTTCTGGACCTTAATATGTTTCACTTGCTATGCCTGCATAACAG[CG]GTAGTTACCTGATATAAGTGATTAAAATCCTTCCTGTTTAGAAAGAAGAAGAATATTTAG	CGCTGTTATGCAGGCATAGCAAGTGAAACATATTAAGGTCCAGAAATAAA	ZEB2;ZEB2	NM_001171653;NM_014795	Body;Body											ZEB2;ZEB2;ZEB2;ZEB2;ZEB2;ZEB2;ZEB2;ZEB2;ZEB2;ZEB2	ENST00000431672.2;ENST00000472146.1;ENST00000465308.1;ENST00000461784.1;ENST00000560384.1;ENST00000476394.1;ENST00000434448.1;ENST00000479735.1;ENST00000453352.1;ENST00000484313.1	3'UTR;3'UTR;3'UTR;3'UTR;3'UTR;3'UTR;3'UTR;3'UTR;3'UTR;3'UTR	chr2:145228460-145228735	3								NA	intermediateMethylation	ZEB2
26228	cg20190576	chr8	109955223	+	90743344		TAAATTTATTCCATAAAAATATCCRAAAAAATAACCCCCAATATTTCAAC		II			NA	NA	NA	NA	NA	NA		OpenSea	GTGCTCTTTCTCTTTATTTCTGAGACTGGTCGACACTTAGGAAAAATAGAAAAGAACCTA[CG]TTGAAATACTGGGGGCTATTTCCCCGGATATTTCTATGGAATAAACTCATTTATAAGTTT	GAGTTTATTCCATAGAAATATCCGGGGAAATAGCCCCCAGTATTTCAACG											RP11-1084E5.1	ENST00000522244.1	3'UTR	RP11-1084E5.1	ENST00000522244.1	3'UTR					chr8:109954468-109955375	5				NA	intermediateMethylation	noAnno
26246	cg20201270	chr2	45397874	+	85619387	21802981	AATCATATATACACACCAACCCACAACATACTACTAAATAACAATAACCA	AATCATATATACGCGCCGACCCACAACATACTACTAAATAACAATAACCG	I	A	Red	NA	NA	NA	NA	NA	NA	chr2:45395869-45398186	Island	GGCTGAGTGTGTTAGGGAGCAGAAAACCGAACTTGAAGGATGTTGGATGCGTCTGGGAAC[CG]GCCATTGCCACTTAGTAGTATGTTGTGGGCCGGCGCGCACACATGACCCTAAATCTCTGC	CGGCCATTGCCACTTAGTAGTATGTTGTGGGCCGGCGCGCACACATGACC						CDMR		2:45249392-45251690			AC009236.1	ENST00000427020.1	3'UTR	AC009236.1	ENST00000427020.1	3'UTR	chr2:45395740-45398255	3						TRUE		NA	intermediateMethylation	noAnno
26340	cg20293942	chr13	50701256	+	63679838	63631580	AAACTCTAAATACCATTAAATATAAAAAAACCAAAACACCATCCAATTCA	AAACTCTAAATACCGTTAAATATAAAAAAACCAAAACGCCGTCCGATTCG	I	C	Grn	NA	NA	NA	NA	NA	NA	chr13:50697984-50702286	Island	AAGCGAACCTGTGCAGTGTTTGCTGGGCTTCCAAAACGCGGAGCTTAGTCGACCCCCCAG[CG]AACCGGACGGCGCTTTGGTCCCCTCACACCTAACGGTACTCAGAGCCTGGTGCGGGAGCT	AGGCTCTGAGTACCGTTAGGTGTGAGGGGACCAAAGCGCCGTCCGGTTCG						RDMR		13:49598831-49599423			DLEU1	ENST00000490577.1	5'UTR	DLEU2;DLEU1;DLEU1;DLEU1;DLEU1	ENST00000425586.1;ENST00000486895.1;ENST00000461527.1;ENST00000476738.1;ENST00000491615.1	TSS1500;5'UTR;5'UTR;5'UTR;5'UTR	chr13:50700900-50702090	3						TRUE		NA	intermediateMethylation	noAnno
26381	cg20331567	chr1	235092818	-	57807196		AAATACTACATATAATATATTCAAAAAACRAAAACTCTCTAATAAAACAC		II			NA	NA	NA	NA	NA	NA		OpenSea	TATCTATTTTAAAGTGCTGCATGTGGTATGTTCAGGAGACGAAAACTCTCTGATGAGGCA[CG]TGTGGATGGGATGGCAGGGCTGAGAAGGCCGGCTCCCCCACGGGGTGTGCACAACCTACC	CGTGCCTCATCAGAGAGTTTTCGTCTCCTGAACATACCACATGCAGCACT											RP11-443B7.2	ENST00000423963.1	TSS200	RP11-443B7.2	ENST00000423963.1	TSS200	chr1:235092685-235093430	3								NA	intermediateMethylation	noAnno
26401	cg20347269	chr17	3808157	+	92783977		TAATCATAACCAATTTCATCRTAACCCCRAAACAAACTCAAAACTACTAC		II			NA	NA	NA	NA	NA	NA		OpenSea	CACGTCATTTTCCCCTGTGAGTCCCAGAAGGGGGCTGGCGGGCAGAAGTCCTCACCTCTG[CG]CAGTAGCCTTGAGTCTGCTTCGGGGTCACGATGAAATTGGTCATGACCACGAAGGAGTTG	GGTCATGACCAATTTCATCGTGACCCCGAAGCAGACTCAAGGCTACTGCG	P2RX1;P2RX1	NM_002558;NM_002558	ExonBnd;Body								P2RX1	ENST00000225538.3	ExonBnd	P2RX1;P2RX1;P2RX1	ENST00000576764.1;ENST00000225538.3;ENST00000572418.1	TSS200;ExonBnd;3'UTR			chr17:3806486-3808875	6	chr17:3807690-3808902	4				NA	intermediateMethylation	P2RX1
26488	cg20415053	chr1	26527928	-	57634900	29626265	AAAAACAAAAATCAAAAATATTAAACAAACACTCATCAACAAACAAATCA	AAAAACAAAAATCAAAAATATTAAACAAACGCTCGTCGACGAACGAATCG	I	T	Red	rs41310785	0.053421	NA	NA	NA	NA		OpenSea	TCCGCTTCAACCAGGAGCAGGAGTCAGAGGTGTTGAACAGGCGCTCGTCGACGAGCGGGT[CG]TTGGAGACTACGTCATCCAAGGACATCCGCCAGATGTCTCAACAGCAAGACTTGCTCAGT	CGACCCGCTCGTCGACGAGCGCCTGTTCAACACCTCTGACTCCTGCTCCT	CATSPER4	NM_198137	Body				TRUE	1:26400448-26400528	1:26527598-26528173	Unclassified_Cell_type_specific				CATSPER4	ENST00000518899.1	3'UTR	chr1:26527720-26528115	3						TRUE		NA	intermediateMethylation	CATSPER4
26573	cg20489425	chr5	40386735	-	55646257		CAAAAATACCAACACTCTATATTTTAACAAACTCTCAAAATAATTATAAC		II			NA	NA	NA	NA	NA	NA		OpenSea	GGACAGGGCGGCAAGGATGCCAACACTCTATATTTTAACAAACTCTCAAGGTGATTATGA[CG]CCTGCTAAACCCCATTCATCCAATACTAGTCATGAGCCACATGTGGCAATTGAGCACTCA	AAGGATGCCAACACTCTATATTTTAACAAACTCTCAAGGTGATTATGACG					chr5:40386604-40386604														chr5:40385594-40386805	6	chr5:40385562-40386827	6				NA	intermediateMethylation	noAnno
26593	cg20509013	chr4	10182075	+	27629839		TCACTATAATATAACCAAATATTCAAACTATTTAAAAATCATAAAACCTC		II			NA	NA	NA	NA	NA	NA		OpenSea	GTAACTGAGAACTGTTGATAGTTACTTGGTTATATGTAGTCTATGACCAAAAGAAACATC[CG]AGGCTTTATGATCTTCAAATAGTTTGAATACTTGGCCACACCACAGTGATAGGGCTTTTT	CACTGTGGTGTGGCCAAGTATTCAAACTATTTGAAGATCATAAAGCCTCG					chr4:10182011-10182011												chr4:10181700-10182275	3								NA	intermediateMethylation	noAnno
26626	cg20540428	chr3	73045686	+	86739416		CTTTAAATCCCTACCATTTCCTCTCTATATAAACTTAAACTACTTACTTC		II			NA	NA	NA	NA	NA	NA	chr3:73045834-73046517	N_Shore	CATAGGGCATCAGTACCAGTGCCCTTACTGTACAGATGGGGAAAATGAGGCTCAGACAGG[CG]AAGTAAGTAGCTTAAGTTCACACAGAGAGGAAATGGCAGGGATTCAAAGCCTAGGAGTCC	TTTGAATCCCTGCCATTTCCTCTCTGTGTGAACTTAAGCTACTTACTTCG	PPP4R2	NM_174907	TSS1500						3:73045395-73047299	Promoter_Associated_Cell_type_specific	PPP4R2;PPP4R2;PPP4R2	ENST00000356692.5;ENST00000295862.9;ENST00000495566.1	TSS1500;TSS1500;TSS1500	PPP4R2;PPP4R2;PPP4R2;PPP4R2;PPP4R2;PPP4R2;PPP4R2	ENST00000356692.5;ENST00000482242.1;ENST00000470976.1;ENST00000488810.1;ENST00000295862.9;ENST00000495566.1;ENST00000476505.2	TSS1500;TSS1500;TSS1500;TSS1500;TSS1500;TSS1500;TSS1500			chr3:73045522-73047196	6	chr3:73045139-73048670	6	TRUE	TRUE		NA	intermediateMethylation	PPP4R2
26655	cg20561509	chr13	49427965	-	5759396		CRTATCCCATAAACACAAAATTCTAATAACCCACAATATATAAAAATTCC		II			NA	NA	NA	NA	NA	NA		OpenSea	ATAGCACTCAACGTGTCCCATGAACACAGAATTCTAGTGACCCACAATGTGTGGGAATTC[CG]TGACATTTAAAGCCAGTCAAAACAAGCATATTACTTCCATGACTAAGTATGAGCAAAGAG	CGGAATTCCCACACATTGTGGGTCACTAGAATTCTGTGTTCATGGGACAC							TRUE										chr13:49427925-49428235	3								NA	intermediateMethylation	noAnno
26686	cg20590252	chr2	10939067	+	38678588		RCCATCTTATAATATCACRTCATACTTTTCRACTTATTAAACTCACTAAC		II			rs17365209	0.112931	NA	NA	NA	NA		OpenSea	CTCAATACTTTCTGGGTCCCGCAAATTGCTTCTGGACTTAGAAACACATGCATAAACCCA[CG]TTAGTGAGCCTAACAAGCCGAAAAGCATGACGTGACACCACAAGATGGCGATGTGAGTGA	CCATCTTGTGGTGTCACGTCATGCTTTTCGGCTTGTTAGGCTCACTAACG	PDIA6;PDIA6;PDIA6;PDIA6;PDIA6	NM_001282707;NM_005742;NM_001282706;NM_001282704;NM_001282705	Body;Body;Body;Body;Body								PDIA6	ENST00000489662.1	3'UTR	PDIA6	ENST00000489662.1	3'UTR	chr2:10939005-10939215	3								NA	intermediateMethylation	PDIA6
26850	cg20704162	chr1	23291868	-	88736369		AACAACCAATCATAACCACTAAAAACAAACAAAAAAAACTACAAATAACC		II			NA	NA	NA	NA	NA	NA		OpenSea	CTGCCACAGGAAGCAGCCAGTCATGACCACTGAGAGCAGGCAGAAGAAGCTGCAGATGGC[CG]GGAGGAGCCACTTCTTCTTCACTTTCAGCAAGTTGGGCCACCAGCCATCCTGGGAGAGCA	CGGCCATCTGCAGCTTCTTCTGCCTGCTCTCAGTGGTCATGACTGGCTGC	LACTBL1	NM_001289974	1stExon								LACTBL1	ENST00000426928.1	TSS200	LACTBL1	ENST00000426928.1	TSS200										NA	intermediateMethylation	LACTBL1
26857	cg20707527	chr8	105343122	-	2731117		CCTTAATAACTTAAAAATAACAATTTCCCCTACTATATCTCTATCCTACC		II			NA	NA	NA	NA	NA	NA	chr8:105342213-105342558	S_Shore	TTCTCACGAGACCTTGATGGCTTAAAAGTGGCAGTTTCCCCTGCTGTGTCTCTGTCCTGC[CG]CATGTAAGACGTGCCTTGCTTTCCGTTTGCCTTCCGCCAGGATTCTAAGTTTCCTGAGCC	CGGCAGGACAGAGACACAGCAGGGGAAACTGCCACTTTTAAGCCATCAAG					chr8:105342972-105342972						KB-1552D7.2	ENST00000521601.1	3'UTR	KB-1552D7.2	ENST00000521601.1	3'UTR										NA	intermediateMethylation	noAnno
26914	cg20758756	chr18	9321560	+	75772988		CAATAAAAATCAAACCCCRAATATTAACACATTCATAAAACAACAACCAC		II			NA	NA	NA	NA	NA	NA		OpenSea	TTTTCTAAATCTCATTATTTAAGTTTGACATATCTTTAGTGCCTAGCCCTGTGCTGGACA[CG]TGGCTGTTGCTCCATGAATGTGTCAACACTCGGGGCCTGACCCCCACTGCTGTCTTAGAG	CGTGGCTGTTGCTCCATGAATGTGTCAACACTCGGGGCCTGACCCCCACT																					chr18:9320659-9322112	6				NA	intermediateMethylation	noAnno
26950	cg20787649	chr1	17636898	-	14790164		CCAAACCTTCCTATCACTTCTTATCTATTCTTAACATAACCCCAAACAAC		II			rs4920591	0.000615	NA	NA	NA	NA		OpenSea	GGGTCTCCGTTCCAGACCTTCCTGTCACTTCTTATCTGTTCTTAACATAGCCCCAGACAG[CG]CCTCCCTCCCATCTCCTGAGCAGCCATCGGCCTCTTCCTGAACCACACAGGTGGGAGGGC	CAGACCTTCCTGTCACTTCTTATCTGTTCTTAACATAGCCCCAGACAGCG	PADI4	NM_012387	Body														chr1:17636280-17637030	3								NA	intermediateMethylation	PADI4
26985	cg20821042	chr6	32709158	+	89761959		ACAACCTCAACAATTACTACTCTAAACTATAAAACAATTATAAAAACCTC		II			rs9276401	0.16576	NA	NA	NA	NA		OpenSea	TGATTGGCCAAAACCTGACCTGGCAGGGTTTGGTTTGGGTGTCTTCAGATTTGCTTGTCT[CG]AGGTCCTCACAATTGCTCTACAGCTCAGAGCAGCAACTGCTGAGGCTGCCTTGGGAAGAA	CGAGGTCCTCACAATTGCTCTACAGCTCAGAGCAGCAACTGCTGAGGCTG	HLA-DQA2	NM_020056	TSS200								HLA-DQA2;HLA-DQA2	ENST00000374940.3;ENST00000374940.3	5'UTR;1stExon	HLA-DQA2;HLA-DQA2	ENST00000374940.3;ENST00000374940.3	5'UTR;1stExon	chr6:32709005-32709275	3						TRUE		NA	intermediateMethylation	HLA-DQA2
27043	cg20877230	chr8	6876684	+	8623261		ACATAAAACATCCAAACAAAATCATAAACTAAAAAATACRCCTATTCTCC		II			NA	NA	NA	NA	NA	NA		OpenSea	AAAAGCTTGAGTGGTGCTTTCTGGGAGGCATAGGAGTTTCCATCCTTAACTGGTACCCAT[CG]GAGAACAGGCGTATCCCTTAGCCCATGATCCTGTCTGGATGCTTTATGTGAATGCAAGGC	CGGAGAACAGGCGTATCCCTTAGCCCATGATCCTGTCTGGATGCTTTATG	DEFA3;DEFA1;DEFA1B	NM_005217;NM_004084;NM_001042500	TSS1500;TSS1500;TSS1500								DEFA1B;DEFA3	ENST00000535841.1;ENST00000327857.2	TSS1500;TSS1500	DEFA1B;DEFA3	ENST00000535841.1;ENST00000327857.2	TSS1500;TSS1500										NA	intermediateMethylation	DEFA3
27093	cg20923605	chr13	112978683	-	66731537		ATAAAAAACTCRTACTATCATATACCACCTAACRTATAACACTTTATTAC		II			NA	NA	NA	NA	NA	NA		OpenSea	CAGAGCTGGAGGTAAGAAACTCGTGCTGTCATATGCCACCTGGCGTGTGGCACTTTGTTA[CG]ACAGCCACAGGTGGGGGGCGAGGACCATCTGCTGAGGAAGCTTCATTTATACCGGGAGGG	TAAGAAACTCGTGCTGTCATATGCCACCTGGCGTGTGGCACTTTGTTACG							TRUE	13:112026645-112026784			RP11-315H15.1	ENST00000413637.1	3'UTR	RP11-315H15.1	ENST00000413637.1	3'UTR	chr13:112978645-112978895	3						TRUE		NA	intermediateMethylation	noAnno
27097	cg20927656	chr12	7863229	-	76708476		ATTTTTACTTTTTACCAAACCCAAACAAAATTACCTTTAAATATTTTCTC		II			NA	NA	NA	NA	NA	NA		OpenSea	TCATAACTTCAATTTTTGCTTTTTACCAAACCCAAACAAGGTTGCCTTTGAGTATTTTCT[CG]TGGTTTCCACCTAGAGAGGGAATGGGGGAACGTGCGTATTTGAATAAGACGGGAAAAAGA	TTTTTGCTTTTTACCAAACCCAAACAAGGTTGCCTTTGAGTATTTTCTCG	DPPA3	NM_199286	TSS1500				TRUE				DPPA3	ENST00000345088.2	TSS1500	DPPA3	ENST00000345088.2	TSS1500								TRUE		NA	intermediateMethylation	DPPA3
27230	cg21034416	chr8	65582688	-	54627155		TACCACACCCTAATAACAAAACTCAAAAAACACTATCTATTATCTATACC		II			NA	NA	NA	NA	NA	NA		OpenSea	AATTGGCTTAATGCCACACCCTAGTGGCAGAACTCAGAGAACACTGTCTGTTGTCTGTGC[CG]TGCCCTGTTGCCCTGTACCACATGGCCTCTCTGTAACACTTGGGTTCCACCCATTTCATG	CGGCACAGACAACAGACAGTGTTCTCTGAGTTCTGCCACTAGGGTGTGGC	CYP7B1	NM_004820	Body														chr8:65582500-65582770	3								NA	intermediateMethylation	CYP7B1
27258	cg21050282	chr12	104500900	-	26735267		CTCTTTTATCRTATTTAATCTTATCATTTAAAACTTTTATCCACTATCTC		II			NA	NA	NA	NA	NA	NA		OpenSea	AATCCAGGGAACTCTTTTATCGTATTTAATCTTGTCATTTGAAACTTTTGTCCACTGTCT[CG]GCACTTCCTCATTTTTGTAGTGTCTATCATACCATGCTTTCTGTCCATCTTTACACACCT	TCTTTTATCGTATTTAATCTTGTCATTTGAAACTTTTGTCCACTGTCTCG							TRUE														chr12:104500704-104501159	4		TRUE		NA	intermediateMethylation	noAnno
27265	cg21054447	chr2	46873003	-	71685592		AAAATAAAATCTTCTTACCCAAACATATAACAACTAACTCCTTTAAATCC		II			NA	NA	NA	NA	NA	NA		OpenSea	TGAGAAACAGGGAAATGGAATCTTCTTGCCCAGGCATGTAGCAGCTAACTCCTTTGAATC[CG]AAAAATGTGTGTTCATAATCACCAAGTTTGAAATGCAGAGTCATCACTGCTGCTGGAAAT	CGGATTCAAAGGAGTTAGCTGCTACATGCCTGGGCAAGAAGATTCCATTT																	chr2:46872880-46873190	3								NA	intermediateMethylation	noAnno
27267	cg21055985	chr3	78921616	-	85804146		CTTATTTCAACTTCCCCTACTACAATCTAAATCTATTCTAAAATCCTAAC		II			NA	NA	NA	NA	NA	NA		OpenSea	CCAGCTCTGCTCTTGTTTCAACTTCCCCTGCTGCAATCTGAATCTATTCTGGAATCCTAA[CG]GACTGGGAAAGAACAAAAGAATTTTTTTTATTGTTACAAGGTTGATGACCTTCTGTTTGA	TTGTTTCAACTTCCCCTGCTGCAATCTGAATCTATTCTGGAATCCTAACG	ROBO1;ROBO1;ROBO1	NM_001145845;NM_133631;NM_002941	Body;Body;Body				TRUE										chr3:78921320-78921790	3								NA	intermediateMethylation	ROBO1
27328	cg21109666	chr1	232007841	-	35709568		CTAAAACAATTCTATAAACAATAACAAAAAACCTTCAATCRATAAACAAC		II			rs7553949	0.49464	NA	NA	NA	NA		OpenSea	TCAGCCGTGCACTGGGACAGTTCTGTGGGCAGTGGCAGGAAGCCTTCAGTCGGTGAACAG[CG]TGAAGACAGCCTGATGCATGCAAGGCGTGGGGATGTGATTGTGTGAGCAGATCAATACCT	CGCTGTTCACCGACTGAAGGCTTCCTGCCACTGCCCACAGAACTGTCCCA	DISC1;DISC1;DISC1;DISC1;DISC1;TSNAX-DISC1;DISC1;DISC1;DISC1;DISC1	NM_018662;NM_001012957;NM_001164541;NM_001164540;NM_001164542;NR_028393;NM_001164538;NM_001164537;NM_001164547;NM_001164546	Body;Body;Body;Body;Body;Body;Body;Body;Body;Body				TRUE							DISC1	ENST00000427560.1	5'UTR								TRUE		NA	intermediateMethylation	DISC1
27372	cg21145944	chr20	47365070	-	79697917		TTTTTAACCTCTTTACACACCAAAAAATAACAACRTATACTAAATAACCC		II			NA	NA	NA	NA	NA	NA		OpenSea	ATTCCTTTTTTTTTTTAACCTCTTTACACACCAAAAAATAGCAACGTATACTGGATGACC[CG]CACCTGGATTTTCTACTTAATATAGCTCAGAGATCCTTCCAGATCATCTCACAAGAAGCT	CGGGTCATCCAGTATACGTTGCTATTTTTTGGTGTGTAAAGAGGTTAAAA	PREX1	NM_020820	Body														chr20:47365065-47365475	3								NA	intermediateMethylation	PREX1
27374	cg21147238	chr22	44838755	-	10731558		CTCTAACTTTTAACCTCTAACAACCACTTCTAAAATTTACCAAAATTTCC		II			NA	NA	NA	NA	NA	NA		OpenSea	ACCTTTGGTGTCTCTGACTTTTAGCCTCTAGCAGCCACTTCTAAGATTTACCAGGATTTC[CG]TGGACATGGTTTGACAATTTCCTCGAGGAATTAGACAGTTCAGTTGCAAAACTCAATTTA	CGGAAATCCTGGTAAATCTTAGAAGTGGCTGCTAGAGGCTAAAAGTCAGA	LOC101927526	NR_109966	TSS1500								CTA-397C4.2	ENST00000415702.1	TSS1500	CTA-397C4.2	ENST00000415702.1	TSS1500										NA	intermediateMethylation	LOC101927526
27385	cg21153275	chr3	185880118	+	39634924		ACTCTAAACCTTCTAACTAACTATTTAAAAAACACCTACTCAATAATAAC		II			NA	NA	NA	NA	NA	NA		OpenSea	CTGTGGATGAGCAGTGAAGTCCACAGAAGTCTGGGATACAGTGGCCAGTGAGCGTGGCAG[CG]CCACCACTGAGCAGGTGCTCCTCAAACAGTCAGCTAGAAGGCCCAGAGTACGTGCCAAAA	CGCCACCACTGAGCAGGTGCTCCTCAAACAGTCAGCTAGAAGGCCCAGAG	DGKG;DGKG;DGKG	NM_001080745;NM_001080744;NM_001346	Body;Body;Body								DGKG	ENST00000447054.1	3'UTR	DGKG;DGKG;DGKG	ENST00000490452.1;ENST00000447054.1;ENST00000480809.1	3'UTR;3'UTR;3'UTR	chr3:185880100-185880315	3								NA	intermediateMethylation	DGKG
27408	cg21166457	chr14	106539756	-	91745345		TACAAAAATAAAACRCTAAAAAACRAAACCCTAATCCTACCTAAAAAAAC		II			NA	NA	NA	NA	NA	NA		OpenSea	CACATCAGCCATACAAGAGTGGGACGCTGAGGGACGAAGCCCTAATCCTGCCTGAGGAAA[CG]CACCCCCTTCCCCATTTCTAAGCTTTCTGTGCACAGCACTCTTCCCACTGAAGAACAAGC	ACAAGAGTGGGACGCTGAGGGACGAAGCCCTAATCCTGCCTGAGGAAACG											IGHV1-8	ENST00000390599.2	TSS200	IGHV1-8	ENST00000390599.2	TSS200					chr14:106538871-106540620	6				NA	intermediateMethylation	noAnno
27440	cg21186817	chr1	31910434	-	89789567		AAAACTAAAAAAACCRAATAATCACTTTACAACTTCCCTCAAAATTAAAC		II			NA	NA	NA	NA	NA	NA		OpenSea	CCTCCATCACTGAGGCTGGAAAAGCCGGGTGGTCACTTTGCAGCTTCCCTCAGAGTTAGA[CG]CCTTCAGCCTAATTAGATCTAAGTGGAAATGTTCATGGATATTTCCGGGAGTTCTTGCTT	AGGCTGGAAAAGCCGGGTGGTCACTTTGCAGCTTCCCTCAGAGTTAGACG																	chr1:31910305-31910455	3								NA	intermediateMethylation	noAnno
27482	cg21224286	chr12	1909916	-	59618268		TCAAACCCTCATCCTAATACTACACTACTAAAAATCCCTAATAATCAAAC		II			rs114343089	0.010426	NA	NA	NA	NA	chr12:1905277-1906765	S_Shelf	CAGGAGACGAGTCAAGCCCTCATCCTGGTGCTGCACTGCTGAGGATCCCTGGTGATCAAG[CG]GCAGTGTCAGGGGCTGAGGCTGGGGCAGGCTGCTCTCTCTGTCTCCGCCAGAGGCACTGT	CAAGCCCTCATCCTGGTGCTGCACTGCTGAGGATCCCTGGTGATCAAGCG	CACNA2D4	NM_172364	Body						12:1909613-1910899	Unclassified				CACNA2D4;CACNA2D4;CACNA2D4;CACNA2D4;CACNA2D4;CACNA2D4;CACNA2D4;CACNA2D4	ENST00000541616.1;ENST00000536846.1;ENST00000541616.1;ENST00000537923.1;ENST00000541331.1;ENST00000542340.1;ENST00000540728.1;ENST00000444595.2	3'UTR;TSS1500;1stExon;3'UTR;3'UTR;3'UTR;3'UTR;3'UTR	chr12:1909840-1910435	3						TRUE		NA	intermediateMethylation	CACNA2D4
27487	cg21230266	chr17	38129884	-	87751106		TAAAAATCTTAATAACTATAACCTACTACACACACATCTACAACTCRACC		II			rs11870683	0.306216	NA	NA	NA	NA		OpenSea	AAAAAAAAAATTAAGAGTCTTAGTAGCTATAACCTGCTACACACACATCTGCAACTCGGC[CG]CCCAGCAACTGGGGCCAGAGCCACTGAGTCACAGTAATGCCAGGAACAAGGTAGCTGGGC	CGGCCGAGTTGCAGATGTGTGTGTAGCAGGTTATAGCTACTAAGACTCTT	GSDMA	NM_178171	Body														chr17:38129840-38130050	3								NA	intermediateMethylation	GSDMA
27493	cg21236770	chr22	35567363	+	36732192		CATATAACCAATCTATAATACAAAACCCCATTATCCTCTATATTCCATAC		II			rs134370	0.457665	NA	NA	NA	NA		OpenSea	AGACTAAGCAAACTCTTCTCTCCCATGTGCCTCCGCACACCTCTCCTACTGAGTGACTCA[CG]TATGGAACACAGAGGACAATGGGGTTCTGCATCACAGACTGGTCACATGCTCATGAAACT	ATGTGACCAGTCTGTGATGCAGAACCCCATTGTCCTCTGTGTTCCATACG	LINC01399	NR_126356	Body								CTA-714B7.5	ENST00000423311.1	3'UTR	CTA-714B7.5	ENST00000423311.1	3'UTR	chr22:35567345-35567675	3								NA	intermediateMethylation	LINC01399
27497	cg21238284	chr8	127889295	+	72784933		ACAAACCRATAACTCATTAACTACAATACCTATACACAAATTACAAACCC		II			NA	NA	NA	NA	NA	NA		OpenSea	TACTTCGTAGTCATTTTCAAATAGGGGAGAATTTCCTGAAGTATGCAGCATCTGCTCTGC[CG]GGTTTGCAATCTGTGCACAGGTATTGCAGTTAATGAGCCACCGGCTTGCCGCTTCCAGGG	CAAGCCGGTGGCTCATTAACTGCAATACCTGTGCACAGATTGCAAACCCG							TRUE		8:127888524-127889770	Promoter_Associated	PCAT1	ENST00000519319.1	5'UTR	PCAT1	ENST00000519319.1	5'UTR	chr8:127889185-127889395	3						TRUE		NA	intermediateMethylation	noAnno
27502	cg21242009	chr6	6894182	+	97740902		RAAAAATTCRAATATACATTCAAACTTAAAAAACATAACTATAAACCAAC		II			rs1079114	0.482263	NA	NA	NA	NA		OpenSea	AATCAGAGCGCGCTGCTTAACACGCTCCCGGGTGACTCGTACGTAGTCAGTGCTGGGAAG[CG]CTGGTCTACAGTCATGTTTCTCAAGCTTGAATGCACATCCGAATCCCCCGGAAGGTTTGC	CGCTGGTCTACAGTCATGTTTCTCAAGCTTGAATGCACATCCGAATCCCC								6:6839044-6839232									chr6:6894000-6894230	3						TRUE		NA	intermediateMethylation	noAnno
27541	cg21280069	chr5	133387087	-	97697322		AAAAACRCCTTAAAATACTTCTACAAATTAAAACAACCAAACTAACCAAC		II			rs77298273	0.017811	NA	NA	NA	NA		OpenSea	GCTACAGTGAAGAAGGCGCCTTGGGATGCTTCTGCAGGTTAGGGCAACCAGACTAACCAA[CG]TTCTTCAAACAAAAGACTGCTACAGAGTCACTTGCATTTTGGTTTGGGGCCAGAGCTTCT	CGTTGGTTAGTCTGGTTGCCCTAACCTGCAGAAGCATCCCAAGGCGCCTT																	chr5:133386905-133387335	3								NA	intermediateMethylation	noAnno
27548	cg21284822	chr3	194500865	+	85731161		ACAAAAAATCCTTCAAAACCAAAAATCACCAAAAAATCCAACCAATACTC		II			NA	NA	NA	NA	NA	NA		OpenSea	GGGCAGTGACTGGAATGGTTGGAATGTGGCCTTGGTTTGCCATTGGGTGTTTTGTTCCTC[CG]AGCATTGGCTGGACTCTCTGGTGATTTCTGGTCTTGAAGGACTTCCTGTTTTAAATGTCT	CAGGAAGTCCTTCAAGACCAGAAATCACCAGAGAGTCCAGCCAATGCTCG	LOC100507391	NR_037891	Body								AC090505.2;AC090505.6	ENST00000415410.1;ENST00000423318.1	TSS200;5'UTR	AC090505.2;AC090505.6	ENST00000415410.1;ENST00000423318.1	TSS200;5'UTR	chr3:194500720-194501075	3								NA	intermediateMethylation	LOC100507391
27840	cg21533743	chr16	87402123	+	57769146		CACTAAACCTATTACCTAAAAACRAATAAACAACACAAATCRTACTAACC		II			rs873222	0.144813	NA	NA	NA	NA		OpenSea	CCAGAAAGACTGGCAAGTGATAACTCCCATCCTGCTGCACAGATCCAACCCAACTCCAGA[CG]GCCAGCACGACCTGTGCTGCCTACCCGCTTCCAGGCAACAGGTTCAGTGTTGCAGGCTGT	CGGCCAGCACGACCTGTGCTGCCTACCCGCTTCCAGGCAACAGGTTCAGT	FBXO31;FBXO31	NM_024735;NM_001282683	Body;5'UTR								FBXO31	ENST00000563956.1	3'UTR	FBXO31;FBXO31;FBXO31;FBXO31	ENST00000561664.1;ENST00000563113.1;ENST00000563956.1;ENST00000569412.1	TSS1500;5'UTR;3'UTR;3'UTR	chr16:87401960-87402350	3								NA	intermediateMethylation	FBXO31
27878	cg21560722	chr11	10293815	+	16764192		TTATCATTCTCCTAAAAAATCAAAATTACTACAACCCCTAAAAACCCAAC		II			NA	NA	NA	NA	NA	NA		OpenSea	TGAGCTGCTCTACCAAGAGCTGCAGGGCGCTCGCGCTAGCCCCGGAGGACATGGCGGCGG[CG]CTGGGCTCCTAGGGGCTGCAGCAATCTTGATTCTTTAGGAGAATGACAAGTCGTTCACTG	TGTCATTCTCCTAAAGAATCAAGATTGCTGCAGCCCCTAGGAGCCCAGCG	SBF2	NM_030962	Body														chr11:10293685-10294070	3								NA	intermediateMethylation	SBF2
28094	cg21764456	chr16	10777077	+	94749285		ATCCTAAAATCCCTAAACATCTAATATTTCTAACTTCTCTATATTAACAC		II			NA	NA	NA	NA	NA	NA		OpenSea	TCACAATAAATAGGAGTAGACCTTATGGGGGAATGAGAATTCCAAGCCGACAACATCACA[CG]TGCCAACACAGAGAAGCTAGAAACACCAGATGTTTAGGGACCTCAGGATCAGGAACTGGG	CGTGCCAACACAGAGAAGCTAGAAACACCAGATGTTTAGGGACCTCAGGA	TEKT5	NM_144674	Body														chr16:10777040-10777395	3								NA	intermediateMethylation	TEKT5
28209	cg21862353	chr2	1801628	-	1754274		CCCTTCCRCAAAAAATAACAAAAAAAACCTTTCCTACATCCRACACAAAC		II			NA	NA	NA	NA	NA	NA	chr2:1801618-1802060	Island	TAACAAGCAACCCCTTCCGCAGAGAGTGGCAGGAGAGGCCTTTCCTGCATCCGGCACAGG[CG]CGGCGGTCTCCCCCCATCCGGCACAGGCGCGGCGGTCTCCCCCTTCTCCGGCACAGGCGC	CCTTCCGCAGAGAGTGGCAGGAGAGGCCTTTCCTGCATCCGGCACAGGCG	MYT1L	NM_015025	Body					2:1780592-1781053																TRUE		NA	intermediateMethylation	MYT1L
28211	cg21862992	chr11	68658383	+	8681443		CTATCRCCAACRAAACTTTTATAAAACTAAAATTCAAAACAAATAACCTC		II			NA	NA	NA	NA	NA	NA		OpenSea	TGCACTGTGATCCCTGCCCCTGCTCGACTGTGTGAGGCAGAAGGGCCAGGAGCAGGGACC[CG]AGGCCACCTGCTCTGAACCCCAGCCTTACAAAAGCCCCGCTGGCGACAGATCTGTTTCGA	TGTCGCCAGCGGGGCTTTTGTAAGGCTGGGGTTCAGAGCAGGTGGCCTCG							TRUE		11:68657292-68658541	Gene_Associated_Cell_type_specific							chr11:68658065-68658395	3						TRUE		NA	intermediateMethylation	noAnno
28220	cg21871091	chr21	38349937	-	40656569		TAACCAATCATCCTACCCAACAACCCAATATTAAACCTATATAAATTACC		II			rs9636908	0.499773	NA	NA	NA	NA	chr21:38352856-38353274	N_Shelf	GAAAAAGGCATTAGCCAGTCATCCTGCCCAGCAGCCCAATATTGAGCCTGTGTGAGTTGC[CG]TTTGTGTAGTGAAGCAATAGAGGCCATGGTCTGGAATCAGAAACCCTGGGTTCAGATACT	CGGCAACTCACACAGGCTCAATATTGGGCTGCTGGGCAGGATGACTGGCT	HLCS	NM_000411	5'UTR			DMR	TRUE		21:38349043-38350204	Unclassified	HLCS	ENST00000336648.3	5'UTR	HLCS;HLCS;HLCS	ENST00000448340.1;ENST00000427746.1;ENST00000336648.3	5'UTR;5'UTR;5'UTR			chr21:38349223-38350240	6	chr21:38348817-38350211	6		TRUE		NA	intermediateMethylation	HLCS
28223	cg21873524	chr4	190942744	-	36702829		TCTACAAAAACTCATATAACAAACTAAAAATAACTATAAACRAACRCCCC		II			NA	NA	NA	NA	NA	NA	chr4:190942734-190944898	Island	AAACTCTGGTGTCTACAGGAGCTCATATAACAGGCTGGAGGTGACTGTAGACGAGCGCCC[CG]GCTCCTGGAGCGGTTGGGAGGCGCCTGGATGGCTGGCATCTGTGCTTGCCGCGGAGGCGT	CGGGGCGCTCGTCTACAGTCACCTCCAGCCTGTTATATGAGCTCCTGTAG						DMR		4:191176673-191181900									chr4:190942345-190942815	3						TRUE		NA	intermediateMethylation	noAnno
28257	cg21901928	chr7	55139847	-	89628268		CCAACTCTCATTTCRTATATAACCTACAAAAAAATAAATTAAATACACAC		II			NA	NA	NA	NA	NA	NA		OpenSea	GGCCTTGGAATCCAGCTCTCATTTCGTATGTGACCTGCAGGGAAGTAAGTTAAATGCACA[CG]TTTTATCAAGTTCAAATGCAAACTTAATTTTAAATGTATGCAACATCAGTTTAAGCGTTG	CGTGTGCATTTAACTTACTTCCCTGCAGGTCACATACGAAATGAGAGCTG	EGFR;EGFR;EGFR;EGFR	NM_201283;NM_201284;NM_201282;NM_005228	Body;Body;Body;Body				TRUE				EGFR;EGFR	ENST00000395504.3;ENST00000463948.1	5'UTR;5'UTR	EGFR;EGFR	ENST00000395504.3;ENST00000463948.1	5'UTR;5'UTR								TRUE		NA	intermediateMethylation	EGFR
28304	cg21950155	chr13	28555387	+	91619178		CCAACCTCCCACTAAAACTTATAAACACAACTTAAAAATAACATACTAAC		II			NA	NA	NA	NA	NA	NA	chr13:28554427-28555065	S_Shore	ACATCGGGAATGGTGTCTATGTGTCCACTGGCCTGCAGCAAGGACCCAGTTCCCTGCCAG[CG]CCAGTATGCTATCCCTAAGCTGTGCCCATAAGCCCCAGTGGGAGGCTGGATACTGGGCAA	CGCCAGTATGCTATCCCTAAGCTGTGCCCATAAGCCCCAGTGGGAGGCTG	PRHOXNB	NM_001105577	Body						13:28555243-28555455	Unclassified_Cell_type_specific							chr13:28555225-28555855	3						TRUE		NA	intermediateMethylation	PRHOXNB
28365	cg22023206	chr2	68122623	+	84721137		ACCCAAATTCCTTATTTCCACCAACTATTTTTAAAATTAATTAAATTTAC		II			NA	NA	NA	NA	NA	NA		OpenSea	GGAGAGGAGGAGCTGCAACAGGGGGGAAAGAGGTTCGTTACGGACTCTTAAGCCACGGCA[CG]TAAATCCAATTAATCTCAAAAACAGTTGGTGGAAACAAGGAACTTGGGCCTGAGATGTGA	CCCAAGTTCCTTGTTTCCACCAACTGTTTTTGAGATTAATTGGATTTACG																			chr2:68122369-68122663	3	chr2:68122193-68123723	6				NA	intermediateMethylation	noAnno
28461	cg22117893	chr13	114212078	-	87661866		TTAAAATAACCACACCCTATTCCCCTATATATTTATAATACTAATTACTC		II			NA	NA	rs4319648	0.418913	rs4319648	0.418913	chr13:114214381-114214880	N_Shelf	TGCCTGTGAACTTAAAGTGACCACACCCTGTTCCCCTATATATTTATAGTACTAGTTGCT[CG]CTCTCTCTCTCTCTCTCTCTCTCTCTCTCTCTCTCTCTCTCTCTCTCTCTCTCCCTCTCT	TAAAGTGACCACACCCTGTTCCCCTATATATTTATAGTACTAGTTGCTCG																	chr13:114211840-114212090	3						TRUE		NA	intermediateMethylation	noAnno
28496	cg22154765	chr9	75200681	+	58608147		CTACACAACACACATCATAATTCTTAATAACTAAATAACAATAACTCCTC		II			NA	NA	NA	NA	NA	NA		OpenSea	GTGGAGAAGTTATTGGGTCATATAGTGATGGTGTGCAGATAGGACCTGGTGGTGAGTTGA[CG]AGGAGCCATTGCCATTCAGCCATCAAGAATCATGATGTGTGTTGTGTAGGAATGGAGAGG	CGAGGAGCCATTGCCATTCAGCCATCAAGAATCATGATGTGTGTTGTGTA	TMC1	NM_138691	5'UTR								TMC1	ENST00000297784.5	5'UTR	TMC1;TMC1	ENST00000297784.5;ENST00000497073.1	5'UTR;5'UTR	chr9:75200680-75200995	3								NA	intermediateMethylation	TMC1
28602	cg22243260	chr3	126946036	-	65713157		ATACTAAAATACTCCTAAAAACAACCTACAATCTTCAATATCCCRACAAC		II			NA	NA	NA	NA	NA	NA		OpenSea	CAGGCCCTCTAGTGCTGAAGTGCTCCTGAGGGCAGCCTGCAGTCTTCAGTGTCCCGGCAG[CG]CCGCGGTCCAAGGTCAGCCAGGCGCTGTGCCCCAGCCCTGATGAACCAGCCGCCTCCTCC	TGCTGAAGTGCTCCTGAGGGCAGCCTGCAGTCTTCAGTGTCCCGGCAGCG					chr3:126945882-126945882		TRUE										chr3:126945825-126946395	3								NA	intermediateMethylation	noAnno
28622	cg22259797	chr11	118986860	+	76800526	48713900	CTTAATAAAACAACAAAAAAAACTACCAACCTTCTTTCAAACACTAAACA	CTTAATAAAACGACGAAAAAAACTACCGACCTTCTTTCGAACACTAAACG	I	T	Red	NA	NA	NA	NA	NA	NA		OpenSea	CTAGGCAGAAGGAAGCTGGCCTGAGCCAATCACACGATGACCTCTCCAACGCAACGGCCA[CG]CCCAGTGTCCGAAAGAAGGCCGGCAGCTTTTCTCGCCGCCTTATCAAGCGCTTTTCCTTC	CGCCCAGTGTCCGAAAGAAGGCCGGCAGCTTTTCTCGCCGCCTTATCAAG	C2CD2L	NM_014807	Body					11:118491976-118492093			C2CD2L	ENST00000528586.1	3'UTR	C2CD2L;C2CD2L	ENST00000525598.1;ENST00000528586.1	5'UTR;3'UTR	chr11:118986680-118986910	3						TRUE		NA	intermediateMethylation	C2CD2L
28645	cg22285732	chr8	130426978	+	9729410		TTCATTAAAATCACTCRACAAAATCTTTTACCTAAATCATCTACTTTCAC		II			NA	NA	NA	NA	NA	NA		OpenSea	TTTTTCCTTAGACACACAGCTTTGAAATGTCTTATTTAGCACAGCCAGCTGCCATGGAAA[CG]TGAAAGCAGATGACCTAGGCAAAAGATCTTGTCGAGTGATTTTAATGAAGGTTTCTTTCC	CGTGAAAGCAGATGACCTAGGCAAAAGATCTTGTCGAGTGATTTTAATGA	CCDC26;CCDC26;CCDC26;CCDC26	NR_130918;NR_130919;NR_130920;NR_130917	Body;Body;Body;Body								RP11-26E5.1;CCDC26;CCDC26;CCDC26	ENST00000519048.1;ENST00000523151.1;ENST00000446592.3;ENST00000520048.1	TSS1500;3'UTR;3'UTR;3'UTR	RP11-26E5.1;CCDC26;CCDC26;CCDC26	ENST00000519048.1;ENST00000523151.1;ENST00000446592.3;ENST00000520048.1	TSS1500;3'UTR;3'UTR;3'UTR	chr8:130426860-130427130	3								NA	intermediateMethylation	CCDC26
28653	cg22297055	chr17	1508448	+	54798844		TACRTAAAAACAATAAATAAACAACCCRAACTAACAAAACAAATTAACCC		II			NA	NA	NA	NA	NA	NA	chr17:1509882-1510101	N_Shore	AAGCCCCTCTTCCCGCCCTCAGGTGCTTCCCACAGCCCCCTCGCCGCCTCTGCCTCCGTG[CG]GGTCAACCTGTCCTGCCAGCCCGGGCTGTTCACTCACTGCCTCCACGCAGCCTCAGTCAC	CGGGTCAACCTGTCCTGCCAGCCCGGGCTGTTCACTCACTGCCTCCACGC	SLC43A2;SLC43A2;SLC43A2	NM_001284499;NM_001284498;NM_152346	TSS200;Body;Body				TRUE	17:1454942-1455199			SLC43A2;SLC43A2	ENST00000412517.3;ENST00000574274.1	TSS200;3'UTR	SLC43A2;SLC43A2;SLC43A2;SLC43A2;SLC43A2;SLC43A2;SLC43A2	ENST00000412517.3;ENST00000576721.1;ENST00000572135.1;ENST00000574743.1;ENST00000572801.1;ENST00000574274.1;ENST00000571376.1	TSS200;TSS1500;3'UTR;3'UTR;3'UTR;3'UTR;3'UTR	chr17:1508240-1508715	3								NA	intermediateMethylation	SLC43A2
28669	cg22311344	chr13	66713559	-	10760540		ATCTCCTTCCTATAATAAACATTAATTTCCTTCATTTCTACATTACCATC		II			NA	NA	NA	NA	NA	NA		OpenSea	TTTTTACTGGCATCTCCTTCCTGTAATAAGCATTGATTTCCTTCATTTCTACATTACCAT[CG]TGCTTATGATCTTTACCTTACAAAGCTAAACTTTACTCAGTCATTCCACAAATATTTACA	TCTCCTTCCTGTAATAAGCATTGATTTCCTTCATTTCTACATTACCATCG																	chr13:66713425-66713710	3								NA	intermediateMethylation	noAnno
28758	cg22386492	chr1	15058641	-	65713525		CCTAAATAAACTACTAACTCAAAATAATCACAATTTCAACATTCCATTCC		II			NA	NA	NA	NA	NA	NA		OpenSea	ACCTGTCGGACCCTGGGTGAACTACTGGCTCAAGGTAGTCACAGTTTCAACATTCCATTC[CG]CTACATTCCCTTTGATGACAGCATTTGTTTGTGAAACTGGGTATTGGCCGTTGCTATGAT	CTGGGTGAACTACTGGCTCAAGGTAGTCACAGTTTCAACATTCCATTCCG	KIAA1026;KIAA1026	NM_201628;NM_015209	Body;Body						1:15058417-15058699	Unclassified				KAZN	ENST00000491547.1	5'UTR	chr1:15058460-15058755	3						TRUE		NA	intermediateMethylation	KIAA1026
28788	cg22427009	chr10	12455260	+	97759203		ACTATCTTCCTAACAATAAATTCTTACAAATATATAACACTCCCCTTCCC		II			NA	NA	NA	NA	NA	NA		OpenSea	GGAGGGGAAAGGGGGAGCAGGCACGTTACATGGTGAAAGCAGGAGCAAGTGAGAGCGAGG[CG]GGAAGGGGAGTGCCACACACTTGCAAGAACTCACTGTCAGGAAGACAGCACCAAGCTGTG	CTGTCTTCCTGACAGTGAGTTCTTGCAAGTGTGTGGCACTCCCCTTCCCG	CAMK1D;CAMK1D	NM_020397;NM_153498	Body;Body								CAMK1D	ENST00000487696.1	5'UTR	CAMK1D	ENST00000487696.1	5'UTR	chr10:12455120-12455290	3								NA	intermediateMethylation	CAMK1D
28802	cg22443212	chr17	78253912	-	48661902		AAAACCTTCAAAACAAACATACTCTTTCCTCTATAAACTAAAACTTAACC		II			NA	NA	NA	NA	NA	NA		OpenSea	AAGTGTAGGCAGAAGCCTTCAAGGCAGGCATGCTCTTTCCTCTGTGGGCTGGGGCTTGGC[CG]TGAGCCCACTCCTGCAGCTCCTGGGAAATGCAGGCAGCGTCCACACGGGGCTGGACTTAG	CGGCCAAGCCCCAGCCCACAGAGGAAAGAGCATGCCTGCCTTGAAGGCTT	RNF213;RNF213	NM_020954;NM_020914	Body;Body				TRUE										chr17:78253840-78254030	3						TRUE		NA	intermediateMethylation	RNF213
28807	cg22446784	chr15	89613560	+	30658985		ATACTATTTCAAAATATCTATTACCCCTCTAAAAATATTCCTTCCAAATC		II			NA	NA	NA	NA	NA	NA		OpenSea	GCAAGTCACATGGCTAAGCCTAAGTTCAGTGGGTTACAAATATAATCCCTATGTAGAAAG[CG]ACCTGGAAGGAACACTCCTAGAGGGGCAACAGATATTTTGAAATAGTATCACAAGCTACC	TACTATTTCAAAATATCTGTTGCCCCTCTAGGAGTGTTCCTTCCAGGTCG											RP11-326A19.4	ENST00000565938.1	5'UTR	RP11-326A19.4	ENST00000565938.1	5'UTR					chr15:89613191-89614250	6				NA	intermediateMethylation	noAnno
28845	cg22480875	chr12	77417567	+	81657263		TTAATACCAATTAAAATTCCRACTCTACATAATATCACAATAAAAACRCC		II			NA	NA	NA	NA	NA	NA		OpenSea	TAGCCTATTCAGATCTACTTCCAGAATAAGACGATTCTTGAATCAAAACCATAAGTCAGT[CG]GCGCTTTCACTGTGACACCATGCAGAGTCGGAACTCTAACTGGTATTAAATGCACAATTA	CGGCGCTTTCACTGTGACACCATGCAGAGTCGGAACTCTAACTGGTATTA	E2F7	NM_203394	3'UTR								E2F7;E2F7	ENST00000339887.6;ENST00000416496.2	3'UTR;3'UTR	E2F7;E2F7	ENST00000339887.6;ENST00000416496.2	3'UTR;3'UTR								TRUE		NA	intermediateMethylation	E2F7
28852	cg22489876	chr2	109609846	+	70770284		AATCATAATATACTTAAAATAAAATCCATACCCTTTTATCCAACCCCCAC		II			NA	NA	NA	NA	NA	NA		OpenSea	GGAGCTGGCCTGGGAGGCAGCTGAGCCCAGCCCAGGAAGGGTGGTAGAGACCACATTCCA[CG]TGGGGGCTGGACAAAAGGGTATGGATTCTATTCCAAGTATATCATGATTTGAAAATGATG	CGTGGGGGCTGGACAAAAGGGTATGGATTCTATTCCAAGTATATCATGAT																					chr2:109609590-109610456	4				NA	intermediateMethylation	noAnno
29044	cg22669717	chr20	43937084	+	97770304	33748907	AACTAAATTCCAACCTAACCCACAACTAACCCTATCTACAACTCCAAACA	AACTAAATTCCAACCTAACCCGCAACTAACCCTATCTACAACTCCAAACG	I	T	Red	rs2235226	0.436302	NA	NA	NA	NA	chr20:43935199-43935633	S_Shore	AGGGAGGGATCCCCCCTTCCTCCTGAGGGGGGGCAAACCCAGCACCCCCTGCTCCTACCA[CG]CTTGGAGCTGCAGACAGGGCTAGCTGCGGGCCAGGCTGGAATTCAGCTACAGCGGGAGAC	CGCTTGGAGCTGCAGACAGGGCTAGCTGCGGGCCAGGCTGGAATTCAGCT	MATN4;MATN4;MATN4;MATN4;RBPJL;RBPJL;RBPJL	NM_003833;NM_030592;NM_030590;NM_003833;NM_001281448;NM_014276;NM_001281449	5'UTR;TSS200;TSS200;1stExon;Body;Body;Body				TRUE				MATN4;MATN4;MATN4	ENST00000537548.1;ENST00000342716.4;ENST00000537548.1	5'UTR;TSS200;1stExon	MATN4;MATN4;MATN4	ENST00000537548.1;ENST00000342716.4;ENST00000537548.1	5'UTR;TSS200;1stExon	chr20:43936725-43937330	3								NA	intermediateMethylation	MATN4
29053	cg22676075	chr6	135203613	+	48741108	93740160	AATAAAAATAAAAATCACTTATATTTAATACATATTCCTTACTAAACACA	AATAAAAATAAAAATCGCTTATATTTAATACATATTCCTTACTAAACACG	I	C	Grn	NA	NA	NA	NA	NA	NA		OpenSea	AAGTCTTCCAAGGTCTGAAATATTCAAAGGAAAACAAACCAAAACTGGCTCTTTGAAACG[CG]TGTCTAGCAAGGAATATGTACTAAATATAAGCGATTCCTATTTCTACTGACGTAAAAGAT	AGTAGAAATAGGAATCGCTTATATTTAGTACATATTCCTTGCTAGACACG						DMR			6:135203214-135203963	Unclassified							chr6:135203605-135203870	3						TRUE		NA	intermediateMethylation	noAnno
29109	cg22708768	chr2	7813295	+	15626259		ATACATATCTTCTAAACTTATCTCTAACACCATAACCATATAAAATAATC		II			NA	NA	NA	NA	NA	NA		OpenSea	AAATAGAGGGAATAGGAGGCAAAAGAAGATTAAAAATATATGCTTAAGGAAATGCTGGAA[CG]ACTATTTCACATGGCCATGGTGCCAGAGATAAGTTTAGAAGACATGCACAGGATCAGACC	CGACTATTTCACATGGCCATGGTGCCAGAGATAAGTTTAGAAGACATGCA											AC092580.3	ENST00000414654.1	TSS1500	AC092580.3	ENST00000414654.1	TSS1500										NA	intermediateMethylation	noAnno
29144	cg22742493	chr3	39418645	-	50764191		TCAACAAAACTCTCCAATATAAATAAAACTTAACCAATTTATAACTTCCC		II			NA	NA	NA	NA	NA	NA		OpenSea	TGAATTGCATATCAGCAAGGCTCTCCAGTGTGAGTGAGACTTGACCAGTTTGTAACTTCC[CG]TGTACGGAAATCCTTCTAACATGCAAATCTGACCCTTTCATTCTCCTGCTTAAACCTCTT	CGGGAAGTTACAAACTGGTCAAGTCTCACTCACACTGGAGAGCCTTGCTG							TRUE										chr3:39418500-39418750	3								NA	intermediateMethylation	noAnno
29151	cg22746029	chr14	23575382	-	10772533		TCTTTACTCATACTATACTTTCACATCCTATTTCCCTTACTTAAATACCC		II			NA	NA	NA	NA	NA	NA		OpenSea	GAACTCTGTTTTCTTTGCTCATGCTGTGCTTTCACATCCTGTTTCCCTTGCTTGGATACC[CG]CCCCCCCGCCCTCCCCCCGCCTCCCCCGGCCTCCCCCGGCCTGCCTGGCTAATTCCTACC	CTTTGCTCATGCTGTGCTTTCACATCCTGTTTCCCTTGCTTGGATACCCG							TRUE										chr14:23575220-23575690	3								NA	intermediateMethylation	noAnno
29248	cg22838050	chr19	872690	+	42756916		TAAAATCAAATCTCCATCCACACCTCCACCTTCAATTCTACRACTTATAC		II			NA	NA	NA	NA	NA	NA	chr19:870774-871318	S_Shore	GGGGCAGGACAGAGTGTACCGGCGGGGGGGTGGGGGCGAGGTTGGAGCCCTGGTCAGGGG[CG]CACAAGCCGCAGAACTGAAGGTGGAGGTGTGGATGGAGACTTGATTTCAAGGCCGCCCAC	GAAATCAAGTCTCCATCCACACCTCCACCTTCAGTTCTGCGGCTTGTGCG	MED16	NM_005481	Body				TRUE		19:872478-872859	Unclassified	MED16	ENST00000538572.1	3'UTR	MED16	ENST00000538572.1	3'UTR	chr19:872225-872730	3						TRUE		NA	intermediateMethylation	MED16
29307	cg22888160	chr1	152177273	+	83762340		ACAAAACTAACTCCTTACCCAACCACCATTATAACTAAACATATAAAATC		II			rs10749669	0.405306	NA	NA	NA	NA		OpenSea	TTCCTCATTTTTAGCTTATCTCAGGGTTGTAAAGATTTTTGTTTTTCCTCTCCAATGGTG[CG]ACTTTATATGCTTAGTCATAATGGTGGTTGGGCAAGGAGTCAGTTTTGTTGTCTCCATAG	CAAAACTGACTCCTTGCCCAACCACCATTATGACTAAGCATATAAAGTCG											RP11-107M16.2	ENST00000429352.1	TSS1500	RP11-107M16.2;FLG-AS1	ENST00000429352.1;ENST00000420707.1	TSS1500;5'UTR										NA	intermediateMethylation	noAnno
29369	cg22963378	chr6	158061084	-	99660821		AAAAAATATTACCTATCAAATACCTATCCRAAAAACCATATAATAATACC		II			rs9346835	0.275721	NA	NA	NA	NA		OpenSea	CGCAGCCTCATAGGAAATGTTACCTGTCAGGTGCCTGTCCGGGAAGCCATGTGGTGATGC[CG]CCTTGGCTTCTCCGATTCGCGGAGGCCAAAACCCTCAGAAACACCTGCTGGGGAGCCACA	GGAAATGTTACCTGTCAGGTGCCTGTCCGGGAAGCCATGTGGTGATGCCG	ZDHHC14;ZDHHC14	NM_024630;NM_153746	Body;Body								ZDHHC14	ENST00000341375.8	5'UTR	ZDHHC14;ZDHHC14;ZDHHC14;ZDHHC14;ZDHHC14	ENST00000341375.8;ENST00000523706.1;ENST00000517432.1;ENST00000422910.2;ENST00000518214.1	5'UTR;5'UTR;5'UTR;5'UTR;3'UTR	chr6:158060825-158061250	3								NA	intermediateMethylation	ZDHHC14
29401	cg22992772	chr17	79030294	-	79708490	36688144	AATCTTCCATAACCCTCACATAACTCTCCAAAATATAAATTTCTTCCCCA	AATCTTCCGTAACCCTCACGTAACTCTCCGAAATATAAATTTCTTCCCCG	I	T	Red	rs12150607	0.489498	NA	NA	NA	NA	chr17:79026043-79026355	S_Shelf	CATCTACGGTAGAGTCTTCCGTAGCCCTCACGTGGCTCTCCGAGGTGTGGGTTTCTTCCC[CG]TCGTCCGCACACGGGGAAGTGGTGTGGATGCCGCTTTCAGTGGGTTGCGGTGGGGGCCGG	CGGGGAAGAAACCCACACCTCGGAGAGCCACGTGAGGGCTACGGAAGACT	BAIAP2;BAIAP2;BAIAP2;BAIAP2	NM_017450;NM_006340;NM_001144888;NM_017451	Body;Body;Body;Body					17:76644848-76645392			BAIAP2;BAIAP2	ENST00000392411.3;ENST00000573894.1	5'UTR;5'UTR	BAIAP2;BAIAP2;BAIAP2;BAIAP2;BAIAP2;BAIAP2;BAIAP2;BAIAP2;BAIAP2;BAIAP2;BAIAP2	ENST00000573659.1;ENST00000572073.1;ENST00000573677.1;ENST00000574804.1;ENST00000575958.1;ENST00000575989.1;ENST00000576470.1;ENST00000392411.3;ENST00000570913.1;ENST00000573894.1;ENST00000573017.1	TSS1500;TSS1500;TSS1500;TSS1500;5'UTR;5'UTR;5'UTR;5'UTR;5'UTR;5'UTR;5'UTR	chr17:79030105-79030595	3						TRUE		NA	intermediateMethylation	BAIAP2
29441	cg23024343	chr7	107201750	+	27673963		CATTCCTAAAAAATTAAACATTTCCAACAAAAACTTTAATTCACTATATC		II			NA	NA	NA	NA	NA	NA	chr7:107204114-107204797	N_Shelf	TACTATGCATCTGTGCTCACCAAGCCTATCAATCCGATACTCTGTCATTGGCCAAATCCC[CG]ATATAGTGAATCAAAGTTTCTGCTGGAAATGCTTAATTCCTCAGGAATGTTGGGGGTGGA	ATTCCTGAGGAATTAAGCATTTCCAGCAGAAACTTTGATTCACTATATCG	COG5;COG5;COG5	NM_006348;NM_001161520;NM_181733	Body;Body;Body						7:107201304-107201878	Promoter_Associated_Cell_type_specific				COG5	ENST00000468056.2	3'UTR	chr7:107201400-107201890	3						TRUE		NA	intermediateMethylation	COG5
29450	cg23032677	chr17	18671452	-	80614974		AAATCTCACTCTATCACCAAACTAAAACACAACAATAATAAAATCTTAAC		II			NA	NA	NA	NA	NA	NA		OpenSea	TTTTTGAGACAGAGTCTCACTCTGTCACCAGGCTGGAGCACAGCAGTGGTGAGATCTTGG[CG]CACTGCAACCTCCATCTCCCTGGTTCAAGCGATTCTCCTGCCTCAGCCACCCGAGTGGCT	CGCCAAGATCTCACCACTGCTGTGCTCCAGCCTGGTGACAGAGTGAGACT	FBXW10;FBXW10;FBXW10	NR_051988;NM_001267586;NM_001267585	Body;Body;Body								FBXW10	ENST00000573605.1	TSS1500	FBXW10;FBXW10;FBXW10;FBXW10	ENST00000488624.1;ENST00000571263.1;ENST00000573605.1;ENST00000574478.1	5'UTR;5'UTR;TSS1500;5'UTR										NA	intermediateMethylation	FBXW10
29522	cg23097878	chr11	45879730	-	76800343		CAACATATAACCCCTCTAATCAATTTCCTCTAACCTCCAAACTAAAAATC		II			NA	NA	NA	NA	NA	NA		OpenSea	TTCCTCCTTTTCAACATGTAGCCCCTCTGGTCAGTTTCCTCTGACCTCCAGACTAAGGAT[CG]CTTCCCCTTTCCTGACTCTCTCAGGGCTGGAACCTATTAGCTCTGTTTGCTATTGGCCTC	AACATGTAGCCCCTCTGGTCAGTTTCCTCTGACCTCCAGACTAAGGATCG	CRY2;CRY2	NM_001127457;NM_021117	Body;Body				TRUE				CRY2	ENST00000473199.1	5'UTR	CRY2;CRY2;CRY2	ENST00000533779.1;ENST00000532390.1;ENST00000473199.1	TSS200;5'UTR;5'UTR	chr11:45879500-45880095	3						TRUE		NA	intermediateMethylation	CRY2
29595	cg23174406	chr12	97304436	-	1646361		TAAACCTTTCCTATATATTATACCACRTAAAAATTTATTAATCTTCACCC		II			NA	NA	NA	NA	NA	NA	chr12:97300802-97301287	S_Shelf	AAAATTTGTTGTGGACCTTTCCTGTATGTTGTACCACGTGGAGGTTTATTGGTCTTCACC[CG]TTAGGTACCAATAGCCTCTAGTTGTGACAACCCAAAACGTTTCCAGAATTGCCTGAATCA	CGGGTGAAGACCAATAAACCTCCACGTGGTACAACATACAGGAAAGGTCC	NEDD1;NEDD1;NEDD1;NEDD1	NM_152905;NM_001135175;NM_001135176;NM_001135177	Body;Body;Body;5'UTR								NEDD1;NEDD1	ENST00000411739.2;ENST00000555114.1	5'UTR;5'UTR	NEDD1;NEDD1;NEDD1;NEDD1;NEDD1;NEDD1	ENST00000555806.1;ENST00000411739.2;ENST00000555114.1;ENST00000553609.1;ENST00000557400.1;ENST00000557454.1	5'UTR;5'UTR;5'UTR;5'UTR;5'UTR;5'UTR	chr12:97304400-97304570	3						TRUE		NA	intermediateMethylation	NEDD1
29647	cg23214426	chr8	102427173	+	64602834		CCATATAAATATATACTAAACATACTTACAAACCTAAAAAACRACCCTAC		II			NA	NA	NA	NA	NA	NA		OpenSea	AGAGAGAAATAAGATGCTAAGAGAGCACTGGGGAGGGAGAGATGATTCACACCAGGGAGA[CG]TAGGGCCGTTTCCCAGGTCTGCAAGCATGCCTAGCATACATTCATATGGCGTGAATGACT	CATATGAATGTATGCTAGGCATGCTTGCAGACCTGGGAAACGGCCCTACG											KB-1930G5.4	ENST00000519793.1	3'UTR	KB-1930G5.4	ENST00000519793.1	3'UTR	chr8:102426900-102427435	3								NA	intermediateMethylation	noAnno
29661	cg23221052	chr5	179740743	+	38808186	74731947	AAACACCCATCCCAAAAAAAACCTAACAAAAACAAATACACCAAAAACCA	GAACGCCCGTCCCAAAAAAAACCTAACGAAAACAAATACACCAAAAACCG	I	C	Grn	NA	NA	NA	NA	NA	NA	chr5:179740710-179741121	Island	GGGGTGAGGCGGGAAGGGGAAAGAAAGGCGGTGGCGCGGGCAGAGCAGGCCGGAGGAGGG[CG]GCCTCTGGTGCACCTGCCTCCGCCAGGCTCTCCCTGGGACGGGCGCCCGTGGCTCCTCCT	GGGCGCCCGTCCCAGGGAGAGCCTGGCGGAGGCAGGTGCACCAGAGGCCG	GFPT2	NM_005110	Body					5:179673298-179673711									chr5:179740685-179741055	3						TRUE		NA	intermediateMethylation	GFPT2
29779	cg23304078	chr12	739312	-	68725833		TTCTTACCCTTAAATAACRCCAAAATAACAAAATAAAATTTTACCAAACC		II			NA	NA	NA	NA	NA	NA		OpenSea	CCCCACCTCAGTTCTTGCCCTTAGGTAACGCCAAGATAGCAAAATGGAATTTTACCAAAC[CG]CTCTTAGGTTCCTTCCCCAGGAGACCAGAAATGCCCTGGGGACTGCCTGCCTTTGAGGCA	TCTTGCCCTTAGGTAACGCCAAGATAGCAAAATGGAATTTTACCAAACCG	LOC100049716;NINJ2;NINJ2	NR_122124;NM_016533;NM_001294346	TSS1500;Body;5'UTR						12:739221-739460	Unclassified	RP11-218M22.1;NINJ2;NINJ2;NINJ2	ENST00000537514.1;ENST00000537416.1;ENST00000433832.2;ENST00000542920.1	TSS1500;3'UTR;5'UTR;5'UTR	RP11-218M22.1;NINJ2;NINJ2;NINJ2	ENST00000537514.1;ENST00000537416.1;ENST00000433832.2;ENST00000542920.1	TSS1500;3'UTR;5'UTR;5'UTR	chr12:739125-739490	3								NA	intermediateMethylation	LOC100049716
30034	cg23505766	chr1	153582540	-	1616915		TCCATATTCTTTTATTTAAATATATAACTACRTAATTCCCTATCTATACC		II			NA	NA	NA	NA	NA	NA		OpenSea	CCACACGCTTTTCCATATTCTTTTATTTAAGTGTGTAACTGCGTGGTTCCCTGTCTATAC[CG]CTGCAAGACTTTCATACAAACACTTTAACATTTACAGTTGAAGAGGAAGACCATTGTTCA	CCATATTCTTTTATTTAAGTGTGTAACTGCGTGGTTCCCTGTCTATACCG	S100A16	NM_080388	5'UTR								S100A16;S100A16;S100A16;S100A16	ENST00000368704.1;ENST00000368705.1;ENST00000474991.1;ENST00000368706.3	TSS1500;TSS1500;3'UTR;5'UTR	S100A16;S100A16;S100A16;S100A16	ENST00000368704.1;ENST00000368705.1;ENST00000474991.1;ENST00000368706.3	TSS1500;TSS1500;3'UTR;5'UTR	chr1:153582280-153582555	3								NA	intermediateMethylation	S100A16
30058	cg23520270	chr9	120459289	-	82653254		ACAAAATCTTAACAATATCCTACAATACCCTAAATAATCTACCTAACAAC		II			NA	NA	NA	NA	NA	NA		OpenSea	ATCACTAAGATGCAAAGTCTTAACAATGTCCTACAATGCCCTAAGTAATCTACCTGGCAA[CG]TGTGCCTCTCTACACTGGTTGGTTCTAGCACTTCCTGTCTCTGGATCTTTGGACTGGCTT	CAAAGTCTTAACAATGTCCTACAATGCCCTAAGTAATCTACCTGGCAACG																					chr9:120459072-120459898	5				NA	intermediateMethylation	noAnno
30148	cg23596287	chr14	59260204	+	98781109		CTTCAACATTCCTTATTAATCCTTTTAACCCTACCACAACTCTATAAATC		II			NA	NA	NA	NA	NA	NA		OpenSea	TTGAGCAGGATTGAAAGAAATATGAATAACTAGGTGTAAGTAGGAATTTTCATAAAGGGA[CG]ATTTACAGAGCTGTGGCAGGGTTAAAAGGACCAACAAGGAATGTTGAAGCACTCAGGGAC	TTCAACATTCCTTGTTGGTCCTTTTAACCCTGCCACAGCTCTGTAAATCG											RP11-112J1.1	ENST00000393325.2	TSS1500	RP11-112J1.1	ENST00000393325.2	TSS1500	chr14:59260180-59260370	3								NA	intermediateMethylation	noAnno
30171	cg23612423	chr12	55350219	+	43750289		ATTTCCTATATTAACATTTAAACCACTTAACCTTTATCACACTTATAAAC		II			NA	NA	NA	NA	NA	NA		OpenSea	GATCTGGTAAAAGAAACAAAAAGAACGACAAAAAAATAAAAACTTTCTCCTTGGCTCTGC[CG]CTTATAAGTGTGATAAAGGTCAAGTGGTTTAAATGTCAACACAGGAAACCAATAGAAAGG	TTTCCTGTGTTGACATTTAAACCACTTGACCTTTATCACACTTATAAGCG	TESPA1;TESPA1;TESPA1;TESPA1	NM_014796;NM_001261844;NM_001098815;NM_001136030	3'UTR;3'UTR;3'UTR;3'UTR		chr12:55350184-55350184						TESPA1;TESPA1;TESPA1;TESPA1;TESPA1	ENST00000524622.1;ENST00000532804.1;ENST00000449076.1;ENST00000316577.8;ENST00000531122.1	3'UTR;3'UTR;3'UTR;3'UTR;3'UTR	TESPA1;TESPA1;TESPA1;TESPA1;TESPA1;TESPA1;TESPA1	ENST00000524622.1;ENST00000524923.1;ENST00000532804.1;ENST00000449076.1;ENST00000528486.1;ENST00000316577.8;ENST00000531122.1	3'UTR;3'UTR;3'UTR;3'UTR;3'UTR;3'UTR;3'UTR										NA	intermediateMethylation	TESPA1
30259	cg23687206	chr2	86231106	+	38699527		TCTTTTCAAATACACTTTCTTATCTATTATCTCAATCCCACAAATTAAAC		II			NA	NA	NA	NA	NA	NA		OpenSea	TTAAGCTTGCAAAATGAGTCAAAGCTATTACGTGAATATGTGTTTCCAAAGACCAGCCCA[CG]TTCAACCTGTGGGATTGAGATAATAGACAAGAAAGTGTATTTGAAAAGAAGAGTTACACA	CTTTTCAAATACACTTTCTTGTCTATTATCTCAATCCCACAGGTTGAACG																					chr2:86230759-86231607	6				NA	intermediateMethylation	noAnno
30354	cg23758309	chr12	97273300	+	26663987		CACAATAAAATTTCAAAATACAAAAACTAAAATCATATCACTTCCATTCC		II			NA	NA	NA	NA	NA	NA		OpenSea	CCTAGAGATTGCAGCTGTTTGTGGTGACCAGGAAATGCACCACTCAGATCTCAGGCTGAG[CG]GAATGGAAGTGACATGACTCCAGCTTCTGCATTCTGAAACCCCACTGTGTTAGTGCTGAT	ACAGTGGGGTTTCAGAATGCAGAAGCTGGAGTCATGTCACTTCCATTCCG							TRUE										chr12:97273165-97273490	3						TRUE		NA	intermediateMethylation	noAnno
30524	cg23923019	chr3	183725906	+	56723939		ATTAATACTAAACCTACTTATCCACCAATAAAAACTTAAACTCACAACAC		II			NA	NA	NA	NA	NA	NA		OpenSea	AGCACTTTCTCCTTTTACTAATTCCCACAGCATCTAAATTACAGTCATCTATGTAGAGTA[CG]TGTTGTGAGTTTAAGCTTCTATTGGTGGACAAGCAGGCCCAGCACCAATTTATCTTTATC	CGTGTTGTGAGTTTAAGCTTCTATTGGTGGACAAGCAGGCCCAGCACCAA	ABCC5-AS1;ABCC5;ABCC5	NR_046570;NM_005688;NM_001023587	Body;Body;Body								ABCC5-AS1;ABCC5	ENST00000422946.1;ENST00000382495.2	5'UTR;5'UTR	ABCC5-AS1;ABCC5;ABCC5	ENST00000422946.1;ENST00000438979.2;ENST00000382495.2	5'UTR;3'UTR;5'UTR					chr3:183725494-183726445	6				NA	intermediateMethylation	ABCC5-AS1
30566	cg23957735	chr12	59144441	+	60665288		AATCATAATTTCAATATCATATCTCTCCTAAAAAATCTTAACTCTACAAC		II			rs2712501	0.41168	NA	NA	NA	NA		OpenSea	ATGTCCCCCAAGAAGCTCACATTATAAATAAAGACACGATGGAGCTCACAGACATCTGTG[CG]CTGCAGAGCTAAGATTTCCTAGGAGAGACATGATACTGAAATCATGACTCATGCATTTAG	CGCTGCAGAGCTAAGATTTCCTAGGAGAGACATGATACTGAAATCATGAC	LOC101927653;LOC100506869	NR_120452;NR_126341	Body;Body				TRUE				RP11-362K2.2;RP11-767I20.1;RP11-767I20.1	ENST00000546977.1;ENST00000550678.1;ENST00000552201.1	5'UTR;3'UTR;3'UTR	RP11-362K2.2;RP11-767I20.1;RP11-362K2.2;RP11-767I20.1	ENST00000546977.1;ENST00000550678.1;ENST00000548576.1;ENST00000552201.1	5'UTR;3'UTR;5'UTR;3'UTR	chr12:59144260-59144535	3								NA	intermediateMethylation	LOC101927653
30618	cg24000535	chr14	91110600	-	97766901		ATCTAATTTAAAACAAAACCAAAAAAAATTTTACATACACACATACACAC		II			NA	NA	NA	NA	NA	NA		OpenSea	GAGCCTCTGGGATCTGGTTTAAAACAAAACCAAAAAAGGTTTTACATACACACATGCACA[CG]CACACACACACACACACACACACGCGCGAAAGAAGCCATCTTTTCAATGTCTGCTTCTCT	TCTGGTTTAAAACAAAACCAAAAAAGGTTTTACATACACACATGCACACG	LOC101928909;TTC7B	NR_110134;NM_001010854	Body;Body				TRUE				RP11-1078H9.5;TTC7B	ENST00000557007.1;ENST00000554654.1	5'UTR;3'UTR	TTC7B;RP11-1078H9.5;RP11-1078H9.5;TTC7B;TTC7B	ENST00000553972.1;ENST00000553826.1;ENST00000557007.1;ENST00000556490.1;ENST00000554654.1	TSS200;5'UTR;5'UTR;3'UTR;3'UTR										NA	intermediateMethylation	LOC101928909
30621	cg24003442	chr21	44561992	+	84788969		CTAAATAACTTCCTAAATAACRAAACATAATAAACACTCATAAACCTACC		II			NA	NA	NA	NA	NA	NA		OpenSea	CTGTCACCTGTCATTCAGCCCTTGCTGTCTGCTGGGCACGTGCCCTGCAGGTGGGGTGCA[CG]GCAGGCCCATGAGTGCCCACCATGCCTCGCCATTCAGGAAGCCACCCAGGTGCTCCGGGC	CGGCAGGCCCATGAGTGCCCACCATGCCTCGCCATTCAGGAAGCCACCCA								21:43434833-43435152			AP001631.9	ENST00000424933.1	TSS1500	AP001631.9	ENST00000424933.1	TSS1500	chr21:44561920-44562155	3								NA	intermediateMethylation	noAnno
30644	cg24019073	chr19	4448726	-	49783992		AACCAATATAACRCRACAAAACTATACCTCACACTCTAACTTTAAAACTC		II			NA	NA	rs148210917	0.0179	rs148210917	0.0179	chr19:4446011-4446629	S_Shelf	TGGGACTTGGAAGCCAGTGTGACGCGACAGAACTGTGCCTCACACTCTGGCTTTAGAACT[CG]ACCTCAGTGCTGAGATCCATCAAGGCCACCGCCACTTACAGAACCTCCCGCCACCATGGA	GCCAGTGTGACGCGACAGAACTGTGCCTCACACTCTGGCTTTAGAACTCG	UBXN6;UBXN6	NM_001171091;NM_025241	Body;Body				TRUE	19:4399512-4399879									chr19:4448605-4448915	3						TRUE		NA	intermediateMethylation	UBXN6
30672	cg24047921	chr20	43169720	+	39742145		TAAAAACTACTCTTACTACCATCATATACATAAAAAATCTAACTCCCTCC		II			NA	NA	NA	NA	NA	NA		OpenSea	AATGAGTGGGTGGAGAAACTGACTCAGCCGTTTGGTTGGCTTCTAGGCATGGGAATTCAG[CG]GAGGGAGCCAGACCTCCTATGCATATGATGGTAGCAAGAGTAGCCCTCATTTTATTCCTG	CGGAGGGAGCCAGACCTCCTATGCATATGATGGTAGCAAGAGTAGCCCTC	PKIG;PKIG;PKIG;PKIG	NM_007066;NM_181804;NM_181805;NM_001281444	5'UTR;5'UTR;5'UTR;5'UTR								PKIG;PKIG;PKIG;PKIG	ENST00000372891.3;ENST00000372889.1;ENST00000372887.1;ENST00000372882.3	5'UTR;5'UTR;5'UTR;5'UTR	PKIG;PKIG;PKIG;PKIG	ENST00000372894.3;ENST00000372889.1;ENST00000372887.1;ENST00000372882.3	5'UTR;5'UTR;5'UTR;5'UTR	chr20:43169540-43169775	3								NA	intermediateMethylation	PKIG
30818	cg24157836	chr5	180414896	+	32623835		CTTACTAAATCAAAAAACAAATTTCCACRAAAAACACCACRAAAAACAAC		II			NA	NA	NA	NA	NA	NA		OpenSea	TGTGTTATTAACAATTTCTAAGTTCATGGGGTTTCCTCTTTTTAAATTGCTCTTTACCTT[CG]TTGTCCTTCGTGGTGCTCTCCGTGGAAACCTGCTTTCTGATCTAGTAAGTGCTTATTCTT	TTACTAGATCAGAAAGCAGGTTTCCACGGAGAGCACCACGAAGGACAACG	BTNL3	NM_197975	TSS1500								BTNL3;BTNL3	ENST00000342868.6;ENST00000376852.2	TSS1500;TSS1500	BTNL3;BTNL3	ENST00000342868.6;ENST00000376852.2	TSS1500;TSS1500										NA	intermediateMethylation	BTNL3
30846	cg24178897	chr14	69170010	+	68605216		AAACTAATTCTTATAAAAAAATAACTAATACTCACTACCATAAATCAACC		II			NA	NA	NA	NA	NA	NA		OpenSea	GAGCACTGATCAGGGGTTGGGACATTGCCCCGGGAGGAGGATGAGGATGTTTCCAGGCCT[CG]GCTGACTCATGGTAGTGAGTATTAGTCACTCCCTCACAAGAATCAGCCCACATCCTCTAG	CGGCTGACTCATGGTAGTGAGTATTAGTCACTCCCTCACAAGAATCAGCC					chr14:69169939-69169939		TRUE				RAD51B	ENST00000488612.1	3'UTR	RAD51B	ENST00000488612.1	3'UTR	chr14:69169880-69170115	3						TRUE		NA	intermediateMethylation	noAnno
30875	cg24203800	chr17	8702868	-	43665984	66699571	CCCCACCTAACCTCTAACTACCAATATAACCCAAAAACCTAAACTAAACA	CCCCGCCTAACCTCTAACTACCAATATAACCCAAAAACCTAAACTAAACG	I	C	Grn	rs9900175	0.248858	NA	NA	NA	NA	chr17:8702342-8702824	S_Shore	CTAGGCCTCGGGCCCCGCCTGGCCTCTGGCTGCCAATGTGGCCCAGGAGCCTGAGCTAAA[CG]CCTGGACTGCTTCAGGCAAGTAAAACCGTCAGAGTCGGCGTGGGGGGGAGCCAGAATGGA	CCCCGCCTGGCCTCTGGCTGCCAATGTGGCCCAGGAGCCTGAGCTAAACG	MFSD6L	NM_152599	TSS1500								MFSD6L	ENST00000329805.4	TSS1500	MFSD6L	ENST00000329805.4	TSS1500	chr17:8702405-8703075	3						TRUE		NA	intermediateMethylation	MFSD6L
30877	cg24207904	chr11	74205489	+	73625990		TTCTAAAATTAATTACTAATAATACACAACTAAATCCTTCTCTAAAAACC		II			rs1783202	0.434783	NA	NA	NA	NA	chr11:74204135-74204856	S_Shore	AGGAGCTGTGATTTTTTTTTTTTTTTTTTTTTTGGCAAGACTGCTTCCCTCGGTGGAGGG[CG]GCCCCCAGAGAAGGACTCAGTTGTGTATCATCAGTAACCAACTCCAGAAGCTGAGGGAAT	CGGCCCCCAGAGAAGGACTCAGTTGTGTATCATCAGTAACCAACTCCAGA	LIPT2	NM_001144869	TSS1500								AP001372.2;LIPT2	ENST00000526036.1;ENST00000310109.4	5'UTR;TSS1500	AP001372.2;LIPT2;LIPT2;LIPT2;POLD3	ENST00000526036.1;ENST00000527115.1;ENST00000528085.1;ENST00000310109.4;ENST00000528481.1	5'UTR;TSS1500;TSS1500;TSS1500;5'UTR	chr11:74204640-74205675	3								NA	intermediateMethylation	LIPT2
30903	cg24245216	chr19	7004657	-	5704275		AATCACAACTTTACCTACTTACCTTAAACACAAAAATTTTCTAACCAAAC		II			NA	NA	NA	NA	NA	NA		OpenSea	CCTGTTGTGGAGGTCACAGCTTTACCTACTTACCTTAAACACAGGAGTTTTCTGGCCAGG[CG]CGGTGGCTCACGCCTGTAATCCCAACACTTTAGGAGACCGAGGCGGGTGGATCACCTGAG	GTCACAGCTTTACCTACTTACCTTAAACACAGGAGTTTTCTGGCCAGGCG									19:7004378-7004700	Unclassified_Cell_type_specific									chr19:7004353-7004749	6	chr19:7004063-7005024	6				NA	intermediateMethylation	noAnno
30908	cg24252907	chr2	178649115	-	76715875		CTCCACCAACATCATAACAATTTACAATTACAATTACAATTACAAATACC		II			NA	NA	NA	NA	NA	NA		OpenSea	ACCAATGGAAACTCCACCAACATCATAACAGTTTACAATTACAATTACAGTTACAAATGC[CG]TGGCATTGTCCTGAAACTACCCTATATGATCTAAACGGGAGAGGATCCCTCAATTCTGGG	CGGCATTTGTAACTGTAATTGTAATTGTAAACTGTTATGATGTTGGTGGA	PDE11A;PDE11A;PDE11A;PDE11A	NM_001077196;NM_001077358;NM_016953;NM_001077197	Body;Body;Body;Body								PDE11A;PDE11A	ENST00000431253.2;ENST00000497003.1	3'UTR;3'UTR	PDE11A;PDE11A	ENST00000431253.2;ENST00000497003.1	3'UTR;3'UTR					chr2:178648591-178650157	6				NA	intermediateMethylation	PDE11A
30927	cg24274653	chr18	74735220	+	86704253		CCTTTCATTAACACCACCTCAATAAAAAATAAACTTCCTCAAATCATAAC		II			NA	NA	NA	NA	NA	NA		OpenSea	CACAGCAGGACGCAGCTGTGATATGTGGGGGATAGCGTTTACTAAATAAAGAAACTCAGG[CG]TCATGACCTGAGGAAGCTCATCTTCCACTGAGGTGGTGTTAATGAAAGGTCACGTGGCCT	CTTTCATTAACACCACCTCAGTGGAAGATGAGCTTCCTCAGGTCATGACG	MBP;MBP	NM_001025100;NM_001025101	Body;Body		chr18:74735151-74735151						MBP	ENST00000487778.1	3'UTR	MBP;MBP;MBP;MBP	ENST00000495162.1;ENST00000487778.1;ENST00000490754.1;ENST00000497479.1	3'UTR;3'UTR;3'UTR;3'UTR	chr18:74735005-74735435	3								NA	intermediateMethylation	MBP
30941	cg24288706	chr12	122287927	+	37624963		AAATAAATACTTCATTAAATACCTCCCCTATACCAAACACTAAACTTAAC		II			NA	NA	NA	NA	NA	NA		OpenSea	ACTTGTTTGAGAGTTTCCGTGAGGGCGGGGACACTGTTTTGCTCATGATGGTGTACCCAG[CG]CCAAGCTCAGTGCCTGGCACAGGGGAGGTACTCAATGAAGCACCTACTTCATTTATTTCA	CGCCAAGCTCAGTGCCTGGCACAGGGGAGGTACTCAATGAAGCACCTACT	HPD;HPD	NM_001171993;NM_002150	Body;Body								HPD	ENST00000543869.1	TSS1500	HPD;HPD	ENST00000543869.1;ENST00000542159.1	TSS1500;3'UTR			chr12:122287546-122287943	6	chr12:122287534-122288008	5				NA	intermediateMethylation	HPD
30978	cg24322358	chr22	45001155	-	98704103		AACTAAAACCTAACTACTATATTTCTAAAAAAAATACCTTCRATAACCCC		II			rs6007203	0.385701	NA	NA	NA	NA		OpenSea	TGTTTGCCCCTGACTGGAGCCTGGCTGCTGTATTTCTGGGGGAAGTGCCTTCGGTGGCCC[CG]CATGCTCCCTGCTGGGTGGCAGACAGGGGGAATCTGATCCTTGCCAGAGGATCAGATCCA	CGGGGCCACCGAAGGCACTTCCCCCAGAAATACAGCAGCCAGGCTCCAGT																			chr22:45000987-45001174	3						NA	intermediateMethylation	noAnno
31013	cg24354335	chr1	23291783	+	93763133		TCATAACTAACTACTTCCTATAACAATATCACCTCCCCAAACTAAAAACC		II			NA	NA	NA	NA	NA	NA		OpenSea	CAAAGCCCAGGAGGACCCAGGGGGCTATGGGGAGGAACTCAAGGCTGTCTCTGCACTCAC[CG]GTCTTCAGCTTGGGGAGGTGATACTGCCACAGGAAGCAGCCAGTCATGACCACTGAGAGC	CATGACTGGCTGCTTCCTGTGGCAGTATCACCTCCCCAAGCTGAAGACCG	LACTBL1	NM_001289974	1stExon								LACTBL1	ENST00000426928.1	1stExon	LACTBL1	ENST00000426928.1	1stExon										NA	intermediateMethylation	LACTBL1
31093	cg24418762	chr12	58570196	-	80603905		ATAATATAATTTCCCACATTTCCCTCTCAATAATTAACTAAAAACCTAAC		II			NA	NA	NA	NA	NA	NA		OpenSea	TACTCTGATATGTAATGTAATTTCCCACATTTCCCTCTCAATGGTTAGCTGGGAGCCTGG[CG]TCTCTATGCATTTAGGCATTTCACACAGGCTGGTCCACCTGGCTTATTCATGAAATCGCC	CGCCAGGCTCCCAGCTAACCATTGAGAGGGAAATGTGGGAAATTACATTA																	chr12:58570145-58570390	3								NA	intermediateMethylation	noAnno
31131	cg24441899	chr7	4244372	+	63683883		AACTAAACCCTAAAAAACTCCAAAACAACTATACAAAAAACCTAACTCCC		II			NA	NA	NA	NA	NA	NA		OpenSea	CACTCCTGGGCCGCAGCCCCGGCGGCAGGCGGAGAGGAGTGCTCGGCTGGCCTCTGCCTC[CG]GGAGCCAGGCCCCCTGCACAGCTGCCCTGGAGCTCCCCAGGGCCCAGCTCATGGACAGCC	CGGGAGCCAGGCCCCCTGCACAGCTGCCCTGGAGCTCCCCAGGGCCCAGC	SDK1;SDK1	NR_027816;NM_152744	Body;Body					7:4210710-4211211			SDK1	ENST00000446104.1	5'UTR	SDK1;SDK1	ENST00000446104.1;ENST00000476701.1	5'UTR;5'UTR	chr7:4244245-4245135	3						TRUE		NA	intermediateMethylation	SDK1
31134	cg24443494	chr10	125844291	+	25755917		AAATAAAAATTTAACTACAACTAACTAACCTCTATATCACRTAACCAAAC		II			rs114667170	0.01086	NA	NA	NA	NA		OpenSea	CAGAAAGGGCACTAAAACTCCCGAACATCTTCCTAGAGCAACTGCAACTCCAAAGTCAAG[CG]TCTGGTTACGTGACACAGAGGTCAGCCAGCTGCAGCCAAATCCCCACCTGGATGTCCAGG	GGTGGGGATTTGGCTGCAGCTGGCTGACCTCTGTGTCACGTAACCAGACG	CHST15;CHST15;CHST15;CHST15	NM_014863;NM_015892;NM_001270765;NM_001270764	5'UTR;5'UTR;5'UTR;5'UTR								CHST15;CHST15;CHST15;CHST15;CHST15	ENST00000462406.1;ENST00000546346.1;ENST00000346248.5;ENST00000434607.2;ENST00000421115.1	3'UTR;5'UTR;5'UTR;5'UTR;5'UTR	CHST15;CHST15;CHST15;CHST15;CHST15	ENST00000462406.1;ENST00000546346.1;ENST00000346248.5;ENST00000434607.2;ENST00000421115.1	3'UTR;5'UTR;5'UTR;5'UTR;5'UTR					chr10:125844159-125844929	3				NA	intermediateMethylation	CHST15
31168	cg24478129	chr1	246592123	+	79670157		AAAAAAAAATCACAACCTAAAAAACCATCACRAAACAACAAAACATCRAC		II			NA	NA	NA	NA	NA	NA		OpenSea	CCATGCTCTTAACTGCTGATTCAAACCCATGCAATCTACACCACAGCCCATGCTCTTAAC[CG]CCGATGCTCTGCTGCCTCGTGATGGCTTCTCAGGCTGTGACTCCTTTCTCTCCAGTTCCC	CGCCGATGCTCTGCTGCCTCGTGATGGCTTCTCAGGCTGTGACTCCTTTC	SMYD3	NM_001167740	Body		chr1:246591935-246591935		TRUE				SMYD3	ENST00000490107.1	5'UTR	SMYD3;SMYD3;SMYD3;SMYD3	ENST00000470863.1;ENST00000455277.1;ENST00000490107.1;ENST00000462422.1	3'UTR;5'UTR;5'UTR;3'UTR	chr1:246591805-246592235	3						TRUE		NA	intermediateMethylation	SMYD3
31193	cg24503407	chr1	205819492	-	30665865		CTACAAAACAAAAATAAAATCRAACTCCAAACTAAAATCATATCTAATCC		II			NA	NA	NA	NA	NA	NA	chr1:205818898-205819191	S_Shore	GCCAGCAGTTCCTGCAGAGCAGAGGTGAGGTCGGGCTCCAGGCTAGAGTCATGTCTGGTC[CG]CACTTGATCTCTCACCCATAAATCCTTTCCTGTATGACAACAAATCAAATAAAGGAGGAA	CGGACCAGACATGACTCTAGCCTGGAGCCCGACCTCACCTCTGCTCTGCA	PM20D1	NM_152491	TSS1500						1:205818815-205819635	Unclassified_Cell_type_specific	PM20D1;PM20D1	ENST00000367136.4;ENST00000460624.1	TSS1500;TSS1500	PM20D1;PM20D1	ENST00000367136.4;ENST00000460624.1	TSS1500;TSS1500			chr1:205819013-205819642	6	chr1:205819032-205819572	3		TRUE		NA	intermediateMethylation	PM20D1
31332	cg24617313	chr20	57427146	-	68626930	80681832	ACCTACAAAACTCTAAAACCACTTTATAAAATCCTCCTCTACACAACACA	ACCTACGAAACTCTAAAACCGCTTTATAAAATCCTCCTCTACGCAACACG	I	C	Grn	rs6026561	0.3771	NA	NA	NA	NA	chr20:57427691-57427995	N_Shore	TAGAACAGCAGGACCTGCGAAACTCTGAGGCCGCTTTGTGAGGTCCTCCTCTGCGCAGCA[CG]CCCCCCACCCCTCTCTTGGTGCCGCCGCAGCTACTCCCTAGGGGGCTTTGCTCTTGGTGG	ACCTGCGAAACTCTGAGGCCGCTTTGTGAGGTCCTCCTCTGCGCAGCACG	GNAS;GNAS;GNAS;GNASAS	NM_080425;NM_001077490;NM_016592;NR_002785	TSS1500;TSS1500;3'UTR;TSS1500			CDMR	TRUE	20:56859610-56860737	20:57426788-57428499	Unclassified	GNAS-AS1;GNAS;GNAS;GNAS;GNAS	ENST00000424094.1;ENST00000371099.2;ENST00000306120.3;ENST00000371098.2;ENST00000313949.7	TSS1500;TSS1500;TSS1500;3'UTR;3'UTR	GNAS-AS1;GNAS;GNAS;GNAS;GNAS;GNAS;GNAS;GNAS;GNAS;GNAS;GNAS;GNAS;GNAS;GNAS	ENST00000424094.1;ENST00000371099.2;ENST00000306120.3;ENST00000371098.2;ENST00000453292.1;ENST00000419558.1;ENST00000313949.7;ENST00000491348.1;ENST00000472183.1;ENST00000462499.1;ENST00000482112.1;ENST00000490374.1;ENST00000493744.1;ENST00000467227.1	TSS1500;TSS1500;TSS1500;3'UTR;3'UTR;3'UTR;3'UTR;5'UTR;5'UTR;5'UTR;5'UTR;5'UTR;5'UTR;5'UTR	chr20:57426225-57427395	3						TRUE		NA	intermediateMethylation	GNAS
31356	cg24638099	chr6	32526027	-	18654827	70707286	CAATCCAATCACAAAAATAACCTCTAAAAAAAACACTAACAACAACACCA	CGATCCAATCACAAAAATAACCTCTAAAAAAAACACTAACAACGACGCCG	I	C	Grn	NA	NA	rs150543195	0.1245	NA	NA		OpenSea	TGGGGACACGAACGATCCAGTCACAGGGATGGCCTCTGAGGAAGACACTGACAGCGACGC[CG]CCATCCAGGGCTCCCTGGGTGGGGTGCGGGCGCTGGGAATCTTGATCAGCCCCACCTGCA	CGGCGTCGCTGTCAGTGTCTTCCTCAGAGGCCATCCCTGTGACTGGATCG	HLA-DRB6	NR_001298	Body					6:32633705-32634006			HLA-DRB6	ENST00000411500.1	3'UTR	HLA-DRB6;HLA-DRB6	ENST00000411500.1;ENST00000437183.1	3'UTR;3'UTR								TRUE		NA	intermediateMethylation	HLA-DRB6
31385	cg24658778	chr6	152897280	-	59688980		AAAAATAAATACCAACCCATCTTTCTTTACTAATATTAACTCTAATCTAC		II			rs79982259	0.0137	NA	NA	NA	NA		OpenSea	TGTTTTTTCAAAAAAATAAGTACCAACCCATCTTTCTTTGCTAATGTTAACTCTAATCTG[CG]TTAGCTGCTTGCTTTTGCAGTTATTGGTATGCATTCACATTCTGTATCTATAGGATATAA	CGCAGATTAGAGTTAACATTAGCAAAGAAAGATGGGTTGGTACTTATTTT	SYNE1;SYNE1	NM_182961;NM_033071	Body;Body				TRUE							SYNE1	ENST00000461872.2	3'UTR					chr6:152896145-152898000	6				NA	intermediateMethylation	SYNE1
31442	cg24710520	chr6	31237199	+	46675963		TATAAAAAAACTCACCTACTCCATAATTCCTCTTATCCCACATCTCCTAC		II			rs17881458	0.025156	NA	NA	NA	NA	chr6:31238852-31240120	N_Shore	CAGAGCCCTGGGCACTGTTGCTGCCTGGGGTAGAACAAAAAAAAAGACCTGGTCAGAGCC[CG]CAGGAGATGTGGGACAAGAGGAATTATGGAGTAGGTGAGCTCCTCCACACGCCCGCCGCC	GTGGAGGAGCTCACCTACTCCATAATTCCTCTTGTCCCACATCTCCTGCG	HLA-C	NM_002117	Body											HLA-C;HLA-C;HLA-C;HLA-C;HLA-C	ENST00000466892.1;ENST00000470363.1;ENST00000376237.4;ENST00000487245.1;ENST00000466892.1	3'UTR;3'UTR;3'UTR;3'UTR;1stExon	chr6:31237145-31237470	3						TRUE		NA	intermediateMethylation	HLA-C
31543	cg24796644	chr6	37617956	+	97663586	37753259	AAAAAACTACAACTAAAACAAATAAACCAAAACATAAACAAAACCTACCA	GAAAAACTACGACTAAAACGAATAAACCGAAACATAAACGAAACCTACCG	I	C	Grn	NA	NA	NA	NA	NA	NA	chr6:37617863-37618147	Island	AGCTGCACCTGGGCCTCACGGGGGCGCACGTTGAAGCCATTATAGCGGGCCGTCTGGCAG[CG]GTAGGTCCCGCTCATGTCTCGGCTCACTCGCTCCAGCCGCAGCTTCCCGTCCGGAGTCTC	GGGAAGCTGCGGCTGGAGCGAGTGAGCCGAGACATGAGCGGGACCTACCG	MDGA1	NM_153487	Body				TRUE	6:37725892-37726112	6:37617791-37617977	Unclassified_Cell_type_specific				MDGA1	ENST00000478143.2	3'UTR	chr6:37617725-37618050	3						TRUE		NA	intermediateMethylation	MDGA1
31564	cg24819596	chr2	86135013	+	10612127		ATTTAACTATCRTAAAACRTACAAATAAACAACTCTCTATATAAACCTCC		II			NA	NA	NA	NA	NA	NA		OpenSea	TTATCTCCCCATAAAATCCTTTAACATAAAACATCACTGTAAGCCATGGTAGTGGACTCA[CG]GAGGTTTACATAGAGAGTTGTCCACCTGCACGTCCCACGACAGCCAAATCCCCAGGCCTC	CGGAGGTTTACATAGAGAGTTGTCCACCTGCACGTCCCACGACAGCCAAA																			chr2:86134986-86135340	3	chr2:86134680-86136087	6				NA	intermediateMethylation	noAnno
31605	cg24853868	chr1	146555624	+	62800164		RATTATAAACATAACATACTTATTTTATAAATAAAAACRACTCTACCCRC		II			rs719969	0.21875	NA	NA	NA	NA	chr1:146556312-146556676	N_Shore	ACAGGTCAGACTGCGGTTCCGACCTGCGGGCCTCGGTGAATATGCGCAAGGGCACCTGGG[CG]CGGGCAGAGCCGTTCCCATCCACAAAATAAGCATGTTATGTCTACAACCGAAGGGGGTCA	CGCGGGCAGAGCCGTTCCCATCCACAAAATAAGCATGTTATGTCTACAAC								1:145022171-145022670	1:146555581-146556784	Promoter_Associated							chr1:146555540-146555775	3						TRUE		NA	intermediateMethylation	noAnno
31617	cg24863559	chr9	124227389	+	93792989		TCTCTCTACATAATAACCAAAACAAATTCTAACTACTCTTCAAACTAATC		II			NA	NA	NA	NA	NA	NA		OpenSea	CAGATGTTCAAGTGGATTCTGCACATCAGAGGATGTTGTGGCCAGAGTCCAGGTGCCAGA[CG]ATTAGCCTGAAGAGCAGCCAGAACCTGCTCTGGCTACCATGCAGAGAGAGTGTGCCCAGA	CTCTCTGCATGGTAGCCAGAGCAGGTTCTGGCTGCTCTTCAGGCTAATCG	GGTA1P;GGTA1P	NR_003191;NR_045211	Body;Body								GGTA1P	ENST00000495328.1	3'UTR	GGTA1P;GGTA1P;GGTA1P	ENST00000495328.1;ENST00000481799.1;ENST00000373793.3	3'UTR;3'UTR;3'UTR	chr9:124227285-124227715	3								NA	intermediateMethylation	GGTA1P
31763	cg24989176	chr13	31667191	-	10609225		TCATAATATACTACAAATACAACCCAACCTTCAAACACATAATCAACTTC		II			rs9597084	0.282269	NA	NA	NA	NA		OpenSea	CCACCAAGAGCTCATGGTGTGCTACAGGTACAACCCAGCCTTCAGGCACATGGTCAGCTT[CG]CCCAAGCGTCTGTAACTATCACATCCTGCTCTCTTCAGCAATGATATATTTAAGAGGAAG	CATGGTGTGCTACAGGTACAACCCAGCCTTCAGGCACATGGTCAGCTTCG																	chr13:31667145-31667575	3								NA	intermediateMethylation	noAnno
32003	cg25172338	chr1	18806046	-	90636333		CAAAATTATCTCCTAAAATCAAAACCTTCAAAACCAAATTCCTCCCATAC		II			NA	NA	NA	NA	NA	NA	chr1:18808873-18809667	N_Shelf	GCATAGGGAGTCAGGATTGTCTCCTAGAGTCAAAGCCTTCAGAGCCAAATTCCTCCCATG[CG]TGTGCTTCCTGTGGCCCACAGTGTTTTTCAGTTTCATTTTTGAATCAGATGCCAACATTT	CGCATGGGAGGAATTTGGCTCTGAAGGCTTTGACTCTAGGAGACAATCCT	KLHDC7A	NM_152375	TSS1500								KLHDC7A	ENST00000400664.1	TSS1500	KLHDC7A	ENST00000400664.1	TSS1500	chr1:18805885-18806170	3								NA	intermediateMethylation	KLHDC7A
32130	cg25279747	chr6	43354368	-	88649362		CTCCAACAAATCCTAACATAAAAAACTATATTTTCTTAACAAATATAATC		II			NA	NA	NA	NA	NA	NA		OpenSea	ACACAAAAATCCTCCAACAAATCCTGACATAGAAAACTGTGTTTTCTTAGCAGATGTGAT[CG]TATAGTTTTGTAACCTCATTACTATTATAAATGTAAATAATTCTCATACTTTCTCACCTC	CGATCACATCTGCTAAGAAAACACAGTTTTCTATGTCAGGATTTGTTGGA									6:43354315-43354621	Unclassified_Cell_type_specific							chr6:43354285-43354615	3								NA	intermediateMethylation	noAnno
32141	cg25286849	chr8	6115111	+	94798889		AAAATAATTAAATCRTAAAAATACATCTACCTCTTACTACTCTCRTAATC		II			rs61252150	0.078647	NA	NA	NA	NA		OpenSea	AAAAAGAGCAAAGGAGGAGGTGCTACACACTTTTAAACACCCAGATCTCATGAGAACTCA[CG]ATCACGAGAGCAGCAAGAGGCAGATGCATCCTCACGATCTAATCACCTCCCACCAGGCCC	AGGTGATTAGATCGTGAGGATGCATCTGCCTCTTGCTGCTCTCGTGATCG											RP11-124B13.1	ENST00000519555.1	TSS200	RP11-124B13.1	ENST00000519555.1	TSS200	chr8:6114920-6115130	3								NA	intermediateMethylation	noAnno
32164	cg25306132	chr1	90265031	+	28768937		TCTTCTACTAAATACTTACRCTCTATACTCTTTAAACTAACAAATATTCC		II			rs12024004	0.326143	NA	NA	NA	NA		OpenSea	AGGTGAGAGATCCCGGGAGCAGGGTCGCCAAAGAATCTCAGAGCAGCCCATGGGAGAATT[CG]GAACACCTGCCAGCCCAAAGAGCACAGAGCGCAAGCACTCAGCAGAAGATTTTCAGCCCC	CGGAACACCTGCCAGCCCAAAGAGCACAGAGCGCAAGCACTCAGCAGAAG																	chr1:90264785-90265435	3								NA	intermediateMethylation	noAnno
32184	cg25317025	chr18	47019823	-	61617901		TTATTTAAAACCTAACATACCCTTAAACAAAACTCTTTATCTTCTCCTCC		II			NA	NA	NA	NA	NA	NA	chr18:47018434-47018948	S_Shore	AAGACCTGAGGTTATTTGAAACCTAACATGCCCTTAAACAGAACTCTTTGTCTTCTCCTC[CG]GGTTCCTCTTTTATGTTGCATGGTGACAAGAGTAACAGACAATGGGCCGGGCGCGGTGGC	TATTTGAAACCTAACATGCCCTTAAACAGAACTCTTTGTCTTCTCCTCCG	RPL17;RPL17;RPL17;RPL17;RPL17;RPL17-C18orf32;RPL17;RPL17;RPL17	NM_001199344;NM_001199343;NM_001199342;NM_001199341;NM_000985;NM_001199356;NM_001035006;NM_001199345;NM_001199340	TSS1500;TSS1500;TSS1500;TSS1500;TSS1500;TSS1500;TSS1500;TSS1500;TSS1500								RPL17;RPL17	ENST00000332968.5;ENST00000418495.1	TSS1500;TSS1500	RPL17;RPL17	ENST00000332968.5;ENST00000441578.1	TSS1500;TSS1500	chr18:47019505-47019855	3								NA	intermediateMethylation	RPL17
32213	cg25340688	chr5	135416398	+	25629103	23693960	AAACTAAAAATCCCTCCAAAACACATTAACAAAACACCTAACACAAAACA	AAACTAAAAATCCCTCCAAAACACGTTAACAAAACGCCTAACGCAAAACG	I	A	Red	NA	NA	NA	NA	NA	NA	chr5:135416204-135416475	Island	GAGAGGGACGGGCTGCATGTGCTCCCCGCCCCCGAGAGGCCTGCGTCATGCGGTCTCGCC[CG]CTCTGCGCCAGGCGTCCTGCTAACGTGTCCTGGAGGGACTCTCAGTTCCTCCCGCCCGCA	GAACTGAGAGTCCCTCCAGGACACGTTAGCAGGACGCCTGGCGCAGAGCG	MIR886	NR_030583	TSS200		chr5:135416297-135416297			5:135444113-135444367	5:135416212-135416626	Unclassified_Cell_type_specific	VTRNA2-1	ENST00000365160.1	TSS200	VTRNA2-1	ENST00000365160.1	TSS200	chr5:135416105-135416475	3						TRUE		NA	intermediateMethylation	MIR886
32263	cg25374269	chr13	44887281	+	45702837		ATAATTCTAAATAATATTCTAAAACCTCTAAAACATTACTATAAACTACC		II			NA	NA	NA	NA	NA	NA		OpenSea	TAATTTAGGGATTCCTCTTTGTGGTTTGCCCTCAGTGTATGCATCACCCACTGTTGAACA[CG]GTAGCCTACAGCAATGTCTCAGAGGTTTTAGAACATCATTCAGAACCATGACTGGTGATT	CGGTAGCCTACAGCAATGTCTCAGAGGTTTTAGAACATCATTCAGAACCA					chr13:44887042-44887042												chr13:44887105-44887690	3								NA	intermediateMethylation	noAnno
32309	cg25413575	chr17	80870577	+	81603286		CTAAAAAATATAAACAAAAAACACAAAAAACTAATACAACCCTAACATCC		II			NA	NA	NA	NA	NA	NA	chr17:80871287-80871504	N_Shore	TGCTGAGGTCTGCGTGGTCTGAGCAGAGGAGAGCAGGCTGGGATTCGGGGAACCCACGGC[CG]GATGTCAGGGCTGTACCAGCCTCTTGTGCTTTCTGTCCACACCTCCCAGCCCTGACCTGA	TGGGAGGTGTGGACAGAAAGCACAAGAGGCTGGTACAGCCCTGACATCCG	TBCD	NM_005993	Body					17:78463786-78463867			TBCD	ENST00000269368.8	3'UTR	TBCD;TBCD;TBCD	ENST00000269368.8;ENST00000571796.1;ENST00000571618.1	3'UTR;5'UTR;5'UTR	chr17:80870560-80870935	3						TRUE		NA	intermediateMethylation	TBCD
32319	cg25423573	chr10	81158982	-	60619880		ATAAACAACTCTTAACAACAAAAAACCATTTCCTAAAAAAATTCAATCCC		II			NA	NA	NA	NA	NA	NA		OpenSea	GAAGAAGGACTGTGGGCAGCTCTTAGCAGCAAGGAGCCATTTCCTGGAAGGGTTCAGTCC[CG]ACGTTGTTTATGCTTACAAATGAGGGCAGGGCCAAGGGGAGAAGGAATTTCTAACGGAAC	CGGGACTGAACCCTTCCAGGAAATGGCTCCTTGCTGCTAAGAGCTGCCCA	ZCCHC24	NM_153367	Body				TRUE				RP11-342M3.5	ENST00000438554.1	5'UTR	RP11-342M3.5	ENST00000438554.1	5'UTR	chr10:81158925-81159595	3						TRUE		NA	intermediateMethylation	ZCCHC24
[truncated: 55 more rows]
[truncated: 8 more columns]
