# Supplementary material for: Systematic investigation of interindividual variation of DNA methylation in human whole blood
Source: Genome Biol. 2026 Mar 5;27:128. doi: 10.1186/s13059-026-04021-1 (PMC13069719; doi:10.1186/s13059-026-04021-1)
Supplement: Supplementary file 11 — Additional file 11. List of all VMPs in brain. [file 13059_2026_4021_MOESM11_ESM.csv]

	x
1	cg00001224
2	cg00001638
3	cg00001997
4	cg00002907
5	cg00002926
6	cg00003266
7	cg00004306
8	cg00004700
9	cg00005541
10	cg00005619
11	cg00005734
12	cg00006468
13	cg00007205
14	cg00008452
15	cg00008564
16	cg00008629
17	cg00008971
18	cg00009001
19	cg00010096
20	cg00011173
21	cg00012668
22	cg00013349
23	cg00014380
24	cg00015664
25	cg00015838
26	cg00016576
27	cg00018010
28	cg00018049
29	cg00018128
30	cg00018391
31	cg00019877
32	cg00020474
33	cg00020967
34	cg00021600
35	cg00023001
36	cg00024937
37	cg00025197
38	cg00025591
39	cg00025647
40	cg00028135
41	cg00028211
42	cg00028429
43	cg00028595
44	cg00029246
45	cg00029587
46	cg00031162
47	cg00031722
48	cg00032576
49	cg00032637
50	cg00032912
51	cg00033666
52	cg00033750
53	cg00034300
54	cg00036408
55	cg00037314
56	cg00039142
57	cg00039662
58	cg00039998
59	cg00042914
60	cg00043444
61	cg00043800
62	cg00044299
63	cg00044372
64	cg00044497
65	cg00045163
66	cg00045164
67	cg00045227
68	cg00046410
69	cg00046774
70	cg00047185
71	cg00047683
72	cg00048370
73	cg00049440
74	cg00050938
75	cg00051200
76	cg00051443
77	cg00053309
78	cg00055811
79	cg00055876
80	cg00056563
81	cg00057840
82	cg00058128
83	cg00058193
84	cg00058291
85	cg00059232
86	cg00059762
87	cg00061031
88	cg00061209
89	cg00063223
90	cg00063535
91	cg00065430
92	cg00066022
93	cg00066751
94	cg00067133
95	cg00070105
96	cg00070185
97	cg00072683
98	cg00074145
99	cg00075211
100	cg00077904
101	cg00080489
102	cg00080691
103	cg00081237
104	cg00081238
105	cg00081799
106	cg00082135
107	cg00082656
108	cg00083959
109	cg00084153
110	cg00084432
111	cg00086383
112	cg00090282
113	cg00091302
114	cg00091513
115	cg00091899
116	cg00091960
117	cg00092427
118	cg00093449
119	cg00093653
120	cg00093851
121	cg00094734
122	cg00095326
123	cg00095431
124	cg00095626
125	cg00095773
126	cg00097800
127	cg00097818
128	cg00097905
129	cg00098628
130	cg00098692
131	cg00099145
132	cg00100158
133	cg00101169
134	cg00102126
135	cg00102633
136	cg00102987
137	cg00107039
138	cg00107290
139	cg00108583
140	cg00108812
141	cg00109102
142	cg00109344
143	cg00113096
144	cg00114367
145	cg00114445
146	cg00114463
147	cg00114478
148	cg00114966
149	cg00115602
150	cg00117428
151	cg00118342
152	cg00118513
153	cg00118881
154	cg00120840
155	cg00120948
156	cg00122739
157	cg00124009
158	cg00124133
159	cg00124711
160	cg00124920
161	cg00124993
162	cg00126889
163	cg00127137
164	cg00127788
165	cg00128948
166	cg00129234
167	cg00130102
168	cg00131136
169	cg00133283
170	cg00135175
171	cg00136173
172	cg00137234
173	cg00137607
174	cg00137840
175	cg00137855
176	cg00139496
177	cg00140767
178	cg00140837
179	cg00141394
180	cg00141684
181	cg00141929
182	cg00145325
183	cg00145863
184	cg00145985
185	cg00147225
186	cg00148063
187	cg00148846
188	cg00149684
189	cg00150033
190	cg00150631
191	cg00151089
192	cg00154825
193	cg00154902
194	cg00155430
195	cg00157962
196	cg00158770
197	cg00160157
198	cg00161459
199	cg00161770
200	cg00162064
201	cg00162517
202	cg00164053
203	cg00164078
204	cg00164282
205	cg00164458
206	cg00164641
207	cg00166275
208	cg00166343
209	cg00167275
210	cg00167916
211	cg00168242
212	cg00168694
213	cg00168967
214	cg00171092
215	cg00171729
216	cg00171942
217	cg00172225
218	cg00172554
219	cg00172603
220	cg00174508
221	cg00174514
222	cg00174618
223	cg00174654
224	cg00174743
225	cg00174986
226	cg00175395
227	cg00175945
228	cg00177239
229	cg00178661
230	cg00179062
231	cg00179082
232	cg00179196
233	cg00179374
234	cg00179844
235	cg00182202
236	cg00182204
237	cg00183927
238	cg00185066
239	cg00185563
240	cg00186815
241	cg00186954
242	cg00187089
243	cg00187099
244	cg00187503
245	cg00187547
246	cg00187692
247	cg00187813
248	cg00189975
249	cg00190393
250	cg00190412
251	cg00190545
252	cg00191102
253	cg00193283
254	cg00194144
255	cg00195322
256	cg00195828
257	cg00196166
258	cg00198141
259	cg00198148
260	cg00198337
261	cg00198750
262	cg00199355
263	cg00200582
264	cg00202266
265	cg00202279
266	cg00202819
267	cg00203564
268	cg00203698
269	cg00204972
270	cg00205157
271	cg00205746
272	cg00206155
273	cg00207890
274	cg00210346
275	cg00210648
276	cg00211403
277	cg00212057
278	cg00212774
279	cg00213091
280	cg00213295
281	cg00214171
282	cg00214353
283	cg00214504
284	cg00215671
285	cg00215712
286	cg00216760
287	cg00217584
288	cg00217688
289	cg00218415
290	cg00218469
291	cg00218792
292	cg00219426
293	cg00219663
294	cg00221805
295	cg00223792
296	cg00224480
297	cg00224512
298	cg00225697
299	cg00226849
300	cg00227790
301	cg00228281
302	cg00229477
303	cg00230342
304	cg00232201
305	cg00233257
306	cg00235442
307	cg00235538
308	cg00235755
309	cg00237010
310	cg00237586
311	cg00239066
312	cg00239150
313	cg00239577
314	cg00239772
315	cg00239915
316	cg00240229
317	cg00241041
318	cg00241281
319	cg00241290
320	cg00242039
321	cg00242472
322	cg00242653
323	cg00244111
324	cg00244842
325	cg00245057
326	cg00245075
327	cg00245808
328	cg00246969
329	cg00249310
330	cg00251716
331	cg00253171
332	cg00253398
333	cg00253401
334	cg00253526
335	cg00253649
336	cg00254181
337	cg00254204
338	cg00254415
339	cg00254888
340	cg00255054
341	cg00256675
342	cg00257590
343	cg00257893
344	cg00259636
345	cg00260775
346	cg00260803
347	cg00262489
348	cg00263248
349	cg00263326
350	cg00266128
351	cg00267272
352	cg00268967
353	cg00268989
354	cg00269140
355	cg00270048
356	cg00270878
357	cg00271249
358	cg00272608
359	cg00272622
360	cg00272903
361	cg00273392
362	cg00274051
363	cg00275760
364	cg00276256
365	cg00276455
366	cg00277048
367	cg00277690
368	cg00277714
369	cg00278102
370	cg00280111
371	cg00280564
372	cg00280984
373	cg00281200
374	cg00281348
375	cg00282245
376	cg00284086
377	cg00284386
378	cg00285174
379	cg00286563
380	cg00286773
381	cg00287190
382	cg00288324
383	cg00289134
384	cg00289254
385	cg00290101
386	cg00290607
387	cg00291142
388	cg00291192
389	cg00293190
390	cg00293191
391	cg00293303
392	cg00293331
393	cg00293660
394	cg00295135
395	cg00295382
396	cg00295771
397	cg00295794
398	cg00296426
399	cg00297145
400	cg00297414
401	cg00297832
402	cg00298218
403	cg00298689
404	cg00299861
405	cg00299943
406	cg00300046
407	cg00300233
408	cg00300673
409	cg00301370
410	cg00301531
411	cg00301811
412	cg00301902
413	cg00302160
414	cg00303665
415	cg00304596
416	cg00304785
417	cg00305774
418	cg00306523
419	cg00307497
420	cg00308130
421	cg00308491
422	cg00308503
423	cg00308563
424	cg00309135
425	cg00310044
426	cg00311360
427	cg00311629
428	cg00313685
429	cg00315487
430	cg00315563
431	cg00315837
432	cg00317325
433	cg00317892
434	cg00318109
435	cg00318788
436	cg00321619
437	cg00321709
438	cg00321996
439	cg00322133
440	cg00322262
441	cg00325531
442	cg00326651
443	cg00326946
444	cg00327330
445	cg00328219
446	cg00328497
447	cg00328782
448	cg00329052
449	cg00329695
450	cg00329728
451	cg00332269
452	cg00333919
453	cg00334063
454	cg00335467
455	cg00336204
456	cg00336593
457	cg00337181
458	cg00337333
459	cg00337668
460	cg00338529
461	cg00339695
462	cg00340127
463	cg00341966
464	cg00342066
465	cg00342068
466	cg00343078
467	cg00343084
468	cg00343414
469	cg00344308
470	cg00344482
471	cg00344888
472	cg00345121
473	cg00345704
474	cg00346024
475	cg00347722
476	cg00347757
477	cg00347775
478	cg00349573
479	cg00349943
480	cg00350503
481	cg00350861
482	cg00351007
483	cg00351472
484	cg00351554
485	cg00351948
486	cg00352957
487	cg00353243
488	cg00354054
489	cg00354549
490	cg00355217
491	cg00357176
492	cg00358058
493	cg00358895
494	cg00358952
495	cg00359599
496	cg00359846
497	cg00360840
498	cg00361155
499	cg00362381
500	cg00362657
501	cg00362690
502	cg00364907
503	cg00367532
504	cg00367967
505	cg00368370
506	cg00369973
507	cg00371823
508	cg00372801
509	cg00373061
510	cg00375132
511	cg00375214
512	cg00376294
513	cg00376979
514	cg00377173
515	cg00377793
516	cg00380086
517	cg00380904
518	cg00381968
519	cg00385072
520	cg00385983
521	cg00386013
522	cg00386405
523	cg00388442
524	cg00388660
525	cg00389397
526	cg00390663
527	cg00393673
528	cg00393957
529	cg00393992
530	cg00394026
531	cg00394313
532	cg00394760
533	cg00394791
534	cg00395486
535	cg00395783
536	cg00396096
537	cg00396730
538	cg00396783
539	cg00397104
540	cg00397274
541	cg00397394
542	cg00397522
543	cg00397714
544	cg00397871
545	cg00400217
546	cg00400587
547	cg00400743
548	cg00400755
549	cg00401471
550	cg00402312
551	cg00402554
552	cg00404703
553	cg00404844
554	cg00404862
555	cg00407401
556	cg00408168
557	cg00408268
558	cg00408605
559	cg00411203
560	cg00411413
561	cg00413030
562	cg00413089
563	cg00413455
564	cg00413620
565	cg00414166
566	cg00414536
567	cg00414854
568	cg00415827
569	cg00415939
570	cg00416797
571	cg00417147
572	cg00417714
573	cg00418037
574	cg00418799
575	cg00419847
576	cg00420879
577	cg00421262
578	cg00421829
579	cg00422626
580	cg00422714
581	cg00423549
582	cg00424802
583	cg00425827
584	cg00425843
585	cg00426200
586	cg00427601
587	cg00428550
588	cg00428781
589	cg00429044
590	cg00429268
591	cg00429726
592	cg00430036
593	cg00430271
594	cg00430287
595	cg00430557
596	cg00431516
597	cg00431574
598	cg00432369
599	cg00433866
600	cg00436496
601	cg00439465
602	cg00439969
603	cg00441403
604	cg00442023
605	cg00442390
606	cg00442704
607	cg00445142
608	cg00446123
609	cg00446184
610	cg00447085
611	cg00448919
612	cg00449021
613	cg00449347
614	cg00449608
615	cg00450784
616	cg00452133
617	cg00452412
618	cg00452500
619	cg00452694
620	cg00452755
621	cg00452882
622	cg00454138
623	cg00455327
624	cg00456797
625	cg00457494
626	cg00457954
627	cg00458754
628	cg00460463
629	cg00460983
630	cg00461578
631	cg00462004
632	cg00463465
633	cg00463743
634	cg00463844
635	cg00464596
636	cg00464640
637	cg00465079
638	cg00465131
639	cg00465319
640	cg00465337
641	cg00465686
642	cg00466249
643	cg00468670
644	cg00468844
645	cg00469241
646	cg00470007
647	cg00472027
648	cg00472330
649	cg00472722
650	cg00473045
651	cg00473531
652	cg00473851
653	cg00475194
654	cg00477776
655	cg00477971
656	cg00478942
657	cg00480115
658	cg00480264
659	cg00480269
660	cg00480381
661	cg00480559
662	cg00482107
663	cg00482305
664	cg00483100
665	cg00483198
666	cg00483533
667	cg00483852
668	cg00484216
669	cg00484421
670	cg00485540
671	cg00486358
672	cg00486381
673	cg00487142
674	cg00487483
675	cg00488445
676	cg00489795
677	cg00491457
678	cg00491668
679	cg00492003
680	cg00492094
681	cg00492719
682	cg00493224
683	cg00493238
684	cg00493363
685	cg00493910
686	cg00495476
687	cg00496939
688	cg00497909
689	cg00498381
690	cg00498772
691	cg00498802
692	cg00499343
693	cg00500047
694	cg00500335
695	cg00501542
696	cg00502575
697	cg00502641
698	cg00502926
699	cg00504890
700	cg00505318
701	cg00505350
702	cg00506297
703	cg00506612
704	cg00506949
705	cg00508855
706	cg00509281
707	cg00512129
708	cg00513032
709	cg00513564
710	cg00513941
711	cg00514296
712	cg00515279
713	cg00517202
714	cg00518150
715	cg00518857
716	cg00518973
717	cg00519397
718	cg00519537
719	cg00519715
720	cg00520057
721	cg00521993
722	cg00522212
723	cg00522231
724	cg00524420
725	cg00524694
726	cg00525277
727	cg00525876
728	cg00526516
729	cg00526629
730	cg00526835
731	cg00526953
732	cg00527254
733	cg00527307
734	cg00528014
735	cg00530093
736	cg00530720
737	cg00532885
738	cg00535466
739	cg00535869
740	cg00536589
741	cg00537210
742	cg00538691
743	cg00539300
744	cg00540570
745	cg00541777
746	cg00541994
747	cg00542618
748	cg00542944
749	cg00542972
750	cg00543751
751	cg00545677
752	cg00545801
753	cg00546971
754	cg00548098
755	cg00549133
756	cg00549398
757	cg00549531
758	cg00550082
759	cg00553089
760	cg00554173
761	cg00554341
762	cg00555438
763	cg00556616
764	cg00556627
765	cg00556757
766	cg00556758
767	cg00557238
768	cg00557453
769	cg00558243
770	cg00559087
771	cg00559439
772	cg00560205
773	cg00560689
774	cg00560705
775	cg00562655
776	cg00563107
777	cg00563165
778	cg00563824
779	cg00563847
780	cg00563932
781	cg00564080
782	cg00564305
783	cg00564723
784	cg00565242
785	cg00566320
786	cg00566450
787	cg00566858
788	cg00566961
789	cg00567109
790	cg00567448
791	cg00567872
792	cg00568910
793	cg00569010
794	cg00569276
795	cg00569482
796	cg00569747
797	cg00569808
798	cg00569850
799	cg00570598
800	cg00572633
801	cg00575024
802	cg00575681
803	cg00576263
804	cg00576650
805	cg00579868
806	cg00582075
807	cg00583299
808	cg00588198
809	cg00588575
810	cg00589251
811	cg00591068
812	cg00591677
813	cg00591952
814	cg00592484
815	cg00592574
816	cg00592936
817	cg00593243
818	cg00593333
819	cg00593789
820	cg00595472
821	cg00596354
822	cg00597043
823	cg00597666
824	cg00597931
825	cg00597982
826	cg00598009
827	cg00598259
828	cg00598785
829	cg00601035
830	cg00601450
831	cg00603172
832	cg00603356
833	cg00604334
834	cg00604449
835	cg00604945
836	cg00605306
837	cg00605373
838	cg00605628
839	cg00605787
840	cg00606600
841	cg00606912
842	cg00606968
843	cg00607058
844	cg00608876
845	cg00609661
846	cg00610508
847	cg00611702
848	cg00611818
849	cg00612290
850	cg00612352
851	cg00614175
852	cg00614959
853	cg00615188
854	cg00616441
855	cg00618626
856	cg00620234
857	cg00621583
858	cg00621899
859	cg00623727
860	cg00624037
861	cg00624514
862	cg00625120
863	cg00625303
864	cg00626618
865	cg00626624
866	cg00626702
867	cg00627347
868	cg00627361
869	cg00628451
870	cg00629382
871	cg00630164
872	cg00630276
873	cg00631045
874	cg00631329
875	cg00631557
876	cg00632178
877	cg00632379
878	cg00632489
879	cg00632517
880	cg00633869
881	cg00634318
882	cg00634576
883	cg00638062
884	cg00638344
885	cg00638797
886	cg00639121
887	cg00639920
888	cg00640521
889	cg00640823
890	cg00641007
891	cg00641355
892	cg00641391
893	cg00641931
894	cg00643051
895	cg00644536
896	cg00646037
897	cg00646216
898	cg00646786
899	cg00646813
900	cg00647317
901	cg00648038
902	cg00648735
903	cg00648955
904	cg00650309
905	cg00652039
906	cg00653700
907	cg00655782
908	cg00656387
909	cg00657320
910	cg00657440
911	cg00659970
912	cg00660445
913	cg00661155
914	cg00661424
915	cg00661512
916	cg00661732
917	cg00661810
918	cg00666211
919	cg00666596
920	cg00666820
921	cg00667948
922	cg00668495
923	cg00668519
924	cg00670212
925	cg00673344
926	cg00674807
927	cg00676304
928	cg00677272
929	cg00677697
930	cg00678216
931	cg00678914
932	cg00679383
933	cg00682427
934	cg00684702
935	cg00686714
936	cg00687444
937	cg00687962
938	cg00688215
939	cg00688820
940	cg00689835
941	cg00690778
942	cg00691226
943	cg00691965
944	cg00692010
945	cg00692462
946	cg00692752
947	cg00692853
948	cg00693240
949	cg00693696
950	cg00693994
951	cg00694350
952	cg00696480
953	cg00696865
954	cg00698413
955	cg00700412
956	cg00704421
957	cg00704695
958	cg00705730
959	cg00705731
960	cg00706450
961	cg00706570
962	cg00706903
963	cg00708814
964	cg00709775
965	cg00709803
966	cg00710180
967	cg00711291
968	cg00711756
969	cg00711825
970	cg00712311
971	cg00713294
972	cg00713465
973	cg00713939
974	cg00716309
975	cg00717494
976	cg00717988
977	cg00718336
978	cg00718382
979	cg00718418
980	cg00718681
981	cg00720375
982	cg00720785
983	cg00722394
984	cg00723069
985	cg00723137
986	cg00723395
987	cg00723553
988	cg00723842
989	cg00724315
990	cg00724936
991	cg00725333
992	cg00725778
993	cg00726784
994	cg00726993
995	cg00728743
996	cg00728848
997	cg00728996
998	cg00729699
999	cg00730549
1000	cg00731304
1001	cg00732378
1002	cg00732658
1003	cg00734440
1004	cg00734471
1005	cg00734838
1006	cg00735024
1007	cg00735188
1008	cg00735329
1009	cg00738345
1010	cg00739778
1011	cg00739805
1012	cg00740408
1013	cg00740721
1014	cg00744753
1015	cg00746386
1016	cg00747187
1017	cg00748053
1018	cg00748494
1019	cg00748640
1020	cg00748720
1021	cg00749123
1022	cg00749291
1023	cg00750225
1024	cg00750766
1025	cg00751332
1026	cg00752045
1027	cg00752580
1028	cg00753102
1029	cg00755063
1030	cg00755146
1031	cg00755520
1032	cg00755765
1033	cg00755791
1034	cg00756073
1035	cg00756464
1036	cg00756560
1037	cg00757262
1038	cg00758234
1039	cg00758374
1040	cg00759373
1041	cg00760681
1042	cg00760904
1043	cg00761225
1044	cg00762354
1045	cg00762672
1046	cg00764159
1047	cg00764568
1048	cg00764981
1049	cg00765114
1050	cg00765233
1051	cg00765922
1052	cg00767205
1053	cg00767279
1054	cg00767314
1055	cg00767344
1056	cg00767948
1057	cg00768023
1058	cg00769915
1059	cg00769999
1060	cg00770187
1061	cg00770471
1062	cg00771217
1063	cg00771218
1064	cg00771346
1065	cg00772663
1066	cg00775463
1067	cg00776381
1068	cg00777079
1069	cg00777253
1070	cg00777988
1071	cg00778788
1072	cg00780036
1073	cg00780458
1074	cg00780501
1075	cg00781180
1076	cg00781343
1077	cg00781436
1078	cg00782079
1079	cg00783291
1080	cg00785620
1081	cg00785941
1082	cg00786083
1083	cg00786909
1084	cg00787373
1085	cg00788354
1086	cg00789812
1087	cg00790384
1088	cg00790535
1089	cg00790847
1090	cg00791138
1091	cg00792203
1092	cg00792449
1093	cg00792789
1094	cg00792863
1095	cg00793774
1096	cg00795205
1097	cg00795791
1098	cg00795927
1099	cg00796354
1100	cg00796374
1101	cg00796973
1102	cg00797306
1103	cg00797554
1104	cg00797801
1105	cg00798431
1106	cg00799144
1107	cg00799742
1108	cg00801003
1109	cg00801360
1110	cg00801629
1111	cg00803368
1112	cg00804338
1113	cg00804423
1114	cg00804694
1115	cg00805552
1116	cg00806262
1117	cg00807462
1118	cg00807877
1119	cg00807990
1120	cg00808305
1121	cg00808722
1122	cg00808785
1123	cg00809005
1124	cg00809335
1125	cg00809398
1126	cg00809820
1127	cg00810228
1128	cg00813126
1129	cg00813147
1130	cg00813509
1131	cg00814786
1132	cg00815399
1133	cg00815644
1134	cg00816080
1135	cg00816135
1136	cg00816564
1137	cg00817501
1138	cg00817731
1139	cg00818106
1140	cg00818175
1141	cg00819417
1142	cg00820761
1143	cg00821977
1144	cg00822539
1145	cg00823094
1146	cg00823688
1147	cg00825168
1148	cg00825177
1149	cg00827748
1150	cg00827939
1151	cg00829125
1152	cg00829400
1153	cg00829646
1154	cg00830813
1155	cg00833342
1156	cg00833350
1157	cg00833747
1158	cg00833777
1159	cg00834223
1160	cg00834994
1161	cg00835521
1162	cg00835705
1163	cg00835818
1164	cg00836037
1165	cg00837060
1166	cg00837537
1167	cg00837967
1168	cg00837987
1169	cg00839132
1170	cg00841352
1171	cg00841845
1172	cg00842918
1173	cg00843973
1174	cg00844901
1175	cg00845239
1176	cg00845304
1177	cg00846579
1178	cg00846842
1179	cg00847453
1180	cg00848607
1181	cg00848945
1182	cg00850579
1183	cg00850612
1184	cg00852205
1185	cg00853733
1186	cg00855102
1187	cg00855299
1188	cg00855685
1189	cg00856485
1190	cg00856619
1191	cg00857862
1192	cg00858665
1193	cg00859178
1194	cg00859481
1195	cg00861824
1196	cg00866289
1197	cg00868123
1198	cg00868875
1199	cg00869372
1200	cg00869661
1201	cg00870269
1202	cg00871129
1203	cg00871487
1204	cg00872256
1205	cg00872408
1206	cg00872984
1207	cg00873953
1208	cg00874721
1209	cg00874765
1210	cg00874965
1211	cg00875476
1212	cg00875636
1213	cg00876175
1214	cg00876376
1215	cg00876725
1216	cg00877580
1217	cg00877683
1218	cg00878274
1219	cg00879786
1220	cg00880032
1221	cg00880288
1222	cg00882217
1223	cg00882828
1224	cg00882896
1225	cg00883671
1226	cg00885135
1227	cg00885726
1228	cg00886465
1229	cg00886530
1230	cg00886996
1231	cg00887832
1232	cg00889019
1233	cg00889791
1234	cg00890049
1235	cg00890070
1236	cg00890916
1237	cg00892294
1238	cg00894547
1239	cg00894808
1240	cg00896622
1241	cg00897064
1242	cg00897087
1243	cg00898142
1244	cg00900226
1245	cg00901138
1246	cg00901687
1247	cg00901980
1248	cg00905722
1249	cg00906220
1250	cg00906420
1251	cg00907267
1252	cg00907461
1253	cg00907770
1254	cg00907833
1255	cg00909401
1256	cg00909847
1257	cg00910338
1258	cg00910586
1259	cg00911073
1260	cg00911624
1261	cg00912772
1262	cg00913148
1263	cg00913495
1264	cg00913556
1265	cg00914008
1266	cg00914146
1267	cg00915507
1268	cg00916730
1269	cg00917321
1270	cg00918743
1271	cg00918914
1272	cg00920244
1273	cg00920423
1274	cg00920546
1275	cg00921266
1276	cg00921344
1277	cg00922522
1278	cg00922915
1279	cg00923054
1280	cg00923305
1281	cg00924652
1282	cg00924855
1283	cg00925361
1284	cg00925950
1285	cg00927666
1286	cg00928444
1287	cg00928751
1288	cg00929870
1289	cg00930349
1290	cg00930430
1291	cg00931874
1292	cg00932330
1293	cg00933914
1294	cg00934066
1295	cg00934178
1296	cg00934355
1297	cg00935068
1298	cg00935073
1299	cg00937699
1300	cg00939682
1301	cg00940502
1302	cg00941572
1303	cg00941755
1304	cg00941836
1305	cg00942188
1306	cg00943035
1307	cg00945443
1308	cg00946160
1309	cg00946888
1310	cg00946942
1311	cg00948075
1312	cg00949583
1313	cg00950507
1314	cg00950947
1315	cg00951279
1316	cg00952642
1317	cg00953201
1318	cg00954604
1319	cg00956496
1320	cg00957002
1321	cg00957954
1322	cg00958342
1323	cg00959487
1324	cg00959864
1325	cg00960138
1326	cg00960700
1327	cg00961024
1328	cg00961203
1329	cg00963378
1330	cg00964019
1331	cg00966141
1332	cg00966405
1333	cg00967199
1334	cg00967261
1335	cg00967854
1336	cg00968336
1337	cg00968638
1338	cg00968640
1339	cg00968893
1340	cg00969680
1341	cg00970304
1342	cg00972588
1343	cg00973115
1344	cg00973424
1345	cg00973876
1346	cg00975226
1347	cg00975357
1348	cg00975418
1349	cg00977293
1350	cg00977842
1351	cg00977978
1352	cg00978108
1353	cg00978855
1354	cg00979272
1355	cg00979527
1356	cg00979867
1357	cg00980772
1358	cg00980870
1359	cg00981146
1360	cg00982389
1361	cg00982931
1362	cg00984392
1363	cg00985133
1364	cg00985960
1365	cg00986133
1366	cg00986825
1367	cg00987461
1368	cg00989315
1369	cg00992297
1370	cg00993705
1371	cg00994306
1372	cg00995141
1373	cg00995324
1374	cg00995988
1375	cg00996123
1376	cg00997054
1377	cg00997264
1378	cg00997998
1379	cg00998744
1380	cg00999904
1381	cg01000642
1382	cg01001710
1383	cg01002317
1384	cg01003164
1385	cg01004457
1386	cg01005014
1387	cg01005535
1388	cg01006294
1389	cg01007199
1390	cg01007370
1391	cg01007557
1392	cg01007872
1393	cg01008310
1394	cg01008557
1395	cg01009414
1396	cg01009798
1397	cg01010211
1398	cg01012339
1399	cg01012572
1400	cg01012595
1401	cg01016518
1402	cg01016627
1403	cg01017367
1404	cg01017558
1405	cg01017862
1406	cg01018360
1407	cg01019301
1408	cg01021224
1409	cg01021283
1410	cg01021631
1411	cg01022869
1412	cg01023592
1413	cg01023982
1414	cg01024699
1415	cg01025185
1416	cg01025800
1417	cg01026385
1418	cg01026744
1419	cg01027065
1420	cg01028379
1421	cg01028469
1422	cg01029196
1423	cg01029568
1424	cg01029901
1425	cg01031983
1426	cg01032653
1427	cg01033642
1428	cg01035598
1429	cg01036324
1430	cg01037496
1431	cg01037683
1432	cg01038215
1433	cg01038877
1434	cg01039664
1435	cg01039671
1436	cg01041717
1437	cg01042284
1438	cg01042558
1439	cg01042564
1440	cg01043567
1441	cg01044912
1442	cg01045458
1443	cg01045835
1444	cg01047733
1445	cg01048071
1446	cg01048962
1447	cg01049870
1448	cg01050106
1449	cg01050736
1450	cg01050828
1451	cg01051098
1452	cg01051524
1453	cg01052118
1454	cg01053396
1455	cg01054615
1456	cg01055121
1457	cg01055868
1458	cg01056590
1459	cg01056686
1460	cg01056853
1461	cg01057132
1462	cg01058004
1463	cg01059012
1464	cg01059276
1465	cg01059952
1466	cg01060950
1467	cg01061480
1468	cg01061789
1469	cg01061980
1470	cg01062020
1471	cg01063112
1472	cg01063305
1473	cg01063701
1474	cg01063813
1475	cg01064265
1476	cg01064483
1477	cg01064804
1478	cg01066064
1479	cg01066472
1480	cg01069808
1481	cg01070143
1482	cg01070948
1483	cg01071052
1484	cg01071170
1485	cg01071314
1486	cg01071459
1487	cg01071853
1488	cg01072015
1489	cg01072807
1490	cg01072936
1491	cg01073708
1492	cg01073765
1493	cg01074354
1494	cg01074356
1495	cg01074676
1496	cg01075305
1497	cg01075553
1498	cg01076541
1499	cg01077100
1500	cg01077393
1501	cg01077938
1502	cg01078695
1503	cg01079515
1504	cg01081584
1505	cg01081812
1506	cg01082898
1507	cg01083894
1508	cg01083910
1509	cg01087248
1510	cg01087690
1511	cg01088089
1512	cg01088492
1513	cg01088600
1514	cg01088900
1515	cg01089070
1516	cg01089319
1517	cg01089930
1518	cg01092932
1519	cg01093369
1520	cg01093696
1521	cg01093898
1522	cg01094580
1523	cg01095347
1524	cg01096617
1525	cg01098939
1526	cg01098981
1527	cg01099094
1528	cg01099213
1529	cg01100915
1530	cg01101997
1531	cg01102136
1532	cg01103871
1533	cg01104089
1534	cg01104250
1535	cg01104306
1536	cg01104490
1537	cg01104590
1538	cg01104960
1539	cg01105356
1540	cg01105866
1541	cg01105959
1542	cg01106576
1543	cg01107476
1544	cg01107663
1545	cg01110291
1546	cg01110668
1547	cg01111006
1548	cg01112036
1549	cg01112778
1550	cg01113680
1551	cg01114124
1552	cg01114163
1553	cg01115380
1554	cg01115432
1555	cg01116541
1556	cg01116568
1557	cg01116942
1558	cg01118901
1559	cg01119452
1560	cg01119801
1561	cg01120132
1562	cg01120404
1563	cg01120733
1564	cg01121275
1565	cg01121969
1566	cg01122123
1567	cg01122302
1568	cg01122318
1569	cg01123589
1570	cg01124132
1571	cg01124573
1572	cg01125152
1573	cg01125531
1574	cg01126576
1575	cg01128659
1576	cg01128736
1577	cg01128794
1578	cg01128851
1579	cg01130153
1580	cg01130978
1581	cg01131170
1582	cg01132368
1583	cg01134011
1584	cg01134166
1585	cg01135165
1586	cg01135464
1587	cg01136458
1588	cg01136606
1589	cg01136942
1590	cg01137401
1591	cg01137429
1592	cg01138819
1593	cg01140416
1594	cg01140515
1595	cg01142735
1596	cg01143000
1597	cg01143532
1598	cg01143683
1599	cg01143912
1600	cg01143938
1601	cg01144992
1602	cg01145653
1603	cg01145686
1604	cg01145910
1605	cg01146077
1606	cg01146539
1607	cg01147015
1608	cg01148315
1609	cg01148568
1610	cg01148976
1611	cg01149239
1612	cg01149766
1613	cg01149860
1614	cg01149959
1615	cg01150044
1616	cg01150433
1617	cg01150480
1618	cg01150497
1619	cg01150907
1620	cg01151029
1621	cg01151678
1622	cg01152688
1623	cg01154380
1624	cg01154445
1625	cg01154527
1626	cg01155194
1627	cg01156063
1628	cg01156747
1629	cg01158239
1630	cg01158436
1631	cg01158469
1632	cg01158878
1633	cg01160274
1634	cg01162053
1635	cg01165853
1636	cg01166399
1637	cg01166876
1638	cg01166932
1639	cg01167029
1640	cg01168185
1641	cg01168472
1642	cg01169219
1643	cg01170429
1644	cg01171706
1645	cg01171862
1646	cg01172899
1647	cg01173941
1648	cg01175699
1649	cg01176433
1650	cg01177737
1651	cg01178188
1652	cg01178680
1653	cg01178772
1654	cg01178865
1655	cg01179137
1656	cg01179469
1657	cg01180628
1658	cg01181782
1659	cg01182099
1660	cg01182660
1661	cg01182980
1662	cg01183623
1663	cg01187969
1664	cg01188888
1665	cg01190459
1666	cg01190974
1667	cg01191961
1668	cg01195241
1669	cg01195907
1670	cg01196613
1671	cg01197090
1672	cg01198184
1673	cg01198491
1674	cg01199408
1675	cg01199648
1676	cg01200173
1677	cg01200230
1678	cg01200344
1679	cg01201112
1680	cg01201876
1681	cg01202651
1682	cg01202775
1683	cg01204128
1684	cg01204603
1685	cg01205058
1686	cg01205299
1687	cg01205849
1688	cg01206183
1689	cg01206723
1690	cg01207474
1691	cg01207684
1692	cg01207748
1693	cg01208184
1694	cg01208787
1695	cg01210727
1696	cg01210996
1697	cg01211054
1698	cg01211627
1699	cg01214260
1700	cg01214346
1701	cg01214459
1702	cg01214909
1703	cg01217481
1704	cg01218206
1705	cg01218414
1706	cg01218619
1707	cg01219295
1708	cg01219306
1709	cg01221377
1710	cg01222298
1711	cg01222380
1712	cg01223789
1713	cg01223833
1714	cg01224520
1715	cg01224884
1716	cg01225452
1717	cg01226278
1718	cg01227084
1719	cg01227396
1720	cg01227835
1721	cg01227964
1722	cg01228136
1723	cg01228174
1724	cg01228609
1725	cg01228854
1726	cg01229061
1727	cg01231009
1728	cg01231075
1729	cg01231125
1730	cg01233397
1731	cg01233620
1732	cg01233720
1733	cg01235375
1734	cg01235387
1735	cg01236751
1736	cg01237469
1737	cg01237473
1738	cg01237738
1739	cg01238234
1740	cg01241974
1741	cg01242316
1742	cg01243097
1743	cg01243879
1744	cg01244015
1745	cg01244342
1746	cg01244601
1747	cg01245393
1748	cg01245567
1749	cg01246266
1750	cg01246444
1751	cg01247683
1752	cg01248273
1753	cg01248385
1754	cg01249024
1755	cg01250446
1756	cg01250643
1757	cg01250678
1758	cg01251548
1759	cg01252526
1760	cg01252633
1761	cg01252668
1762	cg01254633
1763	cg01257529
1764	cg01258392
1765	cg01258786
1766	cg01259036
1767	cg01260312
1768	cg01262566
1769	cg01262680
1770	cg01264780
1771	cg01265068
1772	cg01265860
1773	cg01267165
1774	cg01267185
1775	cg01268345
1776	cg01268515
1777	cg01268704
1778	cg01268836
1779	cg01270774
1780	cg01271485
1781	cg01271932
1782	cg01272053
1783	cg01272700
1784	cg01273354
1785	cg01274615
1786	cg01274981
1787	cg01275685
1788	cg01275830
1789	cg01276497
1790	cg01276573
1791	cg01277162
1792	cg01279418
1793	cg01281175
1794	cg01281600
1795	cg01281645
1796	cg01281649
1797	cg01282376
1798	cg01283976
1799	cg01285783
1800	cg01285877
1801	cg01285914
1802	cg01285926
1803	cg01286685
1804	cg01286720
1805	cg01287850
1806	cg01289959
1807	cg01290287
1808	cg01291202
1809	cg01291631
1810	cg01292375
1811	cg01292999
1812	cg01293346
1813	cg01294582
1814	cg01294756
1815	cg01295999
1816	cg01297331
1817	cg01297761
1818	cg01298374
1819	cg01298452
1820	cg01300317
1821	cg01301282
1822	cg01302136
1823	cg01303236
1824	cg01303769
1825	cg01304145
1826	cg01305808
1827	cg01306069
1828	cg01306662
1829	cg01306795
1830	cg01307174
1831	cg01307200
1832	cg01307341
1833	cg01307776
1834	cg01307861
1835	cg01308520
1836	cg01309005
1837	cg01310137
1838	cg01311063
1839	cg01312412
1840	cg01312562
1841	cg01312974
1842	cg01312999
1843	cg01314353
1844	cg01314530
1845	cg01314629
1846	cg01315151
1847	cg01316056
1848	cg01316532
1849	cg01316642
1850	cg01316762
1851	cg01318461
1852	cg01318506
1853	cg01320218
1854	cg01320433
1855	cg01320579
1856	cg01320698
1857	cg01321106
1858	cg01321637
1859	cg01321839
1860	cg01323835
1861	cg01324702
1862	cg01325448
1863	cg01326932
1864	cg01328237
1865	cg01328472
1866	cg01330016
1867	cg01330596
1868	cg01331033
1869	cg01331309
1870	cg01332198
1871	cg01333242
1872	cg01333471
1873	cg01333785
1874	cg01334024
1875	cg01334081
1876	cg01336696
1877	cg01337207
1878	cg01337273
1879	cg01338157
1880	cg01340093
1881	cg01340195
1882	cg01340242
1883	cg01341616
1884	cg01342040
1885	cg01342217
1886	cg01342990
1887	cg01343065
1888	cg01343146
1889	cg01343478
1890	cg01344644
1891	cg01344769
1892	cg01346147
1893	cg01346152
1894	cg01347048
1895	cg01347879
1896	cg01348756
1897	cg01348960
1898	cg01349053
1899	cg01349478
1900	cg01351140
1901	cg01351601
1902	cg01352021
1903	cg01352267
1904	cg01352546
1905	cg01352916
1906	cg01354411
1907	cg01354782
1908	cg01355046
1909	cg01355374
1910	cg01358262
1911	cg01358444
1912	cg01359165
1913	cg01359469
1914	cg01360545
1915	cg01360586
1916	cg01360605
1917	cg01362391
1918	cg01362696
1919	cg01362754
1920	cg01363648
1921	cg01364654
1922	cg01364865
1923	cg01364894
1924	cg01365708
1925	cg01366462
1926	cg01369027
1927	cg01369215
1928	cg01369479
1929	cg01370539
1930	cg01371123
1931	cg01371896
1932	cg01374215
1933	cg01375476
1934	cg01376180
1935	cg01376826
1936	cg01377475
1937	cg01377604
1938	cg01378062
1939	cg01378537
1940	cg01379272
1941	cg01380346
1942	cg01380533
1943	cg01380946
1944	cg01382808
1945	cg01384099
1946	cg01384246
1947	cg01385669
1948	cg01385706
1949	cg01385870
1950	cg01387702
1951	cg01392656
1952	cg01393256
1953	cg01393447
1954	cg01393736
1955	cg01393971
1956	cg01394000
1957	cg01394795
1958	cg01395630
1959	cg01395754
1960	cg01395831
1961	cg01396065
1962	cg01396779
1963	cg01397450
1964	cg01399051
1965	cg01399379
1966	cg01399430
1967	cg01403069
1968	cg01403126
1969	cg01403655
1970	cg01404993
1971	cg01405767
1972	cg01405879
1973	cg01408124
1974	cg01408856
1975	cg01408875
1976	cg01409343
1977	cg01409498
1978	cg01410494
1979	cg01410615
1980	cg01412042
1981	cg01412970
1982	cg01415327
1983	cg01417946
1984	cg01418162
1985	cg01419670
1986	cg01421512
1987	cg01421737
1988	cg01421994
1989	cg01422009
1990	cg01422467
1991	cg01423533
1992	cg01425763
1993	cg01425836
1994	cg01426303
1995	cg01427108
1996	cg01428219
1997	cg01429933
1998	cg01430283
1999	cg01430566
[truncated: 32,934 more rows]
