# Supplementary material for: Systematic investigation of interindividual variation of DNA methylation in human whole blood
Source: Genome Biol. 2026 Mar 5;27:128. doi: 10.1186/s13059-026-04021-1 (PMC13069719; doi:10.1186/s13059-026-04021-1)
Supplement: Supplementary file 12 — Additional file 12. List of all VMPs in skeletal muscle. [file 13059_2026_4021_MOESM12_ESM.csv]

	x
1	cg00004421
2	cg00009163
3	cg00010742
4	cg00013688
5	cg00014112
6	cg00014203
7	cg00017507
8	cg00020590
9	cg00025439
10	cg00030427
11	cg00030918
12	cg00032643
13	cg00034409
14	cg00035347
15	cg00039176
16	cg00043564
17	cg00044372
18	cg00045227
19	cg00046623
20	cg00050402
21	cg00052482
22	cg00053393
23	cg00054047
24	cg00056062
25	cg00061553
26	cg00061792
27	cg00061907
28	cg00066239
29	cg00066708
30	cg00066748
31	cg00070165
32	cg00070318
33	cg00076195
34	cg00077477
35	cg00078025
36	cg00080081
37	cg00083535
38	cg00085123
39	cg00085434
40	cg00092427
41	cg00093643
42	cg00093829
43	cg00095326
44	cg00098144
45	cg00100804
46	cg00100844
47	cg00101154
48	cg00101629
49	cg00104484
50	cg00104643
51	cg00105080
52	cg00105852
53	cg00111969
54	cg00112211
55	cg00114966
56	cg00116092
57	cg00119460
58	cg00119811
59	cg00122614
60	cg00124009
61	cg00124133
62	cg00124993
63	cg00128057
64	cg00128168
65	cg00128324
66	cg00128482
67	cg00129232
68	cg00129273
69	cg00130086
70	cg00134032
71	cg00139234
72	cg00145587
73	cg00146490
74	cg00146756
75	cg00154902
76	cg00156026
77	cg00156551
78	cg00162680
79	cg00163294
80	cg00164546
81	cg00167039
82	cg00167275
83	cg00169354
84	cg00172812
85	cg00175395
86	cg00176407
87	cg00179196
88	cg00185563
89	cg00186815
90	cg00187380
91	cg00194325
92	cg00195828
93	cg00197006
94	cg00198337
95	cg00203621
96	cg00204262
97	cg00206463
98	cg00217859
99	cg00220415
100	cg00222124
101	cg00222174
102	cg00224057
103	cg00239353
104	cg00241558
105	cg00243480
106	cg00244328
107	cg00249093
108	cg00253126
109	cg00258209
110	cg00263902
111	cg00275449
112	cg00275686
113	cg00278102
114	cg00281369
115	cg00290607
116	cg00291004
117	cg00293191
118	cg00294552
119	cg00297702
120	cg00297876
121	cg00302160
122	cg00306510
123	cg00309232
124	cg00317837
125	cg00318109
126	cg00318631
127	cg00321614
128	cg00321709
129	cg00322927
130	cg00325531
131	cg00329101
132	cg00330958
133	cg00332802
134	cg00334782
135	cg00335715
136	cg00343127
137	cg00345425
138	cg00347798
139	cg00348168
140	cg00349137
141	cg00349608
142	cg00352560
143	cg00354542
144	cg00357989
145	cg00358161
146	cg00360721
147	cg00365672
148	cg00365899
149	cg00378510
150	cg00387524
151	cg00387819
152	cg00388605
153	cg00389619
154	cg00394180
155	cg00395420
156	cg00402524
157	cg00403616
158	cg00404049
159	cg00407962
160	cg00408268
161	cg00408725
162	cg00409356
163	cg00413030
164	cg00413089
165	cg00414890
166	cg00418160
167	cg00420450
168	cg00424967
169	cg00426486
170	cg00429726
171	cg00434535
172	cg00436496
173	cg00436969
174	cg00438740
175	cg00440468
176	cg00441269
177	cg00441403
178	cg00457704
179	cg00460471
180	cg00465058
181	cg00465686
182	cg00469340
183	cg00470469
184	cg00476986
185	cg00477086
186	cg00481159
187	cg00482026
188	cg00482802
189	cg00485540
190	cg00487232
191	cg00490688
192	cg00494911
193	cg00495303
194	cg00497607
195	cg00501221
196	cg00504075
197	cg00504457
198	cg00510787
199	cg00510870
200	cg00512017
201	cg00512837
202	cg00512872
203	cg00514557
204	cg00524374
205	cg00524818
206	cg00528572
207	cg00529656
208	cg00530492
209	cg00531092
210	cg00532797
211	cg00535869
212	cg00538212
213	cg00538370
214	cg00539976
215	cg00542493
216	cg00543286
217	cg00545801
218	cg00547727
219	cg00557959
220	cg00558243
221	cg00561194
222	cg00561395
223	cg00562879
224	cg00566187
225	cg00567115
226	cg00567448
227	cg00567849
228	cg00576279
229	cg00576936
230	cg00578437
231	cg00579423
232	cg00579734
233	cg00582531
234	cg00583615
235	cg00588198
236	cg00588920
237	cg00590039
238	cg00590416
239	cg00590602
240	cg00591556
241	cg00598446
242	cg00598785
243	cg00601035
244	cg00601450
245	cg00601751
246	cg00603435
247	cg00605342
248	cg00607058
249	cg00608008
250	cg00610238
251	cg00612751
252	cg00620190
253	cg00625752
254	cg00626853
255	cg00629772
256	cg00630028
257	cg00631329
258	cg00636119
259	cg00637178
260	cg00638797
261	cg00644726
262	cg00646073
263	cg00653662
264	cg00654991
265	cg00656630
266	cg00664454
267	cg00667948
268	cg00668337
269	cg00668519
270	cg00676246
271	cg00678354
272	cg00680875
273	cg00680998
274	cg00681376
275	cg00687714
276	cg00689651
277	cg00689716
278	cg00690554
279	cg00696567
280	cg00698771
281	cg00699762
282	cg00705508
283	cg00705600
284	cg00707129
285	cg00712036
286	cg00712106
287	cg00712405
288	cg00714256
289	cg00716870
290	cg00717937
291	cg00718444
292	cg00722640
293	cg00724315
294	cg00732415
295	cg00733660
296	cg00735188
297	cg00735483
298	cg00742071
299	cg00742738
300	cg00743081
301	cg00744431
302	cg00745834
303	cg00747734
304	cg00748431
305	cg00748494
306	cg00750481
307	cg00751415
308	cg00751463
309	cg00751671
310	cg00752580
311	cg00753829
312	cg00757033
313	cg00760681
314	cg00763961
315	cg00764159
316	cg00768139
317	cg00771685
318	cg00772257
319	cg00777546
320	cg00777737
321	cg00779858
322	cg00782174
323	cg00782443
324	cg00785652
325	cg00785941
326	cg00786611
327	cg00790020
328	cg00792235
329	cg00793774
330	cg00798281
331	cg00798308
332	cg00802903
333	cg00804338
334	cg00810292
335	cg00811961
336	cg00813027
337	cg00815093
338	cg00815399
339	cg00817464
340	cg00817731
341	cg00818106
342	cg00819895
343	cg00832327
344	cg00835758
345	cg00835799
346	cg00844246
347	cg00848594
348	cg00851361
349	cg00851827
350	cg00856041
351	cg00857907
352	cg00858840
353	cg00859129
354	cg00860182
355	cg00863007
356	cg00864916
357	cg00865758
358	cg00865774
359	cg00867835
360	cg00870694
361	cg00873704
362	cg00873878
363	cg00875788
364	cg00875832
365	cg00876757
366	cg00877792
367	cg00879541
368	cg00883188
369	cg00884574
370	cg00886598
371	cg00887258
372	cg00887848
373	cg00888789
374	cg00893368
375	cg00893875
376	cg00896282
377	cg00898988
378	cg00901687
379	cg00903577
380	cg00906528
381	cg00908027
382	cg00908833
383	cg00909286
384	cg00912277
385	cg00918179
386	cg00929254
387	cg00933603
388	cg00937982
389	cg00938819
390	cg00940878
391	cg00944873
392	cg00945698
393	cg00945887
394	cg00947599
395	cg00951204
396	cg00953006
397	cg00955828
398	cg00957585
399	cg00958775
400	cg00959922
401	cg00960138
402	cg00969680
403	cg00970481
404	cg00970764
405	cg00976111
406	cg00979937
407	cg00983697
408	cg00993830
409	cg00995986
410	cg00996827
411	cg01000622
412	cg01006802
413	cg01008904
414	cg01011173
415	cg01014437
416	cg01017244
417	cg01019875
418	cg01022117
419	cg01023418
420	cg01025800
421	cg01025818
422	cg01026009
423	cg01026494
424	cg01030411
425	cg01033780
426	cg01038484
427	cg01039128
428	cg01041252
429	cg01043710
430	cg01044293
431	cg01049995
432	cg01052727
433	cg01053087
434	cg01056242
435	cg01057741
436	cg01060950
437	cg01060989
438	cg01062564
439	cg01063579
440	cg01063813
441	cg01065213
442	cg01066472
443	cg01074657
444	cg01077499
445	cg01079515
446	cg01079563
447	cg01081168
448	cg01081584
449	cg01082311
450	cg01085533
451	cg01086414
452	cg01089070
453	cg01091565
454	cg01093476
455	cg01096927
456	cg01099596
457	cg01109661
458	cg01110935
459	cg01114088
460	cg01118506
461	cg01124132
462	cg01125244
463	cg01127312
464	cg01135259
465	cg01135464
466	cg01143579
467	cg01144889
468	cg01144969
469	cg01145661
470	cg01146238
471	cg01147727
472	cg01148576
473	cg01148975
474	cg01150497
475	cg01152025
476	cg01152897
477	cg01154537
478	cg01156747
479	cg01157280
480	cg01157950
481	cg01162378
482	cg01166399
483	cg01166932
484	cg01168339
485	cg01169559
486	cg01171339
487	cg01171360
488	cg01175142
489	cg01178099
490	cg01182661
491	cg01184784
492	cg01185080
493	cg01188170
494	cg01195861
495	cg01198184
496	cg01199537
497	cg01200585
498	cg01201279
499	cg01206211
500	cg01214346
501	cg01215762
502	cg01216565
503	cg01217481
504	cg01218414
505	cg01219135
506	cg01226278
507	cg01228410
508	cg01229943
509	cg01232511
510	cg01233397
511	cg01235375
512	cg01238175
513	cg01247560
514	cg01252526
515	cg01254303
516	cg01261729
517	cg01263942
518	cg01265613
519	cg01267120
520	cg01272944
521	cg01282285
522	cg01283332
523	cg01284595
524	cg01285144
525	cg01285717
526	cg01285783
527	cg01285926
528	cg01289218
529	cg01290122
530	cg01295188
531	cg01295631
532	cg01295646
533	cg01295782
534	cg01296173
535	cg01298758
536	cg01299579
537	cg01308002
538	cg01311051
539	cg01311063
540	cg01313259
541	cg01315201
542	cg01322554
543	cg01323954
544	cg01326085
545	cg01326424
546	cg01329005
547	cg01335557
548	cg01339103
549	cg01341014
550	cg01343045
551	cg01345157
552	cg01346423
553	cg01346737
554	cg01347048
555	cg01352656
556	cg01353621
557	cg01353941
558	cg01354851
559	cg01355108
560	cg01366882
561	cg01370569
562	cg01371660
563	cg01371842
564	cg01374892
565	cg01376909
566	cg01377124
567	cg01379400
568	cg01381611
569	cg01382930
570	cg01385356
571	cg01388757
572	cg01388915
573	cg01393736
574	cg01394339
575	cg01396779
576	cg01397325
577	cg01403005
578	cg01406381
579	cg01412419
580	cg01412970
581	cg01413054
582	cg01414178
583	cg01414738
584	cg01419572
585	cg01421737
586	cg01423251
587	cg01424506
588	cg01425188
589	cg01426303
590	cg01426921
591	cg01427108
592	cg01428378
593	cg01429859
594	cg01430566
595	cg01431184
596	cg01431908
597	cg01432443
598	cg01433173
599	cg01433297
600	cg01435613
601	cg01438868
602	cg01446171
603	cg01446571
604	cg01448115
605	cg01449103
606	cg01456124
607	cg01457869
608	cg01458041
609	cg01461856
610	cg01462184
611	cg01463702
612	cg01465824
613	cg01466164
614	cg01466298
615	cg01466631
616	cg01471034
617	cg01473123
618	cg01479768
619	cg01483184
620	cg01485177
621	cg01489419
622	cg01493956
623	cg01496720
624	cg01501399
625	cg01505275
626	cg01507147
627	cg01511514
628	cg01515802
629	cg01516788
630	cg01516851
631	cg01516881
632	cg01517571
633	cg01519261
634	cg01520105
635	cg01524723
636	cg01525538
637	cg01530214
638	cg01530864
639	cg01531398
640	cg01532746
641	cg01534593
642	cg01541581
643	cg01541814
644	cg01542401
645	cg01542423
646	cg01550348
647	cg01550828
648	cg01552705
649	cg01557550
650	cg01557694
651	cg01558660
652	cg01563335
653	cg01564943
654	cg01567173
655	cg01569592
656	cg01569664
657	cg01572266
658	cg01577165
659	cg01577475
660	cg01582571
661	cg01582869
662	cg01587386
663	cg01588581
664	cg01589919
665	cg01595951
666	cg01599140
667	cg01604484
668	cg01609658
669	cg01611115
670	cg01612182
671	cg01612292
672	cg01613010
673	cg01613954
674	cg01615050
675	cg01619887
676	cg01622385
677	cg01624173
678	cg01624229
679	cg01627594
680	cg01627597
681	cg01636080
682	cg01636354
683	cg01636873
684	cg01638574
685	cg01639960
686	cg01643006
687	cg01647314
688	cg01652244
689	cg01661956
690	cg01666255
691	cg01667493
692	cg01667636
693	cg01668986
694	cg01669244
695	cg01672080
696	cg01672790
697	cg01673856
698	cg01678900
699	cg01681089
700	cg01682915
701	cg01683680
702	cg01685012
703	cg01698105
704	cg01703736
705	cg01705897
706	cg01707656
707	cg01710745
708	cg01712812
709	cg01713095
710	cg01715266
711	cg01722932
712	cg01725130
713	cg01727128
714	cg01728351
715	cg01729180
716	cg01731049
717	cg01732120
718	cg01732826
719	cg01733572
720	cg01735324
721	cg01735712
722	cg01740766
723	cg01741344
724	cg01741372
725	cg01743592
726	cg01746487
727	cg01757255
728	cg01760763
729	cg01765077
730	cg01772422
731	cg01773685
732	cg01774108
733	cg01774894
734	cg01775802
735	cg01777861
736	cg01778345
737	cg01778643
738	cg01786704
739	cg01786705
740	cg01788113
741	cg01788773
742	cg01791371
743	cg01791398
744	cg01797590
745	cg01797612
746	cg01802916
747	cg01807050
748	cg01808320
749	cg01818215
750	cg01819555
751	cg01819759
752	cg01820213
753	cg01822771
754	cg01824187
755	cg01824466
756	cg01827501
757	cg01828733
758	cg01833234
759	cg01840183
760	cg01840575
761	cg01844798
762	cg01846535
763	cg01848079
764	cg01852887
765	cg01854967
766	cg01856536
767	cg01858500
768	cg01859445
769	cg01862311
770	cg01875784
771	cg01876490
772	cg01877318
773	cg01877366
774	cg01878366
775	cg01880147
776	cg01881664
777	cg01882767
778	cg01890726
779	cg01891124
780	cg01892994
781	cg01894875
782	cg01895164
783	cg01895504
784	cg01901262
785	cg01901788
786	cg01904145
787	cg01904194
788	cg01905967
789	cg01907911
790	cg01911613
791	cg01912193
792	cg01921831
793	cg01922145
794	cg01924292
795	cg01928206
796	cg01930518
797	cg01932361
798	cg01933079
799	cg01944226
800	cg01946650
801	cg01948226
802	cg01948978
803	cg01950921
804	cg01954422
805	cg01955377
806	cg01955895
807	cg01961410
808	cg01961683
809	cg01963633
810	cg01964170
811	cg01964944
812	cg01970657
813	cg01972843
814	cg01972900
815	cg01973844
816	cg01974091
817	cg01975548
818	cg01976374
819	cg01981733
820	cg01982827
821	cg01984854
822	cg01987820
823	cg01988185
824	cg01991762
825	cg01992147
826	cg01995635
827	cg01996567
828	cg01999051
829	cg02001115
830	cg02003183
831	cg02003184
832	cg02004499
833	cg02005157
834	cg02010711
835	cg02014964
836	cg02017417
837	cg02017926
838	cg02021987
839	cg02024242
840	cg02024598
841	cg02026141
842	cg02039404
843	cg02040546
844	cg02045971
845	cg02048733
846	cg02050512
847	cg02054572
848	cg02056294
849	cg02056924
850	cg02058870
851	cg02065148
852	cg02066178
853	cg02068164
854	cg02069592
855	cg02072170
856	cg02072495
857	cg02073839
858	cg02075432
859	cg02076365
860	cg02076869
861	cg02080274
862	cg02081019
863	cg02085294
864	cg02087985
865	cg02088197
866	cg02088676
867	cg02090742
868	cg02090877
869	cg02094283
870	cg02094681
871	cg02094813
872	cg02095219
873	cg02095324
874	cg02096468
875	cg02099878
876	cg02104434
877	cg02104967
878	cg02107357
879	cg02111032
880	cg02111951
881	cg02112289
882	cg02116612
883	cg02122327
884	cg02123169
885	cg02128882
886	cg02132259
887	cg02132714
888	cg02133084
889	cg02139853
890	cg02141144
891	cg02142995
892	cg02143897
893	cg02145269
894	cg02146383
895	cg02147617
896	cg02150090
897	cg02150344
898	cg02152233
899	cg02152620
900	cg02153747
901	cg02154802
902	cg02156299
903	cg02159489
904	cg02163885
905	cg02166382
906	cg02166732
907	cg02168442
908	cg02171726
909	cg02172262
910	cg02174092
911	cg02176678
912	cg02177811
913	cg02180109
914	cg02183435
915	cg02191580
916	cg02194715
917	cg02195296
918	cg02196422
919	cg02197634
920	cg02202923
921	cg02206062
922	cg02208820
923	cg02210543
924	cg02214188
925	cg02215390
926	cg02216731
927	cg02218090
928	cg02218809
929	cg02219116
930	cg02220129
931	cg02220815
932	cg02224314
933	cg02225720
934	cg02229957
935	cg02235249
936	cg02238012
937	cg02238504
938	cg02239592
939	cg02239747
940	cg02242681
941	cg02246426
942	cg02249577
943	cg02250002
944	cg02251754
945	cg02252248
946	cg02254774
947	cg02257953
948	cg02261844
949	cg02263377
950	cg02264416
951	cg02266500
952	cg02269157
953	cg02270243
954	cg02270689
955	cg02271603
956	cg02272576
957	cg02276826
958	cg02278646
959	cg02280951
960	cg02285791
961	cg02287371
962	cg02290863
963	cg02294690
964	cg02304092
965	cg02304359
966	cg02311364
967	cg02315450
968	cg02320600
969	cg02323889
970	cg02330683
971	cg02330816
972	cg02334722
973	cg02338963
974	cg02346253
975	cg02349066
976	cg02351381
977	cg02351713
978	cg02352679
979	cg02359411
980	cg02363012
981	cg02364518
982	cg02365648
983	cg02365780
984	cg02380025
985	cg02380270
986	cg02380802
987	cg02382373
988	cg02386159
989	cg02388378
990	cg02390666
991	cg02395171
992	cg02395965
993	cg02396836
994	cg02396967
995	cg02396987
996	cg02398342
997	cg02402706
998	cg02403292
999	cg02404995
1000	cg02405213
1001	cg02407415
1002	cg02410480
1003	cg02412810
1004	cg02414224
1005	cg02414840
1006	cg02421172
1007	cg02427933
1008	cg02432981
1009	cg02434121
1010	cg02441711
1011	cg02443306
1012	cg02446475
1013	cg02447542
1014	cg02447879
1015	cg02449693
1016	cg02454890
1017	cg02461460
1018	cg02463440
1019	cg02466788
1020	cg02470595
1021	cg02471028
1022	cg02475283
1023	cg02476270
1024	cg02477299
1025	cg02479656
1026	cg02482497
1027	cg02482718
1028	cg02483058
1029	cg02488702
1030	cg02489630
1031	cg02490460
1032	cg02491181
1033	cg02492506
1034	cg02493798
1035	cg02495518
1036	cg02496470
1037	cg02497785
1038	cg02505002
1039	cg02506060
1040	cg02511570
1041	cg02512888
1042	cg02513556
1043	cg02513614
1044	cg02514021
1045	cg02517215
1046	cg02518068
1047	cg02518129
1048	cg02518135
1049	cg02518216
1050	cg02518222
1051	cg02520133
1052	cg02521229
1053	cg02522955
1054	cg02524045
1055	cg02524205
1056	cg02524346
1057	cg02525420
1058	cg02525719
1059	cg02530824
1060	cg02532022
1061	cg02535106
1062	cg02538888
1063	cg02551493
1064	cg02553735
1065	cg02556649
1066	cg02558684
1067	cg02560085
1068	cg02561820
1069	cg02562448
1070	cg02564299
1071	cg02566259
1072	cg02567750
1073	cg02571465
1074	cg02573091
1075	cg02578855
1076	cg02578942
1077	cg02579389
1078	cg02580308
1079	cg02580944
1080	cg02584802
1081	cg02589822
1082	cg02595245
1083	cg02599361
1084	cg02601489
1085	cg02605461
1086	cg02610618
1087	cg02612925
1088	cg02613300
1089	cg02614438
1090	cg02614549
1091	cg02621636
1092	cg02622601
1093	cg02629586
1094	cg02630510
1095	cg02631092
1096	cg02633036
1097	cg02641337
1098	cg02644386
1099	cg02647287
1100	cg02647514
1101	cg02656472
1102	cg02656474
1103	cg02660271
1104	cg02661079
1105	cg02666610
1106	cg02668055
1107	cg02671486
1108	cg02672378
1109	cg02672806
1110	cg02675527
1111	cg02676514
1112	cg02678221
1113	cg02678768
1114	cg02681571
1115	cg02682566
1116	cg02692546
1117	cg02693505
1118	cg02694099
1119	cg02699869
1120	cg02700894
1121	cg02702510
1122	cg02707176
1123	cg02709167
1124	cg02710296
1125	cg02711245
1126	cg02711976
1127	cg02712587
1128	cg02713706
1129	cg02715689
1130	cg02719245
1131	cg02719489
1132	cg02720863
1133	cg02722691
1134	cg02726398
1135	cg02736232
1136	cg02740714
1137	cg02740950
1138	cg02746842
1139	cg02747577
1140	cg02747823
1141	cg02753020
1142	cg02753187
1143	cg02754945
1144	cg02755635
1145	cg02762063
1146	cg02765200
1147	cg02766058
1148	cg02767601
1149	cg02767663
1150	cg02770133
1151	cg02770688
1152	cg02771673
1153	cg02772935
1154	cg02773192
1155	cg02774129
1156	cg02777302
1157	cg02780130
1158	cg02780944
1159	cg02781410
1160	cg02784232
1161	cg02784464
1162	cg02784513
1163	cg02784731
1164	cg02784823
1165	cg02786073
1166	cg02786313
1167	cg02787452
1168	cg02787902
1169	cg02787991
1170	cg02788021
1171	cg02788038
1172	cg02790471
1173	cg02791613
1174	cg02793280
1175	cg02794906
1176	cg02804067
1177	cg02805354
1178	cg02805448
1179	cg02805665
1180	cg02806645
1181	cg02807482
1182	cg02813243
1183	cg02813319
1184	cg02814485
1185	cg02819161
1186	cg02824818
1187	cg02832169
1188	cg02834871
1189	cg02834909
1190	cg02837536
1191	cg02838939
1192	cg02840179
1193	cg02840547
1194	cg02843349
1195	cg02843755
1196	cg02846841
1197	cg02849511
1198	cg02852739
1199	cg02852791
1200	cg02856379
1201	cg02864619
1202	cg02866168
1203	cg02866931
1204	cg02867811
1205	cg02870266
1206	cg02872767
1207	cg02873954
1208	cg02874145
1209	cg02876332
1210	cg02877240
1211	cg02878367
1212	cg02884588
1213	cg02885188
1214	cg02886375
1215	cg02887997
1216	cg02891314
1217	cg02892357
1218	cg02895588
1219	cg02900760
1220	cg02900990
1221	cg02901916
1222	cg02902617
1223	cg02905163
1224	cg02907337
1225	cg02908282
1226	cg02908404
1227	cg02908490
1228	cg02910011
1229	cg02911387
1230	cg02912291
1231	cg02913521
1232	cg02915259
1233	cg02917640
1234	cg02920176
1235	cg02926217
1236	cg02927679
1237	cg02928365
1238	cg02928699
1239	cg02929350
1240	cg02930419
1241	cg02931198
1242	cg02931604
1243	cg02933100
1244	cg02936035
1245	cg02936292
1246	cg02937313
1247	cg02939404
1248	cg02942197
1249	cg02945422
1250	cg02948188
1251	cg02948205
1252	cg02954704
1253	cg02963550
1254	cg02964065
1255	cg02966415
1256	cg02968424
1257	cg02972607
1258	cg02974085
1259	cg02984617
1260	cg02995651
1261	cg02997983
1262	cg03004329
1263	cg03011271
1264	cg03013609
1265	cg03014111
1266	cg03014829
1267	cg03016445
1268	cg03017005
1269	cg03017508
1270	cg03020503
1271	cg03026982
1272	cg03028230
1273	cg03028786
1274	cg03029975
1275	cg03034365
1276	cg03047652
1277	cg03048372
1278	cg03058232
1279	cg03059188
1280	cg03061623
1281	cg03063658
1282	cg03064754
1283	cg03066655
1284	cg03066664
1285	cg03068346
1286	cg03073269
1287	cg03074968
1288	cg03078708
1289	cg03085949
1290	cg03090869
1291	cg03096421
1292	cg03096543
1293	cg03098024
1294	cg03103218
1295	cg03105319
1296	cg03111722
1297	cg03111858
1298	cg03112691
1299	cg03113739
1300	cg03114066
1301	cg03115019
1302	cg03116016
1303	cg03116837
1304	cg03118604
1305	cg03122674
1306	cg03124214
1307	cg03126765
1308	cg03126799
1309	cg03128011
1310	cg03131752
1311	cg03132556
1312	cg03134882
1313	cg03135900
1314	cg03136781
1315	cg03141232
1316	cg03142039
1317	cg03144189
1318	cg03144922
1319	cg03155112
1320	cg03161606
1321	cg03163459
1322	cg03165014
1323	cg03167320
1324	cg03169021
1325	cg03169059
1326	cg03169527
1327	cg03170721
1328	cg03172537
1329	cg03177972
1330	cg03183234
1331	cg03184218
1332	cg03185552
1333	cg03188948
1334	cg03189153
1335	cg03189469
1336	cg03190868
1337	cg03192273
1338	cg03194786
1339	cg03196329
1340	cg03196720
1341	cg03198009
1342	cg03200525
1343	cg03202564
1344	cg03203155
1345	cg03203197
1346	cg03208982
1347	cg03209412
1348	cg03210447
1349	cg03213289
1350	cg03216846
1351	cg03218019
1352	cg03218584
1353	cg03221032
1354	cg03222811
1355	cg03224285
1356	cg03231163
1357	cg03237261
1358	cg03237845
1359	cg03241901
1360	cg03249782
1361	cg03250220
1362	cg03251655
1363	cg03255749
1364	cg03256090
1365	cg03256852
1366	cg03259384
1367	cg03260166
1368	cg03264133
1369	cg03265014
1370	cg03265956
1371	cg03266297
1372	cg03266453
1373	cg03274812
1374	cg03278568
1375	cg03282975
1376	cg03286582
1377	cg03287299
1378	cg03287339
1379	cg03293802
1380	cg03298714
1381	cg03301084
1382	cg03301354
1383	cg03302539
1384	cg03306486
1385	cg03307177
1386	cg03313533
1387	cg03314029
1388	cg03315344
1389	cg03315407
1390	cg03317820
1391	cg03322353
1392	cg03326552
1393	cg03327325
1394	cg03328754
1395	cg03329597
1396	cg03335207
1397	cg03335624
1398	cg03336402
1399	cg03338968
1400	cg03342215
1401	cg03343190
1402	cg03343571
1403	cg03345037
1404	cg03346378
1405	cg03346498
1406	cg03346936
1407	cg03347216
1408	cg03347331
1409	cg03351301
1410	cg03354616
1411	cg03354707
1412	cg03356026
1413	cg03361579
1414	cg03364486
1415	cg03370451
1416	cg03374975
1417	cg03377939
1418	cg03382370
1419	cg03382501
1420	cg03387871
1421	cg03389789
1422	cg03391662
1423	cg03392386
1424	cg03392757
1425	cg03393625
1426	cg03393723
1427	cg03395511
1428	cg03396939
1429	cg03404134
1430	cg03404550
1431	cg03405155
1432	cg03405639
1433	cg03405715
1434	cg03406996
1435	cg03412735
1436	cg03416645
1437	cg03417454
1438	cg03418231
1439	cg03418428
1440	cg03418552
1441	cg03419542
1442	cg03425199
1443	cg03427322
1444	cg03428945
1445	cg03429861
1446	cg03430116
1447	cg03430597
1448	cg03433313
1449	cg03438490
1450	cg03441227
1451	cg03441279
1452	cg03443888
1453	cg03444184
1454	cg03444722
1455	cg03448202
1456	cg03448754
1457	cg03449857
1458	cg03452581
1459	cg03455316
1460	cg03456771
1461	cg03459839
1462	cg03462252
1463	cg03466587
1464	cg03467088
1465	cg03467813
1466	cg03470646
1467	cg03471705
1468	cg03472610
1469	cg03474879
1470	cg03475182
1471	cg03477792
1472	cg03478379
1473	cg03483727
1474	cg03485299
1475	cg03497059
1476	cg03498175
1477	cg03498886
1478	cg03499324
1479	cg03499559
1480	cg03502219
1481	cg03505436
1482	cg03506193
1483	cg03506502
1484	cg03511624
1485	cg03513464
1486	cg03514381
1487	cg03514530
1488	cg03515870
1489	cg03517284
1490	cg03519805
1491	cg03521246
1492	cg03523917
1493	cg03530455
1494	cg03532373
1495	cg03534180
1496	cg03534453
1497	cg03538480
1498	cg03540589
1499	cg03543861
1500	cg03545643
1501	cg03547517
1502	cg03553358
1503	cg03554491
1504	cg03555751
1505	cg03555881
1506	cg03562919
1507	cg03564887
1508	cg03567706
1509	cg03574832
1510	cg03579757
1511	cg03583084
1512	cg03587925
1513	cg03590420
1514	cg03595348
1515	cg03595776
1516	cg03597699
1517	cg03603062
1518	cg03607220
1519	cg03608999
1520	cg03609435
1521	cg03612569
1522	cg03613937
1523	cg03617435
1524	cg03622085
1525	cg03624563
1526	cg03630790
1527	cg03631415
1528	cg03632709
1529	cg03635702
1530	cg03639964
1531	cg03644691
1532	cg03645661
1533	cg03646189
1534	cg03647700
1535	cg03649143
1536	cg03651054
1537	cg03651957
1538	cg03652711
1539	cg03653399
1540	cg03653511
1541	cg03654488
1542	cg03654727
1543	cg03657038
1544	cg03659281
1545	cg03661479
1546	cg03664605
1547	cg03665818
1548	cg03669904
1549	cg03670960
1550	cg03671052
1551	cg03671265
1552	cg03676292
1553	cg03678360
1554	cg03680314
1555	cg03681150
1556	cg03683199
1557	cg03683265
1558	cg03683583
1559	cg03686964
1560	cg03689146
1561	cg03689545
1562	cg03689586
1563	cg03690707
1564	cg03691530
1565	cg03691822
1566	cg03695081
1567	cg03700131
1568	cg03701870
1569	cg03702073
1570	cg03703111
1571	cg03706479
1572	cg03707742
1573	cg03709091
1574	cg03709613
1575	cg03710564
1576	cg03714110
1577	cg03714558
1578	cg03714773
1579	cg03715619
1580	cg03716984
1581	cg03717584
1582	cg03718013
1583	cg03719428
1584	cg03724289
1585	cg03725491
1586	cg03726556
1587	cg03726693
1588	cg03728425
1589	cg03730372
1590	cg03731740
1591	cg03733207
1592	cg03738707
1593	cg03741874
1594	cg03744071
1595	cg03748376
1596	cg03749207
1597	cg03753846
1598	cg03754165
1599	cg03760072
1600	cg03760483
1601	cg03762366
1602	cg03762805
1603	cg03762994
1604	cg03764335
1605	cg03764484
1606	cg03770401
1607	cg03772739
1608	cg03773192
1609	cg03776080
1610	cg03777614
1611	cg03778809
1612	cg03791177
1613	cg03795415
1614	cg03798910
1615	cg03806752
1616	cg03807298
1617	cg03808351
1618	cg03811629
1619	cg03812187
1620	cg03812546
1621	cg03812891
1622	cg03813151
1623	cg03813961
1624	cg03822593
1625	cg03825010
1626	cg03826463
1627	cg03828221
1628	cg03829739
1629	cg03834767
1630	cg03839297
1631	cg03845337
1632	cg03847535
1633	cg03847932
1634	cg03848129
1635	cg03849132
1636	cg03851513
1637	cg03852041
1638	cg03854865
1639	cg03855291
1640	cg03858909
1641	cg03861097
1642	cg03863342
1643	cg03864958
1644	cg03867475
1645	cg03868193
1646	cg03868770
1647	cg03870497
1648	cg03870862
1649	cg03873153
1650	cg03877420
1651	cg03881867
1652	cg03882030
1653	cg03885399
1654	cg03890628
1655	cg03894796
1656	cg03900255
1657	cg03902122
1658	cg03904042
1659	cg03909863
1660	cg03910065
1661	cg03913174
1662	cg03915372
1663	cg03916630
1664	cg03917822
1665	cg03920544
1666	cg03921965
1667	cg03928431
1668	cg03935865
1669	cg03935957
1670	cg03935981
1671	cg03942599
1672	cg03951335
1673	cg03953193
1674	cg03954144
1675	cg03954381
1676	cg03954927
1677	cg03955365
1678	cg03956820
1679	cg03957043
1680	cg03960066
1681	cg03960680
1682	cg03961133
1683	cg03970615
1684	cg03972071
1685	cg03973404
1686	cg03977056
1687	cg03981535
1688	cg03986440
1689	cg03994465
1690	cg03995300
1691	cg03996020
1692	cg03999688
1693	cg04004158
1694	cg04004632
1695	cg04005701
1696	cg04006446
1697	cg04009799
1698	cg04010429
1699	cg04011135
1700	cg04011995
1701	cg04016767
1702	cg04017949
1703	cg04024781
1704	cg04030486
1705	cg04032605
1706	cg04035728
1707	cg04038932
1708	cg04041942
1709	cg04042861
1710	cg04046124
1711	cg04048392
1712	cg04057161
1713	cg04059762
1714	cg04060873
1715	cg04064380
1716	cg04065151
1717	cg04065885
1718	cg04069454
1719	cg04071440
1720	cg04073296
1721	cg04074353
1722	cg04076181
1723	cg04077079
1724	cg04078292
1725	cg04084618
1726	cg04085767
1727	cg04086834
1728	cg04087271
1729	cg04088410
1730	cg04088477
1731	cg04088634
1732	cg04092939
1733	cg04095339
1734	cg04104959
1735	cg04105547
1736	cg04109822
1737	cg04109883
1738	cg04110585
1739	cg04111102
1740	cg04111992
1741	cg04113367
1742	cg04118119
1743	cg04118610
1744	cg04120639
1745	cg04122467
1746	cg04122904
1747	cg04128572
1748	cg04131969
1749	cg04134235
1750	cg04135110
1751	cg04136045
1752	cg04137323
1753	cg04138066
1754	cg04138103
1755	cg04138721
1756	cg04139465
1757	cg04141346
1758	cg04143120
1759	cg04143156
1760	cg04143909
1761	cg04144681
1762	cg04145927
1763	cg04148163
1764	cg04149317
1765	cg04156940
1766	cg04160030
1767	cg04160749
1768	cg04161776
1769	cg04163474
1770	cg04165508
1771	cg04165814
1772	cg04168675
1773	cg04169527
1774	cg04172000
1775	cg04172395
1776	cg04173714
1777	cg04173878
1778	cg04177251
1779	cg04180086
1780	cg04185799
1781	cg04194185
1782	cg04195226
1783	cg04195855
1784	cg04198125
1785	cg04203646
1786	cg04204356
1787	cg04204388
1788	cg04208499
1789	cg04208803
1790	cg04209913
1791	cg04215564
1792	cg04216051
1793	cg04216721
1794	cg04222842
1795	cg04228083
1796	cg04228402
1797	cg04231094
1798	cg04231541
1799	cg04238038
1800	cg04239136
1801	cg04239831
1802	cg04240329
1803	cg04251230
1804	cg04253153
1805	cg04257767
1806	cg04257913
1807	cg04258520
1808	cg04258696
1809	cg04265011
1810	cg04265219
1811	cg04265523
1812	cg04278168
1813	cg04279139
1814	cg04281169
1815	cg04284128
1816	cg04286237
1817	cg04287416
1818	cg04290733
1819	cg04290747
1820	cg04294154
1821	cg04296790
1822	cg04298131
1823	cg04310488
1824	cg04316580
1825	cg04319611
1826	cg04320596
1827	cg04321303
1828	cg04321711
1829	cg04322894
1830	cg04329112
1831	cg04332058
1832	cg04333495
1833	cg04334549
1834	cg04334746
1835	cg04339882
1836	cg04344361
1837	cg04346791
1838	cg04353164
1839	cg04353868
1840	cg04354002
1841	cg04355791
1842	cg04357253
1843	cg04359365
1844	cg04359828
1845	cg04364993
1846	cg04365308
1847	cg04366815
1848	cg04370442
1849	cg04370829
1850	cg04373343
1851	cg04374497
1852	cg04374767
1853	cg04376808
1854	cg04377139
1855	cg04385594
1856	cg04386313
1857	cg04386400
1858	cg04391064
1859	cg04392266
1860	cg04398451
1861	cg04408925
1862	cg04412883
1863	cg04414720
1864	cg04415427
1865	cg04418405
1866	cg04419557
1867	cg04428374
1868	cg04430780
1869	cg04435534
1870	cg04440686
1871	cg04441687
1872	cg04450456
1873	cg04451259
1874	cg04457069
1875	cg04457768
1876	cg04458053
1877	cg04464749
1878	cg04477962
1879	cg04481635
1880	cg04481923
1881	cg04484415
1882	cg04485777
1883	cg04486885
1884	cg04487654
1885	cg04488207
1886	cg04491365
1887	cg04491630
1888	cg04497520
1889	cg04501263
1890	cg04502852
1891	cg04503093
1892	cg04506666
1893	cg04507495
1894	cg04508467
1895	cg04511644
1896	cg04512340
1897	cg04513777
1898	cg04515200
1899	cg04517546
1900	cg04517911
1901	cg04518186
1902	cg04520078
1903	cg04525491
1904	cg04534345
1905	cg04541077
1906	cg04541368
1907	cg04545708
1908	cg04546413
1909	cg04547087
1910	cg04548490
1911	cg04554929
1912	cg04554949
1913	cg04555966
1914	cg04556519
1915	cg04557883
1916	cg04560234
1917	cg04562911
1918	cg04563870
1919	cg04566512
1920	cg04566677
1921	cg04567659
1922	cg04570362
1923	cg04570624
1924	cg04572206
1925	cg04573872
1926	cg04578549
1927	cg04578894
1928	cg04580344
1929	cg04585475
1930	cg04586202
1931	cg04588356
1932	cg04589034
1933	cg04590659
1934	cg04599946
1935	cg04600055
1936	cg04600092
1937	cg04604050
1938	cg04606556
1939	cg04611284
1940	cg04616145
1941	cg04618622
1942	cg04623837
1943	cg04630141
1944	cg04634417
1945	cg04635280
1946	cg04641694
1947	cg04644878
1948	cg04653913
1949	cg04655378
1950	cg04657146
1951	cg04657470
1952	cg04658353
1953	cg04661246
1954	cg04663285
1955	cg04663916
1956	cg04667640
1957	cg04668519
1958	cg04671029
1959	cg04671386
1960	cg04671734
1961	cg04672622
1962	cg04672903
1963	cg04680494
1964	cg04681489
1965	cg04682699
1966	cg04684026
1967	cg04684049
1968	cg04684246
1969	cg04687972
1970	cg04688351
1971	cg04689188
1972	cg04689773
1973	cg04692312
1974	cg04701785
1975	cg04703274
1976	cg04703617
1977	cg04705866
1978	cg04706123
1979	cg04709035
1980	cg04713170
1981	cg04714939
1982	cg04718705
1983	cg04720309
1984	cg04724277
1985	cg04728840
1986	cg04731038
1987	cg04731695
1988	cg04734610
1989	cg04740812
1990	cg04745202
1991	cg04751358
1992	cg04765589
1993	cg04766434
1994	cg04766772
1995	cg04766958
1996	cg04772025
1997	cg04772228
1998	cg04777726
1999	cg04778099
[truncated: 9,105 more rows]
