# Supplementary material for: Systematic investigation of interindividual variation of DNA methylation in human whole blood
Source: Genome Biol. 2026 Mar 5;27:128. doi: 10.1186/s13059-026-04021-1 (PMC13069719; doi:10.1186/s13059-026-04021-1)
Supplement: Supplementary file 13 — Additional file 13. List of all putative epialleles in brain. [file 13059_2026_4021_MOESM13_ESM.csv]

	x
1	cg00318109
2	cg00334063
3	cg00429726
4	cg00496939
5	cg00518857
6	cg00601450
7	cg00959864
8	cg01026744
9	cg01145910
10	cg01176433
11	cg01178680
12	cg01532746
13	cg01996567
14	cg02237629
15	cg02466788
16	cg02513614
17	cg02891314
18	cg03074968
19	cg03126799
20	cg03185552
21	cg03264133
22	cg03377939
23	cg03395511
24	cg03517284
25	cg03773183
26	cg03964091
27	cg04013024
28	cg04129469
29	cg04131969
30	cg04332058
31	cg04554949
32	cg04653913
33	cg05038268
34	cg05064044
35	cg05128623
36	cg05280794
37	cg05510714
38	cg05528899
39	cg05715076
40	cg05841700
41	cg05977002
42	cg05995465
43	cg06032337
44	cg06107159
45	cg06378142
46	cg06536614
47	cg06820621
48	cg07158503
49	cg07199764
50	cg07314298
51	cg07414487
52	cg07484053
53	cg07496871
54	cg07504457
55	cg07571146
56	cg07606384
57	cg07796016
58	cg08041448
59	cg08241477
60	cg08269402
61	cg08373528
62	cg08443259
63	cg08477332
64	cg08732352
65	cg08776296
66	cg09010852
67	cg09120722
68	cg09316607
69	cg09496634
70	cg09516963
71	cg09863391
72	cg10146423
73	cg10181330
74	cg10327440
75	cg10420426
76	cg10423893
77	cg10639368
78	cg10786572
79	cg11437253
80	cg11608150
81	cg11677533
82	cg11738485
83	cg11822515
84	cg11938672
85	cg11965913
86	cg12036633
87	cg12284872
88	cg12652780
89	cg12836959
90	cg12919720
91	cg12993715
92	cg13023205
93	cg13872627
94	cg13920856
95	cg14159672
96	cg14301048
97	cg14474618
98	cg14477868
99	cg14549489
100	cg14575169
101	cg14743748
102	cg14764203
103	cg14856563
104	cg15402095
105	cg16004875
106	cg16154810
107	cg16340005
108	cg16744531
109	cg16789847
110	cg16967003
111	cg17096289
112	cg17129986
113	cg17347063
114	cg17448336
115	cg17569743
116	cg18110333
117	cg18280830
118	cg18322025
119	cg18389933
120	cg18467790
121	cg18705301
122	cg18843803
123	cg18916060
124	cg18946417
125	cg19271111
126	cg19585676
127	cg19641284
128	cg19787727
129	cg19825371
130	cg19871940
131	cg20061010
132	cg20177690
133	cg20415053
134	cg20435238
135	cg20485607
136	cg20676602
137	cg20877230
138	cg21520607
139	cg21924631
140	cg22223119
141	cg22243260
142	cg22428049
143	cg22444562
144	cg22452230
145	cg22459517
146	cg22614239
147	cg22736807
148	cg22867893
149	cg23221052
150	cg23248424
151	cg24245216
152	cg24617313
153	cg24710520
154	cg24847621
155	cg24913868
156	cg24923430
157	cg25134647
158	cg25267487
159	cg25303761
160	cg25340688
161	cg25425140
162	cg26021960
163	cg26067259
164	cg26107890
165	cg26219540
166	cg26251192
167	cg26381452
168	cg26536949
169	cg26621059
170	cg26627769
171	cg26708920
172	cg26896946
173	cg27107150
174	cg27128549
175	cg27136844
176	cg27171569
177	cg27236629
178	cg27284194
179	cg27390840
180	cg27586797
