# Supplementary material for: Systematic investigation of interindividual variation of DNA methylation in human whole blood
Source: Genome Biol. 2026 Mar 5;27:128. doi: 10.1186/s13059-026-04021-1 (PMC13069719; doi:10.1186/s13059-026-04021-1)
Supplement: Supplementary file 14 — Additional file 14. List of all putative epialleles in skeletal muscle. [file 13059_2026_4021_MOESM14_ESM.csv]

	x
1	cg00154902
2	cg00169354
3	cg00413030
4	cg00588198
5	cg00601450
6	cg00607058
7	cg00750481
8	cg00867835
9	cg00944873
10	cg00949728
11	cg00958775
12	cg01043710
13	cg01403005
14	cg01612182
15	cg01624173
16	cg01858500
17	cg02323889
18	cg02396987
19	cg02447542
20	cg02466788
21	cg02521229
22	cg02612925
23	cg02676514
24	cg02773192
25	cg02807482
26	cg03189469
27	cg03198009
28	cg03255749
29	cg03395511
30	cg03538480
31	cg03654488
32	cg03868770
33	cg04131969
34	cg04257913
35	cg04332058
36	cg04376808
37	cg04546413
38	cg04798314
39	cg05064044
40	cg05194426
41	cg05457730
42	cg05841700
43	cg05905137
44	cg05917748
45	cg06046430
46	cg06060522
47	cg06139856
48	cg06378142
49	cg06489993
50	cg06491590
51	cg06536806
52	cg06562172
53	cg06908102
54	cg06952529
55	cg07167872
56	cg07414487
57	cg07461715
58	cg07504457
59	cg07506560
60	cg07533224
61	cg07583744
62	cg07601536
63	cg07632412
64	cg08041448
65	cg08130307
66	cg08312330
67	cg08355045
68	cg08477332
69	cg08776296
70	cg09120722
71	cg09183220
72	cg09533926
73	cg09863391
74	cg09972436
75	cg10326673
76	cg10550776
77	cg10648573
78	cg10919053
79	cg11317887
80	cg11738485
81	cg11755407
82	cg11781506
83	cg12036633
84	cg12454169
85	cg12483005
86	cg12534199
87	cg13040685
88	cg13207180
89	cg13259711
90	cg13421331
91	cg13872627
92	cg13883027
93	cg13908232
94	cg13963044
95	cg13972423
96	cg14159672
97	cg14764203
98	cg14773178
99	cg14859874
100	cg14893161
101	cg15549821
102	cg15568074
103	cg15618087
104	cg15652532
105	cg15826542
106	cg16145915
107	cg16296438
108	cg16339761
109	cg16345059
110	cg16789847
111	cg16906346
112	cg17010254
113	cg17843510
114	cg17920646
115	cg18289086
116	cg18467790
117	cg18561199
118	cg18705301
119	cg18705808
120	cg18790803
121	cg19618634
122	cg19683494
123	cg19699106
124	cg19800635
125	cg20305683
126	cg20351137
127	cg20383624
128	cg20641794
129	cg20694160
130	cg20779686
131	cg20879929
132	cg21233879
133	cg21358336
134	cg21724239
135	cg21766592
136	cg21795442
137	cg21873524
138	cg22012281
139	cg22331159
140	cg22444562
141	cg22511161
142	cg22867893
143	cg23489630
144	cg23622299
145	cg23719516
146	cg23877017
147	cg24139520
148	cg24312580
149	cg24418603
150	cg24555089
151	cg24620436
152	cg24693760
153	cg24786174
154	cg25069157
155	cg25134647
156	cg25601471
157	cg25970575
158	cg26708920
159	cg26944245
160	cg27005118
161	cg27117509
162	cg27134251
163	cg27244972
164	cg27344315
165	cg27586797
