# Supplementary material for: Systematic investigation of interindividual variation of DNA methylation in human whole blood
Source: Genome Biol. 2026 Mar 5;27:128. doi: 10.1186/s13059-026-04021-1 (PMC13069719; doi:10.1186/s13059-026-04021-1)
Supplement: Supplementary file 15 — Additional file 15. List of all VMPs in CD14+ cells. [file 13059_2026_4021_MOESM15_ESM.csv]

	chr	pos	strand	Name	AddressA	AddressB	ProbeSeqA	ProbeSeqB	Type	NextBase	Color	Probe_rs	Probe_maf	CpG_rs	CpG_maf	SBE_rs	SBE_maf	Islands_Name	Relation_to_Island	Forward_Sequence	SourceSeq	Random_Loci	Methyl27_Loci	UCSC_RefGene_Name	UCSC_RefGene_Accession	UCSC_RefGene_Group	Phantom	DMR	Enhancer	HMM_Island	Regulatory_Feature_Name	Regulatory_Feature_Group	DHS
cg01707559	chrY	6778695	+	cg01707559	45652402	64689504	ACAAATTAAAAACACTAAAACAAACACAACAACTACAACAACAAAAAACA	GCGAATTAAAAACACTAAAACGAACGCGACGACTACAACGACAAAAAACG	I	A	Red	NA	NA	NA	NA	NA	NA	chrY:6778574-6780028	Island	AGCGGCCGCTCCCAGTGGTGGTCACCGCCAGTGCCAATCCCTTGCGCCGCCGTGCAGTCC[CG]CCCTCTGTCGCTGCAGCCGCCGCGCCCGCTCCAGTGCCCCCAATTCGCGCTCGGGAGTGA	CGCCCTCTGTCGCTGCAGCCGCCGCGCCCGCTCCAGTGCCCCCAATTCGC			TBL1Y;TBL1Y;TBL1Y	NM_134259;NM_033284;NM_134258	TSS200;TSS200;TSS200				Y:6838022-6839951
cg03244189	chrY	21238472	-	cg03244189	14749415	45763392	ATAAAAACACTAAAAATAACAACTACAACCAAAACCAAACAACAAAAACA	ATAAAAACGCTAAAAATAACAACTACGACCAAAACCGAACAACGAAAACG	I	C	Grn	NA	NA	NA	NA	NA	NA	chrY:21238448-21240005	Island	CTACTAATAATAATAGGGACGCTGAGAATAACAACTACGACCAGAACCGAACAGCGAAGG[CG]CCCCTGTTGTGTGTTAGAAGTCGGCGCCCCCCGAGTTCCGCAGCAGTCAACACCTGCCCA	ATAGGGACGCTGAGAATAACAACTACGACCAGAACCGAACAGCGAAGGCG	TRUE		TTTY14	NR_001543	Body				Y:19697854-19699393
cg04462340	chrY	13911503	-	cg04462340	45619496	11754306	AAAAAATCCACATAAAAAAATCAAAATCCATTAACCAAACAAACAATACA	AAAAAATCCGCGTAAAAAAATCGAAATCCATTAACCAAACAAACGATACG	I	T	Red	NA	NA	NA	NA	NA	NA	chrY:13910043-13910469	S_Shore	CTCACAACTCTAAGGGGGTCCGCGTGAGAGGGTCGGGATCCATTGACCAAGCAGGCGGTA[CG]TGACTGGGGGCTGCATGCACCAGCAATTAGAATGGAACAGAACAGGACAGGGATTTTCAC	AGGGGGTCCGCGTGAGAGGGTCGGGATCCATTGACCAAGCAGGCGGTACG
cg04689676	chrY	7142046	+	cg04689676	52679475	38638386	ACTAAATAACTACAAAAAAAACAAAAACCCCAAACATTCCCAATCTCACA	ACTAAATAACTACGAAAAAAACGAAAACCCCAAACATTCCCGATCTCACG	I	C	Grn	NA	NA	NA	NA	NA	NA	chrY:7141521-7143224	Island	GGCTGCTTCCGCCCGCCCCAACAGCGCGCACGCGGCCACCGAGCTGGAGGAGGCGGCGGG[CG]TGAGACCGGGAATGCTTGGGGCCCCCGCCTTCCTCGCAGCCATCCAGCACTCGGTGCACG	GCTGGATGGCTGCGAGGAAGGCGGGGGCCCCAAGCATTCCCGGTCTCACG			PRKY	NR_028062	Body	high-CpG:7202007-7202159			Y:7201522-7203224
cg00142683	chrX	118708623	+	cg00142683	46714444	69610391	CACAAACAAAATCAAAAATAAAACATACACTAAAATCTCAAATTCCCACA	CGCGAACGAAATCAAAAATAAAACATACACTAAAATCTCGAATTCCCGCG	I	A	Red	NA	NA	NA	NA	NA	NA	chrX:118708293-118709240	Island	TCTGGGTGCTTCCGCCTCCCCTTCTCCTGCTTCTCCAGCCTCTTCGGCCTCCTCGCCCGC[CG]CGGGAACCCGAGACCCCAGTGTATGCCCCACCCCTGACCCCGCTCGCGACATGTCCACCC	CGCGAGCGGGGTCAGGGGTGGGGCATACACTGGGGTCTCGGGTTCCCGCG			UBE2A;UBE2A;UBE2A;UBE2A	NM_003336;NM_003336;NM_181762;NM_181762	5'UTR;1stExon;5'UTR;1stExon	high-CpG:118592504-118592881			X:118592322-118593207	X:118707580-118709556	Promoter_Associated
cg00412010	chrX	110339837	-	cg00412010	12660399	69729375	ACTCCCCAAAACCCTAAAACCAAACAAACAATTTACATAATCCCAATTCA	ACTCCCCGAAACCCTAAAACCAAACGAACAATTTACATAATCCCAATTCG	I	C	Grn	NA	NA	NA	NA	NA	NA	chrX:110339364-110339679	S_Shore	GTCTCCTACGTGGCTCCCCGGAGCCCTGAGACCAAGCGAGCAGTTTGCATGATCCCAGTT[CG]CGGACAAGTGGGTGTGTCAGGGCCGTTCCCAGAGGGCCGGGGCTCCTTCGCTTGGTCAAA	GCTCCCCGGAGCCCTGAGACCAAGCGAGCAGTTTGCATGATCCCAGTTCG			PAK3;PAK3;PAK3	NM_001128166;NM_001128167;NM_002578	5'UTR;5'UTR;5'UTR		DMR		X:110226054-110226614	X:110338945-110340034	Unclassified_Cell_type_specific
cg00412368	chrX	138285393	-	cg00412368	25710447	67630406	CAATAAAAAACCCTAAACAAAAACACACACTCCAAAAAAACCAATAATCA	CGATAAAAAACCCTAAACAAAAACGCGCACTCCAAAAAAACCAATAATCG	I	A	Red	NA	NA	NA	NA	NA	NA	chrX:138285318-138285596	Island	TCCCCAACCCGCCGATGGGAGGCCCTGGGCAGAGGCGCGCACTCCAGGGGGACCAGTGGT[CG]GGTGCCCCGGGCGCGGTGGCTGAACCCCAGCAAACAGAGGAAGAGGACTGCCCCCTCCCG	CGATGGGAGGCCCTGGGCAGAGGCGCGCACTCCAGGGGGACCAGTGGTCG			FGF13;FGF13;FGF13	NM_001139501;NM_001139500;NM_001139498	5'UTR;Body;Body				X:138112698-138114446
cg00619443	chrX	110039536	+	cg00619443	40603416	17672371	CTTCCAAACAAAAAAATCAAAAAATAATCAATATCTTCAAAACATACACA	CTTCCAAACAAAAAAATCAAAAAATAATCGATATCTTCAAAACGTACGCG	I	A	Red	NA	NA	NA	NA	NA	NA	chrX:110038946-110039370	S_Shore	CAGCTCCTCCGGTCCCTCCTCCCCCTCTGCACTGGATGCACCTAGGAGCTCCCCACCACT[CG]CGCACGCCCTGAAGATACCGACTACCCTCTGACTCCCCTGCCTGGAAGCCCACACCCGCT	CGCGCACGCCCTGAAGATACCGACTACCCTCTGACTCCCCTGCCTGGAAG			CHRDL1;CHRDL1;CHRDL1;CHRDL1	NM_001143983;NM_001143981;NM_001143982;NM_145234	TSS1500;TSS1500;TSS1500;TSS1500				X:109925646-109926213
cg00621925	chrX	152989492	-	cg00621925	31635469	50669425	ATATCCTCAAAAACCAAAAATCCTTACAATAACCCTCACAAACCCCAACA	ATATCCTCAAAAACCAAAAATCCTTACAATAACCCTCGCGAACCCCAACG	I	C	Grn	rs184707396	0.072935	NA	NA	NA	NA	chrX:152988874-152991719	Island	GTTCTAGACGCAGTATCCTCAGAAGCCAGGGGTCCTTACAGTAGCCCTCGCGGGCCCCAG[CG]CCCACCCAGAGCGAGGGGCCTCCGACTTGGCCCCGGCCTGGCACACCGTCCCGGAGGCCC	GTATCCTCAGAAGCCAGGGGTCCTTACAGTAGCCCTCGCGGGCCCCAGCG			BCAP31;BCAP31;ABCD1;BCAP31;BCAP31;BCAP31;BCAP31	NR_024450;NM_001139441;NM_000033;NM_001139441;NM_005745;NM_001139457;NM_001139457	Body;5'UTR;TSS1500;1stExon;5'UTR;1stExon;5'UTR	high-CpG:152642548-152643122			X:152642116-152643793
cg00636562	chrX	47518136	+	cg00636562	74665324	57798416	TAATAAATAAAACATTCAAAATTAAAACCAACCCTTTAAATTAACAAACA	TAATAAATAAAACGTTCAAAATTAAAACCAACCCTTTAAATTAACGAACG	I	A	Red	NA	NA	NA	NA	NA	NA	chrX:47518015-47518850	Island	ACCCCGGATGTCGTCCCCACTTCTCGCTCCAAGGAGCGCGGGGCCGGACTCTGAACGCCT[CG]CCCGCCAATTCAAAGGGTTGGCCCTAACTTTGAACGCCCCACCCACCACGTGGAATGTTC	CGCCCGCCAATTCAAAGGGTTGGCCCTAACTTTGAACGCCCCACCCACCA			UXT;LOC100133957;UXT;LOC100133957	NM_153477;NR_027444;NM_004182;NR_028119	Body;TSS200;Body;TSS200				X:47402910-47403794	X:47517859-47519027	Promoter_Associated	TRUE
cg00650640	chrX	13587678	-	cg00650640	33630416	26748469	TTTCTAAATAAACAAAAAACACAAAAAATACACAAATCATACTAAAAACA	TTTCTAAATAAACAAAAAACGCGAAAAATACGCGAATCATACTAAAAACG	I	A	Red	NA	NA	NA	NA	NA	NA	chrX:13587648-13588221	Island	ATCTGGGGGAAGTTTCTGGGTGAACAGAGAGCGCGGAGGATGCGCGGGTCATGCTGGAGG[CG]GGTCCCAGCCAGATGTGCACAGCCCGCCCCGCCCTCCCTCGCTCACCCCGTCCAGCTTCA	TTTCTGGGTGAACAGAGAGCGCGGAGGATGCGCGGGTCATGCTGGAGGCG			EGFL6;EGFL6	NM_001167890;NM_015507	TSS200;TSS200			TRUE	X:13497570-13498485
cg00661180	chrX	31285029	-	cg00661180	27655407	18808403	AATAAAAAAATAAACTTCCCAAAACCACCAAACTCCCCAAAAATAAAACA	AATAAAAAAATAAACTTCCCAAAACCGCCGAACTCCCCGAAAATAAAACG	I	C	Grn	NA	NA	NA	NA	NA	NA	chrX:31284504-31285019	S_Shore	AGTGTGGGTACGAGTGGAGGAGTGAGCTTCCCAGAGCCGCCGGGCTCCCCGAAAGTGGAG[CG]CCGCCGCCGCCGCCGCCCAAGCTCACAGCTGAAAGCACTGCGGAGGAGCCGGCGCGGGCG	AGTGGAGGAGTGAGCTTCCCAGAGCCGCCGGGCTCCCCGAAAGTGGAGCG			DMD;DMD;DMD;DMD;DMD;DMD;DMD;DMD;DMD;DMD;DMD;DMD;DMD;DMD;DMD;DMD;DMD;DMD	NM_004013;NM_004023;NM_004009;NM_004019;NM_004011;NM_004016;NM_004017;NM_004021;NM_004014;NM_004018;NM_004007;NM_004006;NM_004010;NM_004022;NM_004012;NM_004020;NM_000109;NM_004015	Body;Body;Body;TSS200;Body;TSS200;TSS200;Body;Body;TSS200;Body;Body;Body;Body;Body;Body;Body;TSS200	high-CpG:31194928-31195043			X:31194369-31195063			TRUE
cg00697812	chrX	154488728	+	cg00697812	35781395	22777365	CACTAAAACACAATAAATTTTTATTAAAAAAAACCACATACAACAATACA	CACTAAAACACAATAAATTTTTATTAAAAAAAACCACGTACAACAATACG	I	A	Red	rs17052027	0.051793	NA	NA	NA	NA		OpenSea	TATATGGCAGACAGGTGGCCAAGGTCATTTTGGGGTGGGTATTTTATCCCTATCCCACTC[CG]CATTGCTGTACGTGGTTCCTTTCAATAAAAATCCACTGTGTCTCAGTGATAAGAACACTT	CACTGAGACACAGTGGATTTTTATTGAAAGGAACCACGTACAGCAATGCG			RAB39B	NM_171998	3'UTR
cg00776430	chrX	53111427	-	cg00776430	68690325	24601325	AATATTAACAAACAAATTACATAAAAACAAACAAAAATCACAAAAACACA	AATATTAACAAACGAATTACGTAAAAACGAACAAAAATCGCGAAAACGCG	I	A	Red	NA	NA	NA	NA	NA	NA	chrX:53111281-53112016	Island	CTGATGATGTGTGGTGTTGGCAAGCGGATTGCGTGAGAGCGGGCAGGGGTCGCGGGAGCG[CG]ATCGCCGCCGCGGCGGCCGGCAGCCAATGGCCAGGCCGAGCGGACCCCTGCGTCAGGAGT	CGCGCTCCCGCGACCCCTGCCCGCTCTCACGCAATCCGCTTGCCAACACC			TSPYL2	NM_022117	TSS200	high-CpG:53127829-53128333			X:53127895-53128983	X:53110760-53112518	Promoter_Associated
cg00818649	chrX	41782297	-	cg00818649	55604497	14754387	AAAAAATAACAACCACAACATAAAAAACTTCAAAAACAAAAATAAAAACA	AAAAAATAACGACCGCAACGTAAAAAACTTCGAAAACGAAAATAAAAACG	I	C	Grn	NA	NA	NA	NA	NA	NA	chrX:41782106-41783258	Island	GCCATGGTCCGGAGGGGATAGCGGCCGCAGCGTGGAGGGCTTCGAAAACGGGGGTGGGGG[CG]CCCAAGAGCTCAGTGCCCAGCCCCGGGATCGCCTCCTCCCCTCAGGACCCGCGAGCCCTC	CGCCCCCACCCCCGTTTTCGAAGCCCTCCACGCTGCGGCCGCTATCCCCT			CASK;CASK;CASK	NM_001126055;NM_003688;NM_001126054	TSS200;TSS200;TSS200				X:41666835-41668202
cg00936435	chrX	55187903	+	cg00936435	58603333	42766335	CCAAAAAAAATCAACAATATAAAAACTACAAAAACAAAACATATACCACA	CCGAAAAAAATCAACGATATAAAAACTACGAAAACAAAACGTATACCACG	I	T	Red	NA	NA	NA	NA	NA	NA	chrX:55187321-55188007	Island	CCTGTGCCAATCCCATGGACATTCTCCTCCCACCCAGCCAGCCTCTGAACACGCTTCTCA[CG]TGGCACACGCCCTGTCCTCGCAGCCCTCACACCGCTGATCCTCCTCGGCGACCTCAGCGC	CGTGGCACACGCCCTGTCCTCGCAGCCCTCACACCGCTGATCCTCCTCGG			FAM104B;FAM104B;FAM104B;FAM104B;FAM104B;FAM104B;FAM104B;FAM104B	NM_001166700;NM_001166701;NM_138362;NR_030722;NM_001166704;NM_001166699;NM_001166702;NM_001166703	TSS1500;TSS1500;TSS1500;TSS1500;TSS1500;TSS1500;TSS1500;TSS1500				X:55203967-55204813	X:55187043-55188050	Promoter_Associated
cg01083397	chrX	153362990	+	cg01083397	18603433	41706379	ACAAACAAAAACCCTTACCAAAAAACAAAAATCAAAAACAAAACATAACA	GCGAACGAAAACCCTTACCGAAAAACGAAAATCAAAAACGAAACGTAACG	I	C	Grn	NA	NA	NA	NA	NA	NA	chrX:153362568-153363473	Island	GGGTAGAGAGGAGGGACGCCATCCGCCAGCCGTGTCGTCCGACCCCGCGGGCCCCTCCCG[CG]CCACGTCCCGCCCCTGACCCCCGCCCCCCGGCAAGGGTCCCCGCCCGCGGCCACGGCGGT	GCGGGCGGGGACCCTTGCCGGGGGGCGGGGGTCAGGGGCGGGACGTGGCG			MECP2;MECP2	NM_001110792;NM_004992	Body;5'UTR				X:153015265-153016827	X:153361905-153363868	Promoter_Associated
cg01150083	chrX	48980043	-	cg01150083	70642435	54619485	CATACAAATAAAACCAAATAAAATTAAAACAATAAAAACAACCATCAACA	CGTACGAATAAAACCGAATAAAATTAAAACAATAAAAACAACCGTCAACG	I	A	Red	NA	NA	NA	NA	NA	NA	chrX:48979844-48980266	Island	CCTCCGTGCGGACGTGCGAGTGAAGCCGAATGAAATTGGGGCAGTGGAAGCAGCCGTCAG[CG]GCAAAACACCCTCTTTGGAGTCAGCCATCTTGCTCCTTTTCCCAGGCCGGCGCGCTGCTT	CGTGCGAGTGAAGCCGAATGAAATTGGGGCAGTGGAAGCAGCCGTCAGCG			GPKOW	NM_015698	1stExon				X:48866789-48867210	X:48979930-48980289	Promoter_Associated	TRUE
cg01477427	chrX	53461421	+	cg01477427	27624311	15635301	TAACAAACAAAATCCACCCTCTAACCAAAAAACTAACATACCAAACCACA	TAACAAACGAAATCCGCCCTCTAACCAAAAAACTAACGTACCAAACCACG	I	C	Grn	NA	NA	NA	NA	NA	NA	chrX:53461178-53461463	Island	GGCGGAAGGGGCGGATGCGACGGGCCGGGGCGTCTGCCGCTGCCGCATGAGACGTGGGGG[CG]TGGCCTGGTACGCTAGTCCTTTGGCCAGAGGGCGGATTCCGCCTGCTAAGGTATCCCCAG	TAGCAGGCGGAATCCGCCCTCTGGCCAAAGGACTAGCGTACCAGGCCACG			HSD17B10;HSD17B10	NM_001037811;NM_004493	TSS200;TSS200				X:53477827-53478188	X:53461138-53461763	Promoter_Associated
cg01737421	chrX	48367069	-	cg01737421	15695416	20756422	CACCACAATATTTAAAAAACATACACAAATAACTATTTAAAAATACAACA	CACCACGATATTTAAAAAACGTACGCGAATAACTATTTAAAAATACAACG	I	A	Red	NA	NA	NA	NA	NA	NA	chrX:48367165-48367742	N_Shore	GTGAAACGGGGACACCACGGTATTTAGAGGACGTGCGCGGGTGACTATTTGGGGGTGCAG[CG]GCTTCCCTCCTCCCTCCCCCATCTTTCCCTTCTCACTTCCAAGGCTTGGAAATTTGGAGA	CACCACGGTATTTAGAGGACGTGCGCGGGTGACTATTTGGGGGTGCAGCG			PORCN;PORCN;PORCN;PORCN;PORCN	NM_203473;NM_203476;NM_203474;NM_203475;NM_022825	TSS1500;TSS1500;TSS1500;TSS1500;TSS1500				X:48251768-48252712	X:48366736-48367607	Promoter_Associated
cg01798375	chrX	47489719	-	cg01798375	50784345	25770410	TATTAAACCAAAATAAAATAAATATACAATACTCAATATATTCCTACTCA	TATTAAACCAAAATAAAATAAATATACGATACTCAATATATTCCTACTCG	I	T	Red	NA	NA	NA	NA	NA	NA		OpenSea	ACCTCGTGGGGGTGTTGAACCAGGGTGAAGTGAGTGTGCGGTGCTCAGTATGTTCCTGCT[CG]TGGGGGTGGAGGGAGCATCGAGTCAGTTGCTCCACCTTCCACCCTCCCTTAACCTCGGCC	TGTTGAACCAGGGTGAAGTGAGTGTGCGGTGCTCAGTATGTTCCTGCTCG			CFP;CFP	NM_001145252;NM_002621	TSS1500;TSS200
cg01813294	chrX	17393426	+	cg01813294	10763324	65702476	AAATAAATAAATATAAATATATACACACACCTCAATTTAAAAATACCCCA	AAATAAATAAATATAAATATATACGCGCGCCTCAATTTAAAAATACCCCG	I	A	Red	NA	NA	NA	NA	NA	NA	chrX:17393159-17395817	Island	AGATCCCGGGCGCAATCGCTCCCCGGAGCGGCCGAGGGGCGCGCGGGGAGAGGCCTGCGC[CG]GGGTACTTTCAAACTGAGGCGCGCGCACACACTCACACCCACCCACCCACTCACCCACAC	GGGTGGGTGGGTGTGAGTGTGTGCGCGCGCCTCAGTTTGAAAGTACCCCG			NHS	NM_198270	TSS200	high-CpG:17303270-17303805			X:17302651-17305714
cg01891172	chrX	21676483	-	cg01891172	17626434	37654444	AACCAAAAACAACTAATCACAAAACAATAAAAAAATAAACTTATTCCACA	AACCGAAAACAACTAATCACGAAACAATAAAAAAATAAACTTATTCCGCG	I	C	Grn	NA	NA	NA	NA	NA	NA	chrX:21674018-21677066	Island	GGCACCCGCGAAGGCCGGGGACAACTGGTCACGGGGCAGTGGGGGGGTGAGCTTGTTCCG[CG]CGGAGGATCAACTCAAAGCCTAGGGGATTAGGGAGGGGAGGGCGCAGGTCAGAGCGGCGG	GGCCGGGGACAACTGGTCACGGGGCAGTGGGGGGGTGAGCTTGTTCCGCG			KLHL34	NM_153270	TSS200		DMR		X:21583880-21587146	X:21675247-21677063	Unclassified_Cell_type_specific
cg01997410	chrX	71351858	+	cg01997410	48680440	22726367	AAAAAACACAAACAAACTAAAAAAAAACAACACACAACAACCAATAAACA	AAAAAACGCAAACGAACTAAAAAAAAACGACGCGCGACGACCAATAAACG	I	C	Grn	rs183302760	0.023508	NA	NA	NA	NA	chrX:71350941-71352137	Island	TTAAGCGCAGCCTCGCACTCCCCCCACCCCACGCAGGGGCGGGCCTTGGGGAACCGCGGG[CG]CCCACTGGCCGCCGCGCGCCGCTCCCCTCCAGCTCGCCTGCGCCTCTCACTGACTCTCTC	GAGAGGCGCAGGCGAGCTGGAGGGGAGCGGCGCGCGGCGGCCAGTGGGCG			NHSL2;RGAG4	NM_001013627;NM_001024455	Body;TSS200	high-CpG:71268487-71268667			X:71267179-71268815	X:71351217-71352051	Unclassified_Cell_type_specific	TRUE
cg02214597	chrX	70474483	+	cg02214597	46607504	63775303	ACAAACACCTACTACATAACATAAATAAAAACTATTAAAAAAAACAAACA	ACAAACGCCTACTACATAACGTAAATAAAAACTATTAAAAAAAACGAACG	I	C	Grn	NA	NA	NA	NA	NA	NA	chrX:70473812-70474287	S_Shore	CCCGGTCCCCTCCCCCTCCCCGTGTCTCTCTTAGCTTCCCACTCGTGTTCACCCCCTCGG[CG]TCCGCCCCCCTCAATAGTCCCTACCTACGCCATGCAGCAGGCGCCTGCCAAGATTACCCT	GCAGGCGCCTGCTGCATGGCGTAGGTAGGGACTATTGAGGGGGGCGGACG			ZMYM3;ZMYM3;ZMYM3;ZMYM3;ZMYM3;BCYRN1;ZMYM3;ZMYM3	NM_001171163;NM_201599;NM_005096;NM_001171163;NM_001171162;NR_001568;NM_005096;NM_001171162	5'UTR;TSS1500;5'UTR;1stExon;1stExon;Body;1stExon;5'UTR				X:70390117-70391238	X:70473747-70474840	Promoter_Associated
cg02275875	chrX	102531009	+	cg02275875	33785335	59737374	AAACAAACACAATCAATAACCCCAAACTACTAAAAACAAACCCTACAACA	AAACGAACACAATCAATAACCCCAAACTACTAAAAACGAACCCTACAACG	I	A	Red	NA	NA	NA	NA	NA	NA		OpenSea	TTTCCGGCTCCAAAATGGAGGGAGGTTGGAGAAAAGACACAGGGAACTCAGGCCTGGACC[CG]TTGCAGGGTCCGCCCTCAGCAGCCTGGGGTCACTGACTGTGCCCGCCTCCCGCTGCCTTG	AGGCGGGCACAGTCAGTGACCCCAGGCTGCTGAGGGCGGACCCTGCAACG			TCEAL5	NM_001012979	5'UTR
cg02327549	chrX	105066292	-	cg02327549	49743440	14673471	ATTTCCTATAAAACACTCACCAACAAAAACAAAAACAAAAACAACTAACA	ATTTCCTATAAAACACTCGCCAACGAAAACGAAAACAAAAACGACTAACG	I	C	Grn	NA	NA	NA	NA	NA	NA	chrX:105066349-105067110	N_Shore	TGCCTGGAAAAAGTTTCCTGTGGAACACTCGCCAGCGGGGGCGGGGGCAGGGGCGGCTGG[CG]CAGCAGTGGACGTGGGAGGGGGCAGGAGGGCCGGGGGAGGCCGCGAAGGGCCTGCTCGCA	CGCCAGCCGCCCCTGCCCCCGCCCCCGCTGGCGAGTGTTCCACAGGAAAC			NRK	NM_198465	TSS1500		DMR		X:104952804-104953968
cg02360578	chrX	105855130	-	cg02360578	67602393	10610484	AACTACCTAATAACAATATCTCAAATCAAAAACACTCAAAACAAAAAACA	AACTACCTAATAACAATATCTCGAATCGAAAACGCTCGAAACGAAAAACG	I	A	Red	NA	NA	NA	NA	NA	NA	chrX:105855028-105855297	Island	ACTCGCGCGTGTGACTGCCTAGTAACAGTGTCTCGAGTCGGAAGCGCTCGGAGCGAGGGG[CG]GGGTGGGAGAGCTGGCGCGCGCACGCGTAAAGTCTTTGCAGCCTCGCTACGGGGCGGAGT	CGCCCCTCGCTCCGAGCGCTTCCGACTCGAGACACTGTTACTAGGCAGTC			CXorf57	NM_018015	TSS200				X:105741696-105742260	X:105854773-105855719	Unclassified_Cell_type_specific
cg02540440	chrX	39866758	+	cg02540440	32703490	41642460	AAAAAAATTTCTTTTACATCCAATTTCTTTTTATCAATAATCCACCAACA	AAAAAAATTTCTTTTACGTCCGATTTCTTTTTATCAATAATCCGCCAACG	I	A	Red	NA	NA	NA	NA	NA	NA	chrX:39864525-39869106	Island	AGGGTAAGAAAATGGAGTTGCCTCTAGGAAGAAGAATCAGGCAGAGGAAACATTCAGGGC[CG]CTGGCGGACCACTGACAAAAAGAAATCGGACGCAAAAGAAACCTCCCCAGAAGAAACTGG	GGGGAGGTTTCTTTTGCGTCCGATTTCTTTTTGTCAGTGGTCCGCCAGCG							RDMR		X:39751371-39751817
cg02580986	chrX	105421602	+	cg02580986	23730425	66742361	CAAAAATAAAAATATATAATACCACATAAAAAATTAACACAAACAACACA	CAAAAATAAAAATATATAATACCACGTAAAAAATTAACACGAACAACACG	I	T	Red	NA	NA	NA	NA	NA	NA		OpenSea	AGTCCTCCGTGTGGGAATGGGCGATCAAATTACAGTTTCTAAATTAAGACTTCGGTGAGA[CG]TGCTGTTCGTGTTAATTTTTTACGTGGCACTACATATTTCTATCTTTGTTACAGATTTTA	CGTGCTGTTCGTGTTAATTTTTTACGTGGCACTACATATTTCTATCTTTG			MUM1L1	NM_152423	5'UTR			TRUE
cg02623604	chrX	150067276	-	cg02623604	61753476	17783396	TAAAAAACCAACACCTAAAAACACCTAAACTAAAATTAAACCAAAAAACA	TAAAAAACCGACGCCTAAAAACGCCTAAACTAAAATTAAACCGAAAAACG	I	A	Red	NA	NA	NA	NA	NA	NA	chrX:150066792-150068172	Island	GGTCGGGCGCGCTAGAGAGCCGGCGCCTGAGGGCGCCTGGGCTGGGGTTAGGCCGGGGGG[CG]GGGCGAGGCTGCAGTATCGGGGGCGGGGCCGCGTTCTGGAGGCGGGGCTCCGGGCGAGGG	CGCCCCCCGGCCTAACCCCAGCCCAGGCGCCCTCAGGCGCCGGCTCTCTA			CD99L2;CD99L2;CD99L2	NM_134446;NM_031462;NM_134445	TSS200;TSS200;TSS200				X:149817081-149818776	X:150066939-150067279	Unclassified
cg02938958	chrX	25022847	-	cg02938958	19752468	37751470	CTTACCCATACTAATACCCAACAAAATATTAAACTACATAAACTACACCA	CTTACCCGTACTAATACCCGACAAAATATTAAACTACGTAAACTACGCCG	I	C	Grn	NA	NA	NA	NA	NA	NA	chrX:25020237-25024207	Island	TTAGCACACCTCCTTGCCCGTGCTGGTGCCCGGCAGGATGTTGAGCTGCGTGAGCTGCGC[CG]CGTGCTCCTTGGCCTTGAGCCTCAGCGCGGCTATGCTAGAGGCGCGTCTGTCTGCGGCCG	CGGCGCAGCTCACGCAGCTCAACATCCTGCCGGGCACCAGCACGGGCAAG			ARX	NM_139058	Body				X:24932471-24934128
cg02939364	chrX	18443708	-	cg02939364	13714345	65624438	AACAAAACAATTAACAAAATAAACTACACATTCACTTCTACTAAAAAACA	AACGAAACAATTAACAAAATAAACTACGCGTTCGCTTCTACTAAAAAACG	I	A	Red	NA	NA	NA	NA	NA	NA	chrX:18443120-18444426	Island	CGGGCCGGCTGGGGCGGGGCAGTTAGCAAAATAGGCTGCGCGTTCGCTTCTGCTAGAGGG[CG]GGGCCGGAGGTTTCGATTAGTTGTCTCTGCCGCTGGGGAAGGTAAAGCGGCGACGGCGTC	GGCGGGGCAGTTAGCAAAATAGGCTGCGCGTTCGCTTCTGCTAGAGGGCG			CDKL5	NM_003159	TSS200	high-CpG:18353623-18353678			X:18352739-18354437	X:18443613-18443761	Promoter_Associated
cg03189022	chrX	153237590	+	cg03189022	58780320	40648391	AAAATACCACCACCACCATCTTTATTTTATACTAAAAATCACTATTAACA	GAAATACCGCCGCCGCCATCTTTATTTTATACTAAAAATCGCTATTAACG	I	C	Grn	NA	NA	NA	NA	NA	NA	chrX:153236071-153238480	Island	CCACGCCTCCGCCCTGGGAGCCGCCATCTTGCCACTTCCCCTCGCCCGGCCGTCCGCGGG[CG]TCAATAGCGACTTTCAGCACAAAACAAAGATGGCGGCGGCGGCATCTCGGAAATGCCCGG	GAGATGCCGCCGCCGCCATCTTTGTTTTGTGCTGAAAGTCGCTATTGACG			TMEM187;HCFC1	NM_003492;NM_005334	TSS1500;TSS1500	high-CpG:152890670-152890809			X:152889294-152891695	X:153237293-153237720	Promoter_Associated
cg03244432	chrX	48367513	-	cg03244432	24688375	37717363	CCAAAACCACAACTTCTTTCCTACCAAATAAATCACCAATAATACACACA	CCAAAACCACGACTTCTTTCCTACCAAATAAATCGCCAATAATACGCACG	I	C	Grn	NA	NA	NA	NA	NA	NA	chrX:48367165-48367742	Island	CGTCCTCGGTCCCCAGGACCACGGCTTCTTTCCTGCCAGGTAGGTCGCCAGTAGTGCGCA[CG]CGGCTCCCCAGCTCCCATCCCTGGGCCGGCCTCCCCAGGCGGATCTGTAGCGCGAGTGCT	CCAGGACCACGGCTTCTTTCCTGCCAGGTAGGTCGCCAGTAGTGCGCACG			PORCN;PORCN;PORCN;PORCN;PORCN	NM_203476;NM_203473;NM_022825;NM_203474;NM_203475	5'UTR;5'UTR;5'UTR;TSS1500;TSS1500				X:48251768-48252712	X:48366736-48367607	Promoter_Associated
cg03514678	chrX	148586584	-	cg03514678	67699421	74738349	AAAAATAACAAAAAAAACATAAACAACACCTATAATCAAATTAACCTACA	AAAAATAACAAAAAAAACGTAAACGACACCTATAATCGAATTAACCTACG	I	T	Red	NA	NA	NA	NA	NA	NA	chrX:148586552-148586984	Island	GAGGAAGGGAGAAGAGATGGCAGGGAGGGCGTGGGCGGCACCTGTGGTCGAGTTGGCCTG[CG]TTTCGGATCCGAGGGCGACGCAGACGGAGCTCAGAACCAGACCCAGCCAGAGAAGGCCTC	CGCAGGCCAACTCGACCACAGGTGCCGCCCACGCCCTCCCTGCCATCTCT			IDS;IDS;IDS;IDS	NM_001166550;NM_001166550;NM_006123;NM_000202	1stExon;5'UTR;1stExon;1stExon				X:148394488-148394873	X:148585749-148586682	Promoter_Associated
cg03554089	chrX	73071041	+	cg03554089	55637425	21733320	TTTTATCACATAAACATCATAACAAACTTACCACATTATTAAAAATAACA	TTTTATCACGTAAACATCATAACGAACTTACCGCATTATTAAAAATAACG	I	A	Red	NA	NA	NA	NA	NA	NA		OpenSea	AATCCAGCACTGTCCATCCCACCTTTTCTCCCGCTCTGCGTGGCACTAGGCGGCAAAACC[CG]CCATCTTTAACAATGCGGCAAGCCCGCCATGATGTCCACGTGACAAAAGCCATGATATAC	CGCCATCTTTAACAATGCGGCAAGCCCGCCATGATGTCCACGTGACAAAA			XIST	NR_001564	Body				X:72987766-72988101	X:73070702-73071295	Unclassified_Cell_type_specific
cg03672915	chrX	153236845	+	cg03672915	56800361	29624433	TTCATTAAATATATCAAAACTATTTCAAAAACAACAACTACACTAAAACA	TTCGTTAAATATATCGAAACTATTTCGAAAACGACGACTACACTAAAACG	I	C	Grn	NA	NA	NA	NA	NA	NA	chrX:153236071-153238480	Island	GGCGCTCAGACCACAATTGTGGGAGCCGCCATCTTGAGACCGTCCCGCTTCCCCGCCCAG[CG]CCTTAGTGCAGCCGCCGCTCCCGAAACAGCCTCGACACACCTAACGAATGGAGGCGGGCC	CGCCTTAGTGCAGCCGCCGCTCCCGAAACAGCCTCGACACACCTAACGAA			TMEM187;HCFC1	NM_003492;NM_005334	TSS1500;TSS200	high-CpG:152889815-152891067			X:152889294-152891695	X:153236160-153236946	Promoter_Associated
cg03683587	chrX	50557066	+	cg03683587	30631499	13666470	CATAAAACTAAAAAACAATAATAACAAAACTACTAAAAACAAAAACAACA	CGTAAAACTAAAAAACGATAATAACGAAACTACTAAAAACGAAAACAACG	I	T	Red	NA	NA	NA	NA	NA	NA	chrX:50556224-50557179	Island	GCCGGTTCTCCATCCTCGGCTGGGCTCAGGCGCCGCCGGGCTCCTTTTCCGAGGGGGCTA[CG]TTGCCTCCGCCCCCAGCAGCTCCGCCACCATCGCCCTCCAGCTCTACGCCACCCCGCACC	CGTAGAGCTGGAGGGCGATGGTGGCGGAGCTGCTGGGGGCGGAGGCAACG			SHROOM4;SHROOM4	NR_027121;NM_020717	TSS200;TSS200	high-CpG:50573759-50573943			X:50572879-50574283			TRUE
cg03687305	chrX	134031461	-	cg03687305	48609392	52662326	ACCCCATCTCTACAAAAAAAATTAAAAATTAACTAACTTACTAATATACA	ACCCCGTCTCTACAAAAAAAATTAAAAATTAACTAACTTACTAATATACG	I	T	Red	rs12392324	0.106434	NA	NA	NA	NA		OpenSea	TGCAACACAGAGACCCCGTCTCTACAAAAAAAATTAAAAATTAACTGGCTTGCTGGTGTG[CG]TGTAGTCCTAGCTACTTGGGAGGCTGAGGTAGGAAGATCCCTTAAGCCCAAGAGGTTGAG	CGCACACCAGCAAGCCAGTTAATTTTTAATTTTTTTTGTAGAGACGGGGT			MOSPD1	NM_019556	Body
cg03718079	chrX	149716257	+	cg03718079	67620415	28792480	AAAACAACAAAATCCACAATCAAAAACACCAAATAATACAAAAACTCACA	AAAACAACGAAATCCGCGATCAAAAACACCGAATAATACGAAAACTCGCG	I	C	Grn	NA	NA	NA	NA	NA	NA	chrX:149716154-149716466	Island	CTTCCTCCACACCCGAGGGTTGGCAGAGGTCCCCTAAGCCCTCGGCCTGTTCCGACCGCG[CG]CGAGTCTCCGCACCACTCGGTGCCCTTGACCGCGGACCTCGCTGCCTCTCCATTGGCCCG	GAGGCAGCGAGGTCCGCGGTCAAGGGCACCGAGTGGTGCGGAGACTCGCG								TRUE	X:149466681-149467112	X:149715900-149716740	Unclassified	TRUE
cg03723123	chrX	55935143	-	cg03723123	14675463	38634428	CCTAACTCTTCACTCAACTACATATATAATCCAAAAAAATAAAAACCCCA	CCTAACTCTTCACTCAACTACGTATATAATCCGAAAAAATAAAAACCCCG	I	A	Red	NA	NA	NA	NA	NA	NA		OpenSea	GTGCCCATTCCCCCTAACTCTTCACTCAACTACGTGTGTAGTCCGAGGGAGTGAGGACCC[CG]GGTCCAAGAGCTCAATCCCGGCCCCGCCCCGTCGGCCCAGGCCCCGGGGCTGGGAGGAGA	CGGGGTCCTCACTCCCTCGGACTACACACGTAGTTGAGTGAAGAGTTAGG						low-CpG:55951362-55951907			X:55951685-55951946	X:55934418-55935740	Promoter_Associated
cg03728850	chrX	55515614	-	cg03728850	31790387	62712407	AACCCCTAAAACTAATAAAAAAACCAAAACAATTACCTACTTCAAAAACA	AACCCCTAAAACTAATAAAAAAACCGAAACGATTACCTACTTCAAAAACG	I	A	Red	NA	NA	NA	NA	NA	NA	chrX:55515067-55515544	S_Shore	ACTCAACTGAGAGGCCCCTGGAGCTGATGGGGAGACCGAGGCGGTTACCTGCTTCAAAGG[CG]ATCAGATCATGCCAGGGGACTGGGAACAGAAGGCTAGCGAGCGGTGGGGGTGGGGAACGG	CGCCTTTGAAGCAGGTAACCGCCTCGGTCTCCCCATCAGCTCCAGGGGCC			USP51;USP51	NM_201286;NM_201286	1stExon;5'UTR				X:55531610-55532508	X:55514794-55516250	Promoter_Associated
cg03754195	chrX	119694964	-	cg03754195	24671315	60804381	TATCAATAACACAAAAAACTAAAAATAACACCATTTCCAATCACACAACA	TATCAATAACACAAAAAACTAAAAATAACGCCATTTCCGATCACGCGACG	I	C	Grn	NA	NA	NA	NA	NA	NA	chrX:119694943-119695228	Island	AGGGCTTGTTATTGTCAATAGCACAAGAGGCTAAAGATGGCGCCATTTCCGGTCACGCGG[CG]CCGAGGGAGGGGCGGTGTCAACCTCAGGGAGTGGGGGTGAGGGAAGCGCTGCAGCCGCCC	CGCCGCGTGACCGGAAATGGCGCCATCTTTAGCCTCTTGTGCTATTGACA			CUL4B;CUL4B	NM_003588;NM_001079872	Body;TSS200	high-CpG:119578599-119578993			X:119578972-119579561	X:119694489-119695993	Promoter_Associated	TRUE
cg03801901	chrX	42637584	+	cg03801901	38769406	17751489	AACCAACAACAACAACAAAAACAACAATAACTATAACAATAACAATAACA	AACCAACGACAACGACAAAAACAACGATAACTATAACGATAACGATAACG	I	T	Red	NA	NA	NA	NA	NA	NA	chrX:42637008-42637383	S_Shore	TGCTACGGTTACCGCTATGGTTACCGCTACCGTTGCAGTCACCGTTGCCGCTACCGCTGA[CG]TCACCGCTACCGTTACAGCTACCGTTGCTTTTGCCGTTGCCGCTGGCTGTACCGCTGACG	AGCCAGCGGCAACGGCAAAAGCAACGGTAGCTGTAACGGTAGCGGTGACG			PPP1R2P9	NR_002191	TSS200				X:42521932-42522589	X:42637484-42637653	Unclassified_Cell_type_specific
cg03814733	chrX	149106755	+	cg03814733	55773486	40655457	AATACATAACTTCCTAACAATTTAACAATATATAAACATAACTAAATACA	AATACGTAACTTCCTAACGATTTAACGATATATAAACGTAACTAAATACG	I	A	Red	NA	NA	NA	NA	NA	NA	chrX:149106113-149106682	S_Shore	GGAACGTACGTGTGCGCGTAATCACGCACGTACGTACACCACGCACGTACGCAGGAGGCC[CG]TATTCAGCCACGCCTATACACCGCCAAATCGCTAGGAAGCCACGTATTCACGAAGCCACG	AATACGTGGCTTCCTAGCGATTTGGCGGTGTATAGGCGTGGCTGAATACG			CXorf40B;LOC100272228	NM_001013845;NR_027456	TSS200;TSS200				X:148856772-148859104	X:149106540-149107146	Promoter_Associated
cg03832506	chrX	53286187	-	cg03832506	73715400	40793370	CAAACTACCAAAAAACCCAAATAACAACAAAACCCAAACACCTTAAACCA	CAAACTACCAAAAAACCCAAATAACGACAAAACCCAAACGCCTTAAACCG	I	A	Red	NA	NA	NA	NA	NA	NA	chrX:53283829-53284038	S_Shelf	TGCCATGGCAACCAGGCTGCCAGGGAACCCAGGTGGCGACAGAGCCCAGGCGCCTTGAGC[CG]AGCCTGCACGGTGAAGAGCCACAGAGGTGGGGAAGACAGGGAAGGAGTCGGGCGGGAAGG	CGGCTCAAGGCGCCTGGGCTCTGTCGCCACCTGGGTTCCCTGGCAGCCTG			IQSEC2;IQSEC2	NM_015075;NM_001111125	Body;Body			TRUE		X:53286149-53286334	Unclassified_Cell_type_specific
cg04039555	chrX	102000746	-	cg04039555	37715437	14728305	CATCCCTATATTATAACAACACCAAAAATATAATAATAATAATCACCACA	CGTCCCTATATTATAACAACGCCAAAAATATAATAATAATAATCGCCACG	I	T	Red	NA	NA	NA	NA	NA	NA	chrX:102000689-102001558	Island	CAGCCGCCCGCCCGTCCCTATATTATAGCAACGCCAGAAATGTGGTGGTGGTGGTCGCCA[CG]TTAGGGTCCGCGGGGGTCCTCCTGAGGCAGCCTGGTGCCAACCCGCAGGCCCAGGCTGGG	CGTGGCGACCACCACCACCACATTTCTGGCGTTGCTATAATATAGGGACG			BHLHB9;BHLHB9;BHLHB9;BHLHB9;BHLHB9;BHLHB9;BHLHB9;BHLHB9	NM_001142530;NM_001142527;NM_001142525;NM_001142526;NM_030639;NM_001142528;NM_001142524;NM_001142529	TSS200;5'UTR;5'UTR;5'UTR;5'UTR;5'UTR;5'UTR;TSS200		DMR		X:101887346-101888193			TRUE
cg04184316	chrX	118987146	+	cg04184316	32609325	38657483	TCACTTCAAAATAACAAAATTACTAATAACACACAAAAAAACAAACCCCA	TCACTTCAAAATAACGAAATTACTAATAACGCGCGAAAAAACGAACCCCG	I	A	Red	rs2496219	0.009983	NA	NA	NA	NA	chrX:118986684-118987252	Island	TTTTACTTCCCGCCCGCCAAGTTCCTGCGCCACCCAATCCCCTCGCGGCCCAGACTCCCT[CG]GGGCCCGCCCCTTCGCGCGTCATTAGCAATTCCGCCATCTTGAAGTGACTCTGTCGGGGA	CGGGGCCCGCCCCTTCGCGCGTCATTAGCAATTCCGCCATCTTGAAGTGA			UPF3B;UPF3B	NM_023010;NM_080632	TSS200;TSS200				X:118870542-118871280	X:118986766-118987398	Promoter_Associated
cg04216286	chrX	129039782	-	cg04216286	65642387	67790505	AACATTCAATAAACCCCCAAACTAACTTATAATCAACTTACAAAACACCA	AACATTCAATAAACCCCCGAACTAACTTATAATCGACTTACAAAACGCCG	I	T	Red	NA	NA	NA	NA	NA	NA	chrX:129039750-129040152	Island	GGCCACTTAATAGGCATTCAATAAACCCCCGAGCTGGCTTGTGGTCGGCTTGCAGGACGC[CG]TCGCACAAGGACGGGCGCTGTAGTCTTTCCTTCTGGATTCTGCAGTGACGAATGAAGGCG	CGGCGTCCTGCAAGCCGACCACAAGCCAGCTCGGGGGTTTATTGAATGCC			UTP14A;UTP14A	NM_001166221;NM_006649	TSS1500;TSS1500				X:128867377-128868032	X:129039695-129040199	Promoter_Associated_Cell_type_specific	TRUE
cg04294190	chrX	129629140	-	cg04294190	71792340	30617487	AAAAAAATTACCTTTAAAACTACACACCACAACAACAAAAAATAACTACA	AAAAAAATTACCTTTAAAACTACGCGCCGCGACGACGAAAAATAACTACG	I	A	Red	NA	NA	NA	NA	NA	NA		OpenSea	TGATGGGAAGGAAAGAAAATTACCTTTAGAGCTGCGCGCCGCGGCGGCGGAAGATGGCTG[CG]GCCGAGTTGGCGGACACTCAGCTGATGCTTGGAGTCGGGCTGATCGAAAAGGACACAAAT	AAGAAAATTACCTTTAGAGCTGCGCGCCGCGGCGGCGGAAGATGGCTGCG			FAM45B	NR_027141	Body				X:129456795-129456868
cg04414946	chrX	9435372	-	cg04414946	55754345	57606397	CAATCTACTCCTACTAAATAAAAACACACCTCCACTAAAACCTAAATCCA	CGATCTACTCCTACTAAATAAAAACACACCTCCGCTAAAACCTAAATCCG	I	A	Red	NA	NA	NA	NA	NA	NA	chrX:9432830-9434520	S_Shore	ATTCAGATTATCCGATCTACTCCTGCTGGATAGGAGCACACCTCCGCTAGAACCTGGGTC[CG]GCCCCCTCCCAGTTTTCTGCAGGGCGTCCAGATTCCGGTGCTCTGCCCCGCAGCAGTGCC	CGATCTACTCCTGCTGGATAGGAGCACACCTCCGCTAGAACCTGGGTCCG			TBL1X;TBL1X;TBL1X;TBL1X	NM_001139467;NM_005647;NM_001139466;NM_001139468	5'UTR;5'UTR;5'UTR;5'UTR
cg04424654	chrX	109561524	+	cg04424654	55671368	30659328	AATTAAAACTAAAACTAAAACTACAACTCAAAAAAAACACAAATCAAACA	AATTAAAACTAAAACTAAAACTACGACTCAAAAAAAACACGAATCGAACG	I	A	Red	NA	NA	NA	NA	NA	NA	chrX:109560703-109561534	Island	GCGCGCCCCCGCCTCGGTGCGCGCTCCTCGCTTTCGCGGCTGGGCGCCTCGCGCCTGTCC[CG]CCCGACTCGTGCCTCTTCTGAGCCGCAGCCCCAGCCCCAGCCCCAATCTCAATCTCTCCG	CGCCCGACTCGTGCCTCTTCTGAGCCGCAGCCCCAGCCCCAGCCCCAATC			AMMECR1;AMMECR1;AMMECR1	NM_001171689;NM_015365;NM_001025580	5'UTR;TSS200;TSS200				X:109447067-109448450	X:109560609-109562069	Promoter_Associated	TRUE
cg04490290	chrX	45709881	+	cg04490290	58691305	18742484	AAAAACTCCCAAATTTACAAAATAACAAACCTAACTAACATACACACTCA	AAAAACTCCCGAATTTACGAAATAACGAACCTAACTAACGTACACGCTCG	I	A	Red	NA	NA	NA	NA	NA	NA	chrX:45710269-45710979	N_Shore	AAGACACAAGCACCACCACCTCCACCCCCACTACCTAGGCGAGACAGCGCCAAAAGCCAC[CG]AGCGTGCACGCCAGCCAGGCCCGCTACCCCGCAAACCCGGGAGCTTCTTTATCCCCAGCA	AGAAGCTCCCGGGTTTGCGGGGTAGCGGGCCTGGCTGGCGTGCACGCTCG									X:45594529-45594894	X:45709742-45710281	Unclassified_Cell_type_specific
cg04493225	chrX	103089404	-	cg04493225	48613347	45651321	CAATAAAATCATAATATAATCAATAAATAAAAAACCAAACCAAAATTACA	CAATAAAATCATAATATAATCGATAAATAAAAAACCAAACCAAAATTACG	I	T	Red	NA	NA	NA	NA	NA	NA	chrX:103087020-103087314	S_Shelf	CACACACACACACAATAGAATCATAGTGTAGTCGGTAGATAGAAGGCCAAACCAAGATTG[CG]TTTGGATACCAGAGATAGGGTTACCTTCAGAGTCACACACACACACACACACACACACAC	CGCAATCTTGGTTTGGCCTTCTATCTACCGACTACACTATGATTCTATTG
cg04624564	chrX	73325368	+	cg04624564	42634507	72747349	TAAATCCACATCTTAACATTAAAAAAAAAACCAATCCCATTTATCTCCCA	TAAATCCACATCTTAACGTTAAAAAAAAAACCGATCCCATTTATCTCCCG	I	C	Grn	NA	NA	NA	NA	NA	NA	chrX:73325164-73325522	Island	AGGGCCGTAGCCGCAGGGGAAGCGGCGTGGACCGGGCGGGGCGCGGCGCCTCGAGCGCAG[CG]GGAGACAAATGGGACCGGCTCCTCTCCCAACGCCAAGATGTGGATCCAGGTTCCCATCAC	CGGGAGACAAATGGGACCGGCTCCTCTCCCAACGCCAAGATGTGGATCCA			NCRNA00182	NR_028379	Body				X:73241921-73242242
cg04716051	chrX	18443256	-	cg04716051	67744329	29714444	ACACTACAAACAAAATTCCCTCTTTTTTCCACAATAACAAACAAATTCCA	ACGCTACAAACAAAATTCCCTCTTTTTTCCGCAATAACAAACGAATTCCG	I	A	Red	NA	NA	NA	NA	NA	NA	chrX:18443120-18444426	Island	GGCAGGGTAGCTGCGCTGCAGGCAGGATTCCCTCTTTTTTCCGCAGTGACAGGCGGATTC[CG]GGGCCTCCTCGCCACCTCCTACCCCCGCAGCCACCCCTTTCTCAGTCACGATCTCCCCAC	GCGCTGCAGGCAGGATTCCCTCTTTTTTCCGCAGTGACAGGCGGATTCCG			CDKL5	NM_003159	TSS1500				X:18352739-18354437
cg04730443	chrX	26210529	-	cg04730443	49730373	14659423	CAAAACCCTACAACTACTATTACACAAAAAACACCAAATAAACATAACCA	CAAAACCCTACAACTACTATTACGCAAAAAACGCCAAATAAACGTAACCG	I	A	Red	NA	NA	NA	NA	NA	NA		OpenSea	AAGGGGGAGTAACAGAGCCCTGCAGCTACTGTTACGCAGGGAGCGCCAGGTGGGCGTGGC[CG]GAAGTGGTTCCTCTTGACTTCCACCTAATAAAGGGGTCTGAGCCGGTCGCCTGAGCCTGA	CGGCCACGCCCACCTGGCGCTCCCTGCGTAACAGTAGCTGCAGGGCTCTG			MAGEB6	NM_173523	TSS200
cg04744025	chrX	146993175	+	cg04744025	50683473	36716491	AAAAACTAAAAAACAATAACAAATCACACTACCTCACAAAAACCAAAACA	AAAAACTAAAAAACGATAACAAATCGCACTACCTCGCGAAAACCAAAACG	I	C	Grn	NA	NA	NA	NA	NA	NA	chrX:146993091-146994200	Island	CTGGGATAACCGGATGCATTTGATTTCCCACGCCACTGAGTGCACCTCTGCAGAAATGGG[CG]TTCTGGCCCTCGCGAGGCAGTGCGACCTGTCACCGCCCTTCAGCCTTCCCGCCCTCCACC	GAAGGCTGAAGGGCGGTGACAGGTCGCACTGCCTCGCGAGGGCCAGAACG			ASFMR1;ASFMR1;ASFMR1;FMR1;ASFMR1;ASFMR1	NR_024501;NR_024502;NR_024499;NM_002024;NR_024500;NR_024503	Body;Body;Body;TSS1500;Body;Body				X:146800503-146802002	X:146992752-146994591	Promoter_Associated
cg04763286	chrX	128812388	+	cg04763286	15683493	66722485	CCTAACCAAAACAACAATACCAAAAAACTAACAAAAACACACAATAAACA	CCTAACCAAAACAACGATACCAAAAAACTAACGAAAACGCGCGATAAACG	I	C	Grn	NA	NA	NA	NA	NA	NA	chrX:128812232-128812519	Island	GAAGTGAACGCGCTGGGCCCGCGAAGGAGCGCGTCGCCCGCCCTGAGGGGGGCAGTGCAG[CG]CCCACCGCGCGCCTTCGCCAGTCCCCTGGCACCGTTGCCCTGGCCAGGGGCCGGGAGAGG	CGCCCACCGCGCGCCTTCGCCAGTCCCCTGGCACCGTTGCCCTGGCCAGG								TRUE	X:128639682-128640239	X:128811841-128812973	Unclassified_Cell_type_specific	TRUE
cg04764476	chrX	153236825	+	cg04764476	23729413	48630353	TATTTCAAAAACAACAACTACACTAAAACACTAAACAAAAAAACAAAACA	TATTTCGAAAACGACGACTACACTAAAACGCTAAACGAAAAAACGAAACG	I	A	Red	NA	NA	NA	NA	NA	NA	chrX:153236071-153238480	Island	GCGGTCGTCGCAGCCCCGCCGGCGCTCAGACCACAATTGTGGGAGCCGCCATCTTGAGAC[CG]TCCCGCTTCCCCGCCCAGCGCCTTAGTGCAGCCGCCGCTCCCGAAACAGCCTCGACACAC	TGTTTCGGGAGCGGCGGCTGCACTAAGGCGCTGGGCGGGGAAGCGGGACG			TMEM187;HCFC1	NM_003492;NM_005334	TSS1500;TSS200	high-CpG:152889815-152891067			X:152889294-152891695	X:153236160-153236946	Promoter_Associated
cg04843066	chrX	134654334	+	cg04843066	14661409	53617378	ACTAAAATTCTCCTTTAAAAAACTTAAAAACAATTCAAATAATTAATTCA	GCTAAAATTCTCCTTTAAAAAACTTAAAAACAATTCGAATAATTAATTCG	I	A	Red	NA	NA	NA	NA	NA	NA	chrX:134655102-134655750	N_Shore	TCACTCTTCTTTTCGAATCACCATCTTTGAAGAGAGACAGAAAAATCCATTTAAACCACC[CG]AACTAATCATTCGAACTGCTTCCAAGTCCTTTAAAGGAGAATCCTAGCGAGGGTCCGTAA	GCTAGGATTCTCCTTTAAAGGACTTGGAAGCAGTTCGAATGATTAGTTCG			DDX26B	NM_182540	TSS1500							TRUE
cg04932755	chrX	68047893	-	cg04932755	45682462	25698346	TCCAACCAACAAAAATAAATCAAACCTAAAAAATCTAAACTATAAAATCA	TCCGACCAACGAAAATAAATCGAACCTAAAAAATCTAAACTATAAAATCG	I	A	Red	NA	NA	NA	NA	NA	NA	chrX:68048659-68050252	N_Shore	CGTCCTCTGGGGTCCGACCAGCGAGAGTGGGTCGGACCTGGAAGGTCTGAGCTATGGGAT[CG]AGCCAAGTTATAAGCAAAGAGGCAAGGCGGGGCGGGAAGAATGGGCCAGGGCTGGGAGAC	TCCGACCAGCGAGAGTGGGTCGGACCTGGAAGGTCTGAGCTATGGGATCG			EFNB1	NM_004429	TSS1500				X:67964550-67964959	X:68047578-68048227	Unclassified
cg05032353	chrX	128674224	-	cg05032353	59751436	38740393	AACCACAAAAAACAAAATCTACAACAACCTAAAAAACTAACAAAAACACA	AACCGCAAAAAACGAAATCTACGACGACCTAAAAAACTAACGAAAACGCG	I	A	Red	NA	NA	NA	NA	NA	NA	chrX:128674133-128674727	Island	GTTCCGCAGTTTGACCGCAGGGGACGGAATCTGCGGCGGCCTGGAAAACTGGCGGGGGCG[CG]AGGCGCCGCTCTCTCTTGGGTCAGATTCTCAGCTCCCAGCTCCCCGCTCCCGGCTCCCGG	CGCGCCCCCGCCAGTTTTCCAGGCCGCCGCAGATTCCGTCCCCTGCGGTC			OCRL;OCRL	NM_001587;NM_000276	TSS200;TSS200	high-CpG:128501862-128502302			X:128501815-128502447	X:128673748-128675140	Unclassified
cg05140257	chrX	103401646	+	cg05140257	42721506	61773444	ATTATAAAAACTCCATTATACATCACTTAAATAAAAACAACAAATAAACA	ATTATAAAAACTCCGTTATACGTCGCTTAAATAAAAACGACGAATAAACG	I	A	Red	rs112891080	0.037952	NA	NA	NA	NA	chrX:103401400-103401778	Island	GACCGACGGCCCCTTTCCTGTGGCCTCAGAAAGCAGCGACAGTCGCAGTCACCGGACCTT[CG]CCCATCCGCCGCCCTCACTTAAGCGACGCACAACGGAGCTCCCACAATCCTCTTTGCTTC	CGCCCATCCGCCGCCCTCACTTAAGCGACGCACAACGGAGCTCCCACAAT			MCART6;MCART6	NM_001012755;NM_001012755	1stExon;5'UTR				X:103287908-103288434	X:103401246-103402156	Promoter_Associated	TRUE
cg05152874	chrX	50557122	+	cg05152874	29728375	29722323	CACTACCTAAACATCTCCAACCAAAAAAATAAACAAAACAAAACAATACA	CGCTACCTAAACGTCTCCAACCGAAAAAATAAACGAAACAAAACGATACG	I	A	Red	NA	NA	NA	NA	NA	NA	chrX:50556224-50557179	Island	GCTACGTTGCCTCCGCCCCCAGCAGCTCCGCCACCATCGCCCTCCAGCTCTACGCCACCC[CG]CACCGCCCTGCTCCGCCTACTCTCCCGGCTGGAGACGCTCAGGCAGCGAGCGAGCGCAAG	CGCTGCCTGAGCGTCTCCAGCCGGGAGAGTAGGCGGAGCAGGGCGGTGCG			SHROOM4;SHROOM4	NR_027121;NM_020717	TSS200;TSS200	high-CpG:50573759-50573943			X:50572879-50574283			TRUE
cg05219621	chrX	15683403	-	cg05219621	17756316	70622406	AAACAAAAAATACCCTCCATAAAAAACCTCACCTAACTCTCACCACAACA	AAACAAAAAATACCCTCCGTAAAAAACCTCACCTAACTCTCACCACAACG	I	A	Red	NA	NA	NA	NA	NA	NA		OpenSea	CTTCTCTCTGGTAAACAAAGGGTGCCCTCCGTGAAGGGCCTCACCTGACTCTCACCACAG[CG]GGTGAACATCCCAGGAGAGCTTCGGAGCTTCCTCTTACCTACTTAAGGTTAGAGGGTGGG	AAACAAAGGGTGCCCTCCGTGAAGGGCCTCACCTGACTCTCACCACAGCG			TMEM27	NM_020665	TSS1500
cg05371922	chrX	8751557	+	cg05371922	72614474	19701509	CTACCTAAAACCCAAAACAACCAAAAACAACCAAAAATCCTTCATCAACA	CTACCTAAAACCCGAAACGACCAAAAACGACCAAAAATCCTTCATCAACG	I	T	Red	rs181136733	0.027125	NA	NA	NA	NA	chrX:8751285-8751608	Island	TTATAAACAAATCTTGTGCAAACCTCCCGGGCTCATCCGCAGTCCCGCGGAGCGGCTAGA[CG]TTGATGAAGGATCCCTGGTCGCCTTTGGCCGTCTCGGGCTCCAGGCAGCGCCCCTTCCTC	CTGCCTGGAGCCCGAGACGGCCAAAGGCGACCAGGGATCCTTCATCAACG									X:8711266-8712215	X:8751090-8751722	Unclassified_Cell_type_specific
cg05449830	chrX	71527091	-	cg05449830	65662336	56634361	ACTAACATCTATAACCCTTTAAAAACACTCAAACTAATACAATCACCACA	ACTAACGTCTATAACCCTTTAAAAACGCTCGAACTAATACAATCACCGCG	I	A	Red	NA	NA	NA	NA	NA	NA	chrX:71524832-71527299	Island	TTTATAGCAGCGGCTGGCGTCTGTGGCCCTTTAAAGGCGCTCGAGCTGGTGCAGTCACCG[CG]GATCGTGTGAAAGCAAAGGGCCGGCTGGGGAACGGAGTCCACGCGGCCACGCGAGTCCGG	CGCGGTGACTGCACCAGCTCGAGCGCCTTTAAAGGGCCACAGACGCCAGC			CITED1;CITED1;CITED1;CITED1	NM_001144887;NM_001144886;NM_001144885;NM_004143	TSS1500;TSS200;TSS1500;TSS1500				X:71443527-71444552	X:71526455-71527160	Unclassified
cg05454424	chrX	42637578	+	cg05454424	56765493	61720380	CAACAACAACAAAAACAACAATAACTATAACAATAACAATAACATCAACA	CGACAACGACAAAAACAACGATAACTATAACGATAACGATAACGTCAACG	I	A	Red	NA	NA	NA	NA	NA	NA	chrX:42637008-42637383	S_Shore	CGTAGTTGCTACGGTTACCGCTATGGTTACCGCTACCGTTGCAGTCACCGTTGCCGCTAC[CG]CTGACGTCACCGCTACCGTTACAGCTACCGTTGCTTTTGCCGTTGCCGCTGGCTGTACCG	CGCTGACGTCACCGCTACCGTTACAGCTACCGTTGCTTTTGCCGTTGCCG			PPP1R2P9	NR_002191	TSS200				X:42521932-42522589	X:42637484-42637653	Unclassified_Cell_type_specific
cg05533223	chrX	73071194	+	cg05533223	28665309	74703398	ATAAACATATACAATCACACAAAAAAAAATAACAACTAAAAATCTTACCA	ATAAACATATACGATCACACAAAAAAAAATAACGACTAAAAATCTTACCG	I	C	Grn	NA	NA	NA	NA	NA	NA		OpenSea	GCAAAACCCAACACGAAAAGCACACAGCAAAGACAAAGAGGCCCGCCATGTTTTACACTG[CG]GCAAGACCTTCAGCCGCCATCTTTTCCTGTGTGACCGCACATGTCCACCACCATGCTAAC	CGGCAAGACCTTCAGCCGCCATCTTTTCCTGTGTGACCGCACATGTCCAC			XIST	NR_001564	Body				X:72987766-72988101	X:73070702-73071295	Unclassified_Cell_type_specific
cg05687312	chrX	63425794	-	cg05687312	34742411	35643330	CATTTCTCTTTAAATACAAATAAATACAAACATAATATTAACAAAAAACA	CGTTTCTCTTTAAATACAAATAAATACAAACGTAATATTAACAAAAAACG	I	A	Red	NA	NA	NA	NA	NA	NA	chrX:63424198-63426190	Island	TTTTCCTTGGTGCGTTTCTCTTTAAATGCAAATAAGTGCAGGCGTGGTGTTGGCAGGGGG[CG]GAGAGGGTGCGGAACCACTGGCTGGGGCTCCCCACTCCCGCCCCCACGCCGGGCTGGTAG	CGCCCCCTGCCAACACCACGCCTGCACTTATTTGCATTTAAAGAGAAACG			FAM123B	NM_152424	TSS200				X:63340947-63342911	X:63425535-63425860	Promoter_Associated
cg05692422	chrX	42637044	-	cg05692422	70729467	68683453	TCACAACTATAATCAAAAACATCAATAACTTCCTTTCCTTCAACACCACA	TCACAACTATAATCGAAAACATCGATAACTTCCTTTCCTTCGACACCACG	I	C	Grn	NA	NA	NA	NA	NA	NA	chrX:42637008-42637383	Island	TGCTCGTCCACCTCACAGCTGTGGTCGGAAGCATCGGTGGCTTCCTTTCCTTCGACACCA[CG]CACTGAATCTTCTCCTTCGACATCGCGCACTGAATCTTCCCCATTATCTTGCACACTCAT	TCACAGCTGTGGTCGGAAGCATCGGTGGCTTCCTTTCCTTCGACACCACG			PPP1R2P9	NR_002191	Body				X:42521932-42522589
cg05721877	chrX	39953075	+	cg05721877	46664367	27723433	AAATTTAAAAAACAAACATAAACTCAATATTCCCAAAAAAAATTCATACA	AAATTTAAAAAACAAACGTAAACTCAATATTCCCAAAAAAAATTCATACG	I	A	Red	NA	NA	NA	NA	NA	NA	chrX:39953434-39969247	N_Shore	TCATAGTCAGAGGCCCCACCCGACTACAGCTATGTGCAGACCTTCCCGTCCTTGAACACC[CG]CATGAATTCTCTTTGGGAACATTGAGTCTACGTCTGTCTTCCAAACTCAGTTTTTAAAGT	GAGTTTGGAAGACAGACGTAGACTCAATGTTCCCAAAGAGAATTCATGCG			BCOR;BCOR;BCOR;BCOR	NM_001123384;NM_017745;NM_001123385;NM_001123383	5'UTR;5'UTR;5'UTR;5'UTR		CDMR
cg05782106	chrX	9754927	+	cg05782106	32600333	47709388	AAAAAACTCCAAACAAAAACCATTTAAACTCTACAAAACACAAAAAACCA	AAAAAACTCCGAACAAAAACCATTTAAACTCTACGAAACGCGAAAAACCG	I	C	Grn	NA	NA	NA	NA	NA	NA	chrX:9753566-9755101	Island	GTCTGCTGGGGTCACCTGCCGGGCCTGGGCGCCGGGACCGGCGTGGGCGTGTGATCCTGG[CG]GTTCCCCGCGCCTCGCAGAGTTTAAATGGCTCCTGCCCGGAGTCCCTTTCCCCTCCCCCT	AAGGGACTCCGGGCAGGAGCCATTTAAACTCTGCGAGGCGCGGGGAACCG			SHROOM2	NM_001649	Body				X:9713457-9715284			TRUE
cg05849875	chrX	151806628	+	cg05849875	21652350	72602320	CAACATACCTCAAATACCCATAACCAAAACATTCTAAACACCTAAAAACA	CAACATACCTCGAATACCCATAACCGAAACGTTCTAAACGCCTAAAAACG	I	C	Grn	NA	NA	NA	NA	NA	NA	chrX:151806233-151806947	Island	CCCCAGTAGTCACCCACTCTCCCACCCCACCTCTGTTCCTTTTCGCGGCCCCGTCTCCCG[CG]CCCTCAGGCGCCCAGAACGCCCCGGCCATGGGCATCCGAGGCATGCTGCGAGCCGCAGTG	CAGCATGCCTCGGATGCCCATGGCCGGGGCGTTCTGGGCGCCTGAGGGCG			GABRQ	NM_018558	TSS200				X:151556865-151558024
cg05887304	chrX	12809548	+	cg05887304	27661432	63732506	AAAAACACACAACAACAAAAAAAATAACAAAAACAACAACAACAACAACA	AAAAACGCGCGACGACGAAAAAAATAACGAAAACAACAACGACAACGACG	I	C	Grn	NA	NA	NA	NA	NA	NA	chrX:12809597-12810332	N_Shore	TCCTCCCCTTCCCTACATCTAGCCGCCGCGCTTTCCCGCTCCCGCAGCAGCAGCCTCCCG[CG]TCGCTGTCGCTGTTGCCTCCGCCACCTCCTCCGCCGCCGCGCGCCCCTCGGAGTTCCGCG	AGGGGCGCGCGGCGGCGGAGGAGGTGGCGGAGGCAACAGCGACAGCGACG			PRPS2;PRPS2;PRPS2;PRPS2	NM_002765;NM_001039091;NM_002765;NM_001039091	1stExon;5'UTR;5'UTR;1stExon	high-CpG:12719422-12719806			X:12719077-12720253	X:12808920-12810321	Promoter_Associated
cg05893072	chrX	107979700	+	cg05893072	63628449	47703311	TAATCACATATTATTTTACCCACTATCATACACTCAAAATAAAATAAACA	TAATCACGTATTATTTTACCCGCTATCGTACGCTCAAAATAAAATAAACG	I	A	Red	NA	NA	NA	NA	NA	NA	chrX:107978210-107980145	Island	GAAGAGGCTGTCTACCCTCGTCTGCCCGCCCCAGCCCCCTCCTGCCTTGGCCCGCGCCCC[CG]CCCACTCCACTCTGAGCGCACGACAGCGGGCAAAACAACACGTGACCACAGCCTCACGCG	TGGTCACGTGTTGTTTTGCCCGCTGTCGTGCGCTCAGAGTGGAGTGGGCG			IRS4	NM_003604	TSS200				X:107864927-107867311			TRUE
cg05911774	chrX	99899345	+	cg05911774	54782339	48657491	ATCTATCCCAACCTCCAAAATTCTATTAACACTACCCAAATATTACAACA	ATCTATCCCGACCTCCGAAATTCTATTAACACTACCCAAATATTACGACG	I	T	Red	NA	NA	NA	NA	NA	NA		OpenSea	GAGGAATAACTATAGCTTCAGGGATAATATAGCTTTAAGGAAACTTTTGGCAGATGTGGA[CG]TCGTAACATCTGGGCAGTGTTAACAGAATCCCGGAGGCCGGGACAGACCAGGAGCCACTC	GTCTGTCCCGGCCTCCGGGATTCTGTTAACACTGCCCAGATGTTACGACG			SRPX2;SRPX2	NM_014467;NM_014467	1stExon;5'UTR	low-CpG:99785840-99786058
cg05947181	chrX	50557283	+	cg05947181	43792506	68601495	AAATCCCAATAACTACCCCTCCCCATTACTCCATTTTCTTATCCATTACA	AAATCCCAATAACTACCCCTCCCCATTACTCCGTTTTCTTATCCATTACG	I	C	Grn	NA	NA	NA	NA	NA	NA	chrX:50556224-50557179	S_Shore	GGGAAAAGGAGAAGGGAAAAAAAGAAAAGAAAAGAAAGAAGGAGAGGCGGAGGGATAGCG[CG]TAATGGACAAGAAAACGGAGCAATGGGGAGGGGCAGTCACTGGGACCTCGCCTATAGGAT	AGGTCCCAGTGACTGCCCCTCCCCATTGCTCCGTTTTCTTGTCCATTACG			SHROOM4;SHROOM4	NM_020717;NR_027121	TSS1500;TSS1500				X:50572879-50574283			TRUE
cg05950094	chrX	16964965	-	cg05950094	62680487	32710398	ATAACTATAACAAACACAACAACACCCCAACTAAAAACAAAACTCCACCA	ATAACTATAACGAACGCAACAACACCCCAACTAAAAACAAAACTCCGCCG	I	C	Grn	rs6527757	0.075165	NA	NA	NA	NA	chrX:16964603-16965472	Island	GCCGAGGAGGCGGTGGCTGTGGCGGACGCAGCAGCACCCCAGCTAGGGACAGGGCTCCGC[CG]CGCCCCCTTGCTGGCCCCATGGAGGCGGCAGCGGCGGCGGCGGCGGCGGCAGCGGCAGCG	GTGGCTGTGGCGGACGCAGCAGCACCCCAGCTAGGGACAGGGCTCCGCCG			REPS2;REPS2;REPS2;REPS2	NM_001080975;NM_004726;NM_001080975;NM_004726	5'UTR;1stExon;1stExon;5'UTR	high-CpG:16874651-16875056			X:16874477-16875342	X:16964251-16965669	Unclassified
cg06053110	chrX	51636681	-	cg06053110	11699308	61789479	ACTAACTTTAACTCTTCAATATTTACACATACACATAACATCCTAAAACA	ACTAACTTTAACTCTTCAATATTTACGCATACGCGTAACGTCCTAAAACG	I	A	Red	NA	NA	NA	NA	NA	NA	chrX:51637830-51638076	N_Shore	AAAGCAGGCGGGACTGACTTTGGCTCTTCAGTGTTTGCGCATGCGCGTAACGTCCTGAGG[CG]GTGGGTGGTATATTAGGCGAAGAGGCGGGGTCGCCCAAGCTGCCGCGCTGGCATTTTCTC	CGCCTCAGGACGTTACGCGCATGCGCAAACACTGAAGAGCCAAAGTCAGT			MAGED1;MAGED1;MAGED1	NM_001005332;NM_001005333;NM_006986	5'UTR;TSS200;TSS200				X:51653302-51654712	X:51636350-51636900	Unclassified	TRUE
cg06256785	chrX	70460157	-	cg06256785	61638303	35783327	AACATTTAAAAAATTTTAAAAACAACAACACCAAAAATTAATACTTACCA	AACATTTAAAAAATTTTAAAAACGACAACACCAAAAATTAATACTTACCG	I	A	Red	NA	NA	NA	NA	NA	NA		OpenSea	TGAGGAAAAAAAGGCATTTGGAAGATTTTAAAAACGGCAGCACCAAGGATTGGTGCTTGC[CG]AGGGGGTGAGGGATATGCGGTGGTGAGATGGTGCCAACAACCAATTATTTCATAGGAGGG	CGGCAAGCACCAATCCTTGGTGCTGCCGTTTTTAAAATCTTCCAAATGCC			ZMYM3;BCYRN1;ZMYM3;ZMYM3	NM_005096;NR_001568;NM_201599;NM_001171162	3'UTR;Body;3'UTR;3'UTR
cg06282524	chrX	139593371	+	cg06282524	26626360	44734401	CTCCATACCTAACAAACAACAAACAACACATTAACTATTCCTAAACCACA	CTCCATACCTAACAAACAACAAACGACACGTTAACTATTCCTAAACCGCG	I	T	Red	NA	NA	NA	NA	NA	NA	chrX:139593105-139593582	Island	GCCGTCTGAGTGGCCTAAAAGGGAGGCTCTGGGGCCGCTGCTCGCGACGGAGAGCGGGGA[CG]CGGCCCAGGAACAGCTAACGTGCCGCTTGCTGCTTGCCAGGTATGGAGGATGCCTATCCT	CGCGGCCCAGGAACAGCTAACGTGCCGCTTGCTGCTTGCCAGGTATGGAG									X:139420640-139421248
cg06293983	chrX	135863104	-	cg06293983	28724493	54736382	CACTCCAAACAACACTCTAAAACAACTACAAAAACTAAACCACATCCACA	CACTCCAAACAACACTCTAAAACAACTACAAAAACTAAACCACATCCGCG	I	A	Red	NA	NA	NA	NA	NA	NA		OpenSea	CTGAGGACGGTACACTCCAAACAGCACTCTGGGGCAGCTGCAAGGACTAAGCCACATCCG[CG]ATTGCATCTGCTGTTGTCTTCCTTTTTATGAGTTCTCTTCGGGTGCTTGCAGAGCAAAGG	CGCGGATGTGGCTTAGTCCTTGCAGCTGCCCCAGAGTGCTGTTTGGAGTG			ARHGEF6;ARHGEF6	NM_004840;NM_004840	5'UTR;1stExon	low-CpG:135690706-135690781	DMR			X:135862942-135863317	Promoter_Associated_Cell_type_specific
cg06428288	chrX	15511530	+	cg06428288	68732343	65661505	AACAAAAAAACCAAAAAACCACCAAACTAACCTAAAAAAAACATAAAACA	AACAAAAAAACCAAAAAACCGCCAAACTAACCTAAAAAAAACGTAAAACG	I	A	Red	NA	NA	NA	NA	NA	NA	chrX:15511311-15511685	Island	GTCTACGGGTCTCGGAGGCCCTGGGGCTCCGCCCTCGGGAATGTCACTCCACTCTCGCTC[CG]CCCTACGCCTCTCCCAGGCCAGCTTGGCGGCCCTTTGGCCTCCCTGCCTCTCGTGCCGGG	CGCCCTACGCCTCTCCCAGGCCAGCTTGGCGGCCCTTTGGCCTCCCTGCC			PIR;PIR	NM_003662;NM_001018109	TSS200;TSS200				X:15421233-15421673			TRUE
cg06444329	chrX	75392755	+	cg06444329	57709309	23693394	AACTAAACTACTTAAAAAATCTAAAATAATTAACTCATCAATAATTTTCA	AACTAAACTACTTAAAAAATCTAAAATAATTAACTCGTCAATAATTTTCG	I	A	Red	NA	NA	NA	NA	NA	NA		OpenSea	GGCGCAGTGAAGACAAGAAAGGGGCACTATTTTAACACAACCTTTTCCCGTGATCACCAC[CG]AAAATTACTGACGAGTCAATCACCTCAGATCTCTCAAGCAGTCCAGCCTACGCAACAGTA	GGCTGGACTGCTTGAGAGATCTGAGGTGATTGACTCGTCAGTAATTTTCG			CXorf26	NM_016500	TSS200				X:75309096-75309405	X:75392593-75393070	Promoter_Associated
cg06454337	chrX	15683427	-	cg06454337	12626460	12627324	AACCTCACCTAACTCTCACCACAACAAATAAACATCCCAAAAAAACTTCA	AACCTCACCTAACTCTCACCACAACGAATAAACATCCCAAAAAAACTTCG	I	A	Red	NA	NA	NA	NA	NA	NA		OpenSea	CCCTCCGTGAAGGGCCTCACCTGACTCTCACCACAGCGGGTGAACATCCCAGGAGAGCTT[CG]GAGCTTCCTCTTACCTACTTAAGGTTAGAGGGTGGGAGGAGAGAGAGGATCGAAAAACTA	GGCCTCACCTGACTCTCACCACAGCGGGTGAACATCCCAGGAGAGCTTCG			TMEM27	NM_020665	TSS1500
cg06467636	chrX	150905602	-	cg06467636	33693496	51770344	ACCTACCATCACCATAATAACAACTTCAAAAACTAAAACAAACTTAAACA	ACCTACCATCGCCATAATAACAACTTCAAAAACTAAAACAAACTTAAACG	I	A	Red	rs144264470	0.019289	NA	NA	NA	NA		OpenSea	GCTGTTTGACGTGCCTGCCATCGCCATGGTGACAGCTTCAGAGGCTGGAACAAGCTTAGG[CG]GGGGTTGAGGGAGCTCCAGGGACAGCTTCCGGACTGTGGGTCCAGCAGCATGGGCTGTGG	GCCTGCCATCGCCATGGTGACAGCTTCAGAGGCTGGAACAAGCTTAGGCG			CNGA2	NM_005140	5'UTR
cg06469252	chrX	136113985	+	cg06469252	60705303	72694433	AACCATACAAAAACCCAAAATAAAAAATCCTACAACATCCTTACTAAACA	AACCGTACGAAAACCCGAAATAAAAAATCCTACAACGTCCTTACTAAACG	I	C	Grn	NA	NA	NA	NA	NA	NA	chrX:136113583-136114232	Island	GCTGGTGACAAAAGAAACACGCAGGCAGAGTTAGTCACCCGTCAAGGGGAGAAGCCTCCG[CG]CCCAGCAAGGACGCTGCAGGACCCCCTACCCCGGGTTTCCGCACGGCTCCATCCCCAGTG	AGCCGTGCGGAAACCCGGGGTAGGGGGTCCTGCAGCGTCCTTGCTGGGCG			GPR101	NM_054021	TSS200		CDMR		X:135940995-135942513			TRUE
cg06544877	chrX	83757131	+	cg06544877	18709494	17609342	TATCCTCCTAACAAAAACTAACAACTAAATAAAATTAAAAACAAACTACA	TATCCTCCTAACGAAAACTAACGACTAAATAAAATTAAAAACGAACTACG	I	A	Red	NA	NA	NA	NA	NA	NA		OpenSea	CATCGCTCTCTCTCCGAGCAAGGTCCTTCGCTCTCTGGCAATCCCCATTGTATCCCTATC[CG]CAGCTCGTTTCTAATCTCACTCAGCCGCCAGCCTTCGCTAGGAGGATAGAGGCACTTGGC	CGCAGCTCGTTTCTAATCTCACTCAGCCGCCAGCCTTCGCTAGGAGGATA			HDX	NM_144657	5'UTR		DMR		X:83643674-83644133
cg06551391	chrX	51636562	+	cg06551391	42692334	13669358	AACTTCATCCTAAAAACCATAATACACATATACACTAAAAAACAATCCCA	AACTTCGTCCTAAAAACCATAATACGCATATACGCTAAAAAACGATCCCG	I	C	Grn	rs60884260	0.040989	NA	NA	NA	NA	chrX:51637830-51638076	N_Shore	GAGGTGCTGTTGTATAGTGTCGACCTGGTTGGTGGTGGGGTGGTGTGTTGGCAAAGGGGG[CG]GGACCGCCTTCCAGCGCACATGCGCATCATGGTCTCCAGGACGAAGCTTTTGTTGGGAAA	AGCTTCGTCCTGGAGACCATGATGCGCATGTGCGCTGGAAGGCGGTCCCG			MAGED1;MAGED1;MAGED1	NM_001005332;NM_001005333;NM_006986	5'UTR;TSS200;TSS200				X:51653302-51654712	X:51636350-51636900	Unclassified	TRUE
cg06630839	chrX	16964684	-	cg06630839	52715317	32741367	AACAAACAAAAAACATACAACACACTAAATTAATTACCTAACACTAAACA	AACGAACGAAAAACGTACGACGCGCTAAATTAATTACCTAACGCTAAACG	I	A	Red	NA	NA	NA	NA	NA	NA	chrX:16964603-16965472	Island	ACCGGAGCCTGTGACGGGCGGAGGGCGTGCGGCGCGCTGGGTTAGTTACCTGGCGCTGGG[CG]GGGCAAGCGGGAGGCGGGGGCGGGGCCGGGGTGACATCTCAGGCTGTGATTGGGCCGCGC	GACGGGCGGAGGGCGTGCGGCGCGCTGGGTTAGTTACCTGGCGCTGGGCG			REPS2;REPS2	NM_004726;NM_001080975	TSS200;TSS200				X:16874477-16875342	X:16964251-16965669	Unclassified
cg06720669	chrX	108868282	-	cg06720669	29678367	70618497	TCTCACTACAATTCATAACTTTCAAAAAATAACACAACAACTCCAAAACA	TCTCGCTACAATTCATAACTTTCGAAAAATAACACGACGACTCCAAAACG	I	C	Grn	NA	NA	NA	NA	NA	NA	chrX:108867762-108868486	Island	GCAGCCGCTGGCTCTCGCTGCAGTTCATGGCTTTCGGGGAGTGACACGGCGGCTCCAGGA[CG]CTGCTGACCTTTCCCCCTGGGCGAGGGGAAGCGAGCTAGCGAGCGGGCCGGCCGGCGGGC	TCTCGCTGCAGTTCATGGCTTTCGGGGAGTGACACGGCGGCTCCAGGACG			KCNE1L;KCNE1L	NM_012282;NM_012282	1stExon;5'UTR			TRUE	X:108754484-108755168			TRUE
cg06746884	chrX	31285129	+	cg06746884	12802457	60694435	TCTAAATATCCAAATTCCCAAATCCCTAAATAAAAACAAAACCCAACACA	TCTAAATATCCGAATTCCCAAATCCCTAAATAAAAACGAAACCCGACACG	I	A	Red	NA	NA	NA	NA	NA	NA	chrX:31284504-31285019	S_Shore	TGCGGAGGAGCCGGCGCGGGCGGGCCGGGGAGGGGGCGCTGCGGGCAGACGGGGCGGGGC[CG]TGTCGGGCTCCGCCCCCACCTAGGGACCTGGGAACCCGGACACCCAGAGACTGGGCAGTT	TCTGGGTGTCCGGGTTCCCAGGTCCCTAGGTGGGGGCGGAGCCCGACACG			DMD;DMD;DMD;DMD;DMD;DMD;DMD;DMD;DMD;DMD;DMD;DMD;DMD;DMD;DMD;DMD;DMD;DMD	NM_004013;NM_004023;NM_004009;NM_004019;NM_004011;NM_004016;NM_004017;NM_004021;NM_004014;NM_004018;NM_004007;NM_004006;NM_004010;NM_004022;NM_004012;NM_004020;NM_000109;NM_004015	Body;Body;Body;TSS200;Body;TSS200;TSS200;Body;Body;TSS200;Body;Body;Body;Body;Body;Body;Body;TSS200				X:31194369-31195063			TRUE
cg07066594	chrX	64195554	+	cg07066594	48717355	36718349	CTAATAATAAAATCACAACAACTACTCTAAAAAACTAAAAATAACAAACA	CTAATAATAAAATCGCGACAACTACTCTAAAAAACTAAAAATAACAAACG	I	A	Red	NA	NA	NA	NA	NA	NA		OpenSea	AGCTGCTCCAGGAGCAACCGTGTAGCGGACTCCACTTCGGCAACTCCCACTTTGCCAGCC[CG]CCTGTCACCTCCAGCTCCTCAGAGCAGCTGTCGCGATCCCACCATCAGCGCAGCGACCGC	CTGATGGTGGGATCGCGACAGCTGCTCTGAGGAGCTGGAGGTGACAGGCG			ZC4H2	NM_018684	Body				X:64112244-64112919	X:64195157-64195918	Promoter_Associated_Cell_type_specific
cg07086565	chrX	153236942	-	cg07086565	19782304	21791408	ATAAAAACAAACCAAAAACCAATAAAACCAACTCAAACTCTCAAAAACCA	ATAAAAACGAACCGAAAACCGATAAAACCAACTCGAACTCTCGAAAACCG	I	T	Red	rs182372135	0.010247	NA	NA	NA	NA	chrX:153236071-153238480	Island	CACACCTAACGAATGGAGGCGGGCCGGAGGCCGGTGGAACCAGCTCGAGCTCTCGAGGGC[CG]TTTGGGGGCTCGCGCCGTACGGCTTGTGAAGTCTCGCGCCTCTCCCCTTAGTCCGCCTCT	CGGCCCTCGAGAGCTCGAGCTGGTTCCACCGGCCTCCGGCCCGCCTCCAT			TMEM187;HCFC1	NM_003492;NM_005334	TSS1500;TSS200	high-CpG:152889815-152891067			X:152889294-152891695	X:153236160-153236946	Promoter_Associated
cg07200487	chrX	124339462	-	cg07200487	41648485	40610423	TTAAATACACACTAAAACAAACTCTAATTCCAAAAAAAATAACAACAACA	TTAAATACACGCTAAAACAAACTCTAATTCCGAAAAAAATAACGACGACG	I	C	Grn	NA	NA	NA	NA	NA	NA	chrX:124338904-124339940	Island	GAAGTAGGAGGCTTGGATGCACGCTAGAGCAGGCTCTGGTTCCGGGAGGGGTGGCGGCGA[CG]CCCACAGCAGTCTTCTTTCCGGCTTCCCACAGAGAGCAAGACCGTGGGAGATACCAAGTG	TTGGATGCACGCTAGAGCAGGCTCTGGTTCCGGGAGGGGTGGCGGCGACG							DMR		X:124166562-124167330
cg07464524	chrX	106960206	-	cg07464524	37606445	47766505	AACTAAAAACAAAACAAAAACTACAAAACAAACCCAAAACCAAACAAACA	AACTAAAAACGAAACGAAAACTACAAAACGAACCCAAAACCAAACAAACG	I	C	Grn	rs191148192	0.010247	NA	NA	NA	NA	chrX:106959378-106959914	S_Shore	GTCCGGCCCTGAGGCTAGGAGCGGGGCGAAGGCTGCAGAACGAACCCAAAGCCAAGCAGG[CG]CTCCAGCTGGAGTTGAAGGGAAGTGACTCGAGGGGTGTCACCTCGTATGTCACAAACTCC	CGCCTGCTTGGCTTTGGGTTCGTTCTGCAGCCTTCGCCCCGCTCCTAGCC			TSC22D3;TSC22D3;TSC22D3;TSC22D3	NM_198057;NM_004089;NM_001015881;NM_004089	Body;1stExon;TSS1500;5'UTR	low-CpG:106846838-106846951			X:106846035-106846930	X:106959379-106962296	Promoter_Associated	TRUE
cg07553115	chrX	107976167	+	cg07553115	25775477	68715371	TCACTTCAACTACAAAACCAACTTTAACCCTCAACCAAATTATAACTACA	TCGCTTCGACTACAAAACCGACTTTAACCCTCAACCAAATTATAACTACG	I	A	Red	NA	NA	NA	NA	NA	NA	chrX:107975859-107976222	Island	GTCAAATCCAGCAGCTGCGGCTGCTGCGCCGATGCCCGGGGCTGCGGCGAGCGCGGAGGC[CG]CAGCTACAACTTGGCTGAGGGCTAAAGTCGGCTCTGCAGCCGAAGCGACAGCCGGGGCTG	TCGCTTCGGCTGCAGAGCCGACTTTAGCCCTCAGCCAAGTTGTAGCTGCG			IRS4	NM_003604	1stExon		DMR		X:107862528-107862878
cg07674139	chrX	105066526	+	cg07674139	66667457	22611489	ACAAAAAAACTAAAAAAATACTCCATATCAAAAACACTATATCTACCCCA	ACGAAAAAACTAAAAAAATACTCCGTATCGAAAACGCTATATCTACCCCG	I	T	Red	NA	NA	NA	NA	NA	NA	chrX:105066349-105067110	Island	CTCCCGGGTCCCCTCTCCTTGCACCGCCCCCCTCCCCACCCTGAAAGAGGCGCACCCTGA[CG]GGGCAGACACAGCGCTCTCGACACGGAGCACCCTTCTAGCTTCTTCGTCTCCAGGACTGA	CGGGGCAGACACAGCGCTCTCGACACGGAGCACCCTTCTAGCTTCTTCGT			NRK	NM_198465	TSS200	high-CpG:104953158-104953223			X:104952804-104953968
cg07693301	chrX	150067249	-	cg07693301	24633382	23741371	CCCCAAAAAAATAAAAATCAAACACACTAAAAAACCAACACCTAAAAACA	CCCCGAAAAAATAAAAATCGAACGCGCTAAAAAACCGACGCCTAAAAACG	I	C	Grn	NA	NA	NA	NA	NA	NA	chrX:150066792-150068172	Island	CGCGCGGCGCGGCCCCGGGAAGATGGAGGTCGGGCGCGCTAGAGAGCCGGCGCCTGAGGG[CG]CCTGGGCTGGGGTTAGGCCGGGGGGCGGGGCGAGGCTGCAGTATCGGGGGCGGGGCCGCG	CGCCCTCAGGCGCCGGCTCTCTAGCGCGCCCGACCTCCATCTTCCCGGGG			CD99L2;CD99L2;CD99L2	NM_134446;NM_031462;NM_134445	TSS200;TSS200;TSS200				X:149817081-149818776	X:150066939-150067279	Unclassified
cg07825508	chrX	100645891	+	cg07825508	41790390	26688361	TCAATAAAAACAATCATAAAATATAAAACTCAACACAACACCCTCAAACA	TCGATAAAAACAATCATAAAATATAAAACTCAACGCAACGCCCTCGAACG	I	A	Red	NA	NA	NA	NA	NA	NA	chrX:100645780-100646107	Island	CCTTTAGGCGGAGTCCTTCCTTAAGCTCCCGCCCGCGGCTCCGAACTGAGTCCTCTCAGC[CG]CCCGAGGGCGCTGCGCTGAGCCTTACACTCTATGATTGCTCCTACCGACTCCCATGAGGA	CGCCCGAGGGCGCTGCGCTGAGCCTTACACTCTATGATTGCTCCTACCGA			RPL36A	NM_021029	TSS200				X:100532437-100533049	X:100645391-100646487	Promoter_Associated	TRUE
cg07858069	chrX	21958690	+	cg07858069	47791354	51797326	AACCCCAAACTTAAAACACCAAATATAAAACCTCACTAATAATAAAAACA	AACCCCGAACTTAAAACGCCGAATATAAAACCTCGCTAATAATAAAAACG	I	T	Red	NA	NA	NA	NA	NA	NA	chrX:21958611-21959701	Island	GCGCGAGCCTTGGAGCAGGGCGCGGCCATTGGTGACGCACGCCGGGGAGCACGGCGCCCA[CG]TTTCCACCATTAGCGAGGCCTCACACCCGGCGCTCCAAGTTCGGGGCTGGAGGCGTCCCG	AGCCCCGAACTTGGAGCGCCGGGTGTGAGGCCTCGCTAATGGTGGAAACG			SMS	NM_004595	TSS200				X:21868420-21869617	X:21958317-21959738	Promoter_Associated	TRUE
cg07887243	chrX	43741530	+	cg07887243	30796497	49682436	AAACACCAAAAAAACCTAAAACAAAACAAACACCATAAACAACAAATACA	GAACACCAAAAAAACCTAAAACGAAACGAACGCCATAAACAACAAATACG	I	A	Red	NA	NA	NA	NA	NA	NA	chrX:43741299-43741827	Island	GAGGAAGGAGGGCGCACAGCCGCGACTAACCTGAGATGCCGCCCCCCACCACGACCACGT[CG]CATTTGTTGCTCATGGCGCTCGCCCCGTTCCAGGCCTCCCTGGTGCCCGCTGCTCCGTTT	CGCATTTGTTGCTCATGGCGCTCGCCCCGTTCCAGGCCTCCCTGGTGCCC			MAOB	NM_000898	1stExon	high-CpG:43626444-43626725			X:43626244-43626729			TRUE
cg07989867	chrX	75648019	-	cg07989867	18711418	45763490	CTTTAATACAAAACCACCACATCCACTTTCTCAAACCCAAAAAAAAAACA	CTTTAATACAAAACCACCGCATCCACTTTCTCAAACCCAAAAAAAAAACG	I	A	Red	NA	NA	NA	NA	NA	NA	chrX:75648708-75649533	N_Shore	GCTAGTGCTCTCCTTTGGTGCAGAACCACCGCATCCACTTTCTCAGGCCCAGGGGAGGGG[CG]GGGCGGGGCGATTTCGCCTTGCCGCAGAGCCAGTCTGCGCCTGCGCGGACTGCGGCAGAG	CTTTGGTGCAGAACCACCGCATCCACTTTCTCAGGCCCAGGGGAGGGGCG			MAGEE1	NM_020932	TSS200		DMR			X:75647630-75648994	Promoter_Associated	TRUE
cg08100265	chrX	122867073	+	cg08100265	59604356	40728357	TCTCTATTCTAATAAAAAATAAAACCAAAAACTTCAAAAAACACAACCCA	TCTCTATTCTAATAAAAAATAAAACCGAAAACTTCGAAAAACGCAACCCG	I	T	Red	NA	NA	NA	NA	NA	NA	chrX:122866199-122867097	Island	ACCCGAGGCAAGGCAGCCAACGACGTGGAGACTCGCGGGCCCCTTTGCGAGGTTACTACA[CG]GGTTGCGCCCTCCGAAGTCTTCGGCCTTACTTCCCATTAGAACAGAGAAATGCCATCCAC	CGGGTTGCGCCCTCCGAAGTCTTCGGCCTTACTTCCCATTAGAACAGAGA			THOC2	NM_001081550	TSS200				X:122693836-122694778	X:122866193-122867302	Promoter_Associated
cg08209483	chrX	118110092	-	cg08209483	10708478	67697369	ATCCTCTAAACTATAACCAACAAAAAATATCCAATCAACACCTACATCCA	ATCCTCTAAACTATAACCAACAAAAAATATCCGATCGACGCCTACGTCCG	I	C	Grn	NA	NA	NA	NA	NA	NA	chrX:118108502-118110559	Island	CACTTGCGCCCGGTCCTCTGGGCTGTAGCCAGCAGGAGATGTCCGGTCGGCGCCTGCGTC[CG]CCGCTCGCGCCGCCGGGTGTTGCCCCTTCCGGGGCCGCGGCTCCCTGTGGGGTGGGTCCG	GTCCTCTGGGCTGTAGCCAGCAGGAGATGTCCGGTCGGCGCCTGCGTCCG			LONRF3;LONRF3	NM_001031855;NM_024778	Body;Body			TRUE	X:117993987-117994737
cg08384999	chrX	40004346	-	cg08384999	26658499	65767321	AATCAAAACAATTTACAAAACTCACACAAAACAAACAAACAAAAAAAACA	AATCAAAACGATTTACGAAACTCACACGAAACAAACAAACGAAAAAAACG	I	C	Grn	NA	NA	NA	NA	NA	NA	chrX:40004305-40004536	Island	GTCTGGGTAATAAATCAAGGCGGTTTACGAGGCTCACACGAGACAAACAAGCGAGAAGGG[CG]CAACACAAGCCCCTGGAAGAGGACTGCACGGAGCTGCCAGGAGTCGGGAGCTCCCAGCGC	CGCCCTTCTCGCTTGTTTGTCTCGTGTGAGCCTCGTAAACCGCCTTGATT			BCOR;BCOR	NM_001123384;NM_001123383	5'UTR;5'UTR		CDMR		X:39889268-39891474			TRUE
cg08422514	chrX	153775441	+	cg08422514	61745405	51757423	AAAAACCCCACCCAAAAACCAAAAAACAACCCAAAAAAAACATAACCACA	AAAAACCCCGCCCAAAAACCGAAAAACAACCCAAAAAAAACGTAACCACG	I	C	Grn	NA	NA	NA	NA	NA	NA	chrX:153774893-153776136	Island	GTTTCCCCGCCTGCCCCGGCGGCCTCGCGCGCTCGCGGAGGGCTCCACTTCCGCCGGCAG[CG]TGGCCACGCCTCCTCTGGGCTGTCCCTCGGCTCCTGGGCGGGGCCTTCTGCCGCGCCACT	GAAGGCCCCGCCCAGGAGCCGAGGGACAGCCCAGAGGAGGCGTGGCCACG			G6PD;G6PD;IKBKG;IKBKG;IKBKG;IKBKG	NM_001042351;NM_000402;NM_003639;NM_001099856;NM_001145255;NM_001099857	5'UTR;TSS1500;TSS1500;Body;TSS200;TSS200	high-CpG:153428196-153429004			X:153428021-153429369	X:153774668-153776602	Promoter_Associated
cg08470157	chrX	30671302	+	cg08470157	41736488	59769377	AAAACAATAAAACATCACAAAAACAAAACCTAAACACAATAAAAACAACA	AAAACGATAAAACGTCACGAAAACGAAACCTAAACGCGATAAAAACGACG	I	A	Red	NA	NA	NA	NA	NA	NA	chrX:30670739-30671869	Island	ATGCAGCTGGATGGCTCTGCTGTCCGCTCGCCGGGCCCCCACGTGACCTACTGCGCGGGC[CG]CCGCCTCCACCGCGCCCAGGCCCCGCCCCCGTGACGTCTCATCGCCCTCTGCCTGTCCGA	AGGGCGATGAGACGTCACGGGGGCGGGGCCTGGGCGCGGTGGAGGCGGCG			GK;GK;GK	NM_001128127;NM_000167;NM_203391	TSS200;TSS200;TSS200				X:30580708-30582096	X:30670643-30672199	Promoter_Associated
cg08609270	chrX	144903125	+	cg08609270	61699501	67675322	TAAAATACAATTCTATAAAAAAATCAAAAAACCAACTAACCCAATCAACA	TAAAATACGATTCTATAAAAAAATCGAAAAACCGACTAACCCGATCGACG	I	A	Red	rs7053492	0.121157	NA	NA	NA	NA	chrX:144902965-144903167	Island	CACTGCTGCCACCGCCACCGAATTGGAAACGCGCGCCCAGGCTCCGTCGTCGCCTTCGCC[CG]CCGACCGGGCCAGCCGGCTCTCCGACCTCCCTACAGAATCGCACCCCAGTCCCTCCCTGG	TGGGGTGCGATTCTGTAGGGAGGTCGGAGAGCCGGCTGGCCCGGTCGGCG			SLITRK2;SLITRK2;SLITRK2;SLITRK2;SLITRK2;SLITRK2;SLITRK2;SLITRK2;SLITRK2;SLITRK2;SLITRK2;SLITRK2;SLITRK2;SLITRK2	NM_001144007;NM_001144010;NM_001144009;NM_001144006;NM_001144008;NM_001144007;NM_001144008;NM_001144003;NM_032539;NM_001144010;NM_001144009;NM_001144005;NM_001144006;NM_001144004	1stExon;1stExon;5'UTR;5'UTR;1stExon;5'UTR;5'UTR;5'UTR;5'UTR;5'UTR;1stExon;5'UTR;1stExon;5'UTR			TRUE	X:144710755-144711700
cg08725455	chrX	53077301	+	cg08725455	16800307	13612332	AAAAAACAAAACATAAAAAACACTAAAATCTAAATCAAAACAAAAATCCA	AAAAAACAAAACATAAAAAACGCTAAAATCTAAATCGAAACAAAAATCCG	I	A	Red	NA	NA	NA	NA	NA	NA		OpenSea	ATCCCACCTCTCCGGGCCCTAAGCATGCCTCCCAGCCCAAAGCTTTTGAGAAACTTTCGC[CG]GACCTTTGTCCCGACCCAGATCCTAGCGTCCTCTATGCCCTGCCTCCTCTGCACTTGTAG	AGGAGGCAGGGCATAGAGGACGCTAGGATCTGGGTCGGGACAAAGGTCCG			GPR173	NM_018969	TSS1500							TRUE
cg09109599	chrX	68048454	-	cg09109599	35663492	17628503	AAAACCTTACATAAAACTAAACAAAAAACAAACAAACTATCCTTAACACA	AAAACCTTACGTAAAACTAAACGAAAAACAAACAAACTATCCTTAACACG	I	A	Red	NA	NA	NA	NA	NA	NA	chrX:68048659-68050252	N_Shore	GGAAAGCCCACTAAAGCCTTACGTGGGACTGGACGAGGAGCAGACAGGCTGTCCTTGACA[CG]GAGGTGGGCACAGAGCAGGACTTCAGGGGTCCTGTGTGTAAAAAGAAAATGGAAATACTT	AAAGCCTTACGTGGGACTGGACGAGGAGCAGACAGGCTGTCCTTGACACG			EFNB1	NM_004429	TSS1500				X:67965111-67965180
cg09173743	chrX	104465196	+	cg09173743	73809354	46754447	CAAACCAATCAAAAAATCATTAAAACAATCTTATCAAAACAAATAAAACA	CAAACCGATCAAAAAATCATTAAAACGATCTTATCAAAACGAATAAAACG	I	A	Red	NA	NA	NA	NA	NA	NA		OpenSea	AGGTTCCTTTCCTCCCCCTTAGCCCCTCCCCTCATCCATCTTCTCCCGCCCTCTTGTCCC[CG]CCCTACCCGCTCTGACAAGACCGTCCTAATGACCCCCTGACCGGCTTGTCCTACCCTAGG	CAAGCCGGTCAGGGGGTCATTAGGACGGTCTTGTCAGAGCGGGTAGGGCG			IL1RAPL2;TEX13A	NM_017416;NM_031274	Body;5'UTR
cg09525227	chrX	103500030	+	cg09525227	55784476	70713382	ACAATTAAACAAAAAAACACTACCAAAATACCTCTCCACAAACTAATACA	ACGATTAAACGAAAAAACACTACCAAAATACCTCTCCACGAACTAATACG	I	A	Red	NA	NA	NA	NA	NA	NA	chrX:103498706-103499843	S_Shore	TTGGGGGCGAGGAGACGAGGGGGCGAGGGGGCGAGGGGGCGAGGGGGCGGGGTGAGACCT[CG]CACCAGCCCGTGGAGAGGTATTTTGGCAGTGTTCCTCCGCCCAACCGTCTTTACCCCGCA	CGCACCAGCCCGTGGAGAGGTATTTTGGCAGTGTTCCTCCGCCCAACCGT			ESX1	NM_153448	TSS1500		DMR	TRUE	X:103385325-103387090
cg09551204	chrX	46768701	-	cg09551204	69614474	47806438	ACTAATATTCACAAAAATATAAACACATAAATCAATAAAACAAAATAACA	ACTAATATTCACAAAAATATAAACACATAAATCGATAAAACAAAATAACG	I	A	Red	NA	NA	NA	NA	NA	NA	chrX:46771563-46772981	N_Shelf	AGAGTAATCAAGACTGGTATTCACAGAGGTATAGGCACATAGATCGATAGAACAGAATAG[CG]AACCCAGAAACAGCCCCACACAAATAGCCCCACACAAATATGCCCAATCGATTTTTTCAA	CGCTATTCTGTTCTATCGATCTATGTGCCTATACCTCTGTGAATACCAGT
cg09656426	chrX	138277085	+	cg09656426	20657301	46799389	AACAACAACAACAACAATAAACAATAAAAATTTCTATTTACTTATCCTCA	AACGACGACAACGACGATAAACAATAAAAATTTCTATTTACTTATCCTCG	I	A	Red	NA	NA	NA	NA	NA	NA	chrX:138276827-138277169	Island	GGCCCGGGCCCGCGGTTCCCTTTGCGACGCCTCCCCGTGAGTCGACTGGGCCGTGGGTAT[CG]AGGACAAGCAAACAGAAACCCCCACTGCCCACCGCCGCTGCCGCCGCCAGGAAGGCGCTT	CGAGGACAAGCAAACAGAAACCCCCACTGCCCACCGCCGCTGCCGCCGCC			FGF13;FGF13;FGF13	NM_001139501;NM_001139500;NM_001139498	5'UTR;Body;Body		DMR		X:138104494-138104911
cg09687738	chrX	113818934	-	cg09687738	72688447	23795308	AAAAAAAACCAAACCTAACCAAAAAACACACAATCACCCAAAAAAAATCA	GAAAAAAACCAAACCTAACCGAAAAACGCACGATCACCCAAAAAAAATCG	I	A	Red	NA	NA	NA	NA	NA	NA	chrX:113818519-113819453	Island	AGATAGCGGAGCGAAAAGAGCCAAACCTAGCCGGGGGGCGCACGGTCACCCAAAGGAGGT[CG]ACTCGCCGGCGCTTCCTATCGCGCCGAGCTCCCTCCATTCCTCTCCCTCCGCCGAGGCGC	CGACCTCCTTTGGGTGACCGTGCGCCCCCCGGCTAGGTTTGGCTCTTTTC			HTR2C;HTR2C	NM_000868;NM_000868	5'UTR;1stExon				X:113724793-113725995
cg09786233	chrX	62571228	+	cg09786233	35619326	37754405	AACAAAACCAAAACTCAAACAAACTCAAAAAAAACAAATTCCCTACACCA	AACGAAACCAAAACTCAAACGAACTCAAAAAAAACGAATTCCCTACGCCG	I	C	Grn	NA	NA	NA	NA	NA	NA	chrX:62570952-62571426	Island	GCGCGGCCTGGGCTTCGCAGCGCTAGCTGGCTTGGCTTCACTCTGGCGACCGGGTCTTTG[CG]GCGCAGGGAACCCGCCCCCTCTGAGCCCGCCTGAGCCTTGGCCCCGCCCCCAGCCATCCC	CGGCGCAGGGAACCCGCCCCCTCTGAGCCCGCCTGAGCCTTGGCCCCGCC			SPIN4	NM_001012968	TSS200	high-CpG:62487712-62488155			X:62487588-62488122	X:62570379-62571582	Promoter_Associated
cg09863225	chrX	48335010	-	cg09863225	23721369	72649455	TAAACAAAATAAATTCAAAATAAAAACATAAAACACAACAATCAAAACCA	TAAACGAAATAAATTCGAAATAAAAACATAAAACGCAACGATCGAAACCG	I	C	Grn	NA	NA	NA	NA	NA	NA	chrX:48334229-48335036	Island	GAAGGGGACCAGTAGACGGGGTGGATTCGAGGTGGGGACATGGGACGCAGCGGTCGGAGC[CG]CCTGGAGGGGTACCCGGTGGTCCCGATGGAGCTATCATCTTTGAGGTATTGATGAGGAGG	CGGCTCCGACCGCTGCGTCCCATGTCCCCACCTCGAATCCACCCCGTCTA			FTSJ1;FTSJ1;FTSJ1	NM_177439;NM_177434;NM_012280	5'UTR;TSS1500;5'UTR				X:48219174-48219955	X:48333937-48335021	Promoter_Associated_Cell_type_specific
cg09990556	chrX	84498989	+	cg09990556	44706357	65779364	AAAATTCCACAACCCAAACCAATCACAATCTACTCTACATCTAAAAAACA	GAAATTCCGCAACCCGAACCAATCACAATCTACTCTACGTCTAAAAAACG	I	C	Grn	NA	NA	NA	NA	NA	NA	chrX:84498772-84499884	Island	TAGCGTGACGTAATGCAACCTCAGCATGTCAGCAGCAATATAAAGGAGAATGAGGCGGCG[CG]CCTCCCAGACGCAGAGTAGATTGTGATTGGCTCGGGCTGCGGAACCTCGGAAACCCGAAT	GAGGTTCCGCAGCCCGAGCCAATCACAATCTACTCTGCGTCTGGGAGGCG			ZNF711	NM_021998	TSS200	high-CpG:84385606-84385777			X:84385429-84386685	X:84498786-84499201	Unclassified_Cell_type_specific
cg09990582	chrX	102941884	-	cg09990582	33744429	16726483	ACAACAAACCAATCCTCTTCCTCCATTAATACAAATTCCAACCAATAACA	ACAACAAACCAATCCTCTTCCTCCGTTAATACGAATTCCGACCAATAACG	I	T	Red	rs5987566	0.006778	NA	NA	NA	NA	chrX:102942107-102942486	N_Shore	CTGTTAAGGTCTACAGCAAACCAATCCTCTTCCTCCGTTAGTACGAGTTCCGGCCAATGA[CG]TTCGCCCTCTTAGGTTTTTTTTTTTAGCCCGCCCTCCAAAAGCGTGACAGCCGTTGGGTC	CGTCATTGGCCGGAACTCGTACTAACGGAGGAAGAGGATTGGTTTGCTGT			MORF4L2;MORF4L2;MORF4L2;MORF4L2;MORF4L2;MORF4L2;MORF4L2;MORF4L2;MORF4L2;MORF4L2;MORF4L2;MORF4L2;MORF4L2;MORF4L2;MORF4L2;MORF4L2	NM_001142423;NM_001142427;NM_001142429;NM_001142419;NM_001142432;NM_012286;NM_001142421;NM_001142422;NM_001142426;NM_001142430;NM_001142418;NM_001142425;NM_001142420;NM_001142428;NM_001142431;NM_001142424	TSS200;5'UTR;TSS200;5'UTR;5'UTR;TSS200;5'UTR;5'UTR;TSS200;TSS200;TSS200;TSS200;5'UTR;5'UTR;5'UTR;TSS200				X:102828424-102828642	X:102941476-102943205	Promoter_Associated	TRUE
cg09998474	chrX	30907439	+	cg09998474	39694500	12708434	AACTTACTTACCAAACTCTCACTCAAACCAAATCTAAAAAATACAAAACA	AACTTACTTACCAAACTCTCGCTCAAACCGAATCTAAAAAATACGAAACG	I	A	Red	NA	NA	NA	NA	NA	NA	chrX:30906901-30907728	Island	CGCCGCCGCCGCCGCCCCCTTTCCTCCCTCCTCCCTCAGTGCGTCCCTCCCACCGAGGCC[CG]CCTCGTATTTCCTAGATCCGGTCTGAGCGAGAGCTTGGCAAGCAAGCTCTGGCTTCAGGG	AGCTTGCTTGCCAAGCTCTCGCTCAGACCGGATCTAGGAAATACGAGGCG			MAP3K7IP3;MAP3K7IP3	NM_152787;NM_152787	1stExon;5'UTR	high-CpG:30817247-30817405			X:30816801-30817649	X:30906810-30908163	Promoter_Associated
cg10070668	chrX	18693585	-	cg10070668	20692499	19779394	ACATAAAAAACTTCACCTCCAAAACAAAAAAAACAAACCACTAATTAACA	ACGTAAAAAACTTCGCCTCCGAAACAAAAAAAACGAACCGCTAATTAACG	I	A	Red	NA	NA	NA	NA	NA	NA	chrX:18693152-18693599	Island	CCGCTTGCGGCGGCGTGGAAGGCTTCGCCTCCGGAGCAAGGAGGACGGGCCGCTGGTTAG[CG]GGCCCTTTGCCCGAGGGTGTGGACCTCTACCCGCTCCCCTGCCCCTTCCCGCAGCCTTCT	GCGTGGAAGGCTTCGCCTCCGGAGCAAGGAGGACGGGCCGCTGGTTAGCG									X:18603074-18603714	X:18692491-18695052	Promoter_Associated
cg10078687	chrX	74144469	+	cg10078687	10631426	43653328	CAACTCACCCTAACAAACACTACAATCTAAAAAAAACCTCTATACTTACA	CGACTCGCCCTAACAAACACTACAATCTAAAAAAAACCTCTATACTTACG	I	C	Grn	NA	NA	NA	NA	NA	NA	chrX:74143852-74145176	Island	TGTAAGCGCGGCGGCTCCGGTCCGCTCGCTTCCCCTCCCCCCGCAACCCCCTTCCTACGG[CG]CAAGCACAGAGGCCTTTCCTAGATTGCAGTGCCTGTCAGGGCGAGCCGGGATCTCTCGCC	CGGCTCGCCCTGACAGGCACTGCAATCTAGGAAAGGCCTCTGTGCTTGCG			KIAA2022	NM_001008537	5'UTR		DMR		X:74060599-74061979	X:74143764-74145288	Unclassified	TRUE
cg10297211	chrX	70474613	-	cg10297211	31682503	57660444	AATCCCACCCCCTAAACAACTATTAAAATAATAAATAACAACAAAAAACA	AATCCCGCCCCCTAAACGACTATTAAAATAATAAATAACAACGAAAAACG	I	A	Red	rs5981095	0.073494	NA	NA	NA	NA	chrX:70473812-70474287	S_Shore	CCCACCTCTCCGGGTCCCGCCCCCTGGGCGACTGTTGGGGTAGTGAGTGACAGCGGAGGA[CG]GGGGGAGGCAGGGACCCAGCCCTCACGTGCCCCTCCTTCCCTTGTCTGCAGCCACGGGGC	GGTCCCGCCCCCTGGGCGACTGTTGGGGTAGTGAGTGACAGCGGAGGACG			ZMYM3;ZMYM3;ZMYM3;BCYRN1;ZMYM3;ZMYM3	NM_201599;NM_001171162;NM_001171163;NR_001568;NM_001171162;NM_005096	TSS1500;1stExon;TSS200;Body;5'UTR;TSS200					X:70473747-70474840	Promoter_Associated
cg10473383	chrX	84498775	-	cg10473383	65704468	27703457	AAAAACCTAAAAAACAAAAAATCTTCCCACAAAAACTCCTCAAAAACACA	AAAAACCTAAAAAACAAAAAATCTTCCCACAAAAACTCCTCAAAAACGCG	I	C	Grn	NA	NA	NA	NA	NA	NA	chrX:84498772-84499884	Island	TCGTTTCCCTTGGGAAACCTGGAAAACAGAAAATCTTCCCACAGAAACTCCTCAGGGGCG[CG]CCGAGATCTGGGCTTGCGCACTTGGACTTGGCCGGCGCTCAGCCCCCGCCTCAAGCCGGC	CGCGCCCCTGAGGAGTTTCTGTGGGAAGATTTTCTGTTTTCCAGGTTTCC			ZNF711	NM_021998	TSS1500		DMR		X:84385429-84386685
cg10914789	chrX	152909097	-	cg10914789	15773500	63712343	CACTAAAATAAAAACAACCCAAATAAAACCAAAAAAACACCAACTACCCA	CGCTAAAATAAAAACGACCCAAATAAAACCAAAAAAACGCCAACTACCCG	I	A	Red	NA	NA	NA	NA	NA	NA	chrX:152909013-152909214	Island	GAGAGAGCCCGGCGCTGAAATGGAGGCGGCCCAGGTGGGACCAAAGGGGCGCCAGCTGCC[CG]GCAAGCACGTAGTAGGTGGGTTCCATGGGGGCTGGCGTCCGCGCGCGCTGTCTGGGTGCC	CGGGCAGCTGGCGCCCCTTTGGTCCCACCTGGGCCGCCTCCATTTCAGCG			DUSP9	NM_001395	5'UTR		DMR		X:152562208-152563378	X:152907827-152909266	Unclassified_Cell_type_specific
cg10978884	chrX	109561384	-	cg10978884	52635378	72733446	ATAAATAAAACAAACTAACAACAAAAACAAACACACTACAACTCAAACCA	ATAAATAAAACGAACTAACGACGAAAACGAACACGCTACGACTCAAACCG	I	C	Grn	NA	NA	NA	NA	NA	NA	chrX:109560703-109561534	Island	CGTTTCCGACCCATAAGTGAGGCGAGCTGGCGGCGGGGGCGAGCACGCTGCGGCTCAGGC[CG]CCGGGGGCGCGCCAGAGGCTGGCGGGGCGCGCGCGCGCCGCTCCCGGCCCCGTCTGCCTA	ATAAGTGAGGCGAGCTGGCGGCGGGGGCGAGCACGCTGCGGCTCAGGCCG			AMMECR1;AMMECR1;AMMECR1	NM_001171689;NM_015365;NM_001025580	5'UTR;TSS200;TSS200	high-CpG:109447730-109448090			X:109447067-109448450	X:109560609-109562069	Promoter_Associated	TRUE
cg11005845	chrX	140271314	-	cg11005845	30791422	39669490	AAACCTCACAAAAAATACATATCCACAAAAACACTTAATAACCAAAAACA	AAACCTCGCAAAAAATACGTATCCACGAAAACGCTTAATAACCAAAAACG	I	A	Red	rs2038375	0.331084	NA	NA	NA	NA	chrX:140270950-140271553	Island	AGGTGCGCACGGAGGCCTCGCAGGAAGTGCGTGTCCACGGAGGCGCTTGGTGGCCAGGGG[CG]GGGGGCGGGGGGCGGTGTGCGCCGGGGTCCGGGAGGCTACGCAAGCTCCGCCCACGAGGC	AGGCCTCGCAGGAAGTGCGTGTCCACGGAGGCGCTTGGTGGCCAGGGGCG			LDOC1	NM_012317	TSS200	high-CpG:140098928-140099071			X:140098306-140099216	X:140270815-140271828	Promoter_Associated_Cell_type_specific	TRUE
cg11021247	chrX	47479625	-	cg11021247	60664509	27773483	TACTTATCCAATAAATCAAAATCAATCATCAAATAAACACCCCCACCCCA	TACTTATCCAATAAATCGAAATCGATCGTCAAATAAACACCCCCACCCCG	I	C	Grn	NA	NA	NA	NA	NA	NA	chrX:47478670-47479515	S_Shore	ATGGGGGTTGGGTGCTTGTCCAGTGGGTCGGGGTCGGTCGTCAGGTAGGCACCCCCACCC[CG]CCTCATCCTGGTCCTAAAACCCACTTGCACTCATACGCAGGGCCCTCTGCAGATACTCGG	CGGGGTGGGGGTGCCTACCTGACGACCGACCCCGACCCACTGGACAAGCA			SYN1;SYN1	NM_133499;NM_006950	TSS1500;TSS1500					X:47479061-47479809	Unclassified_Cell_type_specific
cg11024449	chrX	70150787	+	cg11024449	51660345	58651460	CAACTCTCTAATAAACATTAAAAACCCACACATATATCAAAAAAAAAACA	CAACTCTCTAATAAACGTTAAAAACCCACACGTATATCGAAAAAAAAACG	I	A	Red	NA	NA	NA	NA	NA	NA	chrX:70150675-70151002	Island	CCGTTGATGCAACTGCATGCCATGGTTGCCAGAGAATCCTAGGTACGCCCGGACCCTCGC[CG]TCCCCCCTCCGACACACGTGTGGGTCCCCAACGCTTACCAGAGAGCTGTTGCAAACCTAG	CAGCTCTCTGGTAAGCGTTGGGGACCCACACGTGTGTCGGAGGGGGGACG			SLC7A3;SLC7A3	NM_032803;NM_001048164	5'UTR;5'UTR				X:70067331-70067727
cg11049154	chrX	129244816	-	cg11049154	37602317	52741485	AAAAAACCAAACCAAAACACAAAACAACAAAAACACCCAAAAAAAAAACA	AAAAAACCGAACCAAAACACGAAACGACAAAAACGCCCGAAAAAAAAACG	I	C	Grn	NA	NA	NA	NA	NA	NA	chrX:129243674-129245575	Island	GGCGGACGCCGGGGAGGGCCGGGCCAAGACACGGGGCGGCAGGGGCGCCCGGGGAGGGGG[CG]CGAACCGGCGCAGACATGCACCGAAACGAGCGAGCGAAAGGGGAAATGCAGTAGAGACAC	CGCCCCCTCCCCGGGCGCCCCTGCCGCCCCGTGTCTTGGCCCGGCCCTCC			ELF4;ELF4	NM_001421;NM_001127197	TSS1500;TSS200	high-CpG:129072103-129072607			X:129071315-129073222	X:129244010-129245763	Promoter_Associated
cg11143827	chrX	39961764	+	cg11143827	37796346	65763469	CCAAATAAAATATACACAAAAAACACCTTACTAAATAAACAACCAAAACA	CCGAATAAAATATACGCAAAAAACGCCTTACTAAATAAACAACCGAAACG	I	A	Red	NA	NA	NA	NA	NA	NA	chrX:39953434-39969247	Island	GCCCTCGACGCCGCCGCGCTGGGCCGGGTGCTCCTGCAGATAAACCCGGACGCCACGTCC[CG]CCTCGGCTGCTTATTTAGCAAGGCGCCTTCTGCGCATATTTTACCCGGCTGGGGGCAGTG	CGCCTCGGCTGCTTATTTAGCAAGGCGCCTTCTGCGCATATTTTACCCGG			BCOR;BCOR	NM_001123384;NM_001123383	5'UTR;5'UTR		RDMR		X:39846551-39847459
cg11179629	chrX	135056311	-	cg11179629	14714488	38679382	ATAAAAAAAACACACAAAACCCACACAAAAATAAATATAACCAAAAAACA	ATAAAAAAAACGCGCGAAACCCGCACGAAAATAAATATAACCGAAAAACG	I	A	Red	rs5974575	0.122363	NA	NA	NA	NA	chrX:135055671-135056158	S_Shore	CAGACGGGCGGGGTGGGGAAGACGCGCGGGGCCCGCACGAGGGTGGGTGTAGCCGAGGGG[CG]GGGCCAGTGGGTGGGTGGGTGGGCGTAGCCGGGGGGGGGGGGCCCTGGTGGGTGCGGTCG	GTGGGGAAGACGCGCGGGGCCCGCACGAGGGTGGGTGTAGCCGAGGGGCG			MMGT1	NM_173470	TSS200				X:134883392-134884371	X:135055609-135057222	Promoter_Associated
cg11184796	chrX	49091986	+	cg11184796	21606383	73764310	ACTATAAAAACCCTACTCCATACTCACAATCCACAAAATATCACAAATCA	ACTATAAAAACCCTACTCCGTACTCGCGATCCACAAAATATCACGAATCG	I	T	Red	NA	NA	NA	NA	NA	NA	chrX:49091934-49092233	Island	CCTCACATCCGGCATGCGCCGTGCTCGCTCACAGAACTACACTTTCCAACTCTCCCCACA[CG]ACCCGTGACACTCTGTGGACCGCGAGCACGGAGCAGGGTTTCTACAGCTGCTCCCCACTT	CGACCCGTGACACTCTGTGGACCGCGAGCACGGAGCAGGGTTTCTACAGC			CCDC22;CCDC22	NM_014008;NM_014008	5'UTR;1stExon	low-CpG:48978836-48978941			X:48978851-48979161	X:49091596-49092554	Promoter_Associated
cg11329209	chrX	68724047	-	cg11329209	66676497	20701376	ACTCAACATATAACATATACACACAAACAACAAACAAATAAACAAAAACA	ACTCAACGTATAACATATACACGCGAACAACGAACGAATAAACGAAAACG	I	C	Grn	NA	NA	NA	NA	NA	NA	chrX:68723731-68726051	Island	CCGAGGCCTGGGACTCAGCGTGTGGCATGTGCACGCGGGCAGCGGGCGGATGAACGGAGG[CG]CTGAAGTGAATGGAGTTGGGGGTGGACTGGAAACATCCCCAAACAGCACCGGCTGCGGCC	CGCCTCCGTTCATCCGCCCGCTGCCCGCGTGCACATGCCACACGCTGAGT			FAM155B	NM_015686	TSS1500		DMR		X:68640125-68642699			TRUE
cg11719509	chrX	129520156	-	cg11719509	52666370	10666383	CCTAACACCTCAAATTCTAATTCTCTCAAATAAAACATACTATTCCCCCA	CCTAACGCCTCAAATTCTAATTCTCTCAAATAAAACGTACTATTCCCCCG	I	T	Red	NA	NA	NA	NA	NA	NA		OpenSea	TACCTTTTGCTTCCTAGCGCCTCAAATTCTAATTCTCTCAAGTAGGGCGTGCTGTTCCCC[CG]TTTCTCATCCCTAGGATCTCAGTTGAGGATTCAGGACAGGAAAAACAGGGCCAAAAACTG	CGGGGGAACAGCACGCCCTACTTGAGAGAATTAGAATTTGAGGCGCTAGG			GPR119	NM_178471	TSS1500
cg11778030	chrX	153237805	-	cg11778030	57753437	32652387	AAAACAACAACACACAAATAACCAAAATTAACAAACAACCACTACAACCA	AAAACAACGACACGCAAATAACCGAAATTAACGAACAACCACTACAACCG	I	C	Grn	NA	NA	NA	NA	NA	NA	chrX:153236071-153238480	Island	TAACCAGCACTGGGGACAGCGGCACGCAGGTGGCCGGGGTTGGCGAACAGCCACTGCAGC[CG]CGCCTGCGGCCGGGAAGCGAGCATTTTCGCGCCCTGCACACCCAGCAGCCGCAGGAGGCG	GGGACAGCGGCACGCAGGTGGCCGGGGTTGGCGAACAGCCACTGCAGCCG			TMEM187;HCFC1	NM_003492;NM_005334	TSS200;TSS1500	high-CpG:152889815-152891067			X:152889294-152891695
cg11863519	chrX	153362995	+	cg11863519	44712481	58731349	TAACCACAAACAAAAACCCTTACCAAAAAACAAAAATCAAAAACAAAACA	TAACCGCGAACGAAAACCCTTACCGAAAAACGAAAATCAAAAACGAAACG	I	T	Red	NA	NA	NA	NA	NA	NA	chrX:153362568-153363473	Island	GAGAGGAGGGACGCCATCCGCCAGCCGTGTCGTCCGACCCCGCGGGCCCCTCCCGCGCCA[CG]TCCCGCCCCTGACCCCCGCCCCCCGGCAAGGGTCCCCGCCCGCGGCCACGGCGGTCCCAC	TGGCCGCGGGCGGGGACCCTTGCCGGGGGGCGGGGGTCAGGGGCGGGACG			MECP2;MECP2	NM_001110792;NM_004992	Body;5'UTR				X:153015265-153016827	X:153361905-153363868	Promoter_Associated
cg11957438	chrX	80065114	+	cg11957438	22740380	22654306	AACTCTTAAACTAAAATATCTATAAATCAAAACATAATACAATAAATTCA	AACTCTTAAACTAAAATATCTATAAATCGAAACGTAATACGATAAATTCG	I	A	Red	NA	NA	NA	NA	NA	NA	chrX:80064923-80065136	Island	CCCCATGCCCGGGAGTCCCGCCGCTTCCGCCGCACTCCTCGTCCTAGTTTCGCTCTCTCT[CG]AATTCATCGCATCACGTTTCGACCCATAGATATTCTAGCCCAAGAGCTGAGGAGGCGGAG	AGCTCTTGGGCTAGAATATCTATGGGTCGAAACGTGATGCGATGAATTCG			BRWD3;BRWD3	NM_153252;NM_153252	1stExon;5'UTR				X:79950702-79952450	X:80065046-80066010	Promoter_Associated
cg12113703	chrX	136659997	+	cg12113703	37806323	34631378	CTAAAAAAACACTATAAATTCAAAACAATTATTTAAAATTTATTCAACCA	CTAAAAAAACACTATAAATTCAAAACAATTATTTAAAATTTATTCGACCG	I	A	Red	rs45533933	0.019892	NA	NA	NA	NA	chrX:136655909-136657085	S_Shelf	TCACATTTTTCACGATATAGCTGGACTTTCACTAGGCAATAAATGGGGGTGGGGGGGAAC[CG]GCCGAACAAACCCCAAACAACTGTTTTGAACCCACAGTGTTTTCCCAGAGGGGTTCAAGG	CGGCCGAACAAACCCCAAACAACTGTTTTGAACCCACAGTGTTTTCCCAG								TRUE
cg12295100	chrX	101906886	-	cg12295100	64659394	65656401	TACCAAAAAACAACTATAAAAAAAACTCCTACAAAAAAAATAACCAAACA	TACCGAAAAACGACTATAAAAAAAACTCCTACGAAAAAAATAACCAAACG	I	A	Red	NA	NA	NA	NA	NA	NA	chrX:101906001-101907017	Island	CGACGGTTTCGGTACCGAGAGACGGCTGTGGGGGAGGCTCCTGCGGGAGAAATGGCCAAA[CG]GGAGCCGTGTTGGGGGGCGCCCGGGAGGCAGTTGGGGGGCGCCTGGGGGGGCCCTCGTGG	TACCGAGAGACGGCTGTGGGGGAGGCTCCTGCGGGAGAAATGGCCAAACG			GPRASP1;GPRASP1;GPRASP1	NM_014710;NM_001099410;NM_001099411	5'UTR;5'UTR;5'UTR		DMR		X:101792707-101793695			TRUE
cg12312457	chrX	63615339	+	cg12312457	30631400	39730423	CTTTCACCAAAAATCAAATAACAAAAATTTAAACCAAAACCAAAAAAACA	CTTTCGCCGAAAATCAAATAACGAAAATTTAAACCAAAACCGAAAAAACG	I	A	Red	rs112792964	0.011439	NA	NA	NA	NA	chrX:63614957-63615423	Island	ACTCCAGATGCCGCCGCCACCGGTCTAGCCGCCTCCTGCCTCAACCCGGGTTTCTACCCC[CG]CCCTCCCGGTCCTGGCTCAAACTCTCGTCACCTGATCCTCGGCGAAAGCTCCTATCGCGA	CTTTCGCCGAGGATCAGGTGACGAGAGTTTGAGCCAGGACCGGGAGGGCG			MTMR8	NM_017677	TSS200				X:63531683-63532148	X:63614856-63615958	Promoter_Associated	TRUE
cg12419383	chrX	48755596	-	cg12419383	38641411	13767478	AAACCCTAAAACACCTAATTTCAAAAACAATAAAATTAATAAAAATTACA	AAACCCTAAAACACCTAATTTCGAAAACAATAAAATTAATAAAAATTACG	I	A	Red	NA	NA	NA	NA	NA	NA	chrX:48754500-48755329	S_Shore	GGGAGAGGAACAGGGCCCTGGAGCACCTGGTTTCGGGGACAGTAGGGTTGGTGGGAGTTG[CG]ATGATATTGCCACCTACCTCTTACATCTTTTAGTGCGTATGTTCTGTCCACCCAGCTACT	CGCAACTCCCACCAACCCTACTGTCCCCGAAACCAGGTGCTCCAGGGCCC			PQBP1;PQBP1;PQBP1;PQBP1;PQBP1;PQBP1;TIMM17B;PQBP1;TIMM17B;PQBP1;PQBP1;PQBP1;PQBP1	NM_001032384;NM_001167989;NM_001167992;NM_005710;NM_001032384;NM_005710;NM_005834;NM_001167990;NM_001167947;NM_001032383;NM_001032381;NM_144495;NM_001032382	5'UTR;5'UTR;TSS200;5'UTR;1stExon;1stExon;TSS200;5'UTR;TSS200;5'UTR;5'UTR;5'UTR;5'UTR				X:48639396-48640765	X:48754293-48755711	Promoter_Associated
cg12469471	chrX	153151235	+	cg12469471	44602352	24782322	CCTACAAAACCCCAAATACTAACCTAAACAAAAAAACAAAACAAAAAACA	CCTACGAAACCCCAAATACTAACCTAAACGAAAAAACAAAACGAAAAACG	I	T	Red	NA	NA	NA	NA	NA	NA	chrX:153151016-153152219	Island	CACACACGCACGGGGACCCGCCAACTTCAGCCCCCGCCTGCCCACACAGACCCTGCCTGA[CG]CCCCCCGCCCTGTTCTCCCGCCCAGGCCAGCATCTGGGGCCCCGCAGGTTACCCCTCACC	CGCCCCCCGCCCTGTTCTCCCGCCCAGGCCAGCATCTGGGGCCCCGCAGG									X:152804157-152805489	X:153150992-153151418	Unclassified_Cell_type_specific	TRUE
cg12726278	chrX	68758370	-	cg12726278	37773390	13797425	TAAACCTAACACTAAAATCCATAAACACCTACAAAACAAATTCTTCCTCA	TAAACCTAACGCTAAAATCCGTAAACGCCTACAAAACGAATTCTTCCTCG	I	T	Red	NA	NA	NA	NA	NA	NA	chrX:68758191-68758647	Island	CAGCCGCGGAACTGGGCCTGGCGCTAGGGTCCGTGGGCGCCTGCAGAGCGGGTTCTTCCT[CG]TCGGTTCCTTTCTCCCACTTCGCGCGCTTCTCCCGCGTTCAGGCCCGTTCCCATCCCTAA	TGGGCCTGGCGCTAGGGTCCGTGGGCGCCTGCAGAGCGGGTTCTTCCTCG							DMR		X:68674966-68675358	X:68758049-68758572	Unclassified_Cell_type_specific
cg13075926	chrX	72668640	-	cg13075926	58656456	30762464	TATTATTCCAACCCTCACTCCCTATCATTAAAAAAAATTAATAAAAATCA	TATTATTCCAACCCTCGCTCCCTATCATTAAAAAAAATTAATAAAAATCG	I	A	Red	NA	NA	NA	NA	NA	NA	chrX:72667157-72667590	S_Shore	TTATTACATTCTTATTATTCCAACCCTCGCTCCCTGTCATTAGAGAAAATTAGTAAAAAT[CG]ACTCTGAGTATTTTCATCCCTCTGGGGAGGAAATGGCATTTCAATAGCATTTGTCCGCAA	TATTATTCCAACCCTCGCTCCCTGTCATTAGAGAAAATTAGTAAAAATCG			CDX4	NM_005193	Body		DMR
cg13095029	chrX	120181341	+	cg13095029	72807374	18622344	ACCTAACAAAAAAAACAAACTTTAAAAACAAAACACCAACCAAAACACCA	ACCTAACGAAAAAAACGAACTTTAAAAACAAAACGCCAACCAAAACGCCG	I	A	Red	rs112360628	0.037349	NA	NA	NA	NA	chrX:120181326-120181970	Island	CAGCCAGGCCCGGCGAGGCCGCGGCGGGTCCGGCGCCCCGGACCTCCGGACCCGGAGGTC[CG]GCGCCCTGGTTGGCGCCCTGCCCCCAAAGTCCGTCCTCCCCGTTAGGTGGCGCCCAAGGG	CGGCGCCCTGGTTGGCGCCCTGCCCCCAAAGTCCGTCCTCCCCGTTAGGT			GLUD2	NM_012084	TSS200				X:120008975-120009626			TRUE
cg13187778	chrX	51637971	+	cg13187778	66667440	31601438	ACTAAAACAAAAATCTAAAAAACCCACAAAAAACAATAAAAAACCAAACA	ACTAAAACAAAAATCTAAAAAACCCGCGAAAAACGATAAAAAACCAAACG	I	A	Red	NA	NA	NA	NA	NA	NA	chrX:51637830-51638076	Island	TACCGCCCCACCCCTCATTTTGCCCTTGCCCTACTTCACCCCTGCCACATGTTTAGTACC[CG]CCTGGTCCCCCATCGCCCCTCGCGGGCCCCCTAGATCTCTGCCTCAGCCCCCCTGTTTTT	CGCCTGGTCCCCCATCGCCCCTCGCGGGCCCCCTAGATCTCTGCCTCAGC			MAGED1;MAGED1;MAGED1	NM_006986;NM_001005333;NM_001005332	Body;Body;Body				X:51653302-51654712
cg13190238	chrX	23685407	+	cg13190238	61660436	60604321	AACATTACCCAACTCTATAAAAACAACAACAAAATCTCCTAACCTCCACA	AACGTTACCCAACTCTATAAAAACAACGACAAAATCTCCTAACCTCCGCG	I	C	Grn	rs475171	0.001092	NA	NA	NA	NA	chrX:23685406-23686046	Island	GCTTGTGTGCAGTGGTGAGGCTTTGTGGAAGAGATGGACGTGGAAAGATGTCTAAAACAG[CG]CGGAGGTCAGGAGACCTTGTCGCTGCCTTCACAGAGTTGGGCAACGCTCCCGGTCCTGGT	CGCGGAGGTCAGGAGACCTTGTCGCTGCCTTCACAGAGTTGGGCAACGCT			PRDX4	NM_006406	TSS1500				X:23595306-23595918	X:23685262-23686555	Promoter_Associated
cg13192155	chrX	48685943	+	cg13192155	59750348	12666333	AAAATCCAAAAATCAAAATCAAAACAAAATCCCAAATAAAAATACAACCA	AAAATCCGAAAATCGAAATCGAAACAAAATCCCAAATAAAAATACGACCG	I	C	Grn	NA	NA	NA	NA	NA	NA	chrX:48684837-48686064	Island	CCTTCTGGGCCAACGCCGCCAGTGACTATTCCCAGGGATCCCTCAGAGCTGAGGACGCCG[CG]GCCGCATCCCCATTTGGGACCTTGCCCCGACTCCGACCTCCGGATCTCCAGCTCCACCAA	GAGATCCGGAGGTCGGAGTCGGGGCAAGGTCCCAAATGGGGATGCGGCCG		TRUE	ERAS	NM_181532	TSS1500				X:48569619-48570986
cg13208429	chrX	109561508	+	cg13208429	66703338	13689449	AAAACTACAACTCAAAAAAAACACAAATCAAACAAAACAAACACAAAACA	AAAACTACGACTCAAAAAAAACACGAATCGAACGAAACAAACGCGAAACG	I	C	Grn	NA	NA	NA	NA	NA	NA	chrX:109560703-109561534	Island	CACGCGGCTGCCCCGCGCGCGCCCCCGCCTCGGTGCGCGCTCCTCGCTTTCGCGGCTGGG[CG]CCTCGCGCCTGTCCCGCCCGACTCGTGCCTCTTCTGAGCCGCAGCCCCAGCCCCAGCCCC	GGGGCTGCGGCTCAGAAGAGGCACGAGTCGGGCGGGACAGGCGCGAGGCG			AMMECR1;AMMECR1;AMMECR1	NM_001171689;NM_015365;NM_001025580	5'UTR;TSS200;TSS200				X:109447067-109448450	X:109560609-109562069	Promoter_Associated	TRUE
cg13213216	chrX	118281120	-	cg13213216	45622449	70671497	ATCATTATTCTCTCCATACAACTAAATATACCACAAAATCTCAAATTCCA	ATCATTATTCTCTCCGTACAACTAAATATACCGCAAAATCTCGAATTCCG	I	A	Red	NA	NA	rs73213140	0.081928	NA	NA	chrX:118284519-118285065	N_Shelf	AATTTCATGTTCATCATTGTTCTCTCCGTGCAGCTAGGTATGCCGCAAGGTCTCGGGTTC[CG]GAGAACTGGTTGCAGATGCTATGGGAAGATGGGTCCAGGTTGGTAGAGGACACTTCAGGG	ATCATTGTTCTCTCCGTGCAGCTAGGTATGCCGCAAGGTCTCGGGTTCCG			KIAA1210	NM_020721	Body
cg13285009	chrX	152927701	+	cg13285009	57652440	64807369	CAAAAATAAAACTTAACAACAACATAATTAAAAACAAAAATTCACATACA	CAAAAATAAAACTTAACGACGACATAATTAAAAACAAAAATTCGCATACG	I	A	Red	rs186496820	0.028933	NA	NA	NA	NA	chrX:152927589-152928165	Island	GAGTACCAGGTGGTGGGTCGCTGCCTGCCCGCCCCCAAATGCCACACACCGCCCCTCTAC[CG]CATGCGAATCTTTGCTCCTAATCATGTCGTCGCTAAGTCCCACTTCTGGTACTTCGTATC	CGCATGCGAATCTTTGCTCCTAATCATGTCGTCGCTAAGTCCCACTTCTG									X:152580784-152581327	X:152927576-152928125	Unclassified_Cell_type_specific
cg13645631	chrX	129519523	+	cg13645631	26779365	70648413	CCCAAAAATAACAACCTACCAACCTAAACTACCAACAAAAACCAAAATCA	CCCAAAAATAACGACCTACCAACCTAAACTACCAACGAAAACCAAAATCG	I	T	Red	NA	NA	NA	NA	NA	NA		OpenSea	TCTCCAGCTGAAATTCTCATGGGCCAGGGGCAGAGGAGCTGTGGGTTCAGAGCTACAGCA[CG]ATTCTGGCCTTCGCTGGCAGTCCAGGCTGGCAGGTCGCCATCTTTGGGATCCTACAGGTC	CCCAAAGATGGCGACCTGCCAGCCTGGACTGCCAGCGAAGGCCAGAATCG			GPR119	NM_178471	TSS200
cg13789561	chrX	47420453	+	cg13789561	57666390	17604418	CAAAACAAAACCAACAAAATATAAATCATATTCCAAATTAAAAAAAACCA	CAAAACAAAACCAACGAAATATAAATCGTATTCCGAATTAAAAAAAACCG	I	C	Grn	NA	NA	NA	NA	NA	NA	chrX:47420402-47421099	Island	GCCTCAACTGCGCCTGCGCGAGTCAGGACGAGCGCTTGCCCCAGATCTTGACGTTTCAGG[CG]GCCCCTCCTAATCCGGAACACGACTCACATTCCGTTGGTCTTGCCTTGACAGACGTGACC	CGGCCCCTCCTAATCCGGAACACGACTCACATTCCGTTGGTCTTGCCTTG			ARAF	NM_001654	TSS200				X:47305292-47306011	X:47419968-47421096	Promoter_Associated	TRUE
cg13937627	chrX	153236838	+	cg13937627	67746374	52673303	AATATATCAAAACTATTTCAAAAACAACAACTACACTAAAACACTAAACA	AATATATCGAAACTATTTCGAAAACGACGACTACACTAAAACGCTAAACG	I	A	Red	NA	NA	NA	NA	NA	NA	chrX:153236071-153238480	Island	CCCCGCCGGCGCTCAGACCACAATTGTGGGAGCCGCCATCTTGAGACCGTCCCGCTTCCC[CG]CCCAGCGCCTTAGTGCAGCCGCCGCTCCCGAAACAGCCTCGACACACCTAACGAATGGAG	CGCCCAGCGCCTTAGTGCAGCCGCCGCTCCCGAAACAGCCTCGACACACC			TMEM187;HCFC1	NM_003492;NM_005334	TSS1500;TSS200	high-CpG:152889815-152891067			X:152889294-152891695	X:153236160-153236946	Promoter_Associated
cg13974562	chrX	153210107	-	cg13974562	71763399	56810505	TCATCCCTCCTACTCCTCTAAAAAACCAAACAAAATTAATCACAATCCCA	TCATCCCTCCTACTCCTCTAAAAAACCAAACAAAATTAATCGCGATCCCG	I	T	Red	NA	NA	NA	NA	NA	NA		OpenSea	GGAGACCCTTGCTCATCCCTCCTGCTCCTCTAGGAAGCCAGACAGAGTTGGTCGCGGTCC[CG]TGACTGTCACTCAGCTGACACAGCCGCGCCCGGCTCACCCTCCCCCTCCTCTTCAGGGTT	CGGGACCGCGACCAACTCTGTCTGGCTTCCTAGAGGAGCAGGAGGGATGA			RENBP;RENBP	NM_002910;NM_002910	1stExon;5'UTR				X:152862945-152863365	X:153209921-153210340	Unclassified
cg13985405	chrX	101397483	+	cg13985405	26663464	69775392	TAATAATAACCTAACTCCCATAACACAATACTCACATAAATAACCAAACA	TAATAATAACCTAACTCCCGTAACGCGATACTCACGTAAATAACCAAACG	I	C	Grn	NA	NA	NA	NA	NA	NA	chrX:101397305-101397514	Island	GGGCGCCTGGACCGGACCGCTGGGCGGGCGGGCGGGCGCGGGGGCTGGTGCCCACGTAGG[CG]CCTGGTCACTCACGTGAGCACCGCGTCACGGGAGCTAGGCCACCACCACCCCCTTCCCGC	CGCCTGGTCACTCACGTGAGCACCGCGTCACGGGAGCTAGGCCACCACCA			TCEAL6	NM_001006938	TSS200		DMR		X:101283390-101284170
cg14057181	chrX	105855056	+	cg14057181	30782426	61612487	TCAAAACACTATTACTAAACAATCACACACACAAATTACATAACAAATCA	TCGAAACACTATTACTAAACAATCACACGCGCGAATTACGTAACAAATCG	I	T	Red	NA	NA	NA	NA	NA	NA	chrX:105855028-105855297	Island	CCCCTCCCCTTCCCCTGTCATCCCTCCCCCAGACGGCAACCCGGCGGGCACAAGGTCGGA[CG]ACCTGCTACGTAACTCGCGCGTGTGACTGCCTAGTAACAGTGTCTCGAGTCGGAAGCGCT	TCGAGACACTGTTACTAGGCAGTCACACGCGCGAGTTACGTAGCAGGTCG			CXorf57	NM_018015	TSS200				X:105741696-105742260	X:105854773-105855719	Unclassified_Cell_type_specific
cg14113919	chrX	20134908	-	cg14113919	13641439	44683334	AATAATACCTTAAAACCAATAATTAAACTAAAAAATCCACACCACACCCA	AATAATACCTTAAAACCGATAATTAAACTAAAAAATCCGCACCGCGCCCG	I	A	Red	NA	NA	NA	NA	NA	NA	chrX:20134203-20135350	Island	CCACACTCTGGGGATAATACCTTGAGGCCGGTAGTTGGGCTGAGAGGTCCGCACCGCGCC[CG]GTTCTGCGATCTTCCCTGGGAGAGAGGTTCCCCGCGCAGTCCCCTCAGGCCGGGATCCCG	CGGGCGCGGTGCGGACCTCTCAGCCCAACTACCGGCCTCAAGGTATTATC			MAP7D2;MAP7D2;MAP7D2;MAP7D2	NM_001168467;NM_001168466;NM_001168465;NM_152780	TSS200;1stExon;1stExon;1stExon		DMR		X:20043986-20045776			TRUE
cg14116332	chrX	77154916	+	cg14116332	41652368	54719324	CAAAATAACTTTCAACCAAAATCCATAATAAAATTTAACAAAATCTCACA	CAAAATAACTTTCAACCGAAATCCGTAATAAAATTTAACGAAATCTCGCG	I	A	Red	NA	NA	NA	NA	NA	NA	chrX:77150837-77151247	S_Shelf	AAGGCCTTTATTTTTCCTCGCGGGAAAAGGGATTGCAATTACTATAGGTTTTACAGGTAT[CG]CGAGATTTCGTCAAATCTCATTACGGATCCCGGCTGAAAGCCATTTTGTTTTTCAGCTCA	CGCGAGATTTCGTCAAATCTCATTACGGATCCCGGCTGAAAGCCATTTTG			COX7B	NM_001866	TSS200					X:77154573-77155071	Promoter_Associated	TRUE
cg14251139	chrX	47050139	-	cg14251139	22719386	22615431	CACACATTTAAACCATACCACAACCTATAAAATCATCTAAATCTAAAACA	CGCGCATTTAAACCGTACCACAACCTATAAAATCATCTAAATCTAAAACG	I	A	Red	NA	NA	NA	NA	NA	NA	chrX:47050088-47050340	Island	CCCAGCATGCCGCGCGCATTTGGGCCGTACCACAACCTGTAGGGTCATCTGGGTCTGAAA[CG]GGCACCAGCGACGCGGGAGCAGGGACTGACGCCCCTCTAGCAAAGCATCTGTGGTACATC	CGCGCATTTGGGCCGTACCACAACCTGTAGGGTCATCTGGGTCTGAAACG			UBA1	NM_153280	TSS200				X:46934973-46936214	X:47049782-47050507	Promoter_Associated
cg14310499	chrX	133930360	-	cg14310499	51777330	57634344	CAAAACTAAACTACTAAAAACTAACAACTAAAAACAAAAACTAAAAAACA	CAAAACTAAACTACTAAAAACTAACAACTAAAAACGAAAACTAAAAAACG	I	A	Red	NA	NA	NA	NA	NA	NA	chrX:133930787-133931355	N_Shore	AGACTCTCACTGCAGGACTGAGCTGCTGGGGACTGGCAGCTGGGGGCGGGGGCTAAGGGG[CG]GAGGCTTGGGGACGGGGGCGGGGGCTGGGGGCGGAGAAAAGTAGGAGAGGAGGAGGGAAG	CGCCCCTTAGCCCCCGCCCCCAGCTGCCAGTCCCCAGCAGCTCAGTCCTG			FAM122B;FAM122C;FAM122B;FAM122B;FAM122B;FAM122B;FAM122B;FAM122B;FAM122B	NM_001166600;NM_001170780;NM_145284;NM_001166599;NM_001170757;NM_145284;NM_001166599;NM_001170756;NM_001170756	5'UTR;TSS200;1stExon;1stExon;5'UTR;5'UTR;5'UTR;1stExon;5'UTR					X:133930236-133930489	Unclassified
cg14495054	chrX	139590253	-	cg14495054	69665377	47630364	CTCCAACCTCCAAATACCCTTAAACAATTCACAAAACTCCAAATCTAACA	CTCCAACCTCCAAATACCCTTAAACGATTCACAAAACTCCGAATCTAACG	I	C	Grn	NA	NA	NA	NA	NA	NA	chrX:139589970-139590480	Island	CTCTCTCGCCCTCTCCAGCCTCCAAGTGCCCTTGGGCGGTTCACAGAGCTCCGGATCTGG[CG]CTGGGAACCCGACCAAGGCCTCCTCCCCATTCCCCCGCCCTTCCTAGAGAGCTCCCGCTC	CGCCAGATCCGGAGCTCTGTGAACCGCCCAAGGGCACTTGGAGGCTGGAG							DMR		X:139417557-139418177
cg14541448	chrX	23351405	-	cg14541448	56679347	37655480	AAACTTAAAACACAAAATAAAACACACTAAATTATACCTATACATAACCA	AAACTTAAAACGCGAAATAAAACGCGCTAAATTATACCTATACGTAACCG	I	T	Red	NA	NA	NA	NA	NA	NA	chrX:23351142-23353639	Island	GGACAGACCCAGGAGCTTGGAGCGCGAAATGAAACGCGCTAAATTGTACCTGTGCGTGGC[CG]TTCCCGCCGCCGCCGCAGGTCTATCCCGGGGCCGAAGCCGGCGCCCGCCTTCTCGGGGAA	CGGCCACGCACAGGTACAATTTAGCGCGTTTCATTTCGCGCTCCAAGCTC							DMR		X:23260014-23263560
cg14699257	chrX	47092993	-	cg14699257	45651331	28619402	ACATAAAACAAAAACACAACCTACACTACATAATACAACTTTTAAAAACA	ACATAAAACGAAAACGCGACCTACGCTACGTAATACAACTTTTAAAAACG	I	A	Red	NA	NA	NA	NA	NA	NA	chrX:47092559-47093306	Island	GTGGGTTCTGCTACATAAGGCGGGGGCGCGGCCTGCGCTGCGTAATGCAACTTTTGGGGG[CG]AGGAGCGGTTTCCGATTGCTCCGGGGCGGCTGGGAACGAGGCGAGCTTTGTGACGTCAGC	CGCCCCCAAAAGTTGCATTACGCAGCGCAGGCCGCGCCCCCGCCTTATGT			USP11	NM_004651	Body				X:46977271-46978250	X:47092192-47093465	Promoter_Associated
cg14711543	chrX	101380592	-	cg14711543	66682441	35625406	CCAAAATAAAATATATCAAACAAAAACAAAAACAAAACTCCAATAACACA	CCAAAATAAAATATATCAAACAAAAACGAAAACAAAACTCCGATAACGCG	I	A	Red	NA	NA	NA	NA	NA	NA		OpenSea	GGGGGCCCAGCTCCAAGGTGAGGTGTGTCAGGCAAGAGCGGGGGCAGAGCTCCGGTGACG[CG]GTGCTCACGTGACCCGCCCGGCGCCTACGTGGGCACCAGCCCCCGCGCCCGCCCGCCAGC	CGCGTCACCGGAGCTCTGCCCCCGCTCTTGCCTGACACACCTCACCTTGG			TCEAL2	NM_080390	TSS200		DMR		X:101267091-101267967
cg14725109	chrX	47696106	+	cg14725109	46708394	18741497	TAAAACATTCAATACCCCTCAACAACATAATCAAATAAAAAACATAACCA	TAAAACGTTCGATACCCCTCGACGACGTAATCAAATAAAAAACATAACCG	I	C	Grn	NA	NA	NA	NA	NA	NA	chrX:47696092-47696364	Island	TCAATACGGATGGACACTCCTCCAACATGGTGTATCCCATGGGGAAGCGCGACGTGGGCG[CG]GCCATGTTCCCCACCTGACCACGCCGCCGAGGGGTACCGAACGTCCCAAAGCACCCACTT	TGGGACGTTCGGTACCCCTCGGCGGCGTGGTCAGGTGGGGAACATGGCCG			ZNF81	NM_007137	TSS200				X:47580996-47581364	X:47695644-47696730	Promoter_Associated	TRUE
cg14831390	chrX	30671327	+	cg14831390	28714477	25660312	AAAAACCAAACACTCAAACAAACAAAAAACAATAAAACATCACAAAAACA	AAAAACCGAACGCTCGAACAAACAAAAAACGATAAAACGTCACGAAAACG	I	A	Red	NA	NA	NA	NA	NA	NA	chrX:30670739-30671869	Island	GCTCGCCGGGCCCCCACGTGACCTACTGCGCGGGCCGCCGCCTCCACCGCGCCCAGGCCC[CG]CCCCCGTGACGTCTCATCGCCCTCTGCCTGTCCGAGCGTTCGGCTCTTTTGCGTTTGCTG	CGCCCCCGTGACGTCTCATCGCCCTCTGCCTGTCCGAGCGTTCGGCTCTT			GK;GK;GK	NM_001128127;NM_000167;NM_203391	TSS200;TSS200;TSS200				X:30580708-30582096	X:30670643-30672199	Promoter_Associated
cg14873818	chrX	83757652	+	cg14873818	61665495	43801470	AAATACTCAATATTCACAACTATTCAAAAAAATATAAAAAACCCTAACCA	AAATACTCGATATTCACAACTATTCAAAAAAATATAAAAAACCCTAACCG	I	T	Red	NA	NA	NA	NA	NA	NA		OpenSea	GAAGAGAGATGGCTGCCTGCAACTGGACTGCCTCTTCCTCACACAAATCAGCTACATCTA[CG]GCCAGGGCTCTCTATACCTTCCTGAATAGCTGTGAACACCGAGCATCCCTGTGACTATAG	CGGCCAGGGCTCTCTATACCTTCCTGAATAGCTGTGAACACCGAGCATCC			HDX	NM_144657	TSS200		DMR
cg15024277	chrX	102632067	-	cg15024277	13659448	10640310	ACAAAAATAAACCCAAATCAATACAAAAAACAATAATAAAACAAAAATCA	ACAAAAATAAACCCAAATCGATACGAAAAACGATAATAAAACGAAAATCG	I	A	Red	NA	NA	NA	NA	NA	NA	chrX:102631321-102632073	Island	GAGAAGGAGACTGCAAGGATAGGCCCAGGTCGGTGCGAGGGACGGTGGTGGGGCGGGGGT[CG]GAACGTAAGGAAAGCCCAGTCTGAGACCCCAACCCCCTCCACCCCATCCCCCACTCCTAT	GCAAGGATAGGCCCAGGTCGGTGCGAGGGACGGTGGTGGGGCGGGGGTCG			NGFRAP1;NGFRAP1;NGFRAP1	NM_206917;NM_206915;NM_014380	5'UTR;5'UTR;TSS200				X:102518033-102518923	X:102630976-102632427	Unclassified_Cell_type_specific	TRUE
cg15162843	chrX	38660509	-	cg15162843	13726331	50680336	ACAACCATTTTAATTTTTTTACAACCAAACATAATAAAAAACTAACTACA	ACAACCATTTTAATTTTTTTACAACCAAACGTAATAAAAAACTAACTACG	I	C	Grn	NA	NA	NA	NA	NA	NA	chrX:38662906-38664764	N_Shelf	ATGTGACCCCAGGCAACCATTTTAATTTTTTTACAGCCAAGCGTAGTGGAGAACTGGCTG[CG]CGCCGGTTGCCAGGGACGCGGCAGCCAGCTTGGCGGGGCTGGGGTGAAAGAGGACGCTGC	GCAACCATTTTAATTTTTTTACAGCCAAGCGTAGTGGAGAACTGGCTGCG			MID1IP1;MID1IP1	NM_001098791;NM_001098790	TSS200;TSS200				X:38545453-38545854	X:38660238-38661261	Promoter_Associated_Cell_type_specific
cg15345580	chrX	24483294	-	cg15345580	20726462	39749496	AAACACAAACATCACAAAAACAACAACAACCAATCAATAAAAAACACACA	AAACACAAACGTCACAAAAACAACGACGACCAATCAATAAAAAACGCGCG	I	C	Grn	NA	NA	NA	NA	NA	NA	chrX:24483016-24483947	Island	CGCGCCCGGACAAAACACAAACGTCACAGAGGCAGCGGCGGCCAATCAGTGGAGGGCGCG[CG]CGGCCGCGTGCCCCTCGCGCTCCTCGCCTCCCCTCGCGCGCCGCGTACGTGCAGCAACCG	AAACACAAACGTCACAGAGGCAGCGGCGGCCAATCAGTGGAGGGCGCGCG			PDK3;PDK3	NM_005391;NM_001142386	TSS200;TSS200				X:24392942-24393868	X:24482615-24484015	Promoter_Associated_Cell_type_specific
cg15363435	chrX	49087477	-	cg15363435	47675445	46764431	AAAAATACATACTCCACCTACTCCTAAAAATAAAACCAAAAAACAAATCA	AAAAATACGTACTCCACCTACTCCTAAAAATAAAACCGAAAAACGAATCG	I	A	Red	NA	NA	NA	NA	NA	NA	chrX:49087209-49087520	Island	GTGAAAATCACCAGGAATACGTACTCCACCTGCTCCTGGGGGTGGGACCGGGGGGCGGGT[CG]GGAAGTCGGGGAGTTATTTGAAGGCGAGGTTTGACGGGGGCGTGGGGAGCATAGTCAGGA	AGGAATACGTACTCCACCTGCTCCTGGGGGTGGGACCGGGGGGCGGGTCG			CACNA1F	NM_005183	Body				X:48974164-48974448	X:49086868-49087781	Unclassified_Cell_type_specific	TRUE
cg15517690	chrX	153599656	-	cg15517690	68775457	31741499	ACTCATTTTAAAACACAAAAAACCAAAAAAACAATACTACAACCTCAACA	ACTCATTTTAAAACGCGAAAAACCGAAAAAACGATACTACAACCTCGACG	I	A	Red	NA	NA	NA	NA	NA	NA	chrX:153598874-153600604	Island	AGAGTGGGAGCTACTCATTTTGAGGCGCGAGAAGCCGGGGGGGCGGTGCTGCAGCCTCGG[CG]AGGGGACGGCCCTTTAATTAAAGTCGCAGGCACCTAGGCGCGCGGGAGGCGAGGCAGGGA	CGCCGAGGCTGCAGCACCGCCCCCCCGGCTTCTCGCGCCTCAAAATGAGT			FLNA;FLNA	NM_001456;NM_001110556	5'UTR;5'UTR	high-CpG:153252775-153252921			X:153252146-153253775	X:153599207-153600604	Promoter_Associated	TRUE
cg15534364	chrX	71527089	-	cg15534364	24711369	43670413	CAACTAACATCTATAACCCTTTAAAAACACTCAAACTAATACAATCACCA	CGACTAACGTCTATAACCCTTTAAAAACGCTCGAACTAATACAATCACCG	I	C	Grn	NA	NA	NA	NA	NA	NA	chrX:71524832-71527299	Island	TTTTTATAGCAGCGGCTGGCGTCTGTGGCCCTTTAAAGGCGCTCGAGCTGGTGCAGTCAC[CG]CGGATCGTGTGAAAGCAAAGGGCCGGCTGGGGAACGGAGTCCACGCGGCCACGCGAGTCC	CGGCTGGCGTCTGTGGCCCTTTAAAGGCGCTCGAGCTGGTGCAGTCACCG			CITED1;CITED1;CITED1;CITED1	NM_001144887;NM_001144886;NM_001144885;NM_004143	TSS1500;TSS200;TSS1500;TSS1500				X:71443527-71444552	X:71526455-71527160	Unclassified
cg15727409	chrX	38079723	-	cg15727409	71732373	10707322	TTAAAACTCTAAAAACCCAAACACAAAAAATACTAAAACTCCCATCACCA	TTAAAACTCTAAAAACCCGAACGCAAAAAATACTAAAACTCCCGTCGCCG	I	C	Grn	rs73632468	0.178206	NA	NA	NA	NA	chrX:38079691-38080150	Island	AAAAGGGTTTGATTGGAACTCTGGAAGCCCGGACGCAGAAGGTGCTAGGGCTCCCGTCGC[CG]CGAGGGCGCCCCGCGCCTGGAGATGGGATGGTCAGTTCTTCCCGGCGCGTGCCCAGACAC	CGGCGACGGGAGCCCTAGCACCTTCTGCGTCCGGGCTTCCAGAGTTCCAA			SRPX;SRPX;SRPX;SRPX	NM_001170751;NM_006307;NM_001170750;NM_001170752	Body;Body;Body;Body				X:37964214-37965553			TRUE
cg15816181	chrX	82763261	-	cg15816181	66626400	72651437	ATTAACCATAATAAATACCAATAACCCATACTAACATCTTTAACTCCCCA	ATTAACCGTAATAAATACCGATAACCCGTACTAACGTCTTTAACTCCCCG	I	C	Grn	NA	NA	NA	NA	NA	NA	chrX:82763571-82764462	N_Shore	AGACGCGCTGCGATTGGCCGTGGTGGGTGCCGGTAACCCGTGCTAGCGTCTTTGGCTCCC[CG]CACCGTAGATGTCAAAGGCTGAAGCTGCTCCCTTTGCCACATTATAACTAGTAGGGGATC	CGGGGAGCCAAAGACGCTAGCACGGGTTACCGGCACCCACCACGGCCAAT			POU3F4	NM_000307	TSS200				X:82649672-82651118
cg15850390	chrX	72668487	-	cg15850390	63609480	64736467	AAAAAATCAAAACAATCACAATCACAACCTAACCAACAAACCAATAAACA	AAAAAATCAAAACGATCGCGATCACAACCTAACCAACAAACCAATAAACG	I	A	Red	NA	NA	NA	NA	NA	NA	chrX:72667157-72667590	S_Shore	GCGGCAGCGCGAGAGAAGTCAAAGCGATCGCGATCACAGCCTAACCAGCAAGCCAGTGGG[CG]ACTGCTGGGAGCCAGGGCGAGGGAAGTGGCCGTTCCACTTTAATCTTAACCGGGGCTGGG	CGCCCACTGGCTTGCTGGTTAGGCTGTGATCGCGATCGCTTTGACTTCTC			CDX4	NM_005193	Body			TRUE	X:72583754-72585265
cg15874629	chrX	43741557	+	cg15874629	58630411	27706371	AAATCAAAACCCAAAAAACAAAACAACAAACACCAAAAAAACCTAAAACA	AAATCGAAACCCAAAAAACGAAACAACGAACACCAAAAAAACCTAAAACG	I	A	Red	NA	NA	NA	NA	NA	NA	chrX:43741299-43741827	Island	AACCTGAGATGCCGCCCCCCACCACGACCACGTCGCATTTGTTGCTCATGGCGCTCGCCC[CG]TTCCAGGCCTCCCTGGTGCCCGCTGCTCCGTTTTCTGGGCCTCGATCCCAGTCCTGCGTG	GGATCGAGGCCCAGAAAACGGAGCAGCGGGCACCAGGGAGGCCTGGAACG			MAOB;MAOB	NM_000898;NM_000898	1stExon;5'UTR	high-CpG:43626444-43626725			X:43626244-43626729			TRUE
cg16161440	chrX	56590187	-	cg16161440	28645356	46662396	CAAAAAACCAAAAAACCACAATCTTCATCACAAAAATACCATACTCCACA	CGAAAAACCAAAAAACCGCAATCTTCATCACAAAAATACCGTACTCCGCG	I	C	Grn	NA	NA	NA	NA	NA	NA	chrX:56589945-56590514	Island	GCCTTTCTCCACCGGAGGACCAGGGAACCGCAGTCTTCATCACAGAGGTACCGTGCTCCG[CG]CTCCCCGCCTGACCCGGCCCAGCCCGCTGCGGCGGTGCCTCCTTCCTTCCTCCTTCCCTC	CGCGGAGCACGGTACCTCTGTGATGAAGACTGCGGTTCCCTGGTCCTCCG			UBQLN2;UBQLN2	NM_013444;NM_013444	1stExon;5'UTR				X:56606671-56607217	X:56589467-56590755	Promoter_Associated_Cell_type_specific
cg16200513	chrX	110925018	+	cg16200513	22743402	50759477	CATTCTACCTCACTTAATCAACTACAAAAACCAAAAACCCTAAAAAAACA	CGTTCTACCTCACTTAATCAACTACGAAAACCGAAAACCCTAAAAAAACG	I	A	Red	NA	NA	NA	NA	NA	NA	chrX:110924384-110925275	Island	CCGGCTCCTTCCCCTCAGCACTTGGCCGGAGCCCGCGCGGTTCCTCTCCTCAGCGCGCGT[CG]TCCCCTCAGGGCTCCCGGTTCTCGCAGTTGATCAAGTGAGGCAGAACGGGTAGTGCCTGG	CGTTCTGCCTCACTTGATCAACTGCGAGAACCGGGAGCCCTGAGGGGACG			ALG13;ALG13;ALG13;ALG13;ALG13;ALG13;ALG13;ALG13;ALG13;ALG13;ALG13;ALG13	NR_033132;NM_001039210;NM_018466;NR_033131;NR_033127;NR_033125;NM_001168385;NR_033134;NR_033128;NM_001099922;NR_033124;NR_033129	Body;Body;Body;Body;Body;Body;Body;Body;Body;Body;Body;Body	high-CpG:110811050-110811832			X:110810981-110811931	X:110923936-110925274	Promoter_Associated
cg16328033	chrX	15353419	+	cg16328033	29761434	14723366	AAACTAAAAATACATTTAAAACAAACACACTAAATTCCTTAACTCAAACA	AAACTAAAAATACGTTTAAAACGAACGCGCTAAATTCCTTAACTCAAACG	I	A	Red	NA	NA	NA	NA	NA	NA	chrX:15353369-15354008	Island	CAAAGAGTGGACGTTGGTCTCAGGCCCGGGGTTCCGGAGACCCCAGTCCCTCGACCCACC[CG]CCTGAGCCAAGGAACCCAGCGCGTCCGCCCTAAACGCACCCTCAGCCCCAACCTACTCTG	GGGCTGAGGGTGCGTTTAGGGCGGACGCGCTGGGTTCCTTGGCTCAGGCG			PIGA;PIGA	NM_020473;NM_002641	5'UTR;5'UTR				X:15263009-15263904	X:15352727-15354445	Promoter_Associated
cg16414561	chrX	25033893	-	cg16414561	53744447	19640483	AATTACTCATAACTAAAACTTTTTCCCAAAACACAAAAAACAAATCACCA	AATTACTCATAACTAAAACTTTTTCCCAAAACGCAAAAAACGAATCGCCG	I	A	Red	NA	NA	NA	NA	NA	NA	chrX:25033664-25034712	Island	CCTCCTGGTACTGATTGCTCATGGCTGGGGCTTTTTCCCAGGGCGCAGAGAGCGGATCGC[CG]GCTGCCTCTCCCGGAGGGTGGGATGGATGGGTGTGTGTTGGGGGTGGGGTTAGATAGCGG	CGGCGATCCGCTCTCTGCGCCCTGGGAAAAAGCCCCAGCCATGAGCAATC			ARX;ARX	NM_139058;NM_139058	1stExon;5'UTR		DMR		X:24943254-24944157			TRUE
cg16501779	chrX	148713353	+	cg16501779	52603382	73754395	CAACAAAAACAACAACAATAACAAAAACAACAACATAAACACAACTAACA	CAACGAAAACGACAACAATAACGAAAACAACAACGTAAACGCGACTAACG	I	C	Grn	NA	NA	NA	NA	NA	NA	chrX:148712839-148713679	Island	CCTCCTCCCCCGCACCCCGTGCTGCACAGCCTGCGCCTTACAGCGGGTTCATGGCGCCAG[CG]CCAGCCGCGTCCACGCTGCTGCTCCCGCTACTGCTGCCGTCCCCGCTGCCGTCGCCGTCG	CGCCAGCCGCGTCCACGCTGCTGCTCCCGCTACTGCTGCCGTCCCCGCTG			TMEM185A;TMEM185A	NM_032508;NM_032508	5'UTR;1stExon	high-CpG:148521091-148521308			X:148520659-148521552			TRUE
cg16507965	chrX	25034151	-	cg16507965	18709425	46716392	TAAAATCTCTCTCCTCCACATACTAAAAAACACCCTCTAATTAACTCTCA	TAAAATCTCTCTCCTCCACGTACTAAAAAACGCCCTCTAATTAACTCTCG	I	C	Grn	NA	NA	NA	NA	NA	NA	chrX:25033664-25034712	Island	GGCGCTGAGCTCTGGAGTCTCTCTCCTCCACGTGCTGAGAGGCGCCCTCTGATTGGCTCT[CG]CCAGAGGCCGGGCTGCGTCGGCCTGTGGGCGCGGCGCAAAGCCCGGACTGGATTCCAGAG	TGGAGTCTCTCTCCTCCACGTGCTGAGAGGCGCCCTCTGATTGGCTCTCG			ARX	NM_139058	TSS200		DMR		X:24943254-24944157	X:25034133-25034727	Unclassified_Cell_type_specific	TRUE
cg16510010	chrX	133941163	+	cg16510010	63738401	14677489	TACAATAAACTATCAACCAAACAACACCTATTATAATACAAACAATAACA	TACGATAAACTATCAACCGAACGACGCCTATTATAATACAAACAATAACG	I	T	Red	NA	NA	NA	NA	NA	NA		OpenSea	AAAGCGGTTTCTTAACTGCGCGTGCGCCCCTGGCAAAGCTGACTAAGGCGCCTGAAGTGA[CG]TCATTGCCTGCATCACAACAGGCGTCGTCCGGCTGATAGCTTATCGCAGGCTCTGAGGGG	TGCGATAAGCTATCAGCCGGACGACGCCTGTTGTGATGCAGGCAATGACG		TRUE	FAM122C;FAM122C;FAM122C;FAM122C;FAM122C;FAM122C;FAM122C	NM_001170783;NM_138819;NM_001170784;NM_001170779;NM_001170782;NM_001170781;NM_001170780	TSS200;TSS200;TSS200;TSS200;TSS200;TSS200;Body				X:133768787-133769438	X:133940939-133941380	Promoter_Associated	TRUE
cg16522370	chrX	89176915	+	cg16522370	60657441	72684328	TTATTTCCAAAAAAAACAAACAACATTACTAACAAAATTACTAACAACCA	TTATTTCCGAAAAAAACAAACAACGTTACTAACAAAATTACTAACAACCG	I	A	Red	NA	NA	NA	NA	NA	NA		OpenSea	AAGTGTAGGGGAGGGGCAGCGTGGAGAAGAAAGGATGTGACGTCACTGAGATAACCAGCT[CG]GCTGTTAGCAACTCTGTTAGCAACGCTGTTTGTCTTTCTCGGAAACAACAGGTGAGAATT	CGGCTGTTAGCAACTCTGTTAGCAACGCTGTTTGTCTTTCTCGGAAACAA			TGIF2LX	NM_138960	TSS200				X:89063530-89063613
cg16641638	chrX	19141251	-	cg16641638	42786453	54806449	AATAATTTTCCTAATAAAAAACTAAAAATACACCAAATTCCCAAAAACCA	GATAATTTTCCTAATAAAAAACTAAAAATACACCGAATTCCCAAAAACCG	I	A	Red	NA	NA	NA	NA	NA	NA	chrX:19139937-19140629	S_Shore	AGGATTCAGTTCGATGGTTTTCCTGGTGAAGGACTGGAAATACACCGGGTTCCCAGAAAC[CG]GGATCTCGGGCGCTCTGCCTGCTGGGGGTCGAGGTGGAGGGGGTATATAAAGTGAGTTGT	GATGGTTTTCCTGGTGAAGGACTGGAAATACACCGGGTTCCCAGAAACCG			GPR64;GPR64;GPR64;GPR64	NM_005756;NM_001079859;NM_001079860;NM_001079858	TSS1500;TSS1500;TSS1500;TSS1500				X:19049688-19051204
cg16738558	chrX	82765457	-	cg16738558	60702460	28743452	AAATAAAAAAACCTATTAAATTTACAAACTAATACAAAATAACAACAACA	AAATAAAAAAACCTATTAAATTTACAAACTAATACGAAATAACAACGACG	I	A	Red	NA	NA	NA	NA	NA	NA	chrX:82765442-82765776	Island	CTAGGAAGGGCAGAATAGGGAAGCCTATTAGGTTTGCAAACTAGTGCGAAGTAGCAGCGG[CG]ATTTCGCAGCTTTCTGCCCTCCCTCCTGGAAGTGTGGAGCCCGCGCAGGCTACCGCAGCA	CGCCGCTGCTACTTCGCACTAGTTTGCAAACCTAATAGGCTTCCCTATTC									X:82652099-82652702
cg16807457	chrX	133371689	-	cg16807457	57665457	46758507	AAATAAAAAATATCACCTACAATAAAAACCAAAACAACACCCCAACCCCA	AAATAAAAAATATCACCTACAATAAAAACCGAAACAACGCCCCGACCCCG	I	A	Red	NA	NA	NA	NA	NA	NA	chrX:133371069-133371718	Island	TCGGGACTGGGGAGGTGGAAAGTGTCACCTGCAATGGGGACCGAAGCAGCGCCCCGACCC[CG]AGCCACCTTCTCTCCTCGGGAGGCAACGATGGCAGGAGTTTCAGTTAACAATTTACAGAG	CGGGGTCGGGGCGCTGCTTCGGTCCCCATTGCAGGTGACACTTTCCACCT			CCDC160	NM_001101357	5'UTR				X:133198718-133199356
cg16829640	chrX	132352420	-	cg16829640	27714446	57644437	CCATAAAATACATAACATAACATACATAACATAACATACATAACATAACA	CCGTAAAATACGTAACGTAACGTACGTAACGTAACGTACGTAACGTAACG	I	T	Red	NA	NA	NA	NA	NA	NA		OpenSea	AGTGTAGGGCTGCCGTGAGGTGCGTGGCGTAACGTGCGTGGCGTAACGTGCGTGGCGTAA[CG]TGCGTGGCGTAACGTGCGTGGCGTAACGTGCGTGGCGTAACGTGCGTGGCGTAACGTGCG	CCGTGAGGTGCGTGGCGTAACGTGCGTGGCGTAACGTGCGTGGCGTAACG			TFDP3	NM_016521	TSS200				X:132180039-132180289
cg16856766	chrX	153883245	+	cg16856766	27777341	51612319	AAACAAAAAACATTACCAAAAAAAACAACTTTAATTAAATACTACAACCA	AAACGAAAAACATTACCAAAAAAAACGACTTTAATTAAATACTACAACCG	I	A	Red	NA	NA	NA	NA	NA	NA		OpenSea	GCTATATAAACCCCTAGTTTTAGTCAGGGGGATGGATTTGAGACTTAACTCCCATCTCCC[CG]GCTGCAGCACCCAATTAAAGCCGTCTTCCCTGGTAATGCTCTTCGTCTCAGTCAGTCATT	AGACGAAGAGCATTACCAGGGAAGACGGCTTTAATTGGGTGCTGCAGCCG			CTAG2;CTAG2	NM_020994;NM_172377	TSS1500;TSS1500
cg16857716	chrX	75392480	+	cg16857716	31636389	34647377	ACTAAATATAATAAAAAACCAAATACAATAATACTCACAACATAACATCA	ACTAAATATAATAAAAAACCGAATACAATAATACTCACAACATAACATCG	I	A	Red	NA	NA	NA	NA	NA	NA		OpenSea	TGGCTAAGCTCCCCTTCATGATTCAGCTTAGGTATCCCCCATTCATGCTCCCACATCATC[CG]ATGCTATGCTGTGAGCACTACTGTATCCGGTCCCTCACTATATCTAGTTGTTCCAAGGCA	ACTAGATATAGTGAGGGACCGGATACAGTAGTGCTCACAGCATAGCATCG			CXorf26	NM_016500	TSS1500
cg16890879	chrX	25029629	+	cg16890879	48715373	54709456	ATATATACTATCAAATAACAAATTAACCAACCAACATTTTACATTTATCA	ATATATACTATCAAATAACGAATTAACCGACCAACGTTTTACGTTTATCG	I	T	Red	NA	NA	NA	NA	NA	NA	chrX:25030461-25032053	N_Shore	AGGGCGGACGTGGATGCCAACTGACACCAGCTCAGTTTCTTCTTTGGAAATACACACGTA[CG]ATAAACGCAAAACGCTGGTCGGCCAATTCGCTATTTGACAGCACACATAGGTTTTCAAAC	ATGTGTGCTGTCAAATAGCGAATTGGCCGACCAGCGTTTTGCGTTTATCG			ARX	NM_139058	Body		RDMR
cg16917996	chrX	105066516	+	cg16917996	27643333	26797461	TAAAAAAATACTCCATATCAAAAACACTATATCTACCCCATCAAAATACA	TAAAAAAATACTCCGTATCGAAAACGCTATATCTACCCCGTCAAAATACG	I	C	Grn	NA	NA	NA	NA	NA	NA	chrX:105066349-105067110	Island	TTTCGAGCTGCTCCCGGGTCCCCTCTCCTTGCACCGCCCCCCTCCCCACCCTGAAAGAGG[CG]CACCCTGACGGGGCAGACACAGCGCTCTCGACACGGAGCACCCTTCTAGCTTCTTCGTCT	TAGAAGGGTGCTCCGTGTCGAGAGCGCTGTGTCTGCCCCGTCAGGGTGCG			NRK	NM_198465	TSS200	high-CpG:104953158-104953223			X:104952804-104953968
cg16930349	chrX	48858660	+	cg16930349	54663325	56780349	ACCTTAATACTACCAAAAAACACAAACTACATCTACACAAAAAACTAACA	ACCTTAATACTACCAAAAAACGCGAACTACGTCTACGCAAAAAACTAACG	I	A	Red	NA	NA	NA	NA	NA	NA		OpenSea	TGCATCCGCTGAAACTCCTCCTCAGACAGAGCTTGCGCCATGTTCCTCCCCCCACCCCCC[CG]CCAGCTTTCTGCGCAGACGCAGCTCGCGCCTCCTGGCAGTATTAAGGTCGGACCAAACCA	ACCTTAATACTGCCAGGAGGCGCGAGCTGCGTCTGCGCAGAAAGCTGGCG			GRIPAP1;GRIPAP1;GRIPAP1;GRIPAP1	NM_020137;NM_207672;NM_020137;NM_207672	1stExon;5'UTR;5'UTR;1stExon	high-CpG:48743561-48743624			X:48743243-48743777	X:48858503-48859285	Promoter_Associated	TRUE
cg16976876	chrX	10124911	-	cg16976876	74607506	52624422	TTCTCTAAACACAAATACTCCAAAAATAAAAAACAAATAACACTAACACA	TTCTCTAAACACGAATACTCCGAAAATAAAAAACGAATAACACTAACACG	I	A	Red	NA	NA	NA	NA	NA	NA	chrX:10126320-10126882	N_Shore	GGACGCCGGGTTTTCTCTGGACACGAATGCTCCGGGGGTAGGAGGCGAATGACACTGGCA[CG]GCGGGGCTCCGGAGCCAAGAGGTGACCAGGCTGGCTGGGCAGGGCTGAGTGGCTGGGCCG	TTCTCTGGACACGAATGCTCCGGGGGTAGGAGGCGAATGACACTGGCACG			CLCN4	NM_001830	TSS200			TRUE	X:10084797-10085021			TRUE
cg17152375	chrX	48660379	-	cg17152375	49763499	74665311	CTACATCCAATAAATAAAACAATAAATACAACACATCAACAACAAAAACA	CTACGTCCAATAAATAAAACGATAAATACAACGCGTCGACGACGAAAACG	I	A	Red	NA	NA	NA	NA	NA	NA	chrX:48659712-48660629	Island	TTGAGAAAGGGGCTGCGTCCAATGAGTGGAGCGGTGAGTACAGCGCGTCGACGGCGGAGG[CG]GGAAGGGGGCGGAGGCCGACCGAAGGCGGCTAGGGACTGGCTGAAGAGGGTTAGCGAAAC	CGCCTCCGCCGTCGACGCGCTGTACTCACCGCTCCACTCATTGGACGCAG			HDAC6	NM_006044	TSS200				X:48544678-48545931	X:48659515-48661358	Promoter_Associated
cg17231418	chrX	103499335	+	cg17231418	37790430	44645304	AACAAACAAAAAAAACACTACACAACTATCACAATTACTCTTCCATAACA	AACAAACGAAAAAAACGCTACGCGACTATCGCAATTACTCTTCCATAACG	I	A	Red	rs183123925	0.010247	NA	NA	NA	NA	chrX:103498706-103499843	Island	GCAAAAGAGACACCAGGGCGTTGGAGCCCACGGCGCGTGGGCTGGAGGAGGCAGGGGACC[CG]CTATGGAAGAGCAACTGCGACAGCCGCGCAGCGTCTCCTCCGCTTGCCTCTCCCAGGGAA	GGCAAGCGGAGGAGACGCTGCGCGGCTGTCGCAGTTGCTCTTCCATAGCG			ESX1	NM_153448	Body		DMR	TRUE	X:103385325-103387090
cg17268992	chrX	72666981	+	cg17268992	20736358	60667414	CAACTTTAAAAAACAACAAAAAATAAACTTATCAATACATAATTATACCA	CGACTTTAAAAAACAACAAAAAATAAACTTATCAATACGTAATTATACCG	I	C	Grn	rs41303721	0.024111	NA	NA	NA	NA	chrX:72667157-72667590	N_Shore	ACCTGGATACCCTCGTAAGAAACGTGGGATGGAGTAGCCTGAGGGGTGCAAAAGAGCTTG[CG]GCACAACTACGTACTGATAAGTTTATTCTCTGCTGCTTCTCAAAGTCGAGTTGGGGCCTT	CGGCACAACTACGTACTGATAAGTTTATTCTCTGCTGCTTCTCAAAGTCG			CDX4	NM_005193	TSS200
cg17342984	chrX	85403057	-	cg17342984	54807405	15623371	ATACACAAATAAAATTAAAACTACCACCTCACTTTCCACAATCTAACCCA	ATACGCAAATAAAATTAAAACTACCACCTCACTTTCCACGATCTAACCCG	I	A	Red	rs58443869	0.114458	NA	NA	NA	NA	chrX:85402943-85403877	Island	AGTTTGGGAGAGATGCGCAAGTGGAATTGGAGCTGCCACCTCACTTTCCACGATCTAACC[CG]GTGTAAGGTGGCGGAAGGGGCATGGGGAGGCACGTTCAGGAGTCGCGCTTTGCGTTTCCA	CGGGTTAGATCGTGGAAAGTGAGGTGGCAGCTCCAATTCCACTTGCGCAT			DACH2;DACH2	NM_001139514;NM_053281	TSS1500;TSS1500		DMR		X:85289299-85290780
cg17385175	chrX	23350552	-	cg17385175	69643408	44665401	ACTTTTCCCTCCACAATCATAATAAATCAACAAAACACTACAAAACAACA	ACTTTTCCCTCCGCGATCATAATAAATCAACAAAACGCTACAAAACAACG	I	A	Red	NA	NA	NA	NA	NA	NA	chrX:23350284-23350596	Island	CAAGTCAATGAGGCTTTTCCCTCCGCGATCATGGTGAATCAGCAAAGCGCTGCAGAGCAG[CG]GCACCTCCACGAGCAGAAATTAAGATGCTGGGGGAACGGCACGAGTGGAGTGTGGCAGGG	GCTTTTCCCTCCGCGATCATGGTGAATCAGCAAAGCGCTGCAGAGCAGCG							DMR		X:23260014-23263560
cg17603461	chrX	70473981	+	cg17603461	13628497	31788483	TAATACAAAACACTAAACACTACAAACAACACTACCATTTAAAAAAACCA	TAATACAAAACGCTAAACGCTACGAACGACGCTACCATTTAAAAAAACCG	I	C	Grn	NA	NA	NA	NA	NA	NA	chrX:70473812-70474287	Island	GACAGCGACGGCCCCGCGCTCCTTCTCTACCTCCCTCCCTAGCAGCCGGGACAGGGGTCG[CG]GCCCCTTTAAATGGCAGCGCCGCTCGCAGCGCCCAGCGCTCTGCACCAGGCGGGCGGGCG	CGGCCCCTTTAAATGGCAGCGCCGCTCGCAGCGCCCAGCGCTCTGCACCA			ZMYM3;ZMYM3;BCYRN1;ZMYM3;ZMYM3;ZMYM3	NM_001171163;NM_201599;NR_001568;NM_201599;NM_005096;NM_001171162	5'UTR;1stExon;Body;5'UTR;5'UTR;5'UTR	high-CpG:70390666-70390763			X:70390117-70391238	X:70473747-70474840	Promoter_Associated
cg17607496	chrX	154033792	+	cg17607496	74715319	69677488	TAAACAAAACAAAAACAAAAATAAACAAACCATAAACAAAACTCCATCCA	TAAACGAAACGAAAACAAAAATAAACGAACCGTAAACGAAACTCCGTCCG	I	C	Grn	NA	NA	NA	NA	NA	NA	chrX:154033366-154033935	Island	GCGGGAGACGCGGTGCGGCTGGGCCAGTCACCGCCCCGCAGGCGGTGCGCCGGGAGGGCG[CG]GACGGAGCTCCGCCTACGGCCCGCCCACTCCTGCCCTCGCTCCGCCCATGGAAGTCTCCC	TGGGCGGAGCGAGGGCAGGAGTGGGCGGGCCGTAGGCGGAGCTCCGTCCG			MPP1;MPP1;MPP1;MPP1;MPP1;MPP1;MPP1;MPP1	NM_001166462;NM_001166460;NM_001166461;NM_001166462;NM_002436;NM_001166460;NM_001166461;NM_002436	5'UTR;1stExon;1stExon;1stExon;5'UTR;5'UTR;5'UTR;1stExon	high-CpG:153686844-153687238			X:153686561-153687286	X:154033406-154034202	Unclassified_Cell_type_specific
cg17620251	chrX	71238649	+	cg17620251	10603424	55631391	CTTTCCCTCTAAACCAAAAACAACACCAACCTTTAACAACCAAAACAACA	CTTTCCCTCTAAACCAAAAACAACGCCGACCTTTAACAACCAAAACAACG	I	C	Grn	NA	NA	NA	NA	NA	NA	chrX:71238328-71238675	Island	CGGCGCCAGCCCGATGCCCGGCAGAGGGCGCTGCAGTGCGGCTGCGGGGCCACCGGCCCG[CG]CTGCTCTGGCTGCCAAAGGCCGGCGCTGCCTTTGGCTCAGAGGGAAAGATCGGGGCCCAG	CTTTCCCTCTGAGCCAAAGGCAGCGCCGGCCTTTGGCAGCCAGAGCAGCG			NHSL2	NM_001013627	Body			TRUE	X:71154962-71155503	X:71238211-71238834	Unclassified
cg17716100	chrX	70315718	+	cg17716100	15612475	40706329	TATTTTACTCCAAACAACAACCCCCTCCTAACATCTCTATTTACCACTCA	TATTTTACTCCAAACAACAACCCCCTCCTAACGTCTCTATTTACCACTCG	I	C	Grn	NA	NA	NA	NA	NA	NA	chrX:70315496-70315853	Island	GACTGCAGAACTCGGTTTCCCGACTGGCTTTCGAGGCGCGTGCGCAGATGGCTGCCCCGG[CG]AGTGGTAAACAGAGACGTCAGGAGGGGGCTGCTGCTTGGAGCAAAACAAAAGGGAAACCC	TGTTTTGCTCCAAGCAGCAGCCCCCTCCTGACGTCTCTGTTTACCACTCG			FOXO4;FOXO4	NM_001170931;NM_005938	TSS1500;TSS1500				X:70232285-70233396	X:70315385-70316253	Promoter_Associated_Cell_type_specific
cg17865482	chrX	24711703	+	cg17865482	48763445	29716450	AAAAAAAACACTCTAATTCTCAAAACCCATTTTCCCAAAAAAAAAACACA	AAAAAAAACGCTCTAATTCTCAAAACCCATTTTCCCGAAAAAAAAACGCG	I	A	Red	NA	NA	NA	NA	NA	NA	chrX:24711630-24712284	Island	GGCAGTCGCTTTCCCGGCTCTGGGGAAAACGATCCAACCACGCCCACTCTCCTGCCCGCC[CG]CGCCTCCTTTCCGGGAAAATGGGCTCTGAGAACCAGAGCGCCCTTTCTCCCACGCGCCCA	AGAAAGGGCGCTCTGGTTCTCAGAGCCCATTTTCCCGGAAAGGAGGCGCG			POLA1	NM_016937	TSS1500				X:24621552-24622381	X:24711381-24712598	Promoter_Associated_Cell_type_specific
cg17874273	chrX	17771386	+	cg17874273	17796323	74735304	CCAAATACTTCAACAACACATCACTCATAAATAAAAACAAAACCTTCCCA	CCAAATACTTCAACAACACGTCACTCGTAAATAAAAACAAAACCTTCCCG	I	T	Red	NA	NA	NA	NA	NA	NA		OpenSea	GATGAAAATATGGAAGCATTATTAATTATCGTTAAGTTTCTTCTCTCCATAGGAAATTGA[CG]GGAAGGCTCTGCTCCTACTCACGAGTGACGTGTTGCTGAAGCACTTGGGGGTGAAGCTGG	CGGGAAGGCTCTGCTCCTACTCACGAGTGACGTGTTGCTGAAGCACTTGG			SCML1;SCML1;SCML1;SCML1	NM_001037540;NM_001037536;NM_001037535;NM_006746	Body;Body;Body;Body
cg17980977	chrX	79590789	-	cg17980977	43810308	52652317	TCACAAAAAACAAATACCCAAAACAACAACACAAATAAAATATAAAATCA	TCGCGAAAAACGAATACCCGAAACAACAACACGAATAAAATATAAAATCG	I	C	Grn	NA	NA	NA	NA	NA	NA	chrX:79590720-79591007	Island	TCCCACGACTTTTCGCGGGAGGCGAGTGCCCGGGGCAGCAGCACGAGTGGGATGTGAGGT[CG]CCCAGAGTCCTGCGCTAGTCCTGAATAGCCGGCACGCGCAGCTACTAGGTTTGCAATCCC	TCGCGGGAGGCGAGTGCCCGGGGCAGCAGCACGAGTGGGATGTGAGGTCG			FAM46D	NM_001170574	TSS1500				X:79477377-79477786			TRUE
cg18000886	chrX	25034241	-	cg18000886	43767393	24682359	ACCCAAACTAAATTCCAAAAAAACAAACAAAAATAAAAACAACAAACACA	ACCCGAACTAAATTCCAAAAAAACAAACGAAAATAAAAACAACGAACACG	I	C	Grn	NA	NA	NA	NA	NA	NA	chrX:25033664-25034712	Island	GCGCGGCGCAAAGCCCGGACTGGATTCCAGAGGGGCAGGCGGGGGTGGGGGCAGCGGGCA[CG]CACCAGAGCCAATTTTCCTTTTCTTTCTTTCTTTTTTTAAGTTACCAATTTTCTAAGTCC	GCCCGGACTGGATTCCAGAGGGGCAGGCGGGGGTGGGGGCAGCGGGCACG			ARX	NM_139058	TSS200		RDMR			X:25034133-25034727	Unclassified_Cell_type_specific	TRUE
cg18102233	chrX	25034093	-	cg18102233	10650492	14784363	CCCTCTCCACACTCAAAACAAACAATAACAAATATAATAAACAACAAACA	CCCTCTCCGCGCTCAAAACAAACGATAACAAATATAATAAACAACGAACG	I	C	Grn	NA	NA	NA	NA	NA	NA	chrX:25033664-25034712	Island	GGCCCGAGCTCGCCCTCTCCGCGCTCAGGACAAGCGGTAACAAGTGTAGTGAGCAGCGGG[CG]CTGAGCTCTGGAGTCTCTCTCCTCCACGTGCTGAGAGGCGCCCTCTGATTGGCTCTCGCC	CGCCCGCTGCTCACTACACTTGTTACCGCTTGTCCTGAGCGCGGAGAGGG			ARX	NM_139058	TSS200		DMR		X:24943254-24944157			TRUE
cg18105467	chrX	40440021	+	cg18105467	72645425	56629416	TTCTACCAATAATAAACAACAATTAAAAAATCAAACAATCCCACCCCCCA	TTCTACCAATAATAAACAACGATTAAAAAATCGAACAATCCCGCCCCCCG	I	A	Red	NA	NA	NA	NA	NA	NA	chrX:40439739-40440705	Island	CTCCATCACCCATTCCGACTACCCGCCCTACGCTCCACCTCTTGACCCGTCATCACCGAC[CG]GGGGGCGGGACTGCCCGACTTTTCAATCGCTGCCTACCATTGGTAGAACTCTCCATCCGT	CGGGGGGCGGGACTGCCCGACTTTTCAATCGCTGCCTACCATTGGTAGAA			ATP6AP2	NM_005765	TSS200				X:40324684-40325649	X:40439714-40440364	Promoter_Associated_Cell_type_specific
cg18114166	chrX	36982033	+	cg18114166	70745483	70648371	TACAAACAAACAAAAAATACCACAAAAACCACAAACAAAAACCTAAAACA	TACGAACGAACAAAAAATACCGCGAAAACCGCGAACGAAAACCTAAAACG	I	C	Grn	NA	NA	NA	NA	NA	NA	chrX:36981567-36982119	Island	GGCCGCGCGGCGCCTACAAGCGGCCGGGGCACGGGATAGGGTGGCCAGGGGTCCCGCCCG[CG]CCCCAGGCCCCCGCCCGCGGCTCCCGCGGCATCCCCTGCCCGCCCGCACCTGGCTACCCG	TGCGGGCGGGCAGGGGATGCCGCGGGAGCCGCGGGCGGGGGCCTGGGGCG									X:36891489-36892116			TRUE
cg18119394	chrX	104465219	+	cg18119394	34708329	36679431	ATAAAAAATATCCTAAAATAAAACAAACCAATCAAAAAATCATTAAAACA	ATAAAAAATATCCTAAAATAAAACAAACCGATCAAAAAATCATTAAAACG	I	A	Red	NA	NA	NA	NA	NA	NA		OpenSea	CCCTCCCCTCATCCATCTTCTCCCGCCCTCTTGTCCCCGCCCTACCCGCTCTGACAAGAC[CG]TCCTAATGACCCCCTGACCGGCTTGTCCTACCCTAGGACACCTCCCACCAGGCCTCACCT	GTGGGAGGTGTCCTAGGGTAGGACAAGCCGGTCAGGGGGTCATTAGGACG			IL1RAPL2;TEX13A	NM_017416;NM_031274	Body;5'UTR
cg18273575	chrX	37208602	-	cg18273575	54788444	33733436	CCCAATTCCTAACTCCAACTAAACTCAACAAAAATAAAAACACACAAACA	CCCGATTCCTAACTCCAACTAAACTCGACAAAAATAAAAACGCGCAAACG	I	C	Grn	NA	NA	NA	NA	NA	NA	chrX:37208578-37209325	Island	TTCCAGTCCGCTCCCGGTTCCTGGCTCCAGCTAGGCTCGGCAGAAATAGGAGCGCGCAGG[CG]CGACGTGCGGCTCGCAGAACGGCGAGTAGCGGAGCGGGACCCGCTGTGAGTGTGGCGGCC	CGCCTGCGCGCTCCTATTTCTGCCGAGCCTAGCTGGAGCCAGGAACCGGG			PRRG1;PRRG1;PRRG1;PRRG1	NM_000950;NM_001142395;NM_000950;NM_001142395	1stExon;1stExon;5'UTR;5'UTR	high-CpG:37093501-37093571			X:37093140-37094246			TRUE
cg18377059	chrX	34960873	+	cg18377059	24732304	59659332	TCCAACTTCTAAAATTCCAAATCCCTACCACTCTAATCACTAAAAAACCA	TCCAACTTCTAAAATTCCAAATCCCTACCGCTCTAATCGCTAAAAAACCG	I	C	Grn	NA	NA	NA	NA	NA	NA	chrX:34961430-34961705	N_Shore	GCGCAGGTGGCGTCAGCGCTGCCCCACCTCCAGGAAGGAACCTGGGCTGCGTGTGGCTGG[CG]GTCTCCTAGCGACTAGAGCGGCAGGGATCTGGAACCTCAGAAGCTGGAGAGGTGGCACAA	TCCAGCTTCTGAGGTTCCAGATCCCTGCCGCTCTAGTCGCTAGGAGACCG			FAM47B	NM_152631	TSS200				X:34870783-34872610
cg18515307	chrX	69664611	+	cg18515307	66749470	54766440	TTCTCAATTAATTCCAACCAATCAACACACAAAAACAAACAACAACAACA	TTCTCAATTAATTCCAACCAATCAACGCGCAAAAACAAACAACGACAACG	I	A	Red	NA	NA	NA	NA	NA	NA	chrX:69665102-69665355	N_Shore	GCGCCGCTGCCTCTGTTCCTTTAAGTAGCCGCTGTTTAGCATTCCTGCCGCCGCCGCTGC[CG]CTGCCGCTGCCTGCCTCTGCGCGCTGATTGGCTGGAATCAACTGAGAAGGGAGCCAGGGA	TTCTCAGTTGATTCCAGCCAATCAGCGCGCAGAGGCAGGCAGCGGCAGCG			DLG3	NM_021120	TSS200			TRUE	X:69581324-69581985	X:69664366-69665061	Unclassified_Cell_type_specific	TRUE
cg18542573	chrX	71526995	+	cg18542573	12772336	73790312	ACCACTACTATAAAAATATACCCAACAACAAAACTACAAAAAAAACACCA	ACCGCTACTATAAAAATATACCCGACGACAAAACTACAAAAAAAACACCG	I	C	Grn	NA	NA	NA	NA	NA	NA	chrX:71524832-71527299	Island	CCTCGCCGGCGGACTACAAGAGGGCAGCCGGGCAGAGCGAGCTTCCTCTCGGCAGCTCAG[CG]GTGCCCCTTCTGCAGCTTTGCCGCCGGGCACATTTTTATAGCAGCGGCTGGCGTCTGTGG	CGGTGCCCCTTCTGCAGCTTTGCCGCCGGGCACATTTTTATAGCAGCGGC			CITED1;CITED1;CITED1;CITED1;CITED1	NM_001144887;NM_001144886;NM_001144886;NM_004143;NM_001144885	TSS1500;1stExon;5'UTR;TSS200;TSS1500	high-CpG:71443308-71443733			X:71443527-71444552	X:71526455-71527160	Unclassified
cg18679504	chrX	40439984	+	cg18679504	24634453	45682460	ATCCCACCCCCCAATCAATAATAACAAATCAAAAAATAAAACATAAAACA	ATCCCGCCCCCCGATCGATAATAACGAATCAAAAAATAAAACGTAAAACG	I	A	Red	NA	NA	NA	NA	NA	NA	chrX:40439739-40440705	Island	CACCCTCACCCCGTGGGCTCCGGGACCCCTCGACTAGCTCCATCACCCATTCCGACTACC[CG]CCCTACGCTCCACCTCTTGACCCGTCATCACCGACCGGGGGGCGGGACTGCCCGACTTTT	CGCCCTACGCTCCACCTCTTGACCCGTCATCACCGACCGGGGGGCGGGAC			ATP6AP2	NM_005765	TSS1500				X:40324684-40325649	X:40439714-40440364	Promoter_Associated_Cell_type_specific
cg18757172	chrX	25025364	-	cg18757172	21604380	50633484	ACAAACTAACCAAACCCAAAAACAAAAATAAACTCAAAAAAACAACAACA	ACAAACTAACCGAACCCGAAAACGAAAATAAACTCGAAAAAACGACGACG	I	A	Red	rs75489697	0.019266	NA	NA	NA	NA	chrX:25025211-25025715	Island	CCCCGCTGGGCGGCAGGCTGGCCGAGCCCGGAGGCGGAGGTAGGCTCGGGAAGGCGGCGG[CG]GCGGCGGCGGCAGCGGCAGTCCAAGCGGAGTCGAGCGCCGGGTGGTGCGGAGGGAAGGGG	GCAGGCTGGCCGAGCCCGGAGGCGGAGGTAGGCTCGGGAAGGCGGCGGCG			ARX	NM_139058	Body				X:24935141-24935636
cg18787045	chrX	73644754	+	cg18787045	73741448	71732469	AACAATTACTTATACCCAAAAATTTAAAAATATCATAAAATATAACTACA	AACGATTACTTATACCCAAAAATTTAAAAATATCGTAAAATATAACTACG	I	C	Grn	NA	NA	rs12559757	0.018018	NA	NA	chrX:73642494-73642766	S_Shore	TCTTATACTTTATTTTTAGAGATGGGATCTTGCTCTGTTGACCAGGTTGGAGTGCAGTGG[CG]CAGTCATATTTCACGACACCTTCAAACTCCTGGGCACAAGCAATCGTCCCACCTCAGCTT	GACGATTGCTTGTGCCCAGGAGTTTGAAGGTGTCGTGAAATATGACTGCG			SLC16A2	NM_006517	Body
cg18813010	chrX	102931660	+	cg18813010	17701489	63620332	CCTAAAAACAAAAATAATAACAATACCAACAAAACACCTCAACCCCCTCA	CCTAAAAACGAAAATAATAACAATACCAACGAAACACCTCAACCCCCTCG	I	A	Red	NA	NA	NA	NA	NA	NA		OpenSea	ATTCTATTCTTAAACGCCTCCTCACTTTCAACAGTGGGGTCTGCCCGGGCCCTTTTCTTC[CG]AGGGGGCTGAGGTGCTTCGCTGGTACTGCCACCATCTCCGTTTCCAGGAGTCTTCTGCTT	CCTGGAAACGGAGATGGTGGCAGTACCAGCGAAGCACCTCAGCCCCCTCG			MORF4L2;MORF4L2;MORF4L2;MORF4L2;MORF4L2;MORF4L2;MORF4L2;MORF4L2;MORF4L2;MORF4L2;MORF4L2;MORF4L2;MORF4L2;MORF4L2;MORF4L2;MORF4L2	NM_001142421;NM_001142431;NM_001142422;NM_012286;NM_001142427;NM_001142423;NM_001142426;NM_001142425;NM_001142430;NM_001142432;NM_001142419;NM_001142424;NM_001142429;NM_001142418;NM_001142428;NM_001142420	Body;Body;Body;Body;Body;Body;Body;Body;Body;Body;Body;Body;Body;Body;Body;Body
cg18960294	chrX	134156752	-	cg18960294	22646426	18727357	TAAAAAATATAATAACTAACTTAACTAATCAAAAAAACAAAATCACACCA	TAAAAAATATAATAACTAACTTAACTAATCAAAAAAACAAAATCGCACCG	I	T	Red	NA	NA	NA	NA	NA	NA	chrX:134155996-134156602	S_Shore	CGGAGCAGGTGGTGGGAAATGTGGTGGCTGGCTTAACTGGTCAAGGAGGCAGGGTCGCAC[CG]TAGGGGTGGGGCAAAGTCTTTCTAGGCGGTTGGGGAGTGAGGATTTTTTTGGTGACGTCC	CGGTGCGACCCTGCCTCCTTGACCAGTTAAGCCAGCCACCACATTTCCCA			FAM127C	NM_001078173	TSS200					X:134156488-134156801	Unclassified_Cell_type_specific	TRUE
cg19023309	chrX	106750168	-	cg19023309	61719307	61706302	CACTACTACTACCTTACTACCTTCAACACTAAACACAACCAAAAACAACA	CGCTACTACTACCTTACTACCTTCAACGCTAAACACAACCAAAAACAACG	I	C	Grn	NA	NA	NA	NA	NA	NA	chrX:106749879-106750862	Island	TCCTACAGACACCGCTGCTGCTACCTTGCTACCTTCAGCGCTGGGCACAGCCAGGGGCAG[CG]CGAGAGGGAGGCAACGAGAGGGTTCCCGGGCCGGGCAGCAGCCCAGCCCCGGCCCGGAGG	CGCTGCTGCTACCTTGCTACCTTCAGCGCTGGGCACAGCCAGGGGCAGCG							DMR		X:106636594-106637518	X:106749885-106750203	Unclassified_Cell_type_specific
cg19039368	chrX	128812506	+	cg19039368	44642376	68679494	CACCCCCTTATCTCAAAACTCTAAAACTCTTAAAAACACAAAAACCAACA	CACCCCCTTATCTCGAAACTCTAAAACTCTTAAAAACGCGAAAACCAACG	I	T	Red	NA	NA	NA	NA	NA	NA	chrX:128812232-128812519	Island	GAGGGCGTGGCAGCGCGGCAGTGCGCCTACGCACCGGGGGCACTGGGGATCCCGCCCCCA[CG]CTGGTTCCCGCGCTTTCAAGAGCCTCAGAGCCCCGAGACAAGGGGGTGTCGGCTCTACCC	CGCTGGTTCCCGCGCTTTCAAGAGCCTCAGAGCCCCGAGACAAGGGGGTG								TRUE	X:128639682-128640239	X:128811841-128812973	Unclassified_Cell_type_specific	TRUE
cg19053358	chrX	110039078	-	cg19053358	74799454	23631353	CTCTCATCCAAAATCTAAAACTAACAAATTATAACAAAAACTAAAATACA	CTCTCGTCCGAAATCTAAAACTAACAAATTATAACGAAAACTAAAATACG	I	C	Grn	NA	NA	NA	NA	NA	NA	chrX:110038946-110039370	Island	CTCCCCGGGGCGCTCTCGTCCGAGGTCTGGGGCTGGCAGGTTGTGGCGAGAGCTAGAGTG[CG]CGCGAGGGGGGAGGGGGAACTCAAAAGTGGGTGGGAGGAAAAACATCACCGCCCTCACAC	CTCTCGTCCGAGGTCTGGGGCTGGCAGGTTGTGGCGAGAGCTAGAGTGCG			CHRDL1;CHRDL1;CHRDL1;CHRDL1;CHRDL1;CHRDL1;CHRDL1	NM_001143981;NM_145234;NM_001143983;NM_001143982;NM_001143983;NM_001143982;NM_001143981	5'UTR;TSS200;1stExon;1stExon;5'UTR;5'UTR;1stExon		DMR		X:109925646-109926213
cg19112977	chrX	133678716	+	cg19112977	39655422	58802319	AATAAACACCTACAAAACCCAAATAAAACACAAAACCAATTAAAAACACA	AATAAACGCCTACAAAACCCAAATAAAACACGAAACCGATTAAAAACGCG	I	A	Red	NA	NA	NA	NA	NA	NA	chrX:133678595-133679201	Island	GCAACGCCCCCAAGTCAGGATCCCTTGCTCGCCGCCCCCAACCGGTCAGGATCCCTGGCT[CG]CGTCCCCAACCGGTTCCGTGTCTCACCTGGGTCCTGCAGGCGTCCACTGGAGGAAGCCGG	CGCGTCCCCAACCGGTTCCGTGTCTCACCTGGGTCCTGCAGGCGTCCACT			MGC16121	NR_024607	Body				X:133506240-133506914
cg19487868	chrX	73513453	+	cg19487868	61791398	21674385	CACTAAAAATTAAACTCCTAAAAACTAAAAAACAACACATAAAAAAAACA	CGCTAAAAATTAAACTCCTAAAAACTAAAAAACGACGCGTAAAAAAAACG	I	A	Red	NA	NA	NA	NA	NA	NA	chrX:73512193-73512569	S_Shore	CGCCGCAGTGTGCTTCCAGCGCATGCGCTGCTAACGCCCCTTAACCCCCCCTCCGCGCCC[CG]CCTCCCCCACGCGCCGCTCTCCAGCCTCTAGGAGTCTAACCCTTAGCGGTCCACCGACCT	CGCTAAGGGTTAGACTCCTAGAGGCTGGAGAGCGGCGCGTGGGGGAGGCG			NCRNA00182	NR_028379	TSS200				X:73429868-73430195			TRUE
cg19532714	chrX	38186839	-	cg19532714	59617311	31802473	CCACTACAAACAACAAAAACAAAACTTAAAAATACAAAACAAAACAAACA	CCGCTACGAACAACGAAAACGAAACTTAAAAATACAAAACGAAACAAACG	I	C	Grn	NA	NA	NA	NA	NA	NA	chrX:38186422-38187010	Island	GTCAACAAACAGCCGCTACGGGCAACGGGGGCGGAGCTTGGGAATGCAAGGCGGGACAGG[CG]CCGTTGGGGAGGGGAACGGAGGCCGGGTGGCTGGTAAGGGGCAGGCTCAGGCACAGCGGA	CCGCTACGGGCAACGGGGGCGGAGCTTGGGAATGCAAGGCGGGACAGGCG			RPGR;RPGR	NM_000328;NM_001034853	TSS200;TSS200				X:38071367-38071954	X:38186270-38187432	Promoter_Associated
cg19580826	chrX	47695826	+	cg19580826	66601433	56606394	TACCACTCCAAAAAACTAAAAAACCTCTTAAAAAAAATCAAAAACAACCA	TACCGCTCCGAAAAACTAAAAAACCTCTTAAAAAAAATCAAAAACGACCG	I	C	Grn	NA	NA	NA	NA	NA	NA	chrX:47696092-47696364	N_Shore	CTGTAACCAGCCTGACATCTCCCCGCTTCTCATCCTGTGGTATCTGCCAGGAGATAGCCG[CG]GCCGCCCCTGATTCTTTCCAAGAGGCCCTTCAGTTTCTCGGAGCGGTATCACACAGATCC	CGGCCGCCCCTGATTCTTTCCAAGAGGCCCTTCAGTTTCTCGGAGCGGTA			ZNF81	NM_007137	TSS1500					X:47695644-47696730	Promoter_Associated	TRUE
cg19585278	chrX	102983199	+	cg19585278	54780338	38713458	AACTCTTTTACAAACAACCCAAATTAAAAAAAAACTCTATACTTTTAACA	AACTCTTTTACGAACAACCCAAATTAAAAAAAAACTCTATACTTTTAACG	I	T	Red	NA	NA	NA	NA	NA	NA		OpenSea	GGATCTTGAAGCCCTTTCTCAGCCTGGCTGCCAATGTGAGAGGGGATATCCCTGCAGGAA[CG]CCAAAAGTACAGAGCCTTTCTCCAACCTGGGCTGCTCGCAAAAGAGCCTGCTTTCTCTCC	CGCCAAAAGTACAGAGCCTTTCTCCAACCTGGGCTGCTCGCAAAAGAGCC			GLRA4;GLRA4	NM_001024452;NM_001024452	5'UTR;1stExon			TRUE
cg19754833	chrX	110039080	-	cg19754833	17683336	43763498	CTCATCCAAAATCTAAAACTAACAAATTATAACAAAAACTAAAATACACA	CTCGTCCGAAATCTAAAACTAACAAATTATAACGAAAACTAAAATACGCG	I	C	Grn	NA	NA	NA	NA	NA	NA	chrX:110038946-110039370	Island	CCCCGGGGCGCTCTCGTCCGAGGTCTGGGGCTGGCAGGTTGTGGCGAGAGCTAGAGTGCG[CG]CGAGGGGGGAGGGGGAACTCAAAAGTGGGTGGGAGGAAAAACATCACCGCCCTCACACCA	CGCGCACTCTAGCTCTCGCCACAACCTGCCAGCCCCAGACCTCGGACGAG			CHRDL1;CHRDL1;CHRDL1;CHRDL1;CHRDL1;CHRDL1;CHRDL1	NM_001143981;NM_145234;NM_001143983;NM_001143982;NM_001143983;NM_001143982;NM_001143981	5'UTR;TSS200;1stExon;1stExon;5'UTR;5'UTR;1stExon		DMR		X:109925646-109926213
cg19784262	chrX	153166733	+	cg19784262	29794306	42656369	ATAACTACAAAAAAACAACCCATAAAACTAAATAAATTAAAAACCTCACA	ATAACTACGAAAAAACAACCCATAAAACTAAATAAATTAAAAACCTCGCG	I	A	Red	NA	NA	NA	NA	NA	NA		OpenSea	CTTCTACCCCCCGCCCCTCACCCCAGCACCTGCTGGAGACCCTGGCCCTCCCTTCCACTC[CG]CGAGGCTCTTAATCTATCCAGTTCCATGGGCTGCCTTTCCGCAGCTATAAACAGGCTCTG	CGCGAGGCTCTTAATCTATCCAGTTCCATGGGCTGCCTTTCCGCAGCTAT			AVPR2	NR_027419	TSS1500					X:153166176-153166830	Unclassified	TRUE
cg19787517	chrX	37209139	-	cg19787517	45732324	73601395	AAACAATAAACTATCAACCCAAACTAATCCCAAAAAAAACATAACATTCA	AAACGATAAACTATCGACCCGAACTAATCCCAAAAAAAACGTAACGTTCG	I	T	Red	NA	NA	NA	NA	NA	NA	chrX:37208578-37209325	Island	GAAAGGATTTGGAGGCGGTGGGCTGTCGGCCCGGGCTAGTCCCAAGGAGGGCGTGGCGTT[CG]TGTGACTTTCCTTTACCCACCCCCGGGAATGTGTCCCTCTTCTGATCCATTGTGCCCGTG	AGGCGGTGGGCTGTCGGCCCGGGCTAGTCCCAAGGAGGGCGTGGCGTTCG			PRRG1;PRRG1	NM_000950;NM_001142395	5'UTR;5'UTR				X:37093140-37094246
cg19897275	chrX	152740227	-	cg19897275	41718424	42744398	AAACAAAAACAAAAACACAAACACTAACACAAAATAAACAAATAACTACA	AAACGAAAACGAAAACGCGAACGCTAACGCGAAATAAACGAATAACTACG	I	C	Grn	NA	NA	NA	NA	NA	NA	chrX:152740205-152740657	Island	GGGCGGGGGCGGGGGCGGGGGCGGGGGCGCGGGCGCTGGCGCGGGATGGGCGAGTGGCTG[CG]CGTGCACGCGGCTCGCGGGAGGTGGCGGGCGGGGGCGAGCGCTGCTGCACGTGCGCGGGG	GGGCGGGGGCGGGGGCGCGGGCGCTGGCGCGGGATGGGCGAGTGGCTGCG									X:152393344-152393840	X:152739439-152741123	Unclassified_Cell_type_specific	TRUE
cg19963797	chrX	110924467	-	cg19963797	70611311	15728449	TACAATCAAAACTTAAAAAACCCACACCATAAAATACATATTTATTACCA	TACGATCAAAACTTAAAAAACCCGCGCCATAAAATACGTATTTATTACCG	I	T	Red	NA	NA	NA	NA	NA	NA	chrX:110924384-110925275	Island	ATATCCGGCCCTTGCGATCAGGGCTTGAGGAACCCGCGCCATGAAGTGCGTGTTTGTTAC[CG]TAGGGACCACCAGCTTTGACGACCTCATTGCGTGTGTGTCGGCGCCCGACAGTCTGCAAG	CGGTAACAAACACGCACTTCATGGCGCGGGTTCCTCAAGCCCTGATCGCA		TRUE	ALG13;ALG13;ALG13;ALG13;ALG13;ALG13;ALG13;ALG13;ALG13;ALG13;ALG13;ALG13	NR_033132;NM_018466;NR_033131;NM_001039210;NR_033127;NR_033125;NM_001099922;NR_033134;NR_033128;NM_001168385;NR_033124;NR_033129	TSS1500;1stExon;Body;1stExon;Body;Body;1stExon;Body;Body;1stExon;Body;Body	high-CpG:110811050-110811832			X:110810981-110811931	X:110923936-110925274	Promoter_Associated
cg20018767	chrX	110339485	-	cg20018767	64666455	59718415	TACCAACTAACCATCTAAAATCTCACACTAAAAACTACAACTTTTCCCCA	TACCAACTAACCGTCTAAAATCTCGCACTAAAAACTACAACTTTTCCCCG	I	C	Grn	NA	NA	NA	NA	NA	NA	chrX:110339364-110339679	Island	GGCGGGCAGCTGTGCCAGCTAACCGTCTGGGATCTCGCACTGGGGGCTGCAGCTTTTCCC[CG]CCTCGAGCCAGTGTGCGGGGGCGGGAGAAGAGCCAGGGGGAGCGGGCTGGGCCCGGGGCT	CGGGGAAAAGCTGCAGCCCCCAGTGCGAGATCCCAGACGGTTAGCTGGCA			PAK3;PAK3;PAK3;PAK3	NM_001128166;NM_002578;NM_001128167;NM_002578	5'UTR;1stExon;5'UTR;5'UTR		DMR		X:110226054-110226614	X:110338945-110340034	Unclassified_Cell_type_specific	TRUE
cg20020143	chrX	19905497	-	cg20020143	32673453	68605367	CCACCAAAACAACATAAAAATTAACAAAAACAAACATAAAAATTAAAACA	CCGCCGAAACAACGTAAAAATTAACGAAAACGAACGTAAAAATTAAAACG	I	C	Grn	NA	NA	NA	NA	NA	NA	chrX:19905027-19906557	Island	AGCCGGGCCGGGCCGCCGAGGCAGCGTGAAAGTTGGCGGAGGCGGGCGTGGGGGTTGGGG[CG]CCGGGATCGGGGCGCTGGGATCCAGGCGCGAGGGTCCGGACGCGGCGGCGGCTGGGCCGG	CCGCCGAGGCAGCGTGAAAGTTGGCGGAGGCGGGCGTGGGGGTTGGGGCG			SH3KBP1;SH3KBP1	NM_031892;NM_031892	1stExon;5'UTR	high-CpG:19815370-19815648			X:19814769-19815609	X:19905494-19905998	Promoter_Associated	TRUE
cg20024850	chrX	138774368	+	cg20024850	55613455	47676321	CCAACAACAACACACAAATCAAAACTAAACAACTACTAACTAAAATAACA	CCAACGACGACGCGCGAATCAAAACTAAACAACTACTAACTAAAATAACG	I	A	Red	NA	NA	NA	NA	NA	NA	chrX:138773796-138774673	Island	AACCCAGGTAGGGCCGGGCCCCTGCCGCTGCCATCCTCACGCTGGAGAGCCGGGCAGGGC[CG]CTACTCCAGCCAGCAGCTGCCCAGCTCTGACCCGCGCGCCGCCGCTGGGCACTCAGGCAC	CCAGCGGCGGCGCGCGGGTCAGAGCTGGGCAGCTGCTGGCTGGAGTAGCG			MCF2	NM_001099855	5'UTR		DMR	TRUE	X:138601463-138602410
cg20065441	chrX	63264114	-	cg20065441	65671480	56611506	ATTTTAATTTACAACATACCACAAATATAATCTCAATAATAACAAAAACA	ATTTTAATTTACAACATACCGCAAATATAATCTCGATAATAACGAAAACG	I	A	Red	NA	NA	NA	NA	NA	NA	chrX:63263904-63264129	Island	ACTTTGCTGCTAGTTTTGGTTTGCAGCATGCCGCAGGTGTAGTCTCGGTGGTGACGGAGA[CG]GTAGCACTATGTCGGAGGAGGAGTTCAGCTGGGACAGGGCGGCGGCAGCAGCAACCGCGG	GTTTTGGTTTGCAGCATGCCGCAGGTGTAGTCTCGGTGGTGACGGAGACG									X:63180630-63181046
cg20197861	chrX	39964229	-	cg20197861	34760459	47741480	AAAAAAAAATACAAAACCACAACAAACTACAAACAAAAATACAAACTCCA	AAAAAAAAATACGAAACCGCAACGAACTACGAACGAAAATACGAACTCCG	I	C	Grn	NA	NA	NA	NA	NA	NA	chrX:39953434-39969247	Island	CGGGCTCAGGCGGGGAGAGGGTGCGGGGCCGCAGCGAGCTGCGGGCGGAGGTGCGGGCTC[CG]CGGAGCCCGGCCAGGCTCGGTTCCGCGTTCCTGGGCCCGCGGGTAAGCTGAGTCGGCGGG	GGGAGAGGGTGCGGGGCCGCAGCGAGCTGCGGGCGGAGGTGCGGGCTCCG			BCOR;BCOR	NM_001123384;NM_001123383	5'UTR;5'UTR				X:39848565-39851281			TRUE
cg20281601	chrX	18443740	-	cg20281601	56683470	74788335	CACTTCTACTAAAAAACAAAACCAAAAATTTCAATTAATTATCTCTACCA	CGCTTCTACTAAAAAACGAAACCGAAAATTTCGATTAATTATCTCTACCG	I	C	Grn	NA	NA	NA	NA	NA	NA	chrX:18443120-18444426	Island	AGGCTGCGCGTTCGCTTCTGCTAGAGGGCGGGGCCGGAGGTTTCGATTAGTTGTCTCTGC[CG]CTGGGGAAGGTAAAGCGGCGACGGCGTCCTCAGGAGCTGTGGGGTCCCCTGCTAGAAGTG	CGGCAGAGACAACTAATCGAAACCTCCGGCCCCGCCCTCTAGCAGAAGCG			CDKL5;CDKL5	NM_003159;NM_003159	1stExon;5'UTR	high-CpG:18353623-18353678			X:18352739-18354437	X:18443613-18443761	Promoter_Associated
cg20291321	chrX	36981602	-	cg20291321	12676341	53729339	ATAATTTTTCTAAACACAACCCCAAAATCCTAACACAACATACAAACTCA	ATAATTTTTCTAAACGCAACCCCGAAATCCTAACGCAACGTACAAACTCG	I	C	Grn	NA	NA	NA	NA	NA	NA	chrX:36981567-36982119	Island	CAGAGAAGAAAAATGATTTTTCTGGGCGCAGCCCCGGGGTCCTGGCGCAACGTGCAGGCT[CG]CGGCGTCCACCCCGGACACTGGCGGCGCCCGCCCGGCAGACCGGTAACTCTGACAGGTGG	ATGATTTTTCTGGGCGCAGCCCCGGGGTCCTGGCGCAACGTGCAGGCTCG									X:36891489-36892116			TRUE
cg20396841	chrX	105969692	+	cg20396841	43623313	50708490	AAACAAAAAACAATAAAATCCACAAACATAAAACTTTCTAACAAAATTCA	AAACGAAAAACGATAAAATCCGCAAACATAAAACTTTCTAACAAAATTCG	I	A	Red	NA	NA	NA	NA	NA	NA	chrX:105969686-105970598	Island	AAATGTCCTTTAGGCAAATGTTAGGAGGGAAAAATGTATTCTTGCAATTCAAAACCGACT[CG]AATCCTGCCAGAAAGCTTTATGTTTGCGGACTTTATCGTTCCTCGCCTGTCCGTTTTTTA	AGGCGAGGAACGATAAAGTCCGCAAACATAAAGCTTTCTGGCAGGATTCG			RNF128;RNF128	NM_194463;NM_024539	TSS1500;Body
cg20457259	chrX	25040808	+	cg20457259	68729305	53654490	AACCATCTCCCTTCCCTCAAAAATACTAAATATCCTCAAAAAAAATCCCA	AACCGTCTCCCTTCCCTCAAAAATACTAAATATCCTCAAAAAAAATCCCG	I	A	Red	NA	NA	NA	NA	NA	NA	chrX:25040878-25041362	N_Shore	CGGGGCAGTGCTATCCTCCTCCCAACCACCCCCACTCTGCTCCCGACTTTCCAGCCCACC[CG]GGATCCCTTTTGAGGACACCCAGCATCTTTGAGGGAAGGGAGACGGCTCCCAGGCTGAGG	AGCCGTCTCCCTTCCCTCAAAGATGCTGGGTGTCCTCAAAAGGGATCCCG	TRUE								X:24950669-24951304	X:25040311-25040939	Unclassified_Cell_type_specific
cg20485230	chrX	37765115	-	cg20485230	61727354	32640429	CAACAAACAACTACCTTAAAAAACAAACTATACCTAACACAACTCTAACA	CAACGAACGACTACCTTAAAAAACGAACTATACCTAACGCGACTCTAACG	I	C	Grn	rs139242731	0.023508	NA	NA	NA	NA	chrX:37765017-37765257	Island	TTCACCCCTTGGCAGCGGGCGGCTGCCTTGAGGGGCGGGCTGTGCCTGGCGCGACTCTGG[CG]CCGCCGCCTGGGGGCATCCGGCTGTGAGCCCCGTGGATGGGGCGCCTGGAGACCGCGTCT	CAGCGGGCGGCTGCCTTGAGGGGCGGGCTGTGCCTGGCGCGACTCTGGCG								TRUE	X:37649988-37650247
cg20664654	chrX	153169465	-	cg20664654	14672384	45652442	AATACAAAAAAAATACATCCATACTCATAATATATTCAAAAACATAAACA	AATACAAAAAAAATACGTCCATACTCATAATATATTCAAAAACATAAACG	I	A	Red	NA	NA	NA	NA	NA	NA		OpenSea	GAGGAGGGCTCAGGTACAGGGAAGGTGCGTCCATACTCATGGTATGTTCAAGAACATGAG[CG]AGCGTCTCTGTGTTGTGTGTTTGTGGCTGTGTGGCTGTATCATGTGAGGTTGTGTGTGGT	CGCTCATGTTCTTGAACATACCATGAGTATGGACGCACCTTCCCTGTACC			AVPR2;AVPR2;AVPR2	NM_000054;NM_001146151;NR_027419	TSS1500;TSS1500;Body					X:153169331-153169810	Unclassified	TRUE
cg20983329	chrX	70338670	+	cg20983329	69721489	19636415	CAATTTTCAAACACACCTCCTTCTATTTAAAATCCTAAAAATAAACATCA	CGATTTTCGAACGCACCTCCTTCTATTTAAAATCCTAAAAATAAACATCG	I	A	Red	NA	NA	NA	NA	NA	NA	chrX:70338280-70338866	Island	GGCCTTCGGGATCTTGAGCTACGAACACCGGCCCCTGAAGCGGCCGCGGCTGGGGCCTCC[CG]ATGTTTACCCTCAGGACCCCAAACAGAAGGAGGTGCGTTCGAAAATCGGGGCTCTGGAGG	CGATTTTCGAACGCACCTCCTTCTGTTTGGGGTCCTGAGGGTAAACATCG			MED12	NM_005120	1stExon	high-CpG:70255092-70255505			X:70254936-70255714	X:70338213-70338728	Promoter_Associated_Cell_type_specific
cg20999651	chrX	135230594	+	cg20999651	25652508	54692365	AAACTCAACCCCCATAATAAAACCTTCCTCATACTTCTCTAAATTCCACA	AAACTCAACCCCCGTAATAAAACCTTCCTCGTACTTCTCTAAATTCCACG	I	C	Grn	NA	NA	NA	NA	NA	NA	chrX:135228947-135230049	S_Shore	TCCAAGGGGGATGGCGCGGGTTTGGCGAATGGGGGTGGGGAGGGGGTATTTCAGCTCCAG[CG]TGGAATCTAGAGAAGCACGAGGAAGGTTCTATCACGGGGGTTGAGCCTTAGAAGGTGGGT	AGGCTCAACCCCCGTGATAGAACCTTCCTCGTGCTTCTCTAGATTCCACG			FHL1;FHL1;FHL1;FHL1;FHL1	NR_027621;NM_001449;NM_001159703;NM_001159702;NM_001159700	Body;5'UTR;5'UTR;5'UTR;TSS200				X:135057896-135058384
cg21114806	chrX	152909208	-	cg21114806	12627495	67607442	ACCTACATATATATTACAAAAAAAACTATATATACACATATACTTATACA	ACCTACGTATATATTACGAAAAAAACTATATATACACGTATACTTATACG	I	T	Red	NA	NA	NA	NA	NA	NA	chrX:152909013-152909214	Island	GTCTGGGTGCCTGCCTGCGTGTGTGTTACGGGGAGGGCTGTGTGTGCACGTGTGCTTGTG[CG]TGTCGGGGTGGGGGAGGAGTGTGTGATCGGCAGAAGGAAAAGCAGGAGCAGCTCCCTCAG	CGCACAAGCACACGTGCACACACAGCCCTCCCCGTAACACACACGCAGGC			DUSP9	NM_001395	5'UTR				X:152562208-152563378	X:152907827-152909266	Unclassified_Cell_type_specific
cg21142075	chrX	115084903	+	cg21142075	37722376	60794354	AACCTTCCTCATCAATTAACCTAAAAACATTTCTATATAACCAAAAAACA	AACCTTCCTCGTCGATTAACCTAAAAACGTTTCTATATAACCAAAAAACG	I	A	Red	NA	NA	NA	NA	NA	NA	chrX:115085035-115085397	N_Shore	TGGGGAGAACTCGAGTGGGTGAAGGAATCCGTGTGCGCACCCTTCTCCTCCTGTTCGCCC[CG]CCCTTTGGCCACACAGAAACGCTTCCAGGCCAACCGACGAGGAAGGCTAGAGGGACTCTG	AGCCTTCCTCGTCGGTTGGCCTGGAAGCGTTTCTGTGTGGCCAAAGGGCG									X:114998794-114999619			TRUE
cg21156383	chrX	53461271	+	cg21156383	62695318	38725337	CCCATCCCATAAAATAACCAACAACAAAATAACAACAACATATCAAAACA	CCCATCCCGTAAAATAACCGACGACAAAATAACAACAACGTATCGAAACG	I	T	Red	NA	NA	NA	NA	NA	NA	chrX:53461178-53461463	Island	CGCGCTGTCCCGGCCCGTAAAGGAAGGCAAGCAACAGAGGCAAAGAACCTTCTACCTTCA[CG]CTCCGACACGCTGCTGCCATCTTGTCGCCGGCCACTCCACGGGATGGGGATGGGGGCGCG	CGCTCCGACACGCTGCTGCCATCTTGTCGCCGGCCACTCCACGGGATGGG			HSD17B10;HSD17B10	NM_004493;NM_001037811	1stExon;1stExon				X:53477827-53478188	X:53461138-53461763	Promoter_Associated
cg21202708	chrX	149861743	-	cg21202708	16756462	41730445	ACTAAAACAAAAAATCCCAAATCCCCACTATAAAACTCCATAAACAAACA	GCTAAAACAAAAAATCCCAAATCCCCGCTATAAAACTCCGTAAACGAACG	I	C	Grn	NA	NA	NA	NA	NA	NA		OpenSea	CGCACCCAGGTCGCTGGAGCAGGAGGTCCCAGATCCCCGCTGTAAGGCTCCGTGGGCGAG[CG]CCCAGGTGGGGCTGGGCGAGGTGGGGGTTCCCGGCGCCGGCCCCGCGCGCCGCCCTCCCC	GCTGGAGCAGGAGGTCCCAGATCCCCGCTGTAAGGCTCCGTGGGCGAGCG			MTMR1	NM_003828	TSS200				X:149612254-149613323			TRUE
cg21342611	chrX	134655893	+	cg21342611	10787355	43781323	TAATAAAAAACCAACAAATACAAAAACAATTATCTAATCTTTAAAAACCA	TAATAAAAAACCAACGAATACAAAAACGATTATCTAATCTTTAAAAACCG	I	A	Red	NA	NA	NA	NA	NA	NA	chrX:134655874-134656127	Island	CTCCCCCTCTTCCTCCTGGTCCCCTCCCCTTCCTGCTGAGAGCGTGGCAGAGCCAGCCGC[CG]GCCTTCAAAGACTAGACAACCGCCTTTGCACTCGTTGGCCTCTCACCACCCCCGCGCAAT	TGGTGAGAGGCCAACGAGTGCAAAGGCGGTTGTCTAGTCTTTGAAGGCCG			DDX26B	NM_182540	Body				X:134482049-134483793	X:134655619-134656063	Promoter_Associated	TRUE
cg21380015	chrX	70474606	-	cg21380015	30622303	62628366	CTCTCCAAATCCCACCCCCTAAACAACTATTAAAATAATAAATAACAACA	CTCTCCGAATCCCGCCCCCTAAACGACTATTAAAATAATAAATAACAACG	I	A	Red	rs5981095	0.073494	NA	NA	NA	NA	chrX:70473812-70474287	S_Shore	CCCCATCCCCACCTCTCCGGGTCCCGCCCCCTGGGCGACTGTTGGGGTAGTGAGTGACAG[CG]GAGGACGGGGGGAGGCAGGGACCCAGCCCTCACGTGCCCCTCCTTCCCTTGTCTGCAGCC	CTCTCCGGGTCCCGCCCCCTGGGCGACTGTTGGGGTAGTGAGTGACAGCG			ZMYM3;ZMYM3;ZMYM3;BCYRN1;ZMYM3;ZMYM3	NM_201599;NM_001171162;NM_001171163;NR_001568;NM_001171162;NM_005096	TSS1500;1stExon;TSS200;Body;5'UTR;TSS200					X:70473747-70474840	Promoter_Associated
cg21544051	chrX	68048104	+	cg21544051	59623303	30628419	TAATCTTATCCTATCCAAAAACACAAACAAAATCCCAAAATAAACAAACA	TAATCTTATCCTATCCGAAAACGCGAACAAAATCCCGAAATAAACAAACG	I	A	Red	NA	NA	NA	NA	NA	NA	chrX:68048659-68050252	N_Shore	CTGTGCTTTTTCCTCTTTGCCCTCGAGGTGTCTTTCTTTATCGACGTGCCCTCTCATCCC[CG]CTTGCCTATCCCGGGACCTTGCCCGCGCCTTCGGACAGGACAAGACTAAATCTTGGCTCC	TAGTCTTGTCCTGTCCGAAGGCGCGGGCAAGGTCCCGGGATAGGCAAGCG			EFNB1	NM_004429	TSS1500				X:67964550-67964959	X:68047578-68048227	Unclassified
cg21595968	chrX	150396241	-	cg21595968	24624367	22625446	TAAATAAATTTAACTCAACTAACAACTACAACAATCTTAACACACTCTCA	TAAATAAATTTAACTCAACTAACAACTACGACGATCTTAACGCGCTCTCG	I	C	Grn	rs1149373	0.467402	NA	NA	NA	NA	chrX:150396220-150396447	Island	CGGCCATGACTGTGGGTGGGTTTAACTCAGCTAGCAGCTGCGGCGGTCTTGGCGCGCTCT[CG]CCGAGGGCTGCTCAGCCCCAACTCGGAAGCGACGGCCCCGGCTCTCCCTCCTCTGGCAGC	TGGGTGGGTTTAACTCAGCTAGCAGCTGCGGCGGTCTTGGCGCGCTCTCG									X:150146879-150147105
cg21597797	chrX	109561513	+	cg21597797	58621471	39790327	AAACTAAAACTACAACTCAAAAAAAACACAAATCAAACAAAACAAACACA	AAACTAAAACTACGACTCAAAAAAAACACGAATCGAACGAAACAAACGCG	I	A	Red	NA	NA	NA	NA	NA	NA	chrX:109560703-109561534	Island	GGCTGCCCCGCGCGCGCCCCCGCCTCGGTGCGCGCTCCTCGCTTTCGCGGCTGGGCGCCT[CG]CGCCTGTCCCGCCCGACTCGTGCCTCTTCTGAGCCGCAGCCCCAGCCCCAGCCCCAATCT	CGCGCCTGTCCCGCCCGACTCGTGCCTCTTCTGAGCCGCAGCCCCAGCCC			AMMECR1;AMMECR1;AMMECR1	NM_001171689;NM_015365;NM_001025580	5'UTR;TSS200;TSS200				X:109447067-109448450	X:109560609-109562069	Promoter_Associated	TRUE
cg21604054	chrX	131156970	+	cg21604054	23681384	24679328	ACCCCAAATACAACCACATTACAAAAAAACATACAAAACTAAAACACACA	GCCCCAAATACGACCACGTTACAAAAAAACGTACGAAACTAAAACACACG	I	C	Grn	NA	NA	NA	NA	NA	NA	chrX:131156818-131157775	Island	GGGAGCCAAGAAAGACTTCCAACACTCCCCAAGTTTCAGCTCAAGTCGTCTCCGAGGCTG[CG]TGTGCCCCAGCCTCGCACGCCTCCCTGCAACGTGGCCGCATCTGGGGCGCCCTCATACCC	GCCCCAGATGCGGCCACGTTGCAGGGAGGCGTGCGAGGCTGGGGCACACG			MST4;MST4;MST4	NM_016542;NM_001042452;NM_001042453	TSS1500;TSS1500;TSS1500				X:130984463-130985821	X:131156086-131157733	Promoter_Associated_Cell_type_specific	TRUE
cg21692664	chrX	106045287	+	cg21692664	20601331	25720496	ATATAAAAAAAATATAAAATTTCCAAAAACCACACATTTTCTTCACTCCA	ATATAAAAAAAATATAAAATTTCCAAAAACCACGCGTTTTCTTCACTCCG	I	T	Red	NA	NA	NA	NA	NA	NA		OpenSea	GGTTCATTACAGCAGTTTAATAAACAGATAGGGGCGACAGTGAAGGAAAGGAGCGGTGCA[CG]GAGTGAAGAAAACGCGTGGCTTCTGGAAATTTTATATTCTTCCTATATAACCAAAAAGAG	CGGAGTGAAGAAAACGCGTGGCTTCTGGAAATTTTATATTCTTCCTATAT			TBC1D8B;TBC1D8B	NM_198881;NM_017752	TSS1500;TSS1500
cg21776057	chrX	119077741	-	cg21776057	12679425	52709465	ACACAATTCTAAATACTTCTACAAAACCCTTCCCCAAATCTAAACAATCA	ACACAATTCTAAATACTTCTACAAAACCCTTCCCCGAATCTAAACGATCG	I	T	Red	NA	NA	NA	NA	NA	NA	chrX:119077089-119077664	S_Shore	AGGAAACCTTGGACACAGTTCTGGGTACTTCTGCAAAACCCTTCCCCGGATCTAGGCGGT[CG]TCACCGACAGGAAGCGATGTGTGCATCAATATAAATAAGCCGGTGGGGCAACTAGATTGC	CGACCGCCTAGATCCGGGGAAGGGTTTTGCAGAAGTACCCAGAACTGTGT			NKAP	NM_024528	TSS200	low-CpG:118961692-118961806			X:118960964-118961849	X:119077110-119078019	Promoter_Associated
cg21786233	chrX	118699375	-	cg21786233	31684397	52634353	AAAACAATCTAAAAACTCTACACCAAAAAAAAAATCACCCCAAAATAACA	AAAACAATCTAAAAACTCTACGCCAAAAAAAAAATCGCCCCGAAATAACG	I	T	Red	NA	NA	NA	NA	NA	NA		OpenSea	GCATGATTCCCAAGAGCAATCTGAAAACTCTACGCCAAGAAGAGGGTCGCCCCGAAATGA[CG]TCACGAGTGCGCCTTGCACCTTTTCCTTGTGGCTACGCTGGTCACGTGTTAGCAGAAGTC	AGAGCAATCTGAAAACTCTACGCCAAGAAGAGGGTCGCCCCGAAATGACG			CXorf56;CXorf56;CXorf56;CXorf56;CXorf56	NM_001170569;NM_001170570;NM_001170570;NM_022101;NM_022101	TSS200;1stExon;5'UTR;1stExon;5'UTR				X:118583162-118583450	X:118699139-118699658	Promoter_Associated
cg21899276	chrX	100872999	-	cg21899276	14768404	22716398	AACTAACAAAACTTATACTCTAAACAACTCTTAATCACATAACAACCACA	GACTAACAAAACTTATACTCTAAACGACTCTTAATCACGTAACGACCACG	I	T	Red	NA	NA	NA	NA	NA	NA		OpenSea	CCAGACGGAGGCGACTAGCAGGACTTGTGCTCTAGGCGGCTCTTGGTCACGTGACGGCCA[CG]TCACCAGTGCGCTCTGGCCCCCAATTTCCACTCCCACAAGCAGTGCGGCAGGCGCCAGCC	CGTGGCCGTCACGTGACCAAGAGCCGCCTAGAGCACAAGTCCTGCTAGTC			ARMCX6;ARMCX6	NM_019007;NM_001009584	TSS200;TSS200		DMR			X:100872231-100873164	Promoter_Associated	TRUE
cg21945991	chrX	99986558	-	cg21945991	28607311	32787428	CAAAAAAATAACTAAACACCTTAAAAAACACAATTCCCACTAAAAACTCA	CGAAAAAATAACTAAACGCCTTAAAAAACGCAATTCCCGCTAAAAACTCG	I	A	Red	NA	NA	NA	NA	NA	NA	chrX:99986423-99987185	Island	GAGAGGAACCCACGAAAAGGTGACTGGACGCCTTGGAGGGCGCAGTTCCCGCTAGGAGCT[CG]GCCCCGCCCCCGCCCCCAGGGCCAGCTCTCGGGAGGGGCACCAGCTCGGGCTGGCGGGAA	CGAAAAGGTGACTGGACGCCTTGGAGGGCGCAGTTCCCGCTAGGAGCTCG			SYTL4;SYTL4	NM_001129896;NM_080737	5'UTR;TSS200				X:99873092-99873774			TRUE
cg21983484	chrX	49687062	-	cg21983484	22620379	53630416	ACTAAAATAAAACCCACCCACCCAATCCTCATTAAATATAACAACAAACA	ACTAAAATAAAACCCGCCCGCCCAATCCTCATTAAATATAACAACGAACG	I	A	Red	NA	NA	NA	NA	NA	NA	chrX:49687027-49687993	Island	GACACGCCCAGCACTGGGATAGGACCCGCCCGCCCAGTCCTCATTAAATATGGCAGCGAG[CG]GGGCCGACGTACTGCGGCTGCGCAAGTTGAAACTCCTCCTGGCAGCTCCTCCCCGGCGGG	ACTGGGATAGGACCCGCCCGCCCAGTCCTCATTAAATATGGCAGCGAGCG			CLCN5;CLCN5	NM_001127898;NM_001127899	TSS200;TSS200				X:49573768-49574703	X:49686836-49687917	Promoter_Associated
cg22055524	chrX	64254667	-	cg22055524	64749339	28647449	AACAAAAATAAAACACATACACACAATTACTAAACAACAACAACCAAACA	GACAAAAATAAAACGCATACGCACAATTACTAAACAACGACGACCGAACG	I	C	Grn	NA	NA	NA	NA	NA	NA	chrX:64254408-64255291	Island	GCAGCAGTCGCCGACAGGGGTGGGGCGCATGCGCACAGTTGCTAGGCAACGGCGGCCGGG[CG]CCGCGGCGATAACCGCGCCGGGGCTGTGTGTGTAGGCAGAGGCGCCAGAGGAGGAGGAGC	CGCCCGGCCGCCGTTGCCTAGCAACTGTGCGCATGCGCCCCACCCCTGTC						high-CpG:64171319-64171407			X:64171164-64172289	X:64253932-64255699	Promoter_Associated	TRUE
cg22069441	chrX	47004150	+	cg22069441	74738411	27704357	CAAATCTAAAACCTATATAACATAACAAAAACAAAACAATAATTATCACA	CAAATCTAAAACCTATATAACGTAACGAAAACGAAACGATAATTATCGCG	I	C	Grn	NA	NA	NA	NA	NA	NA	chrX:47003750-47004987	Island	CTGCAGGGTCTCAGGGGCGGGGAAAGAAATGCGACTGTGCGCAGCTGCAGTGGGTGCGAG[CG]CGACAATCATCGCCCCGCCTCCGCCACGCTATATAGGTCCCAGATCTGATTTGGTTTTCC	CGCGACAATCATCGCCCCGCCTCCGCCACGCTATATAGGTCCCAGATCTG			NDUFB11;RBM10;NDUFB11;RBM10;NDUFB11;NDUFB11	NR_024234;NM_152856;NR_024235;NM_005676;NM_001135998;NM_019056	Body;TSS1500;Body;TSS1500;TSS200;TSS200	high-CpG:46889009-46889446			X:46888631-46889931	X:47003596-47005333	Promoter_Associated
cg22069989	chrX	31285009	-	cg22069989	47753409	47707466	CACAATCAAATATAAATACAAATAAAAAAATAAACTTCCCAAAACCACCA	CGCGATCGAATATAAATACGAATAAAAAAATAAACTTCCCAAAACCGCCG	I	A	Red	NA	NA	NA	NA	NA	NA	chrX:31284504-31285019	Island	CTGCAAGGGCTCCGCGGTCGAGTGTGGGTACGAGTGGAGGAGTGAGCTTCCCAGAGCCGC[CG]GGCTCCCCGAAAGTGGAGCGCCGCCGCCGCCGCCGCCCAAGCTCACAGCTGAAAGCACTG	CGGCGGCTCTGGGAAGCTCACTCCTCCACTCGTACCCACACTCGACCGCG			DMD;DMD;DMD;DMD;DMD;DMD;DMD;DMD;DMD;DMD;DMD;DMD;DMD;DMD;DMD;DMD;DMD;DMD;DMD;DMD;DMD;DMD;DMD	NM_004013;NM_004023;NM_004017;NM_004019;NM_004015;NM_004009;NM_004016;NM_004016;NM_004011;NM_004021;NM_004014;NM_004018;NM_004015;NM_004007;NM_004010;NM_004006;NM_004017;NM_004022;NM_004012;NM_004020;NM_000109;NM_004018;NM_004019	Body;Body;1stExon;5'UTR;5'UTR;Body;5'UTR;1stExon;Body;Body;Body;5'UTR;1stExon;Body;Body;Body;5'UTR;Body;Body;Body;Body;1stExon;1stExon	high-CpG:31194928-31195043			X:31194369-31195063			TRUE
cg22206855	chrX	100878328	-	cg22206855	55639455	74612342	AAATTCCATAAAATCAAAATACTTAAAAACATAAAACCAAAACCATCACA	AAATTCCATAAAATCGAAATACTTAAAAACGTAAAACCGAAACCGTCGCG	I	A	Red	NA	NA	NA	NA	NA	NA		OpenSea	TCAGTACCTGGAAGATTCCATAAAGTCGGGGTGCTTGAGGGCGTAGGGCCGAGACCGTCG[CG]GGTACTGAGGCGCCTCCGTCGTCTCTCCCACTCGCCGCCCGCTTTCCAAGACATATGTCC	CGCGACGGTCTCGGCCCTACGCCCTCAAGCACCCCGACTTTATGGAATCT			ARMCX3;ARMCX3;ARMCX3	NM_177948;NM_016607;NM_177947	TSS200;5'UTR;5'UTR		DMR	TRUE	X:100764790-100765787
cg22355031	chrX	68060738	-	cg22355031	45807310	10638420	TACTCTTATACCTTCCCCCTCTAACCAAACCTCTAAACTCCATAAAAACA	TACTCTTATACCTTCCCCCTCTAACCAAACCTCTAAACTCCGTAAAAACG	I	C	Grn	NA	NA	NA	NA	NA	NA	chrX:68060178-68060558	S_Shore	CCCTAACCCCCATGCTCTTGTGCCTTCCCCCTCTGGCCAGGCCTCTGGGCTCCGTGGGGG[CG]CCCCTTCTTGGAAGGCAGGGCTGGACACTGATGGACAGCAGGCAGGGAGACAGTCCCCTG	CGCCCCCACGGAGCCCAGAGGCCTGGCCAGAGGGGGAAGGCACAAGAGCA			EFNB1	NM_004429	3'UTR
cg22363893	chrX	110366476	+	cg22363893	69653366	30656432	CCAACCACTAATACTTTACTTTTATCCCCTCCTCCTAAAAAAATAAAACA	CCGACCACTAATACTTTACTTTTATCCCCTCCTCCTAAAAAAATAAAACG	I	A	Red	NA	NA	NA	NA	NA	NA		OpenSea	AACCACAGCTCCAAACCACTTCCCATGGCCCCTGAAGAGAAGAATAAGAAAGCCAGGCTT[CG]CTCTATCTTCCCAGGAGGAGGGGATAAAAGTAAAGTATCAGTGGCCGGGCATTGAAAATG	CGCTCTATCTTCCCAGGAGGAGGGGATAAAAGTAAAGTATCAGTGGCCGG			PAK3;PAK3;PAK3;PAK3;PAK3;PAK3	NM_001128173;NM_001128168;NM_001128172;NM_001128166;NM_002578;NM_001128167	1stExon;1stExon;1stExon;Body;Body;Body
cg22364374	chrX	71526984	+	cg22364374	59718436	59676325	AAAAATATACCCAACAACAAAACTACAAAAAAAACACCACTAAACTACCA	AAAAATATACCCGACGACAAAACTACAAAAAAAACACCGCTAAACTACCG	I	A	Red	NA	NA	NA	NA	NA	NA	chrX:71524832-71527299	Island	CGAGAACTGCCCCTCGCCGGCGGACTACAAGAGGGCAGCCGGGCAGAGCGAGCTTCCTCT[CG]GCAGCTCAGCGGTGCCCCTTCTGCAGCTTTGCCGCCGGGCACATTTTTATAGCAGCGGCT	CGGCAGCTCAGCGGTGCCCCTTCTGCAGCTTTGCCGCCGGGCACATTTTT			CITED1;CITED1;CITED1;CITED1;CITED1	NM_001144887;NM_001144886;NM_001144886;NM_004143;NM_001144885	TSS1500;1stExon;5'UTR;TSS200;TSS1500	high-CpG:71443308-71443733			X:71443527-71444552	X:71526455-71527160	Unclassified
cg22569587	chrX	9733544	+	cg22569587	44605459	11608341	AACCCACAAATTAAAATCTAATCAACACCTAAATAAAAACACATAACCCA	GACCCGCGAATTAAAATCTAATCAACGCCTAAATAAAAACGCGTAACCCG	I	C	Grn	NA	NA	NA	NA	NA	NA	chrX:9733154-9734064	Island	AACAGGTCCAAATCCACAGGCCGTGCGCCCTTATCCGGGCACCAGTCGGGTCTCAACCTG[CG]GGCCACGCGCCCTCACCCAGGCGCTGATCAGATTCCAACCCGCGGGCCGCGCGCGCCCTT	CGGGCCACGCGCCCTCACCCAGGCGCTGATCAGATTCCAACCCGCGGGCC			GPR143	NM_000273	Body				X:9693155-9693938	X:9733505-9733926	Unclassified_Cell_type_specific
cg22662205	chrX	118108528	+	cg22662205	35682350	58795433	TATCTTATCTCAACAAAATATTATATAAAACAATACCACATAACATACCA	TATCTTATCTCAACAAAATATTATATAAAACGATACCACGTAACGTACCG	I	C	Grn	NA	NA	NA	NA	NA	NA	chrX:118108502-118110559	Island	TGTTACAAAACTGTCTGGTTTTGTAACAATTTCCCCGCCGCCGGCCAATGAACAGCGTGG[CG]GCACGTCACGTGGTACCGTTTTATATAACACTTTGCTGAGACAAGACAGTTATTAGGCGG	TGTCTTGTCTCAGCAAAGTGTTATATAAAACGGTACCACGTGACGTGCCG			LONRF3;LONRF3	NM_024778;NM_001031855	TSS200;TSS200				X:117992531-117993720
cg22675021	chrX	153881541	+	cg22675021	71601451	60627476	ATACCACTTCTACACAAAATAAAAAATACCCCTACAAAACCAAAAAACCA	ATACCGCTTCTACGCAAAATAAAAAATACCCCTACGAAACCAAAAAACCG	I	A	Red	rs61731293	0.01113	NA	NA	NA	NA		OpenSea	TCGCCACCAGAACCTCCTAGAACAGAACAGAACAGGATACAACTGAAGCAGGCGGCTGTC[CG]GCCTCCTGGCCCCGCAGGGGCACCTTCCATCCTGCGCAGAAGCGGCACCGCCATGCGGAC	CGGCCTCCTGGCCCCGCAGGGGCACCTTCCATCCTGCGCAGAAGCGGCAC			CTAG2;CTAG2	NM_020994;NM_172377	1stExon;1stExon
cg22846914	chrX	25041258	-	cg22846914	71656352	68771407	TAACACAAATAAATAAAAACACTAAACTTAAAAACACCCACAAAAAAACA	TAACGCGAATAAATAAAAACGCTAAACTTAAAAACGCCCGCGAAAAAACG	I	C	Grn	NA	NA	NA	NA	NA	NA	chrX:25040878-25041362	Island	CGGTGGCCCCAATGGCGCGGGTGAATGAGGACGCTGGACTTAGGGGCGCCCGCGAGAGGG[CG]CAGGCTGGGAGGGCCTGGGAGGAGAGGCGCCGGGCTCCGCGTGGGGCTCGTGACCGAGGG	CGCCCTCTCGCGGGCGCCCCTAAGTCCAGCGTCCTCATTCACCCGCGCCA								TRUE	X:24950669-24951304
cg22913932	chrX	133930911	+	cg22913932	67629325	46698305	AAAAACTAAACCAAATCCCCAAACATAAAAAACTAAAACCACCAAAACCA	AAAAACTAAACCGAATCCCCGAACATAAAAAACTAAAACCGCCAAAACCG	I	C	Grn	NA	NA	NA	NA	NA	NA	chrX:133930787-133931355	Island	TGCGGCTGCCCGGGCAGCGCTAGCACCGAGGACCTGACAGTCGGGTAGGACCCGGCCGGG[CG]GCCTTGGCGGCTCCAGCTCCCCATGCTCGGGGACCCGGTCCAGCCCCCCATGCTCCCGGA	GGGGGCTGGACCGGGTCCCCGAGCATGGGGAGCTGGAGCCGCCAAGGCCG			FAM122B;FAM122B;FAM122B;FAM122B;FAM122B;FAM122C;FAM122B	NM_001166600;NM_001166599;NM_001170756;NM_001166599;NM_145284;NM_001170780;NM_001170757	5'UTR;5'UTR;TSS1500;1stExon;TSS1500;5'UTR;5'UTR				X:133758497-133759047	X:133930670-133931685	Promoter_Associated
cg22951728	chrX	153664905	-	cg22951728	15795416	52641440	CCATACATTAAACCTCTTATCACTCATTTCTACACTAAACTTTAAACACA	CCATACGTTAAACCTCTTATCGCTCATTTCTACGCTAAACTTTAAACGCG	I	T	Red	NA	NA	NA	NA	NA	NA	chrX:153664761-153666065	Island	AAACGCGGGTCGCCATGCGTTGGGCCTCTTGTCGCTCATTTCTGCGCTGGGCTTTAGGCG[CG]TGCTCGCCGGAGGGATGCGGGAGGATGGAGCCTGGCGAGGGGGAGGCGAAGAGGCATCCG	CGCGCCTAAAGCCCAGCGCAGAAATGAGCGACAAGAGGCCCAACGCATGG			GDI1	NM_001493	TSS1500				X:153317938-153319259
cg23218997	chrX	102862639	-	cg23218997	47725363	47697429	ACAATAATAACATCAAAAAAAAATACCCTACAAAAATACCATAAAATACA	ACGATAATAACATCAAAAAAAAATACCCTACGAAAATACCGTAAAATACG	I	C	Grn	NA	NA	NA	NA	NA	NA	chrX:102862719-102863148	N_Shore	CTGTCACACCTGGCGATAATGGCATCAGAGAGAGATACCCTGCGAGGATGCCGTGAGATG[CG]CCAGGTAAAGCACCTGGGGTCAGAAAGCCACCCCCTCCTCCTCTTCTCCGTGACCCCCCT	GCGATAATGGCATCAGAGAGAGATACCCTGCGAGGATGCCGTGAGATGCG			TCEAL3;TCEAL3	NM_001006933;NM_032926	TSS200;TSS200					X:102862382-102863309	Promoter_Associated_Cell_type_specific	TRUE
cg23245147	chrX	110039542	+	cg23245147	20715344	73668313	TATAAACTTCCAAACAAAAAAATCAAAAAATAATCAATATCTTCAAAACA	TATAAACTTCCAAACAAAAAAATCAAAAAATAATCGATATCTTCAAAACG	I	T	Red	NA	NA	NA	NA	NA	NA	chrX:110038946-110039370	S_Shore	CTCCGGTCCCTCCTCCCCCTCTGCACTGGATGCACCTAGGAGCTCCCCACCACTCGCGCA[CG]CCCTGAAGATACCGACTACCCTCTGACTCCCCTGCCTGGAAGCCCACACCCGCTCTCCTC	CGCCCTGAAGATACCGACTACCCTCTGACTCCCCTGCCTGGAAGCCCACA			CHRDL1;CHRDL1;CHRDL1;CHRDL1	NM_001143983;NM_001143981;NM_001143982;NM_145234	TSS1500;TSS1500;TSS1500;TSS1500				X:109925646-109926213
cg23299641	chrX	108868237	-	cg23299641	51646403	41659331	ACAACTCAAACAACAAACAACTCAAAAAAATTCACAACCACTAACTCTCA	ACAACTCGAACAACAAACGACTCAAAAAAATTCGCAACCGCTAACTCTCG	I	C	Grn	NA	NA	NA	NA	NA	NA	chrX:108867762-108868486	Island	TACCCCGGTGGTGCAGCTCGAGCAACAGGCGGCTCAGAAGGGTTCGCAGCCGCTGGCTCT[CG]CTGCAGTTCATGGCTTTCGGGGAGTGACACGGCGGCTCCAGGACGCTGCTGACCTTTCCC	GCAGCTCGAGCAACAGGCGGCTCAGAAGGGTTCGCAGCCGCTGGCTCTCG			KCNE1L	NM_012282	1stExon			TRUE	X:108754484-108755168			TRUE
cg23410056	chrX	111624323	+	cg23410056	43620455	21706368	AAATACAAAAAACTCCCATAATTTATCCATTCAATACTCAAAAAATCTCA	AAATACGAAAAACTCCCGTAATTTATCCGTTCGATACTCAAAAAATCTCG	I	A	Red	NA	NA	NA	NA	NA	NA	chrX:111623831-111624042	S_Shore	TCAGGGCTGGACCAGCCCGGACTGGAGCAGGGTGCAGCCTCCAGGGTTGCTGGGCAGCAC[CG]AGACCCTTTGAGCACCGAACGGATAAACTACGGGAGCTTTCCGCACTTGCACATTGTTCC	AAGTGCGGAAAGCTCCCGTAGTTTATCCGTTCGGTGCTCAAAGGGTCTCG			ZCCHC16	NM_001004308	5'UTR				X:111510519-111511117
cg23475921	chrX	51636726	-	cg23475921	55745369	44685337	AAACAATAAATAATATATTAAACAAAAAAACAAAATCACCCAAACTACCA	AAACGATAAATAATATATTAAACGAAAAAACGAAATCGCCCAAACTACCG	I	C	Grn	NA	NA	NA	NA	NA	NA	chrX:51637830-51638076	N_Shore	CGTAACGTCCTGAGGCGGTGGGTGGTATATTAGGCGAAGAGGCGGGGTCGCCCAAGCTGC[CG]CGCTGGCATTTTCTCCTGGACAAGGAGAGAGTGCGGCTGCTGAGAGCCGAGCCCAGCAAT	AGGCGGTGGGTGGTATATTAGGCGAAGAGGCGGGGTCGCCCAAGCTGCCG			MAGED1;MAGED1;MAGED1;MAGED1;MAGED1	NM_006986;NM_006986;NM_001005333;NM_001005332;NM_001005333	5'UTR;1stExon;5'UTR;5'UTR;1stExon				X:51653302-51654712	X:51636350-51636900	Unclassified	TRUE
cg23777740	chrX	136651559	+	cg23777740	21705440	16629406	ACCCTATTATTTTATCCAAAACCAAAAAACAAATAAACCACCCACCCTCA	ACCCTATTATTTTATCCGAAACCAAAAAACGAATAAACCACCCACCCTCG	I	A	Red	NA	NA	NA	NA	NA	NA	chrX:136651178-136651656	Island	CCGTGGCCGCCTCTTCCCGACTCAGCCCGCGGTGGGAACCGAGAGTAGCCGCGCCGAACC[CG]AGGGTGGGTGGTTCATTCGCTCTTTGGCTTCGGATAAAACAATAGGGCCGAGGAGTGCAA	GCCCTATTGTTTTATCCGAAGCCAAAGAGCGAATGAACCACCCACCCTCG			ZIC3	NM_003413	Body		CDMR		X:136478318-136479395
cg23851205	chrX	38186919	-	cg23851205	65804350	73724422	CTAATAAAAAACAAACTCAAACACAACAAAAAAACAATAAAAACCACACA	CTAATAAAAAACAAACTCAAACACAACGAAAAAACAATAAAAACCACGCG	I	C	Grn	NA	NA	NA	NA	NA	NA	chrX:38186422-38187010	Island	GAGGCCGGGTGGCTGGTAAGGGGCAGGCTCAGGCACAGCGGAGGGGCAGTAGAGACCACG[CG]CCCTCTGGCGGCCTGGAGCAGAGAGGCGGCCACGCCGCGCAGTGATGCTGTGGAGTCCGC	CTGGTAAGGGGCAGGCTCAGGCACAGCGGAGGGGCAGTAGAGACCACGCG			RPGR;RPGR	NM_000328;NM_001034853	TSS200;TSS200				X:38071367-38071954	X:38186270-38187432	Promoter_Associated
cg23872179	chrX	80457442	-	cg23872179	72663396	10800307	AAAAAAATCATCAAAAATCAATATTTCAACAAATCTCACAATACTATTCA	AAAAAAATCGTCAAAAATCAATATTTCAACAAATCTCGCGATACTATTCG	I	A	Red	NA	NA	NA	NA	NA	NA		OpenSea	CCTCTTCTCAGGGAAGGAATCGTCAAAAATCAATGTTTCAACAGATCTCGCGGTGCTATT[CG]AGATTCCCTATTAAAAAAAAATAGAATTGATGCAAACAGCCTGTTCCTTCCGGGGTTTTG	GAAGGAATCGTCAAAAATCAATGTTTCAACAGATCTCGCGGTGCTATTCG			SH3BGRL;SH3BGRL;HMGN5	NM_003022;NM_003022;NM_030763	5'UTR;1stExon;TSS200					X:80457024-80457736	Promoter_Associated
cg23946499	chrX	15518992	-	cg23946499	49642493	22752432	CAACAACCAAAAAAATATAAAACAATTTACTTCTAAAAACAAAACAACCA	CGACAACCAAAAAAATATAAAACAATTTACTTCTAAAAACAAAACAACCG	I	A	Red	NA	NA	NA	NA	NA	NA		OpenSea	CCATTTCTGACCCGGCAGCCAGGAAAATGTGAAACAATTTGCTTCTGGAAACAGGACAGC[CG]GGGCCGTGTTCCTGCAACAGCAGACCAAGCACCGCGGCGGACCCAGGCAAGCACGGAACA	CGGCAGCCAGGAAAATGTGAAACAATTTGCTTCTGGAAACAGGACAGCCG			BMX;BMX	NM_203281;NM_203281	1stExon;5'UTR				X:15428865-15428997
cg24000218	chrX	19140934	+	cg24000218	65621380	39740461	TCCCCAAAAAAAAACTCACTAAACTAAACACCAAACATCTAAAAATCCCA	TCCCCAAAAAAAAACTCGCTAAACTAAACGCCGAACATCTAAAAATCCCG	I	C	Grn	NA	NA	NA	NA	NA	NA	chrX:19140869-19141094	Island	CTCGGCCGCCCACCCCACCGCAGCCGGGGGCCCCGCAGCGCTCCTGGGCTCCAGGCACTG[CG]GGACCCTCAGATGCCCGGCGTCCAGCCCAGCGAGCTCCTCCTTGGGGACCCCAACGGACC	CGGGACCCTCAGATGCCCGGCGTCCAGCCCAGCGAGCTCCTCCTTGGGGA			GPR64;GPR64;GPR64;GPR64	NM_005756;NM_001079859;NM_001079860;NM_001079858	TSS1500;TSS1500;TSS1500;TSS1500				X:19049688-19051204			TRUE
cg24142775	chrX	107019430	+	cg24142775	29730323	54661507	TTTCTAACAAAAAATACACCATAAACACTAAAAAAACCTAAACCAAAACA	TTTCTAACGAAAAATACGCCATAAACGCTAAAAAAACCTAAACCGAAACG	I	T	Red	NA	NA	NA	NA	NA	NA	chrX:107018606-107019611	Island	TCGCACCCTCGCCCGCGCTCCTGGGAGCCGGCCCGGCTCTCACTCTCTCGGCGAGCCGGA[CG]CTTCGGTTCAGGCTCTTTCAGCGCTCATGGCGCATCCTCCGCCAGAAATACGCACGCAGC	CGCTTCGGTTCAGGCTCTTTCAGCGCTCATGGCGCATCCTCCGCCAGAAA			TSC22D3	NM_198057	TSS1500				X:106905047-106906480	X:107018859-107021211	Unclassified
cg24152857	chrX	48326650	-	cg24152857	31803386	37763497	ACAAAAAACTACAAAAAAAACCAAACCCCAACACAAATAAACCAACCACA	ACAAAAAACTACAAAAAAAACCGAACCCCAACGCAAATAAACCGACCACG	I	T	Red	NA	NA	NA	NA	NA	NA		OpenSea	GGGAAGAGAGAGACAGAAAGCTACAGAGAGAGCCGGACCCCAGCGCAGATGAGCCGACCA[CG]TGGAGAAGGGATAGCCTCTCCTCCCAGACCCCAGACTCACGCTGTCTCTCTTGCCATCTG	CGTGGTCGGCTCATCTGCGCTGGGGTCCGGCTCTCTCTGTAGCTTTCTGT			SLC38A5	NM_033518	5'UTR	low-CpG:48211584-48211757				X:48326524-48328485	Promoter_Associated
cg24153916	chrX	133679038	-	cg24153916	59759472	51794444	ACACTAACCAACCAAAACAAAACAAAAACAAAATAAAAATTTCTAAACCA	ACGCTAACCGACCGAAACGAAACGAAAACAAAATAAAAATTTCTAAACCG	I	C	Grn	NA	NA	NA	NA	NA	NA	chrX:133678595-133679201	Island	CTGAGGGGCCCTGCGCTGGCCGGCCGGGGCGAGGCGGGAGCAGAATGGGGATTTCTAGGC[CG]CCGGGTCGGGCTGGTGGGCGGCGCCCCGGGAGCCTGAGGGTCCCCGCCGGCCCGGGAGGG	GCGCTGGCCGGCCGGGGCGAGGCGGGAGCAGAATGGGGATTTCTAGGCCG			MGC16121	NR_024607	Body				X:133506240-133506914
cg24275475	chrX	107681397	+	cg24275475	15653421	19676501	ACTCCAAAAAAACCACAAACATACACCCTAAATAAACTATTACTACCCCA	ACTCCGAAAAAACCGCAAACATACACCCTAAATAAACTATTACTACCCCG	I	A	Red	NA	NA	NA	NA	NA	NA		OpenSea	AAGTACCAGTATAGTCCCGGCCTGGCAAAGTAACCCGAAGTAAGAAAGAGGAGGGGAGCT[CG]GGGCAGCAACAGCTCACCCAGGGTGCATGCTTGCGGCTCCTCCGGAGCTGGGTCCCGGGA	CGGGGCAGCAACAGCTCACCCAGGGTGCATGCTTGCGGCTCCTCCGGAGC			COL4A6;COL4A6	NM_033641;NM_001847	Body;Body		DMR		X:107567811-107568139
cg24392532	chrX	101975840	+	cg24392532	55647493	21735436	AACTCCTAAACAAAAAACAAACAAACTAAAACACTCCCAATTAACTAACA	AACTCCTAAACAAAAAACAAACGAACTAAAACGCTCCCGATTAACTAACG	I	A	Red	NA	NA	NA	NA	NA	NA		OpenSea	CCTGAAAACTAATTTCTCAGGCGACTGGAACTACAGCATTTGTTGGTAAAGGAAACAATC[CG]TCAGCCAACCGGGAGCGTCTTAGCCCGTCTGTCTTTTGTCCAGGAGCTCAAGAAGCAGAG	AGCTCCTGGACAAAAGACAGACGGGCTAAGACGCTCCCGGTTGGCTGACG			BHLHB9;BHLHB9;BHLHB9;BHLHB9;BHLHB9;BHLHB9	NM_001142527;NM_001142525;NM_001142526;NM_030639;NM_001142528;NM_001142524	5'UTR;5'UTR;5'UTR;5'UTR;5'UTR;5'UTR		DMR		X:101862235-101862576	X:101975400-101975905	Promoter_Associated_Cell_type_specific	TRUE
cg24547622	chrX	23761653	-	cg24547622	31697465	57600474	AACCCAACTCTACCTAATAAAACTTATCTCCTTTATCCTTAATCCCCACA	AACCCGACTCTACCTAATAAAACTTATCTCCTTTATCCTTAATCCCCGCG	I	C	Grn	NA	NA	NA	NA	NA	NA	chrX:23761070-23761610	S_Shore	ACGTCGAGAAGAGGCCCGGCTCTGCCTAGTGGAGCTTGTCTCCTTTATCCTTGATCCCCG[CG]CCTTGGCTCCGTCTGTTCTTCCCCTTGGCTGCACATTGGAATCTCCTGGGCAACTTTCCA	CGCGGGGATCAAGGATAAAGGAGACAAGCTCCACTAGGCAGAGCCGGGCC			ACOT9;ACOT9	NM_001033583;NM_001037171	TSS1500;TSS1500					X:23760798-23761743	Promoter_Associated
cg24663206	chrX	69664617	+	cg24663206	63621445	36757463	ACTCCCTTCTCAATTAATTCCAACCAATCAACACACAAAAACAAACAACA	ACTCCCTTCTCAATTAATTCCAACCAATCAACGCGCAAAAACAAACAACG	I	A	Red	NA	NA	NA	NA	NA	NA	chrX:69665102-69665355	N_Shore	CTGCCTCTGTTCCTTTAAGTAGCCGCTGTTTAGCATTCCTGCCGCCGCCGCTGCCGCTGC[CG]CTGCCTGCCTCTGCGCGCTGATTGGCTGGAATCAACTGAGAAGGGAGCCAGGGAGAGATG	GCTCCCTTCTCAGTTGATTCCAGCCAATCAGCGCGCAGAGGCAGGCAGCG			DLG3	NM_021120	TSS200			TRUE	X:69581324-69581985	X:69664366-69665061	Unclassified_Cell_type_specific	TRUE
cg24826812	chrX	134654612	-	cg24826812	20781304	42768415	CAATAAACAAAAACAACACTCAATCTAAAACAAACACTCTAATAAACACA	CAATAAACAAAAACGACGCTCAATCTAAAACGAACGCTCTAATAAACGCG	I	A	Red	NA	NA	NA	NA	NA	NA	chrX:134655102-134655750	N_Shore	GACAGAAGTTGTCAGTGAACAGAGACGGCGCTCAGTCTGGGGCGAGCGCTCTAGTGAGCG[CG]GACGGATGCTTAGGCAGTAGTCCTGGCAGCGGCAGTAGTGGTGGCAGCAGAAGAGAGGAA	CGCGCTCACTAGAGCGCTCGCCCCAGACTGAGCGCCGTCTCTGTTCACTG			DDX26B;DDX26B	NM_182540;NM_182540	5'UTR;1stExon				X:134482049-134483793			TRUE
cg25085925	chrX	66763691	+	cg25085925	18807486	11762426	CACACTAACACCTACCTAATAACTTTAAAAAAACAAATACTAACACAACA	CGCGCTAACGCCTACCTAATAACTTTAAAAAAACAAATACTAACGCAACG	I	T	Red	NA	NA	NA	NA	NA	NA	chrX:66763684-66764077	Island	GAGCTATTCAGGAAGCAGGGGTCCTCCAGGGCTAGAGCTAGCCTCTCCTGCCCTCGCCCA[CG]CTGCGCCAGCACTTGTTTCTCCAAAGCCACTAGGCAGGCGTTAGCGCGCGGTGAGGGGAG	CGCTGCGCCAGCACTTGTTTCTCCAAAGCCACTAGGCAGGCGTTAGCGCG			AR	NM_000044	TSS200		DMR					TRUE
cg25172243	chrX	138724688	-	cg25172243	67631333	63635482	AACCTCATCTTACCTCTCCAAAAATTTACTTCTACCATTTCACCTATACA	AACCTCATCTTACCTCTCCGAAAATTTACTTCTACCATTTCGCCTATACG	I	C	Grn	NA	NA	NA	NA	NA	NA		OpenSea	GCATTCCTTCTGAACCTCATCTTGCCTCTCCGGGGATTTGCTTCTGCCATTTCGCCTGTA[CG]CAATTACACTTTTCTTTTCCAATTGTCAACGCAACGTTGATGAAATACGAGCTGCTTCTT	AACCTCATCTTGCCTCTCCGGGGATTTGCTTCTGCCATTTCGCCTGTACG			MCF2;MCF2;MCF2	NM_005369;NM_001099855;NM_005369	1stExon;Body;5'UTR
cg25547663	chrX	48456173	-	cg25547663	10656414	34778483	AACTAAAAAAAAACAATATCTATTCTAAATCACTATATATCACCCAAACA	GACTAAAAAAAAACGATATCTATTCTAAATCGCTATATATCACCCGAACG	I	C	Grn	NA	NA	NA	NA	NA	NA	chrX:48455942-48456594	Island	CGTTGCTATGGCGACTGGGGAGGGGCGGTGTCTGTTCTGAATCGCTGTGTGTCACCCGGG[CG]CTGCCCAGGAAGGGCAGGGCTGGGGTGATGACCATGGTAACACCCGGGGGGGAGTTCGTG	CGCCCGGGTGACACACAGCGATTCAGAACAGACACCGCCCCTCCCCAGTC			WDR13;WDR13;WDR13;WDR13	NM_001166426;NR_029427;NM_017883;NM_017883	TSS200;Body;5'UTR;1stExon	high-CpG:48340745-48341525			X:48340729-48341538	X:48455651-48457059	Promoter_Associated
cg25553924	chrX	129402544	+	cg25553924	53739333	21804479	AAAAAAAAACAAACTTAACAACATAATAACTAATAAACCACCATCTTACA	AAAAAAAAACAAACTTAACGACGTAATAACTAATAAACCACCATCTTACG	I	C	Grn	NA	NA	NA	NA	NA	NA	chrX:129402458-129403088	Island	ACTGCCCGCCGCGGGCCGCCAGGCTCTACCTCCAGAAAACCCTCCCCCTTCAGGGCCCGG[CG]CAAGATGGTGGCCCACCAGCTACCACGCCGCCAAGCCTGTCCCCTCCCCCGCACCCCCGT	GGGAGGGGACAGGCTTGGCGGCGTGGTAGCTGGTGGGCCACCATCTTGCG			ZNF280C	NM_017666	5'UTR				X:129229992-129230718	X:129401882-129403260	Promoter_Associated
cg25558406	chrX	133594204	-	cg25558406	49637374	11728357	CATAACAAAACAAACAAAAAACAAAACCTACTTCTCCTCAACTTCAAACA	CGTAACGAAACGAACAAAAAACGAAACCTACTTCTCCTCAACTTCAAACG	I	A	Red	rs193054558	0.208559	NA	NA	NA	NA	chrX:133594203-133594828	Island	GGGCCTGCGGGGCGTGGCGGGGCGGGCAGAGGGCGGGGCCTGCTTCTCCTCAGCTTCAGG[CG]GCTGCGACGAGCCCTCAGGCGAACCTCTCGGCTTTCCCGCGCGGCGCCGCCTCTTGCTGC	CGTGGCGGGGCGGGCAGAGGGCGGGGCCTGCTTCTCCTCAGCTTCAGGCG			HPRT1;HPRT1	NM_000194;NM_000194	5'UTR;1stExon	high-CpG:133421837-133421984			X:133421604-133422656	X:133593729-133594554	Promoter_Associated
cg25565608	chrX	47930609	+	cg25565608	16675383	57653373	AACCCAACTTAAAAACAAAACCAAAATAAAAAACCTAACTAAATACTACA	AACCCGACTTAAAAACAAAACCGAAATAAAAAACCTAACTAAATACTACG	I	A	Red	NA	NA	NA	NA	NA	NA	chrX:47930635-47931143	N_Shore	TCACTCAATCCCCTCCTCAGGCCCTCCACTTGTCTCCATCCGTCACTGATCACATAGACC[CG]CAGCACTCAGCCAGGCCCCTCACCCCGGCTCTGCTCTCAAGCCGGGCTTGGCTCCCCGCC	AGCCCGGCTTGAGAGCAGAGCCGGGGTGAGGGGCCTGGCTGAGTGCTGCG			ZNF630	NM_001037735	TSS200					X:47930403-47931757	Unclassified	TRUE
cg25736204	chrX	133931285	+	cg25736204	30809358	65628371	TAAAAACACTCCTCCCCTTTAAAAACAAATTTCAAAACAAAACTCCCACA	TAAAAACGCTCCTCCCCTTTAAAAACGAATTTCGAAACGAAACTCCCACG	I	C	Grn	NA	NA	NA	NA	NA	NA	chrX:133930787-133931355	Island	CATCGGGTCCTGCGCACGCGTCCAGCGGCCACTCCAATGGGCCCGCGGGCACGGAGCGTG[CG]TGGGAGCCCCGCCTCGAAATCCGCCTCCAAAGGGGAGGAGCGTTTCCAGGGGGCCCGGCG	TGGAAACGCTCCTCCCCTTTGGAGGCGGATTTCGAGGCGGGGCTCCCACG			FAM122B;FAM122B;FAM122B;FAM122B;FAM122C;FAM122B	NM_001166600;NM_001170756;NM_001170757;NM_145284;NM_001170780;NM_001166599	TSS200;TSS1500;TSS200;TSS1500;5'UTR;TSS200				X:133758497-133759047	X:133930670-133931685	Promoter_Associated
cg25875683	chrX	153029722	+	cg25875683	33797303	65627444	ACTCTTACCTACCTAATAAACCACCAACAAAAACCAAATAACAACTAACA	ACTCTTACCTACCTAATAAACCACCGACGAAAACCAAATAACAACTAACG	I	A	Red	NA	NA	NA	NA	NA	NA	chrX:153032468-153033354	N_Shelf	CTGGGCACGATTGCATTGTGGGGAGGGAGGCTGGGGCTCTGTGAGACGTGCTCCTGGCAC[CG]CCAGCTGCTACTTGGCCCTCGCCGGTGGCCCACCAGGTAGGCAAGAGCTGGGGCAGGCTT	CGCCAGCTGCTACTTGGCCCTCGCCGGTGGCCCACCAGGTAGGCAAGAGC			PLXNB3;PLXNB3;PLXNB3;PLXNB3	NM_001163257;NM_005393;NM_001163257;NM_005393	5'UTR;5'UTR;1stExon;1stExon	low-CpG:152682772-152682931				X:153029105-153030716	Unclassified
cg25967516	chrX	100805271	+	cg25967516	36700496	32746440	AAAAAAAAACTATATCTACTCCCATATCCATTAACCTTTTCTTCTCTTCA	AAAAAAAAACTATATCTACTCCCGTATCCGTTAACCTTTTCTTCTCTTCG	I	A	Red	NA	NA	NA	NA	NA	NA	chrX:100807793-100808048	N_Shelf	GGGGGGAGGTATAGAGAGAGACAGTTGGACTGGGACTAGAGAAGATAAAAAATTATTCCT[CG]AAGAGAAGAAAAGGCCAACGGACACGGGAGCAGATACAGCCTCTCCCTGTAAACCAAAGA	AGGGAGAGGCTGTATCTGCTCCCGTGTCCGTTGGCCTTTTCTTCTCTTCG			ARMCX1	NM_016608	TSS1500		CDMR					TRUE
cg26020914	chrX	18444359	+	cg26020914	38703439	71804440	AACTTCACAACATCACCTAAAACTTATCCAAAAAAAATTACAAAACCACA	AACTTCACAACATCGCCTAAAACTTATCCGAAAAAAATTACGAAACCGCG	I	A	Red	NA	NA	NA	NA	NA	NA	chrX:18443120-18444426	Island	GCCCGGGCCCTTCTGACCTTGGCTGCCCGCGAGGGTGGGCTAGCGACCGGGCGCCGGCCC[CG]CGGCTCCGCAACCTCCCCCGGACAAGTTTCAGGCGATGCTGTGAAGTTCACGACTGGCAT	AACTTCACAGCATCGCCTGAAACTTGTCCGGGGGAGGTTGCGGAGCCGCG			CDKL5	NM_003159	5'UTR				X:18352739-18354437
cg26105341	chrX	153060354	+	cg26105341	22747409	38681433	AAAAAAACCTAACTACCAATAAACATACACAAAATACTTTAATCCCCCCA	AAAAAAACCTAACTACCGATAAACGTACGCGAAATACTTTAATCCCCCCG	I	T	Red	NA	NA	NA	NA	NA	NA	chrX:153059275-153060557	Island	GCCTTTCAGGGTCCGTCGCTGCGGGCCGGGCCTTCCCCCGAGAGGCAGGCGGCCTTGGGA[CG]GGGGGACCAAAGCACCTCGCGCACGTTTACCGGCAGCCAGGCTTTTCCTTGTCTGCCCAT	CGGGGGGACCAAAGCACCTCGCGCACGTTTACCGGCAGCCAGGCTTTTCC			IDH3G;IDH3G;SSR4	NM_174869;NM_004135;NM_006280	TSS1500;TSS1500;Body				X:152712470-152714037
cg26114378	chrX	37430775	+	cg26114378	31604358	39695312	CTTAACTACCTCTTCAAAAAACCAAAATAATCTCTAACAAAACCCACACA	CTTAACTACCTCTTCAAAAAACCGAAATAATCTCTAACAAAACCCACGCG	I	A	Red	rs189393281	0.013864	NA	NA	NA	NA	chrX:37430706-37431784	Island	CTCGGCCTTCTGCCAGTAGGGGAGGAGTCGGGGGCGGAGCGGGAGGAGTGGCGCGGGCCC[CG]CGTGGGTCCTGCCAGAGATCACCTCGGCCCCTTGAAGAGGCAGCCAAGCTGCGGCGGCGC	CTTGGCTGCCTCTTCAAGGGGCCGAGGTGATCTCTGGCAGGACCCACGCG			LANCL3;LANCL3	NM_198511;NM_001170331	TSS200;TSS200	high-CpG:37315644-37316109			X:37315490-37316849
cg26327984	chrX	42637506	+	cg26327984	10787453	72735361	CAATAACAATAACCATAACAATAACCATAACAACTACAACAACAATAACA	CGATAACGATAACCATAACGATAACCGTAACAACTACGACAACGATAACG	I	A	Red	rs7060404	0.02042	NA	NA	NA	NA	chrX:42637008-42637383	S_Shore	GCACCAGGGCCCTGGTGTCACAAAGGGCGCTGCGTATGACGTCACTATGGTCGCCGCCTC[CG]CCACCGCTGCCGTAGTTGCTACGGTTACCGCTATGGTTACCGCTACCGTTGCAGTCACCG	CGCCACCGCTGCCGTAGTTGCTACGGTTACCGCTATGGTTACCGCTACCG			PPP1R2P9	NR_002191	TSS200				X:42521932-42522589	X:42637484-42637653	Unclassified_Cell_type_specific
cg26332175	chrX	102510122	-	cg26332175	14679400	17644350	AACTATAAAAACTTCTACACACATCAACTCCTAATCACATAAAAATCACA	AACTATAAAAACTTCTACACACGTCGACTCCTAATCACGTAAAAATCGCG	I	T	Red	NA	NA	NA	NA	NA	NA		OpenSea	AAACAGGCCCTGGACTATAAGGACTTCTGCACACGTCGACTCCTGGTCACGTGAGAGTCG[CG]TCATCACTGAGCTCGAGTCCCCAGTTACCCCTCCCATTAACACTGCAGCCCGCCCGCTGC	CGCGACTCTCACGTGACCAGGAGTCGACGTGTGCAGAAGTCCTTATAGTC			TCEAL8;TCEAL8	NM_153333;NM_001006684	TSS200;TSS200	low-CpG:102396704-102396789			X:102396230-102396840	X:102509583-102510332	Promoter_Associated	TRUE
cg26340003	chrX	18693413	+	cg26340003	23653500	13707336	AAAATAAAAAAACACAAAACCCTCACAAACAAAAAAAACTACCAAAAACA	AAAATAAAAAAACGCGAAACCCTCGCGAACGAAAAAAACTACCGAAAACG	I	C	Grn	NA	NA	NA	NA	NA	NA	chrX:18693152-18693599	Island	CTCAATCGAGGCGCCGGCGGGGCGGCCCGGCGGCCGGAAGTGCACCCTGCTCGGGCTTTG[CG]CCCCCGGCAGCTTCCTCCGCCCGCGAGGGCCCCGCGCCTTCCCATTTTCCCAACCGGCAA	CGCCCCCGGCAGCTTCCTCCGCCCGCGAGGGCCCCGCGCCTTCCCATTTT									X:18603074-18603714	X:18692491-18695052	Promoter_Associated
cg26359238	chrX	106243175	+	cg26359238	37800496	70737311	AACAAATACCATAACAACCAAAAAAATACTCCTATACCAAAAAACCCCCA	AACGAATACCGTAACGACCAAAAAAATACTCCTATACCGAAAAACCCCCG	I	C	Grn	NA	NA	NA	NA	NA	NA	chrX:106242506-106243593	Island	CGAAGGCCTGCGGGCCGCCGCCGGGCCGGGCCAGCCCGCAGCCCGGCGCGCCAGGGCCGG[CG]GGGGCCCCTCGGTACAGGAGCATTTTTTTGGCCGCCACGGTACCCGTCTGCTGCCGCCGG	CGGGGGCCCCTCGGTACAGGAGCATTTTTTTGGCCGCCACGGTACCCGTC			MORC4;MORC4	NM_001085354;NM_024657	1stExon;1stExon	high-CpG:106129737-106130163			X:106129137-106130237	X:106241943-106243809	Unclassified_Cell_type_specific	TRUE
cg26368752	chrX	30671338	+	cg26368752	71640387	16671344	AACAAACACAAAAAAACCAAACACTCAAACAAACAAAAAACAATAAAACA	AACAAACGCAAAAAAACCGAACGCTCGAACAAACAAAAAACGATAAAACG	I	T	Red	NA	NA	NA	NA	NA	NA	chrX:30670739-30671869	Island	CCCCACGTGACCTACTGCGCGGGCCGCCGCCTCCACCGCGCCCAGGCCCCGCCCCCGTGA[CG]TCTCATCGCCCTCTGCCTGTCCGAGCGTTCGGCTCTTTTGCGTTTGCTGATTGGCCAGCC	AGCAAACGCAAAAGAGCCGAACGCTCGGACAGGCAGAGGGCGATGAGACG			GK;GK;GK	NM_001128127;NM_000167;NM_203391	TSS200;TSS200;TSS200				X:30580708-30582096	X:30670643-30672199	Promoter_Associated
cg26578373	chrX	71401206	+	cg26578373	74633412	47706453	CACACATACACAATAAAAACCACAAAAATAAATAACTCTACAATCCCTCA	CACGCGTACGCAATAAAAACCACGAAAATAAATAACTCTACAATCCCTCG	I	A	Red	NA	NA	NA	NA	NA	NA		OpenSea	ACCACAGTACTCCTGCTTCCCTTTGTCTGGCGGCCCCGCGGGATTGGCCAGAGCTGGCGC[CG]AGGGACTGCAGAGCCACCCACCCCCGTGGCTCCTACTGCGCACGCGTGAAAAAAGCCAGG	CACGCGTGCGCAGTAGGAGCCACGGGGGTGGGTGGCTCTGCAGTCCCTCG			PIN4;PIN4;PIN4	NM_001170747;NR_033187;NM_006223	TSS1500;TSS1500;TSS1500				X:71317907-71318560	X:71400720-71401752	Promoter_Associated
cg26620546	chrX	117957623	+	cg26620546	42711411	56682372	TTAAACAAAAACAAATTTTCACCTAAAAAAACAAAAACACAACAAACCCA	TTAAACAAAAACGAATTTTCGCCTAAAAAAACGAAAACGCAACAAACCCG	I	C	Grn	NA	NA	NA	NA	NA	NA	chrX:117957615-117957937	Island	GTCGCAAATTCCCAGGCAGATTGGCTCCATCGGTCTAATCAAGCTGCACTTGACGCTCCG[CG]GGCCTGCTGCGCCCCCGCCCCCTCAGGCGAAAACTCGCCTCTGCCCAAGGCTGTGCGGGG	CGGGCCTGCTGCGCCCCCGCCCCCTCAGGCGAAAACTCGCCTCTGCCCAA			ZCCHC12	NM_173798	TSS200			TRUE	X:117841621-117842738	X:117957496-117957911	Unclassified_Cell_type_specific	TRUE
cg26764180	chrX	133941194	-	cg26764180	37804362	20806485	TAAAACACCTAAAATAACATCATTACCTACATCACAACAAACATCATCCA	TAAAACGCCTAAAATAACGTCATTACCTACATCACAACAAACGTCGTCCG	I	A	Red	NA	NA	NA	NA	NA	NA		OpenSea	GGCAAAGCTGACTAAGGCGCCTGAAGTGACGTCATTGCCTGCATCACAACAGGCGTCGTC[CG]GCTGATAGCTTATCGCAGGCTCTGAGGGGCGGGACCCAACTGATTGTCAAAGGCGGCAGA	TAAGGCGCCTGAAGTGACGTCATTGCCTGCATCACAACAGGCGTCGTCCG			FAM122C;FAM122C;FAM122C;FAM122C;FAM122C;FAM122C;FAM122C	NM_001170783;NM_138819;NM_001170784;NM_001170779;NM_001170782;NM_001170781;NM_001170780	TSS200;TSS200;TSS200;TSS200;TSS200;TSS200;Body				X:133768787-133769438	X:133940939-133941380	Promoter_Associated	TRUE
cg26777746	chrX	105855218	-	cg26777746	53757461	63676510	CAACCTCACTACAAAACAAAATCTTACCTATCAACAAAAACAAAATAACA	CAACCTCGCTACGAAACGAAATCTTACCTATCAACAAAAACAAAATAACG	I	A	Red	NA	NA	NA	NA	NA	NA	chrX:105855028-105855297	Island	GTAAAGTCTTTGCAGCCTCGCTACGGGGCGGAGTCTTGCCTGTCAGCAGGGGCAGAGTAG[CG]ATCGTCGCCAAAGCGCGCGGTTTTATTTCTCTCCGCTTTGGACGGGGCAAACTAGCTTTT	CGCTACTCTGCCCCTGCTGACAGGCAAGACTCCGCCCCGTAGCGAGGCTG			CXorf57;CXorf57	NM_018015;NM_018015	1stExon;5'UTR				X:105741696-105742260	X:105854773-105855719	Unclassified_Cell_type_specific
cg26934726	chrX	136651907	-	cg26934726	52658348	64619323	AAACTAATTTTTAACAAACATCTCCAAATTTTCTAAACATCAATAATACA	AAACTAATTTTTAACGAACATCTCCGAATTTTCTAAACATCGATAATACG	I	A	Red	NA	NA	NA	NA	NA	NA	chrX:136647526-136650178	S_Shore	GTCTTAGGAGCAAAACTGGTTTTTGGCGAACATCTCCGGGTTTTCTAGACATCGGTAATA[CG]GATTTTTTTTAAGCAGCATTTTTCTTTTAAGTGGGTCACTGGGCGGTCTTGTTGTTACAG	AAACTGGTTTTTGGCGAACATCTCCGGGTTTTCTAGACATCGGTAATACG			ZIC3	NM_003413	Body		RDMR
cg26937310	chrX	102531708	+	cg26937310	19761420	64659306	CTAAAAACCCAAACCCACTAATAACATTTTTCTCACATAATCTAAAACCA	CTAAAAACCCGAACCCACTAATAACGTTTTTCTCACGTAATCTAAAACCG	I	A	Red	NA	NA	NA	NA	NA	NA		OpenSea	CTGCCTTCCTCCACGGAAACAGGGATCTGGTACCTGGAGGAGAGGGACTTCTGCACACGT[CG]GCTTCAGATCACGTGAGAAAAACGTCACCAGTGGGCTCGGGTCCCTAGTTCCCCTCCCAC	CGGCTTCAGATCACGTGAGAAAAACGTCACCAGTGGGCTCGGGTCCCTAG			TCEAL5;TCEAL5	NM_001012979;NM_001012979	1stExon;5'UTR				X:102417739-102418487
cg26937423	chrX	101380437	+	cg26937423	17673341	13733359	AACTAAAAACAATCAAAATCTCAATACATTTATATAACAAAATAAAATCA	AACTAAAAACGATCGAAATCTCGATACGTTTATATAACAAAATAAAATCG	I	C	Grn	NA	NA	NA	NA	NA	NA		OpenSea	TGTGAGCTGCGTCAGGTAAAGCACCTAGGGTCAGAAAGCCACCTCTCCTCCTCTTCTCCG[CG]ACCCCACTTTGCTACACAAACGCACCGAGACTCCGACCGTCCCCAGCCTCCGGTCCCTCA	GGCTGGGGACGGTCGGAGTCTCGGTGCGTTTGTGTAGCAAAGTGGGGTCG			TCEAL2	NM_080390	TSS1500				X:101267091-101267967
cg27054331	chrX	152910369	+	cg27054331	69760364	32692416	AACACAAAACTATAACCAACAAAAAACTAAACAACCACTTCCCCAACCCA	AACGCAAAACTATAACCAACAAAAAACTAAACAACCACTTCCCCGACCCG	I	C	Grn	NA	NA	NA	NA	NA	NA	chrX:152909013-152909214	S_Shore	GAGCGCCACTGAGCAGCTCAGGAGCTCCCTCTCTAGCCGAACTGAGCCCCCACGGCAGGG[CG]GGCCGGGGAAGTGGCTGTCCAGCTCCCTGCTGGTCACAGCCCTGCGCCACCCCCACTCTC	CGGGCCGGGGAAGTGGCTGTCCAGCTCCCTGCTGGTCACAGCCCTGCGCC			DUSP9	NM_001395	5'UTR					X:152909473-152910508	Unclassified_Cell_type_specific
cg27074040	chrX	135963877	+	cg27074040	32793318	60780319	CCCATATTTTTATTTAAAATTTTTTAACAACTTCACAAAATAAATTAACA	CCCATATTTTTATTTAAAATTTTTTAACAACTTCGCAAAATAAATTAACG	I	T	Red	rs6635339	0.457253	NA	NA	NA	NA	chrX:135962102-135962951	S_Shore	TCCAGCCTGGGCAGGCGACAGAGCGAGACTCCGTCTCAAAATAAAAAAGAAAATGCGGGA[CG]CTAATTTATTCTGCGAAGCTGTTAAAAAATTTTAAATAAAAATATGGGACGCGGCCGGGG	CGCTAATTTATTCTGCGAAGCTGTTAAAAAATTTTAAATAAAAATATGGG			RBMX;RBMX;RBMX;RBMX	NR_028476;NR_028477;NM_002139;NM_001164803	TSS1500;TSS1500;TSS1500;TSS1500
cg27166673	chrX	11683995	-	cg27166673	68632365	44726414	AAAAAAACAAAACATAAAAAATTTTCCAAACACCAAACCTACAAACAACA	AAAAAAACAAAACGTAAAAAATTTTCCAAACGCCAAACCTACAAACGACG	I	A	Red	NA	NA	NA	NA	NA	NA	chrX:11682333-11684544	Island	AGCCAGGAGCAGGAGAAAGCAGAACGTGAAGAGTTTTCCAGGCGCCAAACCTGCAAGCGG[CG]AGGAGAGAAGGCAGCTCGCCACTGATACCGGGTCTCCTGGGGAGAAAGTCGTGAGGACGG	CGCCGCTTGCAGGTTTGGCGCCTGGAAAACTCTTCACGTTCTGCTTTCTC			ARHGAP6;ARHGAP6	NM_006125;NM_013427	TSS200;TSS200		DMR		X:11592255-11594177			TRUE
cg27251926	chrX	15353768	+	cg27251926	43694332	52770307	ATTACATCTCACACTTAAAAATAAAAACAACAAAACATCTCTCTCAAACA	GTTACATCTCGCGCTTAAAAATAAAAACGACAAAACGTCTCTCTCGAACG	I	T	Red	rs116740080	0.025919	NA	NA	NA	NA	chrX:15353369-15354008	Island	GCGTCCGCGCCCAAGGGCCGCGCCCCCGAGGCAGCCAATCACAAAGAGGCGCTGAGGTCA[CG]TCCGAGAGAGACGCTCTGTCGTCCCCACCCTTAAGCGCGAGATGTAACGTCAGCGCGCGC	CGTCCGAGAGAGACGCTCTGTCGTCCCCACCCTTAAGCGCGAGATGTAAC			PIGA;PIGA	NM_002641;NM_020473	TSS200;TSS200				X:15263009-15263904	X:15352727-15354445	Promoter_Associated
cg27263894	chrX	154254814	+	cg27263894	41802440	48774327	AACCATATTTATTCATATAAACATTAAACAAATATTTATCAACTTCTACA	AACCGTATTTATTCATATAAACATTAAACAAATATTTATCGACTTCTACG	I	A	Red	NA	NA	NA	NA	NA	NA	chrX:154254915-154255696	N_Shore	AAAGAAAAATTAAATACATAAATAAAATGTGTCTTCCTCCACTAAAAGAGTAGGACACAT[CG]CAGAAGCCGATAAATATTTGTTCAATGTTTACATGAACAAACACGGTCACTCAGCCGTCT	CGCAGAAGCCGATAAATATTTGTTCAATGTTTACATGAACAAACACGGTC			FUNDC2	NM_023934	TSS1500					X:154254768-154255796	Promoter_Associated	TRUE
cg27348515	chrX	100914892	-	cg27348515	66743491	58797317	ACAACAATCAAAACTTTAAATACCTTTACCCACATCAACTCCTAATCACA	ACGACGATCAAAACTTTAAATACCTTTACCCACGTCAACTCCTAATCACG	I	T	Red	NA	NA	NA	NA	NA	NA		OpenSea	GGAGGACGGAGAACGACGGTCAGGGCTTTAAGTACCTTTGCCCACGTCAGCTCCTGGTCA[CG]TGAGGGCTGCATCGCCAGTAAGCTTGGGTCCCCAATTTCCACTCCCACCAAGAGTACGAG	ACGACGGTCAGGGCTTTAAGTACCTTTGCCCACGTCAGCTCCTGGTCACG			ARMCX2;ARMCX2	NM_177949;NM_014782	TSS200;TSS200							TRUE
cg27404676	chrX	79590966	-	cg27404676	54752301	20768437	ACTCCAAAATAACTACCACAAAAAACAACAATTAAAACAAATTCCAATCA	ACTCCAAAATAACTACCGCGAAAAACGACGATTAAAACGAATTCCAATCG	I	C	Grn	NA	NA	NA	NA	NA	NA	chrX:79590720-79591007	Island	GGGGCTGGTGCAACTCCAAAATGGCTGCCGCGGGGAGCGGCGATTAGAACGGGTTCCAGT[CG]CTTGGGGGCGTTGGGGGGCTGGAGGGCAAGAGGTTACGCGCCCCAGCTCCCACCTTGGGT	ACTCCAAAATGGCTGCCGCGGGGAGCGGCGATTAGAACGGGTTCCAGTCG			FAM46D	NM_001170574	TSS200				X:79477377-79477786			TRUE
cg27525527	chrX	51636671	-	cg27525527	19772390	21608315	AACAAACAAAACTAACTTTAACTCTTCAATATTTACACATACACATAACA	AACAAACGAAACTAACTTTAACTCTTCAATATTTACGCATACGCGTAACG	I	T	Red	NA	NA	NA	NA	NA	NA	chrX:51637830-51638076	N_Shore	TTTTGTTGGGAAAGCAGGCGGGACTGACTTTGGCTCTTCAGTGTTTGCGCATGCGCGTAA[CG]TCCTGAGGCGGTGGGTGGTATATTAGGCGAAGAGGCGGGGTCGCCCAAGCTGCCGCGCTG	AGCAGGCGGGACTGACTTTGGCTCTTCAGTGTTTGCGCATGCGCGTAACG			MAGED1;MAGED1;MAGED1	NM_001005332;NM_001005333;NM_006986	5'UTR;TSS200;TSS200				X:51653302-51654712	X:51636350-51636900	Unclassified	TRUE
cg00579423	chr1	180923076	+	cg00579423	22635435	18762474	AATAACCTAAAAACAAAACAAACACAAAACAACTACTAAAAACACAATCA	AATAACCTAAAAACGAAACGAACGCGAAACAACTACTAAAAACACAATCG	I	C	Grn	NA	NA	NA	NA	NA	NA	chr1:180922915-180923692	Island	TGGCACCCGGTGTCCCGGGAGGGAGAATCGGGGTCTGTCGCGGGCCCTGCGACCAGGAGG[CG]ACTGTGCCCTCAGCAGCTGCCCCGCGCCCGCCCCGCCCTCAGGCCACTAGAGGCAACCTC	AGTGGCCTGAGGGCGGGGCGGGCGCGGGGCAGCTGCTGAGGGCACAGTCG									1:179189326-179190563	1:180922765-180924106	Unclassified_Cell_type_specific	TRUE
cg00599812	chr1	1385047	-	cg00599812	46748408	33711302	TATCTTTTCCTTACTATATATTAAATATTCAAATAAAATTCTAAATTCCA	TATCTTTTCCTTACTATATATTAAATATTCGAATAAAATTCTAAATTCCG	I	A	Red	NA	NA	NA	NA	NA	NA		OpenSea	TCGCAGGCCCTTTATCTTTTCCTTGCTGTATGTTAAATATTCGGGTAAGATTCTGGGTTC[CG]GGCATGGATTCTTTAATCCCCTTCATGATTAACTCCCCAAGGTCCTGCATATTTTCTCAA	TATCTTTTCCTTGCTGTATGTTAAATATTCGGGTAAGATTCTGGGTTCCG			ATAD3C	NM_001039211	TSS200
cg00696472	chr1	46869799	-	cg00696472	68668408	16789311	AACTAAAAAAACAAACACATACTAAACTAATATCACTAAAAAAAAACACA	AACTAAAAAAACGAACGCATACTAAACTAATATCACTAAAAAAAAACACG	I	T	Red	NA	NA	NA	NA	NA	NA		OpenSea	TGTGGGGGCTGCAGCTGAGGAAGCGAGCGCATGCTGGGCTGGTGTCACTGAGAGGGGGCA[CG]TACATAGTCTCAGCAGATGGTCTTGCTTCTTCCCTGTCAATGTCCCTGAAAGGCTCCTGC	CGTGCCCCCTCTCAGTGACACCAGCCCAGCATGCGCTCGCTTCCTCAGCT			FAAH	NM_001441	Body
cg00768487	chr1	26611311	+	cg00768487	58733493	51693446	TCAAAACTATACCTTAATAAAACAAATAAAATTACATATACAATAATACA	TCGAAACTATACCTTAATAAAACAAATAAAATTACATATACGATAATACG	I	A	Red	NA	NA	NA	NA	NA	NA		OpenSea	GAGTGTGAGGGGGTCAGGAGAGGACAAAGCCCCTGCTTTTTTCCAGTCTGCAGCACAAAC[CG]CATCATCGTACATGTAACCTCACTTGCCTTATCAAGGCATAGCTCCGAGGTCCCCGCTGT	CGCATCATCGTACATGTAACCTCACTTGCCTTATCAAGGCATAGCTCCGA			UBXN11;UBXN11;UBXN11	NM_001077262;NM_145345;NM_183008	Body;Body;Body	low-CpG:26483898-26483949				1:26610815-26612777	Promoter_Associated
cg00822399	chr1	149146472	-	cg00822399	54642510	54728389	CAAAAACTACAACTACAACAATTCCAAACTAAATAAAAACTACCTACCCA	CGAAAACTACGACTACAACGATTCCAAACTAAATAAAAACTACCTACCCG	I	C	Grn	NA	NA	NA	NA	NA	NA	chr1:149146208-149146697	Island	ACCGCCAGCCTGCGGGGGCTGCGGCTGCAACGGTTCCAAGCTGGGTGGAGGCTGCCTGCC[CG]CGAGCCAAGAGCCACGCTAGGAGGCAGGAGTCGGGAAGTCGTGTGCAGGCCCGGAGGAGA	CGGGCAGGCAGCCTCCACCCAGCTTGGAACCGTTGCAGCCGCAGCCCCCG									1:147412833-147415630
cg00853242	chr1	6511997	-	cg00853242	25679322	49768346	ACCACCAACTACAAAATTTCAACCACTACTCAATAAAAACTTAATTCCCA	ACCGCCAACTACGAAATTTCAACCGCTACTCAATAAAAACTTAATTCCCG	I	T	Red	NA	NA	NA	NA	NA	NA	chr1:6511689-6512110	Island	CCGGAGCCCCACACCGCCAGCTGCGGGGTTTCAGCCGCTGCTCAATGGAAGCTTGGTTCC[CG]TGCCGCCCACTACTCCTGCGCCGGGAGTGCAGCTGGACGTGGAGGCTCTCATCCCCACGC	CGGGAACCAAGCTTCCATTGAGCAGCGGCTGAAACCCCGCAGCTGGCGGT			ESPN	NM_031475	Body				1:6434334-6434672
cg00986445	chr1	145507653	-	cg00986445	54796509	38680488	CAACAATTTCCCAAAATACCTAATATCTAAACAACACAAACAAAATCTCA	CGACAATTTCCCGAAATACCTAATATCTAAACGACACAAACGAAATCTCG	I	A	Red	rs139428292	0.016499	NA	NA	NA	NA	chr1:145507588-145507931	Island	CTTTCCCCTCTGCGACAGTTTCCCGAGGTACCTAGTGTCTGAGCGGCACAGACGAGATCT[CG]ATCGAAGGCGAGATGGCGGACGTGCTAGATCTTCACGAGGCTGGGGGCGAAGATTTCGCC	CGAGATCTCGTCTGTGCCGCTCAGACACTAGGTACCTCGGGAAACTGTCG			RBM8A;RBM8A	NM_005105;NM_005105	1stExon;5'UTR		RDMR		1:144218754-144219288	1:145507117-145508445	Unclassified	TRUE
cg01022117	chr1	201258280	+	cg01022117	17782395	42638353	AAATACCCTCAAAAATATTTCAAAATAAACAAAAATAAACTATATCTACA	AAATACCCTCAAAAATATTTCGAAATAAACAAAAATAAACTATATCTACG	I	A	Red	rs12025174	0.457534	NA	NA	NA	NA		OpenSea	CCAGCAGAGGGGGCAGGAGGCTGGCCAGCCCAGTCCTCCCTCCAGGAGCTGGAACCATCC[CG]CAGACACAGTCCACTCCTGCCCACTCCGAAACACCTCTGAGGGTATTCTCTCAGCAGTAG	GAATACCCTCAGAGGTGTTTCGGAGTGGGCAGGAGTGGACTGTGTCTGCG			PKP1;PKP1	NM_000299;NM_001005337	Body;Body			TRUE
cg01439572	chr1	11255121	-	cg01439572	59623373	47775312	AACCTTAAAAAAAAACTACCATAAAACACAAATACAAAAACTAAAACACA	AACCTTAAAAAAAAACTACCGTAAAACACGAATACAAAAACTAAAACACG	I	T	Red	NA	NA	NA	NA	NA	NA		OpenSea	CAGAAGACTTCAAGCCTTAAAAGGAGGCTGCCGTGGAGCACGGATACAGAAACTGAGACA[CG]TGGAGACTGGATGAGGGCAGATGAGGACAGGAAGAGAGTGTTAGAAAGGGTAGGACTGAG	AGCCTTAAAAGGAGGCTGCCGTGGAGCACGGATACAGAAACTGAGACACG			MTOR;ANGPTL7	NM_004958;NM_021146	Body;3'UTR
cg01537645	chr1	217110605	+	cg01537645	16783412	56653344	TATCATTAATACTTTAATACCTTTTTAACAAAACAAAACAAAATATCACA	TATCATTAATACTTTAATACCTTTTTAACAAAACGAAACAAAATATCACG	I	A	Red	NA	NA	NA	NA	NA	NA		OpenSea	AAGACATTAAAGATGGAAACAATAAAAATAGTCAGGAAGAGCAGAAAAAAAAAAGATTGC[CG]TGATATTCTGTCTCGTTTTGCCAAAAAGGTATTAAAGTACCAATGATATAAAAATAGGCT	TATCATTGGTACTTTAATACCTTTTTGGCAAAACGAGACAGAATATCACG			ESRRG;ESRRG;ESRRG	NM_206594;NM_206595;NM_001134285	5'UTR;5'UTR;5'UTR			TRUE
cg01563601	chr1	147768263	-	cg01563601	35762393	34684302	AAAACCAACTACTCACTTCAATCTTATCCACAAAAAATCCCTTTCTAACA	AAAACCAACTACTCACTTCGATCTTATCCGCAAAAAATCCCTTTCTAACG	I	A	Red	NA	NA	NA	NA	NA	NA		OpenSea	GGACACGTAGGGGAAACCAGCTACTCACTTCGGTCTTGTCCGCAAGGGATCCCTTTCTGA[CG]GGAAAGAAAGGCGGCGAGTCCGGTCCTGTTGAGTAAGCGGAAGAGAGATCAAGGGGAAGA	GAAACCAGCTACTCACTTCGGTCTTGTCCGCAAGGGATCCCTTTCTGACG									1:146234515-146234927
cg01783894	chr1	27858917	+	cg01783894	34768510	28799473	AATAAATCCAACTAAAAACTCAAAAAAATAACAACCCAAAAAAAATTTCA	AATAAATCCGACTAAAAACTCAAAAAAATAACGACCCAAAAAAAATTTCG	I	A	Red	NA	NA	NA	NA	NA	NA	chr1:27854416-27854963	S_Shelf	ATCTCATGTTGAGCCCCAGTCCCTTCCACTGAGCAATCCACCACTGTCTCCTCCCCTCCC[CG]AAACCTCCTCTGGGCCGCCACTCCTCTGAGCCCTCAGCCGGACTCACCAGGCCCCACTCT	GGTGAGTCCGGCTGAGGGCTCAGAGGAGTGGCGGCCCAGAGGAGGTTTCG										1:27858770-27858939	Unclassified_Cell_type_specific
cg01821018	chr1	59043280	-	cg01821018	54790412	55772486	AAATTTCATTACAAAATATAACTCACAACTATCACACTCTCCTCTATACA	AAATTTCATTACAAAATATAACTCGCGACTATCGCGCTCTCCTCTATACG	I	C	Grn	NA	NA	NA	NA	NA	NA	chr1:59042013-59043295	Island	AGAAAGTCTAAAGAGTTTCATTGCAAAGTGTGGCTCGCGACTGTCGCGCTCTCCTCTATA[CG]CGACTCCCTTTTCGTTCTTTCCCAGCCCCAGCCCTCCCTTAATTTCTCTCACTCCCTCTC	GAGTTTCATTGCAAAGTGTGGCTCGCGACTGTCGCGCTCTCCTCTATACG			TACSTD2	NM_002353	TSS200			TRUE	1:58814306-58815871			TRUE
cg01912388	chr1	1011560	-	cg01912388	66782308	25732470	TACCAAAAAACTAAAACTATAAAAACTCCATAAAACAAACTAAAACTACA	TACCGAAAAACTAAAACTATAAAAACTCCGTAAAACAAACTAAAACTACG	I	A	Red	NA	NA	rs114079151	0.020417	NA	NA	chr1:1011509-1013402	Island	ATGGGGACTCCGTGCCGGGAGGCTGAGGCTATGGGGACTCCGTGGGGCAGGCTGAGGCTA[CG]GTGACTCCGTGCAGGGCTGTGAGGCTACGGGGACTCCGTGGGGGGTGGCTGAGGCTACGG	TGCCGGGAGGCTGAGGCTATGGGGACTCCGTGGGGCAGGCTGAGGCTACG									1:1001423-1003410
cg02152233	chr1	29189789	+	cg02152233	55703450	34610416	CCAAATCACTAAAAAAAAACACTCTAAAAACCAAATAACCTAATCAAACA	CCGAATCACTAAAAAAAAACGCTCTAAAAACCGAATAACCTAATCAAACG	I	A	Red	NA	NA	NA	NA	NA	NA	chr1:29189307-29189952	Island	CACGGCCCGCGAGCGTGTCACCGCCTGCACCCCGTCCGATGGTCCCGGCGGTGGCGCTGC[CG]CCTGACCAGGCCATCCGGCCCCCAGAGCGCCCCTCCCTAGTGACCCGGAGGCCACATGAG	CCGGGTCACTAGGGAGGGGCGCTCTGGGGGCCGGATGGCCTGGTCAGGCG			OPRD1	NM_000911	Body				1:29061923-29062575
cg02153340	chr1	155202674	+	cg02153340	35807365	68703443	ATACTCTCCTAAATCTCTATATAAATCTATATATTCCCATCCCCTCCCCA	ATACTCTCCTAAATCTCTATATAAATCTATATATTCCCGTCCCCTCCCCG	I	A	Red	rs368793	0.04	NA	NA	NA	NA		OpenSea	AGGAGAAGTTGATCCCGGTGCTGGTGAGTGTGCCCAGACCTCCCAGCATCCATGGCCAGC[CG]GGGAGGGGACGGGAACACACAGACCCACACAGAGACTCAGGAGAGCATGGAGGTCAGAAG	CGGGGAGGGGACGGGAACACACAGACCCACACAGAGACTCAGGAGAGCAT
cg02283735	chr1	44011587	+	cg02283735	22647352	28764437	ACCCCACCTCCCACCAATAACCAAAAAATAATAACCATAACAATAAAACA	ACCCCGCCTCCCACCAATAACCAAAAAATAATAACCATAACGATAAAACG	I	A	Red	NA	NA	NA	NA	NA	NA		OpenSea	ACTTTGGTCCCTTTCCTGCTGCCCTTCCCCCTGCCTGGCACTATGAGACTGGCCTCAGCC[CG]CCCCATCGCCATGGTTACCACTCCTTGGTTACTGGTGGGAGGCGGGGCACAGGGCAGATT	CGCCCCATCGCCATGGTTACCACTCCTTGGTTACTGGTGGGAGGCGGGGC			PTPRF;PTPRF	NM_002840;NM_130440	Body;Body			TRUE				TRUE
cg02297709	chr1	160159670	+	cg02297709	70800328	42707365	AAACCAAAACCAAAAATAAAATCATTCTCTAAATAAAAAATAAAACCACA	AAACCAAAACCAAAAATAAAATCATTCTCTAAATAAAAAATAAAACCGCG	I	T	Red	NA	NA	NA	NA	NA	NA		OpenSea	AGGAGTGCTGAGTGAAGCAAAGGAAACTGGCTGGAGCTGAGCCAGGTTGCCAGTCTTGGA[CG]CGGCTCCATCTTTTATTCAGAGAATGACCTCATCCTTGGTCCTGGTTCTTTAAAAGAAAG	CGCGGCTCCATCTTTTATTCAGAGAATGACCTCATCCTTGGTCCTGGTTC			CASQ1	NM_001231	TSS1500
cg02396224	chr1	10698794	-	cg02396224	53761482	11657342	AATTCCCTACCCCAAAACAAAAACACCTTCTATTTCCCTAAAAAAACCCA	AATTCCCTACCCCGAAACAAAAACACCTTCTATTTCCCTAAAAAAACCCG	I	A	Red	NA	NA	NA	NA	NA	NA	chr1:10698299-10698910	Island	CCCCTGCTCCTAGGTTCCCTACCCCGGGACAAGAGCACCTTCTGTTTCCCTGAAGAGACC[CG]GCCTCCCTAGAGCAGGGCCACCGCCGCCGCCTGTGTCCTCGGCCGCGGAGCACCAGAGGG	GGTTCCCTACCCCGGGACAAGAGCACCTTCTGTTTCCCTGAAGAGACCCG			CASZ1	NM_001079843	3'UTR				1:10620887-10622648
cg02482718	chr1	4726759	-	cg02482718	30649399	11690356	ACAAACCTATAATTCACCAAAAAATTACAAAAAAAAACCCAAAAATCACA	ACGAACCTATAATTCACCAAAAAATTACAAAAAAAAACCCAAAAATCGCG	I	A	Red	NA	NA	NA	NA	NA	NA	chr1:4726576-4726867	Island	GGGGTGCGGAGAGCGGGCCTGTGATTCACCAGAGGGTTGCAGAGAGAGGCCCAAGAATCG[CG]GGAGGGGTGCGGAGAGGGGCCTGTGAATCACGGGAGGGGTGCGGAGAGGGGCCCGTGAAT	GCGGGCCTGTGATTCACCAGAGGGTTGCAGAGAGAGGCCCAAGAATCGCG			AJAP1;AJAP1	NM_018836;NM_001042478	Body;Body				1:4626481-4626716
cg02671421	chr1	149069731	-	cg02671421	37606414	27667389	TACACCACAAAAACCCTTCTCTAAACTAACTAAAACAAAAACCAACTCCA	TACACCACGAAAACCCTTCTCTAAACTAACTAAAACAAAAACCGACTCCG	I	T	Red	rs12759028	0.196804	NA	NA	NA	NA		OpenSea	TCGGCCCGCCACTACACCACGGGAGCCCTTCTCTGGGCTGGCTGAGGCAGGAGCCGGCTC[CG]TCGGCTTGTGGGGAGGTGTGAAGGGAGAGGCATGGGTGGAAACCGGGCTGTGTGAGACAC	CGGAGCCGGCTCCTGCCTCAGCCAGCCCAGAGAAGGGCTCCCGTGGTGTA									1:147336314-147336514
cg02698600	chr1	201450009	-	cg02698600	65773330	50639424	AACAAAACCAAAACTAAACATAACACAAAAACAAAACACAAAAAAAACCA	AACGAAACCGAAACTAAACGTAACACGAAAACGAAACGCGAAAAAAACCG	I	A	Red	NA	NA	NA	NA	NA	NA	chr1:201450880-201451105	N_Shore	GTTGGGCTTGGAGGCGGGGCCGGGGCTGGGCGTGGCACGGAGGCGAGGCGCGGGGAGGGC[CG]GACCTTCCAGTTGTTAATCCCTGTGTTCCTCACTCCGCCACACTCACCTCCACTGATCTA	CGGCCCTCCCCGCGCCTCGCCTCCGTGCCACGCCCAGCCCCGGCCCCGCC									1:199716291-199717102	1:201449276-201450556	Unclassified
cg03058232	chr1	180923340	-	cg03058232	52661456	17716388	CACAAACAAAAAACATAAAACCAAACAACACAACCAACAACCTCTATCCA	CGCAAACAAAAAACGTAAAACCAAACAACACAACCAACAACCTCTATCCG	I	C	Grn	NA	NA	NA	NA	NA	NA	chr1:180922915-180923692	Island	GTGTTCCCGCCGCGCAGACAGGAGGCGTGGGGCCAGGCAGCACAGCCAACAGCCTCTGTC[CG]CGTCCTCCCGCGGGGCCTCGCGCGGGCGGGGGTGAGAGGGGAGCGGCCCGTTGCGCTGCC	CGCAGACAGGAGGCGTGGGGCCAGGCAGCACAGCCAACAGCCTCTGTCCG									1:179189326-179190563	1:180922765-180924106	Unclassified_Cell_type_specific	TRUE
cg03119028	chr1	89458849	-	cg03119028	19642455	28783404	AAACAAAAACTTAAATATAAATATAAAATTTAACCCCAAAACTCAAATCA	AAACGAAAACTTAAATATAAATATAAAATTTAACCCCAAAACTCGAATCG	I	A	Red	NA	NA	NA	NA	NA	NA	chr1:89458034-89458604	S_Shore	CTCGAGTTAGTGGGGCGGGGACTTGGATATGGGTATGGAATTTGGCCCCAGGGCTCGAAT[CG]GATGTATGCGACTGATCGGGTTGGGGCAGGTTATAGGACGAGGACTGGTTTGCAAGGATG	GGGCGGGGACTTGGATATGGGTATGGAATTTGGCCCCAGGGCTCGAATCG			CCBL2;CCBL2;RBMXL1;RBMXL1	NM_001008661;NM_001008662;NM_001162536;NM_019610	TSS1500;TSS1500;TSS1500;TSS1500				1:89230623-89231456	1:89457845-89459191	Promoter_Associated
cg03125763	chr1	943619	-	cg03125763	72696508	47630370	CAAAAATCACTTAATTCTAAAAATCTAATAAAAAAACACAACAAAAATCA	CAAAAATCGCTTAATTCTAAAAATCTAATAAAAAAACACGACGAAAATCG	I	A	Red	NA	NA	rs184000433	0.0105	NA	NA		OpenSea	TTGTTTCTTGGCCAGGAATCGCTTAATTCTGAAAGTCTGGTGAGAAGACACGGCGAGAAT[CG]GGGTCCAGCACAGATGATGGCGACAGCGGAGAAGGGAAGGTAAGGGAGGGGGCTCAAGCT	CAGGAATCGCTTAATTCTGAAAGTCTGGTGAGAAGACACGGCGAGAATCG							CDMR
cg03400808	chr1	100803169	+	cg03400808	56674343	65712421	TAAATCTACCTATAACCTAAAACATCCCTCTCCCTACAAATTACCCCACA	TAAATCTACCTATAACCTAAAACATCCCTCTCCCTACAAATTACCCCGCG	I	T	Red	NA	NA	NA	NA	NA	NA		OpenSea	TTAGGGAGATGTAAAACTTCAATCAATACATGTAAGATGTACATTGGTTTGGTCTGGAAA[CG]CGGGGCAACTTGTAGGGAGAGGGATGTCCTAGGTCATAGGCAGATTCAAAGATTGCCTGA	CGCGGGGCAACTTGTAGGGAGAGGGATGTCCTAGGTCATAGGCAGATTCA								TRUE
cg03607891	chr1	66099615	-	cg03607891	22780341	45784377	AATAACCCTACATACCCAAATCAAATTAACAAAACCAAAAAAAAACATCA	AATAACCCTACATACCCAAATCAAATTAACGAAACCAAAAAAAAACATCG	I	A	Red	NA	NA	NA	NA	NA	NA		OpenSea	AGTTCATATCAGGATGACCCTACATACCCAGGTCAGATTGACGGGACCAGAAGGGAACAT[CG]ACTTCTAATCCAGCTTTCTTGTTTAATTATGACCTAAATCTAATTTACTTCCACTGAACC	GATGACCCTACATACCCAGGTCAGATTGACGGGACCAGAAGGGAACATCG			LEPR;LEPR	NM_002303;NM_001003679	Body;3'UTR
cg03651199	chr1	2209254	+	cg03651199	42673407	47706449	ATATACACATATATCCATCAATCCTAAATACATAAATACAAATATATACA	ATATACACGTATATCCGTCGATCCTAAATACGTAAATACAAATATATACG	I	T	Red	NA	NA	NA	NA	NA	NA	chr1:2212020-2213881	N_Shelf	CAGGACCCATGGGCACACGTGCACACACGTCAGCACCGTGAGCGCACACACCTGCACTCA[CG]CACACACCTGCACTCACGCACTCAGGACCGACGGACATACGTGCACACACACATCAGCAC	CGCACACACCTGCACTCACGCACTCAGGACCGACGGACATACGTGCACAC			SKI	NM_003036	Body			TRUE	1:2198918-2199220
cg03769927	chr1	27480849	-	cg03769927	70709456	58741394	CACAAATACCAAACCACAAAACCATAATACTACTTCCAAAACCAACCTCA	CACAAATACCAAACCGCAAAACCATAATACTACTTCCAAAACCAACCTCG	I	A	Red	NA	NA	NA	NA	NA	NA	chr1:27481345-27481742	N_Shore	GTGGAGAGAGGCCACAGATGCCAGACCGCAGAACCATGGTGCTGCTTCCAGAGCCAGCCT[CG]ACCTTACCCAAATGAGAGTAAAACCGGGCACATAGGTAGCAAAGGGTCAGCAAGTGGGAA	CGAGGCTGGCTCTGGAAGCAGCACCATGGTTCTGCGGTCTGGCATCTGTG			SLC9A1;SLC9A1	NM_003047;NM_003047	1stExon;5'UTR			TRUE
cg04248332	chr1	31423071	-	cg04248332	39768493	71736506	CAACAACCATACATCTATAATACCAATAACAAAACATAACCTCAAATCCA	CGACAACCATACATCTATAATACCAATAACAAAACGTAACCTCGAATCCG	I	T	Red	NA	NA	NA	NA	NA	NA		OpenSea	TTCTGGATAACACGGCAGCCATACATCTGTAGTGCCAATGACAGGACGTGGCCTCGAATC[CG]TTCTGCCAAAGCCAGCTTCTGTTCAAGACTGCCAAACTAGACATAATGTGTGGGTAAACA	CGGATTCGAGGCCACGTCCTGTCATTGGCACTACAGATGTATGGCTGCCG			SNORD103A;PUM1;PUM1	NR_004054;NM_014676;NM_001020658	TSS1500;Body;Body	low-CpG:31195649-31195672
cg04287574	chr1	201619622	-	cg04287574	71752360	47654358	AAACTTATTACAATAACTAAATTATAAATCCTCCAACACCAAAAAACCCA	GAACTTATTACGATAACTAAATTATAAATCCTCCGACGCCGAAAAACCCG	I	A	Red	rs74797454	0.0128	NA	NA	NA	NA	chr1:201617041-201619788	Island	CTTTGGCTGCGCGGACTTGTTGCGGTGGCTGGGTTGTGGGTCCTCCGGCGCCGAGGGACC[CG]AGCTTCCTGGGTACCCGGCAGGCTGCCCGCCCGCTGGGGGCTGGGAAGGGGCGTGCCAAT	CGGGTCCCTCGGCGCCGGAGGACCCACAACCCAGCCACCGCAACAAGTCC			NAV1	NM_020443	Body				1:199883665-199886396	1:201619454-201619676	Unclassified_Cell_type_specific
cg04570362	chr1	9871402	+	cg04570362	44736428	36643358	TCCATACCCAAATATACAAAAACCACCTCTTATTTACCTAAAAAACAACA	TCCATACCCAAATATACGAAAACCGCCTCTTATTTACCTAAAAAACAACG	I	A	Red	NA	NA	NA	NA	NA	NA		OpenSea	AGCATTTAAGCCAGTATTTATTTTCTATTCAAGGCTCTGAATGTTTAGAAGACATGTATT[CG]CTGCTTCCTAGGTAAACAAGAGGCGGCTCTCGTACACTTGGGCATGGACTTTTTAAACCC	CGCTGCTTCCTAGGTAAACAAGAGGCGGCTCTCGTACACTTGGGCATGGA			CLSTN1;CLSTN1	NM_001009566;NM_014944	Body;Body					1:9871368-9871527	Unclassified_Cell_type_specific
cg04575614	chr1	33773691	+	cg04575614	31653486	38807336	CATCTAAATTAAAAAATACTAAAACTAAAAAATCCAAAATTCCAAAACCA	CATCTAAATTAAAAAATACTAAAACTAAAAAATCCGAAATTCCAAAACCG	I	A	Red	NA	NA	NA	NA	NA	NA	chr1:33772146-33773104	S_Shore	CCTCACCCCCACCGCAACCTTACCCCCACCCCACCAGTGCTGCCTGGTCCTCCCCACACC[CG]GCCTTGGAACTCCGGACCCTCTAGCCCTAGCATCTTTCAACTTAGATGGGGCAGGGCAGG	CGGCCTTGGAACTCCGGACCCTCTAGCCCTAGCATCTTTCAACTTAGATG
cg04605287	chr1	54953486	+	cg04605287	73749457	21730508	TCCCCTTCACCAACATCTAAATTATTCATACAATACCCAATAAAATAACA	TCCCCTTCGCCGACATCTAAATTATTCATACGATACCCAATAAAATAACG	I	A	Red	rs4927133	0.241839	NA	NA	NA	NA	chr1:54953893-54955287	N_Shore	TTTCCAAAAGAGAGGGACTTGGGGCACAGAATCTCTGGCAGGTGGGGGAGAAACGGCTAC[CG]TCACCCCACTGGGCACCGCATGAATAACCCAGATGTCGGCGAAGGGGAGCCCCTGGTTTC	TCCCCTTCGCCGACATCTGGGTTATTCATGCGGTGCCCAGTGGGGTGACG									1:54725887-54726325
cg04915414	chr1	154947654	-	cg04915414	68773420	19752506	CTATTTCACAATAATCTTATCAAATCCAATAAAAAAACATAACAAAAACA	CTATTTCACAATAATCTTATCGAATCCAATAAAAAAACGTAACAAAAACG	I	A	Red	NA	NA	NA	NA	NA	NA	chr1:154946237-154946498	S_Shore	GCCTTGTAGAGACTGTTTCACAGTAATCTTGTCGAATCCAGTGGGAGAACGTAGCAAAAG[CG]GAGCTGGAAGTTTCCTGGCGTCCCTAACAGGAGAGTAGCGCTGAGAGAGTTGAATATTGC	CTGTTTCACAGTAATCTTGTCGAATCCAGTGGGAGAACGTAGCAAAAGCG			SHC1;SHC1;CKS1B;CKS1B	NM_001130041;NM_003029;NR_024163;NM_001826	TSS1500;TSS1500;Body;Body				1:153214250-153214368	1:154946157-154947748	Promoter_Associated
cg04972348	chr1	1100035	+	cg04972348	13678379	69774463	AAAATACAAAACTCAACCTAACAAACACTCAAATTCTTCCCTCTACATCA	AAAATACGAAACTCGACCTAACGAACACTCAAATTCTTCCCTCTACGTCG	I	C	Grn	NA	NA	NA	NA	NA	NA	chr1:1098043-1100584	Island	AAATCCACGCCCGCCGTGTGGGTGAAATGGCGGCTTTGCCTCCCAGACGCGTAGCTCCGG[CG]ACGCAGAGGGAAGAACCTGAGTGCCCGCCAGGCCGAGCTCCGCACCCCACCCCCCGGCAG	GGGGTGCGGAGCTCGGCCTGGCGGGCACTCAGGTTCTTCCCTCTGCGTCG								TRUE	1:1089726-1090447
cg05152781	chr1	41780807	+	cg05152781	16635303	52648309	ATTTTACTACCTTACAAACATAATTCATTTAAAATAAAAAATAACTCACA	ATTTTACTACCTTACAAACGTAATTCATTTAAAATAAAAAATAACTCACG	I	T	Red	NA	NA	rs56881748	0.04936	NA	NA		OpenSea	CTCTTTCTCCCTCCAGCGCCCTCTCTCTCCCACTCGGTTATCTATTTACCTATCTATTTA[CG]TGAGCTACCCCCCACCCCAAATGAATTACGTCTGCAAGGCAGTAAAATGTTATGTATTTG	CGTGAGCTACCCCCCACCCCAAATGAATTACGTCTGCAAGGCAGTAAAAT								TRUE
cg05366139	chr1	200045613	+	cg05366139	26801350	28771329	TAAAATTTTTAATCCACTAATACTCTACAATTTAAAACAAATAAAATACA	TAAAATTTTTAATCCACTAATACTCTACGATTTAAAACAAATAAAATACG	I	A	Red	NA	NA	NA	NA	NA	NA		OpenSea	AAGAATGTAAGCAGTGATTCATGCCCAGGAATTTTTTTTTTTTTTTGTCTGCAGGCTAAC[CG]TATCTTATTTGTTTTAAATCGCAGAGCATTAGTGGATTAAAAATTTTAGGTTAACTTACT	TAAAATTTTTAATCCACTAATGCTCTGCGATTTAAAACAAATAAGATACG			NR5A2;NR5A2	NM_205860;NM_003822	Body;Body			TRUE
cg05389034	chr1	144595718	-	cg05389034	42728461	62703497	TTTTTCTATTAATTTATAATACTTTTTTCCAAATATATATCCTTTCTACA	TTTTTCTATTAATTTATAATACTTTTTTCCGAATATATATCCTTTCTACG	I	A	Red	NA	NA	NA	NA	NA	NA	chr1:144593334-144594233	S_Shore	TTGATATGCTTGTTTTTCTGTTGATTTGTAATACTTTTTTCCGGATATGTGTCCTTTCTA[CG]ATATATATGTATTGCATTTCCCTTTTTTCAATCTGTAGCTTGCCTTTTCGCTCTTTTAAT	CGTAGAAAGGACACATATCCGGAAAAAAGTATTACAAATCAACAGAAAAA
cg05396731	chr1	43920161	-	cg05396731	57781328	63715372	AACAACAAATCATTATTATACTTTATAATTAAATATCATATATATACACA	AACAACAAATCATTATTATACTTTATAATTAAATATCGTATATATACACG	I	C	Grn	NA	NA	NA	NA	NA	NA	chr1:43919083-43919814	S_Shore	GTCGCACACCTAAGCAGCAAGTCATTATTGTACTTTGTGGTTGGATATCGTGTGTGTGCA[CG]CGCGCTGCAAGCGCACTTTCAGGCACTTCTTAGTCCCTATCTCTGACTCTTTTCCGAGTC	AGCAGCAAGTCATTATTGTACTTTGTGGTTGGATATCGTGTGTGTGCACG			HYI	NM_031207	TSS1500				1:43692736-43692762	1:43919746-43920542	Promoter_Associated	TRUE
cg05642789	chr1	1564482	+	cg05642789	72775495	49746435	AAAAACCCAAAACCTATAACTAAACAACAAAACAAACACCAATAAAAACA	AAAAACCCGAAACCTATAACTAAACGACAAAACAAACGCCGATAAAAACG	I	A	Red	NA	NA	NA	NA	NA	NA	chr1:1564421-1570006	Island	CGCCGGCTGCTGGGGCTGCCAGGTGCCAGGAGACGCCTCCCTCGGGCCTGCCCCGGCGCC[CG]CCCTCACCGGCGTCTGTCCTGCCGCCCAGCTACAGGCCTCGGGCCTCCCCGGCAGCGCGG	GGAGGCCCGAGGCCTGTAGCTGGGCGGCAGGACAGACGCCGGTGAGGGCG			MIB2;MIB2;MIB2;MIB2;MIB2;MIB2	NM_001170687;NM_001170688;NM_080875;NM_001170689;NM_001170686;NR_033183	Body;Body;Body;Body;Body;Body				1:1554338-1555135
cg05697866	chr1	2437200	+	cg05697866	67622364	71734446	AACAAACAAAAAACCCATACATACTAATAAACACATTTATCAAAACCACA	AACGAACGAAAAACCCATACGTACTAATAAACACGTTTATCAAAACCACG	I	T	Red	NA	NA	NA	NA	NA	NA	chr1:2435041-2435257	S_Shore	CTGCCTTGCACCGACCACGCCACCCTCTGCACCATGCCTAAGCCTCTGTCAACTCCCAAA[CG]TGGTTCTGATAAACGTGCTCACCAGCACGCATGGGCTTCCCGTTCGCTCAGCCTCCTGTG	CGTGGTTCTGATAAACGTGCTCACCAGCACGCATGGGCTTCCCGTTCGCT									1:2426878-2427090	1:2437063-2438613	Unclassified
cg05710071	chr1	40786198	+	cg05710071	30760360	11772414	ACAAAATATAAAAAATTAACTAAATACATAACTAAATACAATCACTCACA	ACAAAATATAAAAAATTAACTAAATACATAACTAAATACAATCGCTCACG	I	C	Grn	NA	NA	NA	NA	NA	NA	chr1:40782220-40783145	S_Shelf	CCAACTCCTGACCTCAAGTGATCTGCCCACCTCGGCCTCCCAAAGTGCTAGGATTACAGG[CG]TGAGCGACTGCACCCAGCCATGCACCCAGCTAATTTTTTATATTTTGTAGACACAGGGTC	ACAAAATATAAAAAATTAGCTGGGTGCATGGCTGGGTGCAGTCGCTCACG
cg05771997	chr1	205175985	+	cg05771997	28807490	36790438	TTAAAAATAAATCTATATACATATTTAAAACAAAACCTAAACCAAAAACA	TTAAAAATAAATCTATATACATATTTAAAACAAAACCTAAACCGAAAACG	I	A	Red	NA	NA	NA	NA	NA	NA	chr1:205179963-205180910	N_Shelf	ACCTCAAGTGATCCGCCCTCCTTGGCCTCCCAAAGTGCTGGGATTACAGGCATGAGCCAC[CG]CTCCCGGCCCAGGTCCTGTTCTAAACATGCACATAGATTCACTCCCAAGAACTCTAGAGA	CGCTCCCGGCCCAGGTCCTGTTCTAAACATGCACATAGATTCACTCCCAA			DSTYK;DSTYK	NM_015375;NM_199462	Body;Body
cg05783727	chr1	149232994	-	cg05783727	25740482	25654353	TAATCTCCAATAAAAATCAAAACTCAATTCACCAACAACATAAAAACCCA	TAATCTCCAATAAAAATCGAAACTCGATTCACCAACGACGTAAAAACCCG	I	A	Red	NA	NA	NA	NA	NA	NA	chr1:149230771-149231197	S_Shore	AGTCAACTGATTTGGTCTCCAGTGGAGGTCGGAACTCGGTTCACCAGCGACGTGAGGACC[CG]GCCCAGAGGAGGCGGACTTTCTCTTCCTGGTGCCTTCAGATAGGAAATCTAGAATTTCTT	TGGTCTCCAGTGGAGGTCGGAACTCGGTTCACCAGCGACGTGAGGACCCG									1:147499587-147499633
cg05968010	chr1	210000883	+	cg05968010	43798492	32658480	AATAAAAAAACTAATACTTAAAAAAAATAACACACTAACAACCAAACACA	AATAAAAAAACTAATACTTAAAAAAAATAACACGCTAACGACCGAACGCG	I	A	Red	NA	NA	NA	NA	NA	NA	chr1:210001129-210001428	N_Shore	ACCTCAGGTGATCCGCCCATCTCGGCCTCCCAAAGTGTTGAGATTACAGGCGTGAGCCAC[CG]CGCCCGGCCGCTAGCGTGTTATCTTTTCTAAGCATCAGTTTCCTTATCTGCAACACCAGG	CGCGCCCGGCCGCTAGCGTGTTATCTTTTCTAAGCATCAGTTTCCTTATC			C1orf107	NM_014388	TSS1500
cg06035600	chr1	27687454	+	cg06035600	66658335	54712500	TCAAATTCTACAACCTAATCCAAACCTAAATAACAAACCCAAATTCCACA	TCAAATTCTACGACCTAATCCAAACCTAAATAACGAACCCGAATTCCACG	I	A	Red	rs35659744	0.153569	NA	NA	NA	NA	chr1:27687024-27687743	Island	CCAGTCCCGCGTCCTCACCTCCAACATCTCCCCCGCGCCCTCCGCCTCCTCCGCGGGCGC[CG]TGGAATCCGGGTTCGTCACCCAGGCCTGGATCAGGCCGCAGAACCTGAAGGTGGGGGAGG	TCAGGTTCTGCGGCCTGATCCAGGCCTGGGTGACGAACCCGGATTCCACG			MAP3K6	NM_004672	Body				1:27559510-27560330
cg06178322	chr1	16010345	-	cg06178322	38604411	60704307	AAATCTCCAAAATCTCTAAAAAAAACCAATATCCCAAACAAACAAAATCA	AAATCTCCAAAATCTCTAAAAAAAACCGATATCCCGAACAAACGAAATCG	I	A	Red	NA	NA	NA	NA	NA	NA	chr1:16011266-16011502	N_Shore	GGCTGAGGGGGAGGGTCTCCAGGGTCTCTGAGGAGGGCCGGTGTCCCGGGCAGGCGGGGT[CG]GGGTCTCCGGAGTTCCTGGGGTCTGAGGGTGTCTCTGGGGTCCCTGAGGGAATCTGTGGG	GGGTCTCCAGGGTCTCTGAGGAGGGCCGGTGTCCCGGGCAGGCGGGGTCG			PLEKHM2	NM_015164	TSS1500							TRUE
cg06649280	chr1	24438781	-	cg06649280	11733470	47770469	TCCATATCTCCAACCTACTAAACAACAACAACAAATAAAACTATCCACCA	TCCGTATCTCCAACCTACTAAACAACAACGACAAATAAAACTATCCGCCG	I	C	Grn	NA	NA	NA	NA	NA	NA		OpenSea	GGGAGGGGCCATTCCGTGTCTCCAGCCTGCTGGGCAGCAGCGACAGGTGGAGCTGTCCGC[CG]CGTCCCCCCACACTGCTCCTCCTCTCAGCTGGGTCCTTTCTGCCCAACCCAAGCCCCTGT	CGGCGGACAGCTCCACCTGTCGCTGCTGCCCAGCAGGCTGGAGACACGGA			MYOM3	NM_152372	TSS200				1:24311290-24311555	1:24438649-24439348	Unclassified	TRUE
cg06751175	chr1	52083188	-	cg06751175	70765439	42650319	TCTTAAAATCCACTATTAAACAATAATAAAATCCAACATAATTATAAACA	TCTTAAAATCCGCTATTAAACGATAATAAAATCCAACATAATTATAAACG	I	A	Red	NA	NA	NA	NA	NA	NA		OpenSea	GCCAAGTTTCTTTCTTAGGGTCCGCTATTAAGCGGTAGTGGGGTCCAGCATGGTTGTGAG[CG]GGTAAGGGTGATCGTAGTCATGGCTTAAAAGGTCCAGTCTTGCGGTTCATGCTGTCTTCA	TCTTAGGGTCCGCTATTAAGCGGTAGTGGGGTCCAGCATGGTTGTGAGCG			OSBPL9;OSBPL9;OSBPL9;OSBPL9	NM_148908;NM_148906;NM_024586;NM_148909	Body;5'UTR;Body;Body				1:51855209-51856118	1:52082034-52083410	Promoter_Associated
cg06785712	chr1	86888624	-	cg06785712	65647460	50659367	AAAACAAACCATTTCCTAAATACTACACTCCCCTCCCCAAAAATATTCCA	AAAACAAACCGTTTCCTAAATACTACACTCCCCTCCCCAAAAATATTCCG	I	A	Red	NA	NA	NA	NA	NA	NA		OpenSea	CTGTTGAGAGCAGGGACAGACCGTTTCCTAAATGCTACACTCCCCTCCCCAGAAATGTTC[CG]AGACGGGGCCACAGCAGGGAAGAGTCACAGGTTTTGCTTGCTGTGGACCTCTGACGCTGT	CGGAACATTTCTGGGGAGGGGAGTGTAGCATTTAGGAAACGGTCTGTCCC			CLCA2	NM_006536	TSS1500
cg06891548	chr1	235492111	-	cg06891548	19760491	73785497	AACATAAAAATCATAATATCATCATTAAACTATAAACAACAATAACAACA	GACGTAAAAATCGTAATATCATCGTTAAACTATAAACGACAATAACGACG	I	A	Red	NA	NA	NA	NA	NA	NA	chr1:235490338-235492160	Island	TCCCGGACCGGCGGCGTGAAAGTCGTGATATCATCGTTGAACTGTGAGCGGCAGTGGCGG[CG]GCTGGGGGGAACCCGGATGGGAAGAAGGGCGGGGGAGGCTGGGAGGCGGGGCAGAGGAAA	CGCCGCCACTGCCGCTCACAGTTCAACGATGATATCACGACTTTCACGCC			GGPS1;ARID4B;GGPS1;GGPS1;ARID4B	NM_001037277;NM_016374;NM_001037278;NM_004837;NM_031371	5'UTR;TSS1500;5'UTR;5'UTR;TSS1500				1:233556778-233559353	1:235491353-235492794	Promoter_Associated
cg07092448	chr1	151763213	+	cg07092448	65645302	55808449	CAAAAACACCAAAAAACTTATAATTAACTATTTAATTCTCAACAAATACA	CGAAAACGCCGAAAAACTTATAATTAACTATTTAATTCTCAACAAATACG	I	A	Red	rs3811414	0.367347	NA	NA	NA	NA	chr1:151762604-151764007	Island	AAGCAGGCCCACCCTGTCAGCCAATAAGATCCAGGAAAAGCAGATGTTGTTAACTGAGAC[CG]CACCTGCTGAGAATTAAACAGCCAATTACAAGCTTCCCGGCGTCCTCGCAGACCACCTCT	CGCACCTGCTGAGAATTAAACAGCCAATTACAAGCTTCCCGGCGTCCTCG			TDRKH;TDRKH;TDRKH;TDRKH	NM_001083965;NM_001083963;NM_006862;NM_001083964	TSS1500;TSS1500;TSS1500;TSS1500	high-CpG:150029798-150029978			1:150029229-150030173	1:151762111-151763900	Promoter_Associated
cg07313626	chr1	247681931	-	cg07313626	72763366	59663478	CAACCACTAAACACAAAAAAACATAAAAATAAACAAAAACACTCACCCCA	CAACCGCTAAACGCGAAAAAACATAAAAATAAACGAAAACACTCACCCCG	I	C	Grn	rs73146529	0.02882	NA	NA	NA	NA	chr1:247681399-247681951	Island	CGGGAAAGCCCGCAGCCGCTGGACGCGGGAGGACATGGAGGTAGGCGGGAACACTCACCC[CG]CGATTTCGTGTGGTCCGCGAAGCTTTTTCTCTTCAGGACAACACTGCACAATGGCATCCA	CGGGGTGAGTGTTCCCGCCTACCTCCATGTCCTCCCGCGTCCAGCGGCTG									1:245747809-245748574
cg07387429	chr1	153234809	-	cg07387429	17614468	73720407	AAAAAATAACTAACAAACAAAAATCAAACATATAAACATTCTAATATACA	AAAAAATAACTAACAAACGAAAATCAAACATATAAACATTCTAATATACG	I	A	Red	rs7520243	0.336818	NA	NA	NA	NA		OpenSea	CACCAGGAGAGGGAGGAATGGCTGGCAAACGAAGGTCAAACATATGAACATTCTAGTGTA[CG]GCTTAAAATCATGACGTGATCCCAAAACACAAAGATCCTGAGGAGAGACTTCAGTAAACA	GAGGAATGGCTGGCAAACGAAGGTCAAACATATGAACATTCTAGTGTACG							CDMR
cg07388700	chr1	10020901	+	cg07388700	29602338	61763488	AAAACTATAACCAATTAATAAATAAATACAACAATTTAAAAACTCTAACA	AAAACTATAACCGATTAATAAATAAATACAACAATTTAAAAACTCTAACG	I	A	Red	NA	NA	NA	NA	NA	NA		OpenSea	ATCATGGTGACACTGGGCCCAGAGCACCTGGAGCAAGACAAGGAGGACCCAGGTCAGTCC[CG]TTAGAGTTTCCAAACTGCTGCACCCATTCATCAATCGGCCACAGCCCCCCTATACGCATG	GGGGCTGTGGCCGATTGATGAATGGGTGCAGCAGTTTGGAAACTCTAACG			NMNAT1	NM_022787	5'UTR			TRUE		1:10020812-10020948	Unclassified_Cell_type_specific
cg07795928	chr1	226900896	+	cg07795928	30730468	14684463	AAAATTAATAACCATCTAAAAACCAAAAACAAAAACATTCTAAAAATACA	AAAATTAATAACCGTCTAAAAACCGAAAACGAAAACATTCTAAAAATACG	I	A	Red	NA	NA	NA	NA	NA	NA		OpenSea	TGCTCCGCTAAGACACCAGAGGTGAGGAGACTCCGGACCCAGCTGGCTATTCGACCTCTT[CG]CATTTCTAGAATGCCCCCGCCCCCGGTTCCCAGACGGCTACTAATTCTGCCTTCCTTTGA	CGCATTTCTAGAATGCCCCCGCCCCCGGTTCCCAGACGGCTACTAATTCT			ITPKB	NM_002221	Body				1:224967492-224967556
cg07832006	chr1	115397374	+	cg07832006	45781488	70708348	AACCTAAATCTCACAAAATTTCCCTAATCACTAAAAACAATTATTTCCCA	AACCTAAATCTCGCGAAATTTCCCTAATCGCTAAAAACAATTATTTCCCG	I	A	Red	NA	NA	NA	NA	NA	NA	chr1:115397448-115397942	N_Shore	TAGCATTCTTTGACAATAGCAGAAGCCTAAAGAACTTCCACTCCAAGGAAATACAGAATC[CG]GGAAACAATTGTTCCTAGCGATTAGGGAAATCTCGCGAGATTCAGGTCCTGGGAGCCTGG	CGGGAAACAATTGTTCCTAGCGATTAGGGAAATCTCGCGAGATTCAGGTC			SYCP1	NM_003176	TSS200
cg07835293	chr1	163044231	+	cg07835293	35623407	59658434	CAACTAAACAAATTAACCAAATCAAAATAAAATCAAAACTTAAAAAAACA	CAACTAAACGAATTAACCAAATCAAAATAAAATCGAAACTTAAAAAAACG	I	A	Red	NA	NA	NA	NA	NA	NA		OpenSea	ACCTGCTTTGATGAGGCCCAGAAGAAGATTTTCAACCTGATGGAGAAGGATTCCTACCGC[CG]CTTCCTCAAGTCTCGATTCTATCTTGATTTGGTCAACCCGTCCAGCTGTGGGGCAGAAAA	CAGCTGGACGGGTTGACCAAATCAAGATAGAATCGAGACTTGAGGAAGCG			RGS4;RGS4;RGS4;RGS4	NM_001113381;NM_001113380;NM_005613;NM_001102445	3'UTR;Body;Body;Body
cg07838106	chr1	19615443	+	cg07838106	17663306	17739399	ACCCTTAAAAACATTAAAAAATATTAAAATCTCCAAAACACAAATCACCA	ACCCTTAAAAACGTTAAAAAATATTAAAATCTCCAAAACGCGAATCACCG	I	A	Red	NA	NA	NA	NA	NA	NA	chr1:19614998-19615660	Island	GGCTACTAGGACCTTCTGCACTTGCACCGAGCAAGCAGCGAAATGGCTGTGGCTTCGTAC[CG]GTGACTCGCGTCTTGGAGATTTTAACACTCCTCAACGTCCCCAAGGGTGAGGGGGTCCAA	CGGTGACTCGCGTCTTGGAGATTTTAACACTCCTCAACGTCCCCAAGGGT			AKR7A3	NM_012067	TSS200				1:19487491-19488240	1:19615141-19615736	Unclassified_Cell_type_specific	TRUE
cg07944745	chr1	2439929	+	cg07944745	43708393	65760393	AAAACCAAAACCATCTACAATATTTTATTTCAAAACAAAAACCCCTCCCA	AAAACCGAAACCATCTACGATATTTTATTTCGAAACAAAAACCCCTCCCG	I	A	Red	NA	NA	rs115566946	0.021701	NA	NA	chr1:2439797-2440022	Island	CAAGGTCTAGAAGCAGCGCAGGGAAGGGCTCCCGCTCTGGGCTCCCCCCATGGGAGGAGT[CG]GGAGGGGCCCCTGCTCCGAAATAAAACATCGCAGATGGCTCCGGCCTCTTTTAAAAACTC	CGGGAGGGGCCCCTGCTCCGAAATAAAACATCGCAGATGGCTCCGGCCTC									1:2429618-2429869
cg08118287	chr1	248753499	-	cg08118287	33687506	63705377	AATATATATACATAATATATAAAATAATATCAAAAAACACCAACACACCA	AATATATATACATAATATATAAAATAATATCGAAAAACACCGACACGCCG	I	C	Grn	NA	NA	NA	NA	NA	NA		OpenSea	CATAATGTATGAAATATATGTACATAATGTATGAAATAATGTCGGAAGACACCGACACGC[CG]CGCCGCCGGAGCCCCAGTGCATGCTGGTTGCGCTGAAGGCGACCCCGCCCCAGAATGCAC	AATATATGTACATAATGTATGAAATAATGTCGGAAGACACCGACACGCCG									1:246820114-246820193
cg08159989	chr1	205326071	+	cg08159989	26623343	63774375	TATTAATTAATTTCCATAACAATTATTATCTATATATATAAACATATCCA	TATTAATTAATTTCCATAACAATTATTATCTATATATATAAACGTATCCG	I	C	Grn	NA	NA	NA	NA	NA	NA		OpenSea	TCTCCCTCCACCCAGTCTCAGCTGCAAAGGCCCGCTCTGCGAGGAGAGCGGGTGAGGGGG[CG]GACACGCTCACACACACAGACAATAACTGCCATGGAAACTAACCAACAAAAAGAAGATTT	TGTTGGTTAGTTTCCATGGCAGTTATTGTCTGTGTGTGTGAGCGTGTCCG			KLHDC8A	NM_018203	TSS200
cg08247053	chr1	34175317	+	cg08247053	24774353	31606362	ATAATCCTTATAAAATATCAATCATACTATTTTACACATAAAAATTAACA	ATAATCCTTATAAAATATCAATCGTACTATTTTACACATAAAAATTAACG	I	A	Red	rs16835734	0.060206	NA	NA	NA	NA		OpenSea	AGATGAAGCCTTTCAGTATCACAGAATAGAAACTAAGAGGGGGCAAGATCACATCATAAT[CG]CTAACCCTTATGTGCAAAACAGCACGATTGACACTTTACAAGGACCATTTCAGTCATTAG	CGCTAACCCTTATGTGCAAAACAGCACGATTGACACTTTACAAGGACCAT			CSMD2	NM_052896	Body
cg08274821	chr1	214557901	-	cg08274821	13799407	46653447	TAACTATCTCATAATCAAAAATTAACCTATACAAAAACACAATAATCACA	TAACTATCTCATAATCGAAAATTAACCTATACGAAAACACGATAATCGCG	I	C	Grn	NA	NA	NA	NA	NA	NA	chr1:214557165-214557442	S_Shore	TCATCTGGCGCATGACTGTCTCATAATCGGGGGTTGGCCTGTACGAGGGCACGATGATCG[CG]CTGTGCCGGTGGCTCGGGATGTAGTCGGCCCGCATGATGTCACTCCCAGGGATACTGAGG	CGCGATCATCGTGCCCTCGTACAGGCCAACCCCCGATTATGAGACAGTCA			PTPN14	NM_005401	Body				1:212624472-212624557
cg08468375	chr1	173887101	-	cg08468375	57615396	42803390	CTCTACTAAAAAATCAAAAAACAAAATACAAAACAAATAAAAAACCCACA	CTCTACTAAAAAATCAAAAAACAAAATACGAAACAAATAAAAAACCCACG	I	T	Red	NA	NA	NA	NA	NA	NA		OpenSea	TACTTAGCAAAACTCTACTGGGGGATCAGGAGACAGAATGCGGGGCAGGTGAAAAACCCA[CG]TACAACTGCTGAAATAAAAACAAACTAAATTATATTTATGTGTATCGTTATTTTTATTAG	CGTGGGTTTTTCACCTGCCCCGCATTCTGTCTCCTGATCCCCCAGTAGAG			SERPINC1	NM_000488	TSS1500
cg08542396	chr1	145001340	-	cg08542396	74779355	18704353	TAACATAAAACTATAAAAAAAACAATAACTTTAAACCATAAAAACCAACA	TAACGTAAAACTATAAAAAAAACAATAACTTTAAACCATAAAAACCAACG	I	T	Red	rs1778735	0.5	NA	NA	NA	NA		OpenSea	ATCTAGGGTGGGTAGCGTGGAACTGTGAAAAGAGCAATAGCTTTGAACCATGAAGACCAG[CG]TTCAAATCCCGGCTCTCCTTTTTTCTCATTGGGTCATTTTGGGGAAACTACTTAATAGTT	CGCTGGTCTTCATGGTTCAAAGCTATTGCTCTTTTCACAGTTCCACGCTA			PDE4DIP	NM_022359	Body			TRUE		1:145001198-145001579	Promoter_Associated
cg08709360	chr1	1003376	-	cg08709360	34723482	40768488	AAAACCAAACCCAAAACTACTACATACAAAAACTACAAATATAACAACCA	AAAACCAAACCCAAAACTACTACGTACGAAAACTACAAATATAACGACCG	I	A	Red	NA	NA	NA	NA	NA	NA	chr1:1002663-1005318	Island	GCGTCCTCGGCAAGGGCCAGGCCCAGGGCTACTGCGTGCGGGAGCTGCAGGTGTGGCGGC[CG]GGCCAGGTGAGCCTGGCGGCTGTGGAGCGTGCCTGCTGTCGGCCTGCACTGGGAGACCCC	CGGCCGCCACACCTGCAGCTCCCGCACGCAGTAGCCCTGGGCCTGGCCCT									1:992551-993281
cg08847173	chr1	31654792	-	cg08847173	43761477	44679347	AAAACACCTAATATCCATAAAAATCAAAACCACCAATAAAATCAACTACA	AAAACGCCTAATATCCGTAAAAATCAAAACCGCCGATAAAATCAACTACG	I	A	Red	NA	NA	NA	NA	NA	NA	chr1:31654422-31654833	Island	GCGACGTCTTCTGGGGCGCCTGGTATCCGTAGGAGTCAAAGCCGCCGATGAAGTCAACTG[CG]GAAGAGGGGCGGCGCATGTTAGGGATCGGCGGCGGGGGCGAGGAGAGGGAGACTGGGTCC	CGCAGTTGACTTCATCGGCGGCTTTGACTCCTACGGATACCAGGCGCCCC			NKAIN1	NM_024522	Body			TRUE	1:31426928-31427922	1:31654136-31655553	Unclassified
cg08878372	chr1	24477910	-	cg08878372	19628339	10791446	CAAATCCCAATTAACTAAACATTTAAATTTTTTTACATAAAATAAACACA	CGAATCCCGATTAACTAAACATTTAAATTTTTTTACATAAAATAAACACG	I	T	Red	NA	NA	NA	NA	NA	NA		OpenSea	GTACAATCTAAACGAATCCCGGTTGGCTAAACATTTGAATTTTTTTACATAAGGTGGGCA[CG]TAAAAGAAATTGGAGAGGGCGGGGAAGGGGTGTCTGTCATGAGCTAGAAAGTTAGTCTTC	CGTGCCCACCTTATGTAAAAAAATTCAAATGTTTAGCCAACCGGGATTCG								TRUE
cg08880327	chr1	24470647	-	cg08880327	72626494	24735418	AAAATCCTACCAACAAATTAAATATAATAAACTATAATATACTAAAATCA	AAAATCCTACCAACGAATTAAATATAATAAACTATAATATACTAAAATCG	I	A	Red	rs80163906	0.023003	NA	NA	NA	NA		OpenSea	GAAATTTTAGCAGGGATCCTGCCAACGGGTTGGGTGTAATGGGCTGTGATATGCTGAGAT[CG]GTGTTTAAGTTTTTCTTTCCTGAATTGTAATTGTTATCAGCCCTGATTGCTAAAGTTTGT	GGGATCCTGCCAACGGGTTGGGTGTAATGGGCTGTGATATGCTGAGATCG			IL22RA1	NM_021258	TSS1500
cg08948442	chr1	26014468	+	cg08948442	58669374	23704502	ACCATTAAAACATTCTTTATAAAAACATTTAAATAACTTCAAAAAACACA	ACCGTTAAAACATTCTTTATAAAAACATTTAAATAACTTCGAAAAACACG	I	A	Red	NA	NA	NA	NA	NA	NA		OpenSea	TTCTTCCTTTTATATACCATTTTATGTCCTTTCTGCTTTTTTTTTGACTTCATGTTATAT[CG]TGTTTCCCGAAGTCATCTAAATGTTTTCATAAAGAATGTTTTAACGGTGTCTGTGATTGT	CGTGTTTCCCGAAGTCATCTAAATGTTTTCATAAAGAATGTTTTAACGGT			MAN1C1	NM_020379	Body			TRUE
cg09022584	chr1	15541956	+	cg09022584	11716402	11725321	AAAAAAATATAAACATATATATACATACATACATACCCATCCCCAATCCA	GAAAAAATATAAACATATATATACATACGTACGTACCCATCCCCGATCCG	I	A	Red	rs115913510	0.012163	NA	NA	NA	NA	chr1:15541181-15541447	S_Shore	GGCGCTGGGCCTCACGCCCAGGAGGAAGACAGGTGAGGCCTGACTGTCCCCTTCCCTCCC[CG]GATCGGGGATGGGCACGCACGCATGCACACACATGTTCACACCTTTCCGTGGTGAAAAGA	GGAAAGGTGTGAACATGTGTGTGCATGCGTGCGTGCCCATCCCCGATCCG			TMEM51;TMEM51;TMEM51;TMEM51	NM_001136217;NM_001136218;NM_001136216;NM_018022	Body;Body;Body;Body				1:15414153-15414593
cg09069072	chr1	15482753	-	cg09069072	33766328	49751397	CAACTCACTAACTCCAAATATCACAAAACCTAAAAATTTCTCTATCTACA	CGACTCGCTAACTCCAAATATCACGAAACCTAAAAATTTCTCTATCTACG	I	T	Red	rs78730794	0.013467	NA	NA	NA	NA	chr1:15479219-15481471	S_Shore	GCTGCGACTCTCCGGCTCGCTGGCTCCAGATGTCACGAGGCCTGGGAGTTTCTCTGTCTG[CG]TGAGGGATGGGAAAGCTGGAGGCAGAGGCCAGCTGGAGCTTCTGGGGCTCCCGTTTTAAT	CGCAGACAGAGAAACTCCCAGGCCTCGTGACATCTGGAGCCAGCGAGCCG			TMEM51;TMEM51;TMEM51;TMEM51	NM_001136218;NM_018022;NM_001136216;NM_001136217	5'UTR;5'UTR;5'UTR;5'UTR			TRUE
cg09182724	chr1	193075640	+	cg09182724	15670498	57728493	TACAAAACTAACCACTACAAAAACTACAACAACTACAACCTCTAAATACA	TACAAAACTAACCACTACGAAAACTACGACAACTACGACCTCTAAATACG	I	A	Red	NA	NA	NA	NA	NA	NA	chr1:193074174-193074778	S_Shore	TGTGGCCAGGCGCGATGGCCTGTCCTGTAATGTGGCCATTACAGGACTGCCCGCTGACCC[CG]TACCCAGAGGCCGCAGCTGCCGCAGCTCCCGCAGTGGCCAGTCCTGTAATCCCAGCACTT	TACAGGACTGGCCACTGCGGGAGCTGCGGCAGCTGCGGCCTCTGGGTACG			GLRX2;GLRX2	NM_016066;NM_197962	TSS1500;TSS1500					1:193075468-193075654	Unclassified_Cell_type_specific
cg09245989	chr1	2454811	+	cg09245989	64770451	18698462	TATTTACTAAAATAAATCAACAACATAATACATATTAATAAAACTCTCCA	TATTTACTAAAATAAATCGACGACATAATACATATTAATAAAACTCTCCG	I	A	Red	NA	NA	NA	NA	NA	NA	chr1:2452795-2453007	S_Shore	CCCTAGCCTGTGGCTTTAAGCCTCCTTATCCCCTCCCCTGCCCCCAGTGCTGGCCGGGCC[CG]GAGAGTCTCACTAACATGCACCATGCCGCCGACTCACCTCAGTAAATAAATCGTTTTCTA	TATTTACTGAGGTGAGTCGGCGGCATGGTGCATGTTAGTGAGACTCTCCG			PANK4	NM_018216	Body				1:2444562-2444672	1:2454639-2456091	Promoter_Associated
cg09319828	chr1	156551787	-	cg09319828	33695369	70794392	CTAACACTAAAAACTACAACAAAATATATACTAAAAAATAAACAACATCA	CTAACACTAAAAACTACGACAAAATATATACTAAAAAATAAACGACATCG	I	A	Red	NA	NA	NA	NA	NA	NA		OpenSea	CGGGCCGCAGCCCTGGCACTGGGGGCTGCGGCAGGATGTATGCTGAAGAGTGGGCGGCAT[CG]GGTGGGGGAAGTTGTGCAGGTGCTGGAGAAAAGCCGGAGGCTTGCCGAGAGGAGCACTGA	CTGGCACTGGGGGCTGCGGCAGGATGTATGCTGAAGAGTGGGCGGCATCG			TTC24	NM_001105669	Body					1:156551641-156552343	Unclassified
cg09326529	chr1	94528115	+	cg09326529	60647329	41667490	CAAATACCCTACCCCTACTTCATAAACAATTCATAAATCTAAAATTCACA	CAAATACCCTACCCCTACTTCGTAAACGATTCGTAAATCTAAAATTCGCG	I	A	Red	NA	NA	NA	NA	NA	NA		OpenSea	GCACCCCCAGCCCACCCCAGCCCACTCCAGCACCCCCATTAGCGTGTCATGGAGGAGGAT[CG]CGAACTTCAGACTCACGAATCGTCCACGAAGCAGGGGTAGGGCATCTGCTGGAGGTAGAT	CGCGAACTTCAGACTCACGAATCGTCCACGAAGCAGGGGTAGGGCATCTG			ABCA4	NM_000350	Body			TRUE		1:94526493-94528142	Unclassified
cg09470268	chr1	18617697	-	cg09470268	48764433	32751437	TCCATCAACCATAAACAACAAAACAACCCAACAACCTTAAACTTCCAACA	TCCATCAACCATAAACAACGAAACAACCCGACAACCTTAAACTTCCAACG	I	C	Grn	rs16861798	0.042882	NA	NA	NA	NA		OpenSea	TTGGGTTCGCTTTCCATCAGCCATGAACAGCGGGACAGCCCGGCAGCCTTGGGCTTCCAG[CG]CTGGCTTCATCGCCACCTCCCTGCCTTCTCCCACTTCCGCATTCTTAGGTGAAATGGGGA	TCCATCAGCCATGAACAGCGGGACAGCCCGGCAGCCTTGGGCTTCCAGCG			IGSF21	NM_032880	Body			TRUE	1:18490198-18490450
cg09506600	chr1	248100228	+	cg09506600	55745498	34668369	CACCTATAACAAAAAAATAAATACTTAAACCCTACCAAAAAAACATCTCA	CGCCTATAACAAAAAAATAAATACTTAAACCCTACCAAAAAAACGTCTCG	I	A	Red	NA	NA	NA	NA	NA	NA	chr1:248100325-248100726	N_Shore	GAGTTTTGGCGGTGCCGCCTCCCGGTGCTTGCCCACATTGCAGATGACCCTCCGGCAACC[CG]AGACGTCCTTCTGGCAGGGTCCAAGCACTCACCCCCTTGCCACAGGCGCCTTGGCCCAGG	CGCCTGTGGCAAGGGGGTGAGTGCTTGGACCCTGCCAGAAGGACGTCTCG			OR2L13	NM_175911	TSS1500				1:246166380-246167277	1:248100017-248100863	Promoter_Associated
cg09558034	chr1	224803364	+	cg09558034	49623432	10630324	CATAAACTTAATAAACTATTCTACACTAAAAAAACAACAACAAAAACTCA	CGTAAACTTAATAAACTATTCTACGCTAAAAAAACAACAACGAAAACTCG	I	A	Red	NA	NA	NA	NA	NA	NA	chr1:224803637-224805314	N_Shore	AACGGTCTACCTTCAAAAGCATCCTCTTGACAATTCCACTAGGACCAACACCAATACCAC[CG]AGCCCTCGTTGCTGCCTCTTCAGCGCAGAATAGCCCACCAAGTCCACGTTTCCCTAGTCC	CGTGGACTTGGTGGGCTATTCTGCGCTGAAGAGGCAGCAACGAGGGCTCG			CNIH3	NM_152495	TSS1500		CDMR
cg09800633	chr1	3808169	+	cg09800633	57650303	20639411	TTCCAAAAAACAAATTCCTAAACTTACCAATAAAATAAAACCACTTCACA	TTCCGAAAAACGAATTCCTAAACTTACCGATAAAATAAAACCGCTTCACG	I	A	Red	rs10909821	0.048712	NA	NA	NA	NA	chr1:3808490-3809236	N_Shore	GCAAAGCTCTGTGCTACACGCTGGCATATGGCCAAGTCCTAACCCCTCAACTGTAGGCTC[CG]TGAAGCGGCTCTACTTCACCGGTAAGTTCAGGAACTCGCTCCTCGGAATCGATGGCTGGG	TTCCGAGGAGCGAGTTCCTGAACTTACCGGTGAAGTAGAGCCGCTTCACG			C1orf174	NM_207356	Body				1:3797987-3799096
cg09895920	chr1	153941186	-	cg09895920	11622395	71661464	AACTACAAAACTAAAAATCCAATAAAAACCATAACTATATAAATATAACA	AACTACAAAACTAAAAATCCGATAAAAACCGTAACTATATAAATATAACG	I	A	Red	NA	NA	NA	NA	NA	NA	chr1:153939643-153939980	S_Shore	TACAGGAACAGGGACTGCAAGGCTGGAAGTCCGGTGGGGACCGTGGCTGTGTGAGTGTGA[CG]AGTGGGAGTGGGGGTGGGGTTGAGACACAACTCTGTGATAAGAGGCTTCAGCTCCCACTT	GACTGCAAGGCTGGAAGTCCGGTGGGGACCGTGGCTGTGTGAGTGTGACG			CREB3L4;SLC39A1	NM_130898;NM_014437	Body;TSS1500					1:153941179-153941304	Promoter_Associated
cg10103857	chr1	183210104	-	cg10103857	32785395	12792386	ATAAAAAAAAATTTTCCCAATCTATAAAATCAAAAATCACTTACCAACCA	ATAAAAAAAAATTTTCCCAATCTATAAAATCAAAAATCACTTACCGACCG	I	A	Red	NA	NA	NA	NA	NA	NA		OpenSea	GGCTGGGAAGATGTGAAGGAAGATTTTCCCAGTCTGTGAAGTCAAGAATCACTTGCCGGC[CG]GGTGTGGTGGCTCACGCCTGTAATTCTAGCACTTTGGGAGACTGAAGCGGGTGGATCACC	CGGCCGGCAAGTGATTCTTGACTTCACAGACTGGGAAAATCTTCCTTCAC			LAMC2;LAMC2	NM_018891;NM_005562	3'UTR;Body
cg10121146	chr1	205569863	+	cg10121146	70602395	67635419	AACCCAAAATATAATCCATACATAAAATAACAAATAAAATAAAACACACA	AACCCAAAATATAATCCATACATAAAATAACAAATAAAATAAAACGCGCG	I	A	Red	NA	NA	NA	NA	NA	NA		OpenSea	CCTGGTTCAGACTGTTGGTAAGAGCTGTCCAGATACCCAGATGGGAAGGAAGGAGACAGC[CG]CGCGCTTCACTCCATTTGTCACCTCATGCATGGACCATACTCTGGGTTTGAGATCATTCT	CGCGCGCTTCACTCCATTTGTCACCTCATGCATGGACCATACTCTGGGTT			MFSD4	NM_181644	3'UTR
cg10224655	chr1	6053295	+	cg10224655	35670366	26666438	AAACAACACAAAAACAAACAACAAAAACAACAAATAAACCTTAAAAAACA	AAACGACACAAAAACAAACAACGAAAACGACGAATAAACCTTAAAAAACG	I	A	Red	NA	NA	NA	NA	NA	NA	chr1:6051595-6052955	S_Shore	CCTCTGCGCAGCCCCACCGGGGCGCTGCTGTTCCCGGTCCTCCCCATCTCTCCTCCTGAT[CG]CTTCTCAAGGCTCATCCGTCGTTCTCGCTGCCTGTCCCTGTGTCGCTCCGGTCCCTTTCC	CGCTTCTCAAGGCTCATCCGTCGTTCTCGCTGCCTGTCCCTGTGTCGCTC			NPHP4	NM_015102	TSS1500				1:5973987-5975933	1:6051956-6053315	Promoter_Associated
cg10308193	chr1	16693079	+	cg10308193	62632434	70717306	TAATAAATAAATACATTAATATTACCTCTAAAAATTACTAACCAAACACA	TAATAAATAAATACGTTAATATTACCTCTAAAAATTACTAACCAAACGCG	I	A	Red	NA	NA	rs7520149	0.014639	NA	NA	chr1:16693621-16694270	N_Shore	ACCTCAGGTAATCCGCCTGTCTCGGCCTCCCAAAGTGCTGGGATTACAGGCGTGAGCCAC[CG]CGCCTGGCCAGTAATTTTTAGAGGTAATACTAACGTATTTATCTACCATTAAAGACCCAG	CGCGCCTGGCCAGTAATTTTTAGAGGTAATACTAACGTATTTATCTACCA			C1orf144;C1orf144	NM_015609;NM_001114600	TSS1500;TSS1500
cg10510935	chr1	4059661	-	cg10510935	39609506	33809426	AAAAAAAAAACCACACTACCAACAAAACAAACATAAAATTACAAAATACA	AAAAAAAAAACCACACTACCGACGAAACGAACATAAAATTACAAAATACG	I	C	Grn	NA	NA	NA	NA	NA	NA		OpenSea	CGTGCCACAGAGAGGGGAGGGGCCACACTGCCGACGGGGCGGGCATGGAGTTGCAGGATA[CG]CCACAGAGAGGGGAGGGGGCCACACTGCCGACGGGGCAGGCCTGGAGTTGCAGGACGTGT	AGGGGAGGGGCCACACTGCCGACGGGGCGGGCATGGAGTTGCAGGATACG									1:3959492-3959855
cg10955566	chr1	1003126	-	cg10955566	37671497	25668301	CTTCAACTACCCAAAACCCTTCCCAACCAAACCAAAAAAACTATAAAACA	CTTCGACTACCCAAAACCCTTCCCGACCAAACCAAAAAAACTATAAAACG	I	C	Grn	NA	NA	NA	NA	NA	NA	chr1:1002663-1005318	Island	CACCCCGTGCATCTTCGGCTGCCCAAGGCCCTTCCCGACCAGGCCAAGGAGGCTGTGGGA[CG]CCGTGGGAGTGGGGAGGCTCCCACAGAGCCCCGTGGCTGCACGTACACACCTGCGTCTCT	CTTCGGCTGCCCAAGGCCCTTCCCGACCAGGCCAAGGAGGCTGTGGGACG									1:992551-993281
cg10962762	chr1	228075749	-	cg10962762	10700368	72751444	TCCAATATCCTTATAAAACATATACACAAATACTACACATACATATATCA	TCCGATATCCTTATAAAACGTATACGCGAATACTACGCATACGTATATCG	I	C	Grn	NA	NA	NA	NA	NA	NA	chr1:228075377-228075750	Island	GCAGACGCCACCTCCGATGTCCTTATAAAACGTGTGCGCGGGTGCTGCGCATGCGTGTGT[CG]CTGGGGGCTGTAGGCTGGGAGCCTCCGGGAACTCCCCTCGCCAGGCCACCAGCCTTCCTA	TCCGATGTCCTTATAAAACGTGTGCGCGGGTGCTGCGCATGCGTGTGTCG									1:226142306-226142373
cg10963061	chr1	158147729	+	cg10963061	23787480	48692371	AACAATTCTAAAAAAACTAAACCAATAAAACTAACCTAAAACAAAACACA	AACGATTCTAAAAAAACTAAACCAATAAAACTAACCTAAAACGAAACGCG	I	A	Red	NA	NA	NA	NA	NA	NA	chr1:158147433-158147854	Island	ATACTGCGCGGAGCCAGACCTCGGACTGCCATCGCCGCCACCTGCCCCACCCTCTGGCCC[CG]CGCCCCGCCCCAGGCTAGTCTCATTGGTCTAGTTCCCTCAGAACCGTCCTCATCGGCCGC	CGCGCCCCGCCCCAGGCTAGTCTCATTGGTCTAGTTCCCTCAGAACCGTC									1:156414058-156414447			TRUE
cg11207893	chr1	44494733	-	cg11207893	47602346	36748395	CAATACCCAACCCAAAAAACAAATACTAATAAAACTACAAATTTAATACA	CGATACCCGACCCAAAAAACGAATACTAATAAAACTACAAATTTAATACG	I	A	Red	NA	NA	NA	NA	NA	NA	chr1:44495629-44497112	N_Shore	GTGGGAGGAAACCGGTGCCCGACCCAGAGGACGAATGCTGGTGAGGCTGCAGGTTTGGTG[CG]GGGACAGGAGGGCTGGCTTGGACAAGCTGGTCTGAGCTGCTTGTGAGCCAGATGTTGAGA	CGGTGCCCGACCCAGAGGACGAATGCTGGTGAGGCTGCAGGTTTGGTGCG			SLC6A9	NM_001024845	5'UTR					1:44494728-44494845	Unclassified_Cell_type_specific
cg11254952	chr1	1890171	-	cg11254952	36744372	74603324	AAACCAACAATATAAAATCTAAAAAAATACAAAATCCAAATTACAACACA	AAACCGACAATATAAAATCTAAAAAAATACGAAATCCGAATTACAACGCG	I	T	Red	NA	NA	NA	NA	NA	NA	chr1:1886344-1886870	S_Shelf	CAAAGGTGTCCGAGGCCGACAATGTGGAGTCTGGGAGGATGCGGGGTCCGGGTTGCAGCG[CG]TGGAGCCTTGTTCTGCTGTTCTGTTTTCCTCTATGCTTGAAATTTTTCTTAGTTAAAAAG	CGCGCTGCAACCCGGACCCCGCATCCTCCCAGACTCCACATTGTCGGCCT			KIAA1751	NM_001080484	Body				1:1879981-1880032
cg11403907	chr1	98569645	+	cg11403907	33628392	41808407	CAACTATACCTTACTATCCACATTAATAACATCATTCCCATACCCATTCA	CGACTATACCTTACTATCCACATTAATAACGTCATTCCCGTACCCATTCG	I	T	Red	rs1507061	0.274609	NA	NA	NA	NA		OpenSea	TTGCATCAGCAAAGGCAGGGGAGGTTAGACCTAGACTGCCAAAGAGCTGGAAGGAAGAGA[CG]AATGGGCACGGGAATGACGCCATCAATGTGGATAGCAAGGCACAGTCGGGGGACTAATAC	CGACTGTGCCTTGCTATCCACATTGATGGCGTCATTCCCGTGCCCATTCG								TRUE
cg11404049	chr1	15850983	+	cg11404049	71666359	49727320	ATAAATTCTAAAACAAAACAATAACATAAAACAAATTCTAAAACAAAACA	ATAAATTCTAAAACGAAACGATAACGTAAAACGAATTCTAAAACGAAACG	I	A	Red	NA	NA	NA	NA	NA	NA	chr1:15851106-15851581	N_Shore	CCCCGCCCCCAGGGCCAAGCCTCCCATCACCGCGCCGCCCCAGAACACGCTCCGCGTCAC[CG]CCCCGCCCCAGAACCCGCCCCACGTCACCGCCCCGCTCCAGAATCCACCACTGCGTCCCC	CGCCCCGCCCCAGAACCCGCCCCACGTCACCGCCCCGCTCCAGAATCCAC			CASP9;CASP9	NM_032996;NM_001229	TSS200;TSS200	high-CpG:15723279-15723694			1:15723012-15724566	1:15850488-15851874	Promoter_Associated
cg11406134	chr1	19202951	-	cg11406134	46784506	44780374	ATAATAAAACTAAATAAAAAACATACATACTCCAACCACTTCTTAATACA	ATAATAAAACTAAATAAAAAACGTACGTACTCCAACCACTTCTTAATACG	I	A	Red	rs2230706	0.000159	NA	NA	NA	NA	chr1:19203874-19204234	N_Shore	CCCCCGGCCAGGATGGTGAGGCTGGGTGAGGAGCGTGCGTGCTCCAGCCACTTCTTGATA[CG]GGCAAAGGACTGGGGTGGGCAGGGAGGAGGGAGGTCTAAGAGGCTGGGAAGGCATCCCTG	ATGGTGAGGCTGGGTGAGGAGCGTGCGTGCTCCAGCCACTTCTTGATACG			ALDH4A1;ALDH4A1;ALDH4A1	NM_170726;NM_001161504;NM_003748	Body;Body;Body					1:19202933-19203048	Unclassified
cg11589139	chr1	229567139	-	cg11589139	62730440	11779305	AATATATATACACATTATAAACACTATATCAATTTACAATAACAACAACA	AATATATATACACGTTATAAACACTATATCAATTTACGATAACAACAACG	I	A	Red	NA	NA	NA	NA	NA	NA	chr1:229567206-229570684	N_Shore	AGGTAATAAGTTAATGTATGTACACGTTATAAACACTGTGTCAGTTTACGATGGCAGCAA[CG]GAAGTTGTTACAAAGAAAGTGACTGCGGGGTGGCTGGAGCTCAGCCGCCCCCCCATTGAG	AATGTATGTACACGTTATAAACACTGTGTCAGTTTACGATGGCAGCAACG			ACTA1	NM_001100	3'UTR			TRUE		1:229566528-229567255	Unclassified_Cell_type_specific
cg11676353	chr1	39548001	-	cg11676353	12682363	28616510	TTCTCCAAAAAAAAACCTTAAAAAAACCAACCTTTATAATAAAATAAACA	TTCTCCGAAAAAAAACCTTAAAAAAACCGACCTTTATAATAAAATAAACG	I	T	Red	NA	NA	NA	NA	NA	NA	chr1:39547013-39547959	S_Shore	AGAAGGGACGCTTTCTCCGGGAGGAGGCCTTGGGAGAGCCGGCCTTTGTAGTGAAATGGG[CG]TCTTGGAGAGGAATGGGCGGTTCTGGGATGAAGCAGGTGGTCTGAGAGGAGGGGCATTTT	CGCCCATTTCACTACAAAGGCCGGCTCTCCCAAGGCCTCCTCCCGGAGAA			MACF1	NM_012090	5'UTR		CDMR			1:39546690-39548408	Unclassified_Cell_type_specific	TRUE
cg11704876	chr1	40025232	+	cg11704876	22764364	21660333	AATCCTCACAAACAATACCAAAATTAAACTAAAAATAAACAAAATAAACA	AATCCTCGCAAACAATACCAAAATTAAACTAAAAATAAACAAAATAAACG	I	A	Red	NA	NA	NA	NA	NA	NA		OpenSea	AGAGCGTGAAGCACCACAAGAGACCTGGCCCAGGATGCGTAGGGCCATGGGTCCGCACCC[CG]CCCACTCTGCCCACCCCCAGCTCAATCTTGGCACTGCCTGCGAGGACCCTGCCTTGCTCC	GGTCCTCGCAGGCAGTGCCAAGATTGAGCTGGGGGTGGGCAGAGTGGGCG			LOC728448	NR_003929	Body				1:39797520-39797999	1:40024954-40025562	Promoter_Associated_Cell_type_specific	TRUE
cg11714793	chr1	243495962	-	cg11714793	48621365	40718497	CTAAAAATAATTATCACAAACCCAATCTAAAAATAATTATCACAATCCCA	CTAAAAATAATTATCACAAACCCGATCTAAAAATAATTATCGCGATCCCG	I	A	Red	NA	NA	NA	NA	NA	NA		OpenSea	TGCGGTCTCAGTCTGGAGGTGATTATCACAGACCCGGTCTGGAGGTGATTATCGCGGTCC[CG]GTCTGGAGGTGATTATCGCAGTCCAGGTCTGGAGGTGATTTTCGCGGTCCAGGTCTGGAG	CGGGACCGCGATAATCACCTCCAGACCGGGTCTGTGATAATCACCTCCAG			SDCCAG8	NM_006642	Body				1:241562577-241562734
cg11731671	chr1	2995604	-	cg11731671	16612484	56735349	AAAATAACACTCACCAAAAAAACCCAAACAATAACCACAAAATAACTACA	AAAATAACGCTCACCGAAAAAACCCAAACGATAACCGCAAAATAACTACG	I	A	Red	NA	NA	NA	NA	NA	NA	chr1:2997272-2997473	N_Shore	AAACAAAGACCAAAAATGACGCTCACCGGAGGAGCCCAAACGGTGACCGCAGGGTGGCTG[CG]GTCCTCCCCGGGCAAACAGGAAGTTGGCGTGACTGTCTCCGACGGCTCCGGGCATTAATC	CGCAGCCACCCTGCGGTCACCGTTTGGGCTCCTCCGGTGAGCGTCATTTT			PRDM16;PRDM16	NM_022114;NM_199454	Body;Body				1:2985125-2985594
cg11822088	chr1	243398577	-	cg11822088	39710410	37703399	AAAAAAACAAAATAACTCAAATAATACTCTTCAAACCAAAATAATCTACA	AAAAAAACAAAATAACTCGAATAATACTCTTCAAACCGAAATAATCTACG	I	A	Red	NA	NA	NA	NA	NA	NA		OpenSea	CATGAAAAAACAAAGAGGACAGGATAACTCGGGTGGTGCTCTTCAGGCCGGGGTGGTCTA[CG]GAAATATCTTTGAGAAACTGACATATGCTTAGAACATATTCAAAAATTCAGCTCTGCTGT	AAGAGGACAGGATAACTCGGGTGGTGCTCTTCAGGCCGGGGTGGTCTACG			CEP170;CEP170;CEP170	NM_001042405;NM_001042404;NM_014812	5'UTR;5'UTR;5'UTR			TRUE
cg12097325	chr1	1076431	-	cg12097325	42609478	45791349	CAAAAAATAAAACCAATTTAACTTATTCAAATAAACACTCAAAAATCCCA	CGAAAAATAAAACCGATTTAACTTATTCAAATAAACACTCGAAAATCCCG	I	A	Red	NA	NA	NA	NA	NA	NA	chr1:1072369-1072847	S_Shelf	CAGACAAAGGTGCGGGAAATGGGACCGGTTTGACTTGTTCAGGTGGGCACTCGGGGGTCC[CG]GCAAACCGTCTCCTCAAAAGCCCCCCGTGCACTAGCACGCCTCCCCAAATCCCGTCCCCA	CGGGACCCCCGAGTGCCCACCTGAACAAGTCAAACCGGTCCCATTTCCCG									1:1066004-1066303			TRUE
cg12133451	chr1	227746453	+	cg12133451	51757479	23727479	TACAATTACAATTTTCCTAATAACTAACAAAAACAATATCCTTCCCCCCA	TACAATTACGATTTTCCTAATAACTAACGAAAACAATATCCTTCCCCCCG	I	A	Red	NA	NA	NA	NA	NA	NA	chr1:227746157-227746454	Island	GCGCTGCCTCCACCGTCCAAGCTGGGGGAAGGGGCGGGCAGGGGCAGCGGGCTGCTTTCC[CG]GGGGGAAGGACATTGCCTTCGCCAGTCACCAGGAAAACCGTAACTGTACACCCGGAATCC	CGGGGGGAAGGACATTGCCTTCGCCAGTCACCAGGAAAACCGTAACTGTA									1:225812781-225814221
cg12138346	chr1	15851107	+	cg12138346	54667417	59636314	AATCCTTAAAACAAAACAAAACATTAAAAATACATCCTACAAACAAAACA	AATCCTTAAAACGAAACGAAACGTTAAAAATACGTCCTACGAACGAAACG	I	A	Red	NA	NA	NA	NA	NA	NA	chr1:15851106-15851581	Island	CCCAGAACCCGCCCCGTATCCCCGCACTGACCTCACGTCACCGCCCCGCCCCCGCGTTAC[CG]TCCCGCCCGCAGGACGCATCTCCAACGCCTCGCCCCGCCCCAAGGATTCGCTCTTGCGTC	AATCCTTGGGGCGGGGCGAGGCGTTGGAGATGCGTCCTGCGGGCGGGACG			CASP9;CASP9	NM_001229;NM_032996	TSS1500;TSS1500				1:15723012-15724566	1:15850488-15851874	Promoter_Associated
cg12206571	chr1	32052538	-	cg12206571	66754497	32691349	CATCATACACAACATCAATAAATACAACATCAAAAACTTCATACTAAACA	CATCGTACGCGACGTCAATAAATACGACATCGAAAACTTCGTACTAAACG	I	T	Red	NA	NA	NA	NA	NA	NA	chr1:32052471-32052771	Island	GGGCCACTTCCGCATCGTGCGCGGCGTCAATGAGTGCGACATCGAGAGCTTCGTGCTGGG[CG]TCTGGGGCCGCGTGGGCATGGAGGACATGGGTCATCACTGAGGCTGCGGGCACCACGCGG	CGCCCAGCACGAAGCTCTCGATGTCGCACTCATTGACGCCGCGCACGATG			TINAGL1	NM_022164	Body			TRUE	1:31825075-31825341
cg12297374	chr1	19038550	+	cg12297374	66610438	63806480	AAACCTTACAATTCATCCCTACCCTAAAACTAACCTCACCAAAAAAACCA	AAACCTTACAATTCATCCCTACCCTAAAACTAACCTCGCCAAAAAAACCG	I	A	Red	NA	NA	NA	NA	NA	NA		OpenSea	TTAGGCTGCCCGTCCACTCTGCTCATCAGGCAGCCCCCAATCCCCCAGGGCTTTTTCCCC[CG]GTTCTCTTGGCGAGGCCAGCCCCAGGGTAGGGATGAACTGCAAGGCTCAGGGAAGCAGCC	GAGCCTTGCAGTTCATCCCTACCCTGGGGCTGGCCTCGCCAAGAGAACCG			PAX7;PAX7;PAX7	NM_013945;NM_002584;NM_001135254	Body;Body;Body					1:19038466-19038606	Unclassified_Cell_type_specific
cg12388052	chr1	37739921	+	cg12388052	13735501	42657315	TAACTCAAAATTCCACAACAAAAAAATAATAAATCTAAAATTCAAACCCA	TAACTCAAAATTCCACAACGAAAAAATAATAAATCTAAAATTCGAACCCG	I	A	Red	NA	NA	NA	NA	NA	NA		OpenSea	CTAGTGGAAACTACCGCTAATCCCGCCTCCCTGGCCATAGCTGAGAAGCTGGAGCTGCCC[CG]GGTTCGAATCCCAGATCCACCACTTTCTCGCTGTGGAACTTTGAGCCAGGTGTTCAATCT	TGGCTCAAAGTTCCACAGCGAGAAAGTGGTGGATCTGGGATTCGAACCCG								TRUE
cg12468255	chr1	201617056	+	cg12468255	51778384	32797324	CAACTTTCCACATAAAAACAAAACAAATTCTTAAATTCTCAAAAAACACA	CAACTTTCCGCGTAAAAACGAAACGAATTCTTAAATTCTCGAAAAACACG	I	A	Red	NA	NA	NA	NA	NA	NA	chr1:201617041-201619788	Island	TTTACCTGCACCTCCACACCTCCTCAACAGATCTTTATCCTGGACACGGCAGGGGGTCCC[CG]TGCCCTCCGAGAATCCAAGAACCCGCCCCGCTTCTACGCGGAAAGCTGGGAGAAAAACTG	CAGCTTTCCGCGTAGAAGCGGGGCGGGTTCTTGGATTCTCGGAGGGCACG			NAV1	NM_020443	TSS1500				1:199883665-199886396	1:201617004-201617384	Unclassified_Cell_type_specific
cg12594911	chr1	144931379	+	cg12594911	44774421	66737318	CCAATATATATCAAAAAAATAACAATAACTCTAACACAAAAATCAAAACA	CCAATATATATCGAAAAAATAACGATAACTCTAACGCGAAAATCAAAACG	I	A	Red	rs2798893	0.473865	NA	NA	NA	NA	chr1:144931339-144932626	Island	CTGGAGCAGTGCAGAGTATCTCGCATCGGGTAAGACGGACATGTCAACCGTCCCATTCCC[CG]CCTTGATCTCCGCGCCAGAGTCATCGTTATTCTTCCGATACATACTGGCAATGCAGAACT	CCAGTATGTATCGGAAGAATAACGATGACTCTGGCGCGGAGATCAAGGCG			PDE4DIP;PDE4DIP;PDE4DIP	NM_001002811;NM_001002812;NM_014644	1stExon;Body;Body		RDMR		1:143642545-143643983
cg12634306	chr1	40098811	-	cg12634306	50669421	35774394	AAAACCACTAAAAACAAACATAAAAAAAACAAATACCACTACTTCCCACA	AAAACCGCTAAAAACGAACGTAAAAAAAACAAATACCGCTACTTCCCACG	I	A	Red	NA	NA	NA	NA	NA	NA		OpenSea	TGGGTTTCAGAGGGAGCCGCTGGGAACGAGCGTGGAAAGAGCAGATGCCGCTGCTTCCCA[CG]GGCCGGGCGCGCCGGCCGCCCGCCCTCCGCCCCGCCTGCAGCTGCCGCCTCCTCCCACGC	GGAGCCGCTGGGAACGAGCGTGGAAAGAGCAGATGCCGCTGCTTCCCACG			HEYL	NM_014571	Body		DMR	TRUE	1:39871182-39871469			TRUE
cg12730853	chr1	64935328	+	cg12730853	47642422	60637412	ATACCCAACACTAAACTCAAAAATATACACATTATCCTTTAATCTCCACA	ATACCCGACACTAAACTCGAAAATATACACATTATCCTTTAATCTCCGCG	I	A	Red	NA	NA	NA	NA	NA	NA	chr1:64935554-64936614	N_Shore	AAGCCTCAGTCTTTGTTACCTAAAAAATTGGGATAAAGATACGTACCTCCTATGGCATGT[CG]CGGAGATTAAAGGATAATGTGCACACCCCCGAGCCCAGTGCCGGGCACACGGTGGCTGGT	CGCGGAGATTAAAGGATAATGTGCACACCCCCGAGCCCAGTGCCGGGCAC			CACHD1	NM_020925	TSS1500
cg12733396	chr1	40783234	+	cg12733396	29807440	24609442	CCTAAACCCTAAAAAAAACATAAAATAAATAATAAAACACAAACTATACA	CCTAAACCCTAAAAAAAACGTAAAATAAATAATAAAACACAAACTATACG	I	T	Red	NA	NA	NA	NA	NA	NA	chr1:40781004-40781445	S_Shore	AGGCATAAGGCCGTCTGAGGTTCCCCTCGGGACCTTCAGGCCCCAGCACCTTCCCCCTGA[CG]CACAGCCTGTGCCCCATCACTTACCCTACGTCCTCTCCAGGGCCCAGGCCGAGAGCACCT	CGCACAGCCTGTGCCCCATCACTTACCCTACGTCCTCTCCAGGGCCCAGG			COL9A2	NM_001852	TSS1500	high-CpG:40555481-40555965
cg12806613	chr1	63540205	+	cg12806613	60666417	56686389	TTTCCTATCTACTTCTACAAAATCAACTAATTCCCTCACCTCCATCAACA	TTTCCTATCTACTTCTACAAAATCAACTAATTCCCTCGCCTCCATCAACG	I	A	Red	NA	NA	NA	NA	NA	NA		OpenSea	ACCTCCACACTGCGGCTGCCAGGACCGCGCTACCAGCCCGCGCGGCCTCTGCCAAGGGCC[CG]CTGATGGAGGCGAGGGAATTAGCTGATTTTGCAGAAGCAGATAGGAAAAGCCGCTGCCAT	TTTCCTATCTGCTTCTGCAAAATCAGCTAATTCCCTCGCCTCCATCAGCG									1:63312655-63312875
cg12905085	chr1	32054510	+	cg12905085	61739460	45679502	TCTAAACATCCTAACAAACAAAAAACAAAACAAAAACAACCACTTATCCA	TCTAAACGTCCTAACAAACAAAAAACGAAACAAAAACGACCACTTATCCG	I	A	Red	NA	NA	NA	NA	NA	NA	chr1:32054341-32054843	Island	CCCTCAGGATCGCCGCGTCCCCCGGGCCTCACGGGCATCACCTGAAAGGAATGCGGGCGC[CG]GATAAGTGGCCGCCTTTGTCTCGCTTCCTGTTTGCCAGGACGTCCAGAGCCCGGCTCCAG	TCTGGACGTCCTGGCAAACAGGAAGCGAGACAAAGGCGGCCACTTATCCG									1:31826992-31827424
cg12905865	chr1	6545814	+	cg12905865	58799361	40772404	AAATAAAAATCCCAAAAACTAAACAAAAACAAAACTATAAAAATCCCCCA	AAATAAAAATCCCGAAAACTAAACGAAAACGAAACTATAAAAATCCCCCG	I	A	Red	rs6693457	0.209839	NA	NA	NA	NA	chr1:6545143-6545559	S_Shore	CCCCCCGCCTCCCCGCCTCTGCCCAGACCCGGGGACTCCACACCCCTACCTCTGCCCGGC[CG]GGGGACCCCCACAGCCCCGCCTCCGCCCAGTCCCCGGGACCCCCACCTTCCCACCTCTGC	AGGTGGGGGTCCCGGGGACTGGGCGGAGGCGGGGCTGTGGGGGTCCCCCG			PLEKHG5;PLEKHG5;PLEKHG5;PLEKHG5;PLEKHG5	NM_020631;NM_001042665;NM_198681;NM_001042664;NM_001042663	5'UTR;5'UTR;Body;5'UTR;Body				1:6467759-6468427
cg13112404	chr1	182921688	-	cg13112404	69686420	49608353	AACAAATTTTATCAAAAACTCAAACCTTAACTCCTCTAAAACAAAACACA	AACGAATTTTATCGAAAACTCGAACCTTAACTCCTCTAAAACAAAACGCG	I	A	Red	NA	NA	NA	NA	NA	NA	chr1:182921819-182922644	N_Shore	GTCCCGTTACCTGACGAATTTTGTCGGAAACTCGAACCTTAACTCCTCTAGGGCAGGACG[CG]GGCACCTCTAACAAGGTGAACGCTCTATACATGTTGACTCCATTTACTTTTTTGAAACGC	GACGAATTTTGTCGGAAACTCGAACCTTAACTCCTCTAGGGCAGGACGCG			C1orf14	NM_030933	Body				1:181188275-181188334
cg13169132	chr1	1362340	+	cg13169132	28732384	17730383	AACCACTATAAACCAAACAATACTAAAAAATAAACAAAAAATCCAAAACA	AACCGCTATAAACCAAACAATACTAAAAAATAAACAAAAAATCCGAAACG	I	C	Grn	NA	NA	rs144977734	0.0243	NA	NA	chr1:1362954-1363299	N_Shore	GCAGTGGGCGCTTTTTCTGAGCCTCCCCTCAAGGGACCCTGCTCAGCCCTTTACCTGCTG[CG]TCCCGGATCTCCTGTTCACCCCTCAGCACTGCCTGGCCCACAGCGGCCCGCCCCCTCCCC	GGCCGCTGTGGGCCAGGCAGTGCTGAGGGGTGAACAGGAGATCCGGGACG			TMEM88B	NM_001146685	Body					1:1361820-1363323	Unclassified
cg13433694	chr1	43637239	-	cg13433694	69646457	43747476	TTTCTAATCCTTATTCTAAAATACTAACACCTCAAATCCACCAATCTCCA	TTTCTAATCCTTATTCTAAAATACTAACGCCTCAAATCCACCGATCTCCG	I	A	Red	NA	NA	NA	NA	NA	NA	chr1:43637503-43638052	N_Shore	TGGATCAACAGCTTTCTGGTCCTTGTTCTGAGGTGCTGGCGCCTCAGATCCACCGATCTC[CG]GTACCGGACCCAGTGTCACATCGAGCCTTTCAACCCATTCCAGATCCCGCTTGAATTCTG	CGGAGATCGGTGGATCTGAGGCGCCAGCACCTCAGAACAAGGACCAGAAA			WDR65;WDR65;EBNA1BP2;EBNA1BP2;WDR65;WDR65	NM_001167966;NR_030778;NM_001159936;NM_006824;NM_152498;NM_001167965	TSS1500;TSS1500;Body;Body;TSS1500;TSS1500				1:43409759-43411035	1:43637144-43638872	Promoter_Associated
cg13439946	chr1	991708	-	cg13439946	16700406	15807510	TACTAAACACTATAAAAAACAAAACCATAAAAACAAAAAACTCTCTAACA	TACTAAACACTATAAAAAACGAAACCGTAAAAACAAAAAACTCTCTAACG	I	T	Red	NA	NA	NA	NA	NA	NA	chr1:990274-990694	S_Shore	GGGAGCACACACTGCTGAGCACTGTGGGAGGCGGGGCCGTGGAGGCAGGAGGCTCTCTGG[CG]TGCACGTGTGGGTGCGTGTACGTGTGGGGGTGTGTGTGTGTGGGTGCGGGTACGTGTGGG	CGCCAGAGAGCCTCCTGCCTCCACGGCCCCGCCTCCCACAGTGCTCAGCA									1:981542-981912
cg13697378	chr1	68512845	+	cg13697378	41751329	35749396	CAAACCCCACAAAAAAATCAAAAATTACCACATCATAATAATCAACACCA	CAAACCCCACAAAAAAATCAAAAATTACCGCGTCGTAATAATCGACACCG	I	C	Grn	NA	NA	NA	NA	NA	NA	chr1:68512643-68513005	Island	ACTCATGACGGAAGTTGCCGCTCGCCCACTTGTGCAGCAGCGTACTTTTCCCCACACCAG[CG]GTGCCGACTACCACGACGCGGTAATCTCTGATCTTCCTGTGGGGCTTGAAGGCGCGGAGG	CGGTGCCGACTACCACGACGCGGTAATCTCTGATCTTCCTGTGGGGCTTG		TRUE	DIRAS3	NM_004675	Body				1:68285232-68285523
cg13863396	chr1	53661346	-	cg13863396	12772329	51773356	CAATCCAAAATCACCTAACTAAATAACAAAAAACTAAAACTAAAAATCCA	CAATCCGAAATCACCTAACTAAATAACAAAAAACTAAAACTAAAAATCCG	I	A	Red	NA	NA	NA	NA	NA	NA	chr1:53662309-53662815	N_Shore	GATCTTCCTGTTCAATCCGAGGTCACCTAACTAGATAACAAAGAGCTGAAACTAAAAGTC[CG]GTCTCCTGACTCCCAATCCAGTACTCTTTCTGGTGTGCTCCAGCTTCTGGCTCTGCTTAG	CAATCCGAGGTCACCTAACTAGATAACAAAGAGCTGAAACTAAAAGTCCG			CPT2	NM_000098	TSS1500					1:53661271-53661544	Unclassified_Cell_type_specific
cg13863764	chr1	11561908	+	cg13863764	11804479	19612380	CACTCAATCTCATAAATCATAACCAAACACTCACTAATAAAAATATTACA	CGCTCGATCTCATAAATCGTAACCAAACGCTCACTAATAAAAATATTACG	I	C	Grn	rs12144924	0.154976	NA	NA	NA	NA	chr1:11561366-11562156	Island	ACTCAGACGCACGCGCACTGGCGCATCGAGCTCATCTTCCTGGCGCGCGGCGACGCGGAG[CG]CAACATTTTCACCAGTGAGCGCCTGGTCACGATCCATGAGATCGAGCGCAAGATCATGGA	CGCTCGATCTCATGGATCGTGACCAGGCGCTCACTGGTGAAAATGTTGCG			PTCHD2	NM_020780	Body				1:11483988-11484702
cg13935437	chr1	19600673	-	cg13935437	65798366	12755435	ACCAAACTCAAAACAAACAACCTCATAACTTTAAAAACTAACTCAAACCA	ACCAAACTCGAAACGAACGACCTCGTAACTTTAAAAACTAACTCGAACCG	I	C	Grn	NA	NA	NA	NA	NA	NA	chr1:19600249-19600942	Island	GCGGTCGGAAGCACCAGGCTCGGAGCGGGCGGCCTCGTGGCTTTAGGGACTGGCTCGGGC[CG]CGCCCACCGGTGGTGGAGCGGAGGGCGCGGCCAAAGGTGCCCAACGCCGCCCACGCGCTG	ACCAGGCTCGGAGCGGGCGGCCTCGTGGCTTTAGGGACTGGCTCGGGCCG			AKR7L;AKR7L	NM_001145289;NM_201252	TSS200;TSS200				1:19472837-19473529			TRUE
cg14010405	chr1	89357911	-	cg14010405	48684418	30602499	AAAATAAAACAAAACTACATAAAACCAATATATACACAAAAAACACAACA	AAAATAAAACAAAACTACGTAAAACCAATATATACACAAAAAACACGACG	I	A	Red	NA	NA	NA	NA	NA	NA	chr1:89356963-89357391	S_Shore	TAGAATTGGCAGAAGATGAAACAAAACTACGTGAAACCAATGTGTACACAAGAGGCACGA[CG]ATATGGGCCATGCTCTGATCATTTTTTTTTCACGGCCTTTGTAACGTTGGCTGATAGCTA	CGTCGTGCCTCTTGTGTACACATTGGTTTCACGTAGTTTTGTTTCATCTT			GTF2B	NM_001514	TSS1500		CDMR
cg14089881	chr1	6296630	+	cg14089881	37790420	74620405	CAAAACATCTAATTTTCAAAAACAACACAAAACCAACAAAAATACAACCA	CAAAACGTCTAATTTTCGAAAACGACGCAAAACCGACGAAAATACGACCG	I	T	Red	NA	NA	NA	NA	NA	NA	chr1:6295528-6296261	S_Shore	CACTGCACTCCAGCCTGGGTGACAGAGTGACACTCCATCTCAAAAAAAAAAATTTTGAAA[CG]GCCGCACCCTCGCCGGCCCTGCGTCGTCCCCGAAAACCAGACGCCCTGGGGCGCGGGGCC	CGGCCGCACCCTCGCCGGCCCTGCGTCGTCCCCGAAAACCAGACGCCCTG			ICMT	NM_012405	TSS1500				1:6219217-6219371
cg14201387	chr1	221737206	-	cg14201387	54718356	70623442	AAAACAAACTAACATCACAATATCACAATAAAAACAAAAATACATACACA	AAAACGAACTAACGTCACGATATCACAATAAAAACGAAAATACGTACGCG	I	T	Red	NA	NA	NA	NA	NA	NA		OpenSea	GCAGCCGTGGAAGAGACGGACTAGCGTCACGGTGTCACAGTGAGGGCGAGAATGCGTGCG[CG]TGCTCAGACATCGCGTGCCACGCACGCATGGCCGATTACTGTCTTTCTCAGCAATTGCTT	CGCGCACGCATTCTCGCCCTCACTGTGACACCGTGACGCTAGTCCGTCTC									1:219803610-219803856
cg14222140	chr1	24711941	-	cg14222140	46787419	44810457	TAAAACCAAATACTCCAACACCCCAAACCAAAAACCCAAAAAAACCCTCA	TAAAACCAAATACTCCAACACCCCAAACCGAAAACCCAAAAAAACCCTCG	I	T	Red	rs114198291	0.032146	NA	NA	NA	NA		OpenSea	CAGGAGGCACTGTGGAGCCAGGTACTCCAGCACCCCAGGCCGAGAGCCCAGGAGAACCCT[CG]TGTTGTGGATGCAGATGCGAAGGGCTATGGGGAGACAAGGAAGAGATTTTTCTAGGCAAC	CGAGGGTTCTCCTGGGCTCTCGGCCTGGGGTGCTGGAGTACCTGGCTCCA			C1orf201	NM_178122	Body			TRUE		1:24711708-24711994	Unclassified_Cell_type_specific
cg14973240	chr1	17287501	-	cg14973240	58763493	13687382	AACACAAAACCTAAAAACCAAACTAACCCACATAAAAATACAACAACACA	AACACAAAACCTAAAAACCGAACTAACCCGCGTAAAAATACAACGACGCG	I	C	Grn	NA	NA	NA	NA	NA	NA	chr1:17287290-17287684	Island	AGCCGAGGGCCGGGCACAAGGCCTGGAGGCCGAGCTGGCCCGCGTGGAGGTGCAGCGGCG[CG]CGGCGGAGGCCCAGCTGGGTGGCCTGCGCTCGGCTCTGCGCCGGGGCCTCGGCCTCGGTC	GGCACAAGGCCTGGAGGCCGAGCTGGCCCGCGTGGAGGTGCAGCGGCGCG			CROCC	NM_014675	Body				1:17159878-17160258	1:17286892-17287862	Unclassified
cg15135617	chr1	17231562	-	cg15135617	10668422	39624393	ATTTCCCATACTATAAAAACAAATCCAAAACCACTAACTAAACATAAACA	ATTTCCCGTACTATAAAAACAAATCCGAAACCGCTAACTAAACGTAAACG	I	T	Red	NA	NA	NA	NA	NA	NA	chr1:17231298-17231680	Island	TCGCCATGAAGGATTTCCCGTGCTGTAGGAGCAAGTCCGGGACCGCTGGCTGGACGTGAG[CG]TCCTAGCTGTGCGTTAGGGCTAGGAGGGCTCAGGGTGATTGGGGATTGGCTGGGGTGGTG	CGCTCACGTCCAGCCAGCGGTCCCGGACTTGCTCCTACAGCACGGGAAAT									1:17103792-17104231	1:17230871-17231849	Unclassified
cg15481858	chr1	223972634	-	cg15481858	66756402	61794489	TCATATAATCAACTCTAATATAATAAAAATCCAAATCTTAAAAAATATCA	TCATATAATCAACTCTAATATAATAAAAATCCGAATCTTAAAAAATATCG	I	A	Red	NA	NA	NA	NA	NA	NA		OpenSea	TGATCAAAGTCTTCATATAATCAACTCTAATATAGTAAGAATCCGAATCTTAAAAGATGT[CG]AAATCCTCAAACTAGGAAGGGAAAAATCCTCAGAAGTCCACCTTTCACCAGAGTTAGTAA	CGACATCTTTTAAGATTCGGATTCTTACTATATTAGAGTTGATTATATGA			TP53BP2;TP53BP2	NM_001031685;NM_005426	Body;Body			TRUE
cg15503971	chr1	6037314	+	cg15503971	57745394	23636343	AAAAAAAAAACCCAAATTTACTAACAAATAAAATTAACAAAATAACCCCA	GAAAAAAAAACCCAAATTTACTAACGAATAAAATTAACAAAATAACCCCG	I	T	Red	NA	NA	NA	NA	NA	NA		OpenSea	TTAAGAGTCAAACGTCAGCGTCCCTAAGAAGACCCTGTAGGACCCAGCCAGAAGGCACGA[CG]GGGCCACCCTGCCAACCCCACCCGTCAGCAAACCTGGGCTCTCCTCTCGTCCTAACACCC	CGGGGCCACCCTGCCAACCCCACCCGTCAGCAAACCTGGGCTCTCCTCTC			NPHP4	NM_015102	Body				1:5959832-5960077	1:6036808-6038139	Unclassified_Cell_type_specific
cg15561613	chr1	245851610	+	cg15561613	64710492	47809403	TCCTATTCCTACTAAAAAACTACATAAACCAAAACATATACTTCCCACCA	TCCTATTCCTACTAAAAAACTACGTAAACCAAAACGTATACTTCCCACCG	I	A	Red	rs150834033	0.017638	NA	NA	rs150834033	0.017638	chr1:245851177-245852514	Island	CCTCAGCTTCTCCACCAAGTCCCTGCCGCAGGCGGTGGGCCAGGGCTCCAGCTCGCCCCC[CG]GTGGGAAGCACACGCCCTGGTCCACGCAGTCCCTCAGCAGGAACAGGAGCTCGGGCCTGG	TCCTGTTCCTGCTGAGGGACTGCGTGGACCAGGGCGTGTGCTTCCCACCG			KIF26B	NM_018012	Body				1:243917051-243919049			TRUE
cg15575098	chr1	84304612	+	cg15575098	54721326	25784320	ATATTAAATTAAACCATTTCTTTATCTCAAATTTACAAATAAATCTTTCA	ATATTAAATTAAACCGTTTCTTTATCTCAAATTTACAAATAAATCTTTCG	I	A	Red	rs17129909	0.11713	NA	NA	NA	NA		OpenSea	TAGGTCCTGCAAGGATTTTTGGAGGTTCTCTTCAGAAGAGAAGGATTACTGTCTTCATTT[CG]AAAGATTTATTTGCAAATCTGAGACAAAGAAACGGTTCAATTCAACATCCTGTTACATCC	CGAAAGATTTATTTGCAAATCTGAGACAAAGAAACGGTTCAATTCAACAT								TRUE
cg15576492	chr1	1015447	+	cg15576492	61778460	13787338	ACCAACAAAACCACTACATTTAAAACAATAACCCAACACAAAACAAAACA	ACCAACAAAACCGCTACATTTAAAACAATAACCCAACACGAAACGAAACG	I	A	Red	NA	NA	NA	NA	NA	NA	chr1:1016863-1017439	N_Shore	GCGGCCGGTGCGGGGAGGGGCCTTCCAGGCTGCTGTGGGGCCCCCGGCCTCGCCCCACCC[CG]CCCCGCCCCGTGCTGGGCCATTGCCTCAAATGCAGCGGCTCTGTTGGCCGTGGGACTGGA	CGCCCCGCCCCGTGCTGGGCCATTGCCTCAAATGCAGCGGCTCTGTTGGC								TRUE	1:1004099-1005436	1:1014691-1015866	Unclassified
cg15622158	chr1	26504019	-	cg15622158	43739392	27708426	TCTAAAAACAAAAATTCCAACAACAACAAAACAAAACAAAAACTAATTCA	TCTAAAAACGAAAATTCCGACGACAACAAAACAAAACAAAAACTAATTCG	I	A	Red	NA	NA	NA	NA	NA	NA		OpenSea	TTAGGCCTGGGCTCTGGGAGCGGAAATTCCGGCGACAGCAGGGCAAAACAGGAGCTGATT[CG]AGCTGGCAGAGCTGGGCCATGGAACCGGTAGAGACCTGGACCCCCGGAAAGGTGGCAACT	TCTGGGAGCGGAAATTCCGGCGACAGCAGGGCAAAACAGGAGCTGATTCG			CNKSR1;CNKSR1;CNKSR1	NR_023345;NM_006314;NM_006314	Body;5'UTR;1stExon			TRUE				TRUE
cg15686216	chr1	215794543	+	cg15686216	31700402	16625456	TTACTAAAATTTAAAATCTCCCAATAATAAAAATCAAAAAATAACACACA	TTACTAAAATTTAAAATCTCCCAATAATAAAAATCAAAAAATAACGCACG	I	A	Red	NA	NA	NA	NA	NA	NA		OpenSea	TTGATATTGAATACCAGATACCACTATGTAGTAAGTCTTTTAGGATGATTTTAATTTAGT[CG]TGCGTCATTTTCTGATTCTCATCATTGGGAGATCTTAAATCTTAGCAAGCATTAGCAATA	CGTGCGTCATTTTCTGATTCTCATCATTGGGAGATCTTAAATCTTAGCAA			KCTD3	NM_016121	3'UTR
cg15699552	chr1	106623593	+	cg15699552	21738485	70790419	TACAAATAATAAACTCCCAACTCCAACCCTAAACAAATCCTCAAAACCCA	TACGAATAATAAACTCCCGACTCCAACCCTAAACAAATCCTCAAAACCCG	I	T	Red	NA	NA	NA	NA	NA	NA	chr1:106623393-106623854	Island	GCCCCTGATGAGCCGAGATTCTCCCACGAACCCTCGGGCTCTGGGGCTCATCTGCTTGCA[CG]GGCTCTGAGGACCTGTCCAGGGCTGGAGCCGGGAGCTCATCATCCGCATCCGTGTAGGGC	CGGGCTCTGAGGACCTGTCCAGGGCTGGAGCCGGGAGCTCATCATCCGCA									1:106424943-106425503
cg15720832	chr1	228291682	+	cg15720832	67701373	10639451	CCTTATTAAACTCCCAATATAAAATCACAACTAACAATAACCAATTAACA	CCTTATTAAACTCCCGATATAAAATCGCGACTAACAATAACCAATTAACG	I	A	Red	NA	NA	NA	NA	NA	NA	chr1:228289669-228291184	S_Shore	GCGGACCCTGTCTCATAAAAAAAGAAAAAAGAAAACACACAAGATGCGCCTAGTTAACAC[CG]CCAATTGGTCACTGCTAGTCGCGATTCCATATCGGGAGCTTAACAAGGTAATGACCTTAA	CGCCAATTGGTCACTGCTAGTCGCGATTCCATATCGGGAGCTTAACAAGG			C1orf35	NM_024319	TSS1500
cg15829088	chr1	247802935	-	cg15829088	60661444	58706346	CTCACAAAACAACAAAATAACCCTAACAAAACACAATTATTAAAAATTCA	CTCGCAAAACGACGAAATAACCCTAACGAAACGCGATTATTAAAAATTCG	I	C	Grn	rs28377211	0.342285	NA	NA	NA	NA	chr1:247802738-247803141	Island	GCCGCCGGGAACCTCGCAGAGCGGCGGGGTGGCCCTGGCGAGGCGCGGTTGTTGGGGGTT[CG]CTCGAGCCTCACGACGCCCGCGACTGGGGACTCGGAACCTGGGCCAGGCTGGGACGAGGC	CTCGCAGAGCGGCGGGGTGGCCCTGGCGAGGCGCGGTTGTTGGGGGTTCG									1:245869280-245869790	1:247802634-247803094	Unclassified_Cell_type_specific	TRUE
cg15948567	chr1	19600454	-	cg15948567	31711352	26660377	CAAACTAACCATCACTATACAAAAAAACCATATCTATCTCAATATAACCA	CGAACTAACCGTCGCTATACAAAAAAACCGTATCTATCTCGATATAACCG	I	C	Grn	rs149246656	0.016212	NA	NA	NA	NA	chr1:19600249-19600942	Island	CAAGGATGGTCTCGGACTGGCCGTCGCTGTACAGGAAGGCCGTGTCTATCTCGGTGTGGC[CG]CGCTCCAGGAAGGCGCGCGTGACTGCGGCGCTGGTGGGCGCGTCCATGCGGCGCCCCATC	CGGACTGGCCGTCGCTGTACAGGAAGGCCGTGTCTATCTCGGTGTGGCCG			AKR7L;AKR7L	NM_201252;NM_001145289	1stExon;1stExon				1:19472837-19473529			TRUE
cg16101008	chr1	10698719	+	cg16101008	62657382	44769469	CTCTTATCCCAAAATAAAAAACCTAAAAACAAAAATCCCAAACAAATACA	CTCTTATCCCGAAATAAAAAACCTAAAAACAAAAATCCCGAACGAATACG	I	A	Red	NA	NA	NA	NA	NA	NA	chr1:10698299-10698910	Island	TGGTCGCGGGGCCGAATCGGCCGCGGGGAGGGGCGCCGGGGCAGCGGCCGGGAGCTGCGC[CG]CATTCGCCCGGGACCCCTGCTCCTAGGTTCCCTACCCCGGGACAAGAGCACCTTCTGTTT	CTCTTGTCCCGGGGTAGGGAACCTAGGAGCAGGGGTCCCGGGCGAATGCG			CASZ1	NM_001079843	3'UTR				1:10620887-10622648
cg16243197	chr1	182807962	+	cg16243197	39777363	17625352	AATTCAAATAATCTAAACACCAATATCTCTTAAAAAAAATAAACTAACCA	AATTCAAATAATCTAAACGCCAATATCTCTTAAAAAAAATAAACTAACCG	I	A	Red	NA	NA	NA	NA	NA	NA	chr1:182808312-182809122	N_Shore	GACCCCAAGTGATTCGCCCACCTCGGCCTCCCAAAGTGCTGGGATTACAGTCACCACGCC[CG]GCCAGTTTATTTCTTTCAAGAGACACTGGCGTTCAGACTATCTGAATCAATCCGGTAACT	GATTCAGATAGTCTGAACGCCAGTGTCTCTTGAAAGAAATAAACTGGCCG			DHX9	NM_001357	TSS1500					1:182807913-182809448	Promoter_Associated
cg16257375	chr1	109771027	+	cg16257375	64699411	36649324	TTAAAAAAAAACTATAACTTACAACTAAAACATCTACAATAAAATCATCA	TTAAAAAAAAACTATAACTTACAACTAAAACGTCTACAATAAAATCATCG	I	A	Red	rs683182	0.00313	NA	NA	NA	NA		OpenSea	CCTGCAGAAAAAAGAGCCAGTGGGAGATGATGAGTCTGTCCCAGAGAATGTGCTGAGTTT[CG]ATGACCTTACTGCAGACGCTTTAGCTGTAAGTTATAGTTCTTTTCTAAGTTAGGATCTCT	CGATGACCTTACTGCAGACGCTTTAGCTGTAAGTTATAGTTCTTTTCTAA			SARS	NM_006513	Body			TRUE
cg16355231	chr1	2344979	-	cg16355231	26797425	29659437	AAACTAAAACAAAAACTAAAAACCCACACAAATCACCTACAATATCTACA	AAACTAAAACGAAAACTAAAAACCCACGCAAATCGCCTACGATATCTACG	I	A	Red	NA	NA	NA	NA	NA	NA	chr1:2345891-2346156	N_Shore	TGGGGGTGGGAAGGGCTGGGGCGGGAACTGGAGGCCCACGCAGGTCGCCTGCGGTGTCTG[CG]GCCTGTGCCTCTGGGGCCGCCTGGCCAGGGAGGGCAGGAGATGCCTGGTACATACCTGAA	GGGCTGGGGCGGGAACTGGAGGCCCACGCAGGTCGCCTGCGGTGTCTGCG			PEX10;PEX10	NM_002617;NM_153818	TSS1500;TSS1500
cg16366262	chr1	1118157	-	cg16366262	32677410	44773425	AAAACCAAACATATAATTAACACAAAACCAAAATTAAAATAACCAAACCA	AAAACCAAACGTATAATTAACGCAAAACCAAAATTAAAATAACCGAACCG	I	A	Red	NA	NA	NA	NA	NA	NA	chr1:1115574-1116006	S_Shelf	CGGGCAGGAGCTGGGGCCAGGCGTGTGGTTAGCGCAGGGCCAAGGTTGGAATGGCCGGGC[CG]AGGGTCGCAGCCTGGAGGGGAGGGTCCTGGTCGGGCCCTAGGAGGGGCGTGGCTGGGTTG	CGGCCCGGCCATTCCAACCTTGGCCCTGCGCTAACCACACGCCTGGCCCC			TTLL10;TTLL10	NM_153254;NM_001130045	Body;Body				1:1107939-1108339
cg16387254	chr1	231472287	+	cg16387254	21622323	65682388	CAAATTCAACAACTCACTAAAATACTAATTTTCAAACTCTCCCCAAATCA	CGAATTCGACAACTCACTAAAATACTAATTTTCGAACTCTCCCCAAATCG	I	T	Red	NA	NA	NA	NA	NA	NA	chr1:231473012-231474382	N_Shore	CCCAGCCGGATCAGTTGCGAAACTGCTCTGCGAGTAGCCTTCGGACCACCTCTCAGGGAA[CG]ATCTGGGGAGAGTTCGAAAACTAGCACCTCAGTGAGCTGTCGAACTCGCTCCTCCACTTT	CGAGTTCGACAGCTCACTGAGGTGCTAGTTTTCGAACTCTCCCCAGATCG			C1orf124;C1orf124;EXOC8	NM_032018;NM_001010984;NM_175876	TSS1500;TSS1500;1stExon				1:229538770-229539069
cg17077180	chr1	38461687	-	cg17077180	31733323	12682475	TACCCAAAACCAAACCTCACTACAAACAACTATAAACACCACTATATACA	TACCCAAAACCGAACCTCGCTACAAACAACTATAAACGCCACTATATACG	I	C	Grn	NA	NA	NA	NA	NA	NA	chr1:38461584-38461988	Island	CGAGGGTCCGCCTGCCCAGGGCCGGGCCTCGCTGCAGGCAGCTGTGGGCGCCACTGTGTG[CG]CATACCTGCCCCGACAGCCGGACGGTCGGCCGAGCCCAGACCGCGGCAGCCAGGGTCAGG	CGCACACAGTGGCGCCCACAGCTGCCTGCAGCGAGGCCCGGCCCTGGGCA									1:38234092-38234559			TRUE
cg17239057	chr1	224363575	+	cg17239057	13773455	12777439	AAAATATAACCAAAAACATAATAACCTCCCCTAAAACTAAAACAACAACA	AAAATATAACCAAAAACGTAATAACCTCCCCTAAAACTAAAACGACGACG	I	A	Red	NA	NA	NA	NA	NA	NA		OpenSea	CTCCTCCACCCGCTCAGGAGGGGAAACAGGAGAGCCGGGAGCACAACAGCCTCGCGCGCC[CG]CCGCCGCCTCAGCCTTAGGGGAGGCCACTACGCCTCTGGTTACATTTCTTGATCATGGTA	GAAATGTAACCAGAGGCGTAGTGGCCTCCCCTAAGGCTGAGGCGGCGGCG									1:222430053-222430205			TRUE
cg17420885	chr1	87600446	-	cg17420885	71769327	74787434	CTACACAAAACCCTACCCCAATTTCAAAAACCAACAACCTCAAAAAAACA	CTACACAAAACCCTACCCCAATTTCAAAAACCAACAACCTCGAAAAAACG	I	A	Red	NA	NA	NA	NA	NA	NA	chr1:87597543-87598515	S_Shore	TGGAAGTCCCAACTGCACAGAGCCCTGCCCCAGTTTCAGGAGCCAGCAGCCTCGGAGAGG[CG]GATCCTGACCTCTGCTCTGCTCTTGGGATAGCCTTTCCCTTCCCAGCAGGGTTGAGATAC	CGCCTCTCCGAGGCTGCTGGCTCCTGAAACTGGGGCAGGGCTCTGTGCAG			LOC339524;LOC339524;LOC339524;LOC339524;LOC339524	NR_026986;NR_026989;NR_026987;NR_026988;NR_026985	Body;Body;Body;Body;Body			TRUE
cg17508302	chr1	161575716	+	cg17508302	48643455	33756305	ACTATACCAAACCAACCCACCTCTAACTCAAAACTACTAAAAAAAACACA	ACTATACCAAACCAACCCGCCTCTAACTCAAAACTACTAAAAAAAACGCG	I	A	Red	rs34540988	0.353425	NA	NA	NA	NA	chr1:161575534-161576908	Island	TGCAGCCTCTGCCACAACCGCGCGTCCTCAGAGCCAGCCGGGAGGAGCTAGAACCTTCCC[CG]CGTTTCTTTCAGCAGCCCTGAGTCAGAGGCGGGCTGGCCTGGCATAGCCGCCCAGCCTCT	GCTATGCCAGGCCAGCCCGCCTCTGACTCAGGGCTGCTGAAAGAAACGCG			HSPA7	NR_024151	TSS200				1:159842159-159843581			TRUE
cg17520909	chr1	159683855	-	cg17520909	30673332	34679313	CAATTCCATATAAAAATAAAAACACACAATAAAAACTTTAAAAAACTTCA	CAATTCCGTATAAAAATAAAAACACACAATAAAAACTTTAAAAAACTTCG	I	T	Red	NA	NA	NA	NA	NA	NA		OpenSea	ACGGGTCGAGGACAGTTCCGTGTAGAAGTGGAGGCACACAGTGAAGGCTTTGAGAGGCTT[CG]TTAACGGTGCTTTGAGGGATACATAGGAAGTATCCGACTCTTTGGGAAACACAAAAGCCT	CGAAGCCTCTCAAAGCCTTCACTGTGTGCCTCCACTTCTACACGGAACTG			CRP	NM_000567	Body
cg17590234	chr1	66456912	+	cg17590234	34708434	58667402	AAAAACCTCATCTCTCCTTAAAAAAATACAAAAATTACCCAAACTTAACA	AAAAACCTCGTCTCTCCTTAAAAAAATACAAAAATTACCCAAACTTAACG	I	A	Red	NA	NA	NA	NA	NA	NA		OpenSea	CTTGGTTCAAGTGATTCTCGTGCCTCATCCTCCTGAGTAGCTGGGATTACAGGTGTGTGC[CG]TCAAGCCTGGGTAATTTTTGTATTTTTTTAAGGAGAGACGAGGTTTCCCCATGTTGGCCA	GGAAACCTCGTCTCTCCTTAAAAAAATACAAAAATTACCCAGGCTTGACG			PDE4B;PDE4B;PDE4B	NM_001037341;NM_001037340;NM_002600	Body;TSS1500;Body
cg17745197	chr1	200967291	-	cg17745197	65710423	61734503	AAATATCATATTCACATACCTAAATATATAAAAAATTCTAATACATAACA	AAATATCATATTCGCGTACCTAAATATATAAAAAATTCTAATACATAACG	I	T	Red	NA	NA	rs116678140	0.030843	NA	NA	chr1:200969623-200969938	N_Shelf	AGGAAAGGCTGGGAGTGTCATGTTCGCGTGCCTAGGTATATAAAGAATTCTAATACATGA[CG]TGATAGCAAAGAAAAAAAATCAATTTACAATGTTTCATAGGAACTAGGGTTAGACGTAAG	CGTCATGTATTAGAATTCTTTATATACCTAGGCACGCGAACATGACACTC			KIF21B	NM_017596	Body
cg17801765	chr1	958274	-	cg17801765	19717444	35785373	TATCAAACACTCCTCACCATAAAAATCAAACAAAAAAACAAAACTATACA	TATCGAACACTCCTCGCCGTAAAAATCGAACGAAAAAACGAAACTATACG	I	A	Red	rs2001744	0.335457	NA	NA	NA	NA	chr1:954768-956343	S_Shore	GACGGGCCCGCGTGTCGAGCACTCCTCGCCGTGGAGATCGGGCGGGAGGGCGAGGCTGTG[CG]GCGAGGGCTTCTGCGGATGTGGAGGGTGTGGCATTTGCCATCGTGAGGTCTTGCTTGCTG	TGTCGAGCACTCCTCGCCGTGGAGATCGGGCGGGAGGGCGAGGCTGTGCG			AGRN	NM_198576	Body				1:948079-948141
cg17927613	chr1	6187633	-	cg17927613	14634327	32665318	CATTAACAATCCAAATACAAAACCAAAATACAAACCCTAAAAAAAAAACA	CGTTAACGATCCAAATACAAAACCGAAATACAAACCCTAAAAAAAAAACG	I	A	Red	NA	NA	NA	NA	NA	NA	chr1:6187743-6188235	N_Shore	GCCGTCCTGGAACGTTGGCGGTCCAGGTGCAGGGCCGAGATGCAGGCCCTGAGGAAGGGG[CG]GGAGGGTGCAGCTGGGTAGGGACTGAAACCAGACCCCGGGGACAGGGCTCTGTGCAACGG	CGCCCCTTCCTCAGGGCCTGCATCTCGGCCCTGCACCTGGACCGCCAACG			CHD5	NM_015557	Body			TRUE				TRUE
cg18125208	chr1	228297275	-	cg18125208	30652481	70703453	CAAAACAAACCAACAAAATCAAAAAAAACCCACAAATCTAAAAAAAAACA	CAAAACGAACCGACGAAATCGAAAAAAACCCGCGAATCTAAAAAAAAACG	I	A	Red	NA	NA	NA	NA	NA	NA	chr1:228296787-228297276	Island	TACCGGGAGGACCAGGGCGGGCCGGCGAGGTCGAGGGGGACCCGCGGGTCTGAGGGAGGA[CG]GAGTGGGGGAGTGCTGAGGGAGGACCCGGGGTGGGGAGCTGAGGGAGGATCCGCAGGGCT	CAGGGCGGGCCGGCGAGGTCGAGGGGGACCCGCGGGTCTGAGGGAGGACG			MRPL55;MRPL55;MRPL55;MRPL55;MRPL55;MRPL55;MRPL55;MRPL55	NM_181441;NM_181464;NM_181456;NM_181465;NM_181462;NM_181455;NM_181454;NM_181463	TSS1500;TSS1500;TSS1500;TSS1500;TSS1500;TSS1500;TSS1500;TSS1500				1:226363440-226363899	1:228296511-228297963	Promoter_Associated
cg18938392	chr1	157248950	-	cg18938392	65728435	35784366	CCAAAAAAAACCCTTAACCCAACACTAAAATTTTCAAAAACAAAAAAACA	CCAAAAAAAACCCTTAACCCAACGCTAAAATTTTCGAAAACGAAAAAACG	I	A	Red	rs12071995	0.281562	NA	NA	NA	NA		OpenSea	GAGGCCCGGAGGCCAGAGGAAGCCCTTGGCCCAGCGCTGGGGTTTTCGGAAACGGAGAGA[CG]GACGGGTTCCGGGGAAGGGCAACAGTCTCTTTTTACTCACCCTGGCGGAGGTTTTGATGG	CCAGAGGAAGCCCTTGGCCCAGCGCTGGGGTTTTCGGAAACGGAGAGACG								TRUE	1:155515184-155515788
cg19022697	chr1	55247140	+	cg19022697	17680403	51637491	ACTAACACAATAAAACCAAACACAACTAAACAACAAAAAACTAAACCACA	ACTAACGCAATAAAACCAAACACAACTAAACGACGAAAAACTAAACCGCG	I	A	Red	NA	NA	NA	NA	NA	NA	chr1:55246742-55247519	Island	CCTGGCGCAGGCGCGCCGCGGGGTACTTGTCCTGGGCGCGGCGCAGCCAGGCGTCCACCT[CG]CGGCCCAGCTCCCCGTCGCTCAGCTGTGCCTGGCTCCACTGCGCCAGCAGCGCCTCGAGC	CGCGGCCCAGCTCCCCGTCGCTCAGCTGTGCCTGGCTCCACTGCGCCAGC			TTC22	NM_001114108	Body			TRUE	1:55019331-55020107
cg19240319	chr1	161427101	+	cg19240319	65704484	17602507	AAAAAAAACACACTAAATATTACTAAAACAACCCAAACCACAACTTCCCA	AAAAAAAACGCGCTAAATATTACTAAAACGACCCAAACCGCGACTTCCCG	I	C	Grn	NA	NA	NA	NA	NA	NA	chr1:161410142-161442503	Island	ACCCGCCCACAAACGCCTGGCCCCGCCGGGACCAGCTCTGCGCCACAGCGCATCCCCACG[CG]GGAAGCCGCGGCCTGGGCCGTCCCAGCAACACCCAGCGCGCCTTCTCCAGGGTCAGCCAG	GGAGAAGGCGCGCTGGGTGTTGCTGGGACGGCCCAGGCCGCGGCTTCCCG									1:159689906-159693997
cg19241954	chr1	208421318	-	cg19241954	54783324	11629368	AATACTACCTAAAAATATATACATACATATATTTACAATACCTTAAATCA	AATACTACCTAAAAATATATACATACATATATTTACGATACCTTAAATCG	I	A	Red	NA	NA	NA	NA	NA	NA	chr1:208416489-208418016	S_Shelf	GTTTAGCATGGGAATGCTGCCTGAGAGTGTGTGCATGCATATATTTACGGTGCCTTGAGT[CG]GCTGGGAGGTGGGCTCAGGAGGATGTGTGCCTGGACCTGTGCTTGGGAGCCAAGGGTGCT	AATGCTGCCTGAGAGTGTGTGCATGCATATATTTACGGTGCCTTGAGTCG
cg19319928	chr1	117317982	-	cg19319928	66630433	38638460	AAAAAACTCCACCCCTTCATTATTTCTACAACTTCATCAATTTCTCAACA	AAAAAACTCCGCCCCTTCGTTATTTCTACAACTTCATCGATTTCTCAACG	I	A	Red	NA	NA	NA	NA	NA	NA		OpenSea	TTGACTCCTGAAGGAAGACTCCGCCCCTTCGTTGTTTCTGCAGCTTCATCGGTTTCTCAG[CG]GGCTCCCTCTCCTCATGAGATTAGTGAAGAAATAAGTTTTTGGCAAAATTCCTCAAAGCT	GGAAGACTCCGCCCCTTCGTTGTTTCTGCAGCTTCATCGGTTTCTCAGCG									1:117119346-117119506
cg19731194	chr1	10887875	+	cg19731194	45642456	17667504	AAAATACAACCTCCCCCATAAATCTCCCCTACACCTAAATCATTTATCCA	AAAATACAACCTCCCCCATAAATCTCCCCTACACCTAAATCGTTTATCCG	I	T	Red	rs539790	0.051665	NA	NA	NA	NA		OpenSea	GGGAGAGATGCTCATCAAACGAGGGACAAATCATAAAGTTCGGGAGATGGAAATTAGGCA[CG]GACAAACGATCCAGGTGCAGGGGAGATTTATGGGGGAGGCTGTATTCTAGCTAATGATTT	CGGACAAACGATCCAGGTGCAGGGGAGATTTATGGGGGAGGCTGTATTCT									1:10810225-10811239
cg19760666	chr1	12618532	-	cg19760666	14753444	59642354	AAAAACCATAAAACCATACTATAAAAATAATTCAACAATAACAAAAAACA	AAAAACCGTAAAACCGTACTATAAAAATAATTCGACAATAACAAAAAACG	I	A	Red	NA	NA	NA	NA	NA	NA		OpenSea	AACAACTTGTGGGAGAGCCGTAGAGCCGTACTGTGAAGATGATTCGGCAATAACAAGGAA[CG]AAGTCCTGATTCACGCTCCACCGTGGATGAACCTCAAAAACGTGATGCTCGTGAAGGAAG	CGTTCCTTGTTATTGCCGAATCATCTTCACAGTACGGCTCTACGGCTCTC								TRUE	1:12541103-12541183
cg19763774	chr1	115625602	+	cg19763774	48771362	47727324	TTAAAAACAAAAATAACAATACTTCAATTTACAAAATACTTTCATATACA	TTAAAAACAAAAATAACAATACTTCAATTTACGAAATACTTTCATATACG	I	T	Red	NA	NA	NA	NA	NA	NA		OpenSea	AAAATGGGAATAATTACACTATTTCGTGAGATTGTTGTGATTCATGATCAGGTGGGATAA[CG]CATATGAAAGCACTTCGTAAACTGAAGCATTGTTATTTTTGTTCCCAATCAAATTCAAAG	CGCATATGAAAGCACTTCGTAAACTGAAGCATTGTTATTTTTGTTCCCAA			TSPAN2	NM_005725	Body			TRUE
cg19827787	chr1	23763612	+	cg19827787	13747334	33749500	AACCTAAAAATAACCAATACTACAACTACAAAACTACAAATCAATCCCCA	AACCTAAAAATAACCAATACTACGACTACGAAACTACAAATCGATCCCCG	I	A	Red	NA	NA	NA	NA	NA	NA	chr1:23763154-23763971	Island	AGCTGGAGCCTGGAGGTGCAGCCCCTCCCCTCCACTTAAGCCTCCCTCCTGCCCCGGCCC[CG]GGGACCGACCTGCAGCCCCGCAGTCGCAGCACTGGCTATTCCCAGGCCTGCTCTTCACCT	GGCCTGGGAATAGCCAGTGCTGCGACTGCGGGGCTGCAGGTCGGTCCCCG			ASAP3;ASAP3	NM_017707;NM_001143778	Body;Body			TRUE	1:23635742-23636521
cg19897113	chr1	26083702	+	cg19897113	55728355	70732494	ACCCCTATCTACCCCTCCATCTCCACAAACAAAACTTAAAAAAACAAACA	ACCCCTATCTACCCCTCCATCTCCACGAACAAAACTTAAAAAAACAAACG	I	T	Red	NA	NA	NA	NA	NA	NA		OpenSea	AGCCCTATCCCAGGAAAAGCAGCACCCCTCAAGTGGCAAACAGTGACCTCCACACCCCCA[CG]CCTGCCTTCCTAAGTCCTGTCCGTGGAGATGGAGGGGCAGACAGGGGCCAGTTCCTGGGA	CGCCTGCCTTCCTAAGTCCTGTCCGTGGAGATGGAGGGGCAGACAGGGGC			MAN1C1	NM_020379	Body			TRUE
cg19907257	chr1	161450473	+	cg19907257	21714440	45748377	ACAAAACAAACTCACATACCCCAAATATAAAAAAACAACAAAAACAAACA	ACAAAACAAACTCACGTACCCCGAATATAAAAAAACGACAAAAACGAACG	I	C	Grn	NA	NA	rs113581245	0.013724	NA	NA		OpenSea	TCCTGGCCCATGCAGCACGCCCTCCCATTTTGGTGCTGCAGCAGCACCAAGGCGTAGCTG[CG]TTCGCCTCTGCCGCCTCCTTACACTCGGGGCACGTGAGCTTGTCCTGCACTGGCTGCGCT	GCAGGACAAGCTCACGTGCCCCGAGTGTAAGGAGGCGGCAGAGGCGAACG									1:159717054-159717132
cg20016673	chr1	108023366	-	cg20016673	20770390	39609455	CACAAACATCCTCTACAAAAAACTACAATACAAAAAAACTAACAACTACA	CACGAACATCCTCTACGAAAAACTACGATACGAAAAAACTAACAACTACG	I	A	Red	NA	NA	NA	NA	NA	NA	chr1:108023232-108023442	Island	CCCGGCCGCATACACGGGCATCCTCTGCGAGAAGCTGCGGTGCGAGGAGGCTGGCAGCTG[CG]GCTCCGACTCTGGCCAGGGCGCGCCCCCGCACGGCTCCCCAGCGCTGCTGCTGCTGACCA	CACGGGCATCCTCTGCGAGAAGCTGCGGTGCGAGGAGGCTGGCAGCTGCG			NTNG1;NTNG1;NTNG1	NM_014917;NM_001113228;NM_001113226	Body;Body;Body				1:107824718-107825021
cg20138680	chr1	203317281	-	cg20138680	60792301	44789354	CATAAAAATAAAACTCATAAATCTCATACAAATAAAAATCATAAAAATCA	CATAAAAATAAAACTCGTAAATCTCATACGAATAAAAATCATAAAAATCG	I	T	Red	NA	NA	NA	NA	NA	NA		OpenSea	CTTCATCCACCCCATAGGGGTAAGGCTCGTAGGTCTCATACGGGTAAGGGTCATAGGGAT[CG]TAGTAGGTGGACTGCTGGCTGCGGAGGTAGTGGAACCACCAATGAGGGTCATCTTCATAC	CGATCCCTATGACCCTTACCCGTATGAGACCTACGAGCCTTACCCCTATG			FMOD	NM_002023	Body	low-CpG:201583842-201584001
cg20159036	chr1	174993445	-	cg20159036	74722500	38710320	AAAAATACAAAAATCAACCAAATACAATAACAAATACCTATAATCCCACA	AAAAATACAAAAATCAACCAAATACGATAACAAATACCTATAATCCCACG	I	T	Red	NA	NA	NA	NA	NA	NA	chr1:174992365-174992796	S_Shore	CCAGTCTCTACTGAAAATACAAAAATCAGCCAGGTGCGGTGGCAGGTGCCTGTAATCCCA[CG]TACTCGGGAGGCTGAGGCAGGAGAATTTCTTGAACCCAGGAGGTAGAGGTTGTAGTGAGC	CGTGGGATTACAGGCACCTGCCACCGCACCTGGCTGATTTTTGTATTTTC			MRPS14	NM_022100	TSS1500
cg20386875	chr1	228675901	+	cg20386875	26717365	63701472	TATAAAAACAAAACAAAACACAACTAATAATAAAACCACAAAAATAAACA	TATAAAAACGAAACAAAACACAACTAATAATAAAACCACAAAAATAAACG	I	C	Grn	NA	NA	NA	NA	NA	NA	chr1:228674346-228675752	S_Shore	CTGCTGGGCGGTGCCTTATCTCCCCACCCCCTACCTTCTACGAAGTCCTTCCCCCACCAG[CG]CCCATCTTTGTGGTCCCATCACTAGCTGTGCCCTGTCTCGCCCTCATAGACCCCCTCTAG	CGCCCATCTTTGTGGTCCCATCACTAGCTGTGCCCTGTCTCGCCCTCATA			RNF187	NM_001010858	Body					1:228675679-228675969	Promoter_Associated
cg20697066	chr1	18406624	-	cg20697066	39693466	63759496	CAAAAACAACCACAAAACAACAAATCAACATCTTCCTTAAAACAACCCCA	CAAAAACAACCGCAAAACAACGAATCAACATCTTCCTTAAAACAACCCCG	I	C	Grn	NA	NA	rs75006858	0.042969	NA	NA		OpenSea	CTCCTTTGTCAGCAGAGGCAGCCGCAGAACAACGGGTCAGCATCTTCCTTAGAACAGCCC[CG]CGCCGGGCGAGTGGTAATGAGACACCTGTCAGCCTTCTCATCCCCAGGCTTCTGTGCAGA	CAGAGGCAGCCGCAGAACAACGGGTCAGCATCTTCCTTAGAACAGCCCCG									1:18279211-18279466
cg21148737	chr1	44707057	+	cg21148737	72705342	66734355	ATATATTTAAATATATATAAAAACATACAATACCCACCAAACACTAAACA	ATATATTTAAATATATATAAAAACGTACGATACCCACCAAACACTAAACG	I	A	Red	NA	NA	NA	NA	NA	NA		OpenSea	TCCCCCAGCCCACAGGAATCCAATGCAGTCCCTTATCTGCCCTGTCAATCACTCAATCAC[CG]CCCAGTGCTTGGTGGGCACCGCACGCCCTCACACACACTCAAACACATGCTCACACATGC	CGCCCAGTGCTTGGTGGGCACCGCACGCCCTCACACACACTCAAACACAT			ERI3	NM_024066	Body			TRUE
cg21412456	chr1	26608782	-	cg21412456	62744503	51810450	AACAAAATAACCCACCCAAAAACCTAACAAAACAACAAATTAAAAAAACA	AACGAAATAACCCACCCAAAAACCTAACGAAACAACGAATTAAAAAAACG	I	A	Red	NA	NA	rs34209692	0.230383	NA	NA	chr1:26606362-26606913	S_Shore	TCCTACGTGCCTGGCGAGATGGCCCACCCAAGAGCCTGGCGGAGCAGCGGGTTGAGGGGG[CG]GGTGCTTTATTGGGGGCTGGGACTGGGTCCAGGACAGGGACTGGGGCCGGGACCGGGACC	CGCCCCCTCAACCCGCTGCTCCGCCAGGCTCTTGGGTGGGCCATCTCGCC			UBXN11;UBXN11;UBXN11	NM_001077262;NM_183008;NM_145345	3'UTR;3'UTR;3'UTR			TRUE	1:26481348-26481532	1:26608548-26608895	Promoter_Associated_Cell_type_specific
cg21547845	chr1	6618814	+	cg21547845	56770505	45630490	AAAATTACAATAAACCAAAATCACAACAATTAACTCCAAACTAAATAACA	AAAATTACAATAAACCAAAATCGCAACAATTAACTCCAAACTAAATAACG	I	A	Red	NA	NA	NA	NA	NA	NA	chr1:6614136-6614835	S_Shelf	AGAGTCTCCAGCGAGACTCAGTCTAAAAAAAAATATATATATTTTGAGACAGTCTCCCTC[CG]TCATCCAGCCTGGAGCCAACTGCTGCGATCTTGGCTCACTGCAACCTCTGCCTCCCAGAT	GAGGTTGCAGTGAGCCAAGATCGCAGCAGTTGGCTCCAGGCTGGATGACG			TAS1R1;TAS1R1;TAS1R1;TAS1R1	NM_177541;NM_177539;NM_138697;NM_177540	Body;Body;Body;Body
cg21679391	chr1	1286917	-	cg21679391	31623458	20605419	ATCCCCAAAAAACCAACAAAATAAAACTAACATCTATCAAACCCTAACCA	GTCCCCAAAAAACCGACGAAATAAAACTAACATCTATCGAACCCTAACCG	I	T	Red	rs34380086	0.158708	NA	NA	NA	NA	chr1:1283933-1285345	S_Shore	CCCTTGGTTCCCGTCCCCAGGAAGCCGGCGAGATGGAACTGGCATCTATCGGGCCCTGAC[CG]TGCTGGGGGCTGCACCGGCTCGGAAAGAAACCGATCAGTGCAGGCACCAGTGCTTGACGG	CGGTCAGGGCCCGATAGATGCCAGTTCCATCTCGCCGGCTTCCTGGGGAC									1:1273822-1276798	1:1283790-1287078	Promoter_Associated	TRUE
cg21680327	chr1	36108225	-	cg21680327	18767403	20624430	ATACCATTTTTAAAAAACCCAACAAAACACAAAAACAAATCAAAAAATCA	ATACCATTTTTAAAAAACCCGACAAAACACGAAAACGAATCAAAAAATCG	I	A	Red	NA	NA	NA	NA	NA	NA	chr1:36106969-36107261	S_Shore	CCGGGTGAGACAATACCATTTTTAAAAGACCCGGCAGGGCACGGGGGCGGATCAAGAGGT[CG]GGAGTTCGAGAACAGCCTGGCCAATATGGTGAAACCCCGTCCCTACTAAAAATACAAAAA	ATACCATTTTTAAAAGACCCGGCAGGGCACGGGGGCGGATCAAGAGGTCG			PSMB2	NM_002794	TSS1500		DMR
cg21692450	chr1	46940325	-	cg21692450	60642403	26605355	CTACTACACTAAAAAAAAACCTTAATAAAAAATCCACCTCTATACCACCA	CTACTACGCTAAAAAAAAACCTTAATAAAAAATCCGCCTCTATACCGCCG	I	C	Grn	rs11589312	0.166667	NA	NA	NA	NA	chr1:46940236-46940437	Island	GCTTCTCGCTTGCTGCTGCGCTGAGGGGAAGCCTTAATAGAGAATCCGCCTCTGTGCCGC[CG]CCCCCCACCCGCCAGCCCATCCCTATTATCAACACCATCAACGGCGGCAAATGACACTCT	CTGCTGCGCTGAGGGGAAGCCTTAATAGAGAATCCGCCTCTGTGCCGCCG
cg21873275	chr1	149069813	-	cg21873275	52639479	68657324	TAAATAAAAACCAAACTATATAAAACACTTAAAAATTAACTAAAATTCCA	TAAATAAAAACCGAACTATATAAAACACTTAAAAATTAACTAAAATTCCG	I	A	Red	rs4526663	0.018202	NA	NA	NA	NA		OpenSea	AAGGGAGAGGCATGGGTGGAAACCGGGCTGTGTGAGACACTTGGGGGTTAGCTGGAGTTC[CG]GGTGGGCATGGGCTTGGCGGCCCCGCAATCGGAGCGGGACTTAGCACCCTGGGCAGCAGC	TGGGTGGAAACCGGGCTGTGTGAGACACTTGGGGGTTAGCTGGAGTTCCG									1:147336314-147336514
cg22335802	chr1	159001170	-	cg22335802	39743399	34757343	CAAATCACCCCCACCCCTAAATTCTATCCAAAAAATTTTATATTCAATCA	CAAATCACCCCCACCCCTAAATTCTATCCAAAAAATTTTATATTCGATCG	I	A	Red	NA	NA	NA	NA	NA	NA		OpenSea	TGTCTGCACTCCCAGATCACCCCCACCCCTGGGTTCTGTCCAGGAAATTTTGTGTTCGGT[CG]AAACTTCAGCTGGAAGTTTTCTTCTCCCTGTGGTATTTCCCCAATTCTACTGGCAGCCCT	CGACCGAACACAAAATTTCCTGGACAGAACCCAGGGGTGGGGGTGATCTG			IFI16	NM_005531	Body
cg22523072	chr1	248300255	-	cg22523072	74605412	25614437	ATCCACATAACTCCATCTAAATCCCTAATTAAACTCCCTTAATCCCTACA	ATCCGCGTAACTCCATCTAAATCCCTAATTAAACTCCCTTAATCCCTACG	I	T	Red	NA	NA	NA	NA	NA	NA		OpenSea	GCACAACCCGCGATCCGCGTGGCTCCATCTGAGTCCCTGGTTAGGCTCCCTTGGTCCCTG[CG]TTCCCTCGCCTCCCTCGCCTGTCCTCTTCCTCAGTCCCACCCAGCACGGCACCAAGGTGA	CGCAGGGACCAAGGGAGCCTAACCAGGGACTCAGATGGAGCCACGCGGAT									1:246366878-246367209
cg22700015	chr1	228743131	-	cg22700015	22767393	52774327	TAATCAAAACAAACAAACATTATAAAAACATTATAAAAAAAACCCCCACA	TAATCGAAACAAACGAACGTTATAAAAACGTTATAAAAAAAACCCCCGCG	I	A	Red	NA	NA	NA	NA	NA	NA	chr1:228742996-228743461	Island	TAGACCGGGTCTTGGTCGGGACAAGCGAACGTTGTGGGGGCGTTGTGAGAAAAACCCCCG[CG]AGGCTGGGCCGGCTGTTCGTCCTTGGGCCAGCCTTGACGGCTCTGGTTGGTTGGGGCAAG	CGCGGGGGTTTTTCTCACAACGCCCCCACAACGTTCGCTTGTCCCGACCA									1:226809310-226810153	1:228743038-228743266	Unclassified_Cell_type_specific
cg22700790	chr1	149186391	+	cg22700790	67694374	53774307	CCAAACTCTTTAACCCCAAATAAATAATTCAACAATTTCCCTATAATCCA	CCAAACTCTTTAACCCCGAATAAATAATTCGACGATTTCCCTATAATCCG	I	A	Red	NA	NA	NA	NA	NA	NA		OpenSea	CGCTCTCCTCATCCCCTCTTCGGTGTTCGGGGTCCCAGAAACCGGGTTCTCACAGTGGCC[CG]GACCACAGGGAAATCGCCGAATCATCCATTCGGGGTCAAAGAGCCTGGAGGATCCCCTTT	CCAGGCTCTTTGACCCCGAATGGATGATTCGGCGATTTCCCTGTGGTCCG									1:147452792-147453248
cg22817650	chr1	193191405	+	cg22817650	52759421	62748376	CATATACTAAATAATATTTAACAAATATAAAAAAAACCCTCTACATAACA	CATATACTAAATAATATTTAACGAATATAAAAAAAACCCTCTACATAACG	I	T	Red	NA	NA	NA	NA	NA	NA		OpenSea	TTGGCAGCCACATGGGGCCGAGTTCCAAAGAGGAAAGATTGTGCGCAGAAGGAGCTCAGA[CG]CTATGTAGAGGGTTCTCCTTACATCCGCCAAATACTATTCAGCACATGTATGTGAGAAAA	CGCTATGTAGAGGGTTCTCCTTACATCCGCCAAATACTATTCAGCACATG			CDC73	NM_024529	Body			TRUE
cg23226914	chr1	247537224	+	cg23226914	23658400	43769447	ATCCCAACACCCAATATACACTAACTACAAACACCAAATAAACCTAAACA	ATCCCAACACCCAATATACGCTAACTACAAACACCGAATAAACCTAAACG	I	A	Red	rs140603747	0.0371	NA	NA	NA	NA		OpenSea	CCCGCGCCCCGCGCCCCTCGCCAACCCCCGGTGCGAGCCCAGGGCACCGAGCCCCGCAGC[CG]CTCAGGCCCACCCGGTGCCTGCAGCCAGCGCACACTGGGTGCTGGGACCAGCACTGAGCG	GTCCCAGCACCCAGTGTGCGCTGGCTGCAGGCACCGGGTGGGCCTGAGCG									1:245603678-245604136	1:247536959-247537612	Unclassified_Cell_type_specific
cg23230478	chr1	6360620	+	cg23230478	73684343	41625485	TCCAATAAAATTCCATATTTATAAAAAAAACCAACCACACATCAAAATCA	TCCGATAAAATTCCGTATTTATAAAAAAAACCGACCGCGCATCAAAATCG	I	A	Red	rs12083855	0.100457	NA	NA	NA	NA		OpenSea	GATCCTGTGATGCACAAGGCCGGCCCTCTCCACAAACACAGAATCTCACCGGACCCCACC[CG]ATCCTGATGCGCGGCCGGCCCTCTCCACAAACACGGAATCTCACCGGACCCCACCCGATC	TCCGGTGAGATTCCGTGTTTGTGGAGAGGGCCGGCCGCGCATCAGGATCG			ACOT7;ACOT7;ACOT7;ACOT7	NM_181864;NM_181865;NM_007274;NM_181866	Body;Body;Body;Body				1:6283196-6283466	1:6360571-6361538	Unclassified_Cell_type_specific
cg23251970	chr1	68298816	+	cg23251970	71672449	12613462	TATCCTACTAAAAAACAAAAACTAATCTAAACACTAAACACCAAAAACCA	TATCCTACTAAAAAACGAAAACTAATCTAAACGCTAAACGCCGAAAACCG	I	A	Red	NA	NA	NA	NA	NA	NA	chr1:68298371-68299315	Island	GCGCGCGCCGTTTCTGCCTCTGGGTCTCGGTGTCCCTTGGCCCCTTCCTCCCCCTCCCCC[CG]GTCTCCGGCGCCCAGCGCCCAGACCAGTCCCCGCCCTCCAGCAGGACACTCTTCCCTCCT	TGTCCTGCTGGAGGGCGGGGACTGGTCTGGGCGCTGGGCGCCGGAGACCG			GNG12	NM_018841	5'UTR				1:68070960-68072208	1:68298605-68298845	Unclassified_Cell_type_specific	TRUE
cg23609082	chr1	151585362	+	cg23609082	62693335	34636486	AAAAACTTAAAAAAAACACAATACTAACTAAATCAAAAAACAAAACACCA	AAAAACTTAAAAAAAACACGATACTAACTAAATCAAAAAACGAAACGCCG	I	T	Red	NA	NA	NA	NA	NA	NA	chr1:151584374-151585205	S_Shore	CATTCTGCTCCTCACTCCCCCTCGTCTTGCTCAGAAGGAACCTCATCTGCTCCTTACTGA[CG]GCGTTTCGTTTTCTGATCCAGCCAGTACCGTGTCCCCCCCAAGTTCTCATCTTCAGCATC	CGGCGTTTCGTTTTCTGATCCAGCCAGTACCGTGTCCCCCCCAAGTTCTC			SNX27	NM_030918	Body				1:149850999-149852172	1:151583940-151585757	Promoter_Associated
cg23621967	chr1	236266619	-	cg23621967	65700352	59633351	CAAAAAAAAAACACTCTCCAACAAAACTACCACTAAACAAAAACTCAACA	CAAAAAAAAAACACTCTCCAACAAAACTACCGCTAAACAAAAACTCGACG	I	A	Red	NA	NA	NA	NA	NA	NA		OpenSea	GGCCCCACCCCACAAAAGGGAGACACTCTCCAGCAAAGCTGCCGCTAAGCAGGGGCTCGG[CG]GTGACTGCAGCTGGTGCATCTTTTCTTGTTTCCGTTTTGCTGTGGTCACTTGATTTTAGA	CGCCGAGCCCCTGCTTAGCGGCAGCTTTGCTGGAGAGTGTCTCCCTTTTG								TRUE		1:236266552-236267517	Unclassified
cg23670372	chr1	10732290	+	cg23670372	41615388	54616444	CTAAACAACCAAACAACTAAATTATAACATATTTATATTTTTATAATACA	CTAAACGACCGAACGACTAAATTATAACATATTTATATTTTTATAATACG	I	A	Red	NA	NA	NA	NA	NA	NA		OpenSea	CAACTGAGCTGTAAATACTGTTTAACCTTCTCCCCCCTCCCCCCGCCACCCCCTCCCCTC[CG]CACTATAAAAACACAAATATGCCATAACTCAGCCGCCCGGCCGCCCAGCCTCCAACATGC	CTGGGCGGCCGGGCGGCTGAGTTATGGCATATTTGTGTTTTTATAGTGCG			CASZ1;CASZ1	NM_017766;NM_001079843	Body;Body				1:10654877-10654975
cg23926367	chr1	19574023	-	cg23926367	24725410	41698509	ACATTATAACTACTATAACATTATAATCAAATACATTAATCACATTTACA	ACATTATAACTACTATAACATTATAATCGAATACATTAATCACGTTTACG	I	A	Red	NA	NA	NA	NA	NA	NA	chr1:19577884-19578708	N_Shelf	TATAACCTAGTAACATTGTAGCTGCTATAACATTGTAGTCGAATGCATTAATCACGTTTG[CG]GTGAAGGTGGTGTAAACAAACCCACTGTACTGCCAGCTGTATAAAAGTACAGCATATTCA	ACATTGTAGCTGCTATAACATTGTAGTCGAATGCATTAATCACGTTTGCG			KIAA0090	NM_015047	Body
cg23990929	chr1	46157389	-	cg23990929	40788484	42625492	ATCTCCACAAAAAAATACAAAAATTAACTCAACATAATAATAAACACCCA	ATCTCCACGAAAAAATACAAAAATTAACTCAACATAATAATAAACGCCCG	I	T	Red	NA	NA	NA	NA	NA	NA		OpenSea	GGTAAAACCCTTGTCTCCACGGAAAAATACAAAAATTAGCTCAGCATGGTGGTAGGCGCC[CG]TAGTCCCAGCTACCTGGGGGGCTGAGGCAGAAGAATCACTTGAACCCAGGAAGCAAAGGT	CGGGCGCCTACCACCATGCTGAGCTAATTTTTGTATTTTTCCGTGGAGAC			TMEM69	NM_016486	Body
cg24070990	chr1	228634724	-	cg24070990	47674445	29712311	ACACAATATTAAAAAAATATTCACTATAAACAAAAAACACCAAAAAACCA	ACACGATATTAAAAAAATATTCACTATAAACAAAAAACGCCAAAAAACCG	I	A	Red	NA	NA	NA	NA	NA	NA	chr1:228633382-228634127	S_Shore	CGTGAGGTGATGGCACGGTGTTGGAGGGGTGTTCACTATAGGCAGAGGGCGCCAGGAGGC[CG]GTGGTCGCGTAGGACAGGGAAGGCTGCAGTTGGAGAGCAAACCTGGAGGAGCAGCCGCGG	CGGCCTCCTGGCGCCCTCTGCCTATAGTGAACACCCCTCCAACACCGTGC									1:226701287-226701435	1:228634713-228634753	Unclassified_Cell_type_specific
cg24162579	chr1	27817404	-	cg24162579	43645309	18703494	AAATAAAAAATATACTCATCTTATTAATTATAAAAAACTACAACTATCCA	AAATAAAAAATATACTCGTCTTATTAATTATAAAAAACTACAACTATCCG	I	A	Red	NA	NA	NA	NA	NA	NA	chr1:27816342-27816853	S_Shore	GGACTCATGCATGAGTGGGGAATATGCTCGTCTTGTTGATTATAAAAGGCTGCAGCTGTC[CG]GGCGCGGTGGCTCATGCCTGTAATCCCAGCACTTTGGGAGGTTGAGGCGGGCGGATCACC	GAGTGGGGAATATGCTCGTCTTGTTGATTATAAAAGGCTGCAGCTGTCCG			WASF2	NM_006990	TSS1500
cg24299929	chr1	235756882	-	cg24299929	67789445	55727466	TAAATTCTTAATCTCACCAACTTCAAAAATAAAACTACAAACCCACACCA	TAAATTCTTAATCTCACCAACTTCAAAAATAAAACTACGAACCCGCGCCG	I	T	Red	rs10926174	0.467852	NA	NA	NA	NA		OpenSea	GTCCGGAATTGGTGGGTTCTTGGTCTCACCAACTTCAAGAATGAAGCTGCGGACCCGCGC[CG]TGAGTGTTACAATTCTCAATTCTTAAAGGCGGCGTGTCCGGAGTTTGCTACTGCTGATGT	CGGCGCGGGTCCGCAGCTTCATTCTTGAAGTTGGTGAGACCAAGAACCCA			GNG4;GNG4;GNG4	NM_004485;NM_001098721;NM_001098722	5'UTR;5'UTR;5'UTR				1:233823494-233823673
cg24332389	chr1	6558085	+	cg24332389	37627428	27683475	AAACTACAAAACCAAACAAACAAATCAATATATTAAAAATCAAAACAACA	AAACTACAAAACCGAACAAACGAATCGATATATTAAAAATCAAAACGACG	I	A	Red	NA	NA	NA	NA	NA	NA	chr1:6557561-6557872	S_Shore	CCCCACCCAGTCCCCAGCCCCCGCCACCTCCCTCGTGCCAACCGGTCCCCCCAAGGGCAC[CG]CCGCCCTGACTTCCAACACATCGATTCGTCTGCCCGGTCCTGTAGTTTATGTAAATGGCA	CGCCGCCCTGACTTCCAACACATCGATTCGTCTGCCCGGTCCTGTAGTTT			PLEKHG5;PLEKHG5	NM_198681;NM_001042663	Body;TSS1500				1:6479738-6480673	1:6556881-6558186	Unclassified
cg24435747	chr1	24514557	-	cg24435747	43634433	20759479	ACAAATACTAAAACATAAACCCATTAAAAAAATATATATATAACCAAACA	ACGAATACTAAAACATAAACCCATTAAAAAAATATATATATAACCGAACG	I	C	Grn	NA	NA	NA	NA	NA	NA	chr1:24513540-24514477	S_Shore	AGAAACAGAAAAGCGAGTGCTAAAACATAGGCCCATTAAAAAAGTGTGTGTGTAGCCGGG[CG]CGGTGGCTCACGCCTGTAATCCCAGCACTTTGGGAGGGTGAGGCGGGTGGATCGCCTGAG	CGCCCGGCTACACACACACTTTTTTAATGGGCCTATGTTTTAGCACTCGC			IL28RA;IL28RA;IL28RA	NM_173065;NM_173064;NM_170743	TSS1500;TSS1500;TSS1500					1:24513391-24514587	Unclassified
cg24460126	chr1	179713828	-	cg24460126	22710467	12605372	AAATTTAACATAACAAAAACACAATCATCCAACCTACAAACAAAAACCCA	AAATTTAACGTAACGAAAACGCAATCATCCAACCTACAAACGAAAACCCG	I	C	Grn	NA	NA	NA	NA	NA	NA	chr1:179711947-179713951	Island	GCTAGTCCTGGCAAGTTTGACGTGACGGGGACGCAGTCATCCAACCTGCAGGCGGAGGCC[CG]CAGGCACTTTCTCCTGTCATTTCGCCCACCTGGGCCCTCCCCCAGGGCGCCCAGGGGGCC	CGGGCCTCCGCCTGCAGGTTGGATGACTGCGTCCCCGTCACGTCAAACTT			FAM163A	NM_173509	5'UTR				1:177978482-177980627
cg24579424	chr1	214557928	-	cg24579424	34600441	11717498	TATACAAAAACACAATAATCACACTATACCAATAACTCAAAATATAATCA	TATACGAAAACACGATAATCGCGCTATACCGATAACTCGAAATATAATCG	I	A	Red	NA	NA	NA	NA	NA	NA	chr1:214557165-214557442	S_Shore	CGGGGGTTGGCCTGTACGAGGGCACGATGATCGCGCTGTGCCGGTGGCTCGGGATGTAGT[CG]GCCCGCATGATGTCACTCCCAGGGATACTGAGGTTGGAGGATACAGGGGAGGCCTGGATG	TGTACGAGGGCACGATGATCGCGCTGTGCCGGTGGCTCGGGATGTAGTCG			PTPN14	NM_005401	Body				1:212624472-212624557
cg24713770	chr1	20649959	+	cg24713770	54611375	11789396	TAATCCCACTCATACTACTACTCCTATCAATAAAAAAAATAAACTCCCCA	TAATCCCGCTCATACTACTACTCCTATCAATAAAAAAAATAAACTCCCCG	I	T	Red	NA	NA	NA	NA	NA	NA		OpenSea	CATCATGCTCAACTTCTGTCCCGACCTCCAGTCAGTCCAGCCGTGCCTGAGAAAGGCCCA[CG]GGGAGTTCATCTTCCTCATTGACAGGAGCAGCAGCATGAGCGGGATCAGCATGCACCGAG	CGGGGAGTTCATCTTCCTCATTGACAGGAGCAGCAGCATGAGCGGGATCA			VWA5B1	NM_001039500	Body					1:20649344-20650123	Promoter_Associated
cg24863734	chr1	67594274	-	cg24863734	16756361	58641491	AAAATACAAAAATTAACTATACATAATACCACATACTTATAATCCCAACA	AAAATACAAAAATTAACTATACGTAATACCACATACTTATAATCCCAACG	I	A	Red	NA	NA	NA	NA	NA	NA		OpenSea	CTGTCTCTACTAAAAATACAAAAATTAGCTGTGCGTGGTGCCACATGCTTGTAATCCCAG[CG]ATTTGGGAGGCTGAGGAGGGATCGCTTGAACCCAGGAGGCAGAGGTTGCAGTGAGCCAAG	CGCTGGGATTACAAGCATGTGGCACCACGCACAGCTAATTTTTGTATTTT			C1orf141	NM_001013674	TSS200
cg25101405	chr1	1398028	-	cg25101405	27764450	35794509	ACATCTAAAACTAACCCAATTTAACTACAAAAAAAAATACTTAAAAATCA	ACGTCTAAAACTAACCCAATTTAACTACGAAAAAAAATACTTAAAAATCG	I	C	Grn	NA	NA	NA	NA	NA	NA	chr1:1396085-1396338	S_Shore	CTCCTTCCCCAGGCGTCTGAAGCTGGCCCAGTTTGACTACGGGAGGAAGTGCTTAGAGAT[CG]CTCGGCTGACAGAGGGCATGTCATGCCGGAAGATCGCACAGCTGGCCGTGTCCTGGCAGG	GCGTCTGAAGCTGGCCCAGTTTGACTACGGGAGGAAGTGCTTAGAGATCG			ATAD3C	NM_001039211	Body							TRUE
cg25110106	chr1	110167983	+	cg25110106	67624435	51680442	CATCCATAAACATACACAAATCAAACAAAAAATACTTAAAACAAAAAACA	CATCCATAAACGTACGCAAATCGAACGAAAAATACTTAAAACAAAAAACG	I	A	Red	NA	NA	NA	NA	NA	NA		OpenSea	AGAGGCTCGGGGTGGTCTGGGGGCCCCTCCGCTGCAGTCTGCCCGATCCCTGCCGGGCCC[CG]CCCCCTGCCTCAAGCACTTCCCGCTCGACCTGCGCACGTCTATGGATGGCAAATGCAAGG	CATCCATAGACGTGCGCAGGTCGAGCGGGAAGTGCTTGAGGCAGGGGGCG			AMPD2;AMPD2;AMPD2	NM_203404;NM_139156;NM_004037	TSS200;Body;Body			TRUE		1:110167941-110168065	Gene_Associated_Cell_type_specific
cg25220063	chr1	247802774	+	cg25220063	30798484	26616353	AAAAAACACAACAACAACAACAACCAATAACCATTAATAAAACAACCCCA	AAAAAACGCGACGACAACAACGACCAATAACCGTTAATAAAACAACCCCG	I	C	Grn	rs1182222	0.382755	NA	NA	NA	NA	chr1:247802738-247803141	Island	TTCTCTCAGCTTCCAGCTCAGGAGGCGGAGTGGGAGGAGCGGGCCTGGCGGCCGTGGGGG[CG]GGGCTGCTCCACTAACGGTTACTGGTCGCTGCTGCCGCCGCGCTCCTCCCCCGGCTGCGG	GAGGAGCGCGGCGGCAGCAGCGACCAGTAACCGTTAGTGGAGCAGCCCCG						high-CpG:245869383-245869504		TRUE	1:245869280-245869790	1:247802634-247803094	Unclassified_Cell_type_specific	TRUE
cg25311637	chr1	146556000	+	cg25311637	56650351	18767305	TAACACATTAATTATTATCCTTACCACCAAAAAAATTATAAAATCAACCA	TAACGCGTTAATTATTATCCTTACCGCCGAAAAAATTATAAAATCAACCG	I	A	Red	NA	NA	rs74604064	0.049546	NA	NA	chr1:146556312-146556676	N_Shore	TAGAAAGGAAAGCGCTCTGGGGCCATCGCGCTAGTTAGCTTATGTTAAACAATCTCACCT[CG]GCTGACCTTATAATTTCTCCGGCGGCAAGGACAACAACCAACGCGTTACTTTCTATTTCA	CGGCTGACCTTATAATTTCTCCGGCGGCAAGGACAACAACCAACGCGTTA									1:145022171-145022670	1:146555581-146556784	Promoter_Associated
cg25599902	chr1	51567771	+	cg25599902	22739339	69673487	TTAAACTAACAAAAATAAAAATAATCCCTAAAAAAACCTTAAAAACCACA	TTAAACTAACGAAAATAAAAATAATCCCTAAAAAAACCTTAAAAACCACG	I	T	Red	NA	NA	NA	NA	NA	NA		OpenSea	GGGTTGAATGTTCTATAAATGTCAATTAGATCCAGTTGATTGATGGTAGTAACATCAATA[CG]TGGCTTCCAAGGTTTCCCTAGGGATCATCTCCACCCCCGTCAGCCCAAAGGGAGAAAGAT	CGTGGCTTCCAAGGTTTCCCTAGGGATCATCTCCACCCCCGTCAGCCCAA			C1orf185	NM_001136508	TSS200
cg25600478	chr1	145382477	-	cg25600478	22733506	49740341	TTACCAACTCCAACAACAAATTAATCAACTAAACAACAAAAAAACAAACA	TTACCGACTCCGACAACGAATTAATCGACTAAACGACAAAAAAACAAACG	I	A	Red	NA	NA	NA	NA	NA	NA	chr1:145382416-145382740	Island	CGTCACTTCCCCTTGCCGGCTCCGGCAGCGGGTTGGTCGGCTGAGCGGCAGAAAGGCAGA[CG]GGGACTGGGAAAGGCACTGTCGGTGACATCACGGATAGGGCGACTTCTATGTAGATGAGC	TTGCCGGCTCCGGCAGCGGGTTGGTCGGCTGAGCGGCAGAAAGGCAGACG									1:144093774-144094188	1:145382023-145383211	Promoter_Associated
cg25623271	chr1	240656217	-	cg25623271	37624401	35661351	AAACAACATAACAATAAACTCAAAAAACAAAAACAAAAACAACAACAACA	AAACAACGTAACAATAAACTCGAAAAACAAAAACAAAAACGACGACGACG	I	C	Grn	NA	NA	NA	NA	NA	NA	chr1:240656253-240656720	N_Shore	AGGGGGAACACCAGGCAGCGTGACAGTGGGCTCGGAGGGCAGGGACAGAGGCGGCGGCGG[CG]CCACCCAGCGGCCGGGCGCGCGCGGGGCTGAGCTGCGTCCGGCCCGGCGCTCACTGCTTG	CGCCGCCGCCGCCTCTGTCCCTGCCCTCCGAGCCCACTGTCACGCTGCCT			GREM2	NM_022469	3'UTR				1:238722183-238723343			TRUE
cg25772341	chr1	156023039	+	cg25772341	29690434	47741439	ATATACCAAAATAAAAACCCAAACTAAATACTAACTAAAAAAACAAACCA	ATATACCGAAATAAAAACCCGAACTAAATACTAACTAAAAAAACGAACCG	I	A	Red	NA	NA	NA	NA	NA	NA	chr1:156022962-156025174	Island	CAGAGAACACTGGGCGTTCTCTGAGGCACAGAGTAGGCGCCGGCGCTCTCCGCCTGCCCC[CG]GCCCGTTCTCTCAGTTAGCACCTAGCCCGGGCCCCCACTCCGGCACACTCCCCTCAAACC	GTGTGCCGGAGTGGGGGCCCGGGCTAGGTGCTAACTGAGAGAACGGGCCG			ROBLD3;ROBLD3;UBQLN4	NM_001145264;NM_014017;NM_020131	TSS1500;TSS1500;Body				1:154289538-154290799	1:156022735-156023344	Promoter_Associated
cg25849281	chr1	8937077	+	cg25849281	44701370	31729505	CAATAAATCAAAATCATATCACTACACTCTAACCTAAACAAAAAAACACA	CAATAAATCGAAATCGTATCACTACACTCTAACCTAAACGAAAAAACGCG	I	A	Red	NA	NA	NA	NA	NA	NA	chr1:8938098-8939409	N_Shore	TGGGATTACAGGCGCCTGCCATTACGCCCAGGTGATTTTTTTTTTTTTTTGAGACGGAGT[CG]CGCTCTTTCGCCCAGGCTAGAGTGCAGTGACACGATCTCGACTCACTGCAGGCTCCGCCT	CGCGCTCTTTCGCCCAGGCTAGAGTGCAGTGACACGATCTCGACTCACTG			ENO1	NM_001428	5'UTR		DMR
cg25979598	chr1	100731316	+	cg25979598	34621509	73635459	TTAATACTCTTAACCTTTAATTCCTTACAATATACATATTTATATATACA	TTAATACTCTTAACCTTTAATTCCTTACGATATACGTATTTATATATACG	I	A	Red	NA	NA	NA	NA	NA	NA	chr1:100731632-100731999	N_Shore	CTGCCTTTCCCGCCTCTCAAATAAATGGTGTGTCACCCTAGAAAGAAAGATAACACACTC[CG]CATACACAAACACGCACACCGCAAGGAACCAAAGGCCAAGAGTATCAATGTACCAGGGCG	TTGATACTCTTGGCCTTTGGTTCCTTGCGGTGTGCGTGTTTGTGTATGCG			RTCD1;RTCD1	NM_001130841;NM_003729	TSS1500;TSS1500					1:100731203-100732324	Unclassified
cg26038582	chr1	42384390	-	cg26038582	24803324	14632473	AAACAACTAAATAATAAAAAAATCAACTAATTATAAACATACTCACACCA	AAACAACTAAATAATAAAAAAATCGACTAATTATAAACATACTCGCGCCG	I	A	Red	NA	NA	NA	NA	NA	NA	chr1:42383640-42384003	S_Shore	AAGCACCAAACTAGGCAGCTGGATAATGGGAGAGTCGGCTGGTTGTGAGCATGCTCGCGC[CG]GGAACAGATCCACCCTCTGTTATTCCTCTGAATAAATATAAATCACGATCAGAAACCCAA	CGGCGCGAGCATGCTCACAACCAGCCGACTCTCCCATTATCCAGCTGCCT			HIVEP3;HIVEP3;HIVEP3;HIVEP3	NM_001127714;NM_024503;NM_024503;NM_001127714	1stExon;1stExon;5'UTR;5'UTR	low-CpG:42156913-42157182		TRUE	1:42156952-42156978	1:42383352-42384533	Unclassified_Cell_type_specific
cg26155520	chr1	943647	-	cg26155520	54768327	44779353	TAAAAAAACACAACAAAAATCAAAATCCAACACAAATAATAACAACAACA	TAAAAAAACACGACGAAAATCGAAATCCAACACAAATAATAACGACAACG	I	A	Red	rs184000433	0.0105	NA	NA	NA	NA		OpenSea	CTGAAAGTCTGGTGAGAAGACACGGCGAGAATCGGGGTCCAGCACAGATGATGGCGACAG[CG]GAGAAGGGAAGGTAAGGGAGGGGGCTCAAGCTTTTATCGTTATGGGACCTCCTGTGTCTA	CGCTGTCGCCATCATCTGTGCTGGACCCCGATTCTCGCCGTGTCTTCTCA							CDMR
cg26272214	chr1	177225888	-	cg26272214	62758468	54760448	ACTATCCAATCAACTAAAACAAACTCTCCCAAAACTCAAACCAACTATCA	ACTATCCAATCGACTAAAACAAACTCTCCCAAAACTCGAACCAACTATCG	I	A	Red	NA	NA	NA	NA	NA	NA		OpenSea	AACATTTAGCTCACTGTCCAATCGACTAAAACAAGCTCTCCCAGGGCTCGGGCCAGCTGT[CG]GCACGCGGCAGGTGTTGAGTGTTTGATGGGGAGGAGGGAGATGCCCCTTCAAGGCTTTTG	ACTGTCCAATCGACTAAAACAAGCTCTCCCAGGGCTCGGGCCAGCTGTCG			FAM5B	NM_021165	Body							TRUE
cg26363759	chr1	9377984	-	cg26363759	33676428	53698443	ATCACTTTAATAAAAATTTCTTACTTCCTTAACACACCATTCACTCCACA	ATCGCTTTAATAAAAATTTCTTACTTCCTTAACACACCATTCGCTCCGCG	I	A	Red	rs617901	0.010502	NA	NA	NA	NA		OpenSea	GCAGATTGGCGGGTCGCTTTGGTGGGAGTTTCTTGCTTCCTTGGCACACCATTCGCTCCG[CG]AGTTTGTTAAGGGCCCCTGTGTGCCAGGCTCGGCCCGAGCATCTGTGGAACCAGAGGAAG	CGCGGAGCGAATGGTGTGCCAAGGAAGCAAGAAACTCCCACCAAAGCGAC			SPSB1	NM_025106	5'UTR			TRUE	1:9300564-9300609			TRUE
cg26543657	chr1	26488949	-	cg26543657	46718444	34676302	CAAACAAATTTTCACAATTAAACCCATAAATTTTAAAATATATATTCCCA	CAAACGAATTTTCGCGATTAAACCCGTAAATTTTAAAATATATATTCCCG	I	A	Red	rs12069762	0.152228	NA	NA	NA	NA	chr1:26490522-26491015	N_Shore	CTGAGGAAGGAGCAAACGGGTTTTCGCGGTTAAACCCGTGGGTTTTGGAATGTGTGTTCC[CG]GCTGTGTGATCCTGGGCAAGAACTTGACCTCCCTGGACGCAGCGGCACCCCTCGGTTATT	CAAACGGGTTTTCGCGGTTAAACCCGTGGGTTTTGGAATGTGTGTTCCCG			GRRP1	NM_024869	3'UTR				1:26361458-26361591	1:26487989-26489251	Unclassified_Cell_type_specific	TRUE
cg26548293	chr1	153606178	+	cg26548293	62636398	57784462	AAAATACACCATCTAAAAATCTTTACACAAACTTACCTCATCTTCTTCCA	AAAATACACCGTCTAAAAATCTTTACGCGAACTTACCTCGTCTTCTTCCG	I	A	Red	NA	NA	NA	NA	NA	NA	chr1:153606177-153606974	Island	TCAGACTGGGCGAGTGGCCATGAGGGGAAAACCAGTGCAAATTCCCCAGGCCCAATTGTC[CG]GAAGAAGACGAGGCAAGTCCGCGTAAAGATTTTTAGACGGTGTACCTTGGCTAGGGAACG	AAGGTACACCGTCTAAAAATCTTTACGCGGACTTGCCTCGTCTTCTTCCG			C1orf77;S100A13	NM_015607;NM_001024210	TSS1500;5'UTR				1:151872752-151873579	1:153605976-153607238	NonGene_Associated
cg26829098	chr1	86968255	+	cg26829098	56762368	74808390	TTTCCTAACCCATAATAACCCAACCCCTAATATTTTACACATAAATCCCA	TTTCCTAACCCATAATAACCCAACCCCTAATATTTTACGCGTAAATCCCG	I	T	Red	NA	NA	NA	NA	NA	NA		OpenSea	AAAACTCCTTAATTTTTGGGGAATCCCAGTAAGGGACAGTCCTGATTGCCATTAGGAGGA[CG]GGACCCACGCGTAAAATACCAGGGGTTGGGTCATCATGGGTCAGGAAATGACCAAAGAAC	CGGGACCCACGCGTAAAATACCAGGGGTTGGGTCATCATGGGTCAGGAAA									1:86740670-86740855	1:86967599-86968622	Unclassified
cg26840068	chr1	248487167	+	cg26840068	28637487	32631300	ACTCAAATTATTCTAACTATCATTCACATAAAATCTAAAAAAAAACATCA	ACTCGAATTATTCTAACTATCATTCACATAAAATCTAAAAAAAAACGTCG	I	C	Grn	rs74153159	0.011725	NA	NA	NA	NA		OpenSea	CCTGCTCCATAGTACATTCCCACCACCATGAGGTGAGAGGAACAAGTAGTAAAAGCTTTG[CG]ACGTCCCTCTCCAGATCCCATGTGAATGACAGCCAGAATAACTCGAGCATAGGAAGTGAT	GCTCGAGTTATTCTGGCTGTCATTCACATGGGATCTGGAGAGGGACGTCG			OR2M7	NM_001004691	1stExon
cg26883190	chr1	53914086	+	cg26883190	72737310	55760431	TTAACATACTAAAAAACTAACAAACTCTAAAAAAATATAAAAACTCCACA	TTAACATACTAAAAAACTAACAAACTCTAAAAAAATATAAAAACTCCGCG	I	C	Grn	NA	NA	NA	NA	NA	NA		OpenSea	CTACAATTCAGGAACAGCCAAATGGAAGAGAGGCATAGGACAGACTAAGGGGAAAAGGGG[CG]CGGAGCTTCCATACCCTCCCAGAGCCTGCTAGCCTCCCAGCATGTCAATGTGTTCACTAA	TTGACATGCTGGGAGGCTAGCAGGCTCTGGGAGGGTATGGAAGCTCCGCG								TRUE
cg26891867	chr1	3097769	+	cg26891867	41610431	11610404	TATATAAAACTATATATAAAACCATATATAAAACTACATATATAAAACCA	TATATAAAACTATATATAAAACCGTATATAAAACTACGTATATAAAACCG	I	T	Red	NA	NA	NA	NA	NA	NA		OpenSea	CACACGCAGTCTTACACGCGGTCTTACGGTCTTACACACGCAGTCTTACGGTCTTACACA[CG]GTCTTACACACGCAGTCTTACACACGGTCTTACACACAGTCTTACACACGCAGTCTTACA	CGGTCTTACACACGCAGTCTTACACACGGTCTTACACACAGTCTTACACA			PRDM16;PRDM16	NM_022114;NM_199454	Body;Body				1:3086669-3088504
cg27302994	chr1	30240265	+	cg27302994	52802302	47634455	AATAACTAACACAAACACTTATATACCCAAATATCCTAACCACCTCTACA	AATAACTAACGCAAACGCTTATATACCCGAATATCCTAACCACCTCTACG	I	T	Red	rs34262404	0.154795	NA	NA	NA	NA		OpenSea	AGGCTGGTCTCGCCCCAGGACCCTGGAGCCGCGGAAGGGAGTGTTCAGGGCGCAGGTGAA[CG]CAGAGGTGGTTAGGATACCCGGGCACACAAGCGCCTGCGTCAGCCATCCTTCCTCACCCT	CGCAGAGGTGGTTAGGATACCCGGGCACACAAGCGCCTGCGTCAGCCATC									1:30012706-30012892
cg27312944	chr1	2125976	-	cg27312944	65617470	73734401	CAAAAAAAACTCAACATAAAATAAAAACTCAAAACAAACACTAAATAACA	CGAAAAAAACTCGACGTAAAATAAAAACTCAAAACGAACGCTAAATAACG	I	A	Red	NA	NA	rs184913942	0.2349	NA	NA	chr1:2126048-2126642	N_Shore	CCTGGGGCGGCGCGGGGGAAGCTCGGCGTGGGGTGGGGGCTCAAGGCGGGCGCTGAATGG[CG]GCGCGGGGTGGGGCGACGGGCGTGGGGGCCGGGCCCGGGGGCAGGGAGCCCTCCCCAGGG	CGGGGGAAGCTCGGCGTGGGGTGGGGGCTCAAGGCGGGCGCTGAATGGCG			C1orf86;LOC100128003;C1orf86	NM_001146310;NR_024445;NM_182533	Body;TSS1500;Body				1:2114878-2116476	1:2125407-2127310	Promoter_Associated
cg27447006	chr1	23763279	+	cg27447006	55680498	40673434	AAATTATAAATAAAACCTAACCAAAATAAACTAAAACAAACCAAATAACA	AAATTATAAATAAAACCTAACCGAAATAAACTAAAACAAACCAAATAACG	I	A	Red	rs58753866	0.015096	NA	NA	NA	NA	chr1:23763154-23763971	Island	AAGCCCCCAGAGTCCCGCCCCTCGGCCGCCCTCCCGGTTCAGGCCCCGCCCCTGACCACC[CG]CTACCTGGCTTGTCCCAGCCCACCTCGGCCAGGTCCCACCCACAACCTGCAAGCCCCGCC	AGGTTGTGGGTGGGACCTGGCCGAGGTGGGCTGGGACAAGCCAGGTAGCG			ASAP3;ASAP3	NM_017707;NM_001143778	Body;Body			TRUE	1:23635742-23636521
cg00008800	chr2	38710171	-	cg00008800	62756380	44605487	AAAATAAAAAACTATAAACAACCAAAACAAAAACTACAAAATAATCAACA	AAAATAAAAAACTATAAACAACCAAAACGAAAACTACAAAATAATCAACG	I	A	Red	NA	NA	NA	NA	NA	NA		OpenSea	CGAAGTCCAGAGAAGGTGGAGAGCTGTGAGCAGCCAGAGCGAGGGCTGCAGGATGGTCAG[CG]GCAGCCTCTGCTTTCCTCCACTCCACAGACACTACTCCTGTCTCTTAACTTGCCCATGGG	AAGGTGGAGAGCTGTGAGCAGCCAGAGCGAGGGCTGCAGGATGGTCAGCG
cg00224807	chr2	238065650	+	cg00224807	33650478	37801469	TCAATAAACTACTAAAAATACAATACCTAACACAACCCCACTTCAAAACA	TCGATAAACTACTAAAAATACGATACCTAACGCGACCCCGCTTCAAAACG	I	T	Red	NA	NA	NA	NA	NA	NA		OpenSea	CAAGGTCAAAGCTCTGGCCCGGCCGCTCATCAGCTTCCAGGGCTCTGCCCTCGGAGTCCA[CG]CTCTGAAGCGGGGTCGCGTCAGGCATCGCATCCCCAGCAGCTCACCGATCGCAGTTCCCA	CGCTCTGAAGCGGGGTCGCGTCAGGCATCGCATCCCCAGCAGCTCACCGA									2:237729897-237730509
cg00311772	chr2	242092919	-	cg00311772	10777320	36781411	ATTAACATATATAAATTCAATTAACAAACAAATCAAATCTAAAAAATCCA	ATTAACATATATAAATTCAATTAACAAACGAATCGAATCTAAAAAATCCG	I	A	Red	NA	NA	NA	NA	NA	NA	chr2:242088415-242090330	S_Shelf	ATGTGAATTCTCATTGACATGTGTGGGTTCAGTTGACAGGCGGGTCGAGTCTGAAGAATC[CG]GCGATGAAGAAGGGAAGAAACACAGCAGTGGCATCGTGGCCGACCTCAGTGAACAGAGCC	ATTGACATGTGTGGGTTCAGTTGACAGGCGGGTCGAGTCTGAAGAATCCG			PPP1R7	NM_002712	Body
cg00437102	chr2	10231846	+	cg00437102	25700414	63691434	CAAACACCATAAAACAAAAAACAACACTCATCCAAAAAACTCAATTCACA	CGAACACCGTAAAACAAAAAACGACACTCGTCCAAAAAACTCAATTCGCG	I	C	Grn	NA	NA	NA	NA	NA	NA		OpenSea	CAGGGCTGGGGACCTGCAGCCCGACATGCCTGAGTCTCCCCCACCCGCCATGGGCTCCTG[CG]CGAACTGAGCCTCCTGGACGAGTGTCGCCCCCTGCTCCACGGTGCCCGGTCCCATCGACC	CGCGAACTGAGCCTCCTGGACGAGTGTCGCCCCCTGCTCCACGGTGCCCG									2:10148850-10149359
cg00571339	chr2	7567411	-	cg00571339	60655376	69639501	TTCATCAAATAAAAAAAATACATAACTCTAAATTAAAAACACAACTTCCA	TTCATCAAATAAAAAAAATACATAACTCTAAATTAAAAACACGACTTCCG	I	A	Red	NA	NA	NA	NA	NA	NA	chr2:7571071-7571642	N_Shelf	GCCAGGAAGACTTTCATCAGATGAGGAAGGTGCATGGCTCTAGGTTAAAAGCACGACTTC[CG]AATCAAACTTGATGAACACATCTGCTTCTTTATGTCTAAACACATACAGAGCATTACCAC	CGGAAGTCGTGCTTTTAACCTAGAGCCATGCACCTTCCTCATCTGATGAA										2:7566917-7568579	Unclassified	TRUE
cg00596207	chr2	95537708	-	cg00596207	43799500	40772364	AACTACAAAAACCAACTTACTCCTAACCCAAAAACAACAACTAAAACACA	AACTACGAAAACCAACTTACTCCTAACCCAAAAACAACGACTAAAACGCG	I	C	Grn	NA	NA	NA	NA	NA	NA	chr2:95537196-95537810	Island	GATGGAGGCGCTGGCTGCGGAGACCAACTTGCTCCTGGCCCAGAAGCAACGGCTGGAGCG[CG]CCCTGGACGCCACAGAGGTGCCCTTCTCCATCACCACTGACAACCTGCAGTGCCGTGAGC	GGCTGCGGAGACCAACTTGCTCCTGGCCCAGAAGCAACGGCTGGAGCGCG			TEKT4	NM_144705	1stExon				2:94900979-94901537
cg00673290	chr2	21266727	+	cg00673290	55733401	74739396	ACCTACACTACTACTACTACTACTAACAAACACCAAAACCAATAAATACA	ACCTACGCTACTACTACTACTACTAACGAACGCCAAAACCGATAAATACG	I	C	Grn	NA	NA	NA	NA	NA	NA	chr2:21266669-21266961	Island	CCCCGGCCAACCTCGTGCCGCCGGCTCCCTCCCGCTCCCTCTGCGCCCGCAGAGCGGCCG[CG]CACTCACCGGCCCTGGCGCCCGCCAGCAGCAGCAGCAGCAGCGCAGGCAGCGCCAGCAGC	GCCTGCGCTGCTGCTGCTGCTGCTGGCGGGCGCCAGGGCCGGTGAGTGCG			APOB	NM_000384	Body				2:21119965-21120466
cg01266264	chr2	45538072	+	cg01266264	50656480	47655472	CAAAAAATAAACTAAAAATACTCACAAAAAATAAACTAAAAATACTCACA	CGAAAAATAAACTAAAAATACTCGCGAAAAATAAACTAAAAATACTCGCG	I	A	Red	rs138726191	0.011	NA	NA	NA	NA	chr2:45538071-45538318	Island	GTCTATCCTCCCCCGGGTCCCCTCAGTCCATTTTCCCCCGAGTATCCTCAGTCCATCCTC[CG]CGAGTATCCTCAGTCCATCCTCCGCGAGTATCCTCAGTTCATCCTCCGCGAGTCCCCTCA	CGCGAGTATCCTCAGTCCATCCTCCGCGAGTATCCTCAGTTCATCCTCCG									2:45391554-45391847
cg01329509	chr2	50338	-	cg01329509	43803445	22765489	ACATATAAACACAAAAAACAAAACAATAAATACTAAAAACTACTTAATCA	ACATATAAACACAAAAAACGAAACAATAAATACTAAAAACTACTTAATCG	I	T	Red	NA	NA	NA	NA	NA	NA	chr2:45510-46559	S_Shelf	TAAACATTGAGTACATATAGACACAGAGAACGGAACAATAGATACTGGGGACTGCTTGAT[CG]TGGGAGGGTGAGGAGAGGGCATAGGTTGGAAGGCTATCTGTGGGTACTATGCTCACTATC	ACATATAGACACAGAGAACGGAACAATAGATACTGGGGACTGCTTGATCG
cg01620164	chr2	164590272	-	cg01620164	69629360	64760370	TTTAACTCAATAATCACCAAAATCCAACCAAACATATATATCACACAACA	TTTAACTCAATAATCACCAAAATCCAACCAAACGTATATATCGCGCAACG	I	A	Red	NA	NA	NA	NA	NA	NA	chr2:164592917-164593511	N_Shelf	GTGTGGTGTGTATTTAGCTCAATAGTCACCAGAGTCCAACCAGACGTGTATGTCGCGCAA[CG]GGTCTTGTAGTTCCTCTCTTCGTATTCACATTTGTGTTAGGAGAGAGCAGTGACCACGGC	TTTAGCTCAATAGTCACCAGAGTCCAACCAGACGTGTATGTCGCGCAACG			FIGN	NM_018086	Body
cg01770109	chr2	55459287	+	cg01770109	32800455	40625489	TTTCCAAAACATAAAAACAAACCAAAAATAACTAAAACAAATATTAAACA	TTTCCGAAACGTAAAAACGAACCGAAAATAACTAAAACAAATATTAAACG	I	A	Red	NA	NA	NA	NA	NA	NA		OpenSea	CCATCACCGCTTCTGGAAGTGAGTGAAGGACACCTTTCGTGCCCCGCACCCTTTGCCCCC[CG]CTTAACATTTGCTCTAGTCACTTCCGGCCCGTTCCCACGCTCCGGAAACCATTATTCCGC	TTTCCGGAGCGTGGGAACGGGCCGGAAGTGACTAGAGCAAATGTTAAGCG			RPS27A;C2orf63;RPS27A;C2orf63	NM_001135592;NM_152385;NM_002954;NM_001135598	5'UTR;5'UTR;TSS1500;5'UTR				2:55312626-55312899	2:55459087-55460069	Promoter_Associated	TRUE
cg01974656	chr2	11820565	-	cg01974656	67687379	32668319	CTAAATATATACAAAACTCTATAATAAAATAACAAAACAATCTAAAAACA	CTAAATATATACAAAACTCTATAATAAAATAACGAAACGATCTAAAAACG	I	A	Red	NA	NA	NA	NA	NA	NA		OpenSea	TATTTCTGGGCCCTGAGTGTGTGCAGAGCTCTGTGGTGGGGTAACGGGGCGATCTGGGGG[CG]GTGCGTGAAAGGCCTGGTCTCTCCCTCTTCTGCAGGAGGTCAAGGTGGAATGGGAATGGG	CGCCCCCAGATCGCCCCGTTACCCCACCACAGAGCTCTGCACACACTCAG								TRUE				TRUE
cg02072446	chr2	240301931	+	cg02072446	41760388	49767343	ACACAAACATATATATACATATACCCATCCTCAATTTACCCAAAAACACA	ACACGAACGTATATATACATATACCCATCCTCGATTTACCCAAAAACGCG	I	A	Red	rs6543529	0.26081	NA	NA	NA	NA		OpenSea	ATCTGGACCAGAGGAATAAGAAGAAATCCCACTGCGGAATGCGCGAGCTCTGCAATGGCC[CG]CGTCTTTGGGTAAATCGAGGATGGGCATATGCACACACACGTCCGTGCACACATTTAACT	GCACGGACGTGTGTGTGCATATGCCCATCCTCGATTTACCCAAAGACGCG			HDAC4	NM_006037	5'UTR				2:239966680-239966886
cg02160608	chr2	113956634	+	cg02160608	44737322	43669417	CTCATAAAATCAATACTACTCCTCCTACAAACAACAAACAATAAAAAACA	CTCGTAAAATCGATACTACTCCTCCTACGAACAACGAACGATAAAAAACG	I	C	Grn	NA	NA	NA	NA	NA	NA	chr2:113956343-113957042	Island	GGCGGCCAGGGGGGCGGCGCGCCCGGGCCCGGAAAGCGGCGGAGGGGACGCCCGGGACAG[CG]CCCCTCACCGCCCGCTGCTCGCAGGAGGAGCAGCATCGATCCCACGAGAACTGCCTGGAC	CGCCCCTCACCGCCCGCTGCTCGCAGGAGGAGCAGCATCGATCCCACGAG			PSD4;LOC440839	NM_012455;NR_029399	Body;Body				2:113672726-113673466	2:113956371-113957129	Gene_Associated
cg02343254	chr2	3583963	-	cg02343254	40707433	69748443	AACAAATAAACCTTAACAAAAACCTTCCCAAACCAAACTTACATCCACCA	AACAAATAAACCTTAACAAAAACCTTCCCGAACCAAACTTACGTCCACCG	I	C	Grn	rs114898392	0.015639	NA	NA	NA	NA		OpenSea	CCTGTAAAATAAAACAAATGGGCCTTGACAAAGACCTTCCCGGACCAAGCTTGCGTCCAC[CG]CTCCGAGTCCCCTCCCCTCTGGGACCAAGCTTGAGTCCACCCCTCCGAGTCCCCTCGTGG	AACAAATGGGCCTTGACAAAGACCTTCCCGGACCAAGCTTGCGTCCACCG							DMR	TRUE		2:3583550-3584833	Unclassified_Cell_type_specific	TRUE
cg02822958	chr2	46747628	+	cg02822958	57665483	54618352	TAAAAATAAAACTATTTTAACAAAAAAACCCCAATCATAAAAAATTCACA	TAAAAATAAAACTATTTTAACGAAAAAACCCCAATCGTAAAAAATTCACG	I	A	Red	rs896209	0.391419	NA	NA	NA	NA		OpenSea	GCACCCACTCCGCCTGTGCTGGGGACAGCAGAAGGGGCCCTCCAAGCCAGACTCGGCTCT[CG]TGAACCCTTCACGACTGGGGCCTCCCCGCTAAAACAGCCTCATTCCCACTTAACAGCTTT	TGGGAATGAGGCTGTTTTAGCGGGGAGGCCCCAGTCGTGAAGGGTTCACG			ATP6V1E2	NM_080653	TSS1500			TRUE
cg02999390	chr2	98357802	+	cg02999390	74772397	25804416	ACTTTCCAAACAACAACAACAATAAATACAAAAACCCAAAAAAAAATCCA	ACTTTCCAAACAACGACAACGATAAATACAAAAACCCAAAAAAAAATCCG	I	C	Grn	rs62157588	0.373406	NA	NA	NA	NA		OpenSea	TTTCTCTTGGCGGCTCTGACCAAGCCCCTTCACCCTCCTCCAGGGTTTCCAGCGCCCACG[CG]GACTCCCCTCTGGGCCTCTGCATTCACCGCTGCCGCTGCCTGGAAAGCTCTCCCCGTCCC	GCTTTCCAGGCAGCGGCAGCGGTGAATGCAGAGGCCCAGAGGGGAGTCCG									2:97724226-97724382	2:98357000-98357859	Unclassified
cg03257743	chr2	11123616	-	cg03257743	73647382	65687454	ATAAATCTAAAAATCAAAAAAAATAACAATAACCTCTCTTCCAAAAAACA	ATAAATCTAAAAATCAAAAAAAATAACAATAACCTCTCTTCCGAAAAACG	I	A	Red	NA	NA	NA	NA	NA	NA		OpenSea	CCTTCCAGCTCTGTGAGTCTAGGAATCAGGGGAAATGACAGTGGCCTCTCTTCCGGGAGA[CG]AATCCAGCTGGAGCCATCTGGTCCTGGCTCGGCACATCCCTCCCTCCCTCCACCCCAGGC	CGTCTCCCGGAAGAGAGGCCACTGTCATTTCCCCTGATTCCTAGACTCAC								TRUE	2:11040927-11041068
cg03292377	chr2	6767658	+	cg03292377	50784497	53700327	CACAAAACAATAAATCCATTTTACAACATAAAAAAAAACCCACATACCCA	CGCAAAACAATAAATCCATTTTACAACGTAAAAAAAAACCCACATACCCG	I	A	Red	NA	NA	NA	NA	NA	NA		OpenSea	TGTCCAGCACATTCTGATTGTGGTCAATCTCAACAGAAACACATGTAGTGAAATGAAGGC[CG]GGTATGTGGGTCTTTTCCTACGCTGCAAAATGGATTCATTGTTCTGCGGAATTTGAGCCT	CGCAGAACAATGAATCCATTTTGCAGCGTAGGAAAAGACCCACATACCCG								TRUE
cg03295928	chr2	74669349	+	cg03295928	26694335	13634376	AAAACCAAAACATACTACACAACAATCCCTAAACCACAAAATTTTCAACA	AAAACCAAAACGTACTACGCGACGATCCCTAAACCACGAAATTTTCAACG	I	C	Grn	NA	NA	NA	NA	NA	NA	chr2:74667593-74669403	Island	GACGGACCGAGAAGCCCTGCCCCGCCAGCCGCCCCAACCTGGCAAGCCTGGCTTCCCGGG[CG]CTGAAAACCCCGTGGCTCAGGGATCGCCGCGTAGCACGCTCTGGCTCTACTCGGGCCCTG	AGAGCCAGAGCGTGCTACGCGGCGATCCCTGAGCCACGGGGTTTTCAGCG			RTKN	NM_001015055	TSS1500	high-CpG:74522525-74523063			2:74521141-74522952	2:74668598-74669615	Unclassified
cg03743720	chr2	241460002	-	cg03743720	47691491	64807417	AAAAAAACAATACACCCATAAACCCCTAAAAAACAAACACCTACACTACA	AAAAAAACGATACGCCCGTAAACCCCTAAAAAACAAACACCTACACTACG	I	C	Grn	NA	NA	NA	NA	NA	NA	chr2:241459632-241460047	Island	TTCCTCCGCCTGAAAAAGACGGTGCGCCCGTGGGCCCCTGGAGGGCAGGCACCTGCACTG[CG]CCCAGAACGGGGCCATGCCAGCGAGGAGGCTGGGGAGGGGCGCGTAGGGAGTATGTGTGT	AAAAAGACGGTGCGCCCGTGGGCCCCTGGAGGGCAGGCACCTGCACTGCG			ANKMY1;ANKMY1	NM_017844;NM_016552	Body;Body			TRUE	2:241108089-241108720	2:241459821-241460782	Unclassified
cg03754165	chr2	60780427	-	cg03754165	53673386	12757507	AAATTTACCTTACTTACAACAAAACATAATAAACTACAAAACAAACAACA	AAATTTACCTTACTTACGACGAAACATAATAAACTACGAAACGAACGACG	I	A	Red	NA	NA	NA	NA	NA	NA	chr2:60781019-60782284	N_Shore	GCTTAAGTGCTGGGGTTTGCCTTGCTTGCGGCGAGACATGGTGGGCTGCGGGGCGGGCGG[CG]GCGGCGGCGGCGGCGGCGGCGGGCGGACGACGGCTCGGTTCACATCGGGAGAGCCGGGTT	GGGTTTGCCTTGCTTGCGGCGAGACATGGTGGGCTGCGGGGCGGGCGGCG			BCL11A;BCL11A;BCL11A;BCL11A;BCL11A;BCL11A	NM_138559;NM_022893;NM_018014;NM_138559;NM_022893;NM_018014	1stExon;1stExon;1stExon;5'UTR;5'UTR;5'UTR				2:60633899-60633979
cg03877767	chr2	11680057	+	cg03877767	41607307	35622403	AAAAAAAATACATAAAACACATAATACCCTACTATACAAAACCTAACTCA	AAAAAAAATACGTAAAACGCGTAATACCCTACTATACAAAACCTAACTCG	I	A	Red	NA	NA	rs76376857	0.019653	NA	NA		OpenSea	CTGGCTTGGCTGCCTCTCCCTGCCGGGCAGGGGCCAGGAAGCCTGGGTGTCAGGCAGACC[CG]AGCCAGGCTCTGCACAGCAGGGCATTACGCGCCCCACGCATCCTCTTCCATCCCCAGGCA	GAAGAGGATGCGTGGGGCGCGTAATGCCCTGCTGTGCAGAGCCTGGCTCG			GREB1;GREB1	NM_014668;NM_148903	5'UTR;TSS200	low-CpG:11597222-11597644
cg04003871	chr2	241290895	-	cg04003871	58806343	28635458	AACACTAACCACTCTTTTATAAATTAAACACATAAAAATCCCTAACTACA	AACGCTAACCGCTCTTTTATAAATTAAACGCGTAAAAATCCCTAACTACG	I	C	Grn	NA	NA	NA	NA	NA	NA	chr2:241293841-241294408	N_Shelf	CATTTCCCCCCAGACGCTGGCCGCTCTTTTGTGGGTTGGGCGCGTGAGGATCCCTGACTG[CG]CTGGGGAGCCAGCAGTGGGAGCCCGCCCAGACGGGAACAGGGGGCCGCCCCCAAGCAGAA	GACGCTGGCCGCTCTTTTGTGGGTTGGGCGCGTGAGGATCCCTGACTGCG									2:240939448-240939792
cg04076766	chr2	71212157	-	cg04076766	47803442	41732395	AAAAATAAAACCTAATAAACACAACAATACACAACTACACACAATAAACA	AAAAATAAAACCTAATAAACACGACGATACGCGACTACACACAATAAACG	I	A	Red	rs61732224	0.058584	NA	NA	NA	NA		OpenSea	CAGCAGCTTCCTGGAGGTGAGGCCTGATGGGCACGGCGGTGCGCGGCTGCACACAGTGGA[CG]GCCACTGGGTGGCGCCCGTGCCGCGGCTGCCTTTTGAGGTGCTGCTGCGCATGCTGTACC	GGAGGTGAGGCCTGATGGGCACGGCGGTGCGCGGCTGCACACAGTGGACG			ANKRD53;ANKRD53	NM_024933;NM_001115116	3'UTR;Body			TRUE	2:71065489-71065691	2:71211399-71212681	Promoter_Associated	TRUE
cg04168675	chr2	225809655	-	cg04168675	67625400	72616399	TAATTAAATTTAAATACATTACTAACTAAATACTATAAAAAAATACCACA	TAATTAAATTTAAATACATTACTAACTAAATACTATAAAAAAATACCGCG	I	T	Red	NA	NA	NA	NA	NA	NA		OpenSea	TATGAATGATCTTAATTAAATTTGAATGCATTGCTAACTGAATGCTGTGGGAAAATACCG[CG]TCCTTACTGGCCGCTCTTCCCATAGTACTCAGTAGCAATACATTCAAATTCAATTAAGAT	CGCGGTATTTTCCCACAGCATTCAGTTAGCAATGCATTCAAATTTAATTA			DOCK10	NM_014689	Body			TRUE
cg04319694	chr2	149629897	+	cg04319694	35630494	23762430	TACACAATAATAACAAATAAAAACATCAACTTAATTATAATAATTACTCA	TACACAATAATAACGAATAAAAACATCAACTTAATTATAATAATTACTCG	I	A	Red	NA	NA	NA	NA	NA	NA	chr2:149632682-149633882	N_Shelf	GCTTCTTCAGGAACACTGAGAGAATGTAAAATACAGGAATCCTGATAATTCTGCATTCTT[CG]AGCAATCATTATAATCAAGCTGATGTTTTTATCCGTCATCATTGTGTATAGTTCCTTTGT	CGAGCAATCATTATAATCAAGCTGATGTTTTTATCCGTCATCATTGTGTA
cg04319873	chr2	164205343	-	cg04319873	52653357	20728360	TCCTACAATAACAATACTTTATCAACCTCATACTAAATAAAACTCCCACA	TCCTACGATAACAATACTTTATCAACCTCGTACTAAATAAAACTCCCGCG	I	T	Red	NA	NA	NA	NA	NA	NA	chr2:164204740-164205039	S_Shore	TAGCATTTTCCTTCCTGCGGTAGCAATGCTTTGTCAGCCTCGTGCTGGGTAGAACTCCCG[CG]TAGTCTCCTCCTCCTTTCCCACTTGCAAGGAGGCTTCACCCCCTCATCCCCTCCAACGAG	CGCGGGAGTTCTACCCAGCACGAGGCTGACAAAGCATTGCTACCGCAGGA								TRUE	2:163913383-163913590
cg04739156	chr2	91847990	-	cg04739156	63795442	27749403	CAACTAAAAAATAAAATCTAAACCTAAAATCTCCCATACACCTCTCAACA	CAACTAAAAAATAAAATCTAAACCTAAAATCTCCCGTACGCCTCTCGACG	I	C	Grn	rs187393139	0.0472	NA	NA	NA	NA		OpenSea	CTTACCCTTTCACAGCTGGGGAGTGGAGTCTGGGCCTGAGGTCTCCCGTGCGCCTCTCGG[CG]CCTGCGCCCGCGCTGTGCACCGCCCCGCGCCTGCGCCCGCGCTGTGCCTTTGCGAGGGCG	CGCCGAGAGGCGCACGGGAGACCTCAGGCCCAGACTCCACTCCCCAGCTG			LOC654342	NR_027238	TSS200	high-CpG:91211688-91211772			2:91211714-91211996	2:91847942-91848060	Unclassified_Cell_type_specific
cg04790977	chr2	220717120	-	cg04790977	48719437	35752506	CCCAAAAACAAAAAAACATCCTAACTCAAACAATATTCCAATAAAAACCA	CCCGAAAACGAAAAAACGTCCTAACTCAAACAATATTCCAATAAAAACCG	I	A	Red	NA	NA	rs6746609	0.023309	NA	NA		OpenSea	AGTTAATGGCAGCCCGGAGGCGGAGGAGCGTCCTGACTCAGGCAGTGTTCCAGTAGGGGC[CG]GAGGCCACCTTGGGGAGGAACGTGCACAGAGGTGACTAATCAACTCGGCAGAGGTTGGAG	CGGCCCCTACTGGAACACTGCCTGAGTCAGGACGCTCCTCCGCCTCCGGG									2:220425268-220425412			TRUE
cg05093318	chr2	90167464	-	cg05093318	66711327	33661367	ATCATCTTCCCTTCCCCCACAAATATTACAAACAATATCACAAAAAAACA	ATCATCTTCCCTTCCCCCACGAATATTACGAACAATATCACAAAAAAACG	I	T	Red	NA	NA	NA	NA	NA	NA		OpenSea	TTTGGAAGTAATATCATCTTCCCTTCCCCCACGGATATTACGAACAATATCACAAGGGGG[CG]TGTACAGCCCGGGCGATATTGGGAGTAATATCGTCCTCTCCCCTCCTGGATATTATGAAC	CGCCCCCTTGTGATATTGTTCGTAATATCCGTGGGGGAAGGGAAGATGAT									2:89804740-89804955
cg05172609	chr2	238672804	-	cg05172609	62695315	64668372	AAACAAAAAAAACTATACCATATCCTAAACTAAAACAAACAACAAACACA	AAACAAAAAAAACTATACCATATCCTAAACTAAAACAAACGACAAACGCG	I	A	Red	rs12477133	0.033086	NA	NA	NA	NA		OpenSea	TGAGAAGGGCAAAAGCAAAGAAGACTGTACCATGTCCTAAGCTGAGGCAGGCGGCAGGCG[CG]GTGCACAGGAAGTCTCAGTGTGAAGGGGTCTTTTCTCTCCACTGCCAATGTAAGTAGAAT	CGCGCCTGCCGCCTGCCTCAGCTTAGGACATGGTACAGTCTTCTTTGCTT			LRRFIP1;LRRFIP1;LRRFIP1;LRRFIP1;LRRFIP1	NM_004735;NM_001137552;NM_001137550;NM_001137553;NM_001137551	3'UTR;3'UTR;Body;3'UTR;Body
cg05373263	chr2	3063115	+	cg05373263	63621441	22609454	AAAAACTTCTTACAAAATACAAAAACCTACACACACACTTCCACAAACCA	AAAAACTTCTTACAAAATACAAAAACCTACACGCACGCTTCCACGAACCG	I	T	Red	rs12988243	0.38027	NA	NA	NA	NA	chr2:3063372-3063672	N_Shore	CAGAGAAGAAAGCAGGCAGCCCAGGCGACAGCAGCAAGCGGGGGCCACGTGGGTGCGGAA[CG]GTCCGTGGAAGCGTGCGTGCAGGCCCCTGCACCCTGCAAGAAGCCCTTTCGAGCCAGGAA	CGGTCCGTGGAAGCGTGCGTGCAGGCCCCTGCACCCTGCAAGAAGCCCTT									2:3042117-3042257
cg05486207	chr2	32268313	-	cg05486207	30655416	22638312	TAAACACAATAACTCATACTTATAAAACACTTAAAAAACAAAAACTAACA	TAAACGCGATAACTCATACTTATAAAACACTTAAAAAACAAAAACTAACG	I	A	Red	rs114125292	0.012153	NA	NA	NA	NA	chr2:32264802-32265019	S_Shelf	GTTGTTCCTGACTGGGCGCGGTGGCTCATGCTTATAAGGCACTTGGGAGGCAGAGGCTAA[CG]GATCACCTGAGGTCAGGAGTTAGAGACCAGCCTGGCCAATATGGTGAAACCTTGTCTCTA	TGGGCGCGGTGGCTCATGCTTATAAGGCACTTGGGAGGCAGAGGCTAACG
cg05611648	chr2	239050834	-	cg05611648	30709408	12706446	CACCCTACTCAAAAACCTTACTTCAAAACACTCCTTTAAAACCAAATCCA	CACCCTACTCAAAAACCTTACTTCGAAACACTCCTTTAAAACCAAATCCG	I	A	Red	NA	NA	rs78107972	0.026476	NA	NA	chr2:239049388-239050089	S_Shore	TCAGCTGCCGGGCACCCTGCTCAGGGGCCTTGCTTCGGGGCACTCCTTTAGAGCCAAGTC[CG]GGGACAAAGAGTGGCTCAGACTGATGGTCCTCAGGCCAAGGGTGGAGTGAGTAGTGGGCT	CACCCTGCTCAGGGGCCTTGCTTCGGGGCACTCCTTTAGAGCCAAGTCCG			KLHL30	NM_198582	Body							TRUE
cg05845831	chr2	232476255	-	cg05845831	48678337	57624326	ATCCAACAAATACACCAAAAACAAAAACAAAAACATAACCAAAAACTACA	ATCCAACGAATACACCAAAAACAAAAACAAAAACATAACCAAAAACTACG	I	A	Red	NA	NA	NA	NA	NA	NA	chr2:232478359-232479925	N_Shelf	TTAGGGAGATAAATCCAGCGGGTGCACCAGAGACAAGGACAGGGGCATGGCCAGAGGCTG[CG]GGCAGATGGGAGGTTGGTGTAATAGGGGCAAGACATTGAGAGGTGCCTTGGAGCTCAGAG	ATCCAGCGGGTGCACCAGAGACAAGGACAGGGGCATGGCCAGAGGCTGCG
cg05978071	chr2	132054158	-	cg05978071	45772403	19756316	ACCCTACACTAATAATAATAATAAAATAATATCACTATTAATTCTATCCA	ACCCTACACTAATAATAATAATAAAATAATATCGCTATTAATTCTATCCG	I	T	Red	NA	NA	NA	NA	NA	NA	chr2:132056862-132057199	N_Shelf	GTAGTATTAATAGCCCTACACTAGTAGTAGTAATAAAGTGGTATCGCTATTGATTCTATC[CG]TCTACCTACCTACCTGTCTGGATAGGAGGGCATAGGATTTGACTGTAAGATTGGGCTTAG	CGGATAGAATCAATAGCGATACCACTTTATTACTACTACTAGTGTAGGGC			LOC440910	NR_030728	Body
cg06201514	chr2	1817409	+	cg06201514	43706397	56790335	TAAAATCACCAAAATTAACTTCTAAAAAACCCACAACCCAAACCCCCTCA	TAAAATCACCAAAATTAACTTCTAAAAAACCCGCAACCCGAACCCCCTCG	I	C	Grn	rs116352000	0.046205	NA	NA	NA	NA		OpenSea	CACGTCAGCGGCGGGATTCGATTCTCCCAGGAGCGCAAACGCTACTGAGAACTGCGCCTG[CG]AGGGGGTCCGGGCTGCGGGCTCCTTAGAAGTTAATCCTGGTGATCCCAGGTGGAACGGTT	TGGGATCACCAGGATTAACTTCTAAGGAGCCCGCAGCCCGGACCCCCTCG			MYT1L	NM_015025	Body				2:1796270-1796434
cg06282964	chr2	95537314	+	cg06282964	74616387	51721503	TTTACAAAACAACTCACAAAACAACACTATCTACACCATAATACCTACCA	TTTACAAAACAACTCGCAAAACGACACTATCTACGCCATAATACCTACCG	I	C	Grn	NA	NA	NA	NA	NA	NA	chr2:95537196-95537810	Island	CACTAGGCTGACCGCAACCGGCTGACCACACACAGTCCTCACTCCCCTGGCCCTGGTGGG[CG]GCAGGCACCATGGCGCAGACAGTGCCGCCCTGCGAGCTGCCCTGCAAAGAGTACGACGTG	TTTGCAGGGCAGCTCGCAGGGCGGCACTGTCTGCGCCATGGTGCCTGCCG			TEKT4;TEKT4	NM_144705;NM_144705	1stExon;5'UTR				2:94900979-94901537			TRUE
cg06398242	chr2	46049176	-	cg06398242	62623438	62629443	ACTAAAAAACTCTAAAATACAAAACATAAAAAAACCTATAACCAACTTCA	ACTAAAAAACTCTAAAATACGAAACGTAAAAAAACCTATAACCGACTTCG	I	A	Red	NA	NA	NA	NA	NA	NA		OpenSea	GGGGGCTTAGTGACTGAGGAGCTCTGAGGTGCGGGGCGTGGGAGGACCTGTAGCCGGCTT[CG]GCTGAAGGGCCTGGGAGAGCAGGGTGCAGAATGTTCTGGCACCTGTCCAGGGTACTCTGT	ACTGAGGAGCTCTGAGGTGCGGGGCGTGGGAGGACCTGTAGCCGGCTTCG			PRKCE	NM_005400	Body			TRUE				TRUE
cg06627617	chr2	9471179	-	cg06627617	29808439	32749340	CAAACAACTCAACTACAAAATAAAAACTCACAACCATACATATTTCCACA	CGAACAACTCAACTACAAAATAAAAACTCGCAACCGTACGTATTTCCACG	I	T	Red	rs78792604	0.027368	NA	NA	NA	NA		OpenSea	CAACGTGGAGCTCGAGCAACTCAGCTGCAGAGTAAGAGCTCGCAGCCGTGCGTGTTTCCA[CG]TGTGGGAGCGCCTCTCATTCCCCCACCACACACGCCCAGTTTCCGCTTCTCGCCCCCAAG	CGTGGAAACACGCACGGCTGCGAGCTCTTACTCTGCAGCTGAGTTGCTCG			ASAP2;ASAP2	NM_001135191;NM_003887	Body;Body			TRUE	2:9388610-9388737
cg06846259	chr2	25384654	-	cg06846259	55779376	32652487	AAACCCAAATACACTCCTAAAAAAAAACACAAAAACATAAAAACAACCCA	AAACCCGAATACACTCCTAAAAAAAAACGCGAAAACATAAAAACAACCCG	I	T	Red	NA	NA	NA	NA	NA	NA	chr2:25383939-25384763	Island	GGTCGGGCTTGCAGGCCCGGATGCACTCCTGGGGGAAGACGCGAGGGCATGAGGGCAGCC[CG]TGCCCCGCACCCCGGCCCGGCTGCCGCGCCCGTCACTGCGCCTAGGCCCTGGCCGCCCTC	CGGGCTGCCCTCATGCCCTCGCGTCTTCCCCCAGGAGTGCATCCGGGCCT			POMC;POMC	NM_000939;NM_001035256	Body;Body				2:25237412-25238230	2:25383847-25384998	Unclassified_Cell_type_specific
cg06952397	chr2	241719583	+	cg06952397	20671366	27660333	AAACTACAAAAAACCAAACAAATAACTACTAAAAAAAACATAAAAAACCA	AAACTACGAAAAACCAAACGAATAACTACTAAAAAAAACATAAAAAACCG	I	T	Red	rs59733750	0.162865	NA	NA	NA	NA	chr2:241719465-241719701	Island	TTCCCCACAGTGTCCTCCACATTTCCACAGATCCCCCGAGTCCCTGACGCAGCGTTCACA[CG]GTTCCTCATGCCTTTCCCAGCAGCCACCCGCCTGGCCCCCCGCAGTTTCTCCCAGCCCAG	CGGTTCCTCATGCCTTTCCCAGCAGCCACCCGCCTGGCCCCCCGCAGTTT			KIF1A	NM_004321	Body				2:241368066-241368637	2:241719470-241720984	Unclassified_Cell_type_specific
cg06969469	chr2	121554817	-	cg06969469	15758467	32664323	TAATTACTTTAAAAACAAACAACAATATAAATCTAAATCAACATTTCCCA	TAATTACTTTAAAAACGAACGACGATATAAATCTAAATCGACGTTTCCCG	I	A	Red	NA	NA	NA	NA	NA	NA		OpenSea	TTAGAATGAAGTTGGTTGCTTTAGGAGCGAGCGGCGGTGTGAATCTGGGTCGGCGTTTCC[CG]GCTGGGTTTGGGCTCAGTGTTGGTGAGTGTCTTTGTCTTCTCTTTTAGGATTGCCACCCA	TGGTTGCTTTAGGAGCGAGCGGCGGTGTGAATCTGGGTCGGCGTTTCCCG			GLI2	NM_005270	TSS200				2:121271254-121271433
cg07054687	chr2	1788153	+	cg07054687	27678345	12778447	CAATAAAAACTACTAACCTAAAAACTAAAACAACAAATAAAATCAAAACA	CGATAAAAACTACTAACCTAAAAACTAAAACGACAAATAAAATCGAAACG	I	T	Red	NA	NA	rs74971938	0.043403	NA	NA		OpenSea	GACGTCCCATTGAGGACAGACGGAGAAAGACAAACGTGCTCCCCCGACACTCACACGGGA[CG]CCCCGATTCCATTTGCCGCCCCAGCTCCCAGGCCAGCAGCCTCCATCGGGGCTCACCGGG	CGCCCCGATTCCATTTGCCGCCCCAGCTCCCAGGCCAGCAGCCTCCATCG									2:1766934-1767295
cg07173877	chr2	44395855	-	cg07173877	63784478	48679363	AAATTAAAAACCCAAAAACAAAACCAAATAAACAAAATAAACAAAATACA	AAATTAAAAACCCAAAAACGAAACCGAATAAACGAAATAAACGAAATACG	I	A	Red	NA	NA	NA	NA	NA	NA	chr2:44394983-44396629	Island	ATGCCCAATGGGAAATTAGAAACCCAGAGGCGGGGCCGGGTGGGCGGGGTAAACGAAGTA[CG]GAGGTGCCGAGGGAGCAGCACGGGGAGGGGGAGCGGTGATTGACAAGACTCCCAGCAAAC	AAATTAGAAACCCAGAGGCGGGGCCGGGTGGGCGGGGTAAACGAAGTACG			PPM1B;PPM1B;PPM1B;PPM1B;PPM1B	NM_002706;NM_177968;NM_001033557;NM_001033556;NM_177969	TSS200;TSS200;TSS200;TSS200;TSS200				2:44248404-44250469	2:44395462-44396183	Promoter_Associated
cg07184922	chr2	232649816	+	cg07184922	64715300	58688411	AACCTCCAATAAAATAACCAATTTATTCTAAATAAAAAATTATATTACCA	AACCTCCGATAAAATAACCGATTTATTCTAAATAAAAAATTATATTACCG	I	A	Red	NA	NA	NA	NA	NA	NA	chr2:232650898-232651431	N_Shore	GGTGATCTGCCCACCTTGGCCTCCCAAAGTGCTGGGATTACAGGCGTGAGCCACCGCGCC[CG]GCAACACAATCTCTTATCTAGAATAAATCGGTCACCTCACCGGAGGTTTTCCCTGCCTCC	AACCTCCGGTGAGGTGACCGATTTATTCTAGATAAGAGATTGTGTTGCCG			COPS7B	NM_022730	TSS1500
cg07623116	chr2	233734064	-	cg07623116	57625490	25621437	ACCAATAAACTAAAACATAAAACTCATAAATAAAAAACTAAACAAAACCA	ACCAATAAACTAAAACATAAAACTCGTAAATAAAAAACTAAACAAAACCG	I	A	Red	NA	NA	NA	NA	NA	NA		OpenSea	AGCCTAGTCACGGCCAGTGGACTGAAACATAGAGCTCGTGGGTGGGAAGCTGAGCAGGGC[CG]AGGCAAGCCCTTAGCGCGGTGGGAAACCATCAAGGTGTGAAGTAGGGGGCGCTGACAGAA	CGGCCCTGCTCAGCTTCCCACCCACGAGCTCTATGTTTCAGTCCACTGGC			C2orf82	NM_206895	TSS1500
cg07712892	chr2	65786057	-	cg07712892	24737353	44649450	ACCATAAAAACCCTCCCTCATACAAAACTTCATACTAATTCACCCTTCCA	ACCATAAAAACCCTCCCTCATACAAAACTTCATACTAATTCGCCCTTCCG	I	C	Grn	NA	NA	NA	NA	NA	NA		OpenSea	AGAGGTGATTAGGCCATGAGGGCCCTCCCTCATACAGGACTTCATGCTGGTTCGCCCTTC[CG]CCTTCCACCGTGTGAGGACGTAACATTCCTCCCCTCTGGAGGATGCAGCAACAAGGCACC	GCCATGAGGGCCCTCCCTCATACAGGACTTCATGCTGGTTCGCCCTTCCG								TRUE
cg07751331	chr2	26205865	+	cg07751331	65687376	20617445	CAAAAAACATTTAAAAATTCAATTCCCAAAAACCTAACAACACCCTAACA	CAAAAAACATTTAAAAATTCGATTCCCGAAAACCTAACGACACCCTAACG	I	A	Red	NA	NA	NA	NA	NA	NA	chr2:26204554-26205649	S_Shore	CCTCGGACACCCCCCTGCTCCTGCCTTTCTGCCTGCAAATGGGTGCGCGTCACCCCTCCC[CG]TCAGGGTGTCGCCAGGCCTCCGGGAACCGAACTCCTAAATGTTCCTTGACTCTGTCCTTT	CAAGGAACATTTAGGAGTTCGGTTCCCGGAGGCCTGGCGACACCCTGACG			KIF3C	NM_002254	TSS1500		RDMR		2:26057468-26059529	2:26204073-26205999	Promoter_Associated
cg07811002	chr2	166535708	-	cg07811002	72736339	51803501	CAATAATAACAAAAAAAATAACTTCATAAAAAATTTAAACACCCATACCA	CGATAATAACAAAAAAAATAACTTCGTAAAAAATTTAAACACCCATACCG	I	A	Red	NA	NA	NA	NA	NA	NA		OpenSea	GGAGGAGGATGACGATGATGACAAAGGAGATGGCTTCGTGGAAGGTTTGGGCACCCATGC[CG]AAGTTGTCCCTCTTCCTTCAGTTCTTTGTTATTCTGATGGCACCGCCGTTCACGAAAGCC	CGGCATGGGTGCCCAAACCTTCCACGAAGCCATCTCCTTTGTCATCATCG			CSRNP3	NM_024969	Body				2:166243813-166243955
cg07920525	chr2	27988858	-	cg07920525	23683465	72715335	CAAAAACTAAAACAAAAACTTACTCAATATCACATAACTAACAATCCACA	CAAAAACTAAAACGAAAACTTACTCAATATCGCGTAACTAACAATCCGCG	I	A	Red	rs13013484	0.491611	NA	NA	NA	NA		OpenSea	CAAGTCCCAGATCAGAAACTGAGGCGGGGGCTTGCTCAGTGTCGCGTGGCTGGCAATCCG[CG]GCGGCCTCCGGCGCATGCGCAGTTCTTCTCTGCACGGCGGCCTTGCAGCCCCGCTTCCAC	CAGAAACTGAGGCGGGGGCTTGCTCAGTGTCGCGTGGCTGGCAATCCGCG									2:27842228-27842402	2:27988509-27989117	Unclassified_Cell_type_specific
cg07974504	chr2	220325375	-	cg07974504	62689354	72690421	AAATCCCACAACTTAAAAATAAACAAAATAACTAAATCCAAACAACCACA	AAATCCCGCGACTTAAAAATAAACAAAATAACTAAATCCAAACGACCGCG	I	C	Grn	NA	NA	rs73991561	0.032022	NA	NA		OpenSea	GAGAAGAAAGGCAGATCCCGCGGCTTGGGAGTGAGCAGAGTGGCTAAATCCAGACGGCCG[CG]CTCCGCCCTCCCTCCCCTCTCCCCTCTCCTCCCCCTCCACACCAGGGCCCAGGCTGCCTG	CGCGGCCGTCTGGATTTAGCCACTCTGCTCACTCCCAAGCCGCGGGATCT			SPEG	NM_005876	Body			TRUE
cg08055994	chr2	109190922	+	cg08055994	63700312	25694340	AAAATTTAAAAACCATAACCTCAAATAAAAAATTTAAATCAAAACTCTCA	AAAATTTAAAAACCATAACCTCGAATAAAAAATTTAAATCAAAACTCTCG	I	A	Red	NA	NA	NA	NA	NA	NA		OpenSea	CTGGGGCTTTTTTCTCATCTGGCTGCTCTCCACTGCCCAAGACTTACCTTCTGCAAACTC[CG]AGAGCTCTGACCCAAACCTTTCACTCGAGGTCATGGCTCCCAAACCTCCCACTGCTTCTG	GAGGTTTGGGAGCCATGACCTCGAGTGAAAGGTTTGGGTCAGAGCTCTCG								TRUE
cg08123444	chr2	9833101	+	cg08123444	22638355	13778426	TATCTCTACACCATCACAAAACAAAAAACCAAAATAAAATATAAAAAACA	TATCTCTACACCATCGCAAAACAAAAAACCGAAATAAAATATAAAAAACG	I	T	Red	rs79671850	0.01858	NA	NA	NA	NA		OpenSea	TGCCAAGCTTGTGAGCAACGAGACGGAATCCACGCCCAGGGCTTTCTAACGGCGGGGCCA[CG]CCCTCCACACTCCACCTCGGCCCTCTGCCCTGCGATGGTGCAGAGACAGGGTGTGGTCAA	CGCCCTCCACACTCCACCTCGGCCCTCTGCCCTGCGATGGTGCAGAGACA								TRUE				TRUE
cg08800613	chr2	1595498	+	cg08800613	41619493	64606419	AACATATACTAACAACTACAACAAATAAATAACCAACATCACACACCACA	AACGTATACTAACAACTACGACAAATAAATAACCAACATCACGCACCGCG	I	A	Red	rs72778037	0.171689	NA	NA	NA	NA	chr2:1595402-1596020	Island	AGGAGCGTTGTCCCTGCGAGCGCCCAGCCTGAACAGAAGGGAACGAGGGGGGAGCAAGCC[CG]CGGTGCGTGATGCTGGTCATTTATTTGCCGCAGCTGCCAGCACACGTCCGCTAACCTGAC	CGCGGTGCGTGATGCTGGTCATTTATTTGCCGCAGCTGCCAGCACACGTC								TRUE	2:1574440-1575008
cg09074113	chr2	20870087	+	cg09074113	49683483	21676372	AACCCAACTATCTTCAATATAAAAACCAAACCTATTAAAACCAACACCCA	AACCCAACTATCTTCGATATAAAAACCAAACCTATTAAAACCAACGCCCG	I	A	Red	NA	NA	NA	NA	NA	NA	chr2:20870006-20871280	Island	AAGACGTCCGCTGCTCTGGGCCAGGCTGGCAGCGTTCAGGCTGGGGCAGAGACGCGGAGT[CG]GGCGCTGGCTCCAACAGGCCTGGCTCCCACATCGAAGACAGCTGGGCCATTTGCTGTTAG	CGGGCGCTGGCTCCAACAGGCCTGGCTCCCACATCGAAGACAGCTGGGCC			GDF7	NM_182828	Body				2:20732770-20735202	2:20869999-20870147	Unclassified_Cell_type_specific
cg09257277	chr2	134492138	+	cg09257277	59699323	67708381	CTTTAAACTTTTATACCAAAACATAACAACATAAAAAAAAACAACCCCCA	CTTTAAACTTTTATACCAAAACATAACAACGTAAAAAAAAACAACCCCCG	I	T	Red	rs55712835	0.017841	NA	NA	NA	NA		OpenSea	AGTTGAGTGGATTTGGGAATGGAAGCAAAATTAGGGTGGGCTATGGTCATGGGTCAGGCA[CG]GGGGCTGTTTCTCCTCACGCTGCCATGTTCTGGCACAAAAGTCCAAAGAATCTAAAATTT	CGGGGGCTGTTTCTCCTCACGCTGCCATGTTCTGGCACAAAAGTCCAAAG								TRUE
cg09333532	chr2	61764274	+	cg09333532	73612408	50728307	AAAAATAAAAATTTCCAAAAATATTTAATACAACAACATTAAAACATCCA	AAAAATAAAAATTTCCAAAAATATTTAATACAACAACATTAAAACGTCCG	I	C	Grn	NA	NA	NA	NA	NA	NA	chr2:61765406-61766091	N_Shore	GTCGGCAGCCCCTCCCTCCCCCATCCCAAGCTCTCCACCGAGGGGGCCACGTGATGCAGG[CG]GACGTTTCAATGCTGCTGCACTAAATATTTCTGGAAACTTCCACTCCTAATAATTTACAG	AGGAGTGGAAGTTTCCAGAAATATTTAGTGCAGCAGCATTGAAACGTCCG			XPO1	NM_003400	5'UTR				2:61617615-61617783
cg09462350	chr2	237489273	+	cg09462350	18665497	26690311	CCTAAATATTCACCCAAACCACCACAAAATTAACAATCATACCAATAACA	CCTAAATATTCACCCAAACCACCACGAAATTAACAATCATACCGATAACG	I	A	Red	rs35767135	0.032831	NA	NA	NA	NA		OpenSea	CAACATGCCCAACAAAAGCGTCCTGCTCTACACGCTCTCCTTCATTTACATTTTCATCTT[CG]TCATCGGCATGATTGCCAACTCCGTGGTGGTCTGGGTGAATATCCAGGCCAAGACCACAG	CGTCATCGGCATGATTGCCAACTCCGTGGTGGTCTGGGTGAATATCCAGG			CXCR7	NM_020311	Body				2:237153919-237154852
cg09590377	chr2	8597389	-	cg09590377	36759396	47707397	CTAAAACACAAAATTAAAAAACAAAATAAAACAAAAACTATCTCCCACCA	CTAAAACGCGAAATTAAAAAACGAAATAAAACGAAAACTATCTCCCGCCG	I	C	Grn	NA	NA	NA	NA	NA	NA	chr2:8596907-8597573	Island	GGGGTAAACGGGCTGGGGCGCGGGGTTAAGGGGCGGGGTGGGGCGGAGGCTGTCTCCCGC[CG]CGCCTGCCTCGGATGAGGGCAGCACCTGCTGGGCCGCTGAACGCCCTCCCCTCTCTCTAC	CGGCGGGAGACAGCCTCCGCCCCACCCCGCCCCTTAACCCCGCGCCCCAG									2:8513863-8515067
cg09861583	chr2	238769419	-	cg09861583	66617404	60698349	TACCACACAAAACCTCTTTAACACTAACACTAAACAAACAAAAACCACCA	TACCGCACAAAACCTCTTTAACGCTAACACTAAACAAACAAAAACCACCG	I	A	Red	NA	NA	NA	NA	NA	NA	chr2:238768073-238768831	S_Shore	GTCAGAGGCACCTGCCGCACAAGACCTCTTTGGCGCTGGCACTGGGCAAGCAGGGACCAC[CG]GCGCTGTTGTAGCTGGGGGAGTGGTTCGTGGCCCAGCGAGGAGAGGGGCCAGGGCTTCTT	TGCCGCACAAGACCTCTTTGGCGCTGGCACTGGGCAAGCAGGGACCACCG			RAMP1	NM_005855	Body				2:238434016-238434197
cg09982942	chr2	112898400	+	cg09982942	49748412	18605351	ACCTATATATATATTTAAAAAAATATAATCACACATCCAAAACCTCACCA	GCCTATATATATATTTAAAAAAATATAATCGCACATCCAAAACCTCGCCG	I	A	Red	NA	NA	NA	NA	NA	NA	chr2:112895792-112897841	S_Shore	TTGTGGCATTTCCCAGGCAGAGGTGGCCCGGGAGGTTTCCGAAGCGGTCCCTTCCCGAGC[CG]GCGAGGCCCTGGATGTGCGACTACATTTTCTTAAACACATATACAGGCGGCTTGCTGTTT	CGGCGAGGCCCTGGATGTGCGACTACATTTTCTTAAACACATATACAGGC			FBLN7;FBLN7	NM_153214;NM_001128165	Body;Body				2:112612152-112614875
cg10076508	chr2	135672394	+	cg10076508	56650317	17709381	AAAAAATATTTACAAAACATACATCTAATAAAAAACTCTTAAAATAACCA	AAAAAATATTTACAAAACATACGTCTAATAAAAAACTCTTAAAATAACCG	I	A	Red	NA	NA	NA	NA	NA	NA	chr2:135675772-135677088	N_Shelf	GAATGGTTTGTGTAGTATTGGTGTTAGTTCTCCTTCAAATGTTTAGTAAATTTAGCAGTT[CG]GCCATCTTAAGAGTTCTTTATCAGACGTATGTTTTGCAAATATTTCTTCCTTGTATTTCA	CGGCCATCTTAAGAGTTCTTTATCAGACGTATGTTTTGCAAATATTTCTT
cg10553204	chr2	20871195	-	cg10553204	61671309	19659376	TACAAAAACATAATAATAAAAACCTACAACTACAAATAACACAAAAACCA	TACGAAAACATAATAATAAAAACCTACGACTACAAATAACGCGAAAACCG	I	A	Red	NA	NA	NA	NA	NA	NA	chr2:20870006-20871280	Island	GTCTACAAGCAATACGAGGACATGGTGGTGGAGGCCTGCGGCTGCAGGTAGCGCGAGGGC[CG]GGGAGGGGGCAGCCACGCGGCCGAGGATCCCCAGCTGATGAGCAGCAGCGGGCCACCCTG	CGGCCCTCGCGCTACCTGCAGCCGCAGGCCTCCACCACCATGTCCTCGTA			GDF7	NM_182828	3'UTR				2:20732770-20735202	2:20870838-20871200	Unclassified_Cell_type_specific
cg10560079	chr2	191398806	-	cg10560079	61731508	61714509	TTATATTTACTCACTCAAAATCACAACAATCAAAAACAAAAAAATTTTCA	TTATATTTACTCGCTCAAAATCACAACAATCAAAAACAAAAAAATTTTCG	I	C	Grn	NA	NA	NA	NA	NA	NA	chr2:191399089-191399742	N_Shore	CACGTGGGACCGTTATGTTTACTCGCTCAAGGTCACAACAGTCAGGGGCAGAAGAATTTT[CG]CTCCGATTCTGAAGCTGAAGCTGTTACCTTCTCTAGTCTTGAGACCAAAGGAATGCGAGA	TTATGTTTACTCGCTCAAGGTCACAACAGTCAGGGGCAGAAGAATTTTCG			TMEM194B	NM_001142645	Body				2:191106993-191107057
cg10580144	chr2	61372316	-	cg10580144	12752341	35795488	AACATCATCCAAAAATCTTAAAATCCTACTCTAACCAAATTCCAAACTCA	AACGTCGTCCGAAAATCTTAAAATCCTACTCTAACCGAATTCCAAACTCG	I	T	Red	rs3213944	0.397441	NA	NA	NA	NA		OpenSea	CGAGGACATGTTGACGTCGTCCGAGAGTCTTAAAATCCTGCTCTGGCCGGATTCCAGACT[CG]TGGGGGAAAGGCTGGTATGTTCGTTTTATAACAGGAGTTTTAGCGTCATCTTTTGTCCTT	GACGTCGTCCGAGAGTCTTAAAATCCTGCTCTGGCCGGATTCCAGACTCG			C2orf74;C2orf74	NM_001143960;NM_001143960	5'UTR;1stExon				2:61225522-61225821	2:61371787-61372514	Promoter_Associated
cg11045331	chr2	236412034	-	cg11045331	58720381	60607502	TCTAAAATACTACTATAAACCAAAATCACATATCTACTCCTATTCTAACA	TCTAAAATACTACTATAAACCGAAATCGCGTATCTACTCCTATTCTAACG	I	A	Red	rs10208386	0.062404	NA	NA	NA	NA		OpenSea	TGTTTTCGAAGGTCTGGGGTGCTGCTGTGAGCCGGGATCGCGTATCTGCTCCTGTTCTGA[CG]AGACTGCTCCTGCTGGAAGTTCAGCCTGGTGAACCTGATTTGGGAGGGGATGGTGTGATT	TCTGGGGTGCTGCTGTGAGCCGGGATCGCGTATCTGCTCCTGTTCTGACG			AGAP1;AGAP1	NM_014914;NM_001037131	Body;Body			TRUE
cg11307478	chr2	241562898	-	cg11307478	47754412	57723370	ATCATAAAAACACAAACAAATCATAAAAATACAAACAAATCATAAAAACA	ATCGTAAAAACGCAAACAAATCGTAAAAATACAAACAAATCGTAAAAACG	I	C	Grn	NA	NA	rs62186534	0.407391	NA	NA	chr2:241562469-241562910	Island	GGGCGCAAACAGGTCGTGAGGGCGCAAACAGGTCGTGAGGGTGCAAACAGGTCGTGAGGG[CG]CAAACAGGTCGTGAGGGTGCAAACAGGTCGTGAGGGTGCAGCTTTGGGGAGAGAGGGGCC	CGCCCTCACGACCTGTTTGCACCCTCACGACCTGTTTGCGCCCTCACGAC										2:241562886-241563081	Unclassified_Cell_type_specific
cg11397369	chr2	231920762	-	cg11397369	23803346	31801496	AAAAATTTAACTTAATAATACAAAACCAATAACTAAAAAAAATACTACCA	AAAAATTTAACTTAATAATACAAAACCGATAACTAAAAAAAATACTACCG	I	T	Red	NA	NA	NA	NA	NA	NA	chr2:231921413-231921972	N_Shore	GCTGTGCGATTGAAGAGTTTAGCTTGATAGTGCAAGGCCGGTGGCTGAAAAAAATGCTAC[CG]TTTGCCCTATTCCTTGTCAAGACTTTCTCAGTACTGACTCTTGAAATAAATTGACTTCTT	CGGTAGCATTTTTTTCAGCCACCGGCCTTGCACTATCAAGCTAAACTCTT			PSMD1	NM_002807	TSS1500					2:231920652-231921994	Promoter_Associated
cg11450715	chr2	171627404	+	cg11450715	14637438	57684398	AATAAAAACAAACCCAAACCATAAAACAATAAAAAACACAAAACAAAACA	AATAAAAACGAACCCAAACCGTAAAACGATAAAAAACGCGAAACGAAACG	I	A	Red	NA	NA	NA	NA	NA	NA	chr2:171627225-171628062	Island	CCCCGCCCCGCCCCCCCGGACCCGCCTCCCAGCCCCGCCCCGGGCCCTCCTCGCCGCGCC[CG]CTCCGTCCCGCGCCCTCCACCGCCCTACGGCCTGGGCCCGCCTCCACCCTGCCTCTCCGT	GGTGGAGGCGGGCCCAGGCCGTAGGGCGGTGGAGGGCGCGGGACGGAGCG									2:171335423-171336308	2:171626576-171628439	Unclassified
cg11765362	chr2	31806551	+	cg11765362	17638334	25763314	ACATATAATAAAACAAAACTAACACTAATACTAAAAATAACTAAAAAACA	ACGTATAATAAAACAAAACTAACACTAATACTAAAAATAACTAAAAAACG	I	C	Grn	NA	NA	NA	NA	NA	NA	chr2:31806545-31806782	Island	TGGACCCTGAACCATCCTGGCTCTCTGAGCGTCTGCCAGCCCTTCTGCTCTGGGGCGCCG[CG]CTCCTTAGCCACTCTCAGCATCAGTGCCAGCTCTGCCCCACCACACGCCCCCGGCAGGTA	GCGTGTGGTGGGGCAGAGCTGGCACTGATGCTGAGAGTGGCTAAGGAGCG			SRD5A2	NM_000348	TSS1500				2:31658798-31660446
cg12311815	chr2	133402940	+	cg12311815	38768326	66631362	AAACACTACACAAAACAAACACTATCAATAATAAAATACACATATACACA	GAACGCTACACAAAACGAACGCTATCGATAATAAAATACGCATATACGCG	I	C	Grn	NA	NA	NA	NA	NA	NA	chr2:133402720-133403010	Island	TTCGTGCAGGTGCTGTGCTGCCGCCTGTCGCTGCAGCACGCCAACCACGAGAAGCGCCTG[CG]CGTACATGCGCACTCCACCACCGACAGCGCCCGCTTTGTGCAGCGCCCGTTGCTCTTCGC	CGCGTACATGCGCACTCCACCACCGACAGCGCCCGCTTTGTGCAGCGCCC			GPR39;LYPD1;LYPD1	NM_001508;NM_144586;NM_001077427	Body;3'UTR;3'UTR				2:133119223-133119539
cg12571629	chr2	445430	-	cg12571629	26804345	24779498	TCACTATTCAAACCTCTTCAAAAATTACCAACTCTCAATCTTTCCCTTCA	TCACTATTCGAACCTCTTCAAAAATTACCAACTCTCGATCTTTCCCTTCG	I	C	Grn	NA	NA	NA	NA	NA	NA		OpenSea	CCCACGCCCACGTCACTGTTCGAGCCTCTTCAAAAGTTACCAGCTCTCGGTCTTTCCCTT[CG]CTGAGGTTAATCTAACCGAGGAAACAGACTCTCGGTCTTTTCCTTCGCTGAGGTTAATCT	TCACTGTTCGAGCCTCTTCAAAAGTTACCAGCTCTCGGTCTTTCCCTTCG									2:434931-435465
cg12621966	chr2	233638781	+	cg12621966	56790507	27719496	TTTTAAAAACAAAATCTCACTATATTAACCAAATCAATCTTAAATTCCCA	TTTTAAAAACAAAATCTCGCTATATTAACCAAATCGATCTTAAATTCCCG	I	A	Red	NA	NA	NA	NA	NA	NA		OpenSea	GTGACTCATGCCTGTAACACTAGCACTTTGGGACGTTGAGTCGGGAGGATTGCTTGAGGT[CG]GGAATTCAAGACCGATCTGGCCAACATAGCGAGACCCTGTCTCTAAAAGAAAAAAAAAAA	CGGGAATTCAAGACCGATCTGGCCAACATAGCGAGACCCTGTCTCTAAAA			GIGYF2;GIGYF2;GIGYF2;GIGYF2;KCNJ13	NM_015575;NM_001103147;NM_001103146;NM_001103148;NM_002242	Body;Body;Body;Body;5'UTR
cg12747584	chr2	6712764	-	cg12747584	42616345	11681355	ATAAACCAATAATATCCCCTCAACCCTTCCATACACAAAACATATACCCA	ATAAACCAATAATATCCCCTCAACCCTTCCATACGCAAAACGTATACCCG	I	T	Red	NA	NA	NA	NA	NA	NA		OpenSea	TCCTGTCTCCTCATGAACCAGTGATGTCCCCTCAGCCCTTCCATACGCAGAGCGTGTACC[CG]TTTGAGGATATTTCTCCTAGATTTTACCACGTCTGGGTTTATCTTTTCATTTGGCTATCT	CGGGTACACGCTCTGCGTATGGAAGGGCTGAGGGGACATCACTGGTTCAT								TRUE
cg12968518	chr2	148602504	-	cg12968518	43630510	46705375	TCATTATTTAATTTTATATATTATACATATATATAACAATTTTTCCCCCA	TCGTTATTTAATTTTATATATTATACGTATATATAACGATTTTTCCCCCG	I	T	Red	NA	NA	NA	NA	NA	NA	chr2:148601280-148602859	Island	GTTGTTGGCTTTTCGTTGTTTGGTTTTGTGTGTTGTGCGTGTGTGTGGCGGTTTTTCCCC[CG]TGGTGCATTTTATTTTTTATCGTTGTGCTCTTTTTTTTCTTTTTTTTTTTTAACCCAGTG	CGGGGGAAAAACCGCCACACACACGCACAACACACAAAACCAAACAACGA			ACVR2A	NM_001616	TSS200
cg13223806	chr2	60784449	+	cg13223806	72784427	69642506	TAAATACAAAAATCAAAAACAAAATATATACTACAAAAAATCCTAAAACA	TAAATACGAAAATCAAAAACAAAATATATACTACAAAAAATCCTAAAACG	I	T	Red	NA	NA	NA	NA	NA	NA	chr2:60782535-60782779	S_Shore	GGCCAGCAGACGACCCCTCCCCTTCCCTCCTCCCCCTTTTTATCTTGCCCGCGGAGGAGA[CG]CCCCAGGACTTCCTGCAGTATATATTCTGCCTCTGATCTCCGTACTTAATAGCCAAGTCC	CGCCCCAGGACTTCCTGCAGTATATATTCTGCCTCTGATCTCCGTACTTA									2:60637839-60637954
cg13295614	chr2	239330383	+	cg13295614	20772361	71604383	CCCTACAACAAAAACCCAACAAAAAAACCCAAACTAAAAACAAAAAAACA	CCCTACGACGAAAACCCAACAAAAAAACCCGAACTAAAAACGAAAAAACG	I	T	Red	NA	NA	rs557575	0.262727	NA	NA		OpenSea	TTTTGAGTAACAGGGCTAAGGGGAGTGAAGTCTTCTTACCCTCGGTGTGGCTCCTGGAGA[CG]CCTTCCCGCTCTCAGCCCGGGCTCTCCTGCTGGGTCCTCGCCGCAGGGAGCGACTGTAAT	CGCCTTCCCGCTCTCAGCCCGGGCTCTCCTGCTGGGTCCTCGCCGCAGGG									2:238995104-238995390
cg13502474	chr2	88583557	-	cg13502474	52757506	66771452	AACCTTATACCTACCTAAACCACTACAAAATTCAAATACCAACATCTTCA	AACCTTATACCTACCTAAACCGCTACGAAATTCGAATACCAACATCTTCG	I	C	Grn	NA	NA	NA	NA	NA	NA	chr2:88583528-88583970	Island	CTCCTCCAGGGAAGCCTTGTGCCTGCCTGGGCCGCTGCGGGGTTCGGGTGCCAGCATCTT[CG]CGGATGTTGGCATCTTCGTAATCACAGCGGTCACGTCGCCGTCATTCAACCCTTTCTGTC	AGCCTTGTGCCTGCCTGGGCCGCTGCGGGGTTCGGGTGCCAGCATCTTCG									2:88364656-88365054
cg13585749	chr2	875437	+	cg13585749	49600485	60740487	AAAATCATCAATATAATCAATATTCACAACAACAAAAAAATCCAAAAACA	AAAATCGTCAATATAATCAATATTCACGACGACGAAAAAATCCAAAAACG	I	T	Red	NA	NA	rs4075904	0.310329	NA	NA		OpenSea	GGTGACTTCAGGACGGGGCTTCTAAAGGAAACGCATTTTTAAAGGAAAGTTGGGGAAGGA[CG]CCCCTGGACTTTCCCGTCGCCGTGAATATTGATCATATTGACGACCTCTCAGTCCTCACC	CGCCCCTGGACTTTCCCGTCGCCGTGAATATTGATCATATTGACGACCTC									2:865332-865533
cg13898875	chr2	36980923	-	cg13898875	31643507	45675395	AACCTACCTACCATCAAAAAATATAAAAAAACTCAATCACAAAAAACCCA	AACCTACCTACCATCGAAAAATATAAAAAAACTCAATCACAAAAAACCCG	I	A	Red	NA	NA	NA	NA	NA	NA		OpenSea	ATGGCTGAAACCAGCCTGCCTGCCATCGGGAGATGTGAGGGAACTCAATCACAGGGAGCC[CG]GAGAGAAGAGAGCGAGTGAGGAGGAGTTGGCTTAGGGAGGTGCCTGTGCTTTTGAACTCT	CGGGCTCCCTGTGATTGAGTTCCCTCACATCTCCCGATGGCAGGCAGGCT			VIT	NM_053276	Body			TRUE
cg13924432	chr2	220223283	-	cg13924432	25658400	39661350	AAACCCCAACCCAAAACTAAACTCTTCCCAAAATAAAAACTAAATACCCA	AAACCCCGACCCAAAACTAAACTCTTCCCGAAATAAAAACTAAATACCCG	I	C	Grn	NA	NA	NA	NA	NA	NA	chr2:220222902-220223854	Island	CAGGTTGAGGGGAGGCCCCGGCCCAGGACTGGGCTCTTCCCGAGGTGGGGACTGGATGCC[CG]CGCTCCGGACTCCTGCCGGAGATGCCAACCCCCCAGCGCTGGGCACCTTGCCTTGACCCC	AGGCCCCGGCCCAGGACTGGGCTCTTCCCGAGGTGGGGACTGGATGCCCG									2:219931157-219932055	2:220223080-220223377	Unclassified_Cell_type_specific
cg13955931	chr2	92162790	-	cg13955931	69763345	50698471	AACAATAAAAATCACCACAAAAACACACAACAAAACAAAAACATAACACA	AACAATAAAAATCGCCGCGAAAACGCGCAACAAAACGAAAACATAACGCG	I	C	Grn	rs141916402	0.0334	NA	NA	NA	NA	chr2:92162507-92163350	Island	GCGCGGTTGGGGGGCAGTGAGGGTCGCCGCGGGGGCGCGCAGCAGGGCGGGAACATGGCG[CG]CGGAACTGGCGCGCGCGCCTACCTGGCGGGACCGTTAGCTCGAGGCCGACGCGGCCAGGA	CGCGCCATGTTCCCGCCCTGCTGCGCGCCCCCGCGGCGACCCTCACTGCC									2:91526127-91527163
cg14005211	chr2	171676925	+	cg14005211	14713417	39624373	ACACACCTTTAAAACCTAAAATACAAATACATAACTAAACTAAAAACCCA	ACGCGCCTTTAAAACCTAAAATACGAATACGTAACTAAACTAAAAACCCG	I	C	Grn	rs34210682	0.014747	NA	NA	NA	NA	chr2:171676552-171676980	Island	AAGAGAGCCCGGGACCCTGCTGTAAAACAGCAAGCAGCACGTGTCCCAGGCACACTGTTG[CG]GGCCCTTAGCCTAGCTACGCATCCGCACCCCAGGCTTCAAAGGCGCGCTGGGCGCTCTAT	CGGGCCCTTAGCCTAGCTACGCATCCGCACCCCAGGCTTCAAAGGCGCGC			GAD1;GAD1	NM_000817;NM_013445	Body;Body		RDMR		2:171384759-171385226	2:171676916-171677083	Unclassified
cg14042190	chr2	2547089	-	cg14042190	56642396	19725338	CCAAAATAAAACACAAAACTCACCAACATCTTAAAAAACTACCACAAACA	CCGAAATAAAACACGAAACTCGCCAACGTCTTAAAAAACTACCGCAAACG	I	C	Grn	NA	NA	NA	NA	NA	NA		OpenSea	CCCACGGCCCCTCCGAGGTGGAGCACGGAGCTCGCCAGCGTCTTGGGAAGCTGCCGCAGG[CG]CTTCTTCCTTCTCGGCAGGAAGATGGCGCCCGGCTCTGCAGTGGCCCTGCCTCCCCTCGC	CGCCTGCGGCAGCTTCCCAAGACGCTGGCGAGCTCCGTGCTCCACCTCGG									2:2526049-2526159
cg14226755	chr2	236923322	-	cg14226755	29761419	65623453	AAATTAAAAAACTCAACCCAAAAAACTCCATAACACCCACCCACTTCACA	AAATTAAAAAACTCAACCCAAAAAACTCCATAACACCCACCCGCTTCGCG	I	C	Grn	NA	NA	NA	NA	NA	NA		OpenSea	TTCACCGCAGGGGAGTTGGAGGGCTCAGCCCAGGGAGCTCCATGGCACCCACCCGCTTCG[CG]CAGACAGCTCGGAGGCAACGTCACGTGCTACTTTGACCTTTTTTTTTCTCCCCTTTTCAT	CGCGAAGCGGGTGGGTGCCATGGAGCTCCCTGGGCTGAGCCCTCCAACTC			AGAP1;AGAP1	NM_014914;NM_001037131	Body;Body			TRUE	2:236588054-236588082
cg14247008	chr2	242786046	+	cg14247008	60765346	54807415	TACTCTACACAAAAAACCACAAATCCTATAAACCTCATAAATAAAACCCA	TACTCTACACGAAAAACCGCGAATCCTATAAACCTCGTAAATAAAACCCG	I	A	Red	NA	NA	NA	NA	NA	NA	chr2:242785911-242786616	Island	TTCGCTCCTGCTGGGAGCCCTGGGCGGACTCCCCCCCACCCCGCCCAATTCCAAGGACCC[CG]GGCTCCATCCACGAGGCCCACAGGACCCGCGGTCCCCCGTGCAGAGTAAGGCGTCCAACG	CGGGCTCCATCCACGAGGCCCACAGGACCCGCGGTCCCCCGTGCAGAGTA									2:242434163-242435289	2:242786044-242786097	Promoter_Associated
cg14412622	chr2	75873674	-	cg14412622	42739426	20617413	CAAAAACACCCAATAAAAAAAACAACCTACAATAAAATTTTCACATAACA	CGAAAACACCCAATAAAAAAAACGACCTACAATAAAATTTTCGCATAACG	I	A	Red	NA	NA	NA	NA	NA	NA	chr2:75873981-75874420	N_Shore	AGAGCTGCCAATCGAAGGCACCCAGTGGGAAAGACGGCCTACAATGGGATTTTCGCATAG[CG]AAAGCTTGTCTGAGAAGATAGAGTGGATTCATAGGGGGAGGAAAAAGCTTTCTAGGCTGG	CGCTATGCGAAAATCCCATTGTAGGCCGTCTTTCCCACTGGGTGCCTTCG			MRPL19	NM_014763	TSS1500					2:75873467-75874934	Promoter_Associated
cg14458472	chr2	191700837	+	cg14458472	46606349	67639403	TTAAAAACTAAAAAATACTACTTTAAATACAAAAATACTATCATCAATCA	TTAAAAACTAAAAAATACTACTTTAAATACAAAAATACTATCGTCAATCG	I	C	Grn	NA	NA	NA	NA	NA	NA		OpenSea	TAATTCTATTCAGTTCTTATAATCATATGACAGCTTTGGGGGTGAGAATGGAGTGTTTGG[CG]ACTGACGACAGTATTTTTGTATCTAAAGTAGTACTTCTCAGCTTTCAATTTGCTATGATC	TTGAAAGCTGAGAAGTACTACTTTAGATACAAAAATACTGTCGTCAGTCG								TRUE
cg14559212	chr2	9983052	+	cg14559212	38723344	62800389	CTCCACCAAACATACTAATTCACACCTATAATCCTAAAAAAACTAAATCA	CTCCACCGAACGTACTAATTCACGCCTATAATCCTAAAAAAACTAAATCG	I	A	Red	NA	NA	NA	NA	NA	NA	chr2:9983263-9983901	N_Shore	GAAGGGGTCTCGCTTTGTTGCCCCGGCTGGTCTCCAACTCCTGGCCTCAAGCAATCCTCC[CG]ACTCAGCCTCCCCAGGATTACAGGCGTGAACCAGCACGCCCGGTGGAGACTCAATTATAA	CTCCACCGGGCGTGCTGGTTCACGCCTGTAATCCTGGGGAGGCTGAGTCG			TAF1B	NM_005680	TSS1500					2:9983042-9984474	Promoter_Associated
cg14585167	chr2	709329	+	cg14585167	23642503	53777378	CAAAAACTTCCAAACTAAAAAATAAACAAAAAACACTATCATTTAACTCA	CGAAAACTTCCGAACTAAAAAATAAACAAAAAACGCTATCGTTTAACTCG	I	T	Red	NA	NA	NA	NA	NA	NA		OpenSea	CCTCTTCCATCTCCAGAACCTTCCACCTTCTTCTTCCCCGGAAACTCCGCACCCATTAAA[CG]AGTTAAACGACAGCGCCCCCTGCCCACCCCCCAGCCCGGAAGCCCTCGCTTTACCCTCAG	CGAGTTAAACGACAGCGCCCCCTGCCCACCCCCCAGCCCGGAAGCCCTCG									2:699250-699378
cg14601038	chr2	1481097	-	cg14601038	22606368	35661315	AAAACAACTACAAAACTAAACCAATACCAAAAAACTACTCCACATCCACA	AAAACAACTACGAAACTAAACCAATACCGAAAAACTACTCCGCGTCCACG	I	C	Grn	rs28910597	0.025424	NA	NA	NA	NA	chr2:1480758-1481631	Island	CCCGGCCCTAGAGAGGCAGCTGCGGAACTGGACCAGTGCCGAAGGGCTGCTCCGCGTCCA[CG]CGCGCCTCCGGGACTCCGGCCGCGCCTACCTGCCCTTCGTGCCGCCACGCGCGCCTGCGG	GAGGCAGCTGCGGAACTGGACCAGTGCCGAAGGGCTGCTCCGCGTCCACG			TPO;TPO;TPO;TPO	NM_175719;NM_000547;NM_175721;NM_175722	Body;Body;Body;Body				2:1459778-1460638
cg14701108	chr2	3131293	-	cg14701108	12717336	35801463	ATAATTTAATTTAAACTTTCTACAAAATACACACCATCTCTAAACTTTCA	ATAATTTAATTTAAACTTTCTACGAAATACGCGCCGTCTCTAAACTTTCG	I	T	Red	NA	NA	NA	NA	NA	NA		OpenSea	ACAGGCCACAGAATAATTTGATTTGGGCTTTCTACGGAGTGCGCGCCGTCTCTGAGCTTT[CG]TGATTTCATCTTCCGGAAGGCGAAAATCATCCCTCTGCTGAATTGGGTTTTGATTTGCTG	ATAATTTGATTTGGGCTTTCTACGGAGTGCGCGCCGTCTCTGAGCTTTCG									2:3110274-3110380
cg14793137	chr2	1480944	+	cg14793137	46638458	74760501	CATTCATCTACTACCACAAATTAACCATAAACAAATTCCCAAAAAACACA	CGTTCATCTACTACCGCGAATTAACCGTAAACAAATTCCCAAAAAACGCG	I	C	Grn	NA	NA	NA	NA	NA	NA	chr2:1480758-1481631	Island	GGGCACCGCCTGTCTGCCCTTCTACCGCTCTTCGGCCGCCTGCGGCACCGGGGACCAAGG[CG]CGCTCTTTGGGAACCTGTCCACGGCCAACCCGCGGCAGCAGATGAACGGGTTGACCTCGT	CGCGCTCTTTGGGAACCTGTCCACGGCCAACCCGCGGCAGCAGATGAACG			TPO;TPO;TPO;TPO	NM_175719;NM_000547;NM_175721;NM_175722	Body;Body;Body;Body				2:1459778-1460638
cg14839087	chr2	73928348	-	cg14839087	16750472	21744472	ATATAAAAATTCAAAACAACTTCAATAATCACCAAAAAATAACTAAAACA	ATATAAAAATTCGAAACAACTTCAATAATCGCCGAAAAATAACTAAAACG	I	T	Red	NA	NA	NA	NA	NA	NA		OpenSea	CCCCAAGTAAGAGTATGAGGGTTCGAGGCAGCTTCAGTAATCGCCGGAAGGTGGCTGGGG[CG]TGTTCGGCCATCCCCCGGGAGAGCAAGCCCACGACCTACTTGCGGTCGCTCTCCTGGTAT	CGCCCCAGCCACCTTCCGGCGATTACTGAAGCTGCCTCGAACCCTCATAC			NAT8B	NM_016347	1stExon
cg14882966	chr2	3699353	+	cg14882966	42626317	31600403	CCCACAAATAAAAACAATTAAAAACCACACAACATCTATCAAAAATCTCA	CCCGCGAATAAAAACGATTAAAAACCACGCGACATCTATCAAAAATCTCG	I	T	Red	NA	NA	NA	NA	NA	NA	chr2:3699125-3699465	Island	TGCGGAGCTCCATCGGCCGGGGAGGCGGGAAACATGCCCGGCGTTTCTTCAGGGGCAGGA[CG]AGATCCCTGACAGATGTCGCGTGGCTCTCAATCGTCCTTATTCGCGGGCAGCTATTCATC	CCCGCGAATAAGGACGATTGAGAGCCACGCGACATCTGTCAGGGATCTCG								TRUE	2:3676920-3677633	2:3698449-3699794	Unclassified
cg15015639	chr2	220282977	-	cg15015639	14676439	18801479	ACTAACTAACTCAAAAACACAAACCTCTTACAAAAAAACTAACCTCCCCA	GCTAACTAACTCAAAAACGCAAACCTCTTACGAAAAAACTAACCTCCCCG	I	C	Grn	rs2070927	0.449818	NA	NA	NA	NA	chr2:220283200-220283750	N_Shore	CACAGGACCCCCGCTGGCTGACTCAGGGGCGCAGGCCTCTTGCGGGGGAGCTGGCCTCCC[CG]CCCCCACGGCCACGGGCCGCCCTTTCCTGGCAGGACAGCGGGATCTTGCAGCTGTCAGGG	GCTGGCTGACTCAGGGGCGCAGGCCTCTTGCGGGGGAGCTGGCCTCCCCG			DES	NM_001927	TSS200			TRUE				TRUE
cg15153684	chr2	10686963	+	cg15153684	32678308	68771432	AAAAAACAATAACAAAAAAACTTCACTCAATACAAACAATAAAATCTACA	AAAAAACAATAACAAAAAAACTTCGCTCAATACAAACGATAAAATCTACG	I	A	Red	NA	NA	NA	NA	NA	NA		OpenSea	TATTCTTGAATGATGCCTTTACCCCATACCCCAGGCGCAGGCTTTCTCTCTCCTGGGGCC[CG]CAGATCTTACCGTCTGCACTGAGCGAAGCCTCCCTGCTACTGCTTCCCAGCCATGCGGCG	GGGAAGCAGTAGCAGGGAGGCTTCGCTCAGTGCAGACGGTAAGATCTGCG									2:10604389-10604499
cg15772133	chr2	33585815	+	cg15772133	47619391	51660305	CACTAAACAAATTCTTACCAATTCCCAAAACCAAACAAAAAAAAATTTCA	CACTAAACGAATTCTTACCAATTCCCAAAACCGAACAAAAAAAAATTTCG	I	C	Grn	NA	NA	NA	NA	NA	NA		OpenSea	CCCCAATGTCACGAAACAAGAATGCTGCTGTACATCAGGCGTGGGATGGGGAGATAACTG[CG]AAATCTTCCCCTGCCCGGTCTTGGGAACTGGTAAGAATCCGCTTAGTGGTAGAGTCACAC	CACTAAGCGGATTCTTACCAGTTCCCAAGACCGGGCAGGGGAAGATTTCG			LTBP1;LTBP1;LTBP1;LTBP1;LTBP1	NM_000627;NM_206943;NM_001166265;NM_001166266;NM_001166264	Body;Body;Body;Body;Body			TRUE
cg15820868	chr2	133105045	+	cg15820868	69800473	26625339	ACATACCTTAAACAAAAATAACTCTCCCTACAAAAACCTCCTAAACTACA	ACGTACCTTAAACGAAAATAACTCTCCCTACGAAAACCTCCTAAACTACG	I	C	Grn	NA	NA	NA	NA	NA	NA		OpenSea	GTAACTTCCGCTCTAGGAGGCTGAGGCCGTCTCCCTGATCCCGTCGAGAATTCTGGGAAG[CG]TAGTCCAGGAGGTCTCCGTAGGGAGAGCCACTTCCGCCCAAGGTACGCTAGGCCGCGGCC	GCGTACCTTGGGCGGAAGTGGCTCTCCCTACGGAGACCTCCTGGACTACG									2:132821167-132821614			TRUE
cg15899474	chr2	172779515	+	cg15899474	58728326	64711495	TCAAAATACTAAAATATAACAAATTAACAAAACAACTACAAAATCAATCA	TCGAAATACTAAAATATAACAAATTAACGAAACGACTACGAAATCAATCG	I	A	Red	NA	NA	NA	NA	NA	NA	chr2:172778733-172779299	S_Shore	GTCAACTTCTGAGCTAGCGCATTGCTGCCTTGCCCTGCTCTGGCGCTCCCACTTGGATCT[CG]ACTGACTTCGTAGTCGTCTCGTTAATCTGTCACACTTTAGTATTCCGAGGATCGTATTTA	CGACTGACTTCGTAGTCGTCTCGTTAATCTGTCACACTTTAGTATTCCGA			HAT1;HAT1	NR_027862;NM_003642	Body;Body		RDMR		2:172486896-172487762	2:172778476-172779533	Unclassified
cg15911409	chr2	237481080	-	cg15911409	66695347	39618346	ATTAACAAAAAAACAAATAACAAACCCAAAACAATATAAAAAACTTTACA	ATTAACAAAAAAACAAATAACGAACCCAAAACAATATAAAAAACTTTACG	I	T	Red	NA	NA	NA	NA	NA	NA	chr2:237476311-237477263	S_Shelf	CCTTGAACCACTGTTGGCAAAGGGACAGATAACGAGCCCAGGGCAGTGTGGGGGACTTTG[CG]TTTTGAAGTCTGGGTCAGCCAGATAGTAAGCATCTTTTGCTTTTCCTGCTATAACAGATA	CGCAAAGTCCCCCACACTGCCCTGGGCTCGTTATCTGTCCCTTTGCCAAC			CXCR7	NM_020311	5'UTR
cg16440561	chr2	220312854	+	cg16440561	69795443	34633314	CTCCTAAATACAACAATAAAACAACATAAAAATAACCACAAACTAAACCA	CTCCTAAATACGACGATAAAACGACGTAAAAATAACCGCGAACTAAACCG	I	A	Red	rs187565836	0.0101	NA	NA	NA	NA	chr2:220312698-220314094	Island	AATCCGCGCTGCTCCCCCCACCGTCCCCTCGGGTCGGGAAGCGGTCCCCGCCGGGACCCC[CG]GCCCAGCCCGCGGCCACCCCCACGTCGCCCCACCGTCGCACTCAGGAGCCTGTGCTGCCC	CGGCCCAGCCCGCGGCCACCCCCACGTCGCCCCACCGTCGCACTCAGGAG			SPEG	NM_005876	Body	high-CpG:220021098-220021099		TRUE	2:220021010-220022217
cg16707227	chr2	19157847	-	cg16707227	33623305	71611322	TCCTAAAAAAAACAATTACCAAAACAAAACACTAAATCATTAACTTTACA	TCCTAAAAAAAACGATTACCGAAACAAAACGCTAAATCATTAACTTTACG	I	A	Red	NA	NA	NA	NA	NA	NA		OpenSea	CTTTCATACAACTCCTGGGAAAGACGGTTACCGAAACAGAGCGCTAAATCATTGGCTTTG[CG]AGCTGCACCTGGTCAATGTCACTGTCTCCTATGAATCCACTTACCATTCAGAGCTCGTTT	CGCAAAGCCAATGATTTAGCGCTCTGTTTCGGTAACCGTCTTTCCCAGGA								TRUE
cg16786808	chr2	222434497	+	cg16786808	24660397	55655342	AATCCAAAAATCTAAAAATAAACTTAAATATTAAAATACACATAAACACA	AATCCAAAAATCTAAAAATAAACTTAAATATTAAAATACGCATAAACACG	I	A	Red	NA	NA	NA	NA	NA	NA	chr2:222436034-222438941	N_Shore	TTTGATCAGCCAGGCTGGCTCTTCAGGCTGGGGGAGGGGTGGGAATGGGAAGCCGCCATC[CG]TGCTCATGCGCACCCCAACACTCAAGCTTACCCCCAGACCCCTGGATTCTGCCCACTTTC	AATCCAGGGGTCTGGGGGTAAGCTTGAGTGTTGGGGTGCGCATGAGCACG			EPHA4	NM_004438	Body		RDMR
cg16843994	chr2	4704518	+	cg16843994	41790467	55777447	ATTACATAAAAAACTAATAAAACCAATTAAAAAAAACAAACATACACACA	ATTACATAAAAAACTAATAAAACCAATTAAAAAAAACAAACGTACACACG	I	C	Grn	NA	NA	NA	NA	NA	NA		OpenSea	CTGTACAATGATGGCTTATGTTTTTTGCTCATTTTCCTAATGTGTGTGTGTGTGTGCACG[CG]TGTGCACGTTTGTCCTTTTTAATTGGTTTTATCAGTTTTTTATGTAACATGTTTATATAT	GTTACATAAAAAACTGATAAAACCAATTAAAAAGGACAAACGTGCACACG
cg17016026	chr2	45203363	+	cg17016026	13743386	70606410	AACAATCAAAATCCACAACTAAACAAACCCAAACTACAAACCCACACCCA	AACAATCAAAATCCACAACTAAACAAACCCAAACTACAAACCCACGCCCG	I	C	Grn	NA	NA	NA	NA	NA	NA		OpenSea	TCGGCTGCCTCCTCAGCCTCCCTGCTTGTTGGCGGCTCACACACCCTTGGCCAGGTGAGG[CG]GGCGTGGGCCTGCAGCCTGGGCCTGCTCAGCTGTGGACCTTGATTGTTTCTTACTAGATG	CGGGCGTGGGCCTGCAGCCTGGGCCTGCTCAGCTGTGGACCTTGATTGTT								TRUE
cg17019053	chr2	74875263	+	cg17019053	15671305	45650393	CCAAACTCAAACCAATCCTCAAACAAATATTAATTACACTAACCATAACA	CCGAACTCGAACCAATCCTCAAACAAATATTAATTACGCTAACCGTAACG	I	A	Red	NA	NA	NA	NA	NA	NA	chr2:74875128-74875562	Island	GAGGGATGACTCCGACAGCGATTTCGGAGCCTCTCTCGGCGTCAGTCTTGCGCCGGCACC[CG]CCACGGCCAGCGCAACCAACACCTGCCTGAGGACTGGCCCGAGCTCGGCCCACGCCCAGC	CCGAGCTCGGGCCAGTCCTCAGGCAGGTGTTGGTTGCGCTGGCCGTGGCG			C2orf65	NM_138804	TSS200				2:74728583-74729057
cg17168093	chr2	85531486	+	cg17168093	70672434	28711425	AAAAACTATTTCATAATCAAAAATAACATAATTACTAAAACAAACATACA	AAAAACTATTTCGTAATCAAAAATAACGTAATTACTAAAACAAACATACG	I	A	Red	NA	NA	NA	NA	NA	NA		OpenSea	TTACCCCGCCCTCGCCATGAACGCCTCGATGTCCAGGTGAGTCCCGGGGCTGGGGCTGTC[CG]CATGTTTGTCTTAGCAACCACGCCATTTCTGACCACGAAACAGCTTTTTCTTGCCAGTTA	AAAAGCTGTTTCGTGGTCAGAAATGGCGTGGTTGCTAAGACAAACATGCG			TCF7L1	NM_031283	Body				2:85384943-85385020
cg17802633	chr2	68871468	-	cg17802633	10757467	53624419	TAACATACCTCTACAACCCACAAAACCTACAAAAAATAAAACTTATCCCA	TAACATACCTCTACGACCCACGAAACCTACAAAAAATAAAACTTATCCCG	I	C	Grn	NA	NA	NA	NA	NA	NA	chr2:68870351-68871055	S_Shore	CCCCTCCAGGAGTGGCATGCCTCTGCGACCCACGGGACCTGCAAGGAGTGGGGCTTGTCC[CG]CCTGGGTTCCAAGCCTGCCCCCCTCCTTCTTTTCAGCTGAGTTCTGCCTCTCCTCCCTGA	TGGCATGCCTCTGCGACCCACGGGACCTGCAAGGAGTGGGGCTTGTCCCG			PROKR1	NM_138964	TSS1500
cg18192325	chr2	105854051	-	cg18192325	73618376	33623403	AAACAATAAAATCCTAAAAAACTACCCTAACACCACTACAAAAACCTCCA	AAACGATAAAATCCTAAAAAACTACCCTAACGCCGCTACAAAAACCTCCG	I	C	Grn	NA	NA	NA	NA	NA	NA	chr2:105853131-105853340	S_Shore	CAGGCCTTAGGAGGACGGTAGAGTCCTGGAGAGCTGCCCTGGCGCCGCTGCAGGGACCTC[CG]CTGTGTCCCCCAGTCCCTCAAAGCTCTCCTGGGCCGCATTTTCCCCTCTCATGTCTGTCT	CGGAGGTCCCTGCAGCGGCGCCAGGGCAGCTCTCCAGGACTCTACCGTCC								TRUE		2:105853234-105855225	Promoter_Associated
cg18476766	chr2	240529742	-	cg18476766	71657454	74767390	AAAATCACACTACAATAATCAACCCTACATCAAAAAAACCTAAAAAATCA	AAAATCACGCTACGATAATCAACCCTACGTCGAAAAAACCTAAAAAATCG	I	A	Red	NA	NA	NA	NA	NA	NA		OpenSea	AGAACAGCTTCTAGGGTCACGCTGCGGTGATCAACCCTGCGTCGGAGGAGCCTAGGAGGT[CG]AAGGAGAGACGTCCGACAGAGGCCGAGGCTGGCGTGAGGGAGTGCTGGTGTGCGTTCAAG	CGACCTCCTAGGCTCCTCCGACGCAGGGTTGATCACCGCAGCGTGACCCT									2:240194658-240194748
cg18877558	chr2	130878313	+	cg18877558	18695391	23737402	AAACTAAATATTTTCTTAAAAACAAAAATTAACCCTTTCTAAAATAAACA	AAACTAAATATTTTCTTAAAAACGAAAATTAACCCTTTCTAAAATAAACG	I	T	Red	NA	NA	NA	NA	NA	NA	chr2:130878522-130878800	N_Shore	CCACCCAGGGAAAACCCACACCCACCCGAGGAAAGCCCACGCCCCCCCTGGGCGACCCCA[CG]CCCACCCCAGAAAGGGCCAACCCCCGCCCCCAAGAAAACACCCAGCCCACCCAAGGGAAT	CGCCCACCCCAGAAAGGGCCAACCCCCGCCCCCAAGAAAACACCCAGCCC			POTEF	NM_001099771	5'UTR
cg18941818	chr2	157184553	-	cg18941818	19731447	25635367	TTTAAACTATCTATACAAACCACTACAAAAAAAAAACCCTATTAACACCA	TTTAAACTATCTATACGAACCACTACAAAAAAAAAACCCTATTAACGCCG	I	C	Grn	NA	NA	NA	NA	NA	NA	chr2:157184389-157184632	Island	CCTCTCCGGCCTTTTAAACTGTCTGTGCGAACCACTGCAAAGGAAGAGCCCTGTTAGCGC[CG]CTTTTCCGAGCCCAGGCCCAGCTGCTGCCTCGGTCCCTCCCCGGGGAAGGCCGCAGCCGC	CGGCGCTAACAGGGCTCTTCCTTTGCAGTGGTTCGCACAGACAGTTTAAA			NR4A2	NM_006186	Body				2:156892662-156892878	2:157184529-157184870	Unclassified_Cell_type_specific
cg19541697	chr2	26045189	-	cg19541697	32618457	45755366	AAAAACCACTCTTTCTACACAATACATTCTAAAAACCAAAATAAAACCCA	AAAAACCGCTCTTTCTACGCGATACATTCTAAAAACCGAAATAAAACCCG	I	C	Grn	NA	NA	NA	NA	NA	NA		OpenSea	CTCCCCGACCGGAGGGGCCGCTCTTTCTGCGCGGTGCATTCTGGGGACCGAGGTGGAGCC[CG]CCGCTGCCGCCATCGCCTGAGGGAAGCGAGAAGAGGCCGCGACCGGGAGAAAACGCAGAG	AGGGGCCGCTCTTTCTGCGCGGTGCATTCTGGGGACCGAGGTGGAGCCCG			ASXL2	NM_018263	Body				2:25898638-25898818	2:26044943-26045483	Promoter_Associated
cg20091689	chr2	97524862	+	cg20091689	43612302	44791476	CATACACTCTTTCTAAACCAATCAAACAATCTCCCCTATACACTTAATCA	CATACACTCTTTCTAAACCGATCAAACGATCTCCCCTATACACTTAATCG	I	T	Red	NA	NA	NA	NA	NA	NA	chr2:97523356-97524186	S_Shore	CAGCGGACCCCAGCCTTCTCAATTCCCAGTTAAAACCCAGGCAGCTGCCTGCTCAAGCCA[CG]ATCAAGTGTACAGGGGAGACCGCCTGATCGGCTTAGAAAGAGTGCATGAACGACAGAATG	CATGCACTCTTTCTAAGCCGATCAGGCGGTCTCCCCTGTACACTTGATCG			ANKRD39	NM_016466	TSS1500					2:97524797-97525033	Unclassified_Cell_type_specific	TRUE
cg20216982	chr2	240018408	+	cg20216982	26783332	17723333	TAAAAAATACTAATATCCATATAAATATCCATAAAAAATACTAATATCCA	TAAAAAATACTAATATCCGTATAAATATCCGTAAAAAATACTAATATCCG	I	T	Red	NA	NA	NA	NA	NA	NA		OpenSea	CACTGATGCCCACCCCCCCCATGGACGCCAGCACCCCCCACAGACACCCACCCCACCCCA[CG]GACACCAGCACCCCCCACGGACATCCACACGGACACCAGCACCCCCCACAGACACCCACA	CGGACACCAGCACCCCCCACGGACATCCACACGGACACCAGCACCCCCCA			HDAC4	NM_006037	Body	low-CpG:239683340-239683355
cg20336730	chr2	74542568	-	cg20336730	63650455	43648498	TTACACCACTACATACCAACCAAAAAAACAAAACAAAACTCTATCTTACA	TTACACCACTACATACCAACCGAAAAAACAAAACAAAACTCTATCTTACG	I	A	Red	rs140046409	0.0156	NA	NA	NA	NA		OpenSea	AATGAGCTGAGATTGCACCACTGCATACCAGCCGGGGGAACAGAGCAAGACTCTGTCTTA[CG]AAAAGAAAAAAAAAAAAAAAAAAGGACATATAAACAAATTGAAGAATAATTTCCAACAAG	CGTAAGACAGAGTCTTGCTCTGTTCCCCCGGCTGGTATGCAGTGGTGCAA			SLC4A5;SLC4A5	NM_133478;NM_021196	5'UTR;TSS1500
cg20422417	chr2	25427108	-	cg20422417	14627449	44603510	AAAACAAAAATAAAATCCCAAAAAAAATAAACACTACACAAACACACACA	AAAACGAAAATAAAATCCCAAAAAAAATAAACACTACACAAACGCGCACG	I	C	Grn	NA	NA	NA	NA	NA	NA	chr2:25427101-25427577	Island	GTTAAATTAAATGAAACGAGAATAAAATCCCAAAAGAGGTGAACACTGCACAAGCGCGCA[CG]CCTGCGCCGAGCGCCCGTGGCCCAGCAAGATGGCGAGGCCGCGCCTTCCCCACCCAGGCG	GAAACGAGAATAAAATCCCAAAAGAGGTGAACACTGCACAAGCGCGCACG									2:25280606-25281081
cg20509869	chr2	220375605	+	cg20509869	16648358	49744447	ACAAAAAACAAACAACAACTAATTTATCTAAATTATTTATACCACAAACA	ACGAAAAACGAACGACGACTAATTTATCTAAATTATTTATACCGCGAACG	I	A	Red	NA	NA	NA	NA	NA	NA	chr2:220377743-220377946	N_Shelf	TCACGTTCGGGACTCCCCACCCCCCTTCTCTGGGACTCTCATTAACCGCTTCTCCTGCCT[CG]TCCGCGGCATAAATAACCCAGATAAATCAGCCGCCGTCCGCCCCCCGCCCCTCGGCCCCT	CGTCCGCGGCATAAATAACCCAGATAAATCAGCCGCCGTCCGCCCCCCGC									2:220083792-220083890	2:220373702-220377626	Unclassified
cg20517616	chr2	26468218	-	cg20517616	64669369	56658499	ACATCAACCTTAATATAACCCTAATCTACATAAAAATATATATTATTTCA	ACGTCGACCTTAATATAACCCTAATCTACGTAAAAATATATATTATTTCG	I	C	Grn	NA	NA	NA	NA	NA	NA	chr2:26468170-26468407	Island	GGGCGTGTGTGGGCGTCGGCCTTAATGTAACCCTGGTCTGCGTAGAAGTGTGTGTTGTTT[CG]CCTGCTTCCCCTGTACCCAGGTCGGCGGCTATAGAGATTGTGGACGGCGCCATGGGTTTG	GCGTCGGCCTTAATGTAACCCTGGTCTGCGTAGAAGTGTGTGTTGTTTCG			HADHA;HADHB	NM_000182;NM_000183	TSS1500;5'UTR				2:26320424-26321900	2:26468179-26468344	Promoter_Associated
cg20584997	chr2	89065319	-	cg20584997	74778381	48629465	AAAAAACTACTAAAACAATTTCTCCACCTCAAACCTATTAAACAAAACCA	AAAAAACTACTAAAACGATTTCTCCGCCTCGAACCTATTAAACGAAACCG	I	A	Red	NA	NA	NA	NA	NA	NA	chr2:89064493-89065513	Island	CGTGGCGGGGCGAGAGAGCTGCTAGGGCGGTTTCTCCGCCTCGGGCCTGTTGGGCGGGGC[CG]GCTAAGGTGCGCGTGCTCGCTGGTCCTAACGGTTCTGTTGGGCGTTTCTGCTGAGAGGCG	CGGCCCCGCCCAACAGGCCCGAGGCGGAGAAACCGCCCTAGCAGCTCTCT			FLJ40330	NR_015424	TSS200		DMR		2:88845443-88846649	2:89064815-89065497	Unclassified_Cell_type_specific	TRUE
cg20824635	chr2	778731	-	cg20824635	12770491	71650460	ACCAACATTTAATTCACCAACTCACACAATAAACAACCTAAAAACAACCA	ACCAACGTTTAATTCACCAACTCGCACAATAAACAACCTAAAAACGACCG	I	T	Red	rs11127511	0.128144	NA	NA	NA	NA		OpenSea	TTTCCCCTGGAAACCAGCGTTTGATTCACCAACTCGCACAGTAGGCAGCCTGGAGACGGC[CG]TCTTCTTAGCTGGGACACCAGGCACTCCAGGGCTTTTGTTTTCCCTCCTATGGTGTCATC	CGGCCGTCTCCAGGCTGCCTACTGTGCGAGTTGGTGAATCAAACGCTGGT									2:768665-768732
cg20925763	chr2	219879821	-	cg20925763	70612384	35655459	ACAACACACACCCAAAAAAAATACACACAACACACACCTAAAAAAAAACA	ACAACACACACCCGAAAAAAATACGCACAACACACACCTAAAAAAAAACG	I	T	Red	NA	NA	NA	NA	NA	NA		OpenSea	GAGAGAAAATGCACAACACACACCCGAGGAGAATGCGCACAACACACACCTGAGAGGAAG[CG]TGCAACACACACCTGAGGAGAATGCACGCAACACACACCTGAGGAGAATGCGTGCAACAC	CGCTTCCTCTCAGGTGTGTGTTGTGCGCATTCTCCTCGGGTGTGTGTTGT			CCDC108	NM_194302	Body				2:219587726-219588332
cg21181498	chr2	1592253	+	cg21181498	44794447	71767508	CTACCCAACTCTCACATCCAAAAACCAAATAAAACCCAAAATAACTTCCA	CTACCCAACTCTCACGTCCAAAAACCAAATAAAACCCAAAATAACTTCCG	I	A	Red	NA	NA	NA	NA	NA	NA	chr2:1595402-1596020	N_Shelf	GGCTGCCACCCCAGGGCATGGACAACACCACCCATTCCCCCCACTCAGGTCTCCACCGGC[CG]GAAGCCACCCTGGGCTCCACTTGGCTCCTGGACGTGAGAGCTGGGCAGGGCCTTGAAGAC	CTGCCCAGCTCTCACGTCCAGGAGCCAAGTGGAGCCCAGGGTGGCTTCCG
cg21429105	chr2	27290873	+	cg21429105	28782409	27719322	ATAATACAACTACACACAACATTTAACAATATTAACAAAAAAAAATACCA	ATAATACGACTACACACAACATTTAACAATATTAACAAAAAAAAATACCG	I	T	Red	NA	NA	NA	NA	NA	NA	chr2:27294139-27294915	N_Shelf	ATTCCCTGACTCCAGGAGCTGGGCAACACTAGACAAAACAGGAGAATGAAAAAAGCATGA[CG]GTACTTTCTCCTGTCAACACTGCTAAATGCTGTGTGTAGCCGTATCATTCACACAAAGCC	CGGTACTTTCTCCTGTCAACACTGCTAAATGCTGTGTGTAGCCGTATCAT			AGBL5	NM_021831	Body
cg21440645	chr2	159830122	-	cg21440645	41771425	54766374	ACCCTAAAAAAAACCCAAATTAACTTAATACCAACCAAAAAAAAATTACA	ACCCTAAAAAAAACCCGAATTAACTTAATACCAACCAAAAAAAAATTACG	I	A	Red	NA	NA	rs73969405	0.088249	NA	NA	chr2:159824854-159826401	S_Shelf	CAATTTGGGAAAGCCCTGGAGGGAACCCGAATTGGCTTGATGCCAGCCAAAGGAGAGTTA[CG]GTTAGACCCATAAAATGGGGCTGTGGGGAGACAAAGTATCCCACAAAGAAGAGGGTTATT	GCCCTGGAGGGAACCCGAATTGGCTTGATGCCAGCCAAAGGAGAGTTACG			TANC1;TANC1	NM_001145909;NM_033394	5'UTR;5'UTR
cg21464492	chr2	1691062	-	cg21464492	55751492	15736386	CTCCTCCCCAAACACCCTAAATATTTCCCCTATAAAAAATACCTTAATCA	CTCCTCCCCGAACACCCTAAATATTTCCCCTATAAAAAATACCTTAATCG	I	A	Red	rs7601211	0.325899	NA	NA	NA	NA		OpenSea	GCAAAGAGCCCTCTCCTCCCCGGGCACCCTGGATATTTCCCCTGTGAAGGATGCCTTGAT[CG]GACTTGGGCGCCTGCCTGTCTCTCCTCTAAGTTGTGACAGGGATTCCATCGATATTACTG	CTCCTCCCCGGGCACCCTGGATATTTCCCCTGTGAAGGATGCCTTGATCG			PXDN	NM_012293	Body				2:1670005-1670270
cg21581504	chr2	68545960	+	cg21581504	26700410	42705413	AATAAAAAAAATCCACAAAATTCAACCACCACAATCCCAACCCTCCTACA	AATAAAAAAAATCCGCAAAATTCAACCACCGCAATCCCAACCCTCCTACG	I	C	Grn	rs3796057	0.242366	NA	NA	NA	NA	chr2:68546339-68547111	N_Shore	ATTCCTCCTTTCTCCCTCCTTCAGCCTTGCGGGCAGACCCTGTGGGCCGCCTGGACCGCG[CG]CAGGAGGGCTGGGATTGCGGTGGCTGAACCCTGCGGACCTCTCCCATCTGCTCCACCCCG	GATGGGAGAGGTCCGCAGGGTTCAGCCACCGCAATCCCAGCCCTCCTGCG			CNRIP1;CNRIP1	NM_015463;NM_001111101	Body;Body				2:68399451-68399543
cg21665850	chr2	731073	-	cg21665850	49666501	56802378	AATAACACCACCATTAACAAAAAACATAAAACCACCATCAAACCTTAACA	AATAACACCGCCATTAACAAAAAACATAAAACCGCCGTCAAACCTTAACG	I	T	Red	NA	NA	NA	NA	NA	NA	chr2:732036-733096	N_Shore	TACTCACAAATTAATAGCACCGCCATTGGCAGGAAACATGGAGCCGCCGTCAGGCCTTGG[CG]TAGCTGGATGGCGGTGTCCCGGAGAAGTTGCAGGGATGTGGCTGAGCCCAGCTCCCAGCC	CGCCAAGGCCTGACGGCGGCTCCATGTTTCCTGCCAATGGCGGTGCTATT									2:721057-721305
cg21790861	chr2	242823969	-	cg21790861	62759450	32745330	AACAAAAACATAATCATATACAAAAAAACTAAACAAAAAACATAACCACA	AACGAAAACGTAATCATATACGAAAAAACTAAACAAAAAACGTAACCACG	I	T	Red	rs67964063	0.432358	NA	NA	NA	NA	chr2:242823446-242823970	Island	GTGCGGGGGCTGGACGGGGGCGTGGTCATGTGCGAGGAGGCTGAACAGGGGGCGTGACCA[CG]TGTGGAAGGGGGCTGATCGGAGGTGTGGCCACATGTAAGGGGGCTGGGCAGGGGGTGTGG	CGTGGTCACGCCCCCTGTTCAGCCTCCTCGCACATGACCACGCCCCCGTC								TRUE	2:242472120-242472662	2:242823917-242824246	Promoter_Associated_Cell_type_specific
cg21931317	chr2	43411533	+	cg21931317	68610428	17758360	AAAAAAACACAAACCTAATAAAATCAAAAATCCTTTCCTAAAAAAAAACA	AAAAAAACGCGAACCTAATAAAATCAAAAATCCTTTCCTAAAAAAAAACG	I	A	Red	NA	NA	NA	NA	NA	NA		OpenSea	CTCTCCAAAGTTTCTCTCTCCTTCCATCACTGCTGGTCTCATATCAGTCCAGCTCACCCC[CG]CCTTCCTCCAGGAAAGGACTCCTGACCTCATTAGGCTCGCGCCCCCTCCCGCTGACCTCC	GAGGGGGCGCGAGCCTAATGAGGTCAGGAGTCCTTTCCTGGAGGAAGGCG								TRUE
cg22014379	chr2	113192561	-	cg22014379	21788425	62608382	AATAATAAACAACATCTAACACAAAAAAAACACCATTTCTTCCACACTCA	GATAATAAACAACATCTAACACGAAAAAAACGCCGTTTCTTCCACACTCG	I	C	Grn	NA	NA	NA	NA	NA	NA	chr2:113190115-113191274	S_Shore	TGGCCCTGTGCCGGTGGTGGGCAGCATCTGGCACGGGGGAGGCGCCGTTTCTTCCACACT[CG]CGCGTCCTCAGCCCAGATCATCCGGTGAAGTTTCCCCAGCAAGTGGCTCCCCCTGCCCCC	GGTGGTGGGCAGCATCTGGCACGGGGGAGGCGCCGTTTCTTCCACACTCG			RGPD8;RGPD5	NM_001164463;NM_005054	TSS1500;TSS1500				2:112908585-112909057
cg22070462	chr2	26395155	-	cg22070462	70789421	13777344	ACAAAATAAACACAATCCACACCACATACTATAAAAAAATTAAAACACCA	ACAAAATAAACGCAATCCACACCGCGTACTATAAAAAAATTAAAACGCCG	I	A	Red	NA	NA	NA	NA	NA	NA	chr2:26395416-26395620	N_Shore	GCCTCCTCATCTGCAGAATGGACGCAGTCCACACCGCGTGCTGTGGAAGGGTTGGAGCGC[CG]GTTTACATGACACAGGGCTATCGGCTAAGGGGGCGCTGGGAACGTGGAAGGTGCTCTATG	CGGCGCTCCAACCCTTCCACAGCACGCGGTGTGGACTGCGTCCATTCTGC			FAM59B	NM_001168241	TSS1500				2:26248526-26250685	2:26394384-26395259	Unclassified
cg22157099	chr2	15830172	+	cg22157099	37654460	74704389	ATACCTACTACTTACTCTAACCTCTAACCAAACATTTATCATAAACTCCA	GTACCTACTACTTACTCTAACCTCTAACCGAACGTTTATCATAAACTCCG	I	T	Red	rs10204749	0.353236	NA	NA	NA	NA		OpenSea	TTTCCTTTATCTTCCCACCCCGCCACGTGAAACCACAGACACCTGTGGAGAGTGAAGCCA[CG]GAGCCCATGACAAACGCCCGGCCAGAGGCCAGAGCAAGCAGCAGGTACGGGAGCGGGGCA	CGGAGCCCATGACAAACGCCCGGCCAGAGGCCAGAGCAAGCAGCAGGTAC
cg22387019	chr2	198541772	+	cg22387019	60794355	27604489	AATAAACACACCATACTTCCTAACCTATAAAAAATAAAATACAATAAACA	AATAAACGCACCATACTTCCTAACCTATAAAAAATAAAATACAATAAACG	I	T	Red	NA	NA	NA	NA	NA	NA		OpenSea	CTTATAAACTGCCATTTACCGGAGGTCAAGAATAATTTATAATGGACCAATTGTAATGAA[CG]TTTATTGTATTTTACCCTTTACAGGTCAGGAAGTATGGTGCGCTCATCAAAACTGTGAGC	GATGAGCGCACCATACTTCCTGACCTGTAAAGGGTAAAATACAATAAACG			RFTN2	NM_144629	TSS1500
cg22545206	chr2	118617499	+	cg22545206	58750329	19609486	AACTACAAATACACAACATATACTACAAATACCATATAATAACCCCATCA	GACTACGAATACGCAACGTATACTACAAATACCGTATAATAACCCCGTCG	I	C	Grn	rs7593686	0.306117	NA	NA	NA	NA	chr2:118616575-118618163	Island	CCTTCCACGGCTGTGCTGCCCCGCCGGCCTCGGGAACGTGGCGGCCATCGCCCTGGGCCG[CG]ACGGGGCCATCACACGGCACCTGCAGCACACGCTGCGCACCCGCAGCCGCGCCTCGTTGC	GGCTGCGGGTGCGCAGCGTGTGCTGCAGGTGCCGTGTGATGGCCCCGTCG									2:118333046-118334599
cg22656550	chr2	132202485	+	cg22656550	73613323	71737349	ACAAAACAAAAAACAAAACAAAACCTAAACAACAAAAATATACAACCACA	ACGAAACGAAAAACGAAACGAAACCTAAACGACGAAAATATACAACCGCG	I	C	Grn	rs78650132	0.353614	NA	NA	NA	NA	chr2:132202265-132203257	Island	CGCGCTCCTGCCATGATACCAGCCTGCAGCTTGCGGCCCACTTCCGGCCCCAGAATGCCG[CG]CGGCTGCACACTTCCGTCGCCCAGGCCCCGCCCCGTTCCCCGCCCCGCCGCGCCATGCCC	CGCGGCTGCACACTTCCGTCGCCCAGGCCCCGCCCCGTTCCCCGCCCCGC			LOC401010	NR_002826	TSS200				2:131918758-131920224			TRUE
cg22707393	chr2	47115827	+	cg22707393	27737347	67701361	AACAAAAAAAAACATTTTCCCCACCCTTTCATAAAAATAACTAACCAACA	AACGAAAAAAAACATTTTCCCCACCCTTTCATAAAAATAACTAACCAACG	I	A	Red	NA	NA	rs1867823	0.426491	NA	NA		OpenSea	ATCCCACGTCGCTCATCTGCTCATCCCCACACTCACTGCCGCCCCTGGGGTGGCCGTCTC[CG]CTGGTTAGCCATCCTCATGAAAGGGTGGGGAAAATGCCTTTTCCCGTCTGCTCAGCTGCT	CGCTGGTTAGCCATCCTCATGAAAGGGTGGGGAAAATGCCTTTTCCCGTC								TRUE		2:47115492-47117212	Unclassified
cg23061114	chr2	95540265	-	cg23061114	46647510	28752344	AAACCAAAAATACTACAAAAAAAACCTCCAAAACAACAATACTAAAAACA	AAACCGAAAATACTACAAAAAAAACCTCCGAAACAACGATACTAAAAACG	I	A	Red	NA	NA	NA	NA	NA	NA	chr2:95540181-95540715	Island	GGGGGGCTGCGGGGGCCGGAGGTGCTGCAGAGGGGGCCTCCGGGGCAGCGGTGCTGGGAA[CG]GGGTCGCGGGGGCACGAGGGGACTAAGTGCCCGGGGTGGGTAGGGTGTGGGGGGACTCAG	GGGCCGGAGGTGCTGCAGAGGGGGCCTCCGGGGCAGCGGTGCTGGGAACG			TEKT4	NM_144705	Body				2:94903675-94904442	2:95539782-95540988	Unclassified
cg23224356	chr2	98206733	-	cg23224356	55717393	30647326	AATACAAAACAAAAAAACAATATCCAAAATTACCACAACTACAACCAACA	AATACGAAACGAAAAAACGATATCCGAAATTACCACAACTACAACCAACG	I	C	Grn	rs188099446	0.0124	NA	NA	NA	NA	chr2:98206120-98207224	Island	TCCGCGCTGATGGGTGCGAGGCGGGAGGACGGTATCCGGGGTTGCCACAGCTGCAGCCAG[CG]CACCACTTGCAGGCGGCACTGCAGCTCGGGCTCCGGCGGGGGCTGGCGGGGCTCCCGTGG	CGCTGGCTGCAGCTGTGGCAACCCCGGATACCGTCCTCCCGCCTCGCACC			ANKRD36B	NM_025190	TSS1500	high-CpG:97572605-97573194			2:97572400-97573696	2:98206657-98207793	Promoter_Associated
cg23340935	chr2	218354150	-	cg23340935	54757494	32732481	AAAATTTTCCTTAAAAATCATTATAAAACAAATATACTTACACACATACA	AAAATTTTCCTTAAAAATCATTATAAAACGAATATACTTACGCACGTACG	I	T	Red	rs874840	0.416126	NA	NA	NA	NA		OpenSea	AAGGATGGCGGAGGAGTTTTCCTTGGAAGTCATTATAGAACGAATGTGCTTGCGCACGTG[CG]TCCATCCCCGCACACAGTCGGCCACACTCACCTTACAGAAAGCCAGCAGCGCGGCCCCAT	CGCACGTGCGCAAGCACATTCGTTCTATAATGACTTCCAAGGAAAACTCC			DIRC3	NR_026597	Body				2:218062375-218062449
cg23425970	chr2	129076394	+	cg23425970	22731401	36692304	CAAAACATTCTCAACACAAAATAAAACAAAACAAACTAATACTAAAAACA	CAAAACGTTCTCGACGCGAAATAAAACGAAACGAACTAATACTAAAAACG	I	C	Grn	rs3991330	0.318244	NA	NA	NA	NA	chr2:129075197-129077639	Island	ACGCCCGACTCCGCTCCCGCTCGGCCCCGCTCCCGGCCCCGGCCAGCACAGCGCTCTCCG[CG]CCCCCAGCACCAGCCCGCTCCGCTCCACTCCGCGCCGAGAACGCTCTGCGCCGCCCCGCG	CGCCCCCAGCACCAGCCCGCTCCGCTCCACTCCGCGCCGAGAACGCTCTG			HS6ST1	NM_004807	TSS1500	high-CpG:128792862-128793025			2:128791724-128793533
cg23477168	chr2	192750645	-	cg23477168	28796502	54794399	ACTAACACCTCCACAATTAACAATAATAAATCATAAATAAAAACCACACA	ACTAACACCTCCGCGATTAACAATAATAAATCGTAAATAAAAACCACACG	I	A	Red	NA	NA	NA	NA	NA	NA	chr2:192746684-192746996	S_Shelf	ACACCTGTCTTTACTGGCACCTCCGCGATTGGCAGTGGTGAGTCGTGAGTAGAGGCCACA[CG]ATGCCTTGTGACAGAAGGTGTGACTCACAGGTGGGCAGAGTCTTCAGGGCACTGTTGCTC	CGTGTGGCCTCTACTCACGACTCACCACTGCCAATCGCGGAGGTGCCAGT
cg23780110	chr2	26045244	+	cg23780110	24725483	64612439	AACATCAACTACTACTAAAAAATCAACTTCTCTCCAATAACAACTCTACA	AACGTCGACTACTACTAAAAAATCGACTTCTCTCCGATAACGACTCTACG	I	T	Red	NA	NA	NA	NA	NA	NA		OpenSea	GAGCCCGCCGCTGCCGCCATCGCCTGAGGGAAGCGAGAAGAGGCCGCGACCGGGAGAAAA[CG]CAGAGTCGTCACCGGAGAGAAGTCGACTCCCTAGCAGCAGTCGACGCCAGAGGGCCGCCC	CGCAGAGTCGTCACCGGAGAGAAGTCGACTCCCTAGCAGCAGTCGACGCC			ASXL2	NM_018263	Body				2:25898638-25898818	2:26044943-26045483	Promoter_Associated
cg23791325	chr2	95743038	+	cg23791325	61794472	18665416	AACCCCTATAAAATAAATAAAACACCCCACTATAATCATAAAACCCTCCA	AACCCCTATAAAATAAATAAAACGCCCCGCTATAATCATAAAACCCTCCG	I	A	Red	NA	NA	NA	NA	NA	NA	chr2:95742594-95742918	S_Shore	CCCCAACCTGCAGGGACCCTACCAGGGCTCAACAGCCCGCTGGGCAGAGCTGGGGGGGAT[CG]GAGGGCCCCATGACTACAGCGGGGCGTCCCACCCACCCTACAGGGGCCTGTGCAGCTGCC	CGGAGGGCCCCATGACTACAGCGGGGCGTCCCACCCACCCTACAGGGGCC										2:95741909-95743059	Unclassified	TRUE
cg23809624	chr2	55460012	-	cg23809624	42635339	42683327	CAAATTTTCATAAAAACCCTTACAAAAAAAACCATCACCCTCAAAATACA	CAAATTTTCGTAAAAACCCTTACGAAAAAAACCATCACCCTCGAAATACG	I	A	Red	NA	NA	NA	NA	NA	NA		OpenSea	GCCACCAAAATGCAGATTTTCGTGAAAACCCTTACGGGGAAGACCATCACCCTCGAGGTA[CG]GGCCGGGTGGTCATGAGGAAGCCAAGGTCCGAATAAGGTCCTGAGGTGGATTTTAGGACC	CAGATTTTCGTGAAAACCCTTACGGGGAAGACCATCACCCTCGAGGTACG			C2orf63;RPS27A;C2orf63;RPS27A	NM_152385;NM_002954;NM_001135598;NM_001135592	TSS1500;Body;TSS1500;Body				2:55313193-55313581	2:55459087-55460069	Promoter_Associated	TRUE
cg23880151	chr2	132110136	-	cg23880151	65691390	14680327	ACTCCCAAACCCATATTAATCCCAAACATAAAAAAACCAAAAAAATTACA	ACTCCCGAACCCATATTAATCCCGAACATAAAAAAACCGAAAAAATTACG	I	T	Red	rs34283659	0.218679	NA	NA	NA	NA	chr2:132110849-132111169	N_Shore	CAGGGTCTGCCGGCTCCCGGGCCCATGTTAATCCCGGGCATGGGGGGGCCGAGGGAATTG[CG]TGGTGGTCTCATGCCGCTGCCATAATTCTGTGGGTTGGGACCCATGGGCCCCATGCCTCG	CGCAATTCCCTCGGCCCCCCCATGCCCGGGATTAACATGGGCCCGGGAGC									2:131826295-131826983			TRUE
cg24412829	chr2	60815558	-	cg24412829	59690395	34615302	AAATATTATCATAAATTTATAATATATCAACTTAACTAAACTAAACTACA	AAATATTATCGTAAATTTATAATATATCAACTTAACTAAACTAAACTACG	I	T	Red	NA	NA	NA	NA	NA	NA	chr2:60812527-60812754	S_Shelf	ACAGCTCCATGTGGATGTTGTCGTGGATTTGTAATGTGTCAGCTTGGCTAGACTAAACTA[CG]TGTTTCAGCACTCCCTTTCTTACACGCATGCTTCTTGGCATAAAATAGGGTTACATCCTG	GGATGTTGTCGTGGATTTGTAATGTGTCAGCTTGGCTAGACTAAACTACG
cg24441810	chr2	120436039	-	cg24441810	55797317	64762489	ACATAAATTCTAATAAAAACCCTACCATAAACCACCTAATAACCCACACA	ACATAAATTCTAATAAAAACCCTACCATAAACCGCCTAATAACCCACGCG	I	A	Red	NA	NA	NA	NA	NA	NA	chr2:120436530-120437010	N_Shore	CCAGTCAGATGGGCATGGGTTCTGATGGGGGCCCTGCCATAGGCCGCCTGGTGACCCACG[CG]GGGCTGCCGTTCCTTCGGGGGTTCAACGGCATGATCAAAGACACCGGGATGTGTGTGTGT	GCATGGGTTCTGATGGGGGCCCTGCCATAGGCCGCCTGGTGACCCACGCG			TMEM177;TMEM177;TMEM177	NM_001105198;NM_030577;NM_001105199	TSS1500;TSS1500;TSS1500
cg24516106	chr2	72079413	+	cg24516106	18772331	65780441	CCAAAAAAACCCAAATAAACAACAAAAATACTAATAACAACAAACAAACA	CCGAAAAAACCCAAATAAACGACGAAAATACTAATAACGACGAACAAACG	I	A	Red	NA	NA	NA	NA	NA	NA	chr2:72079362-72079610	Island	ACAGGCAACCCGGTGACCCCGCGTCCTGGCCAGGACTGTTTGACCGGGCCTAGGGGGAGC[CG]CCTGCCCGCCGCCACCAGCATCTCCGCCGCCTACTTGGGCCTCCTCGGGGCTCCTGGAGC	CGCCTGCCCGCCGCCACCAGCATCTCCGCCGCCTACTTGGGCCTCCTCGG
cg24935135	chr2	62900312	+	cg24935135	61795464	11644449	TATACCTAAAATTAAAATTACAATCATTTATAATAATAACAAACAATCCA	TATACCTAAAATTAAAATTACAATCGTTTATAATAATAACAAACAATCCG	I	A	Red	rs62177746	0.02882	NA	NA	NA	NA		OpenSea	TTTCTCAGTAGTTTGTAGGGCCTGTGCGGTCTTTGAATTTGACCTTCATGGTTGACAGTT[CG]GATTGTTTGTCATTATTATAAACGATTGCAACCCTAATTTCAGGCATACTTTGTAAACAG	CGGATTGTTTGTCATTATTATAAACGATTGCAACCCTAATTTCAGGCATA			EHBP1	NM_001142615	TSS1500			TRUE
cg24980657	chr2	150177277	+	cg24980657	63767338	52645427	TCCCAAACCCATAACTATAACAAAAATACTAATACCAACAACTACCCCCA	TCCCAAACCCGTAACTATAACAAAAATACTAATACCAACAACTACCCCCG	I	A	Red	NA	NA	NA	NA	NA	NA	chr2:150176813-150177219	S_Shore	ACGGCTGGGCTATTACAACCCCTTCTACTTCCTGAGCCCCAGGGCCGCGGGGGCTTGACC[CG]GGGGCAGCTGCTGGCATCAGCACCCCTGCTACAGTCACGGGCCTGGGACCCTGGGTTCCT	CGGGGGCAGCTGCTGGCATCAGCACCCCTGCTACAGTCACGGGCCTGGGA									2:149885060-149885524
cg24989405	chr2	106804783	+	cg24989405	47639496	38738481	ATTCTTAACCCTAAATATAAATAAACCATTCCACTACCCACCCACATCCA	ATTCTTAACCCTAAATATAAATAAACCATTCCACTACCCGCCCACGTCCG	I	T	Red	NA	NA	NA	NA	NA	NA		OpenSea	ACCAAAATGCTACTGGATAGGAAAAAGAAGATAGGTGAATATGGGGACATGGAGAGGGCA[CG]GACGTGGGCGGGCAGTGGAATGGCCCATTTATACTTAGGGTCAAGAACTGGGCCAGGCCT	CGGACGTGGGCGGGCAGTGGAATGGCCCATTTATACTTAGGGTCAAGAAC			UXS1	NM_025076	Body			TRUE
cg25181710	chr2	26045287	-	cg25181710	44797497	61807483	AAAAACACAAAATCATCACCAAAAAAAAATCAACTCCCTAACAACAATCA	AAAAACGCAAAATCGTCACCGAAAAAAAATCGACTCCCTAACAACAATCG	I	A	Red	NA	NA	NA	NA	NA	NA		OpenSea	CCGCGACCGGGAGAAAACGCAGAGTCGTCACCGGAGAGAAGTCGACTCCCTAGCAGCAGT[CG]ACGCCAGAGGGCCGCCCACCTGTTCGCCCGTCCCCCTGCCCTGTTCACAATGCAGCCTGC	GAAAACGCAGAGTCGTCACCGGAGAGAAGTCGACTCCCTAGCAGCAGTCG			ASXL2	NM_018263	Body				2:25898638-25898818	2:26044943-26045483	Promoter_Associated
cg25249286	chr2	242713790	-	cg25249286	36623314	71712407	TCTATAAACATAAACAAATAAATAACCCTAAACTAATAAAAAACTAACCA	TCTATAAACGTAAACGAATAAATAACCCTAAACTAATAAAAAACTAACCG	I	A	Red	NA	NA	NA	NA	NA	NA	chr2:242710637-242711047	S_Shelf	TGGCCTCGGCCCTCTGTGGACGTGGGCGGATGGGTGGCCCTGGACTGGTGAAGGACTGGC[CG]GGAGTTCTGTAGGGCCCCCACCTCCTGCCAGCGCCCAGCCCACAGTCGACCACTGCCTGC	CGGCCAGTCCTTCACCAGTCCAGGGCCACCCATCCGCCCACGTCCACAGA								TRUE				TRUE
cg25298319	chr2	233217079	-	cg25298319	46643482	51700386	ATAACCACCTAACCAACAAATACCCACCCAAAACAAAACCTAAAACAACA	ATAACCACCTAACCGACAAATACCCACCCAAAACAAAACCTAAAACGACG	I	C	Grn	rs189240847	0.0151	NA	NA	NA	NA	chr2:233215680-233217556	Island	GTGGCCGCTGTGGTGGCCACCTAGCCGGCAGGTGCCCACCCAAGGCAGGACCTGGAGCGG[CG]CCGTTGCCTGTGTCTCTCAGCGCCCTCTGCCTCTTCTGCCTCACCCCCGCCCGCCCGTCG	CGCCGCTCCAGGTCCTGCCTTGGGTGGGCACCTGCCGGCTAGGTGGCCAC							DMR		2:232923925-232925690	2:233216690-233217283	Unclassified_Cell_type_specific	TRUE
cg25308803	chr2	109746735	+	cg25308803	10650324	19714451	CACAAAAAAATAAAACACACATAAACAAACAACAAACTACCCAAAAACCA	CACAAAAAAATAAAACACACGTAAACAAACGACGAACTACCCAAAAACCG	I	A	Red	rs6743394	0.381321	NA	NA	NA	NA	chr2:109744585-109746833	Island	CTGCGTTGGCCCACTCCGCTGTTGCTCTTCCTCCAACTTCGCTTGCTTGGTGGCGGCATC[CG]GCCCCTGGGCAGCTCGCCGCTTGTTCACGTGTGTCCCATCCTCCTGTGGAGTGGGCACGC	CGGCCCCTGGGCAGCTCGCCGCTTGTTCACGTGTGTCCCATCCTCCTGTG			LOC100287216;SH3RF3	NR_029193;NM_001099289	TSS200;Body		RDMR		2:109111018-109113265
cg25810938	chr2	241497060	+	cg25810938	49698471	30692395	CATAACTAAAACCCACTATTAACAACACCTCCTAAACAATAATAAATACA	CGTAACTAAAACCCGCTATTAACGACGCCTCCTAAACGATAATAAATACG	I	A	Red	NA	NA	NA	NA	NA	NA	chr2:241496576-241497600	Island	GTCCCTTCGTGGGCGGGAATCACAGCAAGGGCGGTCGCGGCCACGTGGCCAGGCCAGGCC[CG]CACCCACTATCGCCCAGGAGGCGCCGCTAACAGCGGGTCTCAGCCACGGGCCTCTGAAGC	CGTGGCTGAGACCCGCTGTTAGCGGCGCCTCCTGGGCGATAGTGGGTGCG			ANKMY1;ANKMY1	NM_016552;NM_017844	5'UTR;5'UTR				2:241145275-241146505	2:241496815-241497877	Promoter_Associated	TRUE
cg26036375	chr2	122660039	+	cg26036375	74669415	11694376	CCATTAATAACTACCAAATAAATACATAAATAAATAATAAAACCCAAACA	CCGTTAATAACTACCAAATAAATACGTAAATAAATAATAAAACCCAAACG	I	A	Red	NA	NA	NA	NA	NA	NA		OpenSea	CAGCCACCCCTGCCTTAGCATACATACGGGTCCCACAGGGGTCCTTCGACACCAGCTCAT[CG]TCTGGGTTCCACCATCCACCCACGCACTCATTTGGCAGCTATCAACGGAGTATTCACAGT	CGTCTGGGTTCCACCATCCACCCACGCACTCATTTGGCAGCTATCAACGG									2:122376495-122376594
cg26154534	chr2	241076355	+	cg26154534	27735498	37748420	CCTTTTTCATTTATTATAAATAACACTACTATAAACATAAAATAAAAACA	CCTTTTTCATTTATTATAAATAACGCTACTATAAACGTAAAATAAAAACG	I	C	Grn	NA	NA	NA	NA	NA	NA	chr2:241075403-241075916	S_Shore	GGCCCAGCACTCCCCTTCCGGGCACAAGCCCAGAGGACCAAAAGCCGAGGCTCCAAGGGG[CG]TCTTTACCCCACGTTCACAGCAGCGTTATTTATAATAAATGAAAAAGGGAAGCGTCCCCC	CCTTTTTCATTTATTATAAATAACGCTGCTGTGAACGTGGGGTAAAGACG			MYEOV2;MYEOV2	NM_138336;NM_001163424	TSS1500;TSS1500		DMR		2:240723796-240725257
cg26384014	chr2	74877874	-	cg26384014	20752407	35754347	AATCTATAAACTATATTAAAAATTTCAAATCTTATCTCATAACAAAAACA	GATCTATAAACTATATTAAAAATTTCGAATCTTATCTCATAACAAAAACG	I	A	Red	NA	NA	NA	NA	NA	NA	chr2:74881359-74882019	N_Shelf	CAGAACATATACGATCTGTGGACTATATTAAAGATTTCGGATCTTATCTCATAGCAAAGG[CG]GGGTGGGCTGGAATGGGGAGATAAACTGAAGTGTTTAAGCAGAAGAGTGACATGATCTGA	GATCTGTGGACTATATTAAAGATTTCGGATCTTATCTCATAGCAAAGGCG
cg26585007	chr2	112655072	-	cg26585007	11797316	67760357	TATAAAAATCAAAAAACCACTTAACAAAACCAACATAAATTAAAAAAACA	TATAAAAATCAAAAAACCGCTTAACGAAACCAACGTAAATTAAAAAAACG	I	T	Red	rs72936300	0.036156	NA	NA	NA	NA	chr2:112655491-112655727	N_Shore	GTGTCCAGCCAGTGTAGGGGTCAAGGGACCGCTTGACGAGACCAACGTAAATTGAAGAGG[CG]TAAGGAGATGAGGCCAAAGAGGAAAGGGGACCAGGTCACGTAGAACCTCGTAGACCACTG	CGCCTCTTCAATTTACGTTGGTCTCGTCAAGCGGTCCCTTGACCCCTACA			MERTK	NM_006343	TSS1500				2:112371519-112371625
cg26660157	chr2	27278057	+	cg26660157	49810348	17746448	ACCACACCATCAAAATTCAACATAAAAATCAACTTAAAAACAAAAAAACA	ACCACACCATCGAAATTCAACATAAAAATCAACTTAAAAACGAAAAAACG	I	A	Red	NA	NA	NA	NA	NA	NA	chr2:27274165-27274953	S_Shelf	TTCAATGGCTTTCTGGACTTCATCCTCCGACCTGATGATCCCCGGGCCCAAACCCTCCGT[CG]CCTCTTCGTCTTTAAGCTGATTCCCATGTTGAACCCCGATGGTGTGGTCCGGGGACACTA	CGCCTCTTCGTCTTTAAGCTGATTCCCATGTTGAACCCCGATGGTGTGGT			AGBL5;AGBL5	NM_021831;NM_001035507	Body;Body
cg26817877	chr2	173539621	+	cg26817877	16783494	38646474	AAACAAACACATACTATTAAAAAAATAAAACTAAACCCACAAAATCCCCA	AAACGAACACATACTATTAAAAAAATAAAACTAAACCCGCGAAATCCCCG	I	C	Grn	NA	NA	NA	NA	NA	NA		OpenSea	CCTGAGCCTCTCCCGGGCTGTGCGCCCGCGTCCAAGGCGCCACCTTGCGGGGACAGCAGG[CG]GGGACTTCGCGGGCCCAGTTCCATTTTTCCAACAGCATGTGCTCGCTTTGTCACATTTTG	CGGGGACTTCGCGGGCCCAGTTCCATTTTTCCAACAGCATGTGCTCGCTT								TRUE	2:173247711-173247868	2:173539231-173539728	Unclassified_Cell_type_specific
cg27169860	chr2	66218712	+	cg27169860	50686407	66749327	TTTAATAACACAAATTCCTAAAAAAACAATACACAACATAAATTTTTACA	TTTAATAACACAAATTCCTAAAAAAACGATACGCAACATAAATTTTTACG	I	A	Red	NA	NA	NA	NA	NA	NA		OpenSea	CACATCTGCTGAGGACACTGACTATGGCAGGGAAAGTGACTCTCCAAGTTTTATTTGGGT[CG]TAAAAATTCATGCTGCGCACCGCCTCTTTAGGAATCTGTGCCATTAAATGTGGCTAGGTC	TTTAATGGCACAGATTCCTAAAGAGGCGGTGCGCAGCATGAATTTTTACG								TRUE
cg27252970	chr2	220348312	-	cg27252970	30718347	69689414	AAACTAAACCAAAACCTACACAAAACAACATCTATAAAACTACCACAACA	AAACTAAACCGAAACCTACACAAAACGACGTCTATAAAACTACCGCAACG	I	C	Grn	NA	NA	NA	NA	NA	NA	chr2:220348955-220349784	N_Shore	GCCGGGCCGCGGGAGCTGGGCCGGGGCCTGCACAAGGCGGCGTCTGTGGAGCTGCCGCAG[CG]CCGGAGCCCCAGCCCGGGAGCCACCCGCCTGGCCCGGGGAGGCCTGGGTGAGGGCGAGTA	GAGCTGGGCCGGGGCCTGCACAAGGCGGCGTCTGTGGAGCTGCCGCAGCG			SPEG	NM_005876	Body				2:220056498-220056976
cg27274426	chr2	86791087	+	cg27274426	58619389	57686462	CTAAACAAAAATCACCCACACTAAAAAAAACAATAACCTAAAAAAAAACA	CTAAACAAAAATCGCCCACGCTAAAAAAAACGATAACCTAAAAAAAAACG	I	A	Red	NA	NA	NA	NA	NA	NA	chr2:86789974-86790642	S_Shore	AACCATTCTAACTTCAATATGTCTGAACTTCAACCCTCCCCTTTCCATCCCAACTGCGGT[CG]TTTTTTTTCAGGCCATCGCCCTTTCCAGCGTGGGCGATTCCTGCCTAGCATTTGTCCATG	CTAGGCAGGAATCGCCCACGCTGGAAAGGGCGATGGCCTGAAAAAAAACG			VPS24;VPS24	NM_001005753;NM_016079	TSS1500;TSS1500				2:86644349-86644689	2:86789670-86791134	Promoter_Associated
cg00211625	chr3	169554913	+	cg00211625	21729425	52733435	CATAAATATTCAATTTATCAAACAATAATAAATACTATAAAAAATAACCA	CATAAATATTCAATTTATCAAACGATAATAAATACTATAAAAAATAACCG	I	C	Grn	NA	NA	rs28628676	0.019222	NA	NA		OpenSea	AGACAGCCCAGTAAGGAGCAGGAAGGCAGGGCGTAGGCACTCAGATCCCCTCACCATGTG[CG]GTCACTCTCCATAGCACTCATCACCGTCTGACAAATTGAACATTCATGTGTTTATTTTGT	CGGTCACTCTCCATAGCACTCATCACCGTCTGACAAATTGAACATTCATG			LRRIQ4	NM_001080460	Body			TRUE		3:169554707-169554921	Unclassified_Cell_type_specific
cg00223863	chr3	138309376	-	cg00223863	16753382	53612507	TCTAAATAAAACCCAAACATTTTAAAAAAATAACTAATTTCATATCTACA	TCTAAATAAAACCCGAACATTTTAAAAAAATAACTAATTTCATATCTACG	I	A	Red	NA	NA	NA	NA	NA	NA	chr3:138312980-138313342	N_Shelf	ATATTATTTCCCTCTAAATGAAACCCGGGCATTTTAAAGAAATGGCTGATTTCATATCTG[CG]ATAGGAATTGTTCAATATATTATATAACAAGGAAGCTATCAAAAACTAGGAGGCCAGGCT	CGCAGATATGAAATCAGCCATTTCTTTAAAATGCCCGGGTTTCATTTAGA			CEP70	NM_024491	5'UTR
cg00307254	chr3	126706825	-	cg00307254	58676508	72804339	CCTCCATATCCTCCATAATACCTCTACTATAAACTATCAAAACATATTCA	CCTCCATATCCTCCGTAATACCTCTACTATAAACTATCAAAACGTATTCG	I	A	Red	rs7649075	0.447623	NA	NA	NA	NA	chr3:126707618-126708481	N_Shore	GTGTGGCCTGGGCCTCCATGTCCTCCGTGGTGCCTCTGCTGTGGGCTGTCAGGGCGTGTT[CG]GGGGAGAGGCAGGGCTGTGGAGGTGGGAGTGAGCACTAAAGCCCATCTATGTCAAGCTTC	CCTCCATGTCCTCCGTGGTGCCTCTGCTGTGGGCTGTCAGGGCGTGTTCG			PLXNA1	NM_032242	TSS1500
cg00459944	chr3	39148298	+	cg00459944	59700501	59745314	ATACCACTACATAAAAATCTAAACAAACAAACTTCCAAAAAATAAAAACA	ATACCGCTACATAAAAATCTAAACGAACAAACTTCCGAAAAATAAAAACG	I	A	Red	rs140645777	0.0119	NA	NA	NA	NA	chr3:39148377-39149400	N_Shore	ATCCGGCTGCGGGACCCTCTCCTCACCCTCACAGCACACTCCGTTCTAGGAACCCCACTC[CG]TCTCCACTCTCCGGAAGCCTGCTCGCCCAGACCTCCATGTAGCGGCATCTAAAGGCTGGG	ATGCCGCTACATGGAGGTCTGGGCGAGCAGGCTTCCGGAGAGTGGAGACG			TTC21A;TTC21A;GORASP1	NM_145755;NM_001105513;NM_031899	TSS1500;TSS1500;Body				3:39123283-39124404
cg00470882	chr3	122380166	-	cg00470882	37808397	43752321	AACAAATATCAAAATCATTATAATTCAAACCAATATCACAATAAATATCA	AACAAATATCAAAATCGTTATAATTCAAACCGATATCGCGATAAATATCG	I	A	Red	NA	NA	NA	NA	NA	NA		OpenSea	GATTGCTTTGGAGACAAGTATCAAGATCGTTATGATTCAGACCGGTATCGCGGTGGGTAT[CG]GGAGGGGTATCAGGATGGCCCACGCTGGGATATGGATCGATATGGCGGCCAGGATTGCTA	GACAAGTATCAAGATCGTTATGATTCAGACCGGTATCGCGGTGGGTATCG									3:123862643-123863394
cg01172682	chr3	65342216	-	cg01172682	58645443	25744359	CTAACTCTATCCTCTCTATTCCTTTTATCCAAAAACCACTCTCTCCTACA	CTAACTCTATCCTCTCTATTCCTTTTATCCAAAAACCGCTCTCTCCTACG	I	C	Grn	NA	NA	NA	NA	NA	NA	chr3:65342203-65342884	Island	CTTTCTCGGTGGCTGGCTCTGTCCTCTCTGTTCCTTTTGTCCAGGGACCGCTCTCTCCTG[CG]CTCGGGGGAGCGTGCGCGCCTCCGGTCGGTGGACTTGGCCCTGCGCTCGGGCGAGCCCCC	CTGGCTCTGTCCTCTCTGTTCCTTTTGTCCAGGGACCGCTCTCTCCTGCG			MAGI1;MAGI1	NM_001033057;NM_015520	Body;3'UTR			TRUE	3:65317107-65317895
cg01456368	chr3	52351859	+	cg01456368	40731395	28757469	AACAATACAAAAATACATCAACCCCATCTCTAAAAAAAAACACTAAACCA	AACAATACGAAAATACATCAACCCCGTCTCTAAAAAAAAACGCTAAACCG	I	T	Red	NA	NA	NA	NA	NA	NA		OpenSea	GGGAGGTTCGCGGACGGAAGCTCCCGCCCTGCGGTGCCGGATGGCCCCGCCCCTTAGCAA[CG]GCCTAGCGTCCCTCCCTAGAGACGGGGCTGATGCATCCCCGCACTGCTCGGTGGAACCGG	CGGCCTAGCGTCCCTCCCTAGAGACGGGGCTGATGCATCCCCGCACTGCT			DNAH1	NM_015512	5'UTR				3:52326720-52327022	3:52351326-52352105	Unclassified_Cell_type_specific	TRUE
cg01571722	chr3	130466871	+	cg01571722	58621301	39774412	CATAATAAAACCCCATCTCTACAAACAATACAAAAACTAACAACCAAACA	CATAATAAAACCCCATCTCTACAAACAATACAAAAACTAACGACCGAACG	I	C	Grn	NA	NA	NA	NA	NA	NA	chr3:130465478-130465700	S_Shore	TCCTGACCTCGTGATCCACCCGGCCTCTCAAAGTGCTGGGATTACAGGCGTGAGCCACCG[CG]CCCGGCCGCTAGTTTTTGTATTGTTTGTAGAGATGGGGTTTCACCATGTTGGCCAGGATG	CGCCCGGCCGCTAGTTTTTGTATTGTTTGTAGAGATGGGGTTTCACCATG			PIK3R4	NM_014602	TSS1500
cg01788113	chr3	46759472	+	cg01788113	28649341	12699319	AAAAAACTATCACTAAAAACACCCTTACAAATCAAACACCACAAACACCA	AAAAAACTATCACTAAAAACGCCCTTACGAATCAAACACCACGAACGCCG	I	T	Red	NA	NA	NA	NA	NA	NA	chr3:46759064-46759550	Island	GCTGGGTGGGGATGCTCCTAGTGCCCCGCCTGCGTGGCGCCCCCCAGGGGCCACCCGCCA[CG]GCGCTCGTGGTGTCTGACCCGCAAGGGCGCCCCTAGTGACAGCCCTCCCTTATACCTCCC	CGGCGCTCGTGGTGTCTGACCCGCAAGGGCGCCCCTAGTGACAGCCCTCC			PRSS50	NM_013270	TSS200				3:46734069-46734506	3:46759212-46759833	Unclassified_Cell_type_specific
cg01978534	chr3	49711033	+	cg01978534	49613402	28733396	AAAAAAACCAAAATCCAAACAAAAAACACAAAACAAAACCCTAAAATACA	AAAAAAACCAAAATCCGAACGAAAAACGCGAAACAAAACCCTAAAATACG	I	A	Red	NA	NA	NA	NA	NA	NA	chr3:49710968-49712279	Island	AGGCCTGGCGACTGATAAGTCCGGGCAGCACCCTAAGAGTTGGCACCCGCCCCTCTGCCC[CG]CACCCCAGGGCTTTGCTTCGCGCCCTCCGCCCGGACCCTGGCCCTTCTCTTCTTCGTCTG	AGAAGGGCCAGGGTCCGGGCGGAGGGCGCGAAGCAAAGCCCTGGGGTGCG			APEH	NM_001640	TSS1500					3:49710532-49712457	Promoter_Associated
cg02332206	chr3	47933600	+	cg02332206	33666483	60618474	AAAAACCTACCATCCCTTAAAAAAAAACTCAATACACCAAAAAACCTCCA	AAAAACCTACCATCCCTTAAAAAAAAACTCGATACACCAAAAAACCTCCG	I	A	Red	rs9836027	0.030335	NA	NA	NA	NA		OpenSea	TCCCCTGAACTGGAATGGTTTTGTTTTTGTCTGGCCCCTCTATGAGTCCCAGATGGAACT[CG]GAGGTCTTCTGGTGTACCGAGTTCCCCTCCAAGGGATGGCAGGTCTCTGAAATCACATAC	CGGAGGTCTTCTGGTGTACCGAGTTCCCCTCCAAGGGATGGCAGGTCTCT			MAP4;MAP4;MAP4;MAP4	NM_001134364;NM_002375;NM_030884;NM_001134365	Body;Body;Body;Body			TRUE
cg02484127	chr3	128723005	+	cg02484127	53737383	52685357	AAAAAATACATAAATAAACACATAAAAAAACTACAAAACACAAAAACACA	AAAAAATACATAAATAAACGCATAAAAAAACTACGAAACACGAAAACGCG	I	T	Red	NA	NA	NA	NA	NA	NA	chr3:128722283-128723036	Island	CCCAAGTTCCCCAATTCGGCTCCCATTTTCCCAAACTTCGGGTGTGCAATCCCCCTCCCA[CG]CGCTCTCGTGTTCCGCAGTTTCTCCATGCGTTTATTCATGTATTCTTTCATTCCTTTGTC	CGCGCTCTCGTGTTCCGCAGTTTCTCCATGCGTTTATTCATGTATTCTTT			CCDC48	NM_024768	Body				3:130204974-130205711	3:128722473-128723210	Unclassified
cg02523270	chr3	193987651	+	cg02523270	57693344	56757392	ACCAAAAATAAATTCTCCACATAACTAAATAAAAAAACAAAACCAACTCA	GCCAAAAATAAATTCTCCGCGTAACTAAATAAAAAAACAAAACCGACTCG	I	T	Red	NA	NA	NA	NA	NA	NA	chr3:193987425-193987758	Island	CAGCACCGGGGGACGAAGAAGGTCTTGCTAGGATGGGGGAGGGCGGGAAGACGGGGAGCA[CG]AGCCGGCTTTGCCCTCCCATCCAGCCACGCGGAGAATCCATCCCTGGCGGTGCCGACTGC	CGAGCCGGCTTTGCCCTCCCATCCAGCCACGCGGAGAATCCATCCCTGGC									3:195470160-195470401	3:193987641-193987909	Unclassified_Cell_type_specific	TRUE
cg02578087	chr3	8671361	+	cg02578087	45746359	24652328	ATACCACAAATACCATAAACATAAACAATACAAATACAACAACTACCACA	ATACCACAAATACCATAAACGTAAACGATACAAATACAACGACTACCACG	I	A	Red	NA	NA	NA	NA	NA	NA		OpenSea	CCGGCCACCACACCCTCACTGACTCACCAGTGGTTCACAGATGACTCACCGTGCCCGCCC[CG]TGGCAGCCGCTGCACTTGTACCGCCCACGCCCATGGCATTTGTGGCATTCCTGAAAGTGC	ATGCCACAAATGCCATGGGCGTGGGCGGTACAAGTGCAGCGGCTGCCACG			C3orf32	NM_015931	Body		DMR			3:8671114-8671626	Unclassified_Cell_type_specific	TRUE
cg02738677	chr3	133265129	+	cg02738677	23676509	28708428	CCTTACAACAAAATAAATCAACAAACCAAACTAACAAATCAATAAACACA	CCTTACAACGAAATAAATCAACGAACCGAACTAACGAATCGATAAACGCG	I	A	Red	NA	NA	NA	NA	NA	NA		OpenSea	AAGGGGAAACGCTGGTGGCACTTGGTGCAGGCGTAGAGCGCCGCCATGTCCGGCCCGGGC[CG]CGCTCACCGACCCGCCAGCCCGGCCCGCTGATTTATCTCGTTGCAAGGATTTTAAAGATA	CCTTGCAACGAGATAAATCAGCGGGCCGGGCTGGCGGGTCGGTGAGCGCG									3:134747790-134747847
cg03163878	chr3	128840803	+	cg03163878	65725494	53739300	AAATCAAATCAAAATCAAAACACACTAAAATAAACCTAAAAACAAAATCA	AAATCGAATCGAAATCGAAACGCGCTAAAATAAACCTAAAAACGAAATCG	I	A	Red	NA	NA	NA	NA	NA	NA	chr3:128839934-128840633	S_Shore	TCAGCCCGACCCGGGTTCCGCCTACGTCCCCGCCCCCGACTCCGCCCTCAGCTCCGACCT[CG]ACTCCGCCCCCAGGCCCACCTCAGCGCGCCCCGACTCCGACCCGACTCTGCCCTCAGCCC	GAGTCGGGTCGGAGTCGGGGCGCGCTGAGGTGGGCCTGGGGGCGGAGTCG			RAB43	NM_198490	TSS200	high-CpG:130322958-130323567			3:130322581-130324043	3:128840636-128841140	Promoter_Associated
cg03390449	chr3	195528709	+	cg03390449	15734394	33657494	ACCCATCAACTTCAATAAAAATAAAACTAAATAATAACACAAAACCACCA	ACCCGTCAACTTCAATAAAAATAAAACTAAATAATAACACGAAACCGCCG	I	A	Red	rs62282508	0.11426	NA	NA	NA	NA		OpenSea	ATTCATTCATGAATCTGACAGATGTGTATTGCGCCCCCCCCTCCACGTGCTCTCCCTGGC[CG]GCGGCCCCGTGCCACCACCCAGCCTCACCCTCATTGAAGCTGACGGGTCCTGCTCCACCG	CGGCGGCCCCGTGCCACCACCCAGCCTCACCCTCATTGAAGCTGACGGGT			MUC4;MUC4;MUC4	NM_018406;NM_138297;NM_004532	Body;Body;Body				3:197012842-197013152
cg03546619	chr3	98376478	-	cg03546619	47704354	38666401	CACCACACCTACTACAAAATAATAATCTTCATCACAAAAAAATAAAAACA	CGCCGCACCTACTACGAAATAATAATCTTCGTCGCGAAAAAATAAAAACG	I	C	Grn	rs6440021	0.391178	NA	NA	NA	NA	chr3:98376316-98376542	Island	GGTGGCTGCCGCCGCCGCACCTGCTGCGAGATAGTGATCTTCGTCGCGGAAGGGTGAGGG[CG]CCCACTGCAGGAGGAGGTGCAGGTGCCGCGGCCGCCTGGCTGCCGGGAGCCGAAAGCTTC	CGCCCTCACCCTTCCGCGACGAAGATCACTATCTCGCAGCAGGTGCGGCG							CDMR		3:99859037-99859232	3:98376360-98376673	Unclassified_Cell_type_specific
cg03637781	chr3	37902564	+	cg03637781	24781471	29718460	CCCAAAACTACACTCCCCAACTTAAAAAATCCCAAAAATAAACAAAATCA	CCCAAAACTACGCTCCCCAACTTAAAAAATCCCAAAAATAAACGAAATCG	I	A	Red	NA	NA	NA	NA	NA	NA	chr3:37901938-37904039	Island	ATCCGAACAACCTGAGCCTCTGGCCCGGTCCGCAGACTCCCTCTCTGCACAGATCACTCC[CG]ATCCCGCTCACTCCTGGGACCCCTCAAGCTGGGGAGCGCAGCCCTGGGCCTCTCCGAACC	CCCAGGGCTGCGCTCCCCAGCTTGAGGGGTCCCAGGAGTGAGCGGGATCG			CTDSPL;CTDSPL	NM_001008392;NM_005808	TSS1500;TSS1500				3:37876943-37877984
cg03865648	chr3	173113856	-	cg03865648	63782380	26790487	TACACACATATACATATATATATACATATCTACAAATAACAATAACAACA	TACGCGCGTATACGTATATATATACGTATCTACAAATAACAATAACGACG	I	A	Red	NA	NA	NA	NA	NA	NA	chr3:173115404-173115775	N_Shore	TGGCAGTGTGTGTGCGCGCGTGTACGTGTGTGTGTGCGTGTCTACAGGTAGCAGTGGCGG[CG]GCGGCGGCGGCGGCGGGGACCGGAGCAGGGGACGCATCTGCAGCCACCTCCCCGCCTATG	TGCGCGCGTGTACGTGTGTGTGTGCGTGTCTACAGGTAGCAGTGGCGGCG							DMR		3:174595782-174596656			TRUE
cg04087740	chr3	71804142	+	cg04087740	54794304	51695441	CCTACACAAAAATCAACCACACAAAAACCATCAAATAAACCTAAAAAACA	CCTACGCGAAAATCAACCACACGAAAACCGTCAAATAAACCTAAAAAACG	I	A	Red	NA	NA	NA	NA	NA	NA	chr3:71802560-71804209	Island	GCTCCTCTGGGGGCCCTACGTCGTGGCCAGCTACCTGCGGGTCCTGGTGCGGCCCGGCGC[CG]TCCCCCAGGCCTACCTGACGGCCTCCGTGTGGCTGACCTTCGCGCAGGCCGGCATCAACC	CCTGCGCGAAGGTCAGCCACACGGAGGCCGTCAGGTAGGCCTGGGGGACG			GPR27;EIF4E3;EIF4E3	NM_018971;NM_001134649;NM_173359	1stExon;TSS1500;TSS1500				3:71885176-71887077
cg04117566	chr3	191781581	-	cg04117566	61613488	74787347	CACCAATACACTAAAAAAAATACACCCTAAAATAAAACCACAAAAATTCA	CGCCGATACACTAAAAAAAATACGCCCTAAAATAAAACCACGAAAATTCG	I	T	Red	rs13068989	0.493619	NA	NA	NA	NA		OpenSea	AGAACTGCAACCCGCCGGTGCACTGGGAGGAGTGCGCCCTGGGGTGGAGCCACGGAAGTT[CG]TACCGTTTCCAGCAGAGAGGAGCCTGGCCCTTCCTCTTCCTGTGTAGAACCCGGGATTTT	CGCCGGTGCACTGGGAGGAGTGCGCCCTGGGGTGGAGCCACGGAAGTTCG									3:193264193-193264350
cg04432377	chr3	45017297	+	cg04432377	73664494	53713393	AAAAAAAACATACAACATAATTACTCAAAACTAAAATTAACTTAAAAACA	AAAAAAAACGTACGACGTAATTACTCAAAACTAAAATTAACTTAAAAACG	I	T	Red	NA	NA	NA	NA	NA	NA	chr3:45017329-45018136	N_Shore	GGGTCTCTCTCTCTCTCTCTCTCTCTCTCACACACACACACACACACACACACACACACA[CG]CTCCTAAGTCAACTCCAGCTCTGAGCAACTACGCCGCACGCCTCTCCCACTGGGAGTCCC	CGCTCCTAAGTCAACTCCAGCTCTGAGCAACTACGCCGCACGCCTCTCCC			EXOSC7;ZDHHC3;ZDHHC3;EXOSC7;ZDHHC3	NR_023353;NM_001135179;NM_001135180;NM_015004;NM_016598	TSS1500;5'UTR;5'UTR;TSS1500;5'UTR	high-CpG:44992253-44992687			3:44991865-44993253	3:45016694-45018306	Promoter_Associated
cg04942380	chr3	129149956	+	cg04942380	39803463	14798483	CACTAAATATTTTTATCAACTAAACATAATAATACATACCTATAATCTCA	CACTAAATATTTTTATCGACTAAACGTAATAATACATACCTATAATCTCG	I	A	Red	rs2307285	0.207702	NA	NA	NA	NA	chr3:129147229-129147617	S_Shelf	ACTGAAGCCTTGACCTCCTGGGCCCTCATGAGCTCAAATGATCCTCCTGCCTCAGCCTTC[CG]AGATTACAGGCATGCACCACCACGCCTAGCCGATAAAAATATTTAGTGGGCCCCTAGCTT	CACTAAATATTTTTATCGGCTAGGCGTGGTGGTGCATGCCTGTAATCTCG			MBD4	NM_003925	3'UTR
cg04947385	chr3	132003631	-	cg04947385	40600429	63764408	ATCTTCAAATATATCCAAATAACAAAAAACAACTTAACAATTTTAAAACA	ATCTTCGAATATATCCGAATAACAAAAAACGACTTAACAATTTTAAAACG	I	A	Red	NA	NA	NA	NA	rs11720794	0.139031		OpenSea	ACAGACCTGGTGGTCTTCGGGTATGTCCGAATAGCAAAGAACGGCTTAGCAGTTTTGAAA[CG]AGAAAAGTTCCCTTATTCCCCTCGCAGGGCGTGTGACGGGGGTGTGGCGCGCTTCTTCAG	GTCTTCGGGTATGTCCGAATAGCAAAGAACGGCTTAGCAGTTTTGAAACG								TRUE	3:133486321-133486578
cg05583921	chr3	42700678	-	cg05583921	14778419	45690303	AACCACCATAATTCTAAACCAAAAAAACAAACTACAAAAACACTCAAACA	AACCACCGTAATTCTAAACCGAAAAAACGAACTACAAAAACACTCGAACG	I	A	Red	rs339723	0.468124	NA	NA	NA	NA	chr3:42700092-42700355	S_Shore	CGGGCCAAGCCCAGCCACCGTGGTTCTGGGCCGGGAGGACGGGCTGCAGAGACACTCGGA[CG]AGGAGGAGGAGGACGACGAGGAGGAGGAGGAGGAAGAAGAGGAAGAGGAAGGTGGTGGCA	CGTCCGAGTGTCTCTGCAGCCCGTCCTCCCGGCCCAGAACCACGGTGGCT			ZBTB47	NM_145166	Body				3:42675556-42675698	3:42700372-42700681	Unclassified_Cell_type_specific
cg05651820	chr3	122764562	+	cg05651820	10793435	34612374	TCAACTAAAATCACACTCCTAACAATAAATAAAAACTAAAAACAAAAACA	TCGACTAAAATCACACTCCTAACAATAAATAAAAACTAAAAACAAAAACG	I	A	Red	NA	NA	NA	NA	NA	NA		OpenSea	ACCAAGGAGCCTGCAGGGCAGAGAGGGACACCCCAGGCTTTGATGCCACCTCTCTCCTGT[CG]CTCCTGCCTCTAGTCTCCACCTATTGTTAGGAGTGTGACCTCAGCCGAATTTCTTATCCT	CGCTCCTGCCTCTAGTCTCCACCTATTGTTAGGAGTGTGACCTCAGCCGA								TRUE
cg05726764	chr3	179399579	-	cg05726764	18716496	32684504	ATATCACAACAAAAACCTCAATAACCCTTTACCAAACCTCATCTTCAACA	ATATCACAACAAAAACCTCGATAACCCTTTACCAAACCTCGTCTTCAACG	I	T	Red	rs13080037	0.496838	NA	NA	NA	NA		OpenSea	AAACAAGGTAGGGTATCACAGCAGGAGCCTCGGTGGCCCTTTGCCAGGCCTCGTCTTCAG[CG]TTTGCCTTCCTTCCCTTTCCCTCTTTCTACATCTGACTACTGGGCTAGGTGTCGTCGGCT	CGCTGAAGACGAGGCCTGGCAAAGGGCCACCGAGGCTCCTGCTGTGATAC			USP13	NM_003940	Body				3:180882021-180882274
cg06053173	chr3	140696586	+	cg06053173	21621338	53675477	ACACCAACATCCAATTACAACAATTTTTATACACCAATATAACATAAACA	ACACCGACGTCCAATTACGACAATTTTTATACACCAATATAACATAAACG	I	A	Red	NA	NA	NA	NA	NA	NA		OpenSea	TAAATGTGTTATTTGTATGGCCCTTATAAAGGTGTTTGCTGTAATTCTGTTAAAAGACTT[CG]CCTATGCCATACTGGTGTATAAAAACTGCCGCAATTGGACGCCGGTGTGGTACTCATTTC	CGCCTATGCCATACTGGTGTATAAAAACTGCCGCAATTGGACGCCGGTGT			SLC25A36;SLC25A36	NM_018155;NM_001104647	3'UTR;3'UTR
cg06271087	chr3	65342546	+	cg06271087	64711503	12607469	AATAAAACTTCAAAAAAACCCAACAACAAAACATACCAACCCAAAAACCA	AATAAAACTTCGAAAAAACCCGACAACGAAACATACCGACCCAAAAACCG	I	A	Red	NA	NA	NA	NA	NA	NA	chr3:65342203-65342884	Island	TTGGGGCCGTTGGCGGCTGCCGCGCGCTCGGCCTGCGCGTCCCTCCGTCCCTCCGGCGCC[CG]GTCCTTGGGTCGGCATGCCCCGCTGTCGGGTTTCCTCGAAGTCCCATTCCAGGTGTGGTG	AATGGGACTTCGAGGAAACCCGACAGCGGGGCATGCCGACCCAAGGACCG			MAGI1;MAGI1	NM_001033057;NM_015520	Body;3'UTR			TRUE	3:65317107-65317895
cg06656414	chr3	122744572	+	cg06656414	66775444	29724306	AAAACAATAAAAACTATTCTAAACCTTAAAACATAAAAATAAACCACTCA	AAAACGATAAAAACTATTCTAAACCTTAAAACGTAAAAATAAACCACTCG	I	A	Red	NA	NA	NA	NA	NA	NA	chr3:122745183-122746986	N_Shore	AAACCCACACTCACCTACACACACCTTTCCCAACACAGCAAGCCAGAGGCAGCCCTGCCC[CG]AGTGGTCTACCCCCACGCCCCAAGGCCCAGAACAGTTCTCACCGCCCCATGAGTGACCAA	GGGGCGGTGAGAACTGTTCTGGGCCTTGGGGCGTGGGGGTAGACCACTCG			SEMA5B	NM_001031702	5'UTR		RDMR
cg06705862	chr3	128151236	-	cg06705862	73761319	42786310	AAAAAAAATACTCACTAATCCAAATAAACACAATAACAACAAAACCAACA	AAAAAAAATACTCACTAATCCAAATAAACACGATAACGACGAAACCAACG	I	A	Red	NA	NA	NA	NA	NA	NA	chr3:128151656-128152180	N_Shore	GCCGCGTACAGGAGGGAGGGTGCTCACTGGTCCAGGTGAGCACGATGGCGGCGGGACCAG[CG]GCCGGAACTGGGAGGGGGAGACGCCTCTGGGGAGACGTCCAAGGTGGAGCCAGCGGAGAG	AGGGAGGGTGCTCACTGGTCCAGGTGAGCACGATGGCGGCGGGACCAGCG									3:129633908-129634805	3:128151133-128152320	Unclassified_Cell_type_specific	TRUE
cg07065220	chr3	193987540	-	cg07065220	13716347	60788467	AAAATTTAAAAAATTTCCAAAACTAACCAAATCACCCTACAACTCAACCA	AAAATTTAAAAAATTTCCGAAACTAACCGAATCACCCTACGACTCGACCG	I	T	Red	NA	NA	NA	NA	NA	NA	chr3:193987425-193987758	Island	CGGCTGAGGTCCAAGGTTTGGAGAGTTTCCGGGACTGGCCGGGTCACCCTGCGGCTCGGC[CG]TGTCTGGCAGCCCCACCCTTCCTGGCAGCCAGGCCCTCTGAAATTCCGCCAGCACCGGGG	CGGCCGAGCCGCAGGGTGACCCGGCCAGTCCCGGAAACTCTCCAAACCTT									3:195470160-195470401			TRUE
cg07261848	chr3	179280419	+	cg07261848	27747367	74775381	AAAACATAAAAACAAAACTAAAAAATACATCTAAACACTAAAAAACAACA	AAAACATAAAAACGAAACTAAAAAATACGTCTAAACGCTAAAAAACGACG	I	A	Red	NA	NA	NA	NA	NA	NA	chr3:179280362-179281463	Island	ATCTCGGCGTGGAGACACCCGTTCAATTTCCAGGGGTCTACCTTCCCCTACCCGGGTTCC[CG]CCGCTCCTCAGCGCCCAGACGCACCTCCTAGTCCCGCCCCCATGCTTCTTCCAGCCTTCC	CGCCGCTCCTCAGCGCCCAGACGCACCTCCTAGTCCCGCCCCCATGCTTC			ACTL6A;ACTL6A;ACTL6A	NM_178042;NM_004301;NM_177989	TSS1500;TSS1500;TSS1500				3:180763057-180764201	3:179280228-179282058	Promoter_Associated
cg07341007	chr3	195489909	-	cg07341007	15714342	32759494	ACCAACACCCAAAAAAACAACTAAAAAAACCCCTAAAACTAAAAACTACA	ACCGACGCCCAAAAAAACAACTAAAAAAACCCCTAAAACTAAAAACTACG	I	C	Grn	NA	NA	NA	NA	NA	NA	chr3:195489669-195489943	Island	CCCGCAGGTGGAGCCGACGCCCAGGAAAGCAGCTGGGAGAGCCCCTGGGGCTGGAAGCTG[CG]CCCTGGGCCGGGAGGAAGGCGCTGGAGGCCGCGGCCTGAGGTGATGCCAGCCGCCGTCTA	GCCGACGCCCAGGAAAGCAGCTGGGAGAGCCCCTGGGGCTGGAAGCTGCG			MUC4;MUC4;MUC4	NM_018406;NM_138297;NM_004532	Body;Body;Body				3:196974294-196975705	3:195489803-195490153	Unclassified_Cell_type_specific
cg07361858	chr3	28389681	-	cg07361858	50792442	57626397	TTAAAAAAACAACAAATACCTATTAACCCTCAATCAAATACAAAAAATCA	TTAAAAAAACGACGAATACCTATTAACCCTCGATCAAATACAAAAAATCG	I	A	Red	NA	NA	NA	NA	NA	NA	chr3:28389975-28390855	N_Shore	ACAGGTTAGACATTGGAGAAACGACGAATACCTGTTAGCCCTCGATCAAGTGCAGGGGGT[CG]ATATTCACCACTCAGATGCCCCAGGGAGTACCGTCCTAGCCAATGTCCCTCTTTTCTTTC	CGACCCCCTGCACTTGATCGAGGGCTAACAGGTATTCGTCGTTTCTCCAA			AZI2;AZI2;AZI2	NM_022461;NM_001134432;NM_001134433	5'UTR;5'UTR;5'UTR				3:28364646-28364719	3:28389449-28391197	Promoter_Associated
cg07704151	chr3	100327897	+	cg07704151	57732300	16626373	AAAACCTCACATAAAAATATAATTACTACAAAAATAATCAAATTAAAACA	AAAACCTCACATAAAAATATAATTACTACAAAAATAATCGAATTAAAACG	I	A	Red	rs1676340	0.276102	NA	NA	NA	NA		OpenSea	CAGATTTCTTCTTCTTATGAGGACACCAGCCATATTGATTAGTGACCACCCTAACAAACT[CG]TTTTAACTCGATCACCTCTGCAGTAACCACATCTCCATGTGAGGCCTCATTCTGAGGTAC	GAGGCCTCACATGGAGATGTGGTTACTGCAGAGGTGATCGAGTTAAAACG			GPR128	NM_032787	TSS1500
cg07867325	chr3	73159953	-	cg07867325	38719399	47656334	ATAAAAAAACACAAAACATACAAACTCAAAATAAAAACCCAAAAACACCA	ATAAAAAAACACGAAACATACAAACTCGAAATAAAAACCCGAAAACGCCG	I	A	Red	rs301539	0.495445	NA	NA	NA	NA	chr3:73159857-73160140	Island	AGGCCACGCTCTGTGGGAAAGCACGGGGCATGCAAACTCGAAATGAAAGCCCGGGAACGC[CG]GAACAAGCACAGGTGTAAGATTTCCCTTTTAAAACGTGGAGAATAAGAAATCAGCCCGAG	CGGCGTTCCCGGGCTTTCATTTCGAGTTTGCATGCCCCGTGCTTTCCCAC									3:73242521-73242830	3:73159789-73160177	NonGene_Associated
cg08001520	chr3	128840660	+	cg08001520	63677479	14699396	AATACCAACCTAAAAACAAAACCAAAAACAAACAAAAACAAACTAAAACA	AATACCAACCTAAAAACGAAACCGAAAACGAACGAAAACGAACTAAAACG	I	A	Red	NA	NA	NA	NA	NA	NA	chr3:128839934-128840633	S_Shore	CCCTCCGCAAAGCTCCGGCCGGTCCTCAGCTCCGTGCCACACCAGTCTGGCCTGTAGGCC[CG]CCCCAGCCCGCCCCCGCCCGCCCCCGGCTCCGCCCTCAGGCTGGCACCCACTCCGCCCCC	CGCCCCAGCCCGCCCCCGCCCGCCCCCGGCTCCGCCCTCAGGCTGGCACC			RAB43	NM_198490	TSS200	high-CpG:130322958-130323567			3:130322581-130324043	3:128840636-128841140	Promoter_Associated
cg08450017	chr3	45984838	-	cg08450017	19666408	66627474	AATAAAAAAAATATAAAATATCAATCACCCATCCATCTCTAACCCACACA	AATAAAAAAAATATAAAATATCAATCACCCATCCATCTCTAACCCACGCG	I	T	Red	NA	NA	NA	NA	NA	NA		OpenSea	GCCCCAAAGCAGAATGAAGGGAGTGTGGGGTATCAGTCACCCATCCATCTCTGACCCACG[CG]TTACACAGGGGCGGGTTGGTCATATGGATTCTGATCTGAAGGACGGGAGTAGGGGGTGGG	CGCGTGGGTCAGAGATGGATGGGTGACTGATACCCCACACTCCCTTCATT			CXCR6;FYCO1	NM_006564;NM_024513	TSS200;Body					3:45984803-45985127	Unclassified_Cell_type_specific
cg09883582	chr3	111578882	-	cg09883582	49725343	34786335	AATAACAAACCCCATTATACATAACTCTCAAAAAACTAAATAAATCTCCA	AATAACGAACCCCGTTATACATAACTCTCGAAAAACTAAATAAATCTCCG	I	A	Red	rs1021706	0.144556	NA	NA	NA	NA	chr3:111578237-111578739	S_Shore	TGGGTGGGTGGGGGTGGCGAACCCCGTTGTGCATGACTCTCGGGGGGCTGGGTAGATCTC[CG]GTTGAGGGGATCCCGGGGAGGGAGTGTCTGGTAGGGAAGATGCTTCCAGAGTGATTGTAG	CGGAGATCTACCCAGCCCCCCGAGAGTCATGCACAACGGGGTTCGCCACC			PHLDB2;PHLDB2;PHLDB2;PHLDB2	NM_145753;NM_001134437;NM_001134438;NM_001134439	5'UTR;Body;5'UTR;5'UTR				3:113060604-113061588	3:111577872-111579756	Unclassified	TRUE
cg10296799	chr3	195589996	-	cg10296799	59632415	62650351	TACTATACTCTCTCCTACAATATATATCCTACCTTACAAAAATCCACACA	TACTATACTCTCTCCTACAATATATATCCTACCTTACAAAAATCCACGCG	I	A	Red	NA	NA	NA	NA	NA	NA		OpenSea	ATTTAACTGGGTTGCTGTACTCTCTCCTGCAGTATATATCCTGCCTTACAGAAGTCCACG[CG]GCAAGTGAAATCCAGGCAGTGTGAAAGTCACTGACCAGACCGGCGGGGACTCTGGCCCCG	CGCGTGGACTTCTGTAAGGCAGGATATATACTGCAGGAGAGAGTACAGCA									3:197074391-197074464	3:195589066-195590581	Unclassified
cg10784776	chr3	69137900	+	cg10784776	54769418	19651388	CCCAAAACATCTCACATCAAAAATACAAAAAATAAACTATAACAACTTCA	CCCAAAACGTCTCACATCAAAAATACAAAAAATAAACTATAACAACTTCG	I	A	Red	NA	NA	NA	NA	NA	NA	chr3:69134086-69134479	S_Shelf	TTGCGTTTTGCTGGAAATGCCTTTGGATCCTTTACATCAAGAAGGAAAAGTGTCTAAGAT[CG]AAGTTGCCATAGCTTACCTTCTGCATCCTTGATGTGAGACGTTTTGGGATTAAGATATTC	CGAAGTTGCCATAGCTTACCTTCTGCATCCTTGATGTGAGACGTTTTGGG			ARL6IP5	NM_006407	Body
cg11012543	chr3	52231691	+	cg11012543	19785397	31784319	ATCCATCCCACCTACAACTTACTTTAAAAACTATAAACAAAAACTTCCCA	ATCCATCCCGCCTACGACTTACTTTAAAAACTATAAACAAAAACTTCCCG	I	A	Red	NA	NA	NA	NA	NA	NA	chr3:52231942-52232541	N_Shore	TCTTCCGCATCCTGCCAGGACCACTCCATTTGTGGGCGATATAGCCAGCTCCACCTCCTC[CG]GGAAGCCCTTGTTCACAGTTTCCAAAGCAAGCCGCAGGCGGGATGGATCCTGCTTAACAC	CGGGAAGCCCTTGTTCACAGTTTCCAAAGCAAGCCGCAGGCGGGATGGAT			ALAS1;ALAS1	NM_000688;NM_199166	TSS1500;TSS1500					3:52231253-52232953	Unclassified
cg11100324	chr3	53003497	-	cg11100324	28623460	61644364	ATATATATACACTCATATACATCTATATATATAAAAAACACACACTATCA	ATATATATACGCTCATATACGTCTATATATATAAAAAACGCACACTATCG	I	A	Red	NA	NA	NA	NA	NA	NA		OpenSea	GAGTCTGTATGTGTATGTGTGCGCTCATGTGCGTCTGTATGTGTAGAGAACGCACACTAT[CG]AGATCTTGATAATAAATCTAAAACTCACAACAAAGTAAGATGCATATGAATCATTACCCT	GTATGTGTGCGCTCATGTGCGTCTGTATGTGTAGAGAACGCACACTATCG			SFMBT1;SFMBT1;SFMBT1	NM_016329;NM_001005159;NM_001005158	5'UTR;5'UTR;5'UTR
cg11235602	chr3	39543776	-	cg11235602	68652482	26728313	AAAAAAAAACTAAATCTACTACACCTACCAAAAAACCAAATAAACAACCA	AAAAAAAAACTAAATCTACTACGCCTACCAAAAAACCAAATAAACGACCG	I	C	Grn	NA	NA	NA	NA	NA	NA	chr3:39543771-39544223	Island	CTACCAGAAGAAAGAGGAGGACTGGATCTGCTGCGCCTGCCAGAAGACCAGGTAAGCGGC[CG]CCCAGCCCCGCGGCACCAGTTGGGCACAGCGCGTGGTCTCGGCTCCCAGCACGCCCCTCC	CGGCCGCTTACCTGGTCTTCTGGCAGGCGCAGCAGATCCAGTCCTCCTCT			MOBP;MOBP	NM_182935;NR_003090	Body;Body				3:39518688-39519261
cg11417259	chr3	10806370	+	cg11417259	14647463	29810375	CAAACAAATAACATCTCAAACCTCCAAAATAAATAAAACAAAAAAATACA	CAAACAAATAACATCTCAAACCTCCGAAATAAATAAAACAAAAAAATACG	I	C	Grn	NA	NA	NA	NA	NA	NA		OpenSea	CCGAAGTCCACCTCCGTTCCCCGGCCAGGGGAGGAGCTGCTCTGGGAGGCGGAACTCAAG[CG]CATCCCTTTGTCCCACTCATCCCGGAGGCCTGAGATGCCACCTGTCTGGCAGGTCTCCCC	CGCATCCCTTTGTCCCACTCATCCCGGAGGCCTGAGATGCCACCTGTCTG			LOC285370	NR_027102	TSS1500
cg11612799	chr3	113933175	-	cg11612799	23742416	54690352	CAATAAAATTTTTCTTTAATCATCTTCTAAATTAATATAAACAACAAACA	CAATAAAATTTTTCTTTAATCATCTTCTAAATTAATATAAACAACGAACG	I	A	Red	NA	NA	NA	NA	NA	NA		OpenSea	GCAGGGGTGAGTCAGTGGAGTTTTTCTTTGATCATCTTCTAGATTAGTGTGAGCAGCGAG[CG]AATGAGCAAGAGCGTGTGACAACAGAGGATGACAGGCTGTGAGGTTCGAAGCAGGAAGGA	CGCTCGCTGCTCACACTAATCTAGAAGATGATCAAAGAAAAACTCCACTG								TRUE		3:113932262-113933373	Promoter_Associated	TRUE
cg11630696	chr3	79817333	-	cg11630696	39684351	52695401	AAAATAAATTTAATTAATTCATTACCTCTAATATTATAATACCTACTACA	AAAATAAATTTAATTAATTCGTTACCTCTAATATTATAATACCTACTACG	I	A	Red	NA	NA	NA	NA	NA	NA	chr3:79815638-79815900	S_Shore	GACGCCGAGGGGAAAATGGATTTAATTGATTCGTTACCTCTGGTATTGTAATGCCTGCTG[CG]ATGTTTAACCGAGGGGGGAGGAAAAAAAAAAAAAAAAACCCTTACATTTAACTCCTGTCA	CGCAGCAGGCATTACAATACCAGAGGTAACGAATCAATTAAATCCATTTT			ROBO1	NM_002941	TSS1500
cg11885357	chr3	138152902	-	cg11885357	13736432	71638330	AAACAAACCAATCCCCAAAAATTCCCCATCTAATAATACAAAAAATAACA	AAACGAACCGATCCCCGAAAATTCCCCGTCTAATAATACAAAAAATAACG	I	A	Red	NA	NA	NA	NA	NA	NA	chr3:138153269-138154621	N_Shore	CACAGATGGCCAAGACGGGCCGGTCCCCGGAAGTTCCCCGTCTGATGATGCAGGGAATGA[CG]ATCCAAACAGACACCTAGAAGAGAGGATGGGGAGAGAGGGGCAGAGGGTTTTGTGGCGCG	CGTCATTCCCTGCATCATCAGACGGGGAACTTCCGGGGACCGGCCCGTCT			ESYT3	NM_031913	TSS1500				3:139635473-139635818
cg11934688	chr3	61623299	-	cg11934688	43637403	18615388	TTCCCTTCAAATTTCAATTTCAAACAAAAACAAAATTATTTATAATACCA	TTCCCTTCAAATTTCAATTTCAAACGAAAACGAAATTATTTATAATACCG	I	A	Red	NA	NA	NA	NA	NA	NA		OpenSea	TTCCAAGGCTTGTTCCCTTCAGGTTTCAGTTTCAGACGGAAGCGAAGTTGTTTGTGATGC[CG]GAGCACACACCTGCGGGAACTGTAGACTTCTTAGGAGTCCACCGGGGTTGCGTCGCATTG	CGGCATCACAAACAACTTCGCTTCCGTCTGAAACTGAAACCTGAAGGGAA			PTPRG	NM_002841	Body			TRUE
cg12121643	chr3	185911796	-	cg12121643	52661472	29625427	TAACCCAAACAAAAAACATACACACACATAAAATCATACTCCTAAATACA	TAACCCGAACAAAAAACGTACACACGCATAAAATCGTACTCCTAAATACG	I	C	Grn	rs4686746	0.332528	NA	NA	NA	NA	chr3:185911344-185912228	Island	AAACAGAGCTCCTGGCCCGAGCAGAGAGCGTGCACACGCATGAAATCGTGCTCCTGGGTG[CG]CCGGCGGCCAGGTGCCCGATGTCGGTCTTGGAAGCAGCGCCGGAGTCCGTCTGAACCCAG	TGGCCCGAGCAGAGAGCGTGCACACGCATGAAATCGTGCTCCTGGGTGCG			DGKG;DGKG;DGKG	NM_001346;NM_001080744;NM_001080745	Body;Body;Body		DMR	TRUE	3:187394077-187394948			TRUE
cg12140441	chr3	14347622	-	cg12140441	26600411	55685366	ATCTTAATCCAAATAATAACTCCACAAATACATACAAACAAAAAAAAACA	ATCTTAATCCGAATAATAACTCCACGAATACGTACAAACGAAAAAAAACG	I	T	Red	rs56014512	0.2	NA	NA	NA	NA		OpenSea	GGTGTGGAAATGATCTTGATCCGGGTGGTGGCTCCACGGGTGCGTGCAGACGAAAAAAAA[CG]TGGAGGAGCCGTGCTGTGAAGATGAGCACGCTGAAGGGTCCGTATGCTGTACACAAATTT	ATCTTGATCCGGGTGGTGGCTCCACGGGTGCGTGCAGACGAAAAAAAACG									3:14322280-14322657
cg12468774	chr3	49236860	-	cg12468774	65744355	33762399	AATTACCATTAAAACAATTAAAACCATTAACTACCTATCATAACAAAACA	AATTACCGTTAAAACAATTAAAACCGTTAACTACCTATCGTAACGAAACG	I	A	Red	NA	NA	NA	NA	NA	NA	chr3:49236567-49237328	Island	CGGGGCCGCGCGAGTTGCCGTTAGGACAGTTAAAACCGTTAGCTGCCTGTCGTGGCGGGG[CG]GGGCCCTGGGACAGGACGGAATCCCTATTGGTCAGAAGAGGACCTGGGGGCGGGGCCGCG	CGCCCCGCCACGACAGGCAGCTAACGGTTTTAACTGTCCTAACGGCAACT			CCDC36;CCDC36	NM_001135197;NM_178173	TSS200;5'UTR				3:49211587-49212481			TRUE
cg12477452	chr3	11237939	+	cg12477452	56715510	72613347	ATACTCCAAAATAAAAAAATAACACAAACAAAACCCCAACTAAAAAACCA	ATACTCCAAAATAAAAAAATAACACAAACAAAACCCCGACTAAAAAACCG	I	A	Red	NA	NA	NA	NA	NA	NA		OpenSea	TGCCTAAGTCTCCAGCCTCATCCCTCCCTGGCCCTGCGCAGCAGCCTCACTGCAGTTGCC[CG]GCTCCTCAGCCGGGGCTTTGCTTGTGCCATTCCTTCATCCTGGAGCACCCTTTCCTCCCT	GTGCTCCAGGATGAAGGAATGGCACAAGCAAAGCCCCGGCTGAGGAGCCG			HRH1;HRH1	NM_001098213;NM_001098212	5'UTR;5'UTR			TRUE
cg12727529	chr3	42307761	+	cg12727529	66640496	18803437	ATTACAAAAACACAACTACCTCTCAAAATTAAAAAATAAAACAACAACCA	ATTACAAAAACGCAACTACCTCTCAAAATTAAAAAATAAAACAACAACCG	I	A	Red	NA	NA	NA	NA	NA	NA	chr3:42306149-42307520	S_Shore	GTGAGGGTGGAGTGGGCGAGGCGGGGTGGGGGGGTTGGGGGGGCGGCCCAGAGACGCCTC[CG]GTTGCTGCTCCACTTTCTAATCCTGAGAGGCAGCTGCGTTTCTGCAACCTATGGGCAACA	GTTGCAGAAACGCAGCTGCCTCTCAGGATTAGAAAGTGGAGCAGCAACCG			CCK	NM_000729	TSS1500				3:42282659-42282766
cg13029635	chr3	150096716	-	cg13029635	29772310	60673485	CCCAATATTAAAAACAAAATCTAATAAAAAACAATCAAATCATAAAAACA	CCCAATATTAAAAACAAAATCTAATAAAAAACGATCAAATCATAAAAACG	I	A	Red	rs34749904	0.242604	NA	NA	NA	NA		OpenSea	TGAATTGTAATCCCCAGTGTTGGAGGCAGGGTCTGGTGGGAGGCGATCAGATCATGAGGG[CG]GAGTTCTCATGGATGGTTTAGCACCATCCTCCCTTGGTACCATATAGTGAGTGAGTTCTC	CGCCCTCATGATCTGATCGCCTCCCACCAGACCCTGCCTCCAACACTGGG								TRUE
cg13235976	chr3	193861862	+	cg13235976	50621440	49615502	TCCCCATATCTTTAACTACAAATAAAAATACTTATCTATCACCAAACACA	TCCCCATATCTTTAACTACAAATAAAAATACTTATCTATCGCCGAACGCG	I	A	Red	rs113221556	0.053522	NA	NA	NA	NA	chr3:193858770-193859695	S_Shelf	TGACCTCATGATCCACCCACATTGGCCTCCCAAAGTGCTGGGATTACAGGCGTGAGCCAC[CG]CGCCCGGCGACAGACAAGTATTTTCATCTGCAGTTAAAGATATGGGGACTGAGACCTGAA	CGCGCCCGGCGACAGACAAGTATTTTCATCTGCAGTTAAAGATATGGGGA
cg13303179	chr3	46759335	+	cg13303179	25640469	64797318	CAAAAAACACCATCATAAAAACAACACTAAAAACACCTTCCAAAAAAACA	CAAAAAACGCCGTCGTAAAAACGACACTAAAAACGCCTTCCGAAAAAACG	I	C	Grn	rs7642015	0.126115	NA	NA	NA	NA	chr3:46759064-46759550	Island	GGCGCTGCCCGCGCGCGACGGTCTGGCACCAGCGACCCATCCCGGGGTGGCAGCCGACTG[CG]TCTCTCCGGAAGGCGCTCCCAGTGCCGCCCCCACGACGGCGCCCCCTGTTGGCCGCATGC	CAGGGGGCGCCGTCGTGGGGGCGGCACTGGGAGCGCCTTCCGGAGAGACG			PRSS50;PRSS50	NM_013270;NM_013270	1stExon;5'UTR	high-CpG:46734334-46734388			3:46734069-46734506	3:46759212-46759833	Unclassified_Cell_type_specific
cg13482172	chr3	116835240	-	cg13482172	66613330	61798459	AACCAACAAAAAATCAAAACCATATCTCAACTCCAAATAATCAAACACCA	AACCAACGAAAAATCGAAACCATATCTCGACTCCAAATAATCAAACACCG	I	A	Red	rs6438382	0.353728	NA	NA	NA	NA		OpenSea	TTGAGGTCATCCAGCCAACGAAGAGTCGAAGCCATATCTCGACTCCAGGTAGTCAGACAC[CG]ATGCTCATATTTCACATCTTCAGTAGTCACTGAGTTTTGTCATTTGCTTACTGTATGTCT	CGGTGTCTGACTACCTGGAGTCGAGATATGGCTTCGACTCTTCGTTGGCT								TRUE
cg13618936	chr3	133174649	+	cg13618936	13625388	53748499	AAAACAAAAACATCTCAATACCCCAACTAAAAAATTAAACAAAAAAAACA	AAAACAAAAACGTCTCAATACCCCGACTAAAAAATTAAACAAAAAAAACG	I	A	Red	NA	NA	rs41356947	0.014548	NA	NA		OpenSea	CTCCTCTGCCAGGCAAACAGCTCTGCCCTCAGCCCACCTCCTGTAGGGGAGCACGGGTCC[CG]TCTTTCTTGTCCAATTTCTCAGCCGGGGCACTGAGACGTCTTTGTTCCCTCACCCTAAGC	GGAACAAAGACGTCTCAGTGCCCCGGCTGAGAAATTGGACAAGAAAGACG			BFSP2	NM_003571	Body
cg14224441	chr3	11743273	-	cg14224441	63700339	12712328	AAACTAAACTAAAAAAAACTCATCTTCAAAAACTTATAATATATAAAACA	AAACTAAACTAAAAAAAACTCATCTTCGAAAACTTATAATATATAAAACG	I	T	Red	rs57056457	0.048948	NA	NA	NA	NA	chr3:11746577-11746824	N_Shelf	CCAATCCAGGAAGGACTAAACTGGAAAGAGCTCATCTTCGAGAACTTATAATGTATAAAA[CG]TCAACCTAAATTTTTTTGTTGTTATTAATATTTTAGTGCTTAGAAAAAGAACTGTTCCTA	GGACTAAACTGGAAAGAGCTCATCTTCGAGAACTTATAATGTATAAAACG			VGLL4	NM_014667	Body
cg14483431	chr3	195934213	-	cg14483431	24789444	23742347	CATCACAAATAAAAATCAAACTATCAAAACCAAAAACAATAAAAAAAACA	CATCGCGAATAAAAATCAAACTATCAAAACCAAAAACAATAAAAAAAACG	I	C	Grn	NA	NA	NA	NA	NA	NA	chr3:195934212-195934446	Island	CTAACGAGGCACCATCGCGGGTGGGGGTCAGGCTATCAGGGCCAAGGGCAGTGGAGAAAG[CG]CGGGAAGCGCGGAGGTCCCCGAGGTGCAAGCTGACCACCCGCGGCCCCGCGTACCTTGCC	CATCGCGGGTGGGGGTCAGGCTATCAGGGCCAAGGGCAGTGGAGAAAGCG			ZDHHC19	NM_001039617	Body				3:197418503-197419181	3:195933881-195935692	Unclassified_Cell_type_specific	TRUE
cg14741811	chr3	40949675	-	cg14741811	55605411	54655338	AAAAACACAATATTAAAATAAAAATAACACAATTTTCTTAAAACCATCCA	AAAAACGCAATATTAAAATAAAAATAACGCGATTTTCTTAAAACCGTCCG	I	T	Red	NA	NA	NA	NA	NA	NA		OpenSea	TAAGCCTGTCGGAAAAGCGCAGTATTGGGGTGGGAGTGACGCGATTTTCTTGGAGCCGTC[CG]TCACCCCTTTCTTTGACTAGGAAAGGGAACTCCCTGACCCCTTGCGCTTCCCGAGTGAGG	CGGACGGCTCCAAGAAAATCGCGTCACTCCCACCCCAATACTGCGCTTTT									3:40924609-40924895
cg15043384	chr3	149374761	-	cg15043384	47800501	31608388	AAACAATAACAACTCATCAATCACATCATAAAACTACTAACAAAAATACA	AAACAATAACAACTCGTCGATCACGTCGTAAAACTACTAACGAAAATACG	I	C	Grn	NA	NA	NA	NA	NA	NA	chr3:149374709-149376300	Island	CTCCCAGCCCGGGGGCAGTGGCAGCTCGTCGGTCACGTCGTAGGACTGCTGGCGGAGGTG[CG]CGTGCTGCTGCGCGGGGCTACCCGCAGCACCCGCGCCGGTGCCCAGCTGCAGGGACGCGG	GGGCAGTGGCAGCTCGTCGGTCACGTCGTAGGACTGCTGGCGGAGGTGCG			WWTR1;WWTR1;WWTR1	NM_015472;NM_001168278;NM_001168280	Body;Body;Body				3:150857299-150859184
cg15124820	chr3	126703827	-	cg15124820	36641308	38677442	CTAAAACTAATCAAAAACAAAACCACTAAAACCACCTCCCATAACCCCCA	CTAAAACTAATCGAAAACAAAACCACTAAAACCACCTCCCATAACCCCCG	I	T	Red	rs9865137	0.093693	NA	NA	NA	NA	chr3:126701372-126703284	S_Shore	GAGCCGGATCCCCTAGGACTGGTCGGGAGCAGAACCACTGGGACCACCTCCCATGACCCC[CG]TTGTGGGGGAGGCGGAGTGCCAGGAGCAGCTGTCTTCCCCCCCGGCTGCTGTTGTGAGCC	CGGGGGTCATGGGAGGTGGTCCCAGTGGTTCTGCTCCCGACCAGTCCTAG								TRUE
cg15213399	chr3	188415784	+	cg15213399	36719370	34777456	ATTTTAATAAAACACTATCAAAAAAACAACACAAAATTTCAATTACCACA	ATTTTAATAAAACACTATCAAAAAAACGACACAAAATTTCGATTACCACG	I	A	Red	rs9810495	0.000481	NA	NA	NA	NA		OpenSea	ACAGATTAATAAAATCTTATTTTGAGCAGACAGGAAATTAGAACCAGTCAGGGCTGGAGC[CG]TGGCAACCGAAACTCTGTGCCGTCTTTTTGATAGTGCTTTATTAAAACTGTAGCTTGTAA	GTTTTAATAAAGCACTATCAAAAAGACGGCACAGAGTTTCGGTTGCCACG			LPP;LPP;LPP	NM_005578;NM_001167671;NM_001167672	Body;Body;Body			TRUE
cg15497168	chr3	9642630	+	cg15497168	69701453	12771412	ACTAACAAACAAACAAACAAAAATCAAATATAAAACTCACAACTTAAACA	ACTAACAAACAAACGAACAAAAATCGAATATAAAACTCGCAACTTAAACG	I	A	Red	rs2542380	0.114439	NA	NA	NA	NA	chr3:9642387-9642695	Island	GCGGCAGAAGGGCGGCAGCGGCGGCGGCCGCGATGGATCTAGGCTAGGGCAGTCGCCACC[CG]CCCAAGCTGCGAGCCCCATACTCGACTCCTGCTCGCCTGCCTGCCAGCCTGCCCGTGGCC	CGCCCAAGCTGCGAGCCCCATACTCGACTCCTGCTCGCCTGCCTGCCAGC									3:9617381-9617738
cg15856832	chr3	49127364	-	cg15856832	54787493	69748446	AATTCAAAAATACTAACATCATTTTATTTCTTAAAAAAATAATACTTTCA	AATTCAAAAATACTAACATCGTTTTATTTCTTAAAAAAATAATACTTTCG	I	C	Grn	NA	NA	NA	NA	NA	NA	chr3:49130677-49131845	N_Shelf	GGACCCACGAAGGGTTCAGAGATACTGGCATCGTTTTATTTCTTGAAAAAGTAGTACTTT[CG]CCAGCATTTACTTTATAATTTGTCATTAAATTGTACAGAGATCGCCTAAATTTACATGGA	GGTTCAGAGATACTGGCATCGTTTTATTTCTTGAAAAAGTAGTACTTTCG			QRICH1;QRICH1	NM_017730;NM_198880	5'UTR;5'UTR
cg16306228	chr3	46985840	+	cg16306228	41660451	33652509	CTAAACACATAAAACCAAATCTAAACTATATAAAAAACACAAAAAAAACA	CTAAACACATAAAACCAAATCTAAACTATATAAAAAACGCAAAAAAAACG	I	A	Red	rs1466273	0.050435	NA	NA	NA	NA		OpenSea	GAGAGAGGCTATCAAGAGTGGAAGAGTGGCGCTGAGTTTCTAAAGAGCTCTGATTCTACC[CG]CCTCTCCTGCGCTCCCCACACAGTTCAGACCTGGTCCCATGTGCTCAGATGCGGCCACAG	CGCCTCTCCTGCGCTCCCCACACAGTTCAGACCTGGTCCCATGTGCTCAG			CCDC12	NM_144716	Body			TRUE
cg16436210	chr3	16705740	+	cg16436210	27706496	74678323	TCAAAAATAATCATACACCTATCCCCCAAACAAAACAAAAAAATAAATCA	TCAAAAATAATCATACACCTATCCCCCAAACAAAACGAAAAAATAAATCG	I	A	Red	NA	NA	NA	NA	NA	NA		OpenSea	GGAATAATTGTGACAGTTTATTGATATATACTTTGATGGAAACAATAAGTGAAGCATGTC[CG]ATTTATTTTCTCGCTCTGCCTGGGGGACAGGTGCATGATTATCCCTGAAGGATACCAGAA	TCAGGGATAATCATGCACCTGTCCCCCAGGCAGAGCGAGAAAATAAATCG								TRUE
cg16654079	chr3	14612973	+	cg16654079	61726338	23643308	TACCCCAATATCTTAAAAAATACAATATAAATAAAAATCTAAAATACACA	TACCCCGATATCTTAAAAAATACGATATAAATAAAAATCTAAAATACGCG	I	A	Red	rs9863389	0.163628	NA	NA	NA	NA	chr3:14615366-14615957	N_Shelf	GGGGACCCTCAGAGCCACTGTCTGCACCGGATGAAGCTGCCCTCCAATGCTTCCCACCCC[CG]CGCACCTCAGATCCCTACCCACACCGCACCTCCCAAGACACCGGGGCACAGACAAGATCT	TGCCCCGGTGTCTTGGGAGGTGCGGTGTGGGTAGGGATCTGAGGTGCGCG
cg16786949	chr3	181511404	-	cg16786949	30688466	14699346	AAAAATATACCAAAACCATTAATTTAAAAACATAAATAAAACTAAACACA	AAAAATATACCAAAACCATTAATTTAAAAACATAAATAAAACTAAACGCG	I	A	Red	rs17613182	0.44063	NA	NA	NA	NA		OpenSea	TTCTCAGATGATAGAGGTATACCAGAGCCATTGATTTAAAAACATGAGTGAGGCTGGGCG[CG]GTGGATCACACCGGTAATCCCAACAATTTGGGAGGCCGAGGCAGGTGGATCACCTGAGGT	CGCGCCCAGCCTCACTCATGTTTTTAAATCAATGGCTCTGGTATACCTCT								TRUE
cg16797972	chr3	89156071	+	cg16797972	34644376	61656346	ACAAAAAAAAACAAATCTAACCCCAACCAAAAATCTACATTCTTTTCTCA	ACGAAAAAAAACAAATCTAACCCCAACCGAAAATCTACATTCTTTTCTCG	I	T	Red	NA	NA	NA	NA	NA	NA		OpenSea	AGGGGGATATGTATTATTAAGAAATTTAGGTTTGATCTGTATTACTTTTACAACACAGAA[CG]AGAAAAGAATGTAGACCTCCGGCTGGGGTTAGACTTGCTCCCTTCCGTAAGATGATGAAG	CGAGAAAAGAATGTAGACCTCCGGCTGGGGTTAGACTTGCTCCCTTCCGT			EPHA3;EPHA3	NM_182644;NM_005233	TSS1500;TSS1500		RDMR
cg16959486	chr3	39563230	+	cg16959486	52662475	30655366	ATAAATTTTAACATCAAAAATTATAATTCAAACACTCTACTTTTTAATCA	ATAAATTTTAACATCAAAAATTATAATTCGAACACTCTACTTTTTAATCG	I	A	Red	NA	NA	NA	NA	NA	NA		OpenSea	TTAAAGATAAAGTCATTTAGGGTTTTACTGAGTATGTAAAGACTCAAAAATGAAAATGTC[CG]ACTAAAAAGCAGAGTGTCCGAACCATAACTTTTGATGCCAAAACTCATGCAACTACCTCA	ATGAGTTTTGGCATCAAAAGTTATGGTTCGGACACTCTGCTTTTTAGTCG			MOBP	NR_003090	Body
cg17343671	chr3	141208908	-	cg17343671	72622428	68756314	AAATATATTTCAAATATTTTATATACACTCAAACAAACCCAAAAAATTCA	AAATATATTTCAAATATTTTATATACGCTCAAACGAACCCAAAAAATTCG	I	A	Red	rs114434765	0.03649	NA	NA	NA	NA	chr3:141205539-141205744	S_Shelf	GAAGGGACATGCAAATATGTTTCAGGTGTTTTATATGCGCTCAAACGAACCCAGGGAATT[CG]AGATCCATCTATAAGACAAAATATTGTCAGCAACCCTGGATTTGCTGCAGTTTGCGCTAG	AAATATGTTTCAGGTGTTTTATATGCGCTCAAACGAACCCAGGGAATTCG			RASA2	NM_006506	Body
cg17392043	chr3	188495102	+	cg17392043	71625485	12702505	TTAAATAAATTTCAATAAACTAAAAACAATTTAAACAAACAACTTAAACA	TTAAATAAATTTCAATAAACTAAAAACGATTTAAACAAACAACTTAAACG	I	C	Grn	rs17672701	0.178479	NA	NA	NA	NA		OpenSea	CAGGGTTCTGACATCCATTTTCTAACTATGCATCTAGGTTTTTTTTTTTTTTTACCTCTG[CG]TCTAAGTTGCCTGCCTAAATCGCCTTCAGTCCATTGAAATCCATCCAATCAATATTTACT	TTGGATGGATTTCAATGGACTGAAGGCGATTTAGGCAGGCAACTTAGACG			LPP;LPP;LPP	NM_005578;NM_001167671;NM_001167672	Body;Body;Body			TRUE
cg17482114	chr3	123103936	+	cg17482114	46717450	40620377	TAAAATTTCTTACTTATTTATTTACTTACCAAAAATAAACTAAAATACCA	TAAAATTTCTTACTTATTTATTTACTTACCGAAAATAAACTAAAATACCG	I	A	Red	NA	NA	NA	NA	NA	NA		OpenSea	TTACCGCAAACAGCAGATGGCTCTGAACAATCTGAACGCAGGCCCCCCTCTCCTTACAGC[CG]GCACCCCAGCCCACCCCCGGTAAGTAAATAAACAAGCAAGAAACTCCAGAACCAGGCAGA	CGGCACCCCAGCCCACCCCCGGTAAGTAAATAAACAAGCAAGAAACTCCA			ADCY5	NM_183357	Body			TRUE
cg18000598	chr3	194342907	+	cg18000598	58722311	53680473	ACTAAAAAAAAACCATCAACAAAAAAAAACACACAAAAAAAACCCCCACA	ACTAAAAAAAAACCATCGACAAAAAAAAACACACAAAAAAAACCCCCACG	I	T	Red	rs711989	0.079019	NA	NA	rs711989	0.079019		OpenSea	ACTTGGCAGAGCAGCGGTCACACGTCCACAGTGTCTTGCTGTTTCTCAGGCGCTTTCGCA[CG]TGGGGGCTTTTCCTGTGTGCTCTCCTCTGCCGATGGCCTTTCCCTAGCCTGTGTCCTCAA	CGTGGGGGCTTTTCCTGTGTGCTCTCCTCTGCCGATGGCCTTTCCCTAGC			TMEM44;TMEM44;TMEM44;TMEM44	NM_001011655;NM_001166306;NM_001166305;NM_138399	Body;Body;Body;Body				3:195824192-195824350
cg18062721	chr3	11643427	-	cg18062721	60807482	34606307	TCCATACTAAACTTCCTCTTACTAAAACTAATTAAAAAAAAACCAATACA	TCCATACTAAACTTCCTCTTACTAAAACTAATTAAAAAAAAACCGATACG	I	A	Red	NA	NA	NA	NA	NA	NA		OpenSea	TCGTCACCTGGCTCCATGCTGAACTTCCTCTTGCTGGGGCTGATTGGGGGAGGGCCGGTG[CG]GTGACTGCTGAGGGCAGAGGCCACCGGCAGGGTCTGTATTCTGGGTTCTCCCCTGAGAGC	CGCACCGGCCCTCCCCCAATCAGCCCCAGCAAGAGGAAGTTCAGCATGGA			VGLL4;VGLL4	NM_014667;NM_001128219	Body;Body			TRUE	3:11618325-11618631
cg18559858	chr3	42573697	+	cg18559858	15773475	16688303	AAATAAAATTTACCTAATAAATAAAAACCCAAATTCAAACAATCAAAACA	AAATAAAATTTACCTAATAAATAAAAACCCGAATTCGAACAATCAAAACG	I	A	Red	NA	NA	NA	NA	NA	NA	chr3:42577588-42577898	N_Shelf	GCAGGACCCTGGGAAAGAAGACAGGCCAGCAGTCAAGGGGCCTGAACACCTCAGCCTTCC[CG]CTCTGACTGCCCGAACTCGGGTCCCCACCCACTAGGTAAACTTCATCCTGTTTATTTGCA	GGATGAAGTTTACCTAGTGGGTGGGGACCCGAGTTCGGGCAGTCAGAGCG			VIPR1	NM_004624	Body
cg18648037	chr3	106917496	-	cg18648037	62627354	36689470	CTCCCCAACTTCATCTCCAAACTTAAAAACATTCTAAATAATAACAACCA	CTCCCCAACTTCGTCTCCGAACTTAAAAACATTCTAAATAATAACAACCG	I	A	Red	NA	NA	NA	NA	NA	NA		OpenSea	GAGAGAAGCAGTCTCCCCAGCTTCGTCTCCGAACTTGAAAGCATTCTGGGTGGTAACAAC[CG]GCAGGACTTCTGGCAGAAGTGGTGGAATCTTTGGGAGCTCTGAAGCACCAAATTGAGACT	CTCCCCAGCTTCGTCTCCGAACTTGAAAGCATTCTGGGTGGTAACAACCG			LOC100302640	NR_028303	Body			TRUE
cg18700146	chr3	113602333	-	cg18700146	56673464	36676382	TCACCTAAACCCAAAATATCAAAACTACAATAAACCATTATCATACCACA	TCACCTAAACCCAAAATATCGAAACTACGATAAACCATTATCGTACCACG	I	A	Red	NA	NA	NA	NA	NA	NA	chr3:113603863-113604246	N_Shore	GAGGTGGGAGGATCACCTGAGCCCAGGATGTCGAGGCTGCGGTGAGCCATTATCGTGCCA[CG]GCACTCCAGCCTGGGTGACAGAGTGAGATCCTGTTTCAAAAAAAAAAAAAAAACAACCAT	TCACCTGAGCCCAGGATGTCGAGGCTGCGGTGAGCCATTATCGTGCCACG			GRAMD1C	NM_017577	Body
cg18801197	chr3	122235118	-	cg18801197	60607433	32641420	TAATTATTCAAAACCAATCTTCAATCTTTAAAAAAACTAATTTATTTCCA	TAATTATTCAAAACCGATCTTCAATCTTTAAAAAAACTAATTTATTTCCG	I	A	Red	rs72960447	0.196804	NA	NA	NA	NA	chr3:122233408-122233944	S_Shore	AGGAACTAAGACTGATTATTCAGAGCCGGTCTTCAGTCTTTGGGAAAGCTAATTTATTTC[CG]GTTCACCCTTATTCCTAGCTAGTCCTTGATGGTCCCATCCAAAAGTCTGGGGTATTTACT	TGATTATTCAGAGCCGGTCTTCAGTCTTTGGGAAAGCTAATTTATTTCCG			KPNA1;KPNA1	NM_002264;NR_026698	TSS1500;TSS1500
cg18855250	chr3	48676468	+	cg18855250	65750334	43807425	AAAAAAAATAACAAACAAACCCAAAAAATAACTAAATACACAAAAATCCA	AAAAAAAATAACGAACAAACCCAAAAAATAACTAAATACACAAAAATCCG	I	A	Red	NA	NA	NA	NA	NA	NA	chr3:48677529-48677877	N_Shore	CTCTTGGCTTACAAGAGACCTGGAAGCTCCTGGTTCCTCCCCACTCCCACCAGTCCCTCT[CG]GACTCCTGTGTATCCAGCTATTTCCTGGGTCTGTCCGCCATCCCCTTCCCCACAGATGCT	CGGACTCCTGTGTATCCAGCTATTTCCTGGGTCTGTCCGCCATCCCCTTC			CELSR3	NM_001407	Body
cg19119945	chr3	112929835	-	cg19119945	59727347	51759424	CCATCCTAAAATAATAAATAAAAATCAAAACACTATCAATAAACAACACA	CCATCCTAAAATAATAAATAAAAATCAAAACGCTATCAATAAACGACGCG	I	A	Red	NA	NA	rs67668649	0.166667	NA	NA	chr3:112930437-112931506	N_Shore	TCCTCCCTGGCTCCATCCTGGGATGATGAATGGAGGTCAGGGCGCTGTCAATGGACGACG[CG]GCAAACCCTCCCCAACCGACCGAGGGGGTCGGGGGAGGCTGCGTTAAGGCTTCCCTGAGA	CGCGTCGTCCATTGACAGCGCCCTGACCTCCATTCATCATCCCAGGATGG	TRUE								3:114412507-114412569			TRUE
cg19380499	chr3	128722515	-	cg19380499	54653413	50617432	AAACTTAAACACACCAAACCTAAAAACCTAACACCCAAAAACAAACAACA	AAACTTAAACGCACCGAACCTAAAAACCTAACACCCGAAAACAAACGACG	I	C	Grn	NA	NA	NA	NA	NA	NA	chr3:128722283-128723036	Island	CGAGGGTTAAAGGAGCTTGGACGCACCGGACCTAAGGGCCTGGCACCCGGAAGCAGACGG[CG]CAAGAAACGTGCTCAAGCGCTTCTGGGTGCAGAGGCATGGGGCCGCCGTCGTGGCGGGCG	CGCCGTCTGCTTCCGGGTGCCAGGCCCTTAGGTCCGGTGCGTCCAAGCTC			CCDC48	NM_024768	Body				3:130204974-130205711	3:128722473-128723210	Unclassified
cg19436429	chr3	178978985	+	cg19436429	37760328	46706338	CAAAAAATCTACTATTTAAACACAAAAACACAAAAACTAACAAAAACCCA	CGAAAAATCTACTATTTAAACGCGAAAACGCAAAAACTAACGAAAACCCG	I	A	Red	NA	NA	NA	NA	NA	NA	chr3:178978948-178979364	Island	TCCAGCTCCTTCATGGGGATCTCACGAGCCTCCGCGCGGGCCTCCCGTTTTGCGGCGAGC[CG]GGCCTCCGCCAGCCTCTGCGCTTCCGCGCTCAAACAGTAGATCTCCCGGCTCTGCGTGGC	CGGGCCTCCGCCAGCCTCTGCGCTTCCGCGCTCAAACAGTAGATCTCCCG			KCNMB3;KCNMB3;KCNMB3;KCNMB3	NM_171829;NM_001163677;NR_028135;NM_171828	TSS1500;Body;TSS1500;Body	high-CpG:180461513-180461991			3:180461459-180462041	3:178978539-178979891	Unclassified
cg19827650	chr3	42744301	-	cg19827650	53631343	10655405	AAAAAAAATAACCTTCCTAAAACAAAACTAAACAAAATAAAACAAAACCA	AAAAAAAATAACCTTCCTAAAACGAAACTAAACAAAATAAAACAAAACCG	I	A	Red	NA	NA	NA	NA	NA	NA		OpenSea	GGAGGAGGGGGAGGAGGAGGTGGCCTTCCTGGAGCGGAGCTGAGCAGAGTGGAGCAGAGC[CG]AGTGCTGCAGAGCTGCTGGCCACAGGGAGCCGCAGGGAGGATCCTTGAAGGGGGGCGGGT	CGGCTCTGCTCCACTCTGCTCAGCTCCGCTCCAGGAAGGCCACCTCCTCC			HHATL;HHATL;HHATL	NM_020707;NM_020707;NR_027753	5'UTR;1stExon;TSS1500			TRUE
cg20981856	chr3	17787350	+	cg20981856	53708354	66765355	CACCCAAATTTTCTACTTCAAAAACTAAAAAAATAAATACACAACCAACA	CGCCCAAATTTTCTACTTCGAAAACTAAAAAAATAAATACACAACCAACG	I	A	Red	rs6804837	0.378448	NA	NA	NA	NA	chr3:17783646-17784455	S_Shelf	CAAATAGCCTTCAAACCTGACCTGTGTCCTTTCCCCGACCGCTCCCCCTCCCCTGCCACC[CG]TTGGTTGTGCATTTATTCCCCTAGTTCCCGAAGCAGAAAACCTGGGCGTGTCCCTTTACT	CGCCCAGGTTTTCTGCTTCGGGAACTAGGGGAATAAATGCACAACCAACG
cg21788045	chr3	115984319	+	cg21788045	47784371	48679306	TATAAACTAAAATCATATTCTAACAAAATATACACTATCAAATTTCTTCA	TATAAACTAAAATCATATTCTAACAAAATATACGCTATCGAATTTCTTCG	I	A	Red	NA	NA	NA	NA	NA	NA		OpenSea	TGTAGTAACTTTTCAAATCCACACATTGACGGTTCATAGCCTGCCATCTGCTCTCGTATC[CG]AAGAAATTCGATAGCGTATACCCTGCCAGAACATGACTTCAGTTTATATGTCCTGCTGCT	TATAAACTGAAGTCATGTTCTGGCAGGGTATACGCTATCGAATTTCTTCG			LSAMP	NM_002338	Body			TRUE
cg22502448	chr3	44622831	+	cg22502448	26694363	25670465	TTAATCATTTACAACAACCACAAAACACTAAAAACAACTATAACAACACA	TTAATCATTTACAACGACCGCGAAACGCTAAAAACAACTATAACGACGCG	I	A	Red	rs7427496	0.041703	NA	NA	NA	NA	chr3:44622586-44622866	Island	CCCGCTGCTTCCCGCTGCGGCCCGCCTCTCAAGCTCCGGTCGCCGCCGTCCCGGCTCGTC[CG]CGCCGCCACAGCTGCCCTCAGCGCCCCGCGGCCGCTGCAAATGACCAATTCTTAAGATAT	CGCGCCGCCACAGCTGCCCTCAGCGCCCCGCGGCCGCTGCAAATGACCAA			ZNF167	NM_025169	Body				3:44597250-44597870
cg22692725	chr3	52722452	+	cg22692725	26749423	24729417	CATCAAATAAACATAACAAAAAAAACATTAAACAACATAAACTAAAATCA	CGTCAAATAAACATAACAAAAAAAACATTAAACAACATAAACTAAAATCG	I	A	Red	NA	NA	NA	NA	NA	NA	chr3:52719934-52720335	S_Shelf	GTTATCTTTCCTGATCCTCTCCCTCCTCCCACCTTTTCACCAACAAATCATTTCGTGACT[CG]ACTCTAGCTTATGCTGTTTAATGCCTTTCCTGCTATGTTTACCTGACGGAAATAGTTTCT	CGTCAGGTAAACATAGCAGGAAAGGCATTAAACAGCATAAGCTAGAGTCG			GNL3;GNL3;GNL3;SNORD19	NM_206826;NM_014366;NM_206825;NR_003047	Body;Body;Body;TSS1500
cg24033633	chr3	57945695	-	cg24033633	42804378	23674384	CAACCAATTATAAAATAAATAACCTAAATTCATAAATAAACAATTAAACA	CAACCGATTATAAAATAAATAACCTAAATTCATAAATAAACAATTAAACG	I	A	Red	NA	NA	NA	NA	NA	NA		OpenSea	AGGTGTTCTCCACAGCCGGTTATGAAGTGAGTAACCTGAGTTCATAAATGAGCAGTTGGG[CG]GGCTCCTCTTCCAGGCTCTTAAATGGGGAGCAGGGCGTGGTGCTCCGGGATAAGAGAAAA	CAGCCGGTTATGAAGTGAGTAACCTGAGTTCATAAATGAGCAGTTGGGCG							DMR	TRUE
cg24157392	chr3	112217973	+	cg24157392	43743504	13804471	TACAAAATAAATAATCATAAATAAAACCAAACTATTACATTTACTTACCA	TACGAAATAAATAATCGTAAATAAAACCAAACTATTACATTTACTTACCG	I	A	Red	NA	NA	NA	NA	NA	NA		OpenSea	TGCCTATGATTAGGCAGGTGAATACTATGTTCTAATTTGGTTTATGCTCTACGATGTCTT[CG]GTAAGCAAATGTAACAGCTTGGTTTCATCTACGATTACCCACTTCGTATAAACGTTACAC	CGGTAAGCAAATGTAACAGCTTGGTTTCATCTACGATTACCCACTTCGTA			BTLA;BTLA	NM_181780;NM_001085357	Body;Body					3:112217878-112218596	Unclassified
cg24331317	chr3	19017607	-	cg24331317	30769487	51714363	ACAATAAACACACATCAATAAATACAACACACCTTACACAAACCAAAACA	ACAATAAACGCACGTCAATAAATACAACACACCTTACACGAACCAAAACG	I	A	Red	rs35915899	0.313242	NA	NA	NA	NA		OpenSea	AGGGAGTGCCAGACAGTGGGCGCACGTCAGTGGGTGCAGCACACCTTGCACGAGCCAAAG[CG]GGGCGAGGCATTGCCTCACTCGGGAAGCACAAGGGGTCAGGGAGTTCCCTTTCCTAGTCA	ACAGTGGGCGCACGTCAGTGGGTGCAGCACACCTTGCACGAGCCAAAGCG									3:18992571-18992800
cg24524379	chr3	46600244	+	cg24524379	34768352	35698370	AAACAAACCATCACACTTTCTTACTTTCTTAAATCTTCACTACTTAACCA	AAACAAACCGTCACGCTTTCTTACTTTCTTAAATCTTCGCTACTTAACCG	I	C	Grn	NA	NA	NA	NA	NA	NA		OpenSea	AACTTGGTGTTGTAGTTACCCTGCTCTGCCGTGCACTTCCTACAACTGCACCCACAGTCG[CG]GCCAAGCAGCGAAGATTTAAGAAAGTAAGAAAGCGTGACGGTTTGCTCCACTCTTTTGGG	CGGCCAAGCAGCGAAGATTTAAGAAAGTAAGAAAGCGTGACGGTTTGCTC			LRRC2;LRRC2	NM_024750;NM_024512	5'UTR;5'UTR		DMR	TRUE		3:46599655-46600356	Promoter_Associated	TRUE
cg24576535	chr3	113417997	-	cg24576535	30651496	11754487	CCTTCCTAAAAACTACTATATACAATACCTAAAAAATACCAACACCCACA	CCTTCCTAAAAACTACTATATACGATACCTAAAAAATACCAACGCCCGCG	I	A	Red	NA	NA	NA	NA	NA	NA	chr3:113414907-113415736	S_Shelf	CAAAGTGAGCCTCCTTCCTAGGGACTACTGTGTGCGGTACCTGGGGGGTGCCAGCGCCCG[CG]GGGTGCGCACCCCTCTTTTCCCCGCCTGCCCCGCGTCCCCGGCTGCCAGGCCCGTAGATG	CGCGGGCGCTGGCACCCCCCAGGTACCGCACACAGTAGTCCCTAGGAAGG									3:114900661-114900759
cg24827726	chr3	14581937	+	cg24827726	28725477	64640421	AACCATATCCCCTTTAAACAAAAAACCACCCACTACAATAAATAAACTCA	AACCATATCCCCTTTAAACAAAAAACCGCCCGCTACAATAAATAAACTCG	I	A	Red	NA	NA	NA	NA	NA	NA		OpenSea	CCTCCCCTCCCCAGGGAGGGGCTGTGGGAGGGAAGCTCACAGCTCCCACTGGCTGGGCAC[CG]AGTCCACCCACTGCAGCGGGCGGCTCTCTGCTTAAAGGGGACATGGCTATTGTCAAGGCT	AGCCATGTCCCCTTTAAGCAGAGAGCCGCCCGCTGCAGTGGGTGGACTCG			GRIP2	NM_001080423	Body
cg24828811	chr3	120046754	-	cg24828811	21699348	53642330	TCTTAACCTCCAAAATTAACTAAAACTATAAATATACATCACAACACCCA	TCTTAACCTCCGAAATTAACTAAAACTATAAATATACGTCACAACGCCCG	I	A	Red	NA	NA	NA	NA	NA	NA		OpenSea	GTGATTCTCTTGTCTTAGCCTCCGGAGTTAGCTGGGACTATGGGTGTGCGTCACAACGCC[CG]GCTAATTTTTGTATTTTTAGTAAAGATGAGGTTTCACCATGTTGGCCAGGCTGGTCTCAA	CGGGCGTTGTGACGCACACCCATAGTCCCAGCTAACTCCGGAGGCTAAGA			LRRC58	NM_001099678	3'UTR
cg25664220	chr3	72788482	+	cg25664220	60699403	10639323	AATACATCACAACATATATTCCCTCCAATCAAATTTCCTTAAATCACTCA	AATACATCGCAACGTATATTCCCTCCAATCGAATTTCCTTAAATCACTCG	I	C	Grn	rs61739453	0.011211	NA	NA	NA	NA	chr3:72788072-72788416	S_Shore	AGTACAGAGATCCTGCCCATCCACCGACAATCCCCCTCCTCATCTTCCTTCCCCCAGGTG[CG]AGTGATTCAAGGAAATCCGACTGGAGGGAACACACGCTGCGATGCACCCTCTCCTCTTCC	GGTGCATCGCAGCGTGTGTTCCCTCCAGTCGGATTTCCTTGAATCACTCG								TRUE		3:72787456-72788761	Promoter_Associated
cg26319282	chr3	56809796	-	cg26319282	39679364	16627317	TCAAAAAAAAATTTAAAACATTTTTTTACATCAAAACTACACCACTAACA	TCAAAAAAAAATTTAAAACATTTTTTTACGTCAAAACTACACCACTAACG	I	T	Red	NA	NA	rs76655768	0.043765	NA	NA		OpenSea	GAGCATTTGTGCTCAGAGGAGGGTTTAAAACATTTTTTTACGTCAGAGCTGCACCACTAG[CG]TACTGAATACACACACACACACACGCGCAAGCACACACACACACACACACACTGCCTCTT	CGCTAGTGGTGCAGCTCTGACGTAAAAAAATGTTTTAAACCCTCCTCTGA			ARHGEF3;ARHGEF3;ARHGEF3	NM_001128616;NM_001128615;NM_019555	TSS200;Body;Body			TRUE
cg27237834	chr3	132165326	+	cg27237834	30708443	68711510	ATATTAAAATTATATATAATAATCACATAAATTCCAACTAAAAAAACACA	ATATTAAAATTATATATAATAATCGCATAAATTCCAACTAAAAAAACACG	I	C	Grn	NA	NA	NA	NA	NA	NA		OpenSea	ATAAAATATCTTTTTGTTTAAAACTAAATTTAAGCACTTGTTTTCCTTTGTAGGTATAAG[CG]TGTCTTTTCAGTTGGAACTCATGCGATTACTACATATAATCCCAATACCTTAGAAGTAAC	GTATTGGGATTATATGTAGTAATCGCATGAGTTCCAACTGAAAAGACACG			DNAJC13	NM_015268	Body			TRUE
cg27248492	chr3	197362207	-	cg27248492	70766429	56806368	TCATTATTTTCATAAAAAAATTATACATCATAAAACTCCTTATAATATCA	TCATTATTTTCGTAAAAAAATTATACATCATAAAACTCCTTATAATATCG	I	A	Red	NA	NA	NA	NA	NA	NA		OpenSea	AAATTCTTGCATTCATTGTTTTCGTGAAAGAATTGTACATCATGGAACTCCTTGTAATGT[CG]ACGCTGGGCTTTTCTCCCACCTGTATGCAGTTGCTGCTGAATTTCAGGGGATGTGATTTG	TCATTGTTTTCGTGAAAGAATTGTACATCATGGAACTCCTTGTAATGTCG
cg27316567	chr3	149832476	-	cg27316567	37652354	53717444	TAAATACAAAAAAAAACACAACTACTACATATAATCTATAAAAACAACCA	TAAATACAAAAAAAAACACGACTACTACATATAATCTATAAAAACAACCG	I	T	Red	NA	NA	NA	NA	NA	NA		OpenSea	GGTAGGAAAATCTAAATACAGAAAAGGACACGGCTACTGCATGTAATCTGTGAGAGCAGC[CG]TAAGAAATCACTGACCAACCCACTATCTTTTTTAAGCATGGTTCTTTCTTTCTGTCTCTA	CGGCTGCTCTCACAGATTACATGCAGTAGCCGTGTCCTTTTCTGTATTTA								TRUE
cg27380813	chr3	10370704	+	cg27380813	35677477	35692477	ATCTCAAACCTCCATCCATAACTTCATAACTCATCCTAAATTCCAAATCA	ATCTCGAACCTCCATCCATAACTTCATAACTCATCCTAAATTCCGAATCG	I	A	Red	NA	NA	NA	NA	NA	NA	chr3:10370438-10370806	Island	GCGCGGCATCTTCTTCCAGGTCGGTGTCATCAATGAGGGGGATGTGGGGCTGGGAATCTT[CG]ATCCGGAATTCAGGATGAGCCATGAAGTTATGGATGGAGGTTCGAGATTCAGGCTTTTCT	CGATCCGGAATTCAGGATGAGCCATGAAGTTATGGATGGAGGTTCGAGAT			ATP2B2;ATP2B2	NM_001683;NM_001001331	Body;Body				3:10345175-10345793
cg00675229	chr4	18320910	-	cg00675229	48622418	12787376	ATACAACACAACACTACTTTTATATCAAACTCATCCTAAAAAACAAAACA	GTACAACGCAACGCTACTTTTATATCGAACTCATCCTAAAAAACGAAACG	I	A	Red	rs41409849	0.030735	NA	NA	NA	NA		OpenSea	ATACAAAAGCCCGTGCAGCGCAGCGCTGCTTTTGTATCGAGCTCATCCTGGAAGGCGAGG[CG]GGAGGCTGCGCCCAGGGAGTTCTGCGCGCTCCGTTGGCGGCTCACGCAGGTGCTGGGGGA	CGCCTCGCCTTCCAGGATGAGCTCGATACAAAAGCAGCGCTGCGCTGCAC									4:17929900-17930120
cg00905042	chr4	174114298	+	cg00905042	73759339	27749418	AACACATCTCATAATAATATTAAAAAATCCTTAAACAAAAACAAAAACCA	AACACGTCTCATAATAATATTAAAAAATCCTTAAACAAAAACAAAAACCG	I	A	Red	NA	NA	NA	NA	NA	NA		OpenSea	TTTCCAGAAAAAGAGATAAAAGAAAGATGATATGGACAGGGACAAACAGACAAAAAGGCT[CG]GCCTCTGCCTCTGCCTAAGGACCTTCTAATATTACCATGAGACGTGCCTGTTCTTCCTGC	CGGCCTCTGCCTCTGCCTAAGGACCTTCTAATATTACCATGAGACGTGCC			GALNT7	NM_017423	Body			TRUE
cg01141445	chr4	186944988	-	cg01141445	11787319	61722362	TATAACTCCACTTTTAAAACTATAATCTATATATATTTATATAAATAACA	TATAACTCCGCTTTTAAAACTATAATCTATATATATTTATATAAATAACG	I	T	Red	NA	NA	NA	NA	NA	NA		OpenSea	CTTTTTGTTCAGTATGGCTCCGCTTTTAAAGCTGTGGTCTGTGTGTGTTTGTGTGGATGA[CG]TGCACGGCTTTCTGAAACGATGCTCCAGTGGTGGTGAAGGGGACAGCGGGGCTGGACTCT	TATGGCTCCGCTTTTAAAGCTGTGGTCTGTGTGTGTTTGTGTGGATGACG									4:187181903-187182002
cg01218619	chr4	25090298	-	cg01218619	71718420	15626476	AAATAAAAAACAAAAACTATACACAACTCTCTCCCCTAAAACAAAATTCA	AAATAAAAAACAAAAACTATACGCGACTCTCTCCCCTAAAACGAAATTCG	I	T	Red	rs115118301	0.025608	NA	NA	NA	NA	chr4:25090106-25090510	Island	GGCTGCAAATGGAAGTGGGGGGCAGGGGCTGTGCGCGGCTCTCTCCCCTAAAGCGAGGTT[CG]TGCTCATCTCTAGCCCCCGCCGCTCTCGTGGGCCACGTCCTGCTTCGCTCCGCAGCATCC	AAGTGGGGGGCAGGGGCTGTGCGCGGCTCTCTCCCCTAAAGCGAGGTTCG								TRUE	4:24699221-24699597
cg01572696	chr4	995849	+	cg01572696	30643344	58645435	AAACCAACCCACCAACAAATCCACCTCATCATTATAAATAAAAATATCCA	AAACCAACCCACCAACGAATCCGCCTCGTCGTTATAAATAAAAATATCCG	I	C	Grn	rs114806891	0.035183	NA	NA	NA	NA	chr4:995482-997541	Island	CCATCCTGGAGCAGGAGAAGGTCGTCGCGCAGCAGATCCGGCAGCTCTTCCCCAAGTTCG[CG]GACACCCCCATTTACAACGACGAGGCGGACCCGCTGGTGGGCTGGTCCCTGCCACAGCCG	GGACCAGCCCACCAGCGGGTCCGCCTCGTCGTTGTAAATGGGGGTGTCCG			IDUA	NM_000203	Body		DMR		4:985293-987930	4:995667-996548	Unclassified_Cell_type_specific
cg01777861	chr4	56023843	-	cg01777861	63685435	51732321	AACAACTATAACACTCCAAAAACCTCAACAAAAAAATCCCAAACACAACA	AACGACTATAACACTCCGAAAACCTCGACAAAAAAATCCCAAACGCAACG	I	T	Red	NA	NA	NA	NA	NA	NA	chr4:56023750-56024066	Island	GTCAGGGCTGCAGGCGGCTGTGACACTCCGGAGGCCTCGACAGAGGGGTCCCAGGCGCAG[CG]TACCCGGGCTCCTCTTGCCTCAGCGGAGCGTCCCACGGCAGTCCCGGACCCGCGCCTCTC	CGCTGCGCCTGGGACCCCTCTGTCGAGGCCTCCGGAGTGTCACAGCCGCC									4:55718508-55718965
cg01784265	chr4	25080650	-	cg01784265	36770369	14801501	CAAAAAAAACTTAAAAAAAACCTCCCCCACAATTCAATAATTTTCCACCA	CGAAAAAAACTTAAAAAAAACCTCCCCCACGATTCAATAATTTTCCACCG	I	A	Red	rs6845866	0.395814	NA	NA	NA	NA		OpenSea	GACTTACTACCACGAGAAAGGCTTGGGAGAAGCCTCCCCCACGATTCAATGATTTTCCAC[CG]GGTCCCTCCCAAGACATGTGGGAATTCAAGATGAGATTGTGGTGGGGACACAGCCAAATT	CGAGAAAGGCTTGGGAGAAGCCTCCCCCACGATTCAATGATTTTCCACCG								TRUE
cg02035018	chr4	2299988	-	cg02035018	23797464	64608502	AAAAAATAAACAATAACAATAAAATAACACAATAACACAATAACACAACA	AAAAAATAAACGATAACAATAAAATAACACGATAACACAATAACACAACG	I	A	Red	NA	NA	NA	NA	NA	NA		OpenSea	GGGAGGAACAGCAGAGGATGAGCGGTGACAGTGGGGTGACACGGTGACACAGTGACACAG[CG]GGCTGTGCTGGGAGGAACGGCAGAGGATGAGTGGTGATGCGTGAGGAGTGCATCCTGCCA	AGAGGATGAGCGGTGACAGTGGGGTGACACGGTGACACAGTGACACAGCG			ZFYVE28	NM_020972	Body				4:2268958-2270514	4:2299854-2300119	Unclassified_Cell_type_specific
cg02968918	chr4	184908541	+	cg02968918	42789469	18788482	TACACTACAAATACCACACTCATTATAAACCCCAAACTAAATCACTCACA	TACACTACGAATACCACGCTCATTATAAACCCCAAACTAAATCACTCACG	I	T	Red	NA	NA	NA	NA	NA	NA		OpenSea	CATAAATTCCTCTGTGTGTGTGTGTGTGTCGGTGTGTAAATGCATGTCCGCAGGTGTACA[CG]TGAGTGATTCAGCCTGGGGTTCACAATGAGCGTGGCACCCGTAGTGCAATGAAAAGGACA	CGTGAGTGATTCAGCCTGGGGTTCACAATGAGCGTGGCACCCGTAGTGCA			STOX2	NM_020225	Body			TRUE	4:185145504-185145568
cg03326335	chr4	7668844	+	cg03326335	72804361	46756501	AACAATAAAAAACATAATATTTTATCTAATTTACTAATATTACCTAACCA	GACGATAAAAAACGTAATATTTTATCTAATTTACTAATATTACCTAACCG	I	A	Red	rs33978179	0.030062	NA	NA	NA	NA	chr4:7666019-7666347	S_Shelf	TCATTCATGAGACTGTGGCTGGAGAGGGAATCAAGCCTCTCAAAAATGTGTTTCTTCCCC[CG]GTTAGGCAACATCAGCAAACCAGACAAAATACTACGTCTCTTATCGTCGAAATGAATTTG	GACGATAAGAGACGTAGTATTTTGTCTGGTTTGCTGATGTTGCCTAACCG			SORCS2	NM_020777	Body
cg04008252	chr4	72897782	-	cg04008252	48674461	29717302	ACAACAAACCAACCTAAAACAAAAACCTAAAATAAAACAAACAATCCACA	GCGACGAACCAACCTAAAACGAAAACCTAAAATAAAACAAACAATCCGCG	I	A	Red	NA	NA	NA	NA	NA	NA	chr4:72897564-72897964	Island	GCGTCCAGCAGCGCGGCGGGCCAGCCTGGAGCGGAAGCCTGGAGTGGAGCAGGCAGTCCG[CG]GGGGACAGACGTCGGCTGGGATTGAGCCGGCAGACTGCGAAAAGTAGCTGGAGCCGGAGC	GCGGCGGGCCAGCCTGGAGCGGAAGCCTGGAGTGGAGCAGGCAGTCCGCG			NPFFR2	NM_004885	1stExon				4:73116497-73116828
cg04392082	chr4	186732926	+	cg04392082	44732456	67796389	AAATATATACTAAAACAAACACTAAACTAAAACACAAACAAACACTCTCA	AAATATATACTAAAACGAACACTAAACTAAAACGCAAACGAACGCTCTCG	I	A	Red	NA	NA	NA	NA	NA	NA		OpenSea	CTCAGCGTGCAGACATATGCCCTGGGAGCCCACAATCTGTTAACAGGAAGCAGGTAAACC[CG]AGAGCGTCCGCCTGCGTTCCAGTCCAGTGCCCGTCCCAGCACACACCTGCTTTTTCAGAC	AGGTGTGTGCTGGGACGGGCACTGGACTGGAACGCAGGCGGACGCTCTCG			SORBS2;SORBS2;SORBS2;SORBS2;SORBS2;SORBS2;SORBS2	NM_003603;NM_021069;NM_001145670;NM_001145670;NM_001145671;NM_003603;NM_001145672	5'UTR;5'UTR;5'UTR;1stExon;TSS1500;1stExon;TSS1500	low-CpG:186969878-186970382			4:186969831-186969954
cg04450456	chr4	17643702	+	cg04450456	73645444	23702357	ACACAATACAACAACTACACACAAAAATAAAACAACATCAACAAAAAACA	ACGCGATACGACGACTACGCGCGAAAATAAAACAACATCAACAAAAAACG	I	C	Grn	NA	NA	NA	NA	NA	NA		OpenSea	AGGGTGGCGCGGTGGCGGGGCGCGCCGGGTCACCCACCTGCGCTGGTCTCGGAGCTTCTG[CG]CCTCCTGCTGATGCTGCTCCACCTCCGCGCGCAGCCGCCGCACCGCGTCCTGGAGCTGCG	CGCCTCCTGCTGATGCTGCTCCACCTCCGCGCGCAGCCGCCGCACCGCGT			FAM184B	NM_015688	Body				4:17252747-17252926			TRUE
cg04785555	chr4	159716876	+	cg04785555	21615325	10775402	ATACCACTACTAATCTAACAAAAAACAAAATTCAAACAATAACATCAACA	ATACCGCTACTAATCTAACAAAAAACGAAATTCAAACGATAACATCGACG	I	A	Red	NA	NA	NA	NA	NA	NA		OpenSea	GCCACACAGAGCAGCGGGCAAGGGAGCGAAGCTTCATCTGTATTTACAGCTGATCCCCAT[CG]CCGATGTTACCGCCTGAACTCCGCCTCCTGTCAGATCAGCAGCGGCATTAGATTCTCACA	CGCCGATGTTACCGCCTGAACTCCGCCTCCTGTCAGATCAGCAGCGGCAT			FNIP2	NM_020840	Body				4:159936326-159936458
cg04789475	chr4	186960991	-	cg04789475	59774428	65809342	AATTAAACAACAACCAAACCACAACCTCAACACCAACATAAAAAATACCA	AATTAAACAACAACCGAACCGCAACCTCAACACCAACGTAAAAAATACCG	I	A	Red	rs66872330	0.144556	NA	NA	NA	NA		OpenSea	GCTCCCTGACTTGGTTAAGCAGCAGCCGAACCGCAGCCTCAGCACCAACGTGAGAGGTGC[CG]AGCCCTCTCCTTCCTTAGCTACTGAGCTGGTTCTTAAGAAGCTTGTTCCTGCTAGTACCT	CGGCACCTCTCACGTTGGTGCTGAGGCTGCGGTTCGGCTGCTGCTTAACC									4:187197861-187197986
cg05302350	chr4	141013724	-	cg05302350	61741382	49774487	CCAAAAACTACAAAACAATAATTATCACTTAACCACTTAACTCCCCACCA	CCGAAAACTACAAAACAATAATTATCACTTAACCACTTAACTCCCCGCCG	I	C	Grn	NA	NA	NA	NA	NA	NA		OpenSea	CCGCTCCTGATCCCGGAGGCTGCAGAGCAGTAATTGTCACTTAGCCACTTAACTCCCCGC[CG]CACTGCTCACTCACTCATCGTGGTTTATCTCTCAGCCAATTACTGCTGTCATTTGCGTTT	CGGCGGGGAGTTAAGTGGCTAAGTGACAATTACTGCTCTGCAGCCTCCGG			MAML3	NM_018717	Body				4:141233034-141233175
[truncated: 6,048 more rows]
