# Supplementary material for: Systematic investigation of interindividual variation of DNA methylation in human whole blood
Source: Genome Biol. 2026 Mar 5;27:128. doi: 10.1186/s13059-026-04021-1 (PMC13069719; doi:10.1186/s13059-026-04021-1)
Supplement: Supplementary file 16 — Additional file 16. List of all epialleles in CD14+ cells. [file 13059_2026_4021_MOESM16_ESM.csv]

	chr	pos	strand	Name	AddressA	AddressB	ProbeSeqA	ProbeSeqB	Type	NextBase	Color	Probe_rs	Probe_maf	CpG_rs	CpG_maf	SBE_rs	SBE_maf	Islands_Name	Relation_to_Island	Forward_Sequence	SourceSeq	Random_Loci	Methyl27_Loci	UCSC_RefGene_Name	UCSC_RefGene_Accession	UCSC_RefGene_Group	Phantom	DMR	Enhancer	HMM_Island	Regulatory_Feature_Name	Regulatory_Feature_Group	DHS
cg04490290	chrX	45709881	+	cg04490290	58691305	18742484	AAAAACTCCCAAATTTACAAAATAACAAACCTAACTAACATACACACTCA	AAAAACTCCCGAATTTACGAAATAACGAACCTAACTAACGTACACGCTCG	I	A	Red	NA	NA	NA	NA	NA	NA	chrX:45710269-45710979	N_Shore	AAGACACAAGCACCACCACCTCCACCCCCACTACCTAGGCGAGACAGCGCCAAAAGCCAC[CG]AGCGTGCACGCCAGCCAGGCCCGCTACCCCGCAAACCCGGGAGCTTCTTTATCCCCAGCA	AGAAGCTCCCGGGTTTGCGGGGTAGCGGGCCTGGCTGGCGTGCACGCTCG									X:45594529-45594894	X:45709742-45710281	Unclassified_Cell_type_specific
cg11957438	chrX	80065114	+	cg11957438	22740380	22654306	AACTCTTAAACTAAAATATCTATAAATCAAAACATAATACAATAAATTCA	AACTCTTAAACTAAAATATCTATAAATCGAAACGTAATACGATAAATTCG	I	A	Red	NA	NA	NA	NA	NA	NA	chrX:80064923-80065136	Island	CCCCATGCCCGGGAGTCCCGCCGCTTCCGCCGCACTCCTCGTCCTAGTTTCGCTCTCTCT[CG]AATTCATCGCATCACGTTTCGACCCATAGATATTCTAGCCCAAGAGCTGAGGAGGCGGAG	AGCTCTTGGGCTAGAATATCTATGGGTCGAAACGTGATGCGATGAATTCG			BRWD3;BRWD3	NM_153252;NM_153252	1stExon;5'UTR				X:79950702-79952450	X:80065046-80066010	Promoter_Associated
cg16807457	chrX	133371689	-	cg16807457	57665457	46758507	AAATAAAAAATATCACCTACAATAAAAACCAAAACAACACCCCAACCCCA	AAATAAAAAATATCACCTACAATAAAAACCGAAACAACGCCCCGACCCCG	I	A	Red	NA	NA	NA	NA	NA	NA	chrX:133371069-133371718	Island	TCGGGACTGGGGAGGTGGAAAGTGTCACCTGCAATGGGGACCGAAGCAGCGCCCCGACCC[CG]AGCCACCTTCTCTCCTCGGGAGGCAACGATGGCAGGAGTTTCAGTTAACAATTTACAGAG	CGGGGTCGGGGCGCTGCTTCGGTCCCCATTGCAGGTGACACTTTCCACCT			CCDC160	NM_001101357	5'UTR				X:133198718-133199356
cg16857716	chrX	75392480	+	cg16857716	31636389	34647377	ACTAAATATAATAAAAAACCAAATACAATAATACTCACAACATAACATCA	ACTAAATATAATAAAAAACCGAATACAATAATACTCACAACATAACATCG	I	A	Red	NA	NA	NA	NA	NA	NA		OpenSea	TGGCTAAGCTCCCCTTCATGATTCAGCTTAGGTATCCCCCATTCATGCTCCCACATCATC[CG]ATGCTATGCTGTGAGCACTACTGTATCCGGTCCCTCACTATATCTAGTTGTTCCAAGGCA	ACTAGATATAGTGAGGGACCGGATACAGTAGTGCTCACAGCATAGCATCG			CXorf26	NM_016500	TSS1500
cg13295614	chr2	239330383	+	cg13295614	20772361	71604383	CCCTACAACAAAAACCCAACAAAAAAACCCAAACTAAAAACAAAAAAACA	CCCTACGACGAAAACCCAACAAAAAAACCCGAACTAAAAACGAAAAAACG	I	T	Red	NA	NA	rs557575	0.262727	NA	NA		OpenSea	TTTTGAGTAACAGGGCTAAGGGGAGTGAAGTCTTCTTACCCTCGGTGTGGCTCCTGGAGA[CG]CCTTCCCGCTCTCAGCCCGGGCTCTCCTGCTGGGTCCTCGCCGCAGGGAGCGACTGTAAT	CGCCTTCCCGCTCTCAGCCCGGGCTCTCCTGCTGGGTCCTCGCCGCAGGG									2:238995104-238995390
cg13423887	chr6	32632694	-	cg13423887	12676450	58647505	ATCCCCTCCAAAACTTCCTTCTAACTATTCCAATACTCAACATCAAACCA	ATCCCCTCCAAAACTTCCTTCTAACTATTCCAATACTCGACATCAAACCG	I	C	Grn	NA	NA	rs1130380	0.031968	NA	NA	chr6:32632158-32633027	Island	AACTCCGCCCGGGTCCCCTCCAGGACTTCCTTCTGGCTGTTCCAGTACTCGGCATCAGGC[CG]CCCCTGCGGCGTCACCGCGCGGTACACCCCCACGTCGCTGTCGAAGCGCGCGTACTCCTC	GTCCCCTCCAGGACTTCCTTCTGGCTGTTCCAGTACTCGGCATCAGGCCG			HLA-DQB1	NM_002123	Body		DMR		6:32740137-32741093	6:32632265-32632973	Unclassified
cg05891136	chr8	2014195	-	cg05891136	45646327	73803388	TCCATATAACCCACACTCCCACTCCTCAAATACAAAAATAAATCAAAACA	TCCATATAACCCACACTCCCGCTCCTCGAATACAAAAATAAATCAAAACG	I	T	Red	NA	NA	rs13258621	0.000416	NA	NA		OpenSea	GCTGGAGCCCTGTCCATGTAGCCCACACTCCCGCTCCTCGAGTACAAGGGTGGGTCAAGG[CG]TTCACCCTTCCTCACTGAGGAACTGGTCATGACGGTGACCTGCTGGGCTTGGGGACAGCC	CGCCTTGACCCACCCTTGTACTCGAGGAGCGGGAGTGTGGGCTACATGGA			MYOM2	NM_003970	Body				8:2001453-2001876
cg22164177	chr12	117013718	+	cg22164177	21633334	15790473	AAAATCTTCTCCAACAACATAATATAAAAATCTAAACCACAACAACAACA	AAAATCTTCTCCGACGACATAATATAAAAATCTAAACCGCGACGACGACG	I	A	Red	rs147123589	0.010411	NA	NA	NA	NA		OpenSea	CACAGTCGGATTCGCTGCCGCAGCAGCCGCCACCCCCAGGAGCCGCCGGGACCCTCGCGT[CG]TCGCCGCCGCGGCCCAGATCCCCACACCATGCCGTCGGAGAAGACCTTCAAGCAGCGGCG	CGTCGCCGCCGCGGCCCAGATCCCCACACCATGCCGTCGGAGAAGACCTT			MAP1LC3B2	NM_001085481	5'UTR				12:115498047-115498226
cg24617313	chr20	57427146	-	cg24617313	17709324	41721488	ACCTACAAAACTCTAAAACCACTTTATAAAATCCTCCTCTACACAACACA	ACCTACGAAACTCTAAAACCGCTTTATAAAATCCTCCTCTACGCAACACG	I	C	Grn	rs6026561	0.3771	NA	NA	NA	NA	chr20:57427691-57427995	N_Shore	TAGAACAGCAGGACCTGCGAAACTCTGAGGCCGCTTTGTGAGGTCCTCCTCTGCGCAGCA[CG]CCCCCCACCCCTCTCTTGGTGCCGCCGCAGCTACTCCCTAGGGGGCTTTGCTCTTGGTGG	ACCTGCGAAACTCTGAGGCCGCTTTGTGAGGTCCTCCTCTGCGCAGCACG			GNAS;GNAS;GNAS;GNASAS	NM_080425;NM_001077490;NM_016592;NR_002785	TSS1500;TSS1500;3'UTR;TSS1500		CDMR	TRUE	20:56859610-56860737	20:57426788-57428499	Unclassified	TRUE
cg00150363	chrX	107068750	-	cg00150363	29806320		ATTAACTTTACATAAAACAACTTCATAAAAAAAATCTCTACRATAAACCC		II			NA	NA	NA	NA	NA	NA	chrX:107069308-107070201	N_Shore	TTTACTCTGTAGTTAACTTTGCATAGAGCAGCTTCATAGGGAGGATCTCTGCGGTGGACC[CG]GCTCTCTCTTCTTATTACCCGTTGCAAAGGCCTCTTTCTTGTTCTAACCTGGGGGTTTGT	CGGGTCCACCGCAGAGATCCTCCCTATGAAGCTGCTCTATGCAAAGTTAA			MID2;MID2	NM_052817;NM_012216	TSS1500;TSS1500					X:107068691-107070658	Unclassified_Cell_type_specific
cg01109660	chrX	19008190	+	cg01109660	41739493		AACAAAATAAAAAAACCATATTTTAACCCCACTCACCCTCTTAAATACAC		II			NA	NA	NA	NA	NA	NA		OpenSea	ACTGGGGATGCGGTCAGGGGATGGGTATTCATATTGGATGCTGTGTTTGGCTGTACAGGT[CG]TGCACCCAAGAGGGTGAGTGGGGCTAAAATATGGTCTCTCCACTCTGTTTGTCAAACCAT	CGTGCACCCAAGAGGGTGAGTGGGGCTAAAATATGGTCTCTCCACTCTGT			GPR64;GPR64;GPR64;GPR64	NM_005756;NM_001079859;NM_001079860;NM_001079858	3'UTR;3'UTR;3'UTR;3'UTR
cg01383599	chrX	25020151	+	cg01383599	28658508		ATCTAAAACCCTCAAACTCCACATCCACAAACTCTCCCTAAATAAAAACC		II			NA	NA	NA	NA	NA	NA	chrX:25020237-25024207	N_Shore	TTCTCCAGCAGTCCCGTCTCCTCCCCAAACTCTCCAGCGGCCCTGACCACCCCAGGAAAG[CG]GCTTTCACTCAGGGAGAGCCTGTGGATGTGGAGTCTGAGGGTTTTAGACTCTCAGACCTC	CGGCTTTCACTCAGGGAGAGCCTGTGGATGTGGAGTCTGAGGGTTTTAGA							RDMR
cg01522335	chrX	50647118	+	cg01522335	20757416		ACACCACAATAAAATTCCATCCCTCTACCCAACAAAACTTCAAAAAACTC		II			NA	NA	NA	NA	NA	NA		OpenSea	CCTCTACAATGGTGCTATTAATATCCATTTTAGAAAATGAAAATAGGAGACTCAGCCAGG[CG]AGTCTCCTGAAGCCCTGTTGGGTAGAGGGATGGAATTCCACTGTGGTGCTGAGAAGACGC	CACCACAGTGGAATTCCATCCCTCTACCCAACAGGGCTTCAGGAGACTCG			LOC347376	NR_003933	TSS1500
cg02187432	chrX	18371852	+	cg02187432	16716422		TTACRCCTCAAAATTATACATAAATAACTTCCTAAACCRACTTATAATTC		II			NA	NA	NA	NA	NA	NA	chrX:18371897-18373148	N_Shore	TCAAATGGGAGCCTGTAAGTAAATACTTGTGCTGCCCAAACATTTGGGGTTTGGGGGAGC[CG]AATTACAAGTCGGCCCAGGAAGCTATCTATGTACAACCTTGAGGCGCAAAATCGAGCAAA	TGCGCCTCAAGGTTGTACATAGATAGCTTCCTGGGCCGACTTGTAATTCG			SCML2	NM_006089	5'UTR					X:18371697-18373050	Unclassified_Cell_type_specific
cg02702444	chrX	8696915	-	cg02702444	66611456		CTACATTCCCACCCCCATACCTCAATACTAAATCCCTTATATTTTTAAAC		II			NA	NA	rs1236387	0.425144	rs1236387	0.425144	chrX:8698857-8700500	N_Shore	GTATCCCTGGTCTGCATTCCCACCCCCATGCCTCAGTACTGAGTCCCTTGTGTTTTTGGG[CG]TGGTTGACAGCCACTTTGTGCAGGTGGGGCAGAAACAGCCTGCAGACCTGGAGGTGTCAG	CGCCCAAAAACACAAGGGACTCAGTACTGAGGCATGGGGGTGGGAATGCA			KAL1	NM_000216	Body
cg04032096	chrX	13954890	-	cg04032096	59749430		AACAATTATCCAAAACACAAAATACTTCCTTAAAAACAAATCTCTAACTC		II			NA	NA	NA	NA	NA	NA	chrX:13956150-13957061	N_Shore	AATGTGGAGCCAACAATTGTCCAAAACACAAAGTACTTCCTTAAGAACAGGTCTCTGGCT[CG]GGCCTTTGCTTCATGAGAACTGCACCCAACTCCACACCTGTTTAAAAATGAAGCCCACCC	ACAATTGTCCAAAACACAAAGTACTTCCTTAAGAACAGGTCTCTGGCTCG			GPM6B	NM_001001994	Body		RDMR
cg04392694	chrX	49019049	+	cg04392694	52607473		CRAAATAACCTATCTAACRACCAACAAAAAAACCTCCRTTAACTAAAAAC		II			NA	NA	NA	NA	NA	NA	chrX:49019048-49019334	Island	GACTGCCCCTTCCTATGCTGGAATAGCAACATCCCAGAGTGGAAAAAGGAGCCAGCCCAG[CG]TCCTCAGCTAACGGAGGCCTCCTTGCTGGCCGCCAGATAGGCCACCCCGCAGATACAGGA	GGGGTGGCCTATCTGGCGGCCAGCAAGGAGGCCTCCGTTAGCTGAGGACG			MAGIX;MAGIX;MAGIX;MAGIX	NM_001099682;NM_001099680;NM_024859;NM_001099681	TSS200;TSS1500;TSS200;TSS200
cg04484695	chrX	43742501	+	cg04484695	69620424		TCTTATTAAATCATCCCTATATTTAACTAAACCAAACTCCTCATACCCAC		II			rs144821167	0.01085	NA	NA	NA	NA	chrX:43741299-43741827	S_Shore	GCATTGTGGGATTCAGAGCCCCCAGAAGCAGCAAGCCAAGTTACCTGTGTGACCCTGGAA[CG]TGGGTATGAGGAGCCTGGTTTAGCCAAACACAGGGATGATTCAACAAGATTATAGGAGTT	CGTGGGTATGAGGAGCCTGGTTTAGCCAAACACAGGGATGATTCAACAAG			MAOB	NM_000898	TSS1500
cg05177544	chrX	106245868	-	cg05177544	25652313		TACTTACAATTAATTTATTTAAATCTAAACTCCAAATACACACATTACAC		II			NA	NA	NA	NA	NA	NA	chrX:106242506-106243593	S_Shelf	TCGGAAATGTCTGCTTACAGTTGGTTTGTTTAAATCTAGACTCCAAGTGCACACATTGCA[CG]TGGTTATGTGTCTTAAATCCATTTCAATCTAAAAGTCTCCCCTCTCTTTTTTTTTTATTC	CGTGCAATGTGTGCACTTGGAGTCTAGATTTAAACAAACCAACTGTAAGC
cg06143713	chrX	62856362	-	cg06143713	32666496		AAAAAACTAACCAAAAACRAACCTAAAAATAACATCCCTACCTCAAACAC		II			NA	NA	NA	NA	NA	NA		OpenSea	TTTTCCCAAGCAAAAAGCTGGCCAAAAGCGAGCCTGAGGGTAGCATCCCTGCCTCAGACA[CG]TTATTCAGAGGGAAAATTGCCCCTGGGCCCCTAACTCACTTGCCCCAAATGTCCTGGGAT	CGTGTCTGAGGCAGGGATGCTACCCTCAGGCTCGCTTTTGGCCAGCTTTT			ARHGEF9	NM_015185	3'UTR
cg06780606	chrX	69257154	-	cg06780606	28784465		CCCTTTCTAAACAACCACACTACTTAACCCTTCAAAAATCAAAATAAAAC		II			NA	NA	NA	NA	NA	NA		OpenSea	AGCTGTGCCTTCCCTTTCTAAGCAACCACACTGCTTGGCCCTTCAAGGGTCAGGGTGAGA[CG]TGATGGGCTAGGCCTCCGTTGTCTGGTTGCTAATGACAGCCTTGCAACCCAAGGTGAGGT	CGTCTCACCCTGACCCTTGAAGGGCCAAGCAGTGTGGTTGCTTAGAAAGG			EDA;EDA	NM_001399;NM_001005609	3'UTR;3'UTR
cg07150680	chrX	53710374	+	cg07150680	63714351		AAAAAAAAACAACCAATAAAAAATAACCCCTTTCCCCTACCTTTTCTACC		II			NA	NA	NA	NA	NA	NA	chrX:53710495-53711457	N_Shore	CCTCGAGAAAAACCAGGGTATTCATCCGGGTCGTCGGAGGTGCTGAGAACGGAGGTTGGC[CG]GCAGAAAAGGTAGGGGAAAGGGGCCACTCTTCATTGGTTGCTCCTCTTTCCCACCGTTCA	AAGAGGAGCAACCAATGAAGAGTGGCCCCTTTCCCCTACCTTTTCTGCCG			HUWE1	NM_031407	5'UTR				X:53727013-53728182	X:53710187-53711697	Promoter_Associated
cg07601068	chrX	39953107	+	cg07601068	23791478		ACACACACAATAAACACCCTCACTTTAAAAACTAAATTTAAAAAACAAAC		II			NA	NA	NA	NA	NA	NA	chrX:39953434-39969247	N_Shore	TGTGCAGACCTTCCCGTCCTTGAACACCCGCATGAATTCTCTTTGGGAACATTGAGTCTA[CG]TCTGTCTTCCAAACTCAGTTTTTAAAGTGAGGGTGTTCATTGTGTGTGTTCACAGCTCCC	CGTCTGTCTTCCAAACTCAGTTTTTAAAGTGAGGGTGTTCATTGTGTGTG			BCOR;BCOR;BCOR;BCOR	NM_001123384;NM_017745;NM_001123385;NM_001123383	5'UTR;5'UTR;5'UTR;5'UTR		CDMR
cg07981033	chrX	131356353	-	cg07981033	71795344		TAAATATTTACTACAAACACCAATTACTTACTTATCCCTTTCTTCTTTTC		II			NA	NA	NA	NA	NA	NA	chrX:131351531-131352535	S_Shelf	GTTTAAAGTGCTGGATGTTTGCTACAGGCACCAGTTGCTTACTTATCCCTTTCTTCTTTT[CG]AGTTGTTACCTCCTTCAGTTGCAATCCTTGGAGCCACCAACTGCCTGGGATATTTTACCC	GGATGTTTGCTACAGGCACCAGTTGCTTACTTATCCCTTTCTTCTTTTCG
cg08139636	chrX	132087774	-	cg08139636	13718501		CCACAAAACCTATCCCCAATAAATAAAAAACCTTAAAAATATAAAAATCC		II			NA	NA	NA	NA	NA	NA	chrX:132090363-132092617	N_Shelf	CTGCAATCTAGCCACAAAACCTATCCCCAGTGAATAGAAAGCCTTAGGGATGTAGAAATC[CG]TTCTTCTCCCAATGGGTGTGGTAATCCTGGCCCAAAAACTCATCCAAACTCACATGTTGT	CGGATTTCTACATCCCTAAGGCTTTCTATTCACTGGGGATAGGTTTTGTG			HS6ST2;HS6ST2	NM_147175;NM_001077188	Body;Body
cg08355317	chrX	100642128	-	cg08355317	59784344		ACTATATCCTAATATAAAAACAAATCACAAATCCCACTACAATTTCATCC		II			NA	NA	NA	NA	NA	NA	chrX:100645780-100646107	N_Shelf	TGCCCCAAGGCACTGTATCCTAATGTAGAAACAGATCACAGGTCCCACTACAATTTCATC[CG]AAGTTTTAAGTCAACAGGACCTTATTTTTTTTTCTTTATTTTGTCTAAAAAACAAACAAA	CGGATGAAATTGTAGTGGGACCTGTGATCTGTTTCTACATTAGGATACAG			BTK	NM_000061	TSS1500
cg08698436	chrX	18908255	-	cg08698436	23744306		CCACAACRCAACTTTCTTTTCCCCTCACAAACAAAACTATCAATAACCAC		II			NA	NA	NA	NA	NA	NA		OpenSea	CTTTAAGGGGGCCACAGCGCAGCTTTCTTTTCCCCTCACAGGCAGAGCTATCAGTAGCCA[CG]TCGGGTAGAACAGAAGGCATTCTGGGAACGCGGTGCTCTCACATCCTGCAAAGTACAGGC	CACAGCGCAGCTTTCTTTTCCCCTCACAGGCAGAGCTATCAGTAGCCACG			LOC100132163	NR_029379	TSS200
cg09443457	chrX	37004582	+	cg09443457	58726327		TACCRCCAAATATATATATACTAAATCCCAACRTCCCAAATCAATATCCC		II			rs192555596	0.016878	NA	NA	NA	NA	chrX:37003510-37004547	S_Shore	GCGCCACTCCTCCCGCTCCGCCCCCGGCTCCTCCCCTCCTGACGGAAGGCCTGGGACCTG[CG]GGACACTGATCTGGGACGCTGGGACTCAGCATACACACACCTGGCGGTAGAGGTGATGGT	CGGGACACTGATCTGGGACGCTGGGACTCAGCATACACACACCTGGCGGT							DMR		X:36913432-36914640
cg09971892	chrX	51142212	+	cg09971892	69644420		ACAAAAAACAACAACTCATCACCTAAAAAACTCCTACAATTCCTTATCAC		II			rs7062237	0.080443	NA	NA	NA	NA	chrX:51138953-51139255	S_Shelf	ACAAGGGCCCAGGTTTTTGCTGAGAGATTCGAAGCATGAGAGAGCATTTGGAGGGGGCCA[CG]TGACAAGGAACTGCAGGAGTCCTCTAGGTGATGAGTTGCTGCCCCTTGTTGACAGCCAGC	CAAGGGGCAGCAACTCATCACCTAGAGGACTCCTGCAGTTCCTTGTCACG
cg10542519	chrX	49029384	-	cg10542519	10658336		AACACATAAAAAATATTTAACTATTATTATATATCATTTCCCCAACCCTC		II			NA	NA	NA	NA	NA	NA	chrX:49028091-49029111	S_Shore	GGAACACAGTGAGCACATAAAAAGTGTTTAGCTATTATTGTATGTCATTTCCCCAGCCCT[CG]TAGGCATCTTAGTATGGGACCCCCAATTTAAACCAATCTTCTCAGCCCTGGTTGCTGATT	CGAGGGCTGGGGAAATGACATACAATAATAGCTAAACACTTTTTATGTGC			PLP2	NM_002668	Body
cg11717280	chrX	73072619	+	cg11717280	46713344		TTAAACCAACCAAATCACAAAAATATCCRACTTTCAATCTTCTAAACCAC		II			NA	NA	NA	NA	NA	NA		OpenSea	AGCGAATTGCAGCGCTTTAAGAACTGAAGGGGGGGCTGAGGGCGGAGAGAGCATAAGAGG[CG]TGGCCTAGAAGATTGAAAGCCGGACATCTTTGTGATTTGGTTGGTTCAAAATTTACCCAG	TGAACCAACCAAATCACAAAGATGTCCGGCTTTCAATCTTCTAGGCCACG			XIST	NR_001564	TSS200					X:73072417-73072793	Unclassified_Cell_type_specific
cg12143138	chrX	80063471	-	cg12143138	60611386		TTTACTCAATAAACCATTACCTAACCRACAAAATTTAAAATTAACTTAAC		II			NA	NA	NA	NA	NA	NA	chrX:80064923-80065136	N_Shore	ACGATTATGCTTTTACTCAGTAGACCATTACCTAACCGGCAAAATTTGAAATTGGCTTGA[CG]CTCCTTATTATTTTTAATTATGTCGTTTTTCCTAATCCCTGGTCCGTCAATTCCCCTCCA	TTACTCAGTAGACCATTACCTAACCGGCAAAATTTGAAATTGGCTTGACG			BRWD3	NM_153252	Body					X:80063298-80064149	Promoter_Associated	TRUE
cg13174077	chrX	119709371	+	cg13174077	13768429		AAAATATTAAATACACATAAAAACCAACCTCRACRAACAAAACCTAACCC		II			NA	NA	NA	NA	NA	NA		OpenSea	TCTAAAGCAGAGGATTGGGAAGACCTTTTGAAAACACTTTAGCAATGCCCGCCCTTTCGG[CG]GGCTAGGTTCTGCCCGCCGAGGCTGGCTTTCATGTGTATTTAACACCTTCCGGGATGATA	CGGGCTAGGTTCTGCCCGCCGAGGCTGGCTTTCATGTGTATTTAACACCT		TRUE	CUL4B;CUL4B	NM_003588;NM_003588	1stExon;5'UTR
cg14395423	chrX	74516489	+	cg14395423	61654340		ACCAACAATTCTTAACTATAATCTCAATAAACCATCATTAAAAACAACAC		II			NA	NA	NA	NA	NA	NA		OpenSea	TTTGTTAAGGGCTTGCTTGTCAATTCAAGTTAAAGGTTAACAAATACTCTTCAGCATGCA[CG]TGTTGCCTCTAATGATGGCCCATTGAGACCATAGTTAAGAATTGCTGGCAGCTTATCTTC	CCAGCAATTCTTAACTATGGTCTCAATGGGCCATCATTAGAGGCAACACG			UPRT;UPRT	NM_145052;NR_030774	Body;Body			TRUE
cg14544514	chrX	134138291	+	cg14544514	33716389		CRAAATATAAACTTAACCATAAACRTAACCTAAATACTTACRCRAACTCC		II			NA	NA	NA	NA	NA	NA	chrX:134138081-134138318	Island	CACAGCCGCGGCCCGGCCCCGTTCTGAGCTTGCGCACTAGTGACCATCGGGCTTTGGGGG[CG]GAGCCCGCGCAAGCACTCAGGCCACGCCCATGGCCAAGCCCACATTCCGCCCCATGGACA	GGAATGTGGGCTTGGCCATGGGCGTGGCCTGAGTGCTTGCGCGGGCTCCG								TRUE	X:133965723-133966031	X:134137853-134138466	Promoter_Associated
cg14833706	chrX	57617561	+	cg14833706	46781459		CAACACAATAAAAACATTCATTCCTCAATTTACTCTACCTTCTCCAACAC		II			NA	NA	NA	NA	NA	NA	chrX:57618402-57619328	N_Shore	GCAGTGACTCAGGATTTAACCTAAACACATTTAACTGAAACTCCTGCCCAGAGACCTCCA[CG]TGCTGGAGAAGGCAGAGTAAACTGAGGAATGAATGCCCTCATTGTGCTGTGAGAGCAGAC	AGCACAATGAGGGCATTCATTCCTCAGTTTACTCTGCCTTCTCCAGCACG			ZXDB	NM_007157	TSS1500
cg16550399	chrX	138274632	-	cg16550399	70747424		CAAATCAAATTACCATCTCTTTTCCTAAAATTCTAATTCAATAAATCAAC		II			rs73634010	0.064419	NA	NA	NA	NA	chrX:138276827-138277169	N_Shelf	ACACCTGCTTACAAGTCAGATTACCATCTCTTTTCCTAAAATTCTAATTCAGTAGGTCAG[CG]GGAGGGTTTTTGTTTTGTTTTGTTTAGAAAAAACAAACAAACCCTACAGGTGATTCTTTA	AAGTCAGATTACCATCTCTTTTCCTAAAATTCTAATTCAGTAGGTCAGCG			FGF13;FGF13;FGF13	NM_001139501;NM_001139500;NM_001139498	5'UTR;Body;Body					X:138274577-138274773	Unclassified_Cell_type_specific
cg16846332	chrX	18776743	+	cg16846332	39804484		TTAAATAAAAAACCCCCACTACTAAAATAAATCATCTACCAATCAAAAAC		II			NA	NA	NA	NA	NA	NA		OpenSea	GCCCTGACTCAGGTTTTTGAAGAGTCTCTAATGGTTCATTTCCAGCCTCATCAGGCATCA[CG]TCTCTGACTGGCAGATGATTCATCTCAGCAGTGGGGGTCTTTTATTCAAGGCCTCACCTG	CGTCTCTGACTGGCAGATGATTCATCTCAGCAGTGGGGGTCTTTTATTCA			PPEF1;PPEF1;PPEF1	NM_152224;NM_152226;NM_006240	Body;Body;Body			TRUE
cg17547578	chrX	102983589	-	cg17547578	30738373		AATTTAAAAACACAATCRACAACAACTAAAATAAAATTCAAAACCTACCC		II			rs148738886	0.023508	NA	NA	NA	NA		OpenSea	CCGAAAGCAGTAATTTAAAGGCACAGTCGGCAGCAGCTGGAGTGGGGTTCAGAGCCTGCC[CG]TGTGCCAGGGAGGAGCTTGGGCTGCCATGGCTGTTTGGGGAGGGCCAGAGGTGTTCTGTC	CGGGCAGGCTCTGAACCCCACTCCAGCTGCTGCCGACTGTGCCTTTAAAT			GLRA4	NM_001024452	TSS200
cg17560693	chrX	79269739	+	cg17560693	58684416		AACAATATAAAAACTCTCAATAACCAAAATCCCCCTCTCAATCTACAAAC		II			NA	NA	NA	NA	NA	NA		OpenSea	TGTGTATATGTGTGTGTGTTGGATCTTTCCTTTAGGAGGTGTAAAGTTTTGTTTATGTGG[CG]CTTGCAGACTGAGAGGGGGATCCTGGCCACTGAGAGTCTCTACACTGCCTGGGAATCACT	GCAGTGTAGAGACTCTCAGTGGCCAGGATCCCCCTCTCAGTCTGCAAGCG			TBX22;TBX22	NM_001109878;NM_001109879	TSS1500;TSS1500			TRUE
cg17654284	chrX	100447575	+	cg17654284	48738504		TCTACTACACACTATCTCCTCCACCAAAATTACATCAAATACAAAAAAAC		II			NA	NA	NA	NA	NA	NA	chrX:100446240-100446737	S_Shore	ATCTGTGGTGGCAATGGGGACAGGTGGGAGCCTCTAGTTTACTTTTTCCCTGTAAGAAGT[CG]TCTCCCTGTATTTGATGTAATTCTGGTGGAGGAGACAGTGTGTAGCAGAGGCAGAGCGCC	CGTCTCCCTGTATTTGATGTAATTCTGGTGGAGGAGACAGTGTGTAGCAG
cg18498622	chrX	151810246	+	cg18498622	25761375		ACTTAATACAACTAATCCAAAAAATTCCAAAATCRCTACCATACAAAAAC		II			NA	NA	NA	NA	NA	NA	chrX:151806233-151806947	S_Shelf	GATCCCCAAGGGATAAAGGTCTGGCCATATGGGAATCCAGGTGTTAGAGTACAGGCAGCA[CG]TCCTTGTATGGCAGCGACTTTGGAATCTTTTGGATCAGTTGCACCAAGCACCAATGGGTG	CTTGGTGCAACTGATCCAAAAGATTCCAAAGTCGCTGCCATACAAGGACG			GABRQ	NM_018558	Body		RDMR			X:151809833-151810765	Unclassified
cg20654256	chrX	102984080	-	cg20654256	40633362		TTATAATTAATTATACAACCATTCCCRTACCTACTTTCCTCCCTCAAATC		II			NA	NA	NA	NA	NA	NA		OpenSea	CCACCTCGCCCTTGTAGTTAGTTGTGCAGCCATTCCCGTGCCTGCTTTCCTCCCTCAGGT[CG]TCTCTTGGGGTCCTCTATAGCTCTCAGAATTCCTCCTCCCAGACACTCCTTCCCCAGCCT	CGACCTGAGGGAGGAAAGCAGGCACGGGAATGGCTGCACAACTAACTACA			GLRA4	NM_001024452	TSS1500
cg20698282	chrX	73072641	+	cg20698282	69621501		TTTTATCCTTACTAAATAAATTTTAAACCAACCAAATCACAAAAATATCC		II			NA	NA	NA	NA	NA	NA		OpenSea	ACTGAAGGGGGGGCTGAGGGCGGAGAGAGCATAAGAGGCGTGGCCTAGAAGATTGAAAGC[CG]GACATCTTTGTGATTTGGTTGGTTCAAAATTTACCCAGTAAGGACAAAAAAGGGAAATTT	TTTGTCCTTACTGGGTAAATTTTGAACCAACCAAATCACAAAGATGTCCG			XIST	NR_001564	TSS200					X:73072417-73072793	Unclassified_Cell_type_specific
cg21305756	chrX	39475737	+	cg21305756	24671326		CTTCCTCTTTTCTTATCRCATAAACAAACTATATCTTATTTATTTAAACC		II			rs6610307	0.010816	NA	NA	NA	NA	chrX:39472797-39473293	S_Shelf	AGGGGAAATCCAAGCAGTACATCTGCTATGGGGTACATGGATCTAAGAATCTGACCATCA[CG]GCTTAAACAAATAAGATATAGTTTGCTCATGCGACAAGAAAAGAGGAAGTAGGCAAATAT	CGGCTTAAACAAATAAGATATAGTTTGCTCATGCGACAAGAAAAGAGGAA
cg23140620	chrX	110398983	+	cg23140620	50631449		TTCTTATACTTTTCTTTTTACTTAAAATACCCTTCCCATCTTCACAAATC		II			NA	NA	NA	NA	NA	NA		OpenSea	AGAAAATGCTTCATATAAAAGTTGGCATTTGAGCTAGATCTTAAAGGTCAGATGAGATTT[CG]ATCTGTGAAGATGGGAAGGGCATTTTAAGTAAAAAGAAAAGCATAAGAAAGGGTGTGTTG	CGATCTGTGAAGATGGGAAGGGCATTTTAAGTAAAAAGAAAAGCATAAGA			PAK3;PAK3;PAK3;PAK3;PAK3;PAK3	NM_001128168;NM_001128173;NM_001128172;NM_001128166;NM_002578;NM_001128167	Body;Body;Body;Body;Body;Body					X:110398742-110399675	Unclassified_Cell_type_specific
cg23212799	chrX	46773278	-	cg23212799	15668341		CATATATAACTACTAAAAATTTAACAAAAAACTTATTTAACCRCTTCTCC		II			NA	NA	NA	NA	NA	NA	chrX:46771563-46772981	S_Shore	CGGCCCTGGGACATATGTGGCTACTAGGGATTTGGCAAGAAACTTGTTTGGCCGCTTCTC[CG]ACTTTGAGTTGCAAGGAAATCCGTGGCCTCAGATGTGCGCGAGTTGTTTGTGTGTGTGTG	CGGAGAAGCGGCCAAACAAGTTTCTTGCCAAATCCCTAGTAGCCACATAT			PHF16;PHF16	NM_001077445;NM_014735	5'UTR;5'UTR				X:46658031-46658336	X:46772275-46773337	Unclassified_Cell_type_specific
cg23247655	chrX	54466701	-	cg23247655	29697497		AATCTAATATCCTTTAATTTAAATAAATAACTCTAATAATATCATCRATC		II			NA	NA	NA	NA	NA	NA		OpenSea	CACGTCCTTCAGGTCTGGTGTCCTTTGATTTAAGTGAGTAACTCTGGTGGTGTCATCGAT[CG]CTCTGACAGATTTTTCTTTTGCTCTAGTCTTGCTGCCAGGTCTGCGGAAAAGAGAATCCT	GTCTGGTGTCCTTTGATTTAAGTGAGTAACTCTGGTGGTGTCATCGATCG			TSR2	NM_058163	TSS200				X:54483422-54483966	X:54466419-54467027	Promoter_Associated
cg23595826	chrX	135580181	-	cg23595826	56739441		TAACCCCCTTAAATAACRACRCTTCTTTTTATTATATTTATTAAAACACC		II			NA	NA	NA	NA	NA	NA	chrX:135579001-135580099	S_Shore	GTCCTTGGTCCTAGCCCCCTTGAATAGCGACGCTTCTTTTTGTTGTGTTTGTTGGGGCAC[CG]ATGTGTAAAAGAACGTAAATCTTTAGGGTAGTGTCTTAAATGTAATTTTTAAGTCTTTTC	CGGTGCCCCAACAAACACAACAAAAAGAAGCGTCGCTATTCAAGGGGGCT			HTATSF1;HTATSF1	NM_014500;NM_001163280	Body;Body					X:135578666-135580196	Promoter_Associated_Cell_type_specific
cg23607813	chrX	49964918	+	cg23607813	28686360		AACACTTCTCAATTCCATCTAAAAAAACACATCTCCCTTCTAAATATCAC		II			NA	NA	NA	NA	NA	NA		OpenSea	AATAAAATTTATGAACTCATTACCTTGATGATGAAGTTCTTTTAGATGTTTGGCTGAAAA[CG]TGACACCCAGAAGGGAGATGTGCCCCTTTAGATGGAACTGAGAAGTGCCAAGTTCTTGGG	CGTGACACCCAGAAGGGAGATGTGCCCCTTTAGATGGAACTGAGAAGTGC			AKAP4;AKAP4;AKAP4	NM_139289;NM_139289;NM_003886	5'UTR;1stExon;Body
cg23662469	chrX	54472372	+	cg23662469	52716300		CAATCCCRAATACTAAATCTTAAATTTTTTAATTCATCTTTTCACAAAAC		II			NA	NA	NA	NA	NA	NA		OpenSea	CTGGGGACAGGGATTAATAAAAATTGACATCACTGTAGGAATATATTTTTTAAAAGCCCA[CG]TTTTGTGAAAAGATGAATTAAAAAACCCAAGACCCAGCATTCGGGATTGAAAGTGCCCGT	AATCCCGAATGCTGGGTCTTGGGTTTTTTAATTCATCTTTTCACAAAACG			FGD1	NM_004463	3'UTR
cg24741770	chrX	57312189	+	cg24741770	49782354		AATTCTCCATTTTCCACAAATTCAAAACCCATCTACTTTATCCAACATTC		II			NA	NA	NA	NA	NA	NA		OpenSea	TGAGGGATAGAAGGGGTTAGGGATGAAGCATAGAGTTTTTCAGACACCAGTCATGAGAGT[CG]AATGCTGGACAAAGTAGATGGGTCTTGAATCTGTGGAAAATGGAGAATTATTGCGGAGTT	ATTCTCCATTTTCCACAGATTCAAGACCCATCTACTTTGTCCAGCATTCG			FAAH2	NM_174912	TSS1500
cg26142661	chrX	101186679	+	cg26142661	14738355		AATAATTTTAAAATAAACACCCRCCCTTACCTCAAAAAAAATAAATTCCC		II			NA	NA	NA	NA	NA	NA	chrX:101186525-101187258	Island	AATCTCGGACGGGCTGAAGAGAGGCAGCGAAGGAGATGGGGCCGCCCCCGCACCCCGGGA[CG]GGAACTCACCTTCTCTGAGGCAAGGGCGGGTGTCTACTTTAAAACTACTGCCCCCCCTCC	CGGGAACTCACCTTCTCTGAGGCAAGGGCGGGTGTCTACTTTAAAACTAC			ZMAT1	NM_001011657	5'UTR				X:101073201-101073905	X:101186029-101187426	Promoter_Associated_Cell_type_specific	TRUE
cg26695278	chrX	40010468	+	cg26695278	66608510		AACATTTAAAACTTAATATATAAATTCCTTCTACAACAAAACTCACCTAC		II			NA	NA	NA	NA	NA	NA	chrX:40010919-40016203	N_Shore	AGGTACTCCAAACCAAGAGGAAAAGCATCCTTGTGGCATGTGGGTGGATTAGGCCCAAGG[CG]CAGGTGAGCTCTGCTGCAGAAGGAACCTACACACCAAGTCCCAAATGCCCAAGTGCTGAC	GCATTTGGGACTTGGTGTGTAGGTTCCTTCTGCAGCAGAGCTCACCTGCG			BCOR;BCOR	NM_001123384;NM_001123383	5'UTR;5'UTR		RDMR			X:40010294-40010491	Unclassified_Cell_type_specific
cg01463139	chr1	158435277	-	cg01463139	52688493		TCAAATATCTAAAAATACCTACCACCTACAAACTTTATATAAAATTTCCC		II			NA	NA	rs1573519	0.48446	rs1573519	0.48446		OpenSea	GAAGAATTCCATCAAATATCTGGAAATGCCTGCCACCTGCAAACTTTGTGTGAAATTTCC[CG]TACATTTCCACTCTCCTTTCTGGATCCTGGTTTCTACCTCTGTCCCTGACTCTCCTTTAT	CGGGAAATTTCACACAAAGTTTGCAGGTGGCAGGCATTTCCAGATATTTG			OR10K1	NM_001004473	TSS200
cg02449698	chr1	64014634	+	cg02449698	17667345		TCCTATCTCTTCCRCTAAATTAATAAAATCAAATATCACTCRAAAATAAC		II			rs74078259	0.016004	NA	NA	NA	NA		OpenSea	GTAGGTAGAAGGCAGGGTTGGCTCTAACGAATTTGAATGAGGAGCCTCAGCACTTTTCGG[CG]CCATTTTCGAGTGATACCTGATCTCATCAATCTAGCGGAAGAGACAGGATAACCTATCCA	CCTGTCTCTTCCGCTAGATTGATGAGATCAGGTATCACTCGAAAATGGCG			EFCAB7;DLEU2L	NM_032437;NR_002771	Body;TSS200
cg04863005	chr1	59043208	+	cg04863005	40751407		CRCRAACCACACTTTACAATAAAACTCTTTAAACTTTCTACCRAAAAAAC		II			NA	NA	NA	NA	NA	NA	chr1:59042013-59043295	Island	TAGGCTTCTGGGGACCCGCCCTCGGCGCGGCCTCCTGCTACAGACCTGGCGCGTCTGGGC[CG]CTCTCCCGGCAGAAAGTCTAAAGAGTTTCATTGCAAAGTGTGGCTCGCGACTGTCGCGCT	GCGAGCCACACTTTGCAATGAAACTCTTTAGACTTTCTGCCGGGAGAGCG			TACSTD2	NM_002353	TSS200			TRUE	1:58814306-58815871			TRUE
cg11791288	chr1	31988382	-	cg11791288	10745380		ACATCCTACTATATACAATTAAATCRTAAAAAAAACAAACACCTTCTCTC		II			NA	NA	rs6425762	0.001858	NA	NA		OpenSea	TAGAGGTAATTGCATCCTGCTGTGTACAGTTAGGTCGTGGAGGAGACAGGCACCTTCTCT[CG]TCTTTCTGGAAGGTAACCAGAGGTCTTTCCCCTTTCCTATCATGGCAGCTGCTCAGTCGC	CGAGAGAAGGTGCCTGTCTCCTCCACGACCTAACTGTACACAGCAGGATG			LOC284551	NR_027085	Body
cg14661028	chr1	145385771	+	cg14661028	74774344		ACCTAAATAAAAAATACCATCTCTAAATAAACTTAAACCACCAACCTTTC		II			NA	NA	NA	NA	NA	NA	chr1:145385289-145385537	S_Shore	CAAATCTAAACCATTAGAGTCTCTGTGGCGCCATCGGTTAGTGCCTTCGGCTGTTTGAAC[CG]AAAGGCTGGTGGTTCAAGCCCACCCAGAGATGGTACCTTTTACTTAGGCAAGATTCACGC	CCTAAGTAAAAGGTACCATCTCTGGGTGGGCTTGAACCACCAGCCTTTCG									1:144097096-144097129
cg16991637	chr1	226322955	-	cg16991637	13659497		AAATATATATTCAATAAATTATTACTAAATACTACAAAACCCTACTCCAC		II			NA	NA	rs11589277	0.052511	rs11589277	0.052511		OpenSea	AGGTGCTCCAAGAGTGTGTGTTCAATGAATTGTTACTGAATGCTGCAGAACCCTGCTCCA[CG]CTGCTTCCTCGCCCTGGCGTTTGGGAGCCTGATGACAGCCCTGCCCGTGAAGGCCGCACC	AGTGTGTGTTCAATGAATTGTTACTGAATGCTGCAGAACCCTGCTCCACG								TRUE	1:224389469-224389598
cg18803079	chr1	64014643	+	cg18803079	11742400		AATAAATTATCCTATCTCTTCCRCTAAATTAATAAAATCAAATATCACTC		II			NA	NA	NA	NA	NA	NA		OpenSea	AGGCAGGGTTGGCTCTAACGAATTTGAATGAGGAGCCTCAGCACTTTTCGGCGCCATTTT[CG]AGTGATACCTGATCTCATCAATCTAGCGGAAGAGACAGGATAACCTATCCAAGAGTATAG	CGAGTGATACCTGATCTCATCAATCTAGCGGAAGAGACAGGATAACCTAT			EFCAB7;DLEU2L	NM_032437;NR_002771	Body;TSS200
cg20823859	chr1	111971624	-	cg20823859	43756347		ATCCACATAAACTACTCACRAAATATTAACCAAATATCAATATAATCCAC		II			NA	NA	rs2485320	0.436878	rs2485320	0.436878		OpenSea	CTGCTCATCTAATCCACATGAACTACTCACGAGGTATTAACCAGATGTCAATATAATCCA[CG]ACACAGGGAAATAATGACTAGTGGTCAAATTCATATAACATCTATCCTTCATTTCCAGTA	CGTGGATTATATTGACATCTGGTTAATACCTCGTGAGTAGTTCATGTGGA			OVGP1	NM_002557	TSS1500
cg24853868	chr1	146555624	+	cg24853868	54700459		RATTATAAACATAACATACTTATTTTATAAATAAAAACRACTCTACCCRC		II			rs719969	0.21875	NA	NA	NA	NA	chr1:146556312-146556676	N_Shore	ACAGGTCAGACTGCGGTTCCGACCTGCGGGCCTCGGTGAATATGCGCAAGGGCACCTGGG[CG]CGGGCAGAGCCGTTCCCATCCACAAAATAAGCATGTTATGTCTACAACCGAAGGGGGTCA	CGCGGGCAGAGCCGTTCCCATCCACAAAATAAGCATGTTATGTCTACAAC									1:145022171-145022670	1:146555581-146556784	Promoter_Associated
cg01588581	chr2	241832900	+	cg01588581	29761409		TACAATTACAACTACCTTCCAAACTACCAAATCACRAACAATAAACRTAC		II			rs62810960	0.479583	NA	NA	NA	NA		OpenSea	TGAGGTGCCTGCCATTCAGAGCCGCCTCTAGTGGCCACACACCTCATCTGCCGTGGGCCA[CG]CACGCTCACTGCCCGTGACCTGGCAGCTTGGAAGGCAGCTGCAACTGCACCAGCCCGGCC	CGCACGCTCACTGCCCGTGACCTGGCAGCTTGGAAGGCAGCTGCAACTGC			C2orf54;C2orf54	NM_024861;NM_001085437	TSS1500;Body							TRUE
cg14227325	chr2	113190197	+	cg14227325	42669375		ACTATATCRACRAATTTCTTCCCATATCCTAAACATTTACTTTATATACC		II			rs192199932	0.0137	NA	NA	NA	NA	chr2:113190115-113191274	Island	CCCGGAGCTGCGTCAGTCCCCACTGGGTTCCTCCAGGCCAAGGAGGTACGACCTCCGCCG[CG]GCATATAAAGTAAATGTCCAGGACATGGGAAGAAACCCGCCGATACAGCACCCGGGTGCC	CTGTATCGGCGGGTTTCTTCCCATGTCCTGGACATTTACTTTATATGCCG			RGPD8;RGPD5	NM_001164463;NM_005054	Body;Body				2:112906490-112907745
cg14548901	chr2	11430093	-	cg14548901	45722301		CCATTTTTTAAAAACCAAACACTATCACAATTAAACACTATTATTTTTAC		II			NA	NA	rs6707667	0.37796	rs6707667	0.37796		OpenSea	TGTTTATAAAACCATTTTTTAAAGACCAAACACTATCACAATTAGGCACTATTATTTTTA[CG]TAGCATCAATTTTTAATGATACTATGATACTTTAATGTAGGTTGATAACATATACATTTA	CATTTTTTAAAGACCAAACACTATCACAATTAGGCACTATTATTTTTACG			ROCK2	NM_004850	Body			TRUE
cg18757817	chr2	208572165	-	cg18757817	46676349		TCCAATAAACATTATCTACCCTAATAATATAACAAACTAACACCCTTCTC		II			NA	NA	rs17458859	0.000622	rs17458859	0.000622	chr2:208576001-208577106	N_Shelf	GAACTGACCTGTCCAATGAGCATTATCTGCCCTGGTGATATGGCAAACTAACACCCTTCT[CG]TTTTTTTTTTCAGAGCATCATTTCTCATAAATTAGCTTTCTCATCTCAACTGACTCACTT	CGAGAAGGGTGTTAGTTTGCCATATCACCAGGGCAGATAATGCTCATTGG
cg02507579	chr3	97887864	-	cg02507579	55603348		TAATATCTCTCTCTAAATACAAAATACAATTTTTTTCCATTACAATTAAC		II			NA	NA	rs4133320	0.420588	rs4133320	0.420588		OpenSea	TAAGAGTAAGATGATATCTCTCTCTGAATGCAAGATACAATTTTTTTCCATTGCAATTGG[CG]TAACCACAGAATGTTTTCTCTTGGCAACAATGGCATATGATCGCTATGTAGCCATATGCA	CGCCAATTGCAATGGAAAAAAATTGTATCTTGCATTCAGAGAGAGATATC			OR5H15	NM_001005515	1stExon
cg08977311	chr3	168308798	-	cg08977311	31717420		CCAAACAAATTTCTACAATATACAATCCATTCATTCAAATATAAAAAACC		II			NA	NA	rs3853735	0.488987	rs3853735	0.488987		OpenSea	AATCTCTCAAGCCAAGCAGGTTTCTGCAGTATACAATCCATTCATTCAGGTGTGAAAGGC[CG]GAACCTATTTACATATTTACAACCCCGATAGCTGTGCCTGGGATAAAGTAAATTTATTTC	CGGCCTTTCACACCTGAATGAATGGATTGTATACTGCAGAAACCTGCTTG			C3orf50	NR_021485	Body			TRUE
cg22901347	chr3	171138553	+	cg22901347	13628419		CTCTCTTAATTATCAAACCAAATTAACTATTACAATCTTACAATACTTAC		II			NA	NA	rs13080580	0.303636	rs13080580	0.303636		OpenSea	GCCAGCATCACTACTCTTGCACTTTGGGGCCATTATTAAATAAAATAAGGGTTACTCGAA[CG]CAAGCACTGCAAGACTGCAACAGTCAATCTGGTCTGACAACCAAGAGAGCTACTAAGTAG	CGCAAGCACTGCAAGACTGCAACAGTCAATCTGGTCTGACAACCAAGAGA			TNIK;TNIK;TNIK;TNIK;TNIK;TNIK;TNIK;TNIK;TNIK	NM_001161563;NM_001161566;NM_001161560;NR_027767;NM_001161565;NM_001161561;NM_015028;NM_001161562;NM_001161564	Body;Body;Body;Body;Body;Body;Body;Body;Body			TRUE
cg24638356	chr3	14755220	+	cg24638356	74675420		CCTCTCACAAATAAATAAAATCCCCCTAAATCTAATAAATTTCCTAAAAC		II			NA	NA	rs62233797	0.228182	rs62233797	0.228182		OpenSea	AGGGTGACCAACTCATCCTGGTTTGCCTGGGACTTTTTAGGTTTTATACTGAAAGTTCCA[CG]TCTCAGGAAACCCATTAGACCCAGGGGGACCCTACTCATCTGTGAGAGGAAGATAATACT	CTCTCACAGATGAGTAGGGTCCCCCTGGGTCTAATGGGTTTCCTGAGACG			C3orf20	NM_032137	Body
cg11281224	chr4	60001000	+	cg11281224	30607375		AATAAACCTACAAAATCCATAAATCCACCTAATATTCAATTCTTCAATCC		II			NA	NA	NA	NA	NA	NA		OpenSea	GCCAGGGTGGGGGGGGGCATATTTTAATTGCTATGTATACCCATTTCAAATATATACTTG[CG]GATTGAAGAATTGAATATTAGGTGGATCCATGGACTTTGTAGGTTCATTGTGAGCTAGGA	ATGAACCTACAAAGTCCATGGATCCACCTAATATTCAATTCTTCAATCCG								TRUE
cg11379315	chr4	88755207	-	cg11379315	58746436		TAATCTTTTTATATCTATTTCCTAATCTATACAACAAACATAATAACRCC		II			NA	NA	rs35319162	0.20356	rs35319162	0.20356		OpenSea	AGCAAGTTATTTGATCTTTTTGTGTCTATTTCCTAATCTATACAACAGGCATAGTAACGC[CG]CCTAACTTGTAGGGTTGTTGTGAGGCTCAAATAATTGAATGCATGCAAAATTCTTAGACC	CGGCGTTACTATGCCTGTTGTATAGATTAGGAAATAGACACAAAAAGATC			MEPE	NM_020203	5'UTR
cg14101976	chr4	96445972	+	cg14101976	27638424		CACAAAAATTAATATAAAACTAAAACTACAACTCATATTCCTTAACTCCC		II			NA	NA	NA	NA	NA	NA		OpenSea	TATAAATCTGCATGGGGGCAGCTGAAGATGCAGTGCTGTGTGGTAGAAAGCAGCTGGAAC[CG]GGAGCCAAGGAACATGAGTTGTAGCCCCAGTTCTACATTAACTCCTGTGTGAACTCTGAG	CGGGAGCCAAGGAACATGAGTTGTAGCCCCAGTTCTACATTAACTCCTGT			UNC5C	NM_003728	Body	low-CpG:96664739-96665231
cg14503564	chr4	16723393	-	cg14503564	39689485		AAAAATCTCCTTATCTCATCTTAACACTAAAACTACCCAATTACTCTATC		II			rs488509	0.36754	NA	NA	NA	NA		OpenSea	CTAACCACAGAGGAAGTCTCCTTGTCTCATCTTGACACTAAAACTACCCAGTTACTCTGT[CG]ATAGGGTTGGGCACAGGCCAGTTAGTCTAGATAATCTAAAGCCGAAAGAGGGTGAAAGTA	CGACAGAGTAACTGGGTAGTTTTAGTGTCAAGATGAGACAAGGAGACTTC			LDB2;LDB2	NM_001290;NM_001130834	Body;Body			TRUE
cg18702104	chr4	17488243	+	cg18702104	36608340		CAAAACTACATAAACTCTATCCTAATATCCTTTTCCTATATAATTACCCC		II			NA	NA	rs1031327	0.310177	NA	NA		OpenSea	ACAACATTCTGAATACTCACGAGTAGTTATCTTGCACACTTAACCCTAGGCCAGAGGACA[CG]GGGCAACCACACAGGAAAAGGATACCAGGACAGAGTCCATGTAGTTTTGCTTATACCACA	CGGGGCAACCACACAGGAAAAGGATACCAGGACAGAGTCCATGTAGTTTT			QDPR	NM_000320	3'UTR
cg23596249	chr4	165109834	+	cg23596249	50663389		CCTTAAACCRCAAAAACTTAATATCCTACTACATAAACAAATCRTTCCAC		II			NA	NA	NA	NA	NA	NA	chr4:165109389-165109842	Island	ACCAGCTCACCTCCAATCCCAAGAACACGGTCTTTGACGCCAAGTGGCTCATCGGCCGCA[CG]TGGAACGACCTGTCTATGCAGCAGGACATCAAGTTCTTGCGGTTCAAGGTAGTTGAAAAG	CTTGAACCGCAAGAACTTGATGTCCTGCTGCATAGACAGGTCGTTCCACG			MARCH1	NM_001166373	5'UTR				4:165328863-165329292
cg04497820	chr5	158086454	-	cg04497820	17807329		ATTCAATAAACAAAAATTTAAATCCCAACCCTTCCATTTACTAACTATAC		II			NA	NA	rs824848	0.004469	rs824848	0.004469		OpenSea	CAGGCTGTTAAGTTCAATAAACAAGAGTTTGAATCCCAACCCTTCCATTTACTAACTGTA[CG]CCATGCAGATTACTTAATCTCCTAAGTCTTAGCTTCATAATTTGTAAACTCAACTAATTA	TTCAATAAACAAGAGTTTGAATCCCAACCCTTCCATTTACTAACTGTACG								TRUE
cg16163535	chr5	1107098	+	cg16163535	56605380		RCTTAATAACTCTACACATTTACCTTCRACACAATCAATACAAAATAAAC		II			NA	NA	NA	NA	NA	NA	chr5:1108802-1109051	N_Shore	AAGGACAGAACCAGGAGTTGCTGCTCTGCTCGCCGGAGGCAAACGCACACCTCACTGCTT[CG]CCCACCCTGTACTGACTGTGTCGAAGGTAAATGTGCAGAGTCACTAAGCGTGAGCCGTGA	CGCCCACCCTGTACTGACTGTGTCGAAGGTAAATGTGCAGAGTCACTAAG			SLC12A7	NM_006598	Body				5:1160081-1160217	5:1106732-1107364	Unclassified_Cell_type_specific
cg23248424	chr5	179741104	+	cg23248424	33740452		AAATAATAACACACCTTAAATATAAAAATCAACCRAAAAAACTATTAAAC		II			NA	NA	NA	NA	NA	NA	chr5:179740710-179741121	Island	CTCTTACAGGGAAATCGGCGCCCGAGACACAGCCAGCGGGTGTTCAGAAAGGAAAACGCT[CG]CTCAACAGCCTTTTCGGTTGATTCTTACATTCAAGGTGTGTTACTATTTGTGGCAAGCAT	CGCTCAACAGCCTTTTCGGTTGATTCTTACATTCAAGGTGTGTTACTATT			GFPT2	NM_005110	Body				5:179673298-179673711			TRUE
cg01271049	chr6	150388100	+	cg01271049	36757450		CTTCTCTAATTATTTCCATCATTACACCCTCCTTCCTACTAACAATTAAC		II			NA	NA	rs7767814	0.012163	rs7767814	0.012163	chr6:150389943-150390558	N_Shore	ATGGGCTCCCAGTAGTAATGGGGATGGAAAATCCTGAAATAAGAGATCTCAAGTGGAGGC[CG]TCAACTGTCAGCAGGAAGGAGGGTGCAATGATGGAAATAATTAGAGAAGTCACAATGCTA	TTCTCTAATTATTTCCATCATTGCACCCTCCTTCCTGCTGACAGTTGACG			ULBP3	NM_024518	Body
cg12857652	chr6	64289969	+	cg12857652	54637488		AAAACRATACTTCTCCAAATACAAAAATTACTTACTATTAAAAACTCCAC		II			rs1681943	0.019652	NA	NA	NA	NA		OpenSea	ATTACTGTAGGGGGCTTTTGCCTTGTTTCATTTTTTTTTTTTTTTCCTCCCAGAAAGCGG[CG]TGGAGCTTTTAACAGCAAGCAACTTCTGTATTTGGAGAAGTATCGTCCTAAAATGCGGCT	GGACGATACTTCTCCAAATACAGAAGTTGCTTGCTGTTAAAAGCTCCACG			PTP4A1	NM_003463	Body	low-CpG:64347926-64348048
cg16541353	chr6	18126484	-	cg16541353	31725364		TTTCCCACTAACCACTTAATATTCATCCCATACAAATAAAATAATAACCC		II			NA	NA	rs6459594	0.37204	NA	NA	chr6:18122250-18122994	S_Shelf	CTGCCTAGAGGTTTCCCACTGGCCACTTGGTATTCATCCCATGCAAATAAAGTAGTGGCC[CG]CAATCAGTCTGATTGGTTGCTTTTGCTTGCTGCAACCAATGAGAGGCCGAAGTGAAGTTA	CGGGCCACTACTTTATTTGCATGGGATGAATACCAAGTGGCCAGTGGGAA
cg25057035	chr6	33053889	-	cg25057035	48803353		TTAATACAACCAAATACATAAAATCCCAAATACTCAAACTCCTACRAAAC		II			rs41270522	0.108086	NA	NA	NA	NA		OpenSea	AGGCTGGGATCTTAATGCAGCCAGATGCATGAGGTCCCAAGTACTCAGGCTCCTGCGGAG[CG]TCCATTGAGTGATGGGCAATGGAATTTGGTGGGATGGAAATGTTTCTCTAATTATCTGAG	CGCTCCGCAGGAGCCTGAGTACTTGGGACCTCATGCATCTGGCTGCATTA			HLA-DPB1	NM_002121	Body
cg26296371	chr6	5442953	-	cg26296371	32610338		TATCAAATTTAATCCCACCCTCRATAACAATTTCCCTTAACTAAAAAATC		II			NA	NA	rs6938112	0.377866	rs6938112	0.377866		OpenSea	TCCTAGTGTTCTGTCAGATTTAGTCCCACCCTCGGTGACAGTTTCCCTTGGCTGGGAAGT[CG]TACTCTAGGATGTGCTTCTTTGACTAGGAAATGTAGCTCAGAGCTTGCCTGGGAGCCCCA	CGACTTCCCAGCCAAGGGAAACTGTCACCGAGGGTGGGACTAAATCTGAC			FARS2	NM_006567	Body			TRUE
cg26701510	chr6	29715062	-	cg26701510	66766473		CCRATCAACATAATAAAACCCAATCTCTATTAAAATACAAAATATTAACC		II			NA	NA	rs1622223	0.286825	rs1622223	0.286825	chr6:29716468-29717158	N_Shore	TTGAGACCATCCCGGTCAACATGGTGAAACCCAGTCTCTATTAAAATACAAAATATTAGC[CG]GGTGTGGTGGTGGGCACTTGTAATCCCAGCTACTTAGGAGGCTAAGGCAGGGGAATCACT	CGGTCAACATGGTGAAACCCAGTCTCTATTAAAATACAAAATATTAGCCG			LOC285830;LOC285830	NR_026972;NR_026973	Body;Body
cg03509467	chr7	76094015	+	cg03509467	58778459		TCTAAACCCATTCCACATATTCCAATATACTCCATTAAAATATCCCTCAC		II			NA	NA	rs1799200	0.494511	rs1799200	0.494511	chr7:76090885-76091495	S_Shelf	CCTCCCATCTCAGCCTCCCAAAGTGCTAGGATTACAGGCCTGAGCCACCGTGCCTGGCCT[CG]TGAGGGACATTTTAATGGAGCACACTGGAACATGTGGAATGGGTTTAGACTGGATTATTC	CTAAACCCATTCCACATGTTCCAGTGTGCTCCATTAAAATGTCCCTCACG			DTX2;DTX2;DTX2	NM_001102595;NM_020892;NM_001102594	5'UTR;5'UTR;5'UTR
cg17678740	chr7	53254947	-	cg17678740	57714412		CTCAATTTCCCRAAAATTATAAAACCCTTTAAAATAAAATAACTCTAAAC		II			NA	NA	NA	NA	NA	NA	chr7:53254982-53255204	N_Shore	ACCGTTAGAAACTCAGTTTCCCGGAGGTTGTAAGGCCCTTTGAGGTGAAATGGCTCTGGG[CG]TGAAAGGAGCAGGCGTTGGCAATGGAAGGACCACCGCGACCTCAGGCTGACCGTAGGGAG	CGCCCAGAGCCATTTCACCTCAAAGGGCCTTACAACCTCCGGGAAACTGA									7:53222373-53222698
cg19933320	chr7	64125401	-	cg19933320	22701300		CAACCTTAAATTATTTTATTCCTACTATCCTCTACTCTTTTTATAACCAC		II			rs78293250	0.018663	NA	NA	NA	NA	chr7:64126715-64126994	N_Shore	TTAATTCTTAACAACCTTAGGTTATTTTATTCCTGCTGTCCTCTGCTCTTTTTATGGCCA[CG]GTCTGTTCCACCTCAGAACTGAAGAGAGATGTTGGTAGGGAGAGGCTCTTCCCTCACCTC	AACCTTAGGTTATTTTATTCCTGCTGTCCTCTGCTCTTTTTATGGCCACG			ZNF107;ZNF107	NM_016220;NM_001013746	TSS1500;TSS1500
cg22953237	chr7	31425682	-	cg22953237	44681311		AAACTAATCTAATAATATAAACCCAAATTACCTTTTACATCCTAAATAAC		II			NA	NA	rs17160113	0.298343	rs17160113	0.298343		OpenSea	AACTCTTACCCAGGCTGGTCTGGTGGTGTGAACCCAGGTTACCTTTTACATCCTGAGTGA[CG]CGTAACAAGCCTCTACAGTCTAAATTTCAAGGTCTAGTTCCTCTTGAGAGGGCTTGCCAT	GGCTGGTCTGGTGGTGTGAACCCAGGTTACCTTTTACATCCTGAGTGACG
cg27484512	chr7	102585030	+	cg27484512	32687352		TAATTACAATCAAAACAATTTCTACCTTATCCTACTATAATAATTATTAC		II			NA	NA	NA	NA	NA	NA		OpenSea	AGACACAGAAGATGATGAATGGGAAAAAAAACATAGAGATCACACCGCAAAGAAGCAAAG[CG]TAATAATTACTATAGTAGGATAAGGTAGAAATTGTTCTGATTGTAATTAGTTTTGTATTT	AATTACAATCAGAACAATTTCTACCTTATCCTACTATAGTAATTATTACG			FBXL13;LRRC17;LRRC17;FBXL13	NM_145032;NM_001031692;NM_005824;NM_001111038	Body;Body;3'UTR;Body			TRUE
cg16576930	chr8	61197710	+	cg16576930	15746497		TCCTTAAACTCACCTTTACTTAATAAACTACTATATCTATTTTTAATAAC		II			NA	NA	rs10109265	0.352164	rs10109265	0.352164	chr8:61193312-61194195	S_Shelf	TTTGACGAATTAAATATGAGTAGAGGTGGCACGTGCCATTTCCTAGAAGAAAGATTTAGG[CG]TTATCAAAAACAGACATAGTAGCCCATCAAGTAAAGGTGAGTTCAAGGATAATTTTTATT	CCTTGAACTCACCTTTACTTGATGGGCTACTATGTCTGTTTTTGATAACG
cg16814680	chr8	91681699	+	cg16814680	11738460		AATAACTTTATAAAATTCCCCTTCTCAACTAACTACTCTTCTTATTCATC		II			NA	NA	NA	NA	NA	NA		OpenSea	CTTCATTTTCAAATTACTATAATATTTAACATGCCTTTTCAGACTATATATGTGACACCC[CG]ATGAATAAGAAGAGCAGCCAGCTGAGAAGGGGAACTCTACAAAGCTATTTTTTCAACAGC	ATAGCTTTGTAGAGTTCCCCTTCTCAGCTGGCTGCTCTTCTTATTCATCG								TRUE
cg21028319	chr8	38847958	-	cg21028319	71711491		TTTTTAAAACCACTTACAATCTAAAACATTTCCTTTTATTCCTAATAACC		II			NA	NA	rs4733964	0.346411	rs4733964	0.346411		OpenSea	TGAGAACTGAGTTTTTAAAACCACTTACAATCTGGAACATTTCCTTTTATTCCTGGTGAC[CG]GGGAATGCAGAGGTGTGGCTGTTATCTCTTTCTGACTGCTGCAGCCCACAGGGAGAGCTA	TTTTAAAACCACTTACAATCTGGAACATTTCCTTTTATTCCTGGTGACCG			TM2D2;TM2D2;TM2D2;TM2D2	NM_031940;NM_001024381;NM_078473;NM_001024380	3'UTR;3'UTR;3'UTR;3'UTR
cg04282082	chr9	124988720	-	cg04282082	18690334		TACAAAAAATCTCCTTATTCTTAATATAACAACTATTCTACTACCTCAAC		II			NA	NA	NA	NA	NA	NA	chr9:124987743-124991086	Island	GTAGTCCATCTTGCAGAAGATCTCCTTGTTCTTGATGTAGCAGCTGTTCTGCTGCCTCAG[CG]ACGTGCGACACACGGAGCACTCGAGGCACCGCACGTGCCAGATGAGGTTGTTGACCTGGG	CGCTGAGGCAGCAGAACAGCTGCTACATCAAGAACAAGGAGATCTTCTGC			LHX6;LHX6	NM_199160;NM_014368	Body;Body				9:124027609-124028731
cg14115740	chr9	98054883	+	cg14115740	72748301		ACCAAATACATATTAAACRCRAAACTATTAAACAAAATCTTACRACAACC		II			NA	NA	NA	NA	NA	NA	chr9:98054676-98054916	Island	CCAGCAGTAGGTGAGCGAGCTGTCCCAGACCACATGGCCCAACATCCTGTGCACCGTGCG[CG]GCTGCCGCAAGATCCTGCCCAACAGCCCCGCGCTCAACATGCACCTGGTCAAGAGCCACC	CCAGGTGCATGTTGAGCGCGGGGCTGTTGGGCAGGATCTTGCGGCAGCCG			FANCC	NM_000136	5'UTR				9:97094433-97094737
cg14380045	chr9	15527817	+	cg14380045	39742336		AATCRTTAAAATTTCCTACTTCAACAATACTTAAATAAAACCCAACCCTC		II			rs62571046	0.061131	NA	NA	NA	NA	chr9:15527652-15527881	Island	CCAGGGCGCGGTGAAGAGGTGACGGAGGGCTGGCTATGGGCGGCTGGCCGGGGTAGGGGA[CG]AGGGCTGGGTTCCATCCAAGCACTGTTGAAGCAGGAAACCCCAACGACTCTCGGCGAAGA	CGAGGGCTGGGTTCCATCCAAGCACTGTTGAAGCAGGAAACCCCAACGAC									9:15517653-15517818
cg21265404	chr9	90531866	-	cg21265404	17778351		CAAAAAAATAACATAAACCCAAAACRCACAAATTACAATAAACCAAAAAC		II			NA	NA	NA	NA	NA	NA		OpenSea	GGAGGCTGAGGCAGGAGAATGGCATGAACCCAGGACGCACAGGTTGCAGTGAGCCAAGAG[CG]TGCCACTGCACTCCAGCCTGGGCAACAGAGTGAGACTCCATCTCAAAAAGAAAGGAAAAC	CGCTCTTGGCTCACTGCAACCTGTGCGTCCTGGGTTCATGCCATTCTCCT			FAM75C1	NM_001145124	TSS1500
cg02684562	chr10	26064950	-	cg02684562	46643436		ACCCCCACCCCAAACTTTTATTATACAAACAAATTTTCAACCTAAACTAC		II			NA	NA	NA	NA	NA	NA		OpenSea	AATCTCTGGCAGCCCCCACCCCAGGCTTTTATTATGCAGGCAGGTTTTCAGCCTGAGCTG[CG]CCATGTTGCCCATTTCTTTCTTACTGTACACATGCTAACAAAAAAGGGAAGATGGAGCTC	CCCCCACCCCAGGCTTTTATTATGCAGGCAGGTTTTCAGCCTGAGCTGCG								TRUE
cg03955764	chr10	45604781	+	cg03955764	31616440		TCTACTCTCTACCAACTCTTAAAATTCTAAACTTAACTTACAACTTAAAC		II			NA	NA	NA	NA	NA	NA		OpenSea	AGTGAAACTCCATCTTAAAAAAAAAAAAAAAAAAGAAGAAGTTTCCAGGAAGAGAATTTC[CG]TTCAAGTTGTAAGTCAAGTCCAGAACCTCAAGAGCTGGCAGAGAGCAGAAGCCTCGTGGC	CTGCTCTCTGCCAGCTCTTGAGGTTCTGGACTTGACTTACAACTTGAACG			LOC100133308	NR_024472	Body
cg04850286	chr10	81895943	+	cg04850286	40677367		ACACCCTAAATAATAACCATAAATAAAACATCCTATACTAATAAAAACAC		II			rs2789698	0.367777	NA	NA	NA	NA	chr10:81892222-81892640	S_Shelf	TTTAACTGGGGCAGCCAGCCCAGCCGAGCCCTCCTCTGGGGCCTCCGGGCTCCACAGCAG[CG]TGTTCTCACCAGCACAGGATGCCCCACCCATGGCCACCATCCAGGGTGCACATCAGGCCC	CACCCTGGATGGTGGCCATGGGTGGGGCATCCTGTGCTGGTGAGAACACG			PLAC9	NM_001012973	Body							TRUE
cg06791446	chr10	123355268	+	cg06791446	35749397		CCTAAAACCAAAAAAACTCCTCTAAACAAAAACAAATAAACRAACAAACC		II			NA	NA	NA	NA	NA	NA	chr10:123356616-123358285	N_Shore	TAACACGACTTCAGGAACAATCCTAAGTCCTCGCAGAGGTTTCACCCCAGGCTCCTTCCC[CG]GCCTGCTCGCCCACCTGTCCCTGCCCAGAGGAGCCTCCTTGGCTCCAGGCAGAGAAAGGT	CGGCCTGCTCGCCCACCTGTCCCTGCCCAGAGGAGCCTCCTTGGCTCCAG			FGFR2;FGFR2;FGFR2;FGFR2;FGFR2;FGFR2;FGFR2	NM_000141;NM_001144917;NM_022970;NM_001144918;NM_001144916;NM_001144919;NM_001144915	5'UTR;5'UTR;5'UTR;5'UTR;TSS1500;5'UTR;5'UTR
cg12537405	chr10	134898881	+	cg12537405	53677425		TTCATCAACAAAACRTCTACTTTCTAAACTACAAAATTAACTACRACACC		II			rs73397172	0.011883	NA	NA	NA	NA	chr10:134896690-134897151	S_Shore	GCAACATGGTTGAGACGCTTCTCTCCTGCCGGGACTGGAAAGGTGGGCCCTGTGGTCAGC[CG]GTGCCGCAGCCAACCCTGCAGTCCAGAAAGCAGACGCTTTGCTGATGAACAGTGAGCAGA	TCATCAGCAAAGCGTCTGCTTTCTGGACTGCAGGGTTGGCTGCGGCACCG									10:134748802-134749018
cg14699146	chr10	93789797	+	cg14699146	43641416		CAAATATATCCCATACATATATATACACACAAACATATATTAATTTATAC		II			NA	NA	NA	NA	NA	NA		OpenSea	GTAGGTATATGTAGATAGATGTGCATGTATGTGTTTGTATATATAATTTTATAAGTTTCA[CG]CATAAATTAATACATGCCTGTGTGCATACATATGTATGGGATATATTTGTATATATATGT	CGCATAAATTAATACATGCCTGTGTGCATACATATGTATGGGATATATTT			BTAF1	NM_003972	3'UTR
cg22918356	chr10	134496823	+	cg22918356	72720308		ATACATATATATATAATACACAAATAACCTTACTAAATCACRACAAACAC		II			NA	NA	NA	NA	NA	NA		OpenSea	TACATATGCACACACGTTTAATCCACGTGCACACGTGTGTGTTATCCTATGTGGAGGGCA[CG]TGTCTGCCGTGACCCAGCAAGGCCATCTGTGTATTATATACATATGCACACACGTTTAAT	TGCATATGTATATAATACACAGATGGCCTTGCTGGGTCACGGCAGACACG			INPP5A	NM_005539	Body				10:134346712-134346823
cg06982169	chr11	2022021	+	cg06982169	50801467		ACCACCCRAATAATACAAAATTAATTATAACTATAAAATCRAAAATAACC		II			rs10840167	0.347489	NA	NA	NA	NA	chr11:2017459-2018253	S_Shelf	GGGCGAACCCCAGCTGGGGCGGGCTCGGGCTGTGATGTGTGAGCCTGCACTGCCGCCACG[CG]GCCACTTCCGATTCCACAGCTACAACCAATTCTGCACCATCCGGGTGGTGAGACTGAAGG	CGGCCACTTCCGATTCCACAGCTACAACCAATTCTGCACCATCCGGGTGG									11:1978491-1978641	11:2021875-2022164	Unclassified_Cell_type_specific	TRUE
cg24307368	chr11	107582884	-	cg24307368	18607470		ACTATAATATCACTAATAAAACATCTCAAAAAAACACCCTCCRAAAATTC		II			NA	NA	rs7948284	0.332841	rs7948284	0.332841		OpenSea	AGCTGGCAATCACTGTGATGTCACTGATGAAACATCTCAAAGGAACACCCTCCGAAGGTT[CG]AGGCTATTTGTGTTCGGGGGACATGGAAATATGTTGACTAAGACTTTGTTCCTTTGGCTG	CTGTGATGTCACTGATGAAACATCTCAAAGGAACACCCTCCGAAGGTTCG			SLN	NM_003063	TSS200
cg24522768	chr11	115571126	-	cg24522768	34629506		CAACCTCTAAAAACACRTCTACAAAACATACTAAATAAACCAATACCCAC		II			NA	NA	rs872727	0.44188	NA	NA		OpenSea	TGAGGACCTGGCAGCCTCTGAAAGCACGTCTGCAGAACATGCTGAATAGGCCAGTGCCCA[CG]GGAAGATAGTCCTTAGGGCTAGCTAGCTGCTGTACTCACTTTCCTAGGATGGCTGTGGGT	AGCCTCTGAAAGCACGTCTGCAGAACATGCTGAATAGGCCAGTGCCCACG								TRUE
cg24568548	chr11	43544500	+	cg24568548	44644356		CAATTTCTTAAACTTTCTAAAATACRACCTTTAATAACTCRACRAAACTC		II			NA	NA	NA	NA	NA	NA	chr11:43543835-43544086	S_Shore	TCCTCACACTACCTGGTATAGCGAGCAGGTGTCGCTGGAGATGAGGGAGGCAGCTGCCAC[CG]AGTTCCGCCGAGCCATCAAAGGTCGCATCCCAGAAAGCTTAAGAAACTGTGTGAACAAGG	AGTTTCTTAAGCTTTCTGGGATGCGACCTTTGATGGCTCGGCGGAACTCG									11:43501037-43501087
cg26567385	chr11	5384517	+	cg26567385	35810338		TTCCAATACTACTACATCATAACTTAAAAAACRATATCTATCCACTCACC		II			NA	NA	rs2647603	0.305665	rs2647603	0.305665		OpenSea	ACCCAACCCCTCACACACACACACACACACACACACACACACACACACACACACACACAC[CG]GTGAGTGGACAGACATCGTTTTTCAAGTCATGATGCAGCAGTATTGGAATTACAGTTTTT	CGGTGAGTGGACAGACATCGTTTTTCAAGTCATGATGCAGCAGTATTGGA								TRUE
cg00631877	chr12	94640673	-	cg00631877	61665304		CAATTACCTCTTCCTATTATCTTTTTTATACTCTAATATCAAAAAATAAC		II			NA	NA	rs869047	0.350982	rs869047	0.350982		OpenSea	TATTTTCCCACCAATTGCCTCTTCCTATTGTCTTTTTTATGCTCTAGTATCAGGGGGTGG[CG]GGGGTGGGGGAAAAATAGTTTTTCCCACCTGATAAATTTCTTTTTATGAGTTATAATTGC	AATTGCCTCTTCCTATTGTCTTTTTTATGCTCTAGTATCAGGGGGTGGCG			PLXNC1	NM_005761	Body			TRUE
cg05122437	chr13	30055092	+	cg05122437	54672479		CTCTATAAATTCTAACAAATTATTAAACCATAAAAACTTAACTTTCTTCC		II			NA	NA	NA	NA	NA	NA	chr13:30054342-30054558	S_Shore	CTCATGTAGTCCTCACAGTTCCCCTAACGAGGAAGGTACCATTCTTATTCCCATTTTACA[CG]GAAGAAAGCCAAGCCCCCATGGTTCAATAATTTGCCAGAATTCACAGAGCTGGCCATGGA	CGGAAGAAAGCCAAGCCCCCATGGTTCAATAATTTGCCAGAATTCACAGA			MTUS2;MTUS2	NM_015233;NM_001033602	Body;Body
cg06611532	chr13	114900021	+	cg06611532	17692434		CCCAAAACCAACRCTAAACRCAAAAACTCTAAATTAAAACCAAAAATACC		II			NA	NA	NA	NA	NA	NA	chr13:114897358-114898516	S_Shore	CTCTCTCATCCTCAGCCCTTGCAAGCCTGGTGCTCACTGGGGCAGAACAGGAGGTTAAGG[CG]GCACCCCTGGTTCCAACCCAGAGCCTCTGCGTCTAGCGCTGGCCCTGGGTGGCGTCTGCA	CGGCACCCCTGGTTCCAACCCAGAGCCTCTGCGTCTAGCGCTGGCCCTGG										13:114899724-114900343	Unclassified_Cell_type_specific
cg00993903	chr14	103862143	-	cg00993903	26725474		CCTTTTTCCTCAAAATTTTATTTTCTATCTTATATAACATCTAACACTCC		II			NA	NA	rs1961600	0.218504	rs1961600	0.218504		OpenSea	AGACTGAATGCCCTTTTTCCTCAGAATTTTGTTTTCTGTCTTATATAGCATCTGACACTC[CG]ATTTGGAGAGAGAGAATGCTATTTTGAGTCTTGCTTATTTTTCTGTTTGTTTAAGGCTGA	CGGAGTGTCAGATGCTATATAAGACAGAAAACAAAATTCTGAGGAAAAAG			MARK3;MARK3;MARK3;MARK3;MARK3	NM_001128919;NM_002376;NM_001128918;NM_001128920;NM_001128921	Body;Body;Body;Body;Body			TRUE
cg01543583	chr14	59947673	-	cg01543583	33710356		AAAAATCAACACTTACCAAAAAACACAAATAACRATCCCAAAATTCAATC		II			NA	NA	rs1253100	0.001669	rs1253100	0.001669	chr14:59950460-59951527	N_Shelf	AAAGTGAGGGTGAAGATCAGCACTTACCAGGAGACACAGGTGACGGTCCCAGGGTTCAGT[CG]GCCTGCCCTCTTCCCTTGATTGTAACAACTAAATGGGGCATTGGCCACCAATCCCGGGAC	AAGATCAGCACTTACCAGGAGACACAGGTGACGGTCCCAGGGTTCAGTCG			C14orf149	NM_144581	Body
cg10006614	chr14	95877336	-	cg10006614	66651449		CTATCTAATACTAAACAATATCAAACTATCATCCAATAAATACAAAAACC		II			NA	NA	rs7140309	0.36467	rs7140309	0.36467		OpenSea	CCAACTCAACCCTGTCTAGTGCTGAGCAGTATCAAGCTGTCATCCAGTGGGTGCAGAGAC[CG]ACCCCCACTCCTGGAACTAACTCCCTGAGCTCACTGGCCAAACAAGAACTGCTGAGGTCT	CGGTCTCTGCACCCACTGGATGACAGCTTGATACTGCTCAGCACTAGACA			C14orf139	NR_026779	TSS1500
cg16423096	chr14	22279816	-	cg16423096	42782411		TAATATAATCTATAACCACAATTTTCTCTAACRAATACAACTAAAATCAC		II			NA	NA	rs7156201	0.366446	rs7156201	0.366446		OpenSea	TTCCATTATGTTGATGTAATCTGTAACCACAGTTTTCTCTAACGGGTACAGCTAAGATCA[CG]TCTAAGGTAACTTGGTATAATTTGTTTATTTTTTTTTCAGGGGGAATCAATGGAGATTCA	CGTGATCTTAGCTGTACCCGTTAGAGAAAACTGTGGTTACAGATTACATC
cg22805491	chr14	51172404	+	cg22805491	37662466		TTAAAAACATACTAAAAAAATACTCTAAAAACCCCTCAAAAACTATTTTC		II			NA	NA	NA	NA	NA	NA		OpenSea	CCAGGTGCGCAGCCGAAGCCCAGTGCCAAGGAGGCCGGGGACTTGGGTGCCCGCGTACAC[CG]AAAACAGTCTCTGAGGGGTCCTCAGAGCATCTTTCCAGCATGTTTTTAACAGCAGAGAAA	TAAAAACATGCTGGAAAGATGCTCTGAGGACCCCTCAGAGACTGTTTTCG	TRUE								14:50241037-50242155
cg22955899	chr14	55617843	-	cg22955899	59809382		ACCCAAAAAATACTAATAAAAAACAACTAAAAAACATTAAATATCTAACC		II			NA	NA	rs11622740	0.325688	rs11622740	0.325688		OpenSea	ACATTAAAGGTACCCAGAAAATGCTGATGAAGAACAGCTGGAGGACATTAAATGTCTGGC[CG]AGGTTAAAACCTTTTGTTTTACCATAGGCCCCAGTTAGACCAGCTACAGACTAACTGATG	CGGCCAGACATTTAATGTCCTCCAGCTGTTCTTCATCAGCATTTTCTGGG			DLGAP5;DLGAP5	NM_014750;NM_001146015	Body;Body			TRUE
cg05499111	chr15	27902080	+	cg05499111	15706456		TCCACTAATCTATATCAATACTAAAAAATAACAACATACTAACAACCCCC		II			rs3097546	0.430391	NA	NA	NA	NA		OpenSea	GCTCCTCAAGTGTGGCCAGAGTGGGTGCCAAGGCCGAGGAGGTGCCGAGAGCGAGGGCTG[CG]GGGGCTGCCAGCATGTTGTCACCTCTCAGTATTGACATAGATCAGTGGAACATGATAGCT	CGGGGGCTGCCAGCATGTTGTCACCTCTCAGTATTGACATAGATCAGTGG									15:25575460-25575676
cg27171569	chr16	83987465	-	cg27171569	53633328		CCTAAAAATCCCAACRACTTAACTTCTCTCAAAAAACTCAAAAATACRAC		II			rs2665305	0.345595	NA	NA	NA	NA		OpenSea	CAGCCCCCATCCCTGGAGGTCCCAGCGACTTAGCTTCTCTCAGGAGGCTCAAGAGTGCGG[CG]GGTTGGGAGGGCGGCCCCTGGGAGGCTGGGGAGCTGCAGGAGACCCTGGGCTCCAGGTGT	CGCCGCACTCTTGAGCCTCCTGAGAGAAGCTAAGTCGCTGGGACCTCCAG			OSGIN1;OSGIN1;OSGIN1	NM_182980;NM_013370;NM_182981	5'UTR;Body;5'UTR		DMR	TRUE		16:83987307-83988977	Unclassified
cg10491080	chr17	58198766	+	cg10491080	46804503		TACCCRTATATAAACAACCTATCCACACATACCTAAAAATATAACTCCAC		II			NA	NA	NA	NA	NA	NA	chr17:58196874-58198497	S_Shore	CATAGAAGTAATCAGGGGACCCTGGGCACAACTCCCTCTCTCCTTCCCCATCTACCAGGA[CG]TGGAGTCACACTCCTAGGCATGTGTGGACAGGCTGCCTACACACGGGCAGGACATGTATA	GCCCGTGTGTAGGCAGCCTGTCCACACATGCCTAGGAGTGTGACTCCACG
cg14001750	chr17	64302651	-	cg14001750	11758404		TCRCTTTTACTTATATATTAAATTAAACTCACTACAACTAATTTTAAACC		II			NA	NA	rs12601850	0.414176	rs12601850	0.414176	chr17:64298047-64299617	S_Shelf	TTTATTCTTCATCGCTTTTACTTATGTATTGAGTTGGACTCACTGCAACTAATTTTAGGC[CG]TATTTCATTCTAGTAAGGGTTTGTTTTGTTTAGAATACCAGTTGTCATCGAGAACAAAGT	CGGCCTAAAATTAGTTGCAGTGAGTCCAACTCAATACATAAGTAAAAGCG			PRKCA	NM_002737	Body
cg24086348	chr17	67138138	-	cg24086348	18721425		TATATCTCTTTCTCCCTAAACCAATTATTCTACAAAAAAATAACTATTCC		II			NA	NA	rs3744489	0.49213	NA	NA		OpenSea	GTTTTGTTTTCTGTGTCTCTTTCTCCCTAAGCCAATTATTCTGCAAGGAAATGACTGTTC[CG]TGGTTGGTTGGGAATAAAATAAACTCTGTGTTTGTTCACTTAGCCTTTCAACTACAGGGA	CGGAACAGTCATTTCCTTGCAGAATAATTGGCTTAGGGAGAAAGAGACAC			ABCA6	NM_080284	TSS200
cg11564652	chr19	9761193	+	cg11564652	30806482		AAATACCCACTTCCTCATATTTTCACACRATAAAAACCAACAAATAAATC		II			NA	NA	rs79483027	0.02882	NA	NA		OpenSea	TCCAAACCTCAATGTGACTGTATGTGAAAAGAGAAGGGGGCGGGGAGGGGGGAGACCGAC[CG]ACCTATTTGTTGGTCTCCATCGTGTGAAAACATGAGGAAGTGGGCACTTACATGCCAGGA	AGTGCCCACTTCCTCATGTTTTCACACGATGGAGACCAACAAATAGGTCG			ZNF562;ZNF562;ZNF562	NM_001130032;NM_001130031;NM_017656	3'UTR;3'UTR;3'UTR
cg15242686	chr22	24348715	+	cg15242686	16758430		CRCCCTACTTATCTTCTAAACTATTACTCAAATAACTCTAACTAACTTCC		II			NA	NA	NA	NA	NA	NA		OpenSea	CCCAAGGGATCTGCCCACCATTCCCGGGGTCACCAGCCCTGCCAGTGATGATCCCCCCAA[CG]GAAGCCAGCCAGAGCCACCTGAGCAATAGTCCAGAAGATAAGCAGGGCGGGCAGTGAAGA	CGGAAGCCAGCCAGAGCCACCTGAGCAATAGTCCAGAAGATAAGCAGGGC			GSTTP1	NR_003081	TSS1500
cg20618087	chr22	50250283	-	cg20618087	15690404		ATTTCRAAATTCAAAAAACATACAACCTAAATAACCCACACTAAAATCCC		II			NA	NA	rs4058452	0.250912	NA	NA	chr22:50250160-50250513	Island	TCCCCCGGGTTGTTTCGGAATTCAGGGGACATGCAGCCTAAATGACCCACACTGGAATCC[CG]GCCGGCTTCCCATCCCTCGTTCTAGGTGAAGGCCGCGCTGGAATCCCGGCCGGCTTCCCA	TTTCGGAATTCAGGGGACATGCAGCCTAAATGACCCACACTGGAATCCCG			ZBED4	NM_014838	5'UTR				22:48636216-48636484
